# Supplementary material for: Comparative Genomics Reveals Evidence of Genome Reduction and High Extracellular Protein Degradation Potential in Kangiella
Source: Front Microbiol. 2018 Jun 7;9:1224. doi: 10.3389/fmicb.2018.01224 (PMC6000758; doi:10.3389/fmicb.2018.01224)
Supplement: TABLE S1 — Number of genes belonging to each cluster of orthologous genes (COG) category in all 23 strains used in the present study. [file Table_1.XLS]

## Sheet: Sheet1
Supplementary Table S1: Number of genes belonging to each COG category in all 23 strains used in the present study.
COG letter	COG term	Alcanivorax borkumensis SK2	Alcanivorax dieselolei B5	Alcanivorax pacificus W11-5	Alcanivorax sp. NBRC 101098	Chromohalobacter salexigens DSM 3043		Halomonas campaniensis	Hahella chejuensis KCTC 2396	Halomonas elongata DSM 2581	Halomonas huangheensis	Halomonas sp. KO116	Halomonas sp. R57-5	Kangiella aquimarina DSM 16071	Kangiella geojedonensis KCTC 23420	Kangiella koreensis DSM 16069	Kangiella profundi FT102	Kangiella sediminilitoris KCTC 23892	Marinomonas mediterranea MMB-1	Marinomonas posidonica IVIA-Po-181	Marinomonas sp. MWYL1	Oleispira antarctica RB-8	Thalassolituus oleivorans MIL-1	Thalassolituus oleivorans R6-15
A	RNA processing and modification	2	1	1	2	1	2	1	2	1	1	1	1	1	1	1	1	1	1	1	1	1	2	2
C	Energy production and conversion	146	202	154	146	184	184	195	207	186	220	253	240	125	111	126	125	116	165	155	213	181	152	149
D	Cell cycle control, cell division, chromosome partitioning	35	39	39	34	37	31	37	40	42	39	41	39	29	28	30	28	30	34	32	32	37	35	34
E	Amino acid transport and metabolism	136	211	139	135	254	258	263	291	256	291	329	342	154	141	160	146	146	302	282	325	174	144	142
F	Nucleotide transport and metabolism	53	64	50	52	75	71	72	76	75	74	73	74	44	38	47	44	44	63	65	66	61	60	60
G	Carbohydrate transport and metabolism	60	138	79	61	201	318	174	207	246	285	252	257	36	41	35	36	37	171	200	316	66	74	75
H	Coenzyme transport and metabolism	111	128	118	111	108	153	139	165	134	142	142	160	91	84	101	91	81	125	125	133	133	114	113
I	Lipid transport and metabolism	147	251	182	146	94	101	120	158	117	127	177	142	78	72	82	78	74	94	96	111	139	128	121
J	Translation, ribosomal structure and biogenesis	211	227	215	210	216	252	220	275	223	228	235	239	201	192	205	201	203	231	232	255	233	235	236
K	Transcription	123	320	223	116	185	229	201	302	210	262	257	279	82	79	93	80	78	237	226	319	181	165	152
L	Replication, recombination and repair	97	121	128	98	105	118	108	165	115	108	149	126	100	89	99	95	91	109	101	113	113	118	107
M	Cell wall/membrane/envelope biogenesis	151	158	156	150	165	166	165	239	161	167	181	188	116	119	128	121	125	146	131	174	164	163	164
N	Cell motility	10	41	37	9	41	55	45	70	36	38	17	45	7	5	8	7	5	46	42	42	44	44	45
O	Posttranslational modification, protein turnover, chaperones	131	150	142	129	115	175	125	235	120	131	149	149	139	136	144	139	140	134	122	136	151	149	145
P	Inorganic ion transport and metabolism	134	221	155	124	159	160	178	184	177	189	242	214	98	75	112	100	84	152	154	183	155	153	139
Q	Secondary metabolites biosynthesis, transport and catabolism	37	116	78	39	46	106	54	118	72	88	87	81	36	31	43	35	33	98	67	95	32	25	24
R	General function prediction only	180	300	231	180	213	272	216	404	212	264	261	271	143	132	153	143	129	219	189	285	213	212	194
S	Function unknown	173	229	223	171	172	249	203	313	180	208	264	238	145	138	162	150	142	175	176	214	186	210	190
T	Signal transduction mechanisms	106	126	130	106	104	185	132	293	91	99	144	162	91	69	102	93	73	171	145	187	169	154	137
U	Intracellular trafficking, secretion, and vesicular transport	36	70	44	33	42	40	25	77	52	47	32	47	35	34	42	45	34	49	48	48	58	66	64
V	Defense mechanisms	43	84	91	44	56	75	80	83	55	64	84	85	39	31	49	34	34	59	36	94	77	61	52
W	Extracellular structures	3	3	1	3	1	0	1	0	1	2	0	0	1	1	1	1	1	3	2	3	0	0	0
X	Mobilome: prophages, transposons	14	55	62	24	19	66	20	104	13	20	124	35	5	1	4	6	2	51	6	74	63	78	36
Z	Cytoskeleton	1	1	1	1	3	1	0	1	0	0	0	1	1	1	1	1	1	0	1	1	1	1	1
multiple	-	269	480	348	271	363	471	345	641	351	406	428	494	223	189	231	224	207	438	394	505	358	332	315
nohit	-	346	681	675	429	339	2196	433	2128	346	493	892	690	426	370	473	460	397	848	463	514	929	787	675
