# Supplementary material for: Comparative Genomics Reveals Evidence of Genome Reduction and High Extracellular Protein Degradation Potential in Kangiella
Source: Front Microbiol. 2018 Jun 7;9:1224. doi: 10.3389/fmicb.2018.01224 (PMC6000758; doi:10.3389/fmicb.2018.01224)
Supplement: TABLE S2 — Orthologous families of the five Kangiella strains. [file Table_2.XLSX]

## Sheet: Orthomcl
Supplementary Table S2: Orthologous families of the five Kangiella strains.
#OrthoMCL with following parameters: e-value 1e-5; identity 30%; coverage 50% ; score 40; MCL Markov clustering inflation index 1.5
	Kangiella aquimarina DSM 16071	Kangiella geojedonensis KCTC 23420	Kangiella koreensis DSM 16069	Kangiella profundi FT102	Kangiella sediminilitoris KCTC 23892
KangOF1	WP_018624877.1, WP_018624942.1, WP_018625696.1, WP_018624935.1	AKE51672.1, AKE52035.1	ACV26683.1, ACV26695.1, ACV26718.1, ACV27021.1	orf09650, orf12010, orf12330, orf11910	AOE49851.1
KangOF2	WP_018624072.1, WP_018624662.1	AKE51382.1, AKE51854.1	ACV26970.1, ACV27607.1	orf14700, orf20410	AOE49134.1, AOE49649.1, AOE49955.1
KangOF3	WP_018624066.1, WP_018624599.1	AKE51377.1, AKE51803.1	ACV26420.1, ACV27614.1	orf15220, orf20470	AOE49129.1, AOE49587.1
KangOF4	WP_018624981.1, WP_018624988.1	AKE52020.1, AKE52025.1	ACV26618.1, ACV26625.1	orf11460, orf11520	AOE49819.1, AOE49825.1
KangOF5	WP_018625028.1, WP_018625467.1	AKE51625.1, AKE51984.1	ACV26219.1, ACV26578.1	orf07340, orf11080	AOE49405.1, AOE49778.1
KangOF6	WP_018625404.1, WP_018625409.1	AKE52582.1, AKE52592.1	ACV26156.1, ACV26161.1	orf06720, orf06780	AOE50410.1, AOE50417.1
KangOF7	WP_018624263.1, WP_018625635.1	AKE51528.1, AKE52297.1	ACV27401.1, ACV27082.1	orf18620, orf09040	AOE49308.1, AOE50106.1
KangOF8	WP_018623490.1, WP_018623491.1	AKE51083.1, AKE51084.1	ACV25607.1, ACV25608.1	orf01310, orf01320	AOE48851.1
KangOF9	WP_018623492.1	AKE51080.1, AKE51082.1, AKE51081.1	ACV25605.1, ACV25606.1	orf01290, orf01300	AOE48850.1
KangOF10	WP_018625101.1	AKE52872.1, AKE52884.1	ACV25843.1, ACV25855.1	orf03730, orf03850	AOE50698.1, AOE50710.1
KangOF11	WP_018623518.1, WP_018623572.1		ACV25521.1, ACV25578.1	orf00540, orf01040	AOE50246.1, AOE50375.1
KangOF12	WP_018623988.1, WP_018623989.1	AKE51299.1	ACV27689.1, ACV27690.1	orf21230, orf21240	AOE49055.1
KangOF13	WP_018624936.1, WP_018625697.1	AKE52034.1	ACV26717.1, ACV27020.1	orf09660, orf12000	AOE49850.1
KangOF14	WP_018624865.1, WP_051082514.1		ACV26720.1, ACV26769.1	orf12040, orf12640	AOE50056.1
KangOF15	WP_018624011.1	AKE51323.1, AKE51325.1	ACV27181.1, ACV27666.1	orf21010	AOE49076.1
KangOF16	WP_018623967.1	AKE51267.1, AKE51268.1	ACV27711.1	orf21450	AOE49032.1, AOE49033.1
KangOF17	WP_018623647.1	AKE53179.1, AKE53180.1	ACV28032.1	orf24630	AOE51017.1, AOE51016.1
KangOF18	WP_018625707.1, WP_018625708.1	AKE52233.1, AKE52234.1		orf09750, orf09760
KangOF19	WP_018624070.1	AKE51380.1	ACV27609.1, ACV27611.1	orf20430	AOE49132.1
KangOF20	WP_018623708.1	AKE53120.1	ACV27965.1	orf24040	AOE49303.1, AOE50957.1
KangOF21	WP_012801204.1	AKE52124.1	ACV26690.1, ACV26771.1	orf12530	AOE49933.1
KangOF22	WP_018624214.1	AKE51489.1	ACV27444.1	orf19100	AOE49254.1, AOE49244.1
KangOF23	WP_018624956.1	AKE52030.1	ACV26643.1, ACV26763.1	orf12610	AOE49830.1
KangOF24	WP_018625570.1	AKE52365.1	ACV26326.1	orf08400	AOE50183.1, AOE50181.1
KangOF25	WP_018624990.1	AKE51943.1, AKE52743.1	ACV26616.1	orf11440
KangOF26		AKE52366.1, AKE52369.1	ACV26325.1	orf08380	AOE50182.1
KangOF27	WP_018625253.1		ACV26006.1	orf05260	AOE50565.1, AOE50566.1
KangOF28	WP_012800185.1	AKE53033.1	ACV25670.1	orf01990	AOE50850.1
KangOF29	WP_012800373.1	AKE52860.1	ACV25859.1	orf03910	AOE50692.1
KangOF30	WP_012800376.1	AKE52857.1	ACV25862.1	orf03940	AOE50689.1
KangOF31	WP_012800381.1	AKE52852.1	ACV25867.1	orf03990	AOE50684.1
KangOF32	WP_012800394.1	AKE52840.1	ACV25880.1	orf04120	AOE50671.1
KangOF33	WP_012800504.1	AKE52757.1	ACV25990.1	orf05110	AOE50583.1
KangOF34	WP_012800902.1	AKE52541.1	ACV26388.1	orf15570	AOE50368.1
KangOF35	WP_012800996.1	AKE52203.1	ACV26482.1	orf10140	AOE50003.1
KangOF36	WP_012801122.1	AKE52011.1	ACV26608.1	orf11360	AOE49808.1
KangOF37	WP_012801363.1	AKE52117.1	ACV26849.1	orf13460	AOE49924.1
KangOF38	WP_015780726.1	AKE51726.1	ACV27120.1	orf15910	AOE49508.1
KangOF39	WP_015780727.1	AKE51725.1	ACV27121.1	orf15920	AOE49507.1
KangOF40	WP_015780731.1	AKE51721.1	ACV27125.1	orf15960	AOE49503.1
KangOF41	WP_015780967.1	AKE51570.1	ACV27362.1	orf18200	AOE49346.1
KangOF42	WP_015781335.1	AKE51248.1	ACV27730.1	orf21640	AOE49014.1
KangOF43	WP_018623260.1	AKE52894.1	ACV25833.1	orf03590	AOE50717.1
KangOF44	WP_018623262.1	AKE52896.1	ACV25831.1	orf03570	AOE50719.1
KangOF45	WP_018623265.1	AKE52898.1	ACV25829.1	orf03540	AOE50722.1
KangOF46	WP_018623266.1	AKE52899.1	ACV25828.1	orf03530	AOE50723.1
KangOF47	WP_018623268.1	AKE52901.1	ACV25825.1	orf03510	AOE50725.1
KangOF48	WP_018623269.1	AKE52902.1	ACV25824.1	orf03500	AOE50726.1
KangOF49	WP_018623270.1	AKE52903.1	ACV25822.1	orf03490	AOE50727.1
KangOF50	WP_018623271.1	AKE52904.1	ACV25821.1	orf03480	AOE50728.1
KangOF51	WP_018623272.1	AKE52905.1	ACV25820.1	orf03470	AOE50729.1
KangOF52	WP_018623273.1	AKE52906.1	ACV25819.1	orf03460	AOE50731.1
KangOF53	WP_018623280.1	AKE52910.1	ACV25813.1	orf03410	AOE50733.1
KangOF54	WP_018623281.1	AKE52911.1	ACV25812.1	orf03400	AOE50734.1
KangOF55	WP_018623284.1	AKE52913.1	ACV25808.1	orf03380	AOE50737.1
KangOF56	WP_018623285.1	AKE52914.1	ACV25807.1	orf03370	AOE50738.1
KangOF57	WP_018623289.1	AKE52915.1	ACV25802.1	orf03330	AOE50740.1
KangOF58	WP_018623290.1	AKE52916.1	ACV25801.1	orf03320	AOE50741.1
KangOF59	WP_018623291.1	AKE52917.1	ACV25800.1	orf03310	AOE50742.1
KangOF60	WP_018623293.1	AKE52919.1	ACV25798.1	orf03290	AOE50744.1
KangOF61	WP_018623294.1	AKE52920.1	ACV25797.1	orf03280	AOE50745.1
KangOF62	WP_018623295.1	AKE52921.1	ACV25796.1	orf03270	AOE50746.1
KangOF63	WP_018623296.1	AKE52922.1	ACV25795.1	orf03260	AOE50747.1
KangOF64	WP_018623297.1	AKE52923.1	ACV25794.1	orf03250	AOE50748.1
KangOF65	WP_018623298.1	AKE52924.1	ACV25793.1	orf03240	AOE50749.1
KangOF66	WP_018623299.1	AKE52925.1	ACV25792.1	orf03230	AOE50750.1
KangOF67	WP_018623309.1	AKE52926.1	ACV25784.1	orf03150	AOE50751.1
KangOF68	WP_018623310.1	AKE52927.1	ACV25783.1	orf03140	AOE50752.1
KangOF69	WP_018623313.1	AKE52928.1	ACV25781.1	orf03110	AOE50753.1
KangOF70	WP_018623314.1	AKE52929.1	ACV25780.1	orf03100	AOE50754.1
KangOF71	WP_018623316.1	AKE52934.1	ACV25778.1	orf03080	AOE50756.1
KangOF72	WP_018623317.1	AKE52935.1	ACV25777.1	orf03070	AOE50757.1
KangOF73	WP_018623318.1	AKE52936.1	ACV25776.1	orf03060	AOE50758.1
KangOF74	WP_018623320.1	AKE52938.1	ACV25774.1	orf03040	AOE50760.1
KangOF75	WP_018623321.1	AKE52939.1	ACV25773.1	orf03030	AOE50761.1
KangOF76	WP_018623322.1	AKE52940.1	ACV25772.1	orf03020	AOE50762.1
KangOF77	WP_018623323.1	AKE52941.1	ACV25771.1	orf03010	AOE50763.1
KangOF78	WP_018623324.1	AKE52942.1	ACV25770.1	orf03000	AOE50764.1
KangOF79	WP_018623325.1	AKE52943.1	ACV25769.1	orf02990	AOE50765.1
KangOF80	WP_018623327.1	AKE52944.1	ACV25767.1	orf02960	AOE50766.1
KangOF81	WP_018623328.1	AKE52945.1	ACV25766.1	orf02950	AOE50767.1
KangOF82	WP_018623330.1	AKE52947.1	ACV25764.1	orf02930	AOE50769.1
KangOF83	WP_018623331.1	AKE52948.1	ACV25763.1	orf02920	AOE50770.1
KangOF84	WP_018623332.1	AKE52949.1	ACV25762.1	orf02910	AOE50771.1
KangOF85	WP_018623334.1	AKE52950.1	ACV25760.1	orf02890	AOE50773.1
KangOF86	WP_018623335.1	AKE52951.1	ACV25759.1	orf02880	AOE50774.1
KangOF87	WP_018623337.1	AKE52953.1	ACV25757.1	orf02860	AOE50776.1
KangOF88	WP_018623338.1	AKE52954.1	ACV25756.1	orf02850	AOE50777.1
KangOF89	WP_018623339.1	AKE52955.1	ACV25755.1	orf02840	AOE50778.1
KangOF90	WP_018623340.1	AKE52956.1	ACV25754.1	orf02830	AOE50779.1
KangOF91	WP_018623341.1	AKE52957.1	ACV25753.1	orf02820	AOE50780.1
KangOF92	WP_018623343.1	AKE52959.1	ACV25751.1	orf02790	AOE50782.1
KangOF93	WP_018623346.1	AKE52961.1	ACV25749.1	orf02770	AOE50784.1
KangOF94	WP_018623347.1	AKE52962.1	ACV25748.1	orf02760	AOE50785.1
KangOF95	WP_018623348.1	AKE52963.1	ACV25747.1	orf02750	AOE50786.1
KangOF96	WP_018623349.1	AKE52964.1	ACV25746.1	orf02740	AOE50787.1
KangOF97	WP_018623350.1	AKE52965.1	ACV25745.1	orf02730	AOE50788.1
KangOF98	WP_018623351.1	AKE52966.1	ACV25744.1	orf02720	AOE50789.1
KangOF99	WP_018623355.1	AKE52968.1	ACV25740.1	orf02710	AOE50790.1
KangOF100	WP_018623357.1	AKE52969.1	ACV25738.1	orf02690	AOE50792.1
KangOF101	WP_018623358.1	AKE52970.1	ACV25737.1	orf02680	AOE50793.1
KangOF102	WP_018623361.1	AKE52972.1	ACV25734.1	orf02640	AOE50795.1
KangOF103	WP_018623362.1	AKE52973.1	ACV25733.1	orf02630	AOE50796.1
KangOF104	WP_018623365.1	AKE52980.1	ACV25730.1	orf02600	AOE50800.1
KangOF105	WP_018623366.1	AKE52981.1	ACV25729.1	orf02590	AOE50801.1
KangOF106	WP_018623367.1	AKE52982.1	ACV25728.1	orf02580	AOE50802.1
KangOF107	WP_018623368.1	AKE52983.1	ACV25727.1	orf02570	AOE50803.1
KangOF108	WP_018623369.1	AKE52984.1	ACV25726.1	orf02560	AOE50804.1
KangOF109	WP_018623370.1	AKE52985.1	ACV25725.1	orf02550	AOE50805.1
KangOF110	WP_018623371.1	AKE52986.1	ACV25724.1	orf02540	AOE50806.1
KangOF111	WP_018623373.1	AKE52987.1	ACV25723.1	orf02520	AOE50807.1
KangOF112	WP_018623374.1	AKE52988.1	ACV25722.1	orf02510	AOE50808.1
KangOF113	WP_018623377.1	AKE52991.1	ACV25719.1	orf02480	AOE50811.1
KangOF114	WP_018623378.1	AKE52992.1	ACV25718.1	orf02470	AOE50812.1
KangOF115	WP_018623379.1	AKE52993.1	ACV25717.1	orf02460	AOE50813.1
KangOF116	WP_018623380.1	AKE52994.1	ACV25716.1	orf02450	AOE50814.1
KangOF117	WP_018623381.1	AKE52995.1	ACV25715.1	orf02440	AOE50815.1
KangOF118	WP_018623382.1	AKE52996.1	ACV25714.1	orf02430	AOE50816.1
KangOF119	WP_018623383.1	AKE52997.1	ACV25713.1	orf02420	AOE50817.1
KangOF120	WP_018623385.1	AKE52999.1	ACV25711.1	orf02400	AOE50819.1
KangOF121	WP_018623386.1	AKE53000.1	ACV25710.1	orf02390	AOE50820.1
KangOF122	WP_018623389.1	AKE53001.1	ACV25707.1	orf02360	AOE50821.1
KangOF123	WP_018623390.1	AKE53002.1	ACV25706.1	orf02350	AOE50822.1
KangOF124	WP_018623391.1	AKE53003.1	ACV25704.1	orf02340	AOE50823.1
KangOF125	WP_018623393.1	AKE53005.1	ACV25702.1	orf02320	AOE50825.1
KangOF126	WP_018623394.1	AKE53006.1	ACV25701.1	orf02310	AOE50826.1
KangOF127	WP_018623395.1	AKE53007.1	ACV25700.1	orf02300	AOE50827.1
KangOF128	WP_018623396.1	AKE53008.1	ACV25699.1	orf02290	AOE50828.1
KangOF129	WP_018623397.1	AKE53009.1	ACV25698.1	orf02280	AOE50829.1
KangOF130	WP_018623398.1	AKE53010.1	ACV25697.1	orf02270	AOE50830.1
KangOF131	WP_018623399.1	AKE53011.1	ACV25696.1	orf02260	AOE50831.1
KangOF132	WP_018623400.1	AKE53012.1	ACV25695.1	orf02250	AOE50832.1
KangOF133	WP_018623401.1	AKE53013.1	ACV25694.1	orf02230	AOE50833.1
KangOF134	WP_018623402.1	AKE53014.1	ACV25693.1	orf02220	AOE50834.1
KangOF135	WP_018623405.1	AKE53018.1	ACV25688.1	orf02180	AOE50837.1
KangOF136	WP_018623406.1	AKE53019.1	ACV25687.1	orf02170	AOE50838.1
KangOF137	WP_018623407.1	AKE53020.1	ACV25686.1	orf02160	AOE50839.1
KangOF138	WP_018623412.1	AKE53021.1	ACV25681.1	orf02110	AOE50840.1
KangOF139	WP_018623414.1	AKE53022.1	ACV25679.1	orf02100	AOE50841.1
KangOF140	WP_018623415.1	AKE53025.1	ACV25678.1	orf02090	AOE50842.1
KangOF141	WP_018623416.1	AKE53026.1	ACV25677.1	orf02070	AOE50843.1
KangOF142	WP_018623417.1	AKE53027.1	ACV25676.1	orf02060	AOE50844.1
KangOF143	WP_018623418.1	AKE53028.1	ACV25675.1	orf02050	AOE50845.1
KangOF144	WP_018623421.1	AKE53030.1	ACV25673.1	orf02020	AOE50847.1
KangOF145	WP_018623422.1	AKE53031.1	ACV25672.1	orf02010	AOE50848.1
KangOF146	WP_018623424.1	AKE53034.1	ACV25669.1	orf01980	AOE50851.1
KangOF147	WP_018623425.1	AKE53035.1	ACV25668.1	orf01970	AOE50852.1
KangOF148	WP_018623426.1	AKE53036.1	ACV25667.1	orf01960	AOE50853.1
KangOF149	WP_018623427.1	AKE53037.1	ACV25666.1	orf01950	AOE50854.1
KangOF150	WP_018623428.1	AKE53038.1	ACV25665.1	orf01940	AOE50855.1
KangOF151	WP_018623429.1	AKE53039.1	ACV25664.1	orf01930	AOE50856.1
KangOF152	WP_018623430.1	AKE53040.1	ACV25663.1	orf01920	AOE50857.1
KangOF153	WP_018623431.1	AKE53041.1	ACV25662.1	orf01910	AOE50858.1
KangOF154	WP_018623432.1	AKE53042.1	ACV25661.1	orf01900	AOE50859.1
KangOF155	WP_018623434.1	AKE53043.1	ACV25659.1	orf01880	AOE50860.1
KangOF156	WP_018623435.1	AKE53044.1	ACV25658.1	orf01870	AOE50861.1
KangOF157	WP_018623436.1	AKE53045.1	ACV25657.1	orf01860	AOE50862.1
KangOF158	WP_018623438.1	AKE53049.1	ACV25654.1	orf01830	AOE50865.1
KangOF159	WP_018623439.1	AKE53050.1	ACV25653.1	orf01820	AOE50866.1
KangOF160	WP_018623441.1	AKE53051.1	ACV25651.1	orf01800	AOE50868.1
KangOF161	WP_018623442.1	AKE53052.1	ACV25650.1	orf01790	AOE50869.1
KangOF162	WP_018623443.1	AKE53053.1	ACV25649.1	orf01780	AOE50870.1
KangOF163	WP_018623444.1	AKE53054.1	ACV25648.1	orf01770	AOE50871.1
KangOF164	WP_018623445.1	AKE53055.1	ACV25646.1	orf01750	AOE50873.1
KangOF165	WP_018623446.1	AKE53056.1	ACV25645.1	orf01730	AOE50874.1
KangOF166	WP_018623447.1	AKE53057.1	ACV25644.1	orf01720	AOE50875.1
KangOF167	WP_018623448.1	AKE53058.1	ACV25643.1	orf01710	AOE50876.1
KangOF168	WP_018623449.1	AKE53059.1	ACV25642.1	orf01700	AOE50877.1
KangOF169	WP_018623451.1	AKE53060.1	ACV25640.1	orf01680	AOE50878.1
KangOF170	WP_018623452.1	AKE53061.1	ACV25639.1	orf01670	AOE50879.1
KangOF171	WP_018623454.1	AKE53063.1	ACV25637.1	orf01650	AOE50881.1
KangOF172	WP_018623455.1	AKE53064.1	ACV25636.1	orf01640	AOE50882.1
KangOF173	WP_018623456.1	AKE53065.1	ACV25635.1	orf01630	AOE50883.1
KangOF174	WP_018623457.1	AKE53066.1	ACV25634.1	orf01620	AOE50884.1
KangOF175	WP_018623458.1	AKE53067.1	ACV25633.1	orf01610	AOE50885.1
KangOF176	WP_018623459.1	AKE53068.1	ACV25632.1	orf01600	AOE50886.1
KangOF177	WP_018623460.1	AKE53070.1	ACV25631.1	orf01590	AOE50887.1
KangOF178	WP_018623461.1	AKE53071.1	ACV25630.1	orf01580	AOE50888.1
KangOF179	WP_018623462.1	AKE53072.1	ACV25629.1	orf01570	AOE50889.1
KangOF180	WP_018623463.1	AKE53073.1	ACV25628.1	orf01560	AOE50890.1
KangOF181	WP_018623477.1	AKE53074.1	ACV25627.1	orf01550	AOE50891.1
KangOF182	WP_018623478.1	AKE53075.1	ACV25626.1	orf01540	AOE50892.1
KangOF183	WP_018623483.1	AKE51090.1	ACV25614.1	orf01380	AOE48858.1
KangOF184	WP_018623484.1	AKE51089.1	ACV25613.1	orf01370	AOE48857.1
KangOF185	WP_018623485.1	AKE51088.1	ACV25612.1	orf01360	AOE48856.1
KangOF186	WP_018623486.1	AKE51087.1	ACV25611.1	orf01350	AOE48855.1
KangOF187	WP_018623487.1	AKE51086.1	ACV25610.1	orf01340	AOE48854.1
KangOF188	WP_018623488.1	AKE51085.1	ACV25609.1	orf01330	AOE48853.1
KangOF189	WP_018623495.1	AKE51079.1	ACV25604.1	orf01280	AOE48849.1
KangOF190	WP_018623496.1	AKE51078.1	ACV25603.1	orf01270	AOE48848.1
KangOF191	WP_018623497.1	AKE51077.1	ACV25602.1	orf01260	AOE48847.1
KangOF192	WP_018623498.1	AKE51076.1	ACV25601.1	orf01250	AOE48846.1
KangOF193	WP_018623500.1	AKE51075.1	ACV25599.1	orf01220	AOE48843.1
KangOF194	WP_018623501.1	AKE51074.1	ACV25598.1	orf01210	AOE48842.1
KangOF195	WP_018623502.1	AKE51073.1	ACV25597.1	orf01200	AOE48841.1
KangOF196	WP_018623503.1	AKE51072.1	ACV25596.1	orf01190	AOE48840.1
KangOF197	WP_018623505.1	AKE51070.1	ACV25594.1	orf01170	AOE48839.1
KangOF198	WP_018623506.1	AKE51069.1	ACV25593.1	orf01160	AOE48838.1
KangOF199	WP_018623507.1	AKE51067.1	ACV25591.1	orf01150	AOE48836.1
KangOF200	WP_018623508.1	AKE51066.1	ACV25590.1	orf01140	AOE48835.1
KangOF201	WP_018623510.1	AKE51064.1	ACV25588.1	orf01120	AOE48833.1
KangOF202	WP_018623511.1	AKE51063.1	ACV25587.1	orf01110	AOE48832.1
KangOF203	WP_018623512.1	AKE51062.1	ACV25586.1	orf01100	AOE48831.1
KangOF204	WP_018623514.1	AKE51061.1	ACV25583.1	orf01080	AOE48830.1
KangOF205	WP_018623515.1	AKE51060.1	ACV25582.1	orf01070	AOE48829.1
KangOF206	WP_018623516.1	AKE51059.1	ACV25581.1	orf01060	AOE48828.1
KangOF207	WP_018623520.1	AKE51055.1	ACV25575.1	orf01030	AOE48826.1
KangOF208	WP_018623521.1	AKE51054.1	ACV25574.1	orf01020	AOE48825.1
KangOF209	WP_018623524.1	AKE51050.1	ACV25572.1	orf01000	AOE48822.1
KangOF210	WP_018623525.1	AKE51049.1	ACV25571.1	orf00990	AOE48821.1
KangOF211	WP_018623526.1	AKE51048.1	ACV25570.1	orf00980	AOE48820.1
KangOF212	WP_018623527.1	AKE51047.1	ACV25569.1	orf00970	AOE48819.1
KangOF213	WP_018623528.1	AKE51046.1	ACV25568.1	orf00960	AOE48818.1
KangOF214	WP_018623530.1	AKE51044.1	ACV25566.1	orf00940	AOE48816.1
KangOF215	WP_018623532.1	AKE51042.1	ACV25564.1	orf00920	AOE48815.1
KangOF216	WP_018623533.1	AKE51285.1	ACV25563.1	orf00910	AOE49041.1
KangOF217	WP_018623534.1	AKE51284.1	ACV25562.1	orf00900	AOE49040.1
KangOF218	WP_018623535.1	AKE51283.1	ACV25561.1	orf00890	AOE49039.1
KangOF219	WP_018623536.1	AKE51041.1	ACV25560.1	orf00880	AOE48814.1
KangOF220	WP_018623537.1	AKE51040.1	ACV25559.1	orf00870	AOE48813.1
KangOF221	WP_018623538.1	AKE51039.1	ACV25558.1	orf00860	AOE48812.1
KangOF222	WP_018623539.1	AKE51038.1	ACV25557.1	orf00850	AOE48811.1
KangOF223	WP_018623541.1	AKE51037.1	ACV25556.1	orf00840	AOE48810.1
KangOF224	WP_018623542.1	AKE51036.1	ACV25555.1	orf00830	AOE48809.1
KangOF225	WP_018623543.1	AKE51035.1	ACV25554.1	orf00820	AOE48808.1
KangOF226	WP_018623544.1	AKE51034.1	ACV25553.1	orf00810	AOE48807.1
KangOF227	WP_018623545.1	AKE51033.1	ACV25552.1	orf00800	AOE48806.1
KangOF228	WP_018623546.1	AKE51032.1	ACV25551.1	orf00790	AOE48805.1
KangOF229	WP_018623547.1	AKE51031.1	ACV25550.1	orf00780	AOE48804.1
KangOF230	WP_018623548.1	AKE51030.1	ACV25549.1	orf00770	AOE48803.1
KangOF231	WP_018623549.1	AKE51029.1	ACV25548.1	orf00760	AOE48802.1
KangOF232	WP_018623551.1	AKE51027.1	ACV25546.1	orf00740	AOE48799.1
KangOF233	WP_018623554.1	AKE51495.1	ACV25543.1	orf00710	AOE49249.1
KangOF234	WP_018623555.1	AKE51026.1	ACV25542.1	orf00700	AOE48798.1
KangOF235	WP_018623556.1	AKE51025.1	ACV25541.1	orf00690	AOE48797.1
KangOF236	WP_018623575.1	AKE53093.1	ACV25512.1	orf16810	AOE50924.1
KangOF237	WP_018623576.1	AKE52490.1	ACV25507.1	orf23730	AOE50318.1
KangOF238	WP_018623598.1	AKE51020.1	ACV25494.1	orf00300	AOE48763.1
KangOF239	WP_018623599.1	AKE51013.1	ACV25448.1	orf00270	AOE48755.1
KangOF240	WP_018623601.1	AKE51011.1	ACV25446.1	orf00250	AOE48753.1
KangOF241	WP_018623606.1	AKE51009.1	ACV25441.1	orf00200	AOE48748.1
KangOF242	WP_018623611.1	AKE51006.1	ACV25436.1	orf00150	AOE48744.1
KangOF243	WP_018623612.1	AKE51005.1	ACV25435.1	orf00130	AOE48743.1
KangOF244	WP_018623613.1	AKE51004.1	ACV25434.1	orf00120	AOE48742.1
KangOF245	WP_018623614.1	AKE51003.1	ACV25433.1	orf00110	AOE48741.1
KangOF246	WP_018623618.1	AKE51001.1	ACV25429.1	orf00060	AOE48737.1
KangOF247	WP_018623620.1	AKE50999.1	ACV25427.1	orf00040	AOE48736.1
KangOF248	WP_018623621.1	AKE50998.1	ACV25426.1	orf00030	AOE48735.1
KangOF249	WP_018623622.1	AKE50997.1	ACV25425.1	orf00020	AOE48734.1
KangOF250	WP_018623623.1	AKE50996.1	ACV25424.1	orf00010	AOE48733.1
KangOF251	WP_018623627.1	AKE53201.1	ACV28052.1	orf24830	AOE51038.1
KangOF252	WP_018623628.1	AKE53200.1	ACV28051.1	orf24820	AOE51037.1
KangOF253	WP_018623630.1	AKE53198.1	ACV28049.1	orf24800	AOE51035.1
KangOF254	WP_018623631.1	AKE53197.1	ACV28048.1	orf24790	AOE51034.1
KangOF255	WP_018623632.1	AKE53196.1	ACV28047.1	orf24780	AOE51033.1
KangOF256	WP_018623633.1	AKE53195.1	ACV28046.1	orf24770	AOE51032.1
KangOF257	WP_018623634.1	AKE53194.1	ACV28045.1	orf24760	AOE51031.1
KangOF258	WP_018623636.1	AKE53192.1	ACV28043.1	orf24740	AOE51029.1
KangOF259	WP_018623637.1	AKE53191.1	ACV28042.1	orf24730	AOE51028.1
KangOF260	WP_018623638.1	AKE53190.1	ACV28041.1	orf24720	AOE51027.1
KangOF261	WP_018623640.1	AKE53188.1	ACV28039.1	orf24700	AOE51025.1
KangOF262	WP_018623641.1	AKE53187.1	ACV28038.1	orf24690	AOE51024.1
KangOF263	WP_018623642.1	AKE53186.1	ACV28037.1	orf24680	AOE51023.1
KangOF264	WP_018623643.1	AKE53185.1	ACV28036.1	orf24670	AOE51022.1
KangOF265	WP_018623644.1	AKE53184.1	ACV28035.1	orf24660	AOE51021.1
KangOF266	WP_018623645.1	AKE53182.1	ACV28034.1	orf24650	AOE51019.1
KangOF267	WP_018623646.1	AKE53181.1	ACV28033.1	orf24640	AOE51018.1
KangOF268	WP_018623648.1	AKE53178.1	ACV28031.1	orf24620	AOE51015.1
KangOF269	WP_018623649.1	AKE53177.1	ACV28030.1	orf24610	AOE51014.1
KangOF270	WP_018623650.1	AKE53176.1	ACV28029.1	orf24600	AOE51013.1
KangOF271	WP_018623651.1	AKE53175.1	ACV28028.1	orf24590	AOE51012.1
KangOF272	WP_018623653.1	AKE53174.1	ACV28027.1	orf24580	AOE51011.1
KangOF273	WP_018623654.1	AKE53173.1	ACV28026.1	orf24570	AOE51010.1
KangOF274	WP_018623655.1	AKE53172.1	ACV28025.1	orf24560	AOE51009.1
KangOF275	WP_018623656.1	AKE53171.1	ACV28024.1	orf24550	AOE51008.1
KangOF276	WP_018623657.1	AKE53170.1	ACV28023.1	orf24540	AOE51007.1
KangOF277	WP_018623658.1	AKE53169.1	ACV28022.1	orf24530	AOE51006.1
KangOF278	WP_018623659.1	AKE53165.1	ACV28020.1	orf24520	AOE51003.1
KangOF279	WP_018623660.1	AKE53164.1	ACV28019.1	orf24510	AOE51002.1
KangOF280	WP_018623661.1	AKE53163.1	ACV28018.1	orf24500	AOE51001.1
KangOF281	WP_018623662.1	AKE53162.1	ACV28017.1	orf24490	AOE51000.1
KangOF282	WP_018623663.1	AKE53161.1	ACV28016.1	orf24480	AOE50999.1
KangOF283	WP_018623665.1	AKE53159.1	ACV28006.1	orf24460	AOE50997.1
KangOF284	WP_018623671.1	AKE53157.1	ACV28001.1	orf24400	AOE50993.1
KangOF285	WP_018623673.1	AKE53155.1	ACV27999.1	orf24380	AOE50990.1
KangOF286	WP_018623674.1	AKE53154.1	ACV27998.1	orf24370	AOE50989.1
KangOF287	WP_018623675.1	AKE53153.1	ACV27997.1	orf24360	AOE50988.1
KangOF288	WP_018623676.1	AKE53152.1	ACV27996.1	orf24350	AOE50987.1
KangOF289	WP_018623677.1	AKE53151.1	ACV27995.1	orf24340	AOE50986.1
KangOF290	WP_018623678.1	AKE53150.1	ACV27994.1	orf24330	AOE50985.1
KangOF291	WP_018623679.1	AKE53149.1	ACV27993.1	orf24320	AOE50984.1
KangOF292	WP_018623680.1	AKE53148.1	ACV27992.1	orf24310	AOE50983.1
KangOF293	WP_018623681.1	AKE53147.1	ACV27991.1	orf24300	AOE50982.1
KangOF294	WP_018623682.1	AKE53146.1	ACV27990.1	orf24290	AOE50981.1
KangOF295	WP_018623683.1	AKE53145.1	ACV27989.1	orf24280	AOE50980.1
KangOF296	WP_018623684.1	AKE53144.1	ACV27988.1	orf24270	AOE50979.1
KangOF297	WP_018623686.1	AKE53141.1	ACV27986.1	orf24250	AOE50977.1
KangOF298	WP_018623687.1	AKE53140.1	ACV27985.1	orf24240	AOE50976.1
KangOF299	WP_018623688.1	AKE53139.1	ACV27984.1	orf24230	AOE50975.1
KangOF300	WP_018623689.1	AKE53138.1	ACV27983.1	orf24220	AOE50974.1
KangOF301	WP_018623690.1	AKE53137.1	ACV27982.1	orf24210	AOE50973.1
KangOF302	WP_018623691.1	AKE53136.1	ACV27981.1	orf24200	AOE50972.1
KangOF303	WP_018623692.1	AKE53135.1	ACV27980.1	orf24190	AOE50971.1
KangOF304	WP_018623693.1	AKE53134.1	ACV27979.1	orf24180	AOE50970.1
KangOF305	WP_018623695.1	AKE53133.1	ACV27977.1	orf24160	AOE50968.1
KangOF306	WP_018623696.1	AKE53132.1	ACV27976.1	orf24150	AOE50967.1
KangOF307	WP_018623697.1	AKE53131.1	ACV27975.1	orf24140	AOE50966.1
KangOF308	WP_018623698.1	AKE53130.1	ACV27974.1	orf24130	AOE50965.1
KangOF309	WP_018623699.1	AKE53129.1	ACV27973.1	orf24120	AOE50964.1
KangOF310	WP_018623701.1	AKE53128.1	ACV27972.1	orf24110	AOE49630.1
KangOF311	WP_018623702.1	AKE53127.1	ACV27971.1	orf24100	AOE50961.1
KangOF312	WP_018623706.1	AKE53122.1	ACV27967.1	orf24060	AOE50958.1
KangOF313	WP_018623709.1	AKE53119.1	ACV27964.1	orf24030	AOE50956.1
KangOF314	WP_018623710.1	AKE53118.1	ACV27963.1	orf24020	AOE50955.1
KangOF315	WP_018623712.1	AKE53117.1	ACV27961.1	orf23990	AOE50954.1
KangOF316	WP_018623713.1	AKE53116.1	ACV27960.1	orf23980	AOE50953.1
KangOF317	WP_018623714.1	AKE53114.1	ACV27958.1	orf23960	AOE50951.1
KangOF318	WP_018623715.1	AKE53113.1	ACV27957.1	orf23950	AOE50950.1
KangOF319	WP_018623716.1	AKE53112.1	ACV27956.1	orf23940	AOE50949.1
KangOF320	WP_018623717.1	AKE53111.1	ACV27954.1	orf23930	AOE50948.1
KangOF321	WP_018623718.1	AKE53110.1	ACV27953.1	orf23920	AOE50947.1
KangOF322	WP_018623719.1	AKE53109.1	ACV27952.1	orf23910	AOE50946.1
KangOF323	WP_018623721.1	AKE53108.1	ACV27950.1	orf23890	AOE50944.1
KangOF324	WP_018623722.1	AKE53107.1	ACV27949.1	orf23880	AOE50943.1
KangOF325	WP_018623723.1	AKE53105.1	ACV27948.1	orf23870	AOE50942.1
KangOF326	WP_018623724.1	AKE53104.1	ACV27947.1	orf23860	AOE50941.1
KangOF327	WP_018623725.1	AKE53103.1	ACV27946.1	orf23850	AOE50940.1
KangOF328	WP_018623726.1	AKE53101.1	ACV27945.1	orf23830	AOE50938.1
KangOF329	WP_018623730.1	AKE53098.1	ACV27942.1	orf23800	AOE50935.1
KangOF330	WP_018623731.1	AKE53097.1	ACV27941.1	orf23790	AOE50934.1
KangOF331	WP_018623732.1	AKE53096.1	ACV27940.1	orf23780	AOE50933.1
KangOF332	WP_018623733.1	AKE53095.1	ACV27939.1	orf23770	AOE50932.1
KangOF333	WP_018623734.1	AKE53094.1	ACV27938.1	orf23760	AOE50931.1
KangOF334	WP_018623743.1	AKE53088.1	ACV27925.1	orf23660	AOE50905.1
KangOF335	WP_018623744.1	AKE53086.1	ACV27924.1	orf23650	AOE50903.1
KangOF336	WP_018623746.1	AKE53084.1	ACV27922.1	orf23630	AOE50901.1
KangOF337	WP_018623750.1	AKE53081.1	ACV27918.1	orf23600	AOE50899.1
KangOF338	WP_018623751.1	AKE53080.1	ACV27917.1	orf23590	AOE50898.1
KangOF339	WP_018623752.1	AKE53079.1	ACV27916.1	orf23570	AOE50897.1
KangOF340	WP_018623753.1	AKE53078.1	ACV27915.1	orf23560	AOE50896.1
KangOF341	WP_018623754.1	AKE53077.1	ACV27914.1	orf23550	AOE50895.1
KangOF342	WP_018623758.1	AKE51093.1	ACV27900.1	orf23410	AOE48860.1
KangOF343	WP_018623760.1	AKE51094.1	ACV27899.1	orf23400	AOE48861.1
KangOF344	WP_018623761.1	AKE51095.1	ACV27898.1	orf23390	AOE48862.1
KangOF345	WP_018623762.1	AKE51096.1	ACV27897.1	orf23380	AOE48863.1
KangOF346	WP_018623763.1	AKE51097.1	ACV27896.1	orf23370	AOE48864.1
KangOF347	WP_018623764.1	AKE51098.1	ACV27895.1	orf23360	AOE48865.1
KangOF348	WP_018623765.1	AKE51099.1	ACV27894.1	orf23350	AOE48866.1
KangOF349	WP_018623766.1	AKE51100.1	ACV27893.1	orf23340	AOE48867.1
KangOF350	WP_018623767.1	AKE51101.1	ACV27892.1	orf23330	AOE48868.1
KangOF351	WP_018623768.1	AKE51102.1	ACV27891.1	orf23320	AOE48869.1
KangOF352	WP_018623769.1	AKE51103.1	ACV27890.1	orf23310	AOE48870.1
KangOF353	WP_018623770.1	AKE51104.1	ACV27889.1	orf23300	AOE48871.1
KangOF354	WP_018623775.1	AKE51107.1	ACV27887.1	orf23240	AOE48873.1
KangOF355	WP_018623776.1	AKE51108.1	ACV27886.1	orf23230	AOE48874.1
KangOF356	WP_018623777.1	AKE51109.1	ACV27885.1	orf23220	AOE48875.1
KangOF357	WP_018623780.1	AKE51110.1	ACV27882.1	orf23190	AOE48877.1
KangOF358	WP_018623781.1	AKE51111.1	ACV27881.1	orf23180	AOE48878.1
KangOF359	WP_018623783.1	AKE51112.1	ACV27879.1	orf23150	AOE48879.1
KangOF360	WP_018623784.1	AKE51113.1	ACV27878.1	orf23140	AOE48880.1
KangOF361	WP_018623786.1	AKE51114.1	ACV27877.1	orf23130	AOE48881.1
KangOF362	WP_018623787.1	AKE51115.1	ACV27876.1	orf23120	AOE48882.1
KangOF363	WP_018623788.1	AKE51116.1	ACV27875.1	orf23110	AOE48883.1
KangOF364	WP_018623789.1	AKE51117.1	ACV27874.1	orf23100	AOE48884.1
KangOF365	WP_018623791.1	AKE51118.1	ACV27872.1	orf23080	AOE48885.1
KangOF366	WP_018623793.1	AKE51119.1	ACV27869.1	orf23060	AOE48886.1
KangOF367	WP_018623794.1	AKE51120.1	ACV27868.1	orf23050	AOE48887.1
KangOF368	WP_018623797.1	AKE51122.1	ACV27866.1	orf23030	AOE48888.1
KangOF369	WP_018623800.1	AKE51123.1	ACV27865.1	orf23020	AOE48889.1
KangOF370	WP_018623805.1	AKE51124.1	ACV27864.1	orf23010	AOE48890.1
KangOF371	WP_018623807.1	AKE51126.1	ACV27863.1	orf23000	AOE48892.1
KangOF372	WP_018623808.1	AKE51125.1	ACV27862.1	orf22990	AOE48891.1
KangOF373	WP_018623811.1	AKE51129.1	ACV27859.1	orf22960	AOE48896.1
KangOF374	WP_018623812.1	AKE51130.1	ACV27858.1	orf22950	AOE48897.1
KangOF375	WP_018623815.1	AKE51131.1	ACV27857.1	orf22940	AOE48898.1
KangOF376	WP_018623816.1	AKE51132.1	ACV27821.1	orf22920	AOE48899.1
KangOF377	WP_018623817.1	AKE51133.1	ACV27822.1	orf22910	AOE48900.1
KangOF378	WP_018623818.1	AKE51134.1	ACV27823.1	orf22900	AOE48901.1
KangOF379	WP_018623820.1	AKE51138.1	ACV27825.1	orf22860	AOE48906.1
KangOF380	WP_018623821.1	AKE51139.1	ACV27826.1	orf22850	AOE48907.1
KangOF381	WP_018623823.1	AKE51140.1	ACV27827.1	orf22830	AOE48908.1
KangOF382	WP_018623826.1	AKE51141.1	ACV27828.1	orf22820	AOE48909.1
KangOF383	WP_018623827.1	AKE51142.1	ACV27829.1	orf22810	AOE48910.1
KangOF384	WP_018623828.1	AKE51143.1	ACV27830.1	orf22800	AOE48911.1
KangOF385	WP_018623829.1	AKE51144.1	ACV27831.1	orf22790	AOE48912.1
KangOF386	WP_018623830.1	AKE51145.1	ACV27832.1	orf22780	AOE48913.1
KangOF387	WP_018623831.1	AKE51146.1	ACV27833.1	orf22770	AOE48914.1
KangOF388	WP_018623834.1	AKE51149.1	ACV27834.1	orf22750	AOE48915.1
KangOF389	WP_018623835.1	AKE51150.1	ACV27835.1	orf22740	AOE48916.1
KangOF390	WP_018623837.1	AKE51152.1	ACV27837.1	orf22720	AOE48918.1
KangOF391	WP_018623845.1	AKE51155.1	ACV27840.1	orf22640	AOE48924.1
KangOF392	WP_018623846.1	AKE51156.1	ACV27841.1	orf22630	AOE48925.1
KangOF393	WP_018623847.1	AKE51157.1	ACV27842.1	orf22620	AOE48926.1
KangOF394	WP_018623848.1	AKE51158.1	ACV27843.1	orf22610	AOE48927.1
KangOF395	WP_018623849.1	AKE51159.1	ACV27844.1	orf22600	AOE48928.1
KangOF396	WP_018623850.1	AKE51161.1	ACV27845.1	orf22580	AOE48930.1
KangOF397	WP_018623851.1	AKE51162.1	ACV27846.1	orf22570	AOE48931.1
KangOF398	WP_018623852.1	AKE51163.1	ACV27847.1	orf22560	AOE48932.1
KangOF399	WP_018623853.1	AKE51164.1	ACV27848.1	orf22550	AOE48933.1
KangOF400	WP_018623854.1	AKE51165.1	ACV27849.1	orf22540	AOE48934.1
KangOF401	WP_018623855.1	AKE51166.1	ACV27850.1	orf22530	AOE48935.1
KangOF402	WP_018623856.1	AKE51167.1	ACV27851.1	orf22510	AOE48936.1
KangOF403	WP_018623857.1	AKE51168.1	ACV27852.1	orf22500	AOE48937.1
KangOF404	WP_018623858.1	AKE51169.1	ACV27853.1	orf22490	AOE48938.1
KangOF405	WP_018623859.1	AKE51170.1	ACV27854.1	orf22480	AOE48939.1
KangOF406	WP_018623860.1	AKE51171.1	ACV27855.1	orf22470	AOE48940.1
KangOF407	WP_018623861.1	AKE51172.1	ACV27856.1	orf22460	AOE48941.1
KangOF408	WP_018623862.1	AKE51173.1	ACV27820.1	orf22450	AOE48942.1
KangOF409	WP_018623863.1	AKE51176.1	ACV27819.1	orf22440	AOE48945.1
KangOF410	WP_018623864.1	AKE51177.1	ACV27818.1	orf22430	AOE48946.1
KangOF411	WP_018623865.1	AKE51178.1	ACV27817.1	orf22420	AOE48947.1
KangOF412	WP_018623868.1	AKE51180.1	ACV27808.1	orf22390	AOE48949.1
KangOF413	WP_018623870.1	AKE51183.1	ACV27805.1	orf22380	AOE48951.1
KangOF414	WP_018623871.1	AKE51184.1	ACV27804.1	orf22370	AOE48952.1
KangOF415	WP_018623872.1	AKE51496.1	ACV27803.1	orf22360	AOE48953.1
KangOF416	WP_018623875.1	AKE51185.1	ACV27797.1	orf22330	AOE48955.1
KangOF417	WP_018623876.1	AKE51186.1	ACV27796.1	orf22320	AOE48956.1
KangOF418	WP_018623878.1	AKE51188.1	ACV27794.1	orf22300	AOE48958.1
KangOF419	WP_018623879.1	AKE51189.1	ACV27793.1	orf22290	AOE48959.1
KangOF420	WP_018623882.1	AKE51190.1	ACV27791.1	orf22270	AOE48961.1
KangOF421	WP_018623884.1	AKE51192.1	ACV27789.1	orf22250	AOE48963.1
KangOF422	WP_018623885.1	AKE51193.1	ACV27788.1	orf22240	AOE48964.1
KangOF423	WP_018623886.1	AKE51194.1	ACV27787.1	orf22230	AOE48965.1
KangOF424	WP_018623887.1	AKE51195.1	ACV27786.1	orf22220	AOE48966.1
KangOF425	WP_018623888.1	AKE51196.1	ACV27785.1	orf22210	AOE48967.1
KangOF426	WP_018623889.1	AKE51197.1	ACV27784.1	orf22200	AOE48968.1
KangOF427	WP_018623890.1	AKE51198.1	ACV27783.1	orf22190	AOE48969.1
KangOF428	WP_018623891.1	AKE51199.1	ACV27782.1	orf22180	AOE48970.1
KangOF429	WP_018623892.1	AKE51200.1	ACV27781.1	orf22170	AOE48971.1
KangOF430	WP_018623893.1	AKE51201.1	ACV27780.1	orf22160	AOE48972.1
KangOF431	WP_018623894.1	AKE51202.1	ACV27779.1	orf22150	AOE48973.1
KangOF432	WP_018623896.1	AKE51204.1	ACV27777.1	orf22130	AOE48975.1
KangOF433	WP_018623897.1	AKE51205.1	ACV27776.1	orf22120	AOE48976.1
KangOF434	WP_018623898.1	AKE51206.1	ACV27775.1	orf22110	AOE48977.1
KangOF435	WP_018623899.1	AKE51207.1	ACV27774.1	orf22100	AOE48978.1
KangOF436	WP_018623900.1	AKE51208.1	ACV27773.1	orf22090	AOE48979.1
KangOF437	WP_018623904.1	AKE51210.1	ACV27769.1	orf22060	AOE48982.1
KangOF438	WP_018623905.1	AKE51211.1	ACV27768.1	orf22050	AOE48983.1
KangOF439	WP_018623906.1	AKE51212.1	ACV27767.1	orf22040	AOE48984.1
KangOF440	WP_018623907.1	AKE51213.1	ACV27766.1	orf22030	AOE48985.1
KangOF441	WP_018623908.1	AKE51214.1	ACV27765.1	orf22020	AOE48986.1
KangOF442	WP_018623909.1	AKE51215.1	ACV27764.1	orf22010	AOE48987.1
KangOF443	WP_018623910.1	AKE51216.1	ACV27763.1	orf22000	AOE48988.1
KangOF444	WP_018623911.1	AKE51217.1	ACV27762.1	orf21980	AOE48989.1
KangOF445	WP_018623912.1	AKE51218.1	ACV27761.1	orf21970	AOE48990.1
KangOF446	WP_018623921.1	AKE51226.1	ACV27751.1	orf21880	AOE48991.1
KangOF447	WP_018623924.1	AKE51228.1	ACV27748.1	orf21830	AOE48993.1
KangOF448	WP_018623925.1	AKE51229.1	ACV27747.1	orf21820	AOE48994.1
KangOF449	WP_018623926.1	AKE51230.1	ACV27746.1	orf21810	AOE48995.1
KangOF450	WP_018623927.1	AKE51231.1	ACV27745.1	orf21800	AOE48996.1
KangOF451	WP_018623928.1	AKE51232.1	ACV27744.1	orf21790	AOE48997.1
KangOF452	WP_018623929.1	AKE51233.1	ACV27743.1	orf21780	AOE48998.1
KangOF453	WP_018623930.1	AKE51234.1	ACV27742.1	orf21770	AOE48999.1
KangOF454	WP_018623931.1	AKE51235.1	ACV27741.1	orf21760	AOE49000.1
KangOF455	WP_018623932.1	AKE51236.1	ACV27740.1	orf21750	AOE49001.1
KangOF456	WP_018623934.1	AKE51237.1	ACV27739.1	orf21740	AOE49002.1
KangOF457	WP_018623937.1	AKE51239.1	ACV27737.1	orf21710	AOE49005.1
KangOF458	WP_018623939.1	AKE51240.1	ACV27736.1	orf21700	AOE49006.1
KangOF459	WP_018623942.1	AKE51241.1	ACV27735.1	orf21690	AOE49007.1
KangOF460	WP_018623944.1	AKE51242.1	ACV27734.1	orf21680	AOE49008.1
KangOF461	WP_018623946.1	AKE51245.1	ACV27733.1	orf21670	AOE49011.1
KangOF462	WP_018623947.1	AKE51246.1	ACV27732.1	orf21660	AOE49012.1
KangOF463	WP_018623948.1	AKE51247.1	ACV27731.1	orf21650	AOE49013.1
KangOF464	WP_018623949.1	AKE51249.1	ACV27729.1	orf21630	AOE49015.1
KangOF465	WP_018623950.1	AKE51250.1	ACV27728.1	orf21620	AOE49016.1
KangOF466	WP_018623951.1	AKE51251.1	ACV27727.1	orf21610	AOE49017.1
KangOF467	WP_018623952.1	AKE51252.1	ACV27726.1	orf21600	AOE49018.1
KangOF468	WP_018623954.1	AKE51254.1	ACV27724.1	orf21580	AOE49020.1
KangOF469	WP_018623955.1	AKE51255.1	ACV27723.1	orf21570	AOE49021.1
KangOF470	WP_018623957.1	AKE51257.1	ACV27721.1	orf21550	AOE49022.1
KangOF471	WP_018623958.1	AKE51258.1	ACV27720.1	orf21540	AOE49023.1
KangOF472	WP_018623959.1	AKE51259.1	ACV27719.1	orf21530	AOE49024.1
KangOF473	WP_018623960.1	AKE51260.1	ACV27718.1	orf21520	AOE49025.1
KangOF474	WP_018623961.1	AKE51261.1	ACV27717.1	orf21510	AOE49026.1
KangOF475	WP_018623962.1	AKE51262.1	ACV27716.1	orf21500	AOE49027.1
KangOF476	WP_018623963.1	AKE51263.1	ACV27715.1	orf21490	AOE49028.1
KangOF477	WP_018623964.1	AKE51264.1	ACV27714.1	orf21480	AOE49029.1
KangOF478	WP_018623966.1	AKE51266.1	ACV27712.1	orf21460	AOE49031.1
KangOF479	WP_018623968.1	AKE51269.1	ACV27710.1	orf21440	AOE49034.1
KangOF480	WP_018623969.1	AKE51270.1	ACV27709.1	orf21430	AOE49035.1
KangOF481	WP_018623971.1	AKE51272.1	ACV27707.1	orf21410	AOE49037.1
KangOF482	WP_018623973.1	AKE51286.1	ACV27705.1	orf21390	AOE49042.1
KangOF483	WP_018623974.1	AKE51287.1	ACV27704.1	orf21380	AOE49043.1
KangOF484	WP_018623976.1	AKE51289.1	ACV27702.1	orf21360	AOE49045.1
KangOF485	WP_018623977.1	AKE51290.1	ACV27701.1	orf21350	AOE49046.1
KangOF486	WP_018623978.1	AKE51291.1	ACV27700.1	orf21340	AOE49047.1
KangOF487	WP_018623979.1	AKE51292.1	ACV27699.1	orf21330	AOE49048.1
KangOF488	WP_018623980.1	AKE51293.1	ACV27698.1	orf21320	AOE49049.1
KangOF489	WP_018623981.1	AKE51294.1	ACV27697.1	orf21310	AOE49050.1
KangOF490	WP_018623983.1	AKE51295.1	ACV27696.1	orf21290	AOE49051.1
KangOF491	WP_018623986.1	AKE51297.1	ACV27692.1	orf21260	AOE49053.1
KangOF492	WP_018623987.1	AKE51298.1	ACV27691.1	orf21250	AOE49054.1
KangOF493	WP_018623992.1	AKE51303.1	ACV27686.1	orf21200	AOE49057.1
KangOF494	WP_018623993.1	AKE51304.1	ACV27685.1	orf21190	AOE49058.1
KangOF495	WP_018623994.1	AKE51305.1	ACV27684.1	orf21180	AOE49059.1
KangOF496	WP_018623995.1	AKE51306.1	ACV27683.1	orf21170	AOE49060.1
KangOF497	WP_018623996.1	AKE51307.1	ACV27682.1	orf21160	AOE49061.1
KangOF498	WP_018623997.1	AKE51310.1	ACV27681.1	orf21150	AOE49062.1
KangOF499	WP_018623998.1	AKE51311.1	ACV27680.1	orf21140	AOE49063.1
KangOF500	WP_018623999.1	AKE51312.1	ACV27679.1	orf21130	AOE49064.1
KangOF501	WP_018624000.1	AKE51313.1	ACV27678.1	orf21120	AOE49065.1
KangOF502	WP_018624001.1	AKE51314.1	ACV27676.1	orf21110	AOE49066.1
KangOF503	WP_018624002.1	AKE51315.1	ACV27675.1	orf21100	AOE49067.1
KangOF504	WP_018624003.1	AKE51316.1	ACV27674.1	orf21090	AOE49068.1
KangOF505	WP_018624004.1	AKE51317.1	ACV27673.1	orf21080	AOE49069.1
KangOF506	WP_018624005.1	AKE51318.1	ACV27672.1	orf21070	AOE49070.1
KangOF507	WP_018624007.1	AKE51319.1	ACV27670.1	orf21050	AOE49072.1
KangOF508	WP_018624008.1	AKE51320.1	ACV27669.1	orf21040	AOE49073.1
KangOF509	WP_018624009.1	AKE51321.1	ACV27668.1	orf21030	AOE49074.1
KangOF510	WP_018624010.1	AKE51322.1	ACV27667.1	orf21020	AOE49075.1
KangOF511	WP_018624012.1	AKE51326.1	ACV27665.1	orf21000	AOE49077.1
KangOF512	WP_018624013.1	AKE51327.1	ACV27664.1	orf20990	AOE49078.1
KangOF513	WP_018624014.1	AKE51328.1	ACV27663.1	orf20980	AOE49080.1
KangOF514	WP_018624016.1	AKE51330.1	ACV27661.1	orf20960	AOE49082.1
KangOF515	WP_018624017.1	AKE51331.1	ACV27660.1	orf20950	AOE49083.1
KangOF516	WP_018624018.1	AKE51332.1	ACV27659.1	orf20940	AOE49084.1
KangOF517	WP_018624019.1	AKE51333.1	ACV27658.1	orf20930	AOE49085.1
KangOF518	WP_018624020.1	AKE51334.1	ACV27657.1	orf20910	AOE49086.1
KangOF519	WP_018624021.1	AKE51335.1	ACV27656.1	orf20900	AOE49087.1
KangOF520	WP_018624022.1	AKE51336.1	ACV27655.1	orf20890	AOE49088.1
KangOF521	WP_018624023.1	AKE51337.1	ACV27654.1	orf20880	AOE49089.1
KangOF522	WP_018624024.1	AKE51338.1	ACV27653.1	orf20870	AOE49090.1
KangOF523	WP_018624025.1	AKE51339.1	ACV27652.1	orf20860	AOE49091.1
KangOF524	WP_018624026.1	AKE51340.1	ACV27651.1	orf20850	AOE49092.1
KangOF525	WP_018624027.1	AKE51341.1	ACV27650.1	orf20840	AOE49093.1
KangOF526	WP_018624028.1	AKE51342.1	ACV27649.1	orf20830	AOE49094.1
KangOF527	WP_018624029.1	AKE51343.1	ACV27648.1	orf20820	AOE49095.1
KangOF528	WP_018624030.1	AKE51344.1	ACV27647.1	orf20810	AOE49096.1
KangOF529	WP_018624031.1	AKE51345.1	ACV27646.1	orf20800	AOE49097.1
KangOF530	WP_018624032.1	AKE51346.1	ACV27645.1	orf20790	AOE49098.1
KangOF531	WP_018624033.1	AKE51347.1	ACV27644.1	orf20780	AOE49099.1
KangOF532	WP_018624036.1	AKE51349.1	ACV27641.1	orf20750	AOE49100.1
KangOF533	WP_018624037.1	AKE51350.1	ACV27640.1	orf20740	AOE49101.1
KangOF534	WP_018624038.1	AKE51351.1	ACV27639.1	orf20730	AOE49102.1
KangOF535	WP_018624041.1	AKE51354.1	ACV27636.1	orf20700	AOE49104.1
KangOF536	WP_018624042.1	AKE51355.1	ACV27635.1	orf20690	AOE49105.1
KangOF537	WP_018624043.1	AKE51356.1	ACV27634.1	orf20680	AOE49106.1
KangOF538	WP_018624044.1	AKE51357.1	ACV27633.1	orf20670	AOE49107.1
KangOF539	WP_018624045.1	AKE51358.1	ACV27632.1	orf20660	AOE49108.1
KangOF540	WP_018624047.1	AKE51359.1	ACV27631.1	orf20650	AOE49109.1
KangOF541	WP_018624048.1	AKE51360.1	ACV27630.1	orf20640	AOE49110.1
KangOF542	WP_018624049.1	AKE51361.1	ACV27629.1	orf20630	AOE49111.1
KangOF543	WP_018624050.1	AKE51362.1	ACV27628.1	orf20620	AOE49112.1
KangOF544	WP_018624051.1	AKE51363.1	ACV27627.1	orf20610	AOE49113.1
KangOF545	WP_018624052.1	AKE51364.1	ACV27626.1	orf20600	AOE49114.1
KangOF546	WP_018624055.1	AKE51367.1	ACV27623.1	orf20570	AOE49116.1
KangOF547	WP_018624056.1	AKE51368.1	ACV27622.1	orf20560	AOE49117.1
KangOF548	WP_018624059.1	AKE51370.1	ACV27620.1	orf20540	AOE49119.1
KangOF549	WP_018624061.1	AKE51371.1	ACV27618.1	orf20520	AOE49121.1
KangOF550	WP_018624062.1	AKE51372.1	ACV27617.1	orf20510	AOE49122.1
KangOF551	WP_018624065.1	AKE51376.1	ACV27615.1	orf20480	AOE49128.1
KangOF552	WP_018624067.1	AKE51378.1	ACV27613.1	orf20460	AOE49130.1
KangOF553	WP_018624069.1	AKE51379.1	ACV27610.1	orf20440	AOE49131.1
KangOF554	WP_018624071.1	AKE51381.1	ACV27608.1	orf20420	AOE49133.1
KangOF555	WP_018624086.1	AKE51384.1	ACV27586.1	orf20340	AOE49141.1
KangOF556	WP_018624087.1	AKE51385.1	ACV27585.1	orf20330	AOE49142.1
KangOF557	WP_018624088.1	AKE51386.1	ACV27584.1	orf20320	AOE49143.1
KangOF558	WP_018624089.1	AKE51387.1	ACV27583.1	orf20310	AOE49144.1
KangOF559	WP_018624090.1	AKE51389.1	ACV27582.1	orf20300	AOE49146.1
KangOF560	WP_018624094.1	AKE51391.1	ACV27579.1	orf20260	AOE49147.1
KangOF561	WP_018624095.1	AKE51392.1	ACV27577.1	orf20250	AOE49148.1
KangOF562	WP_018624096.1	AKE51393.1	ACV27576.1	orf20240	AOE49149.1
KangOF563	WP_018624097.1	AKE51394.1	ACV27575.1	orf20230	AOE49150.1
KangOF564	WP_018624098.1	AKE51395.1	ACV27574.1	orf20220	AOE49151.1
KangOF565	WP_018624099.1	AKE51396.1	ACV27573.1	orf20210	AOE49152.1
KangOF566	WP_018624100.1	AKE51397.1	ACV27572.1	orf20200	AOE49153.1
KangOF567	WP_018624101.1	AKE51398.1	ACV27571.1	orf20180	AOE49154.1
KangOF568	WP_018624102.1	AKE51399.1	ACV27570.1	orf20170	AOE49155.1
KangOF569	WP_018624103.1	AKE51400.1	ACV27569.1	orf20160	AOE49156.1
KangOF570	WP_018624104.1	AKE51401.1	ACV27568.1	orf20150	AOE49157.1
KangOF571	WP_018624105.1	AKE51402.1	ACV27567.1	orf20140	AOE49158.1
KangOF572	WP_018624108.1	AKE51404.1	ACV27564.1	orf20110	AOE49160.1
KangOF573	WP_018624109.1	AKE51405.1	ACV27563.1	orf20100	AOE49161.1
KangOF574	WP_018624110.1	AKE51406.1	ACV27562.1	orf20090	AOE49162.1
KangOF575	WP_018624111.1	AKE51407.1	ACV27561.1	orf20080	AOE49163.1
KangOF576	WP_018624112.1	AKE51408.1	ACV27560.1	orf20070	AOE49164.1
KangOF577	WP_018624116.1	AKE51409.1	ACV27557.1	orf20050	AOE49165.1
KangOF578	WP_018624118.1	AKE51410.1	ACV27556.1	orf20040	AOE49166.1
KangOF579	WP_018624119.1	AKE51411.1	ACV27555.1	orf20030	AOE49167.1
KangOF580	WP_018624120.1	AKE51412.1	ACV27554.1	orf20020	AOE49168.1
KangOF581	WP_018624121.1	AKE51413.1	ACV27553.1	orf20010	AOE49169.1
KangOF582	WP_018624122.1	AKE51415.1	ACV27552.1	orf20000	AOE49170.1
KangOF583	WP_018624123.1	AKE51416.1	ACV27551.1	orf19990	AOE49171.1
KangOF584	WP_018624124.1	AKE51417.1	ACV27550.1	orf19980	AOE49172.1
KangOF585	WP_018624125.1	AKE51418.1	ACV27549.1	orf19970	AOE49173.1
KangOF586	WP_018624126.1	AKE51419.1	ACV27548.1	orf19960	AOE49174.1
KangOF587	WP_018624128.1	AKE51421.1	ACV27547.1	orf19940	AOE49176.1
KangOF588	WP_018624131.1	AKE51426.1	ACV27544.1	orf19900	AOE49180.1
KangOF589	WP_018624133.1	AKE51428.1	ACV27542.1	orf19880	AOE49182.1
KangOF590	WP_018624134.1	AKE51429.1	ACV27541.1	orf19870	AOE49183.1
KangOF591	WP_018624135.1	AKE51430.1	ACV27540.1	orf19860	AOE49184.1
KangOF592	WP_018624136.1	AKE51432.1	ACV27539.1	orf19850	AOE49185.1
KangOF593	WP_018624137.1	AKE51433.1	ACV27538.1	orf19840	AOE49186.1
KangOF594	WP_018624138.1	AKE51434.1	ACV27537.1	orf19830	AOE49187.1
KangOF595	WP_018624140.1	AKE51436.1	ACV27535.1	orf19810	AOE49188.1
KangOF596	WP_018624141.1	AKE51437.1	ACV27534.1	orf19800	AOE49189.1
KangOF597	WP_018624142.1	AKE51438.1	ACV27533.1	orf19780	AOE49190.1
KangOF598	WP_018624143.1	AKE51439.1	ACV27532.1	orf19770	AOE49191.1
KangOF599	WP_018624144.1	AKE51440.1	ACV27531.1	orf19760	AOE49192.1
KangOF600	WP_018624145.1	AKE51441.1	ACV27530.1	orf19750	AOE49193.1
KangOF601	WP_018624147.1	AKE51443.1	ACV27528.1	orf19730	AOE49195.1
KangOF602	WP_018624148.1	AKE51444.1	ACV27527.1	orf19720	AOE49196.1
KangOF603	WP_018624149.1	AKE51445.1	ACV27526.1	orf19710	AOE49197.1
KangOF604	WP_018624150.1	AKE51446.1	ACV27525.1	orf19700	AOE49198.1
KangOF605	WP_018624153.1	AKE51450.1	ACV27523.1	orf19670	AOE49201.1
KangOF606	WP_018624154.1	AKE51451.1	ACV27522.1	orf19660	AOE49202.1
KangOF607	WP_018624155.1	AKE51452.1	ACV27521.1	orf19650	AOE49203.1
KangOF608	WP_018624156.1	AKE51453.1	ACV27520.1	orf19640	AOE49204.1
KangOF609	WP_018624157.1	AKE51454.1	ACV27519.1	orf19630	AOE49205.1
KangOF610	WP_018624158.1	AKE51455.1	ACV27509.1	orf19620	AOE49206.1
KangOF611	WP_018624159.1	AKE51456.1	ACV27508.1	orf19610	AOE49207.1
KangOF612	WP_018624160.1	AKE51457.1	ACV27507.1	orf19600	AOE49208.1
KangOF613	WP_018624161.1	AKE51458.1	ACV27506.1	orf19590	AOE49209.1
KangOF614	WP_018624162.1	AKE51459.1	ACV27505.1	orf19580	AOE49210.1
KangOF615	WP_018624163.1	AKE51460.1	ACV27504.1	orf19570	AOE49211.1
KangOF616	WP_018624164.1	AKE51461.1	ACV27503.1	orf19560	AOE49212.1
KangOF617	WP_018624167.1	AKE52586.1	ACV27500.1	orf19540	AOE50411.1
KangOF618	WP_018624171.1	AKE51462.1	ACV27497.1	orf19500	AOE49213.1
KangOF619	WP_018624172.1	AKE52616.1	ACV27496.1	orf19490	AOE50440.1
KangOF620	WP_018624173.1	AKE51463.1	ACV27495.1	orf19480	AOE49217.1
KangOF621	WP_018624176.1	AKE51465.1	ACV27492.1	orf19450	AOE49220.1
KangOF622	WP_018624177.1	AKE51466.1	ACV27489.1	orf19420	AOE49221.1
KangOF623	WP_018624178.1	AKE51467.1	ACV27488.1	orf19410	AOE49222.1
KangOF624	WP_018624179.1	AKE51468.1	ACV27487.1	orf19390	AOE49223.1
KangOF625	WP_018624180.1	AKE51469.1	ACV27486.1	orf19380	AOE49224.1
KangOF626	WP_018624181.1	AKE51470.1	ACV27485.1	orf19370	AOE49225.1
KangOF627	WP_018624183.1	AKE51472.1	ACV27483.1	orf19350	AOE49227.1
KangOF628	WP_018624184.1	AKE51473.1	ACV27482.1	orf19340	AOE49228.1
KangOF629	WP_018624186.1	AKE51475.1	ACV27480.1	orf19320	AOE49230.1
KangOF630	WP_018624187.1	AKE51477.1	ACV27478.1	orf19300	AOE49231.1
KangOF631	WP_018624189.1	AKE51479.1	ACV27476.1	orf19280	AOE49233.1
KangOF632	WP_018624190.1	AKE51480.1	ACV27475.1	orf19270	AOE49234.1
KangOF633	WP_018624192.1	AKE51482.1	ACV27473.1	orf19250	AOE49236.1
KangOF634	WP_018624193.1	AKE51483.1	ACV27472.1	orf19240	AOE49237.1
KangOF635	WP_018624201.1	AKE51485.1	ACV27464.1	orf19220	AOE49239.1
KangOF636	WP_018624202.1	AKE51486.1	ACV27463.1	orf19210	AOE49240.1
KangOF637	WP_018624203.1	AKE51487.1	ACV27461.1	orf19200	AOE49242.1
KangOF638	WP_018624204.1	AKE51488.1	ACV27460.1	orf19190	AOE49243.1
KangOF639	WP_018624233.1	AKE51497.1	ACV27431.1	orf18920	AOE49266.1
KangOF640	WP_018624234.1	AKE51498.1	ACV27430.1	orf18910	AOE49267.1
KangOF641	WP_018624235.1	AKE51499.1	ACV27429.1	orf18900	AOE49268.1
KangOF642	WP_018624236.1	AKE51500.1	ACV27428.1	orf18890	AOE49269.1
KangOF643	WP_018624237.1	AKE51501.1	ACV27427.1	orf18880	AOE49270.1
KangOF644	WP_018624238.1	AKE51502.1	ACV27426.1	orf18870	AOE49271.1
KangOF645	WP_018624239.1	AKE51503.1	ACV27425.1	orf18860	AOE49272.1
KangOF646	WP_018624241.1	AKE51505.1	ACV27423.1	orf18840	AOE49274.1
KangOF647	WP_018624242.1	AKE51506.1	ACV27422.1	orf18830	AOE49275.1
KangOF648	WP_018624243.1	AKE51507.1	ACV27421.1	orf18820	AOE49276.1
KangOF649	WP_018624244.1	AKE51508.1	ACV27420.1	orf18810	AOE49277.1
KangOF650	WP_018624245.1	AKE51509.1	ACV27419.1	orf18800	AOE49278.1
KangOF651	WP_018624246.1	AKE51510.1	ACV27418.1	orf18790	AOE49279.1
KangOF652	WP_018624247.1	AKE51511.1	ACV27417.1	orf18780	AOE49280.1
KangOF653	WP_018624248.1	AKE51512.1	ACV27416.1	orf18770	AOE49281.1
KangOF654	WP_018624249.1	AKE51513.1	ACV27415.1	orf18760	AOE49282.1
KangOF655	WP_018624250.1	AKE51514.1	ACV27414.1	orf18750	AOE49283.1
KangOF656	WP_018624251.1	AKE51515.1	ACV27413.1	orf18740	AOE49284.1
KangOF657	WP_018624252.1	AKE51516.1	ACV27412.1	orf18730	AOE49285.1
KangOF658	WP_018624253.1	AKE51517.1	ACV27411.1	orf18720	AOE49286.1
KangOF659	WP_018624255.1	AKE51519.1	ACV27409.1	orf18700	AOE49288.1
KangOF660	WP_018624256.1	AKE51521.1	ACV27408.1	orf18690	AOE49290.1
KangOF661	WP_018624257.1	AKE51522.1	ACV27407.1	orf18680	AOE49291.1
KangOF662	WP_018624258.1	AKE51523.1	ACV27406.1	orf18670	AOE49292.1
KangOF663	WP_018624259.1	AKE51524.1	ACV27405.1	orf18660	AOE49293.1
KangOF664	WP_018624260.1	AKE51525.1	ACV27404.1	orf18650	AOE49294.1
KangOF665	WP_018624261.1	AKE51526.1	ACV27403.1	orf18640	AOE49295.1
KangOF666	WP_018624262.1	AKE51527.1	ACV27402.1	orf18630	AOE49307.1
KangOF667	WP_018624264.1	AKE51529.1	ACV27400.1	orf18610	AOE49309.1
KangOF668	WP_018624265.1	AKE51530.1	ACV27399.1	orf18600	AOE49310.1
KangOF669	WP_018624266.1	AKE51531.1	ACV27398.1	orf18590	AOE49311.1
KangOF670	WP_018624267.1	AKE51532.1	ACV27397.1	orf18580	AOE49312.1
KangOF671	WP_018624269.1	AKE51534.1	ACV27395.1	orf18560	AOE49314.1
KangOF672	WP_018624270.1	AKE51535.1	ACV27394.1	orf18550	AOE49315.1
KangOF673	WP_018624271.1	AKE51536.1	ACV27393.1	orf18540	AOE49316.1
KangOF674	WP_018624272.1	AKE51537.1	ACV27392.1	orf18530	AOE49317.1
KangOF675	WP_018624273.1	AKE51538.1	ACV27391.1	orf18520	AOE49318.1
KangOF676	WP_018624274.1	AKE51539.1	ACV27390.1	orf18510	AOE49319.1
KangOF677	WP_018624275.1	AKE51540.1	ACV27389.1	orf18500	AOE49320.1
KangOF678	WP_018624276.1	AKE51541.1	ACV27388.1	orf18490	AOE49321.1
KangOF679	WP_018624278.1	AKE51543.1	ACV27386.1	orf18470	AOE49323.1
KangOF680	WP_018624279.1	AKE51544.1	ACV27385.1	orf18460	AOE49324.1
KangOF681	WP_018624280.1	AKE51545.1	ACV27384.1	orf18450	AOE49325.1
KangOF682	WP_018624281.1	AKE51546.1	ACV27383.1	orf18440	AOE49326.1
KangOF683	WP_018624282.1	AKE51547.1	ACV27382.1	orf18430	AOE49327.1
KangOF684	WP_018624284.1	AKE51549.1	ACV27380.1	orf18410	AOE49329.1
KangOF685	WP_018624285.1	AKE51550.1	ACV27379.1	orf18400	AOE49330.1
KangOF686	WP_018624286.1	AKE51551.1	ACV27378.1	orf18390	AOE49331.1
KangOF687	WP_018624288.1	AKE51553.1	ACV27377.1	orf18370	AOE49333.1
KangOF688	WP_018624289.1	AKE51554.1	ACV27376.1	orf18360	AOE49334.1
KangOF689	WP_018624290.1	AKE51555.1	ACV27375.1	orf18350	AOE49335.1
KangOF690	WP_018624296.1	AKE51563.1	ACV27369.1	orf18280	AOE49339.1
KangOF691	WP_018624297.1	AKE51564.1	ACV27368.1	orf18260	AOE49340.1
KangOF692	WP_018624298.1	AKE51565.1	ACV27367.1	orf18250	AOE49341.1
KangOF693	WP_018624299.1	AKE51566.1	ACV27366.1	orf18240	AOE49342.1
KangOF694	WP_018624300.1	AKE51567.1	ACV27365.1	orf18230	AOE49343.1
KangOF695	WP_018624301.1	AKE51568.1	ACV27364.1	orf18220	AOE49344.1
KangOF696	WP_018624302.1	AKE51569.1	ACV27363.1	orf18210	AOE49345.1
KangOF697	WP_018624303.1	AKE51571.1	ACV27361.1	orf18190	AOE49347.1
KangOF698	WP_018624305.1	AKE51572.1	ACV27359.1	orf18170	AOE49349.1
KangOF699	WP_018624306.1	AKE51573.1	ACV27358.1	orf18160	AOE49350.1
KangOF700	WP_018624307.1	AKE51574.1	ACV27357.1	orf18150	AOE49351.1
KangOF701	WP_018624310.1	AKE51577.1	ACV27354.1	orf18110	AOE49354.1
KangOF702	WP_018624311.1	AKE51578.1	ACV27353.1	orf18100	AOE49355.1
KangOF703	WP_018624312.1	AKE51579.1	ACV27352.1	orf18090	AOE49356.1
KangOF704	WP_018624313.1	AKE51580.1	ACV27351.1	orf18080	AOE49357.1
KangOF705	WP_018624314.1	AKE51581.1	ACV27350.1	orf18070	AOE49358.1
KangOF706	WP_018624315.1	AKE51582.1	ACV27349.1	orf18060	AOE49359.1
KangOF707	WP_018624318.1	AKE51583.1	ACV27347.1	orf18040	AOE49361.1
KangOF708	WP_018624320.1	AKE51584.1	ACV27346.1	orf18030	AOE49362.1
KangOF709	WP_018624323.1	AKE51585.1	ACV27345.1	orf18020	AOE49363.1
KangOF710	WP_018624324.1	AKE51586.1	ACV27344.1	orf18010	AOE49364.1
KangOF711	WP_018624325.1	AKE51587.1	ACV27343.1	orf18000	AOE49365.1
KangOF712	WP_018624328.1	AKE51589.1	ACV27340.1	orf17970	AOE49368.1
KangOF713	WP_018624329.1	AKE51590.1	ACV27339.1	orf17960	AOE49369.1
KangOF714	WP_018624330.1	AKE52561.1	ACV27338.1	orf17950	AOE50389.1
KangOF715	WP_018624333.1	AKE52560.1	ACV27335.1	orf17920	AOE50387.1
KangOF716	WP_018624334.1	AKE52559.1	ACV27334.1	orf17910	AOE50386.1
KangOF717	WP_018624335.1	AKE52558.1	ACV27333.1	orf17900	AOE50385.1
KangOF718	WP_018624336.1	AKE52557.1	ACV27332.1	orf17890	AOE50384.1
KangOF719	WP_018624337.1	AKE52556.1	ACV27331.1	orf17880	AOE50383.1
KangOF720	WP_018624338.1	AKE52555.1	ACV27330.1	orf17870	AOE50382.1
KangOF721	WP_018624340.1	AKE52553.1	ACV27326.1	orf17850	AOE50381.1
KangOF722	WP_018624344.1	AKE52537.1	ACV27322.1	orf17820	AOE50364.1
KangOF723	WP_018624345.1	AKE52536.1	ACV27321.1	orf17810	AOE50363.1
KangOF724	WP_018624346.1	AKE52535.1	ACV27320.1	orf17800	AOE50362.1
KangOF725	WP_018624347.1	AKE52534.1	ACV27319.1	orf17790	AOE50361.1
KangOF726	WP_018624348.1	AKE52533.1	ACV27318.1	orf17780	AOE50360.1
KangOF727	WP_018624349.1	AKE52532.1	ACV27317.1	orf17770	AOE50359.1
KangOF728	WP_018624350.1	AKE52531.1	ACV27316.1	orf17760	AOE50358.1
KangOF729	WP_018624351.1	AKE52530.1	ACV27315.1	orf17750	AOE50357.1
KangOF730	WP_018624352.1	AKE52529.1	ACV27314.1	orf17740	AOE50356.1
KangOF731	WP_018624353.1	AKE52528.1	ACV27313.1	orf17730	AOE50355.1
KangOF732	WP_018624354.1	AKE52527.1	ACV27312.1	orf17720	AOE50354.1
KangOF733	WP_018624356.1	AKE52525.1	ACV27310.1	orf17700	AOE50352.1
KangOF734	WP_018624357.1	AKE52524.1	ACV27309.1	orf17690	AOE50351.1
KangOF735	WP_018624358.1	AKE52523.1	ACV27308.1	orf17680	AOE50350.1
KangOF736	WP_018624359.1	AKE52522.1	ACV27307.1	orf17670	AOE50349.1
KangOF737	WP_018624360.1	AKE52517.1	ACV27306.1	orf17660	AOE50344.1
KangOF738	WP_018624361.1	AKE52518.1	ACV27305.1	orf17650	AOE50345.1
KangOF739	WP_018624368.1	AKE53100.1	ACV27297.1	orf17570	AOE50936.1
KangOF740	WP_018624373.1	AKE52516.1	ACV27292.1	orf17540	AOE50343.1
KangOF741	WP_018624374.1	AKE52515.1	ACV27291.1	orf17530	AOE50342.1
KangOF742	WP_018624376.1	AKE52513.1	ACV27289.1	orf17510	AOE50340.1
KangOF743	WP_018624377.1	AKE52512.1	ACV27287.1	orf17490	AOE50339.1
KangOF744	WP_018624378.1	AKE52511.1	ACV27286.1	orf17480	AOE50338.1
KangOF745	WP_018624379.1	AKE52510.1	ACV27285.1	orf17470	AOE50337.1
KangOF746	WP_018624380.1	AKE52509.1	ACV27284.1	orf17460	AOE50336.1
KangOF747	WP_018624381.1	AKE52508.1	ACV27283.1	orf17450	AOE50335.1
KangOF748	WP_018624382.1	AKE52507.1	ACV27282.1	orf17440	AOE50334.1
KangOF749	WP_018624383.1	AKE52506.1	ACV27281.1	orf17420	AOE50333.1
KangOF750	WP_018624384.1	AKE52503.1	ACV27279.1	orf17410	AOE50330.1
KangOF751	WP_018624387.1	AKE52501.1	ACV27277.1	orf17390	AOE50328.1
KangOF752	WP_018624389.1	AKE52500.1	ACV27276.1	orf17380	AOE50327.1
KangOF753	WP_018624390.1	AKE52499.1	ACV27275.1	orf17370	AOE50326.1
KangOF754	WP_018624393.1	AKE52497.1	ACV27273.1	orf17340	AOE50324.1
KangOF755	WP_018624395.1	AKE52494.1	ACV27271.1	orf17320	AOE50321.1
KangOF756	WP_018624397.1	AKE51743.1	ACV27270.1	orf17310	AOE50322.1
KangOF757	WP_018624400.1	AKE52487.1	ACV27266.1	orf17280	AOE50310.1
KangOF758	WP_018624401.1	AKE52486.1	ACV27265.1	orf17270	AOE50309.1
KangOF759	WP_018624402.1	AKE52485.1	ACV27264.1	orf17260	AOE50308.1
KangOF760	WP_018624403.1	AKE52484.1	ACV27263.1	orf17250	AOE50307.1
KangOF761	WP_018624404.1	AKE52483.1	ACV27262.1	orf17240	AOE50306.1
KangOF762	WP_018624406.1	AKE52481.1	ACV27260.1	orf17220	AOE50304.1
KangOF763	WP_018624407.1	AKE52480.1	ACV27259.1	orf17210	AOE50303.1
KangOF764	WP_018624408.1	AKE52479.1	ACV27258.1	orf17200	AOE50302.1
KangOF765	WP_018624409.1	AKE52478.1	ACV27257.1	orf17190	AOE50301.1
KangOF766	WP_018624410.1	AKE52477.1	ACV27256.1	orf17180	AOE50300.1
KangOF767	WP_018624413.1	AKE52474.1	ACV27253.1	orf17150	AOE50297.1
KangOF768	WP_018624414.1	AKE52473.1	ACV27252.1	orf17140	AOE50296.1
KangOF769	WP_018624415.1	AKE52472.1	ACV27251.1	orf17130	AOE50295.1
KangOF770	WP_018624418.1	AKE52469.1	ACV27248.1	orf17100	AOE50292.1
KangOF771	WP_018624419.1	AKE52468.1	ACV27247.1	orf17090	AOE50291.1
KangOF772	WP_018624420.1	AKE52467.1	ACV27246.1	orf17080	AOE50290.1
KangOF773	WP_018624421.1	AKE52466.1	ACV27244.1	orf17060	AOE50289.1
KangOF774	WP_018624422.1	AKE52465.1	ACV27243.1	orf17050	AOE50288.1
KangOF775	WP_018624423.1	AKE52464.1	ACV27242.1	orf17040	AOE50287.1
KangOF776	WP_018624424.1	AKE52463.1	ACV27241.1	orf17030	AOE50286.1
KangOF777	WP_018624425.1	AKE52462.1	ACV27240.1	orf17020	AOE50285.1
KangOF778	WP_018624427.1	AKE52460.1	ACV27238.1	orf17000	AOE50283.1
KangOF779	WP_018624428.1	AKE52459.1	ACV27237.1	orf16990	AOE50282.1
KangOF780	WP_018624429.1	AKE52458.1	ACV27236.1	orf16980	AOE50281.1
KangOF781	WP_018624430.1	AKE52456.1	ACV27235.1	orf16970	AOE50279.1
KangOF782	WP_018624431.1	AKE52455.1	ACV27234.1	orf16960	AOE50278.1
KangOF783	WP_018624432.1	AKE52454.1	ACV27233.1	orf16950	AOE50277.1
KangOF784	WP_018624433.1	AKE52453.1	ACV27232.1	orf16940	AOE50276.1
KangOF785	WP_018624435.1	AKE52452.1	ACV27230.1	orf16920	AOE50275.1
KangOF786	WP_018624436.1	AKE52451.1	ACV27229.1	orf16910	AOE50274.1
KangOF787	WP_018624439.1	AKE52448.1	ACV27223.1	orf16890	AOE50271.1
KangOF788	WP_018624440.1	AKE52447.1	ACV27222.1	orf16880	AOE50270.1
KangOF789	WP_018624450.1	AKE51644.1	ACV27204.1	orf16720	AOE49425.1
KangOF790	WP_018624451.1	AKE51645.1	ACV27203.1	orf16710	AOE49426.1
KangOF791	WP_018624452.1	AKE51646.1	ACV27202.1	orf16700	AOE49427.1
KangOF792	WP_018624453.1	AKE51647.1	ACV27201.1	orf16690	AOE49428.1
KangOF793	WP_018624454.1	AKE51648.1	ACV27200.1	orf16680	AOE49429.1
KangOF794	WP_018624455.1	AKE51649.1	ACV27199.1	orf16670	AOE49430.1
KangOF795	WP_018624456.1	AKE51650.1	ACV27198.1	orf16660	AOE49431.1
KangOF796	WP_018624459.1	AKE51651.1	ACV27194.1	orf16620	AOE49432.1
KangOF797	WP_018624462.1	AKE51654.1	ACV27191.1	orf16590	AOE49433.1
KangOF798	WP_018624463.1	AKE51655.1	ACV27190.1	orf16580	AOE49434.1
KangOF799	WP_018624465.1	AKE51658.1	ACV27186.1	orf16540	AOE49437.1
KangOF800	WP_018624466.1	AKE51659.1	ACV27185.1	orf16530	AOE49438.1
KangOF801	WP_018624468.1	AKE51660.1	ACV27183.1	orf16510	AOE49441.1
KangOF802	WP_018624469.1	AKE51661.1	ACV27182.1	orf16500	AOE49442.1
KangOF803	WP_018624470.1	AKE51664.1	ACV27180.1	orf16490	AOE49443.1
KangOF804	WP_018624472.1	AKE51665.1	ACV27178.1	orf16470	AOE49445.1
KangOF805	WP_018624473.1	AKE51666.1	ACV27177.1	orf16460	AOE49446.1
KangOF806	WP_018624475.1	AKE51667.1	ACV27175.1	orf16440	AOE49448.1
KangOF807	WP_018624479.1	AKE51670.1	ACV27171.1	orf16400	AOE49452.1
KangOF808	WP_018624480.1	AKE51671.1	ACV27170.1	orf16390	AOE49453.1
KangOF809	WP_018624487.1	AKE51678.1	ACV27159.1	orf16290	AOE49462.1
KangOF810	WP_018624488.1	AKE51679.1	ACV27158.1	orf16280	AOE49463.1
KangOF811	WP_018624489.1	AKE51680.1	ACV27157.1	orf16270	AOE49464.1
KangOF812	WP_018624490.1	AKE51681.1	ACV27156.1	orf16260	AOE49465.1
KangOF813	WP_018624492.1	AKE51689.1	ACV27154.1	orf16250	AOE49467.1
KangOF814	WP_018624493.1	AKE51690.1	ACV27153.1	orf16240	AOE49468.1
KangOF815	WP_018624494.1	AKE51691.1	ACV27152.1	orf16230	AOE49469.1
KangOF816	WP_018624495.1	AKE51692.1	ACV27151.1	orf16220	AOE49470.1
KangOF817	WP_018624496.1	AKE51693.1	ACV27150.1	orf16210	AOE49471.1
KangOF818	WP_018624497.1	AKE51694.1	ACV27149.1	orf16200	AOE49473.1
KangOF819	WP_018624499.1	AKE51702.1	ACV27147.1	orf16190	AOE49484.1
KangOF820	WP_018624500.1	AKE51703.1	ACV27146.1	orf16180	AOE49485.1
KangOF821	WP_018624501.1	AKE51704.1	ACV27145.1	orf16170	AOE49486.1
KangOF822	WP_018624502.1	AKE51705.1	ACV27144.1	orf16160	AOE49487.1
KangOF823	WP_018624503.1	AKE51706.1	ACV27143.1	orf16150	AOE49488.1
KangOF824	WP_018624508.1	AKE51707.1	ACV27138.1	orf16090	AOE49490.1
KangOF825	WP_018624509.1	AKE51710.1	ACV27137.1	orf16080	AOE49492.1
KangOF826	WP_018624510.1	AKE51711.1	ACV27136.1	orf16070	AOE49493.1
KangOF827	WP_018624518.1	AKE51719.1	ACV27127.1	orf15980	AOE49501.1
KangOF828	WP_018624520.1	AKE51722.1	ACV27124.1	orf15950	AOE49504.1
KangOF829	WP_018624521.1	AKE51723.1	ACV27123.1	orf15940	AOE49505.1
KangOF830	WP_018624522.1	AKE51724.1	ACV27122.1	orf15930	AOE49506.1
KangOF831	WP_018624527.1	AKE51732.1	ACV26364.1	orf15820	AOE49517.1
KangOF832	WP_018624529.1	AKE51734.1	ACV26366.1	orf15800	AOE49519.1
KangOF833	WP_018624530.1	AKE51735.1	ACV26367.1	orf15790	AOE49520.1
KangOF834	WP_018624546.1	AKE51749.1	ACV26368.1	orf15770	AOE49539.1
KangOF835	WP_018624547.1	AKE51750.1	ACV26369.1	orf15760	AOE49540.1
KangOF836	WP_018624548.1	AKE51751.1	ACV26370.1	orf15750	AOE49541.1
KangOF837	WP_018624549.1	AKE51752.1	ACV26371.1	orf15740	AOE49542.1
KangOF838	WP_018624551.1	AKE51753.1	ACV26373.1	orf15720	AOE49544.1
KangOF839	WP_018624552.1	AKE51754.1	ACV26374.1	orf15710	AOE49545.1
KangOF840	WP_018624553.1	AKE51755.1	ACV26375.1	orf15700	AOE49546.1
KangOF841	WP_018624554.1	AKE51756.1	ACV26376.1	orf15690	AOE49547.1
KangOF842	WP_018624556.1	AKE51758.1	ACV26378.1	orf15670	AOE49549.1
KangOF843	WP_018624557.1	AKE51759.1	ACV26379.1	orf15660	AOE49550.1
KangOF844	WP_018624559.1	AKE53076.1	ACV26381.1	orf15640	AOE50893.1
KangOF845	WP_018624562.1	AKE51761.1	ACV26384.1	orf15610	AOE49551.1
KangOF846	WP_018624563.1	AKE51762.1	ACV26385.1	orf15600	AOE49552.1
KangOF847	WP_018624564.1	AKE51763.1	ACV26386.1	orf15590	AOE49553.1
KangOF848	WP_018624565.1	AKE51764.1	ACV26387.1	orf15580	AOE49554.1
KangOF849	WP_018624567.1	AKE51765.1	ACV26389.1	orf15550	AOE49555.1
KangOF850	WP_018624568.1	AKE51766.1	ACV26390.1	orf15540	AOE49556.1
KangOF851	WP_018624569.1	AKE51767.1	ACV26391.1	orf15530	AOE49557.1
KangOF852	WP_018624570.1	AKE51768.1	ACV26392.1	orf15520	AOE49558.1
KangOF853	WP_018624571.1	AKE51769.1	ACV26393.1	orf15510	AOE49559.1
KangOF854	WP_018624572.1	AKE51770.1	ACV26394.1	orf15500	AOE49560.1
KangOF855	WP_018624573.1	AKE51771.1	ACV26395.1	orf15490	AOE49561.1
KangOF856	WP_018624574.1	AKE51772.1	ACV26396.1	orf15480	AOE49562.1
KangOF857	WP_018624576.1	AKE51774.1	ACV26397.1	orf15470	AOE49564.1
KangOF858	WP_018624577.1	AKE51775.1	ACV26398.1	orf15460	AOE49565.1
KangOF859	WP_018624578.1	AKE51776.1	ACV26399.1	orf15450	AOE49566.1
KangOF860	WP_018624579.1	AKE51777.1	ACV26400.1	orf15440	AOE49567.1
KangOF861	WP_018624580.1	AKE51778.1	ACV26401.1	orf15430	AOE49568.1
KangOF862	WP_018624581.1	AKE51779.1	ACV26402.1	orf15420	AOE49569.1
KangOF863	WP_018624583.1	AKE51781.1	ACV26404.1	orf15400	AOE49571.1
KangOF864	WP_018624584.1	AKE51782.1	ACV26405.1	orf15390	AOE49572.1
KangOF865	WP_018624585.1	AKE51783.1	ACV26406.1	orf15380	AOE49573.1
KangOF866	WP_018624586.1	AKE51784.1	ACV26407.1	orf15370	AOE49574.1
KangOF867	WP_018624587.1	AKE51785.1	ACV26408.1	orf15360	AOE49575.1
KangOF868	WP_018624588.1	AKE51786.1	ACV26409.1	orf15350	AOE49576.1
KangOF869	WP_018624589.1	AKE51787.1	ACV26410.1	orf15340	AOE49577.1
KangOF870	WP_018624590.1	AKE51788.1	ACV26411.1	orf15330	AOE49578.1
KangOF871	WP_018624591.1	AKE51795.1	ACV26412.1	orf15310	AOE49579.1
KangOF872	WP_018624592.1	AKE51796.1	ACV26413.1	orf15300	AOE49580.1
KangOF873	WP_018624594.1	AKE51798.1	ACV26415.1	orf15280	AOE49582.1
KangOF874	WP_018624595.1	AKE51799.1	ACV26416.1	orf15270	AOE49583.1
KangOF875	WP_018624596.1	AKE51800.1	ACV26417.1	orf15260	AOE49584.1
KangOF876	WP_018624597.1	AKE51801.1	ACV26418.1	orf15240	AOE49585.1
KangOF877	WP_018624598.1	AKE51802.1	ACV26419.1	orf15230	AOE49586.1
KangOF878	WP_018624600.1	AKE51804.1	ACV26422.1	orf15210	AOE49588.1
KangOF879	WP_018624609.1	AKE51807.1	ACV26429.1	orf15150	AOE49599.1
KangOF880	WP_018624613.1	AKE51808.1	ACV26430.1	orf15110	AOE49600.1
KangOF881	WP_018624622.1	AKE51810.1	ACV26437.1	orf15060	AOE49596.1
KangOF882	WP_018624623.1	AKE51816.1	ACV26438.1	orf15050	AOE49605.1
KangOF883	WP_018624624.1	AKE51813.1	ACV26439.1	orf15040	AOE49604.1
KangOF884	WP_018624626.1	AKE51819.1	ACV27010.1	orf15000	AOE49608.1
KangOF885	WP_018624629.1	AKE51825.1	ACV27007.1	orf14990	AOE49609.1
KangOF886	WP_018624631.1	AKE51826.1	ACV27006.1	orf14980	AOE49610.1
KangOF887	WP_018624632.1	AKE51828.1	ACV27005.1	orf14970	AOE49612.1
KangOF888	WP_018624633.1	AKE51830.1	ACV27004.1	orf14960	AOE49614.1
KangOF889	WP_018624634.1	AKE51831.1	ACV27003.1	orf14950	AOE49615.1
KangOF890	WP_018624635.1	AKE51832.1	ACV27002.1	orf14940	AOE49616.1
KangOF891	WP_018624636.1	AKE51833.1	ACV27001.1	orf14930	AOE49617.1
KangOF892	WP_018624638.1	AKE51834.1	ACV26999.1	orf14920	AOE49618.1
KangOF893	WP_018624642.1	AKE51835.1	ACV26995.1	orf14900	AOE49620.1
KangOF894	WP_018624645.1	AKE51836.1	ACV26993.1	orf14880	AOE49621.1
KangOF895	WP_018624646.1	AKE51837.1	ACV26992.1	orf14870	AOE49622.1
KangOF896	WP_018624647.1	AKE51839.1	ACV26991.1	orf14860	AOE49623.1
KangOF897	WP_018624649.1	AKE51840.1	ACV26989.1	orf14840	AOE49625.1
KangOF898	WP_018624650.1	AKE51841.1	ACV26988.1	orf14830	AOE49626.1
KangOF899	WP_018624652.1	AKE51844.1	ACV26986.1	orf14810	AOE49628.1
KangOF900	WP_018624653.1	AKE51845.1	ACV26985.1	orf14790	AOE49629.1
KangOF901	WP_018624654.1	AKE51847.1	ACV26984.1	orf14780	AOE49631.1
KangOF902	WP_018624655.1	AKE51848.1	ACV26977.1	orf14770	AOE49642.1
KangOF903	WP_018624656.1	AKE51849.1	ACV26976.1	orf14760	AOE49643.1
KangOF904	WP_018624657.1	AKE51850.1	ACV26975.1	orf14750	AOE49644.1
KangOF905	WP_018624658.1	AKE51851.1	ACV26974.1	orf14740	AOE49645.1
KangOF906	WP_018624659.1	AKE51852.1	ACV26973.1	orf14730	AOE49646.1
KangOF907	WP_018624661.1	AKE51853.1	ACV26971.1	orf14710	AOE49648.1
KangOF908	WP_018624663.1	AKE51855.1	ACV26969.1	orf14690	AOE49650.1
KangOF909	WP_018624664.1	AKE51856.1	ACV26968.1	orf14680	AOE49651.1
KangOF910	WP_018624667.1	AKE51862.1	ACV26965.1	orf14650	AOE49655.1
KangOF911	WP_018624669.1	AKE51865.1	ACV26963.1	orf14630	AOE49658.1
KangOF912	WP_018624671.1	AKE51867.1	ACV26961.1	orf14610	AOE49659.1
KangOF913	WP_018624672.1	AKE52551.1	ACV26960.1	orf14600	AOE50379.1
KangOF914	WP_018624673.1	AKE51870.1	ACV26959.1	orf14590	AOE49662.1
KangOF915	WP_018624674.1	AKE51871.1	ACV26958.1	orf14580	AOE49663.1
KangOF916	WP_018624676.1	AKE51873.1	ACV26956.1	orf14560	AOE49665.1
KangOF917	WP_018624677.1	AKE51874.1	ACV26955.1	orf14550	AOE49666.1
KangOF918	WP_018624678.1	AKE51875.1	ACV26954.1	orf14540	AOE49667.1
KangOF919	WP_018624679.1	AKE51876.1	ACV26953.1	orf14530	AOE49668.1
KangOF920	WP_018624680.1	AKE51877.1	ACV26952.1	orf14520	AOE49669.1
KangOF921	WP_018624681.1	AKE51878.1	ACV26951.1	orf14510	AOE49670.1
KangOF922	WP_018624682.1	AKE51879.1	ACV26950.1	orf14500	AOE49671.1
KangOF923	WP_018624683.1	AKE51880.1	ACV26949.1	orf14490	AOE49672.1
KangOF924	WP_018624684.1	AKE51881.1	ACV26948.1	orf14480	AOE49673.1
KangOF925	WP_018624685.1	AKE51882.1	ACV26947.1	orf14470	AOE49674.1
KangOF926	WP_018624686.1	AKE51883.1	ACV26946.1	orf14460	AOE49675.1
KangOF927	WP_018624687.1	AKE51884.1	ACV26945.1	orf14450	AOE49676.1
KangOF928	WP_018624688.1	AKE51885.1	ACV26944.1	orf14440	AOE49677.1
KangOF929	WP_018624689.1	AKE51886.1	ACV26943.1	orf14430	AOE49678.1
KangOF930	WP_018624690.1	AKE51887.1	ACV26942.1	orf14420	AOE49679.1
KangOF931	WP_018624692.1	AKE51889.1	ACV26940.1	orf14400	AOE49681.1
KangOF932	WP_018624693.1	AKE51890.1	ACV26939.1	orf14390	AOE49682.1
KangOF933	WP_018624694.1	AKE51891.1	ACV26938.1	orf14380	AOE49683.1
KangOF934	WP_018624696.1	AKE51422.1	ACV26936.1	orf14360	AOE49178.1
KangOF935	WP_018624697.1	AKE51892.1	ACV26935.1	orf14350	AOE49684.1
KangOF936	WP_018624698.1	AKE51893.1	ACV26934.1	orf14340	AOE49685.1
KangOF937	WP_018624699.1	AKE51894.1	ACV26933.1	orf14330	AOE49686.1
KangOF938	WP_018624700.1	AKE51895.1	ACV26932.1	orf14320	AOE49687.1
KangOF939	WP_018624702.1	AKE51896.1	ACV26931.1	orf14310	AOE49688.1
KangOF940	WP_018624703.1	AKE51897.1	ACV26930.1	orf14300	AOE49689.1
KangOF941	WP_018624704.1	AKE51898.1	ACV26929.1	orf14290	AOE49690.1
KangOF942	WP_018624705.1	AKE51899.1	ACV26928.1	orf14280	AOE49691.1
KangOF943	WP_018624706.1	AKE51900.1	ACV26927.1	orf14270	AOE49692.1
KangOF944	WP_018624707.1	AKE51901.1	ACV26926.1	orf14260	AOE49693.1
KangOF945	WP_018624708.1	AKE51902.1	ACV26925.1	orf14250	AOE49694.1
KangOF946	WP_018624709.1	AKE51903.1	ACV26924.1	orf14240	AOE49695.1
KangOF947	WP_018624710.1	AKE51904.1	ACV26923.1	orf14230	AOE49696.1
KangOF948	WP_018624711.1	AKE51905.1	ACV26922.1	orf14220	AOE49697.1
KangOF949	WP_018624712.1	AKE51906.1	ACV26921.1	orf14210	AOE49698.1
KangOF950	WP_018624713.1	AKE51907.1	ACV26920.1	orf14200	AOE49699.1
KangOF951	WP_018624714.1	AKE51908.1	ACV26919.1	orf14190	AOE49700.1
KangOF952	WP_018624715.1	AKE51909.1	ACV26918.1	orf14180	AOE49701.1
KangOF953	WP_018624716.1	AKE51910.1	ACV26917.1	orf14170	AOE49702.1
KangOF954	WP_018624717.1	AKE51911.1	ACV26916.1	orf14160	AOE49703.1
KangOF955	WP_018624718.1	AKE51912.1	ACV26915.1	orf14150	AOE49704.1
KangOF956	WP_018624719.1	AKE51913.1	ACV26914.1	orf14140	AOE49705.1
KangOF957	WP_018624720.1	AKE51914.1	ACV26913.1	orf14130	AOE49706.1
KangOF958	WP_018624721.1	AKE51915.1	ACV26912.1	orf14120	AOE49707.1
KangOF959	WP_018624722.1	AKE51916.1	ACV26911.1	orf14100	AOE49708.1
KangOF960	WP_018624727.1	AKE51917.1	ACV26907.1	orf14060	AOE49714.1
KangOF961	WP_018624729.1	AKE51918.1	ACV26905.1	orf14040	AOE49715.1
KangOF962	WP_018624730.1	AKE51919.1	ACV26904.1	orf14030	AOE49716.1
KangOF963	WP_018624732.1	AKE51920.1	ACV26903.1	orf14020	AOE49717.1
KangOF964	WP_018624734.1	AKE51923.1	ACV26902.1	orf14010	AOE49722.1
KangOF965	WP_018624735.1	AKE51925.1	ACV26901.1	orf14000	AOE49724.1
KangOF966	WP_018624737.1	AKE51927.1	ACV26899.1	orf13980	AOE49726.1
KangOF967	WP_018624738.1	AKE51928.1	ACV26898.1	orf13970	AOE49727.1
KangOF968	WP_018624739.1	AKE51929.1	ACV26897.1	orf13960	AOE49728.1
KangOF969	WP_018624741.1	AKE51931.1	ACV26895.1	orf13940	AOE49730.1
KangOF970	WP_018624742.1	AKE51932.1	ACV26894.1	orf13930	AOE49731.1
KangOF971	WP_018624743.1	AKE51933.1	ACV26893.1	orf13920	AOE49732.1
KangOF972	WP_018624744.1	AKE51934.1	ACV26892.1	orf13910	AOE49733.1
KangOF973	WP_018624746.1	AKE51936.1	ACV26890.1	orf13890	AOE49734.1
KangOF974	WP_018624747.1	AKE51937.1	ACV26889.1	orf13880	AOE49735.1
KangOF975	WP_018624748.1	AKE51938.1	ACV26888.1	orf13870	AOE49736.1
KangOF976	WP_018624749.1	AKE51939.1	ACV26887.1	orf13860	AOE49737.1
KangOF977	WP_018624750.1	AKE51940.1	ACV26886.1	orf13850	AOE49738.1
KangOF978	WP_018624751.1	AKE51941.1	ACV26885.1	orf13840	AOE49739.1
KangOF979	WP_018624753.1	AKE51942.1	ACV26884.1	orf13810	AOE49740.1
KangOF980	WP_018624755.1	AKE51944.1	ACV26882.1	orf13790	AOE49741.1
KangOF981	WP_018624756.1	AKE51946.1	ACV26881.1	orf13780	AOE49742.1
KangOF982	WP_018624757.1	AKE51947.1	ACV26880.1	orf13770	AOE49743.1
KangOF983	WP_018624758.1	AKE51948.1	ACV26879.1	orf13760	AOE49744.1
KangOF984	WP_018624760.1	AKE51949.1	ACV26877.1	orf13740	AOE49746.1
KangOF985	WP_018624761.1	AKE51950.1	ACV26876.1	orf13730	AOE49747.1
KangOF986	WP_018624762.1	AKE51951.1	ACV26875.1	orf13720	AOE49748.1
KangOF987	WP_018624763.1	AKE51952.1	ACV26874.1	orf13710	AOE49749.1
KangOF988	WP_018624764.1	AKE51953.1	ACV26873.1	orf13700	AOE49750.1
KangOF989	WP_018624768.1	AKE52146.1	ACV26869.1	orf13670	AOE49956.1
KangOF990	WP_018624769.1	AKE52145.1	ACV26868.1	orf13650	AOE49952.1
KangOF991	WP_018624770.1	AKE52144.1	ACV26867.1	orf13640	AOE49951.1
KangOF992	WP_018624771.1	AKE52143.1	ACV26866.1	orf13630	AOE49950.1
KangOF993	WP_018624772.1	AKE52142.1	ACV26865.1	orf13620	AOE49949.1
KangOF994	WP_018624775.1	AKE52138.1	ACV26862.1	orf13590	AOE49946.1
KangOF995	WP_018624776.1	AKE52137.1	ACV26861.1	orf13580	AOE49945.1
KangOF996	WP_018624778.1	AKE52136.1	ACV26859.1	orf13560	AOE49944.1
KangOF997	WP_018624779.1	AKE52135.1	ACV26858.1	orf13550	AOE49943.1
KangOF998	WP_018624780.1	AKE52134.1	ACV26857.1	orf13540	AOE49942.1
KangOF999	WP_018624781.1	AKE52133.1	ACV26856.1	orf13530	AOE49941.1
KangOF1000	WP_018624782.1	AKE52129.1	ACV26855.1	orf13520	AOE49937.1
KangOF1001	WP_018624783.1	AKE52128.1	ACV26854.1	orf13510	AOE49936.1
KangOF1002	WP_018624784.1	AKE52127.1	ACV26853.1	orf13500	AOE49935.1
KangOF1003	WP_018624785.1	AKE52120.1	ACV26852.1	orf13490	AOE49928.1
KangOF1004	WP_018624786.1	AKE52119.1	ACV26851.1	orf13480	AOE49927.1
KangOF1005	WP_018624787.1	AKE52118.1	ACV26850.1	orf13470	AOE49926.1
KangOF1006	WP_018624789.1	AKE51174.1	ACV26846.1	orf13440	AOE48943.1
KangOF1007	WP_018624798.1	AKE52110.1	ACV26836.1	orf13270	AOE49916.1
KangOF1008	WP_018624799.1	AKE52109.1	ACV26835.1	orf13260	AOE49915.1
KangOF1009	WP_018624800.1	AKE52108.1	ACV26834.1	orf13250	AOE49914.1
KangOF1010	WP_018624802.1	AKE52107.1	ACV26833.1	orf13240	AOE49913.1
KangOF1011	WP_018624804.1	AKE52105.1	ACV26831.1	orf13220	AOE49911.1
KangOF1012	WP_018624805.1	AKE52104.1	ACV26830.1	orf13210	AOE49910.1
KangOF1013	WP_018624806.1	AKE52103.1	ACV26829.1	orf13200	AOE49909.1
KangOF1014	WP_018624807.1	AKE52102.1	ACV26828.1	orf13190	AOE49908.1
KangOF1015	WP_018624808.1	AKE52101.1	ACV26827.1	orf13180	AOE49907.1
KangOF1016	WP_018624809.1	AKE52100.1	ACV26826.1	orf13170	AOE49906.1
KangOF1017	WP_018624810.1	AKE52099.1	ACV26825.1	orf13160	AOE49905.1
KangOF1018	WP_018624811.1	AKE52098.1	ACV26824.1	orf13150	AOE49904.1
KangOF1019	WP_018624813.1	AKE52096.1	ACV26822.1	orf13140	AOE49903.1
KangOF1020	WP_018624814.1	AKE52095.1	ACV26821.1	orf13130	AOE49902.1
KangOF1021	WP_018624815.1	AKE52094.1	ACV26820.1	orf13120	AOE49901.1
KangOF1022	WP_018624816.1	AKE52093.1	ACV26818.1	orf13100	AOE49900.1
KangOF1023	WP_018624817.1	AKE52092.1	ACV26817.1	orf13090	AOE49899.1
KangOF1024	WP_018624818.1	AKE52091.1	ACV26816.1	orf13080	AOE49898.1
KangOF1025	WP_018624819.1	AKE52090.1	ACV26815.1	orf13070	AOE49897.1
KangOF1026	WP_018624820.1	AKE52089.1	ACV26814.1	orf13060	AOE49896.1
KangOF1027	WP_018624822.1	AKE52087.1	ACV26812.1	orf13040	AOE49894.1
KangOF1028	WP_018624823.1	AKE52086.1	ACV26811.1	orf13030	AOE49893.1
KangOF1029	WP_018624824.1	AKE52085.1	ACV26810.1	orf13020	AOE49892.1
KangOF1030	WP_018624825.1	AKE52084.1	ACV26809.1	orf13010	AOE49891.1
KangOF1031	WP_018624826.1	AKE52083.1	ACV26808.1	orf13000	AOE49890.1
KangOF1032	WP_018624827.1	AKE52081.1	ACV26807.1	orf12990	AOE49888.1
KangOF1033	WP_018624830.1	AKE52079.1	ACV26803.1	orf12960	AOE49886.1
KangOF1034	WP_018624833.1	AKE52074.1	ACV26800.1	orf12930	AOE49884.1
KangOF1035	WP_018624834.1	AKE52073.1	ACV26799.1	orf12920	AOE49883.1
KangOF1036	WP_018624835.1	AKE52072.1	ACV26798.1	orf12910	AOE49882.1
KangOF1037	WP_018624837.1	AKE52070.1	ACV26796.1	orf12890	AOE49880.1
KangOF1038	WP_018624838.1	AKE52069.1	ACV26795.1	orf12880	AOE49879.1
KangOF1039	WP_018624839.1	AKE52068.1	ACV26794.1	orf12870	AOE49878.1
KangOF1040	WP_018624844.1	AKE52067.1	ACV26790.1	orf12830	AOE49877.1
KangOF1041	WP_018624845.1	AKE52066.1	ACV26789.1	orf12820	AOE49876.1
KangOF1042	WP_018624846.1	AKE52065.1	ACV26788.1	orf12810	AOE49875.1
KangOF1043	WP_018624847.1	AKE52064.1	ACV26787.1	orf12800	AOE49874.1
KangOF1044	WP_018624848.1	AKE52063.1	ACV26786.1	orf12790	AOE49873.1
KangOF1045	WP_018624849.1	AKE52062.1	ACV26785.1	orf12780	AOE49872.1
KangOF1046	WP_018624850.1	AKE52061.1	ACV26784.1	orf12770	AOE49871.1
KangOF1047	WP_018624851.1	AKE52059.1	ACV26783.1	orf12760	AOE49869.1
KangOF1048	WP_018624852.1	AKE52058.1	ACV26782.1	orf12750	AOE49868.1
KangOF1049	WP_018624864.1	AKE52132.1	ACV26772.1	orf12650	AOE49940.1
KangOF1050	WP_018624868.1	AKE52057.1	ACV26766.1	orf12600	AOE49867.1
KangOF1051	WP_018624869.1	AKE52056.1	ACV26765.1	orf12590	AOE49866.1
KangOF1052	WP_018624937.1	AKE52033.1	ACV26716.1	orf11990	AOE49849.1
KangOF1053	WP_018624944.1	AKE52149.1	ACV26656.1	orf11830	AOE49957.1
KangOF1054	WP_018624947.1	AKE52238.1	ACV26653.1	orf11810	AOE50041.1
KangOF1055	WP_018624948.1	AKE52239.1	ACV26652.1	orf11800	AOE50042.1
KangOF1056	WP_018624949.1	AKE52240.1	ACV26651.1	orf11790	AOE50043.1
KangOF1057	WP_018624954.1	AKE52032.1	ACV26645.1	orf11730	AOE49840.1
KangOF1058	WP_018624976.1	AKE52029.1	ACV26630.1	orf11570	AOE49829.1
KangOF1059	WP_018624977.1	AKE52028.1	ACV26629.1	orf11560	AOE49828.1
KangOF1060	WP_018624978.1	AKE52027.1	ACV26628.1	orf11550	AOE49827.1
KangOF1061	WP_018624980.1	AKE52026.1	ACV26626.1	orf11530	AOE49826.1
KangOF1062	WP_018624983.1	AKE52024.1	ACV26623.1	orf11510	AOE49824.1
KangOF1063	WP_018624985.1	AKE52023.1	ACV26621.1	orf11490	AOE49822.1
KangOF1064	WP_018624987.1	AKE52021.1	ACV26619.1	orf11470	AOE49820.1
KangOF1065	WP_018624989.1	AKE52019.1	ACV26617.1	orf11450	AOE49818.1
KangOF1066	WP_018624992.1	AKE52018.1	ACV26615.1	orf11430	AOE49817.1
KangOF1067	WP_018624994.1	AKE52017.1	ACV26614.1	orf11420	AOE49816.1
KangOF1068	WP_018624995.1	AKE52016.1	ACV26613.1	orf11410	AOE49815.1
KangOF1069	WP_018624997.1	AKE52014.1	ACV26611.1	orf11390	AOE49811.1
KangOF1070	WP_018624998.1	AKE52013.1	ACV26610.1	orf11380	AOE49810.1
KangOF1071	WP_018625000.1	AKE52010.1	ACV26607.1	orf11350	AOE49807.1
KangOF1072	WP_018625001.1	AKE52009.1	ACV26606.1	orf11340	AOE49806.1
KangOF1073	WP_018625002.1	AKE52008.1	ACV26605.1	orf11330	AOE49805.1
KangOF1074	WP_018625003.1	AKE52007.1	ACV26604.1	orf11320	AOE49804.1
KangOF1075	WP_018625004.1	AKE52006.1	ACV26603.1	orf11310	AOE49803.1
KangOF1076	WP_018625005.1	AKE52005.1	ACV26602.1	orf11300	AOE49802.1
KangOF1077	WP_018625006.1	AKE52004.1	ACV26601.1	orf11290	AOE49801.1
KangOF1078	WP_018625008.1	AKE52002.1	ACV26598.1	orf11280	AOE49798.1
KangOF1079	WP_018625010.1	AKE52001.1	ACV26596.1	orf11260	AOE49796.1
KangOF1080	WP_018625011.1	AKE52000.1	ACV26595.1	orf11250	AOE49795.1
KangOF1081	WP_018625016.1	AKE51999.1	ACV26590.1	orf11200	AOE49794.1
KangOF1082	WP_018625017.1	AKE51998.1	ACV26589.1	orf11190	AOE49793.1
KangOF1083	WP_018625018.1	AKE51997.1	ACV26588.1	orf11180	AOE49792.1
KangOF1084	WP_018625019.1	AKE51996.1	ACV26587.1	orf11170	AOE49791.1
KangOF1085	WP_018625020.1	AKE51993.1	ACV26586.1	orf11160	AOE49788.1
KangOF1086	WP_018625021.1	AKE51992.1	ACV26585.1	orf11150	AOE49787.1
KangOF1087	WP_018625022.1	AKE51991.1	ACV26584.1	orf11140	AOE49786.1
KangOF1088	WP_018625023.1	AKE51990.1	ACV26583.1	orf11130	AOE49785.1
KangOF1089	WP_018625024.1	AKE51988.1	ACV26582.1	orf11120	AOE49783.1
KangOF1090	WP_018625025.1	AKE51987.1	ACV26581.1	orf11110	AOE49781.1
KangOF1091	WP_018625026.1	AKE51986.1	ACV26580.1	orf11100	AOE49780.1
KangOF1092	WP_018625027.1	AKE51985.1	ACV26579.1	orf11090	AOE49779.1
KangOF1093	WP_018625029.1	AKE51982.1	ACV26577.1	orf11070	AOE49776.1
KangOF1094	WP_018625039.1	AKE51980.1	ACV26568.1	orf10970	AOE49775.1
KangOF1095	WP_018625041.1	AKE51979.1	ACV26565.1	orf10950	AOE49774.1
KangOF1096	WP_018625043.1	AKE51978.1	ACV26563.1	orf10930	AOE49773.1
KangOF1097	WP_018625044.1	AKE51977.1	ACV26562.1	orf10910	AOE49772.1
KangOF1098	WP_018625046.1	AKE51976.1	ACV26559.1	orf10890	AOE49771.1
KangOF1099	WP_018625047.1	AKE51975.1	ACV26558.1	orf10880	AOE49770.1
KangOF1100	WP_018625048.1	AKE51974.1	ACV26557.1	orf10870	AOE49769.1
KangOF1101	WP_018625049.1	AKE51973.1	ACV26556.1	orf10860	AOE49768.1
KangOF1102	WP_018625051.1	AKE51972.1	ACV26554.1	orf10840	AOE49767.1
KangOF1103	WP_018625053.1	AKE51971.1	ACV26553.1	orf10830	AOE49766.1
KangOF1104	WP_018625054.1	AKE51970.1	ACV26552.1	orf10820	AOE49765.1
KangOF1105	WP_018625055.1	AKE51969.1	ACV26551.1	orf10810	AOE49763.1
KangOF1106	WP_018625058.1	AKE51968.1	ACV26549.1	orf10790	AOE49762.1
KangOF1107	WP_018625059.1	AKE51967.1	ACV26548.1	orf10780	AOE49761.1
KangOF1108	WP_018625060.1	AKE51966.1	ACV26547.1	orf10770	AOE49760.1
KangOF1109	WP_018625062.1	AKE51964.1	ACV26545.1	orf10750	AOE49758.1
KangOF1110	WP_018625063.1	AKE51963.1	ACV26544.1	orf10740	AOE49757.1
KangOF1111	WP_018625065.1	AKE52151.1	ACV26542.1	orf10710	AOE49959.1
KangOF1112	WP_018625066.1	AKE52152.1	ACV26541.1	orf10700	AOE49960.1
KangOF1113	WP_018625067.1	AKE52153.1	ACV26540.1	orf10690	AOE49961.1
KangOF1114	WP_018625068.1	AKE52154.1	ACV26539.1	orf10680	AOE49962.1
KangOF1115	WP_018625070.1	AKE52156.1	ACV26537.1	orf10660	AOE49964.1
KangOF1116	WP_018625071.1	AKE52157.1	ACV26536.1	orf10650	AOE49965.1
KangOF1117	WP_018625077.1	AKE52163.1	ACV26529.1	orf10580	AOE49969.1
KangOF1118	WP_018625078.1	AKE52164.1	ACV26528.1	orf10570	AOE49970.1
KangOF1119	WP_018625079.1	AKE52165.1	ACV26527.1	orf10560	AOE49971.1
KangOF1120	WP_018625081.1	AKE51956.1	ACV26525.1	orf10540	AOE49753.1
KangOF1121	WP_018625082.1	AKE51955.1	ACV26524.1	orf10530	AOE49752.1
KangOF1122	WP_018625083.1	AKE52168.1	ACV26519.1	orf10520	AOE49972.1
KangOF1123	WP_018625084.1	AKE52169.1	ACV26518.1	orf10510	AOE49973.1
KangOF1124	WP_018625085.1	AKE52170.1	ACV26517.1	orf10500	AOE49974.1
KangOF1125	WP_018625086.1	AKE52171.1	ACV26516.1	orf10490	AOE49975.1
KangOF1126	WP_018625087.1	AKE52172.1	ACV26515.1	orf10480	AOE49976.1
KangOF1127	WP_018625088.1	AKE52173.1	ACV26514.1	orf10470	AOE49977.1
KangOF1128	WP_018625090.1	AKE52175.1	ACV26512.1	orf10450	AOE49979.1
KangOF1129	WP_018625097.1	AKE52888.1	ACV25839.1	orf03670	AOE50714.1
KangOF1130	WP_018625098.1	AKE52887.1	ACV25840.1	orf03680	AOE50713.1
KangOF1131	WP_018625099.1	AKE52886.1	ACV25841.1	orf03690	AOE50712.1
KangOF1132	WP_018625100.1	AKE52885.1	ACV25842.1	orf03700	AOE50711.1
KangOF1133	WP_018625102.1	AKE52883.1	ACV25844.1	orf03740	AOE50709.1
KangOF1134	WP_018625103.1	AKE52882.1	ACV25845.1	orf03750	AOE50708.1
KangOF1135	WP_018625104.1	AKE52881.1	ACV25846.1	orf03760	AOE50707.1
KangOF1136	WP_018625105.1	AKE52880.1	ACV25847.1	orf03770	AOE50706.1
KangOF1137	WP_018625106.1	AKE52879.1	ACV25848.1	orf03780	AOE50705.1
KangOF1138	WP_018625107.1	AKE52878.1	ACV25849.1	orf03790	AOE50704.1
KangOF1139	WP_018625108.1	AKE52877.1	ACV25850.1	orf03800	AOE50703.1
KangOF1140	WP_018625109.1	AKE52876.1	ACV25851.1	orf03810	AOE50702.1
KangOF1141	WP_018625110.1	AKE52875.1	ACV25852.1	orf03820	AOE50701.1
KangOF1142	WP_018625111.1	AKE52874.1	ACV25853.1	orf03830	AOE50700.1
KangOF1143	WP_018625112.1	AKE52873.1	ACV25854.1	orf03840	AOE50699.1
KangOF1144	WP_018625114.1	AKE52863.1	ACV25856.1	orf03880	AOE50695.1
KangOF1145	WP_018625115.1	AKE52862.1	ACV25857.1	orf03890	AOE50694.1
KangOF1146	WP_018625116.1	AKE52861.1	ACV25858.1	orf03900	AOE50693.1
KangOF1147	WP_018625117.1	AKE52859.1	ACV25860.1	orf03920	AOE50691.1
KangOF1148	WP_018625118.1	AKE52858.1	ACV25861.1	orf03930	AOE50690.1
KangOF1149	WP_018625119.1	AKE52856.1	ACV25863.1	orf03950	AOE50688.1
KangOF1150	WP_018625120.1	AKE52855.1	ACV25864.1	orf03960	AOE50687.1
KangOF1151	WP_018625121.1	AKE52854.1	ACV25865.1	orf03970	AOE50686.1
KangOF1152	WP_018625122.1	AKE52853.1	ACV25866.1	orf03980	AOE50685.1
KangOF1153	WP_018625123.1	AKE52851.1	ACV25868.1	orf04000	AOE50683.1
KangOF1154	WP_018625125.1	AKE52849.1	ACV25870.1	orf04020	AOE50681.1
KangOF1155	WP_018625126.1	AKE52848.1	ACV25871.1	orf04030	AOE50680.1
KangOF1156	WP_018625127.1	AKE52847.1	ACV25872.1	orf04040	AOE50679.1
KangOF1157	WP_018625128.1	AKE52846.1	ACV25873.1	orf04050	AOE50678.1
KangOF1158	WP_018625129.1	AKE52845.1	ACV25874.1	orf04060	AOE50677.1
KangOF1159	WP_018625130.1	AKE52844.1	ACV25875.1	orf04070	AOE50676.1
KangOF1160	WP_018625131.1	AKE52843.1	ACV25876.1	orf04080	AOE50675.1
KangOF1161	WP_018625132.1	AKE52842.1	ACV25877.1	orf04090	AOE50674.1
KangOF1162	WP_018625133.1	AKE52841.1	ACV25879.1	orf04110	AOE50672.1
KangOF1163	WP_018625134.1	AKE52839.1	ACV25881.1	orf04130	AOE50670.1
KangOF1164	WP_018625135.1	AKE52838.1	ACV25882.1	orf04140	AOE50669.1
KangOF1165	WP_018625136.1	AKE52837.1	ACV25883.1	orf04150	AOE50668.1
KangOF1166	WP_018625138.1	AKE52834.1	ACV25885.1	orf04170	AOE50666.1
KangOF1167	WP_018625140.1	AKE52831.1	ACV25887.1	orf04190	AOE50664.1
KangOF1168	WP_018625142.1	AKE52829.1	ACV25889.1	orf04210	AOE50662.1
KangOF1169	WP_018625143.1	AKE52828.1	ACV25890.1	orf04220	AOE50661.1
KangOF1170	WP_018625145.1	AKE52826.1	ACV25892.1	orf04240	AOE50659.1
KangOF1171	WP_018625146.1	AKE52825.1	ACV25893.1	orf04250	AOE50658.1
KangOF1172	WP_018625148.1	AKE52824.1	ACV25894.1	orf04270	AOE50657.1
KangOF1173	WP_018625149.1	AKE52823.1	ACV25895.1	orf04280	AOE50656.1
KangOF1174	WP_018625150.1	AKE52822.1	ACV25896.1	orf04290	AOE50655.1
KangOF1175	WP_018625151.1	AKE52821.1	ACV25897.1	orf04300	AOE50654.1
KangOF1176	WP_018625152.1	AKE52820.1	ACV25903.1	orf04310	AOE50653.1
KangOF1177	WP_018625153.1	AKE52819.1	ACV25904.1	orf04320	AOE50652.1
KangOF1178	WP_018625154.1	AKE52818.1	ACV25905.1	orf04330	AOE50651.1
KangOF1179	WP_018625156.1	AKE52813.1	ACV25907.1	orf04350	AOE50645.1
KangOF1180	WP_018625157.1	AKE52812.1	ACV25908.1	orf04360	AOE50644.1
KangOF1181	WP_018625158.1	AKE52811.1	ACV25909.1	orf04370	AOE50643.1
KangOF1182	WP_018625159.1	AKE52810.1	ACV25910.1	orf04380	AOE50642.1
KangOF1183	WP_018625160.1	AKE52809.1	ACV25911.1	orf04390	AOE50641.1
KangOF1184	WP_018625161.1	AKE52808.1	ACV25912.1	orf04400	AOE50640.1
KangOF1185	WP_018625162.1	AKE52807.1	ACV25913.1	orf04410	AOE50639.1
KangOF1186	WP_018625163.1	AKE52806.1	ACV25914.1	orf04420	AOE50638.1
KangOF1187	WP_018625164.1	AKE52805.1	ACV25915.1	orf04430	AOE50637.1
KangOF1188	WP_018625169.1	AKE52800.1	ACV25920.1	orf04480	AOE50635.1
KangOF1189	WP_018625170.1	AKE52799.1	ACV25921.1	orf04490	AOE50634.1
KangOF1190	WP_018625171.1	AKE52798.1	ACV25922.1	orf04500	AOE50633.1
KangOF1191	WP_018625172.1	AKE52797.1	ACV25923.1	orf04510	AOE50632.1
KangOF1192	WP_018625176.1	AKE52796.1	ACV25928.1	orf04550	AOE50631.1
KangOF1193	WP_018625177.1	AKE52795.1	ACV25929.1	orf04560	AOE50630.1
KangOF1194	WP_018625178.1	AKE52794.1	ACV25930.1	orf04570	AOE50628.1
KangOF1195	WP_018625179.1	AKE52793.1	ACV25931.1	orf04580	AOE50627.1
KangOF1196	WP_018625180.1	AKE52792.1	ACV25932.1	orf04590	AOE50626.1
KangOF1197	WP_018625182.1	AKE52791.1	ACV25934.1	orf04610	AOE50624.1
KangOF1198	WP_018625183.1	AKE52790.1	ACV25935.1	orf04620	AOE50623.1
KangOF1199	WP_018625184.1	AKE52789.1	ACV25936.1	orf04630	AOE50622.1
KangOF1200	WP_018625186.1	AKE52788.1	ACV25938.1	orf04650	AOE50620.1
KangOF1201	WP_018625187.1	AKE52787.1	ACV25939.1	orf04660	AOE50619.1
KangOF1202	WP_018625188.1	AKE52786.1	ACV25940.1	orf04670	AOE50618.1
KangOF1203	WP_018625189.1	AKE52785.1	ACV25941.1	orf04680	AOE50617.1
KangOF1204	WP_018625190.1	AKE52784.1	ACV25942.1	orf04690	AOE50616.1
KangOF1205	WP_018625191.1	AKE52783.1	ACV25943.1	orf04710	AOE50615.1
KangOF1206	WP_018625198.1	AKE52778.1	ACV25951.1	orf04760	AOE50612.1
KangOF1207	WP_018625199.1	AKE52777.1	ACV25952.1	orf04770	AOE50611.1
KangOF1208	WP_018625222.1	AKE52769.1	ACV25974.1	orf04950	AOE50592.1
KangOF1209	WP_018625223.1	AKE52768.1	ACV25975.1	orf04960	AOE50591.1
KangOF1210	WP_018625224.1	AKE52767.1	ACV25976.1	orf04970	AOE50590.1
KangOF1211	WP_018625225.1	AKE52766.1	ACV25977.1	orf04980	AOE50589.1
KangOF1212	WP_018625229.1	AKE52765.1	ACV25982.1	orf05020	AOE50586.1
KangOF1213	WP_018625230.1	AKE52764.1	ACV25983.1	orf05030	AOE50585.1
KangOF1214	WP_018625237.1	AKE52758.1	ACV25989.1	orf05100	AOE50584.1
KangOF1215	WP_018625238.1	AKE52756.1	ACV25991.1	orf05120	AOE50582.1
KangOF1216	WP_018625241.1	AKE52754.1	ACV25993.1	orf05150	AOE50578.1
KangOF1217	WP_018625246.1	AKE52752.1	ACV25998.1	orf05180	AOE50573.1
KangOF1218	WP_018625247.1	AKE52751.1	ACV25999.1	orf05190	AOE50572.1
KangOF1219	WP_018625248.1	AKE52750.1	ACV26000.1	orf05200	AOE50571.1
KangOF1220	WP_018625250.1	AKE52749.1	ACV26002.1	orf05220	AOE50569.1
KangOF1221	WP_018625251.1	AKE52746.1	ACV26003.1	orf05230	AOE50568.1
KangOF1222	WP_018625252.1	AKE52745.1	ACV26004.1	orf05240	AOE50567.1
KangOF1223	WP_018625254.1	AKE52744.1	ACV26007.1	orf05270	AOE50563.1
KangOF1224	WP_018625255.1	AKE52742.1	ACV26008.1	orf05280	AOE50562.1
KangOF1225	WP_018625258.1	AKE52740.1	ACV26011.1	orf05310	AOE50560.1
KangOF1226	WP_018625259.1	AKE52739.1	ACV26012.1	orf05320	AOE50559.1
KangOF1227	WP_018625260.1	AKE52738.1	ACV26013.1	orf05330	AOE50558.1
KangOF1228	WP_018625261.1	AKE52737.1	ACV26014.1	orf05340	AOE50557.1
KangOF1229	WP_018625262.1	AKE52736.1	ACV26015.1	orf05350	AOE50556.1
KangOF1230	WP_018625263.1	AKE52735.1	ACV26016.1	orf05360	AOE50555.1
KangOF1231	WP_018625264.1	AKE52734.1	ACV26017.1	orf05370	AOE50554.1
KangOF1232	WP_018625266.1	AKE52732.1	ACV26019.1	orf05420	AOE50552.1
KangOF1233	WP_018625267.1	AKE52731.1	ACV26020.1	orf05430	AOE50551.1
KangOF1234	WP_018625268.1	AKE52727.1	ACV26021.1	orf05440	AOE50550.1
KangOF1235	WP_018625269.1	AKE52726.1	ACV26022.1	orf05450	AOE50549.1
KangOF1236	WP_018625270.1	AKE52725.1	ACV26023.1	orf05460	AOE50548.1
KangOF1237	WP_018625271.1	AKE52724.1	ACV26024.1	orf05470	AOE50547.1
KangOF1238	WP_018625272.1	AKE52723.1	ACV26025.1	orf05480	AOE50546.1
KangOF1239	WP_018625279.1	AKE52722.1	ACV26030.1	orf05520	AOE50543.1
KangOF1240	WP_018625280.1	AKE52719.1	ACV26031.1	orf05530	AOE50541.1
KangOF1241	WP_018625283.1	AKE52114.1	ACV26036.1	orf05560	AOE49918.1
KangOF1242	WP_018625284.1	AKE52716.1	ACV26037.1	orf05570	AOE50537.1
KangOF1243	WP_018625288.1	AKE52705.1	ACV26043.1	orf05600	AOE50528.1
KangOF1244	WP_018625289.1	AKE52704.1	ACV26044.1	orf05610	AOE50527.1
KangOF1245	WP_018625290.1	AKE52703.1	ACV26045.1	orf05620	AOE50526.1
KangOF1246	WP_018625293.1	AKE52702.1	ACV26046.1	orf05650	AOE50525.1
KangOF1247	WP_018625294.1	AKE52701.1	ACV26047.1	orf05660	AOE50524.1
KangOF1248	WP_018625295.1	AKE52700.1	ACV26048.1	orf05670	AOE50523.1
KangOF1249	WP_018625296.1	AKE52699.1	ACV26049.1	orf05680	AOE50522.1
KangOF1250	WP_018625297.1	AKE52698.1	ACV26050.1	orf05690	AOE50521.1
KangOF1251	WP_018625298.1	AKE52697.1	ACV26051.1	orf05700	AOE50520.1
KangOF1252	WP_018625299.1	AKE52696.1	ACV26052.1	orf05710	AOE50519.1
KangOF1253	WP_018625301.1	AKE52695.1	ACV26053.1	orf05740	AOE50518.1
KangOF1254	WP_018625303.1	AKE52693.1	ACV26055.1	orf05760	AOE50516.1
KangOF1255	WP_018625304.1	AKE52692.1	ACV26056.1	orf05770	AOE50515.1
KangOF1256	WP_018625305.1	AKE52691.1	ACV26057.1	orf05780	AOE50514.1
KangOF1257	WP_018625306.1	AKE52690.1	ACV26058.1	orf05790	AOE50513.1
KangOF1258	WP_018625308.1	AKE52689.1	ACV26060.1	orf05810	AOE50511.1
KangOF1259	WP_018625309.1	AKE52688.1	ACV26061.1	orf05820	AOE50510.1
KangOF1260	WP_018625311.1	AKE52687.1	ACV26063.1	orf05840	AOE50509.1
KangOF1261	WP_018625312.1	AKE52686.1	ACV26064.1	orf05850	AOE50508.1
KangOF1262	WP_018625313.1	AKE52685.1	ACV26065.1	orf05860	AOE50507.1
KangOF1263	WP_018625314.1	AKE52684.1	ACV26066.1	orf05870	AOE50506.1
KangOF1264	WP_018625315.1	AKE52683.1	ACV26067.1	orf05880	AOE50505.1
KangOF1265	WP_018625317.1	AKE52682.1	ACV26069.1	orf05900	AOE50504.1
KangOF1266	WP_018625318.1	AKE52681.1	ACV26070.1	orf05910	AOE50503.1
KangOF1267	WP_018625319.1	AKE52680.1	ACV26071.1	orf05920	AOE50502.1
KangOF1268	WP_018625321.1	AKE52678.1	ACV26073.1	orf05940	AOE50500.1
KangOF1269	WP_018625322.1	AKE52677.1	ACV26074.1	orf05950	AOE50499.1
KangOF1270	WP_018625323.1	AKE52676.1	ACV26075.1	orf05960	AOE50498.1
KangOF1271	WP_018625324.1	AKE52675.1	ACV26076.1	orf05970	AOE50497.1
KangOF1272	WP_018625325.1	AKE52674.1	ACV26077.1	orf05980	AOE50496.1
KangOF1273	WP_018625326.1	AKE52673.1	ACV26078.1	orf05990	AOE50495.1
KangOF1274	WP_018625327.1	AKE52672.1	ACV26079.1	orf06000	AOE50494.1
KangOF1275	WP_018625329.1	AKE52670.1	ACV26081.1	orf06020	AOE50493.1
KangOF1276	WP_018625330.1	AKE52669.1	ACV26082.1	orf06030	AOE50492.1
KangOF1277	WP_018625332.1	AKE52666.1	ACV26084.1	orf06040	AOE50491.1
KangOF1278	WP_018625334.1	AKE52664.1	ACV26086.1	orf06060	AOE50489.1
KangOF1279	WP_018625335.1	AKE52663.1	ACV26087.1	orf06070	AOE50488.1
KangOF1280	WP_018625336.1	AKE52662.1	ACV26088.1	orf06080	AOE50487.1
KangOF1281	WP_018625337.1	AKE52661.1	ACV26089.1	orf06090	AOE50486.1
KangOF1282	WP_018625338.1	AKE52660.1	ACV26090.1	orf06100	AOE50485.1
KangOF1283	WP_018625339.1	AKE52659.1	ACV26091.1	orf06110	AOE50484.1
KangOF1284	WP_018625340.1	AKE52658.1	ACV26092.1	orf06120	AOE50483.1
KangOF1285	WP_018625341.1	AKE52657.1	ACV26093.1	orf06130	AOE50482.1
KangOF1286	WP_018625342.1	AKE52656.1	ACV26094.1	orf06140	AOE50481.1
KangOF1287	WP_018625344.1	AKE52654.1	ACV26096.1	orf06160	AOE50479.1
KangOF1288	WP_018625345.1	AKE52653.1	ACV26097.1	orf06170	AOE50478.1
KangOF1289	WP_018625347.1	AKE51022.1	ACV26098.1	orf06190	AOE50916.1
KangOF1290	WP_018625348.1	AKE52649.1	ACV26100.1	orf06200	AOE50474.1
KangOF1291	WP_018625349.1	AKE52648.1	ACV26101.1	orf06210	AOE50473.1
KangOF1292	WP_018625350.1	AKE52647.1	ACV26102.1	orf06220	AOE50472.1
KangOF1293	WP_018625351.1	AKE52646.1	ACV26103.1	orf06230	AOE50471.1
KangOF1294	WP_018625352.1	AKE52645.1	ACV26104.1	orf06240	AOE50470.1
KangOF1295	WP_018625353.1	AKE52644.1	ACV26105.1	orf06250	AOE50469.1
KangOF1296	WP_018625354.1	AKE52643.1	ACV26106.1	orf06260	AOE50468.1
KangOF1297	WP_018625355.1	AKE52642.1	ACV26107.1	orf06270	AOE50467.1
KangOF1298	WP_018625356.1	AKE52641.1	ACV26108.1	orf06280	AOE50466.1
KangOF1299	WP_018625357.1	AKE52640.1	ACV26109.1	orf06290	AOE50465.1
KangOF1300	WP_018625358.1	AKE52639.1	ACV26110.1	orf06300	AOE50464.1
KangOF1301	WP_018625359.1	AKE52638.1	ACV26111.1	orf06310	AOE50463.1
KangOF1302	WP_018625360.1	AKE52637.1	ACV26112.1	orf06320	AOE50462.1
KangOF1303	WP_018625361.1	AKE52636.1	ACV26113.1	orf06330	AOE50461.1
KangOF1304	WP_018625364.1	AKE52633.1	ACV26116.1	orf06360	AOE50458.1
KangOF1305	WP_018625365.1	AKE52632.1	ACV26117.1	orf06370	AOE50457.1
KangOF1306	WP_018625366.1	AKE52631.1	ACV26118.1	orf06380	AOE50456.1
KangOF1307	WP_018625367.1	AKE52630.1	ACV26119.1	orf06390	AOE50455.1
KangOF1308	WP_018625370.1	AKE52622.1	ACV26122.1	orf06430	AOE50446.1
KangOF1309	WP_018625373.1	AKE52627.1	ACV26126.1	orf06460	AOE50451.1
KangOF1310	WP_018625374.1	AKE52626.1	ACV26127.1	orf06470	AOE50450.1
KangOF1311	WP_018625375.1	AKE52625.1	ACV26128.1	orf06480	AOE50449.1
KangOF1312	WP_018625376.1	AKE52624.1	ACV26129.1	orf06490	AOE50448.1
KangOF1313	WP_018625377.1	AKE52623.1	ACV26130.1	orf06500	AOE50447.1
KangOF1314	WP_018625378.1	AKE52620.1	ACV26131.1	orf06510	AOE50444.1
KangOF1315	WP_018625379.1	AKE52619.1	ACV26132.1	orf06520	AOE50443.1
KangOF1316	WP_018625380.1	AKE52618.1	ACV26133.1	orf06530	AOE50442.1
KangOF1317	WP_018625381.1	AKE52617.1	ACV26134.1	orf06540	AOE50441.1
KangOF1318	WP_018625383.1	AKE52615.1	ACV26135.1	orf06550	AOE50439.1
KangOF1319	WP_018625384.1	AKE52614.1	ACV26136.1	orf06560	AOE50438.1
KangOF1320	WP_018625385.1	AKE52613.1	ACV26137.1	orf06570	AOE50437.1
KangOF1321	WP_018625386.1	AKE52611.1	ACV26138.1	orf06580	AOE50436.1
KangOF1322	WP_018625387.1	AKE52610.1	ACV26139.1	orf06590	AOE50435.1
KangOF1323	WP_018625388.1	AKE52609.1	ACV26140.1	orf06600	AOE50434.1
KangOF1324	WP_018625390.1	AKE52606.1	ACV26141.1	orf06620	AOE50433.1
KangOF1325	WP_018625392.1	AKE52600.1	ACV26144.1	orf06640	AOE50425.1
KangOF1326	WP_018625393.1	AKE52599.1	ACV26145.1	orf06650	AOE50424.1
KangOF1327	WP_018625398.1	AKE52598.1	ACV26150.1	orf06660	AOE50423.1
KangOF1328	WP_018625399.1	AKE52597.1	ACV26151.1	orf06670	AOE50422.1
KangOF1329	WP_018625400.1	AKE52596.1	ACV26152.1	orf06680	AOE50421.1
KangOF1330	WP_018625401.1	AKE52595.1	ACV26153.1	orf06690	AOE50420.1
KangOF1331	WP_018625402.1	AKE52594.1	ACV26154.1	orf06700	AOE50419.1
KangOF1332	WP_018625403.1	AKE52593.1	ACV26155.1	orf06710	AOE50418.1
KangOF1333	WP_018625405.1	AKE52591.1	ACV26157.1	orf06730	AOE50416.1
KangOF1334	WP_018625406.1	AKE52590.1	ACV26158.1	orf06740	AOE50415.1
KangOF1335	WP_018625407.1	AKE52589.1	ACV26159.1	orf06750	AOE50414.1
KangOF1336	WP_018625408.1	AKE52588.1	ACV26160.1	orf06760	AOE50413.1
KangOF1337	WP_018625410.1	AKE52580.1	ACV26163.1	orf06790	AOE50408.1
KangOF1338	WP_018625411.1	AKE52579.1	ACV26164.1	orf06800	AOE50407.1
KangOF1339	WP_018625412.1	AKE52578.1	ACV26165.1	orf06810	AOE50406.1
KangOF1340	WP_018625413.1	AKE52577.1	ACV26166.1	orf06820	AOE50405.1
KangOF1341	WP_018625414.1	AKE52576.1	ACV26167.1	orf06830	AOE50404.1
KangOF1342	WP_018625415.1	AKE52575.1	ACV26168.1	orf06840	AOE50403.1
KangOF1343	WP_018625416.1	AKE52574.1	ACV26170.1	orf06850	AOE50402.1
KangOF1344	WP_018625417.1	AKE52573.1	ACV26171.1	orf06860	AOE50401.1
KangOF1345	WP_018625418.1	AKE52572.1	ACV26172.1	orf06870	AOE50400.1
KangOF1346	WP_018625419.1	AKE52571.1	ACV26173.1	orf06880	AOE50399.1
KangOF1347	WP_018625420.1	AKE52570.1	ACV26174.1	orf06890	AOE50398.1
KangOF1348	WP_018625421.1	AKE52569.1	ACV26175.1	orf06900	AOE50397.1
KangOF1349	WP_018625422.1	AKE52568.1	ACV26176.1	orf06910	AOE50396.1
KangOF1350	WP_018625423.1	AKE52567.1	ACV26177.1	orf06920	AOE50395.1
KangOF1351	WP_018625424.1	AKE52566.1	ACV26178.1	orf06930	AOE50394.1
KangOF1352	WP_018625425.1	AKE52565.1	ACV26179.1	orf06940	AOE50393.1
KangOF1353	WP_018625427.1	AKE52563.1	ACV26181.1	orf06960	AOE50392.1
KangOF1354	WP_018625429.1	AKE52562.1	ACV26183.1	orf06980	AOE50390.1
KangOF1355	WP_018625430.1	AKE51591.1	ACV26184.1	orf06990	AOE49370.1
KangOF1356	WP_018625431.1	AKE51592.1	ACV26185.1	orf07000	AOE49371.1
KangOF1357	WP_018625432.1	AKE51593.1	ACV26186.1	orf07010	AOE49372.1
KangOF1358	WP_018625434.1	AKE51595.1	ACV26188.1	orf07030	AOE49374.1
KangOF1359	WP_018625435.1	AKE51596.1	ACV26189.1	orf07040	AOE49375.1
KangOF1360	WP_018625437.1	AKE51597.1	ACV26191.1	orf07060	AOE49377.1
KangOF1361	WP_018625438.1	AKE51598.1	ACV26192.1	orf07070	AOE49378.1
KangOF1362	WP_018625442.1	AKE51602.1	ACV26196.1	orf07080	AOE49382.1
KangOF1363	WP_018625443.1	AKE51603.1	ACV26197.1	orf07090	AOE49383.1
KangOF1364	WP_018625444.1	AKE51604.1	ACV26198.1	orf07100	AOE49384.1
KangOF1365	WP_018625445.1	AKE51605.1	ACV26199.1	orf07110	AOE49385.1
KangOF1366	WP_018625446.1	AKE51606.1	ACV26200.1	orf07120	AOE49386.1
KangOF1367	WP_018625449.1	AKE51609.1	ACV26202.1	orf07160	AOE49388.1
KangOF1368	WP_018625450.1	AKE51610.1	ACV26203.1	orf07170	AOE49389.1
KangOF1369	WP_018625451.1	AKE51611.1	ACV26204.1	orf07180	AOE49390.1
KangOF1370	WP_018625453.1	AKE51613.1	ACV26206.1	orf07210	AOE49392.1
KangOF1371	WP_018625454.1	AKE51614.1	ACV26207.1	orf07220	AOE49393.1
KangOF1372	WP_018625455.1	AKE51615.1	ACV26208.1	orf07230	AOE49394.1
KangOF1373	WP_018625457.1	AKE51616.1	ACV26209.1	orf07240	AOE49395.1
KangOF1374	WP_018625458.1	AKE51617.1	ACV26210.1	orf07250	AOE49396.1
KangOF1375	WP_018625460.1	AKE51619.1	ACV26212.1	orf07270	AOE49398.1
KangOF1376	WP_018625461.1	AKE51620.1	ACV26213.1	orf07280	AOE49399.1
KangOF1377	WP_018625462.1	AKE51621.1	ACV26214.1	orf07290	AOE49400.1
KangOF1378	WP_018625463.1	AKE51622.1	ACV26215.1	orf07300	AOE49401.1
KangOF1379	WP_018625465.1	AKE51623.1	ACV26217.1	orf07320	AOE49403.1
KangOF1380	WP_018625466.1	AKE51624.1	ACV26218.1	orf07330	AOE49404.1
KangOF1381	WP_018625470.1	AKE51627.1	ACV26221.1	orf07360	AOE49407.1
KangOF1382	WP_018625471.1	AKE51628.1	ACV26222.1	orf07370	AOE49408.1
KangOF1383	WP_018625473.1	AKE51629.1	ACV26224.1	orf07390	AOE49409.1
KangOF1384	WP_018625474.1	AKE51630.1	ACV26225.1	orf07400	AOE49410.1
KangOF1385	WP_018625475.1	AKE51631.1	ACV26226.1	orf07410	AOE49411.1
KangOF1386	WP_018625476.1	AKE51632.1	ACV26227.1	orf07420	AOE49412.1
KangOF1387	WP_018625477.1	AKE51633.1	ACV26228.1	orf07430	AOE49413.1
KangOF1388	WP_018625478.1	AKE51634.1	ACV26229.1	orf07440	AOE49414.1
KangOF1389	WP_018625479.1	AKE51635.1	ACV26230.1	orf07450	AOE49415.1
KangOF1390	WP_018625486.1	AKE51641.1	ACV26236.1	orf07510	AOE49421.1
KangOF1391	WP_018625487.1	AKE51642.1	ACV26237.1	orf07520	AOE49422.1
KangOF1392	WP_018625489.1	AKE52031.1	ACV26239.1	orf07540	AOE49831.1
KangOF1393	WP_018625491.1	AKE51643.1	ACV26241.1	orf07560	AOE49424.1
KangOF1394	WP_018625492.1	AKE52444.1	ACV26242.1	orf07570	AOE50269.1
KangOF1395	WP_018625494.1	AKE52442.1	ACV26244.1	orf07590	AOE50267.1
KangOF1396	WP_018625495.1	AKE52441.1	ACV26245.1	orf07600	AOE50266.1
KangOF1397	WP_018625496.1	AKE52439.1	ACV26248.1	orf07630	AOE50263.1
KangOF1398	WP_018625497.1	AKE52438.1	ACV26249.1	orf07640	AOE50262.1
KangOF1399	WP_018625498.1	AKE52437.1	ACV26250.1	orf07650	AOE50261.1
KangOF1400	WP_018625499.1	AKE52436.1	ACV26251.1	orf07660	AOE50260.1
KangOF1401	WP_018625501.1	AKE52434.1	ACV26253.1	orf07680	AOE50257.1
KangOF1402	WP_018625502.1	AKE52433.1	ACV26254.1	orf07690	AOE50256.1
KangOF1403	WP_018625503.1	AKE52432.1	ACV26255.1	orf07700	AOE50255.1
KangOF1404	WP_018625504.1	AKE52431.1	ACV26256.1	orf07710	AOE50254.1
KangOF1405	WP_018625505.1	AKE52430.1	ACV26257.1	orf07730	AOE50253.1
KangOF1406	WP_018625507.1	AKE52428.1	ACV26259.1	orf07750	AOE50251.1
KangOF1407	WP_018625510.1	AKE52426.1	ACV26261.1	orf07770	AOE50249.1
KangOF1408	WP_018625514.1	AKE52423.1	ACV26265.1	orf07790	AOE50245.1
KangOF1409	WP_018625515.1	AKE52422.1	ACV26266.1	orf07800	AOE50244.1
KangOF1410	WP_018625516.1	AKE52421.1	ACV26268.1	orf07810	AOE50243.1
KangOF1411	WP_018625517.1	AKE52420.1	ACV26269.1	orf07830	AOE50242.1
KangOF1412	WP_018625518.1	AKE52419.1	ACV26270.1	orf07840	AOE50241.1
KangOF1413	WP_018625519.1	AKE52418.1	ACV26271.1	orf07850	AOE50240.1
KangOF1414	WP_018625521.1	AKE52417.1	ACV26273.1	orf07870	AOE50238.1
KangOF1415	WP_018625522.1	AKE52416.1	ACV26274.1	orf07890	AOE50234.1
KangOF1416	WP_018625523.1	AKE52415.1	ACV26275.1	orf07900	AOE50233.1
KangOF1417	WP_018625524.1	AKE52414.1	ACV26276.1	orf07910	AOE50232.1
KangOF1418	WP_018625525.1	AKE52413.1	ACV26277.1	orf07920	AOE50231.1
KangOF1419	WP_018625526.1	AKE52412.1	ACV26278.1	orf07930	AOE50230.1
KangOF1420	WP_018625527.1	AKE52411.1	ACV26279.1	orf07940	AOE50229.1
KangOF1421	WP_018625528.1	AKE52410.1	ACV26280.1	orf07950	AOE50228.1
KangOF1422	WP_018625529.1	AKE52409.1	ACV26281.1	orf07960	AOE50227.1
KangOF1423	WP_018625530.1	AKE52408.1	ACV26282.1	orf07970	AOE50226.1
KangOF1424	WP_018625531.1	AKE52407.1	ACV26283.1	orf07980	AOE50225.1
KangOF1425	WP_018625532.1	AKE52406.1	ACV26284.1	orf07990	AOE50224.1
KangOF1426	WP_018625533.1	AKE52405.1	ACV26285.1	orf08000	AOE50223.1
KangOF1427	WP_018625534.1	AKE52404.1	ACV26286.1	orf08010	AOE50222.1
KangOF1428	WP_018625536.1	AKE52402.1	ACV26288.1	orf08070	AOE50219.1
KangOF1429	WP_018625537.1	AKE52401.1	ACV26289.1	orf08080	AOE50218.1
KangOF1430	WP_018625538.1	AKE52400.1	ACV26290.1	orf08090	AOE50217.1
KangOF1431	WP_018625539.1	AKE52399.1	ACV26291.1	orf08100	AOE50216.1
KangOF1432	WP_018625540.1	AKE52398.1	ACV26292.1	orf08110	AOE50215.1
KangOF1433	WP_018625542.1	AKE52393.1	ACV26299.1	orf08130	AOE50211.1
KangOF1434	WP_018625543.1	AKE52392.1	ACV26300.1	orf08140	AOE50210.1
KangOF1435	WP_018625545.1	AKE52390.1	ACV26302.1	orf08160	AOE50208.1
KangOF1436	WP_018625546.1	AKE52389.1	ACV26303.1	orf08170	AOE50207.1
KangOF1437	WP_018625547.1	AKE52388.1	ACV26304.1	orf08180	AOE50206.1
KangOF1438	WP_018625548.1	AKE52387.1	ACV26305.1	orf08190	AOE50205.1
KangOF1439	WP_018625549.1	AKE52386.1	ACV26306.1	orf08200	AOE50204.1
KangOF1440	WP_018625550.1	AKE52385.1	ACV26307.1	orf08210	AOE50203.1
KangOF1441	WP_018625551.1	AKE52384.1	ACV26308.1	orf08220	AOE50202.1
KangOF1442	WP_018625552.1	AKE52383.1	ACV26309.1	orf08230	AOE50201.1
KangOF1443	WP_018625554.1	AKE52382.1	ACV26311.1	orf08250	AOE50199.1
KangOF1444	WP_018625555.1	AKE52381.1	ACV26312.1	orf08260	AOE50198.1
KangOF1445	WP_018625556.1	AKE52380.1	ACV26313.1	orf08270	AOE50197.1
KangOF1446	WP_018625560.1	AKE52378.1	ACV26316.1	orf08290	AOE50194.1
KangOF1447	WP_018625561.1	AKE52377.1	ACV26317.1	orf08300	AOE50193.1
KangOF1448	WP_018625562.1	AKE52376.1	ACV26318.1	orf08310	AOE50191.1
KangOF1449	WP_018625563.1	AKE52375.1	ACV26319.1	orf08320	AOE50190.1
KangOF1450	WP_018625564.1	AKE52374.1	ACV26320.1	orf08330	AOE50189.1
KangOF1451	WP_018625565.1	AKE52373.1	ACV26321.1	orf08340	AOE50188.1
KangOF1452	WP_018625566.1	AKE52372.1	ACV26322.1	orf08350	AOE50187.1
KangOF1453	WP_018625567.1	AKE52371.1	ACV26323.1	orf08360	AOE50186.1
KangOF1454	WP_018625568.1	AKE52370.1	ACV26324.1	orf08370	AOE50185.1
KangOF1455	WP_018625571.1	AKE52364.1	ACV26327.1	orf08410	AOE50180.1
KangOF1456	WP_018625572.1	AKE51829.1	ACV26328.1	orf08420	AOE49613.1
KangOF1457	WP_018625574.1	AKE52362.1	ACV26330.1	orf08440	AOE50179.1
KangOF1458	WP_018625575.1	AKE52361.1	ACV26331.1	orf08450	AOE50178.1
KangOF1459	WP_018625576.1	AKE52360.1	ACV26332.1	orf08460	AOE50174.1
KangOF1460	WP_018625577.1	AKE52359.1	ACV26333.1	orf08470	AOE50173.1
KangOF1461	WP_018625578.1	AKE52358.1	ACV26334.1	orf08480	AOE50172.1
KangOF1462	WP_018625579.1	AKE52356.1	ACV26336.1	orf08490	AOE50170.1
KangOF1463	WP_018625594.1	AKE52335.1	ACV26353.1	orf08640	AOE50155.1
KangOF1464	WP_018625595.1	AKE52334.1	ACV26354.1	orf08650	AOE50154.1
KangOF1465	WP_018625596.1	AKE52333.1	ACV26355.1	orf08660	AOE50153.1
KangOF1466	WP_018625597.1	AKE52332.1	ACV26356.1	orf08670	AOE50152.1
KangOF1467	WP_018625598.1	AKE52330.1	ACV26357.1	orf08680	AOE50140.1
KangOF1468	WP_018625599.1	AKE52329.1	ACV26358.1	orf08690	AOE50139.1
KangOF1469	WP_018625600.1	AKE52328.1	ACV26359.1	orf08700	AOE50138.1
KangOF1470	WP_018625601.1	AKE52327.1	ACV26360.1	orf08710	AOE50137.1
KangOF1471	WP_018625602.1	AKE52326.1	ACV26361.1	orf08720	AOE50136.1
KangOF1472	WP_018625603.1	AKE52325.1	ACV26362.1	orf08730	AOE50135.1
KangOF1473	WP_018625604.1	AKE52324.1	ACV26363.1	orf08740	AOE50134.1
KangOF1474	WP_018625611.1	AKE52323.1	ACV27109.1	orf08800	AOE50129.1
KangOF1475	WP_018625612.1	AKE52322.1	ACV27105.1	orf08810	AOE50128.1
KangOF1476	WP_018625613.1	AKE52321.1	ACV27104.1	orf08820	AOE50127.1
KangOF1477	WP_018625614.1	AKE52320.1	ACV27103.1	orf08830	AOE50126.1
KangOF1478	WP_018625615.1	AKE52319.1	ACV27102.1	orf08840	AOE50125.1
KangOF1479	WP_018625616.1	AKE52315.1	ACV27101.1	orf08850	AOE50124.1
KangOF1480	WP_018625617.1	AKE52314.1	ACV27100.1	orf08860	AOE50123.1
KangOF1481	WP_018625618.1	AKE52313.1	ACV27099.1	orf08870	AOE50122.1
KangOF1482	WP_018625619.1	AKE52312.1	ACV27098.1	orf08880	AOE50121.1
KangOF1483	WP_018625620.1	AKE52311.1	ACV27097.1	orf08890	AOE50120.1
KangOF1484	WP_018625621.1	AKE52310.1	ACV27096.1	orf08900	AOE50119.1
KangOF1485	WP_018625622.1	AKE52309.1	ACV27095.1	orf08910	AOE50118.1
KangOF1486	WP_018625623.1	AKE52308.1	ACV27094.1	orf08920	AOE50117.1
KangOF1487	WP_018625625.1	AKE52307.1	ACV27092.1	orf08940	AOE50115.1
KangOF1488	WP_018625626.1	AKE52306.1	ACV27091.1	orf08950	AOE50114.1
KangOF1489	WP_018625627.1	AKE52305.1	ACV27090.1	orf08960	AOE50113.1
KangOF1490	WP_018625629.1	AKE52304.1	ACV27088.1	orf08980	AOE50112.1
KangOF1491	WP_018625630.1	AKE52303.1	ACV27087.1	orf08990	AOE50111.1
KangOF1492	WP_018625631.1	AKE52301.1	ACV27086.1	orf09000	AOE50110.1
KangOF1493	WP_018625632.1	AKE52300.1	ACV27085.1	orf09010	AOE50109.1
KangOF1494	WP_018625633.1	AKE52299.1	ACV27084.1	orf09020	AOE50108.1
KangOF1495	WP_018625634.1	AKE52298.1	ACV27083.1	orf09030	AOE50107.1
KangOF1496	WP_018625636.1	AKE52296.1	ACV27081.1	orf09050	AOE50105.1
KangOF1497	WP_018625637.1	AKE52295.1	ACV27080.1	orf09060	AOE50104.1
KangOF1498	WP_018625638.1	AKE52294.1	ACV27079.1	orf09070	AOE50103.1
KangOF1499	WP_018625640.1	AKE52293.1	ACV27078.1	orf09090	AOE50102.1
KangOF1500	WP_018625641.1	AKE52292.1	ACV27077.1	orf09100	AOE50101.1
KangOF1501	WP_018625642.1	AKE52291.1	ACV27076.1	orf09110	AOE50100.1
KangOF1502	WP_018625643.1	AKE52290.1	ACV27075.1	orf09120	AOE50099.1
KangOF1503	WP_018625644.1	AKE52289.1	ACV27074.1	orf09130	AOE50098.1
KangOF1504	WP_018625654.1	AKE52285.1	ACV27064.1	orf09230	AOE50089.1
KangOF1505	WP_018625650.1	AKE52287.1	ACV27068.1	orf09190	AOE50092.1
KangOF1506	WP_018625651.1	AKE52282.1	ACV27067.1	orf09200	AOE50091.1
KangOF1507	WP_018625653.1	AKE52286.1	ACV27065.1	orf09220	AOE50090.1
KangOF1508	WP_018625655.1	AKE52284.1	ACV27063.1	orf09240	AOE50088.1
KangOF1509	WP_018625656.1	AKE52283.1	ACV27062.1	orf09250	AOE50087.1
KangOF1510	WP_018625657.1	AKE52281.1	ACV27061.1	orf09260	AOE50086.1
KangOF1511	WP_018625658.1	AKE52280.1	ACV27060.1	orf09270	AOE50085.1
KangOF1512	WP_018625659.1	AKE52279.1	ACV27059.1	orf09280	AOE50084.1
KangOF1513	WP_018625660.1	AKE52278.1	ACV27058.1	orf09290	AOE50083.1
KangOF1514	WP_018625661.1	AKE52277.1	ACV27057.1	orf09300	AOE50082.1
KangOF1515	WP_018625662.1	AKE52276.1	ACV27056.1	orf09310	AOE50081.1
KangOF1516	WP_018625663.1	AKE52275.1	ACV27055.1	orf09320	AOE50080.1
KangOF1517	WP_018625664.1	AKE52274.1	ACV27054.1	orf09330	AOE50079.1
KangOF1518	WP_018625666.1	AKE52272.1	ACV27052.1	orf09350	AOE50077.1
KangOF1519	WP_018625667.1	AKE52271.1	ACV27051.1	orf09360	AOE50076.1
KangOF1520	WP_018625668.1	AKE52270.1	ACV27050.1	orf09370	AOE50075.1
KangOF1521	WP_018625671.1	AKE52267.1	ACV27047.1	orf09400	AOE50072.1
KangOF1522	WP_018625673.1	AKE52266.1	ACV27045.1	orf09420	AOE50071.1
KangOF1523	WP_018625674.1	AKE52265.1	ACV27044.1	orf09430	AOE50070.1
KangOF1524	WP_018625675.1	AKE52264.1	ACV27043.1	orf09440	AOE50069.1
KangOF1525	WP_018625676.1	AKE52263.1	ACV27041.1	orf09450	AOE50068.1
KangOF1526	WP_018625677.1	AKE52262.1	ACV27040.1	orf09460	AOE50067.1
KangOF1527	WP_018625678.1	AKE52261.1	ACV27039.1	orf09470	AOE50066.1
KangOF1528	WP_018625679.1	AKE52260.1	ACV27038.1	orf09480	AOE50065.1
KangOF1529	WP_018625681.1	AKE52258.1	ACV27036.1	orf09500	AOE50063.1
KangOF1530	WP_018625682.1	AKE52257.1	ACV27035.1	orf09510	AOE50062.1
KangOF1531	WP_018625683.1	AKE52256.1	ACV27034.1	orf09520	AOE50061.1
KangOF1532	WP_018625684.1	AKE52255.1	ACV27033.1	orf09530	AOE50060.1
KangOF1533	WP_018625688.1	AKE52253.1	ACV27029.1	orf09570	AOE50057.1
KangOF1534	WP_018625689.1	AKE52243.1	ACV27028.1	orf09580	AOE50046.1
KangOF1535	WP_018625690.1	AKE52241.1	ACV27027.1	orf09590	AOE50044.1
KangOF1536	WP_018625691.1	AKE52252.1	ACV27026.1	orf09600	AOE50054.1
KangOF1537	WP_018625693.1	AKE52250.1	ACV27024.1	orf09620	AOE50053.1
KangOF1538	WP_018625694.1	AKE52249.1	ACV27023.1	orf09630	AOE50052.1
KangOF1539	WP_018625695.1	AKE52248.1	ACV27022.1	orf09640	AOE50051.1
KangOF1540	WP_018625700.1	AKE51744.1	ACV27017.1	orf09690	AOE49534.1
KangOF1541	WP_018625701.1	AKE51745.1	ACV27016.1	orf09700	AOE49535.1
KangOF1542	WP_018625702.1	AKE51746.1	ACV27015.1	orf09710	AOE49536.1
KangOF1543	WP_018625703.1	AKE51747.1	ACV27014.1	orf09720	AOE49537.1
KangOF1544	WP_018625705.1	AKE52236.1	ACV26440.1	orf09730	AOE50038.1
KangOF1545	WP_018625706.1	AKE52235.1	ACV26441.1	orf09740	AOE50037.1
KangOF1546	WP_018625711.1	AKE52231.1	ACV26443.1	orf09780	AOE50034.1
KangOF1547	WP_018625712.1	AKE52230.1	ACV26444.1	orf09790	AOE50033.1
KangOF1548	WP_018625713.1	AKE52229.1	ACV26445.1	orf09800	AOE50032.1
KangOF1549	WP_018625717.1	AKE52228.1	ACV26447.1	orf09820	AOE50031.1
KangOF1550	WP_018625720.1	AKE52226.1	ACV26449.1	orf09850	AOE50029.1
KangOF1551	WP_018625723.1	AKE52225.1	ACV26456.1	orf09890	AOE50028.1
KangOF1552	WP_018625725.1	AKE52224.1	ACV26458.1	orf09900	AOE50026.1
KangOF1553	WP_018625727.1	AKE52223.1	ACV26460.1	orf09920	AOE50024.1
KangOF1554	WP_018625728.1	AKE52222.1	ACV26461.1	orf09930	AOE50023.1
KangOF1555	WP_018625729.1	AKE52221.1	ACV26462.1	orf09940	AOE50022.1
KangOF1556	WP_018625730.1	AKE52219.1	ACV26463.1	orf09950	AOE50020.1
KangOF1557	WP_018625731.1	AKE52218.1	ACV26464.1	orf09960	AOE50019.1
KangOF1558	WP_018625732.1	AKE52217.1	ACV26465.1	orf09970	AOE50018.1
KangOF1559	WP_018625734.1	AKE52216.1	ACV26467.1	orf09990	AOE50017.1
KangOF1560	WP_018625735.1	AKE52215.1	ACV26468.1	orf10000	AOE50016.1
KangOF1561	WP_018625737.1	AKE52214.1	ACV26470.1	orf10020	AOE50015.1
KangOF1562	WP_018625738.1	AKE52212.1	ACV26471.1	orf10030	AOE50014.1
KangOF1563	WP_018625740.1	AKE52211.1	ACV26473.1	orf10050	AOE50012.1
KangOF1564	WP_018625742.1	AKE52210.1	ACV26475.1	orf10070	AOE50010.1
KangOF1565	WP_018625743.1	AKE52209.1	ACV26476.1	orf10080	AOE50009.1
KangOF1566	WP_018625744.1	AKE52208.1	ACV26477.1	orf10090	AOE50008.1
KangOF1567	WP_018625745.1	AKE52207.1	ACV26478.1	orf10100	AOE50007.1
KangOF1568	WP_018625746.1	AKE52206.1	ACV26479.1	orf10110	AOE50006.1
KangOF1569	WP_018625747.1	AKE52205.1	ACV26480.1	orf10120	AOE50005.1
KangOF1570	WP_018625748.1	AKE52204.1	ACV26481.1	orf10130	AOE50004.1
KangOF1571	WP_018625749.1	AKE52201.1	ACV26486.1	orf10160	AOE50001.1
KangOF1572	WP_018625750.1	AKE52200.1	ACV26487.1	orf10170	AOE50000.1
KangOF1573	WP_018625751.1	AKE52199.1	ACV26488.1	orf10180	AOE49999.1
KangOF1574	WP_018625752.1	AKE52198.1	ACV26489.1	orf10190	AOE49998.1
KangOF1575	WP_018625753.1	AKE52197.1	ACV26490.1	orf10200	AOE49997.1
KangOF1576	WP_018625754.1	AKE52196.1	ACV26491.1	orf10210	AOE49996.1
KangOF1577	WP_018625760.1	AKE52193.1	ACV26495.1	orf10270	AOE49994.1
KangOF1578	WP_018625761.1	AKE52192.1	ACV26496.1	orf10280	AOE49993.1
KangOF1579	WP_018625762.1	AKE52191.1	ACV26497.1	orf10290	AOE49992.1
KangOF1580	WP_018625764.1	AKE52189.1	ACV26499.1	orf10310	AOE49990.1
KangOF1581	WP_018625766.1	AKE52187.1	ACV26501.1	orf10330	AOE49988.1
KangOF1582	WP_018625768.1	AKE52185.1	ACV26503.1	orf10350	AOE49986.1
KangOF1583	WP_018625774.1	AKE52180.1	ACV26509.1	orf10410	AOE49983.1
KangOF1584	WP_018625775.1	AKE52179.1	ACV26510.1	orf10420	AOE49982.1
KangOF1585	WP_018625776.1	AKE52178.1	ACV26511.1	orf10430	AOE49981.1
KangOF1586	WP_026309153.1	AKE52909.1	ACV25814.1	orf03420	AOE50732.1
KangOF1587	WP_026309156.1	AKE52918.1	ACV25799.1	orf03300	AOE50743.1
KangOF1588	WP_026309157.1	AKE52937.1	ACV25775.1	orf03050	AOE50759.1
KangOF1589	WP_026309161.1	AKE52958.1	ACV25752.1	orf02800	AOE50781.1
KangOF1590	WP_026309162.1	AKE52990.1	ACV25720.1	orf02490	AOE50810.1
KangOF1591	WP_026309163.1	AKE53004.1	ACV25703.1	orf02330	AOE50824.1
KangOF1592	WP_026309165.1	AKE53017.1	ACV25689.1	orf02190	AOE50836.1
KangOF1593	WP_026309168.1	AKE53032.1	ACV25671.1	orf02000	AOE50849.1
KangOF1594	WP_026309169.1	AKE53048.1	ACV25655.1	orf01840	AOE50864.1
KangOF1595	WP_026309171.1	AKE53062.1	ACV25638.1	orf01660	AOE50880.1
KangOF1596	WP_026309175.1	AKE51065.1	ACV25589.1	orf01130	AOE48834.1
KangOF1597	WP_026309183.1	AKE51012.1	ACV25447.1	orf00260	AOE48754.1
KangOF1598	WP_026309187.1	AKE51007.1	ACV25437.1	orf00160	AOE48745.1
KangOF1599	WP_026309190.1	AKE53193.1	ACV28044.1	orf24750	AOE51030.1
KangOF1600	WP_026309191.1	AKE53189.1	ACV28040.1	orf24710	AOE51026.1
KangOF1601	WP_026309195.1	AKE53126.1	ACV27970.1	orf24090	AOE50960.1
KangOF1602	WP_026309200.1	AKE51092.1	ACV27902.1	orf23430	AOE48859.1
KangOF1603	WP_026309202.1	AKE51106.1	ACV27888.1	orf23250	AOE48872.1
KangOF1604	WP_026309206.1	AKE51151.1	ACV27836.1	orf22730	AOE48917.1
KangOF1605	WP_026309208.1	AKE51154.1	ACV27839.1	orf22650	AOE48923.1
KangOF1606	WP_026309212.1	AKE51191.1	ACV27790.1	orf22260	AOE48962.1
KangOF1607	WP_026309214.1	AKE51203.1	ACV27778.1	orf22140	AOE48974.1
KangOF1608	WP_026309216.1	AKE51265.1	ACV27713.1	orf21470	AOE49030.1
KangOF1609	WP_026309217.1	AKE51271.1	ACV27708.1	orf21420	AOE49036.1
KangOF1610	WP_026309220.1	AKE51301.1	ACV27688.1	orf21220	AOE49056.1
KangOF1611	WP_026309221.1	AKE51329.1	ACV27662.1	orf20970	AOE49081.1
KangOF1612	WP_026309229.1	AKE51427.1	ACV27543.1	orf19890	AOE49181.1
KangOF1613	WP_026309232.1	AKE51448.1	ACV27524.1	orf19690	AOE49200.1
KangOF1614	WP_026309235.1	AKE52587.1	ACV27501.1	orf19550	AOE50412.1
KangOF1615	WP_026309238.1	AKE51471.1	ACV27484.1	orf19360	AOE49226.1
KangOF1616	WP_026309239.1	AKE51474.1	ACV27481.1	orf19330	AOE49229.1
KangOF1617	WP_026309241.1	AKE51481.1	ACV27474.1	orf19260	AOE49235.1
KangOF1618	WP_026309243.1	AKE51484.1	ACV27465.1	orf19230	AOE49238.1
KangOF1619	WP_026309250.1	AKE51504.1	ACV27424.1	orf18850	AOE49273.1
KangOF1620	WP_026309252.1	AKE51533.1	ACV27396.1	orf18570	AOE49313.1
KangOF1621	WP_026309253.1	AKE51548.1	ACV27381.1	orf18420	AOE49328.1
KangOF1622	WP_026309261.1	AKE52502.1	ACV27278.1	orf17400	AOE50329.1
KangOF1623	WP_026309264.1	AKE52475.1	ACV27254.1	orf17160	AOE50298.1
KangOF1624	WP_026309265.1	AKE52471.1	ACV27250.1	orf17120	AOE50294.1
KangOF1625	WP_026309266.1	AKE52470.1	ACV27249.1	orf17110	AOE50293.1
KangOF1626	WP_026309277.1	AKE51720.1	ACV27126.1	orf15970	AOE49502.1
KangOF1627	WP_026309279.1	AKE51733.1	ACV26365.1	orf15810	AOE49518.1
KangOF1628	WP_026309282.1	AKE51757.1	ACV26377.1	orf15680	AOE49548.1
KangOF1629	WP_026309283.1	AKE51780.1	ACV26403.1	orf15410	AOE49570.1
KangOF1630	WP_026309284.1	AKE51797.1	ACV26414.1	orf15290	AOE49581.1
KangOF1631	WP_026309287.1	AKE51817.1	ACV26994.1	orf14890	AOE49606.1
KangOF1632	WP_026309289.1	AKE51843.1	ACV26987.1	orf14820	AOE49627.1
KangOF1633	WP_026309295.1	AKE51872.1	ACV26957.1	orf14570	AOE49664.1
KangOF1634	WP_026309301.1	AKE51926.1	ACV26900.1	orf13990	AOE49725.1
KangOF1635	WP_026309302.1	AKE51930.1	ACV26896.1	orf13950	AOE49729.1
KangOF1636	WP_026309306.1	AKE52106.1	ACV26832.1	orf13230	AOE49912.1
KangOF1637	WP_026309309.1	AKE52088.1	ACV26813.1	orf13050	AOE49895.1
KangOF1638	WP_026309310.1	AKE52080.1	ACV26806.1	orf12980	AOE49887.1
KangOF1639	WP_026309313.1	AKE52071.1	ACV26797.1	orf12900	AOE49881.1
KangOF1640	WP_026309333.1	AKE52012.1	ACV26609.1	orf11370	AOE49809.1
KangOF1641	WP_026309338.1	AKE51965.1	ACV26546.1	orf10760	AOE49759.1
KangOF1642	WP_026309339.1	AKE52155.1	ACV26538.1	orf10670	AOE49963.1
KangOF1643	WP_026309342.1	AKE52890.1	ACV25837.1	orf03640	AOE50715.1
KangOF1644	WP_026309343.1	AKE52850.1	ACV25869.1	orf04010	AOE50682.1
KangOF1645	WP_026309345.1	AKE52827.1	ACV25891.1	orf04230	AOE50660.1
KangOF1646	WP_026309347.1	AKE52801.1	ACV25918.1	orf04460	AOE50636.1
KangOF1647	WP_026309355.1	AKE52753.1	ACV25994.1	orf05160	AOE50575.1
KangOF1648	WP_026309359.1	AKE52665.1	ACV26085.1	orf06050	AOE50490.1
KangOF1649	WP_026309363.1	AKE52634.1	ACV26115.1	orf06350	AOE50459.1
KangOF1650	WP_026309364.1	AKE52621.1	ACV26121.1	orf06420	AOE50445.1
KangOF1651	WP_026309374.1	AKE52443.1	ACV26243.1	orf07580	AOE50268.1
KangOF1652	WP_026309375.1	AKE52435.1	ACV26252.1	orf07670	AOE50258.1
KangOF1653	WP_026309377.1	AKE52429.1	ACV26258.1	orf07740	AOE50252.1
KangOF1654	WP_026309382.1	AKE52391.1	ACV26301.1	orf08150	AOE50209.1
KangOF1655	WP_026309391.1	AKE52288.1	ACV27073.1	orf09140	AOE50097.1
KangOF1656	WP_026309394.1	AKE52269.1	ACV27049.1	orf09380	AOE50074.1
KangOF1657	WP_026309395.1	AKE52268.1	ACV27048.1	orf09390	AOE50073.1
KangOF1658	WP_026309396.1	AKE52259.1	ACV27037.1	orf09490	AOE50064.1
KangOF1659	WP_026309398.1	AKE52254.1	ACV27030.1	orf09560	AOE50058.1
KangOF1660	WP_026309402.1	AKE52194.1	ACV26494.1	orf10260	AOE49995.1
KangOF1661	WP_026309403.1	AKE52190.1	ACV26498.1	orf10300	AOE49991.1
KangOF1662	WP_026309404.1	AKE52188.1	ACV26500.1	orf10320	AOE49989.1
KangOF1663	WP_026309405.1	AKE52186.1	ACV26502.1	orf10340	AOE49987.1
KangOF1664	WP_026309406.1	AKE52184.1	ACV26504.1	orf10360	AOE49985.1
KangOF1665	WP_033413759.1	AKE52946.1	ACV25765.1	orf02940	AOE50768.1
KangOF1666	WP_033413795.1	AKE53123.1	ACV27969.1	orf24080	AOE50959.1
KangOF1667	WP_033413807.1	AKE51153.1	ACV27838.1	orf22710	AOE48919.1
KangOF1668	WP_033413810.1	AKE51209.1	ACV27771.1	orf22070	AOE48981.1
KangOF1669	WP_033413814.1	AKE51238.1	ACV27738.1	orf21720	AOE49004.1
KangOF1670	WP_033413817.1	AKE51253.1	ACV27725.1	orf21590	AOE49019.1
KangOF1671	WP_033413825.1	AKE51365.1	ACV27625.1	orf20590	AOE49115.1
KangOF1672	WP_033413827.1	AKE51369.1	ACV27621.1	orf20550	AOE49118.1
KangOF1673	WP_033413848.1	AKE51576.1	ACV27355.1	orf18120	AOE49353.1
KangOF1674	WP_033413860.1	AKE51668.1	ACV27174.1	orf16430	AOE49449.1
KangOF1675	WP_033413883.1	AKE52022.1	ACV26620.1	orf11480	AOE49821.1
KangOF1676	WP_033413884.1	AKE52015.1	ACV26612.1	orf11400	AOE49814.1
KangOF1677	WP_033413897.1	AKE52989.1	ACV25721.1	orf02500	AOE50809.1
KangOF1678	WP_033413920.1	AKE51052.1	ACV25573.1	orf01010	AOE48824.1
KangOF1679	WP_033413933.1	AKE51008.1	ACV25440.1	orf00190	AOE48747.1
KangOF1680	WP_033413942.1	AKE53143.1	ACV27987.1	orf24260	AOE50978.1
KangOF1681	WP_033413952.1	AKE51179.1	ACV27816.1	orf22410	AOE48948.1
KangOF1682	WP_033413965.1	AKE51288.1	ACV27703.1	orf21370	AOE49044.1
KangOF1683	WP_033413972.1	AKE51352.1	ACV27637.1	orf20710	AOE49103.1
KangOF1684	WP_033413982.1	AKE51588.1	ACV27341.1	orf17980	AOE49367.1
KangOF1685	WP_033413984.1	AKE52526.1	ACV27311.1	orf17710	AOE50353.1
KangOF1686	WP_033414021.1	AKE52075.1	ACV26801.1	orf12940	AOE49885.1
KangOF1687	WP_033414106.1	AKE52733.1	ACV26018.1	orf05410	AOE50553.1
KangOF1688	WP_033414111.1	AKE52655.1	ACV26095.1	orf06150	AOE50480.1
KangOF1689	WP_033414119.1	AKE52394.1	ACV26298.1	orf08120	AOE50212.1
KangOF1690	WP_033414128.1	AKE52273.1	ACV27053.1	orf09340	AOE50078.1
KangOF1691	WP_033414149.1	AKE52741.1	ACV26010.1	orf05300	AOE50561.1
KangOF1692	WP_033414153.1	AKE52679.1	ACV26072.1	orf05930	AOE50501.1
KangOF1693	WP_033414155.1	AKE52635.1	ACV26114.1	orf06340	AOE50460.1
KangOF1694	WP_033414159.1	AKE51594.1	ACV26187.1	orf07020	AOE49373.1
KangOF1695	WP_033414161.1	AKE51612.1	ACV26205.1	orf07200	AOE49391.1
KangOF1696	WP_033414171.1	AKE52427.1	ACV26260.1	orf07760	AOE50250.1
KangOF1697	WP_033414173.1	AKE52425.1	ACV26262.1	orf07780	AOE50248.1
KangOF1698	WP_051082494.1	AKE52998.1	ACV25712.1	orf02410	AOE50818.1
KangOF1699	WP_051082496.1	AKE51187.1	ACV27795.1	orf22310	AOE48957.1
KangOF1700	WP_051082499.1	AKE52519.1	ACV27299.1	orf17590	AOE50346.1
KangOF1701	WP_051082501.1	AKE52141.1	ACV26864.1	orf13610	AOE49948.1
KangOF1702	WP_051082502.1	AKE52895.1	ACV25832.1	orf03580	AOE50718.1
KangOF1703	WP_051082503.1	AKE52952.1	ACV25758.1	orf02870	AOE50775.1
KangOF1704	WP_051082504.1	AKE52979.1	ACV25731.1	orf02610	AOE50799.1
KangOF1705	WP_051082505.1	AKE51045.1	ACV25567.1	orf00950	AOE48817.1
KangOF1706	WP_051082506.1	AKE51028.1	ACV25547.1	orf00750	AOE48801.1
KangOF1707	WP_051082508.1	AKE53160.1	ACV28007.1	orf24470	AOE50998.1
KangOF1708	WP_051082509.1	AKE53085.1	ACV27923.1	orf23640	AOE50902.1
KangOF1709	WP_051082510.1	AKE51403.1	ACV27565.1	orf20120	AOE49159.1
KangOF1710	WP_051082512.1	AKE51575.1	ACV27356.1	orf18140	AOE49352.1
KangOF1711	WP_051082516.1	AKE51618.1	ACV26211.1	orf07260	AOE49397.1
KangOF1712	WP_051082517.1	AKE52832.1	ACV25886.1	orf04180	AOE50665.1
KangOF1713	WP_051082518.1	AKE52830.1	ACV25888.1	orf04200	AOE50663.1
KangOF1714	WP_051082519.1	AKE52694.1	ACV26054.1	orf05750	AOE50517.1
KangOF1715		AKE51014.1, AKE52552.1	ACV25449.1	orf00280	AOE48756.1
KangOF1716		AKE51737.1, AKE51961.1	ACV26658.1	orf11850	AOE49456.1
KangOF1717	WP_012800162.1		ACV25647.1	orf01760	AOE50872.1
KangOF1718	WP_012800392.1		ACV25878.1	orf04100	AOE50673.1
KangOF1719	WP_018623263.1	AKE52897.1		orf03560	AOE50720.1
KangOF1720	WP_018623264.1		ACV25830.1	orf03550	AOE50721.1
KangOF1721	WP_018623267.1	AKE52900.1	ACV25827.1	orf03520
KangOF1722	WP_018623288.1		ACV25803.1	orf03340	AOE50739.1
KangOF1723	WP_018623300.1	AKE51793.1	ACV25791.1	orf03220
KangOF1724	WP_018623307.1	AKE51794.1	ACV25786.1	orf03160
KangOF1725	WP_018623333.1		ACV25761.1	orf02900	AOE50772.1
KangOF1726	WP_018623356.1		ACV25739.1	orf02700	AOE50791.1
KangOF1727	WP_018623363.1	AKE52974.1	ACV25732.1	orf02620
KangOF1728	WP_018623403.1	AKE53015.1	ACV25692.1	orf02210
KangOF1729	WP_018623531.1	AKE51043.1	ACV25565.1	orf00930
KangOF1730	WP_018623560.1		ACV25537.1	orf00650	AOE49862.1
KangOF1731	WP_018623565.1		ACV25530.1	orf00600	AOE51036.1
KangOF1732	WP_018623566.1		ACV25527.1	orf00570	AOE48782.1
KangOF1733	WP_018623570.1	AKE51024.1	ACV25524.1	orf00560
KangOF1734	WP_018623581.1		ACV27214.1	orf00490	AOE50534.1
KangOF1735	WP_018623603.1		ACV25444.1	orf00230	AOE48751.1
KangOF1736	WP_018623615.1		ACV25432.1	orf00100	AOE48740.1
KangOF1737	WP_018623616.1		ACV25431.1	orf00080	AOE49889.1
KangOF1738	WP_018623617.1	AKE51002.1	ACV25430.1	orf00070
KangOF1739	WP_018623626.1	AKE53202.1	ACV28053.1		AOE51039.1
KangOF1740	WP_018623670.1		ACV28002.1	orf24410	AOE50994.1
KangOF1741	WP_018623694.1		ACV27978.1	orf24170	AOE50969.1
KangOF1742	WP_018623707.1	AKE53121.1	ACV27966.1	orf24050
KangOF1743	WP_018623720.1		ACV27951.1	orf23900	AOE50945.1
KangOF1744	WP_018623729.1	AKE53099.1	ACV27943.1	orf23810
KangOF1745	WP_018623740.1		ACV27930.1	orf23690	AOE48792.1
KangOF1746	WP_018623741.1		ACV27929.1	orf23680	AOE50907.1
KangOF1747	WP_018623747.1		ACV27921.1	orf23620	AOE50900.1
KangOF1748	WP_018623779.1		ACV27884.1	orf23210	AOE48876.1
KangOF1749	WP_018623819.1	AKE51135.1	ACV27824.1	orf22890
KangOF1750	WP_018623873.1		ACV27802.1	orf22350	AOE48954.1
KangOF1751	WP_018623901.1		ACV27772.1	orf22080	AOE48980.1
KangOF1752	WP_018623915.1, WP_018624871.1		ACV26740.1	orf12550
KangOF1753	WP_018623956.1	AKE51256.1	ACV27722.1	orf21560
KangOF1754	WP_018623972.1		ACV27706.1	orf21400	AOE49038.1
KangOF1755	WP_018623991.1	AKE51302.1	ACV27687.1	orf21210
KangOF1756	WP_018624006.1		ACV27671.1	orf21060	AOE49071.1
KangOF1757	WP_018624060.1		ACV27619.1	orf20530	AOE49120.1
KangOF1758	WP_018624063.1	AKE51374.1		orf20500	AOE49124.1
KangOF1759	WP_018624092.1		ACV27580.1	orf20270	AOE49499.1
KangOF1760	WP_018624127.1	AKE51420.1		orf19950	AOE49175.1
KangOF1761	WP_018624129.1		ACV27546.1	orf19930	AOE49472.1
KangOF1762	WP_018624139.1	AKE51435.1	ACV27536.1	orf19820
KangOF1763	WP_018624146.1		ACV27529.1	orf19740	AOE50538.1
KangOF1764	WP_018624174.1	AKE51464.1	ACV27494.1	orf19470
KangOF1765	WP_018624175.1		ACV27493.1	orf19460	AOE49219.1
KangOF1766	WP_018624194.1	AKE51490.1	ACV27471.1		AOE49245.1
KangOF1767	WP_018624195.1	AKE51491.1	ACV27470.1		AOE49246.1
KangOF1768	WP_018624196.1	AKE51492.1	ACV27469.1		AOE49247.1
KangOF1769	WP_018624208.1	AKE51960.1	ACV27458.1	orf19160
KangOF1770	WP_018624209.1	AKE51959.1	ACV27457.1	orf19150
KangOF1771	WP_018624210.1		ACV27448.1	orf19140	AOE49250.1
KangOF1772	WP_018624211.1		ACV27447.1	orf19130	AOE49251.1
KangOF1773	WP_018624213.1		ACV27445.1	orf19110	AOE49253.1
KangOF1774	WP_018624219.1		ACV27439.1	orf19050	AOE49461.1
KangOF1775	WP_018624224.1		ACV27434.1	orf19000	AOE49255.1
KangOF1776	WP_018624225.1		ACV27433.1	orf18990	AOE49256.1
KangOF1777	WP_018624226.1		ACV27432.1	orf18980	AOE49257.1
KangOF1778	WP_018624254.1		ACV27410.1	orf18710	AOE49287.1
KangOF1779	WP_018624287.1	AKE51552.1		orf18380	AOE49332.1
KangOF1780	WP_018624291.1	AKE51557.1	ACV27374.1	orf18340
KangOF1781	WP_018624292.1	AKE51558.1	ACV27373.1	orf18330
KangOF1782	WP_018624293.1	AKE51559.1	ACV27372.1	orf18320
KangOF1783	WP_018624294.1	AKE51560.1	ACV27371.1	orf18310
KangOF1784	WP_018624304.1		ACV27360.1	orf18180	AOE49348.1
KangOF1785	WP_018624326.1		ACV27342.1	orf17990	AOE49366.1
KangOF1786	WP_018624332.1		ACV27336.1	orf17930	AOE50388.1
KangOF1787	WP_018624341.1		ACV25580.1	orf17830	AOE50371.1
KangOF1788	WP_018624370.1		ACV27295.1	orf17560	AOE49719.1
KangOF1789	WP_018624371.1		ACV27294.1	orf17550	AOE49718.1
KangOF1790	WP_018624375.1		ACV27290.1	orf17520	AOE50341.1
KangOF1791	WP_018624394.1		ACV27272.1	orf17330	AOE50316.1
KangOF1792	WP_018624437.1	AKE52450.1	ACV27228.1		AOE50273.1
KangOF1793	WP_018624438.1	AKE52449.1	ACV27227.1		AOE50272.1
KangOF1794	WP_018624442.1		ACV27219.1	orf16830	AOE48787.1
KangOF1795	WP_018624443.1		ACV27218.1	orf16820	AOE48786.1
KangOF1796	WP_018624445.1		ACV27213.1	orf16800	AOE48785.1
KangOF1797	WP_018624460.1	AKE51652.1	ACV27193.1	orf16610
KangOF1798	WP_018624461.1	AKE51653.1	ACV27192.1	orf16600
KangOF1799	WP_018624471.1		ACV27179.1	orf16480	AOE49444.1
KangOF1800	WP_018624474.1		ACV27176.1	orf16450	AOE49447.1
KangOF1801	WP_018624477.1		ACV27173.1	orf16420	AOE49450.1
KangOF1802	WP_018624478.1		ACV27172.1	orf16410	AOE49451.1
KangOF1803	WP_018624486.1	AKE52521.1	ACV27163.1	orf16320
KangOF1804	WP_018624512.1		ACV27134.1	orf16050	AOE48903.1
KangOF1805	WP_018624513.1		ACV27133.1	orf16040	AOE49495.1
KangOF1806	WP_018624514.1		ACV27132.1	orf16030	AOE49496.1
KangOF1807	WP_018624515.1	AKE52042.1	ACV27131.1	orf16020
KangOF1808	WP_018624516.1	AKE52041.1	ACV27130.1	orf16010
KangOF1809	WP_018624517.1	AKE51718.1	ACV27128.1	orf15990
KangOF1810	WP_018624550.1		ACV26372.1	orf15730	AOE49543.1
KangOF1811	WP_018624558.1	AKE51760.1	ACV26380.1	orf15650
KangOF1812	WP_018624561.1	AKE52082.1	ACV26383.1	orf15620
KangOF1813	WP_018624612.1	AKE51809.1		orf15120	AOE49601.1
KangOF1814	WP_018624614.1		ACV25743.1	orf15090	AOE50925.1
KangOF1815	WP_018624615.1		ACV26431.1	orf15190	AOE49592.1
KangOF1816	WP_018624616.1		ACV26432.1	orf15180	AOE49593.1
KangOF1817	WP_018624620.1		ACV26436.1	orf15080	AOE49641.1
KangOF1818	WP_018624639.1		ACV26998.1	orf14910	AOE49619.1
KangOF1819	WP_018624648.1		ACV26990.1	orf14850	AOE49624.1
KangOF1820	WP_018624660.1		ACV26972.1	orf14720	AOE49647.1
KangOF1821	WP_018624670.1	AKE51866.1	ACV26962.1	orf14620
KangOF1822	WP_018624691.1		ACV26941.1	orf14410	AOE49680.1
KangOF1823	WP_018624724.1		ACV26910.1	orf14090	AOE49710.1
KangOF1824	WP_018624725.1		ACV26909.1	orf14080	AOE49711.1
KangOF1825	WP_018624745.1	AKE51935.1	ACV26891.1	orf13900
KangOF1826	WP_018624759.1		ACV26878.1	orf13750	AOE49745.1
KangOF1827	WP_018624774.1	AKE52139.1	ACV26863.1	orf13600
KangOF1828	WP_018624792.1		ACV26842.1	orf13370	AOE49923.1
KangOF1829	WP_018624793.1		ACV26841.1	orf13360	AOE49922.1
KangOF1830	WP_018624794.1		ACV26840.1	orf13350	AOE49921.1
KangOF1831	WP_018624797.1	AKE52111.1		orf13280	AOE49917.1
KangOF1832	WP_018624854.1		ACV26780.1	orf12730	AOE49865.1
KangOF1833	WP_018624855.1		ACV26779.1	orf12720	AOE49864.1
KangOF1834	WP_018624856.1		ACV26778.1	orf12710	AOE49861.1
KangOF1835	WP_018624860.1		ACV26775.1	orf12680	AOE49859.1
KangOF1836	WP_018624921.1		ACV26730.1, ACV26382.1		AOE49858.1
KangOF1837	WP_018624941.1	AKE51673.1	ACV26694.1	orf11900
KangOF1838	WP_018624943.1	AKE52040.1	ACV26668.1		AOE49856.1
KangOF1839	WP_018624945.1		ACV26655.1	orf11820	AOE49847.1
KangOF1840	WP_018624951.1		ACV26649.1	orf11770	AOE49929.1
KangOF1841	WP_018624952.1		ACV26648.1	orf11760	AOE49846.1
KangOF1842	WP_018624953.1		ACV26646.1	orf11740	AOE49855.1
KangOF1843	WP_018624955.1		ACV26644.1	orf11720	AOE49194.1
KangOF1844	WP_018624965.1		ACV26642.1	orf11700	AOE49844.1
KangOF1845	WP_018624966.1		ACV26641.1	orf11690	AOE49843.1
KangOF1846	WP_018624967.1		ACV26640.1	orf11680	AOE49842.1
KangOF1847	WP_018624969.1		ACV26638.1	orf11660	AOE49839.1
KangOF1848	WP_018624970.1		ACV26637.1	orf11650	AOE49838.1
KangOF1849	WP_018624971.1		ACV26636.1	orf11640	AOE49837.1
KangOF1850	WP_018624973.1		ACV26634.1	orf11600	AOE49835.1
KangOF1851	WP_018624974.1		ACV26633.1	orf11590	AOE49834.1
KangOF1852	WP_018624975.1		ACV26631.1	orf11580	AOE49832.1
KangOF1853	WP_018624984.1		ACV26622.1	orf11500	AOE49823.1
KangOF1854	WP_018625009.1		ACV26597.1	orf11270	AOE49797.1
KangOF1855	WP_018625073.1	AKE52158.1	ACV26534.1	orf10630
KangOF1856	WP_018625074.1	AKE52161.1	ACV26532.1	orf10610
KangOF1857	WP_018625076.1		ACV26530.1	orf10590	AOE49968.1
KangOF1858	WP_018625080.1		ACV26526.1	orf10550	AOE50284.1
KangOF1859	WP_018625091.1	AKE52176.1		orf10440	AOE49980.1
KangOF1860	WP_018625096.1	AKE52889.1	ACV25838.1	orf03660
KangOF1861	WP_018625155.1		ACV25906.1	orf04340	AOE50646.1
KangOF1862	WP_018625165.1	AKE52803.1	ACV25916.1	orf04440
KangOF1863	WP_018625166.1	AKE52802.1	ACV25917.1	orf04450
KangOF1864	WP_018625181.1		ACV25933.1	orf04600	AOE50625.1
KangOF1865	WP_018625185.1		ACV25937.1	orf04640	AOE50621.1
KangOF1866	WP_018625192.1	AKE52781.1	ACV25945.1	orf04730
KangOF1867	WP_018625193.1		ACV25946.1	orf04740	AOE49454.1
KangOF1868	WP_018625202.1		ACV25955.1	orf04820	AOE50603.1
KangOF1869	WP_018625203.1		ACV25956.1	orf04830	AOE50602.1
KangOF1870	WP_018625204.1		ACV25957.1	orf04840	AOE50601.1
KangOF1871	WP_018625205.1		ACV25958.1	orf04850	AOE50600.1
KangOF1872	WP_018625206.1		ACV25959.1	orf04860	AOE50599.1
KangOF1873	WP_018625207.1		ACV25960.1	orf04870	AOE50598.1
KangOF1874	WP_018625208.1		ACV25961.1	orf04880	AOE50597.1
KangOF1875	WP_018625209.1		ACV25962.1	orf04890	AOE50596.1
KangOF1876	WP_018625210.1	AKE52775.1	ACV25963.1		AOE50610.1
KangOF1877	WP_018625211.1	AKE52774.1	ACV25964.1		AOE50609.1
KangOF1878	WP_018625212.1	AKE52773.1	ACV25965.1		AOE50608.1
KangOF1879	WP_018625213.1	AKE52772.1	ACV25966.1		AOE50607.1
KangOF1880	WP_018625214.1	AKE52771.1	ACV25967.1		AOE50606.1
KangOF1881	WP_018625215.1	AKE52770.1	ACV25968.1		AOE50605.1
KangOF1882	WP_018625216.1		ACV25969.1	orf04900	AOE50595.1
KangOF1883	WP_018625217.1		ACV25970.1	orf04910	AOE50594.1
KangOF1884	WP_018625218.1		ACV25971.1	orf04920	AOE50593.1
KangOF1885	WP_018625227.1		ACV25980.1	orf05000	AOE50588.1
KangOF1886	WP_018625228.1		ACV25981.1	orf05010	AOE50587.1
KangOF1887	WP_018625232.1	AKE52763.1	ACV25984.1	orf05050
KangOF1888	WP_018625233.1	AKE52762.1	ACV25985.1	orf05060
KangOF1889		AKE52629.1	ACV26124.1	orf06450	AOE50453.1
KangOF1890	WP_018625240.1		ACV25992.1	orf05140	AOE50579.1
KangOF1891	WP_018625249.1		ACV26001.1	orf05210	AOE50570.1
KangOF1892	WP_018625274.1		ACV26026.1	orf05490	AOE50545.1
KangOF1893	WP_018625276.1		ACV26027.1	orf05500	AOE50544.1
KangOF1894	WP_018625285.1	AKE52706.1		orf05580	AOE50535.1
KangOF1895	WP_018625307.1		ACV26059.1	orf05800	AOE50512.1
KangOF1896	WP_018625368.1		ACV26120.1	orf06400	AOE50454.1
KangOF1897	WP_018625391.1		ACV26142.1	orf06630	AOE50426.1
KangOF1898	WP_018625394.1	AKE52246.1	ACV26146.1		AOE50049.1
KangOF1899	WP_018625395.1	AKE52245.1	ACV26147.1		AOE50048.1
KangOF1900	WP_018625397.1	AKE52242.1	ACV26149.1		AOE50045.1
KangOF1901	WP_018625428.1		ACV26182.1	orf06970	AOE50391.1
KangOF1902	WP_018625436.1		ACV26190.1	orf07050	AOE49376.1
KangOF1903	WP_018625439.1	AKE51599.1	ACV26193.1		AOE49379.1
KangOF1904	WP_018625440.1	AKE51600.1	ACV26194.1		AOE49380.1
KangOF1905	WP_018625441.1	AKE51601.1	ACV26195.1		AOE49381.1
KangOF1906	WP_018625448.1		ACV26201.1	orf07150	AOE49387.1
KangOF1907	WP_018625484.1	AKE51637.1	ACV26234.1	orf07490
KangOF1908	WP_018625485.1	AKE52496.1	ACV26235.1	orf07500
KangOF1909	WP_018625488.1		ACV26238.1	orf07530	AOE49423.1
KangOF1910	WP_018625490.1		ACV26240.1	orf07550	AOE49857.1
KangOF1911	WP_018625520.1		ACV26272.1	orf07860	AOE50239.1
KangOF1912	WP_018625553.1		ACV26310.1	orf08240	AOE50200.1
KangOF1913	WP_018625559.1		ACV26315.1	orf08280	AOE50195.1
KangOF1914	WP_018625587.1		ACV26340.1	orf08550	AOE50166.1
KangOF1915	WP_018625592.1		ACV26338.1	orf08610	AOE50168.1
KangOF1916	WP_018625593.1		ACV26352.1	orf08630	AOE50158.1
KangOF1917	WP_018625607.1		ACV27113.1	orf08760	AOE50133.1
KangOF1918	WP_018625608.1		ACV27112.1	orf08770	AOE50132.1
KangOF1919	WP_018625609.1		ACV27111.1	orf08780	AOE50131.1
KangOF1920	WP_018625610.1		ACV27110.1	orf08790	AOE50130.1
KangOF1921	WP_018625624.1		ACV27093.1	orf08930	AOE50116.1
KangOF1922	WP_018625646.1		ACV27072.1	orf09150	AOE50096.1
KangOF1923	WP_018625647.1		ACV27071.1	orf09160	AOE50095.1
KangOF1924	WP_018625648.1		ACV27070.1	orf09170	AOE50094.1
KangOF1925	WP_018625649.1		ACV27069.1	orf09180	AOE50093.1
KangOF1926	WP_018625686.1		ACV27031.1	orf09550	AOE50059.1
KangOF1927	WP_018625692.1	AKE52251.1	ACV27025.1	orf09610
KangOF1928	WP_018625699.1		ACV27018.1	orf09680	AOE49848.1
KangOF1929	WP_018625719.1	AKE52227.1	ACV26448.1		AOE50030.1
KangOF1930	WP_018625726.1		ACV26459.1	orf09910	AOE50025.1
KangOF1931	WP_018625739.1		ACV26472.1	orf10040	AOE50013.1
KangOF1932	WP_018625741.1		ACV26474.1	orf10060	AOE50011.1
KangOF1933	WP_018625755.1	AKE52195.1	ACV26492.1	orf10220
KangOF1934	WP_018625771.1	AKE52183.1	ACV26506.1	orf10380
KangOF1935	WP_018625772.1	AKE52182.1	ACV26507.1	orf10390
KangOF1936	WP_018625773.1	AKE52181.1	ACV26508.1	orf10400
KangOF1937	WP_026309182.1	AKE52907.1	ACV26296.1	orf16790
KangOF1938	WP_026309184.1		ACV25445.1	orf00240	AOE48752.1
KangOF1939	WP_026309185.1		ACV25443.1	orf00220	AOE48750.1
KangOF1940	WP_026309223.1	AKE51366.1	ACV27624.1	orf20580
KangOF1941	WP_026309275.1		ACV27142.1	orf16140	AOE49489.1
KangOF1942	WP_026309285.1	AKE51812.1	ACV26434.1		AOE49603.1
KangOF1943	WP_026309315.1		ACV26777.1	orf12700	AOE49860.1
KangOF1944	WP_026309316.1		ACV26764.1	orf12620	AOE49845.1
KangOF1945	WP_026309318.1		ACV26685.1	orf12340	AOE49337.1
KangOF1946	WP_026309326.1		ACV26639.1	orf11670	AOE49841.1
KangOF1947	WP_026309329.1		ACV26635.1	orf11620	AOE49836.1
KangOF1948	WP_026309340.1	AKE52159.1	ACV26535.1	orf10640
KangOF1949	WP_026309351.1		ACV25954.1	orf04810	AOE50604.1
KangOF1950	WP_026309368.1	AKE52244.1	ACV26148.1		AOE50047.1
KangOF1951	WP_026309383.1		ACV26339.1	orf08540	AOE50167.1
KangOF1952	WP_026309407.1		ACV26505.1	orf10370	AOE49984.1
KangOF1953	WP_033413770.1		ACV25652.1	orf01810	AOE50867.1
KangOF1954	WP_033413930.1		ACV25442.1	orf00210	AOE48749.1
KangOF1955	WP_033413940.1		ACV28003.1	orf24420	AOE50995.1
KangOF1956	WP_033414047.1		ACV26715.1	orf11980	AOE50055.1
KangOF1957	WP_051082497.1	AKE51493.1	ACV27468.1		AOE49248.1
KangOF1958	WP_051082498.1		ACV27446.1	orf19120	AOE49252.1
KangOF1959	WP_051082500.1		ACV27184.1	orf16520	AOE49440.1
KangOF1960	WP_051082507.1	AKE51000.1	ACV25428.1	orf00050
KangOF1961		AKE52971.1	ACV25736.1	orf02670	AOE50794.1
KangOF1962		AKE52960.1	ACV25750.1	orf02780	AOE50783.1
KangOF1963		AKE52782.1	ACV25944.1	orf04720	AOE50614.1
KangOF1964		AKE51626.1	ACV26220.1	orf07350	AOE49406.1
KangOF1965		AKE51300.1	ACV26246.1	orf07610	AOE50264.1
KangOF1966		AKE51806.1	ACV26425.1	orf15170	AOE49597.1
KangOF1967		AKE52202.1	ACV26483.1	orf10150	AOE50002.1
KangOF1968		AKE52162.1	ACV26531.1	orf10600	AOE49967.1
KangOF1969		AKE51962.1	ACV26543.1	orf10730	AOE49756.1
KangOF1970		AKE51864.1	ACV26964.1	orf14640	AOE49657.1
KangOF1971		AKE51712.1	ACV27135.1	orf16060	AOE49494.1
KangOF1972		AKE51657.1	ACV27188.1	orf16560	AOE49436.1
KangOF1973		AKE51656.1	ACV27189.1	orf16570	AOE49435.1
KangOF1974		AKE52476.1	ACV27255.1	orf17170	AOE50299.1
KangOF1975		AKE51542.1	ACV27387.1	orf18480	AOE49322.1
KangOF1976		AKE51478.1	ACV27477.1	orf19290	AOE49232.1
KangOF1977		AKE51227.1	ACV27750.1	orf21870	AOE48992.1
KangOF1978		AKE53115.1	ACV27959.1	orf23970	AOE50952.1
KangOF1979		AKE51424.1	ACV27968.1	orf24070	AOE49179.1
KangOF1980		AKE53158.1	ACV28005.1	orf24440	AOE50996.1
KangOF1981			ACV26349.1, ACV27293.1, ACV26341.1
KangOF1982		AKE51423.1	ACV27205.1, ACV27209.1
KangOF1983				orf00090	AOE48738.1, AOE48739.1
KangOF1984	WP_018625036.1, WP_018625037.1, WP_018625038.1
KangOF1985			ACV28011.1, ACV28012.1, ACV28013.1
KangOF1986	WP_012801047.1		ACV26533.1	orf10620
KangOF1987	WP_018623259.1		ACV25834.1	orf03600
KangOF1988	WP_018623274.1		ACV25818.1	orf03450
KangOF1989	WP_018623286.1		ACV25806.1	orf03360
KangOF1990	WP_018623287.1		ACV25805.1	orf03350
KangOF1991	WP_018623301.1		ACV25790.1	orf03210
KangOF1992	WP_018623302.1		ACV25789.1	orf03200
KangOF1993	WP_018623303.1		ACV25788.1	orf03190
KangOF1994	WP_018623306.1		ACV25787.1	orf03170
KangOF1995	WP_018623312.1		ACV25782.1	orf03120
KangOF1996	WP_018623315.1		ACV25779.1	orf03090
KangOF1997	WP_018623326.1		ACV25768.1	orf02980
[truncated: 1,547 more rows]
