# Supplementary material for: Comparative Genomics Reveals Evidence of Genome Reduction and High Extracellular Protein Degradation Potential in Kangiella
Source: Front Microbiol. 2018 Jun 7;9:1224. doi: 10.3389/fmicb.2018.01224 (PMC6000758; doi:10.3389/fmicb.2018.01224)
Supplement: TABLE S3 — Orthologous families having paralogs in the core genome of the five Kangiella strains. [file Table_3.XLS]

## Sheet: Core_multiple
Supplementary Table S3: Orthologous families having paralogs in the core genome of the five Kangiella strains.
#OrthoMCL parameters: e-value 1e-5; identity 30%; coverage 50% ; score 40; MCL Markov clustering inflation index 1.5
	K. aquimarina DSM 16071	K. geojedonensis KCTC 23420	K. koreensis DSM 16069	K. profundi FT102	K.sediminilitoris KCTC 23892
KangOF1	WP_018624877.1, WP_018624942.1, WP_018625696.1, WP_018624935.1	AKE51672.1, AKE52035.1	ACV26683.1, ACV26695.1, ACV26718.1, ACV27021.1	orf09650, orf12010, orf12330, orf11910	AOE49851.1
KangOF2	WP_018624072.1, WP_018624662.1	AKE51382.1, AKE51854.1	ACV26970.1, ACV27607.1	orf14700, orf20410	AOE49134.1, AOE49649.1, AOE49955.1
KangOF3	WP_018624066.1, WP_018624599.1	AKE51377.1, AKE51803.1	ACV26420.1, ACV27614.1	orf15220, orf20470	AOE49129.1, AOE49587.1
KangOF4**+	WP_018624981.1, WP_018624988.1	AKE52020.1, AKE52025.1	ACV26618.1, ACV26625.1	orf11460, orf11520	AOE49819.1, AOE49825.1
KangOF5	WP_018625028.1, WP_018625467.1	AKE51625.1, AKE51984.1	ACV26219.1, ACV26578.1	orf07340, orf11080	AOE49405.1, AOE49778.1
KangOF6	WP_018625404.1, WP_018625409.1	AKE52582.1, AKE52592.1	ACV26156.1, ACV26161.1	orf06720, orf06780	AOE50410.1, AOE50417.1
KangOF7	WP_018624263.1, WP_018625635.1	AKE51528.1, AKE52297.1	ACV27401.1, ACV27082.1	orf18620, orf09040	AOE49308.1, AOE50106.1
KangOF8+	WP_018623490.1, WP_018623491.1	AKE51083.1, AKE51084.1	ACV25607.1, ACV25608.1	orf01310, orf01320	AOE48851.1
KangOF9*+	WP_018623492.1	AKE51080.1, AKE51082.1, AKE51081.1	ACV25605.1, ACV25606.1	orf01290, orf01300	AOE48850.1
KangOF10	WP_018625101.1	AKE52872.1, AKE52884.1	ACV25843.1, ACV25855.1	orf03730, orf03850	AOE50698.1, AOE50710.1
KangOF12**	WP_018623988.1, WP_018623989.1	AKE51299.1	ACV27689.1, ACV27690.1	orf21230, orf21240	AOE49055.1
KangOF13	WP_018624936.1, WP_018625697.1	AKE52034.1	ACV26717.1, ACV27020.1	orf09660, orf12000	AOE49850.1
KangOF15+	WP_018624011.1	AKE51323.1, AKE51325.1	ACV27181.1, ACV27666.1	orf21010	AOE49076.1
KangOF16	WP_018623967.1	AKE51267.1, AKE51268.1	ACV27711.1	orf21450	AOE49032.1, AOE49033.1
KangOF17	WP_018623647.1	AKE53179.1, AKE53180.1	ACV28032.1	orf24630	AOE51017.1, AOE51016.1
KangOF19**+	WP_018624070.1	AKE51380.1	ACV27609.1, ACV27611.1	orf20430	AOE49132.1
KangOF20	WP_018623708.1	AKE53120.1	ACV27965.1	orf24040	AOE49303.1, AOE50957.1
KangOF21	WP_012801204.1	AKE52124.1	ACV26690.1, ACV26771.1	orf12530	AOE49933.1
KangOF22	WP_018624214.1	AKE51489.1	ACV27444.1	orf19100	AOE49254.1, AOE49244.1
KangOF23	WP_018624956.1	AKE52030.1	ACV26643.1, ACV26763.1	orf12610	AOE49830.1
KangOF24***	WP_018625570.1	AKE52365.1	ACV26326.1	orf08400	AOE50183.1, AOE50181.1
+:with proteolysis (GO:0006508)
*: only one single copy of homologous protein was found in whole 18 non-Kangiella Oceanospirillales strains; blastp parameters: identity 30%, coverage 50%, e-value 0.1
**: no homologous protein was found in any 18 non-Kangiella Oceanospirillales strains; blastp parameters: identity 30%, coverage 50%, e-value 0.1
***: no homologous protein was found in NR database; blastp parameters: e-value 1
