# Supplementary material for: Comparative Genomics Reveals Evidence of Genome Reduction and High Extracellular Protein Degradation Potential in Kangiella
Source: Front Microbiol. 2018 Jun 7;9:1224. doi: 10.3389/fmicb.2018.01224 (PMC6000758; doi:10.3389/fmicb.2018.01224)
Supplement: TABLE S4 — Cluster of orthologous genes (COG) distribution of the Kangiella pangenome. [file Table_4.XLSX]

## Sheet: Sheet1
Supplementary Table S4: COG distribution of the Kangiella pangenome
COG term	Core	Dispensible	Strain-specific
A	5	0	0
C	613	83	16
D	157	18	4
E	705	171	21
F	225	34	4
G	204	37	11
H	498	63	20
I	446	61	9
J	975	82	14
K	438	144	32
L	425	42	26
M	526	164	42
N	183	48	1
O	600	152	32
P	366	163	30
Q	237	55	7
R	678	167	35
S	536	164	37
T	488	164	26
U	211	31	7
V	146	58	28
W	129	37	1
X	5	16	12
Z	5	2	0
nohit	741	710	675
