# Supplementary material for: Comparative Genomics Reveals Evidence of Genome Reduction and High Extracellular Protein Degradation Potential in Kangiella
Source: Front Microbiol. 2018 Jun 7;9:1224. doi: 10.3389/fmicb.2018.01224 (PMC6000758; doi:10.3389/fmicb.2018.01224)
Supplement: TABLE S5 — Genomic features of the 23 Oceanospirillales strains used herein. [file Table_5.xls]

## Sheet: Sheet1
Supplementary Table S5: Genomic features of the 23 Oceanospirillales strains used herein.
#Species Name	Genome Size	%GC	tRNA operon	rRNA number	ORF num	ORF total length	%ORF length	SignalP	%signalP	TM	%TM	NO. of Paralogs	ORF in paralogs
Alcanivorax borkumensis SK2	3120143	0.547278	42	3	2755	2765988	0.886494	266	0.0965517	661	0.239927	197	553
Alcanivorax dieselolei B5	4928223	0.616316	42	2	4417	4448598	0.902678	412	0.093276	989	0.223908	441	1545
Alcanivorax pacificus W11-5	4168427	0.625985	46	2	3702	3748425	0.899242	389	0.105078	808	0.21826	347	1043
Alcanivorax sp. NBRC 101098	3095417	0.54662	42	3	2824	2736090	0.883916	257	0.0910057	652	0.230878	198	557
Chromohalobacter salexigens DSM 3043	3696649	0.639119	69	5	3298	3345540	0.90502	244	0.0739842	793	0.240449	285	949
Gynuella sunshinyii YC6258	6475959	0.486328	44	4	5934	5682552	0.877484	450	0.0758342	1287	0.216886	461	1452
Halomonas campaniensis strain LS21	7215267	0.538697	67	5	3552	6443256	0.893003	711	0.104898	1389	0.204928	341	999
Hahella chejuensis KCTC 2396	4074048	0.526487	60	6	6778	3626820	0.890225	305	0.0858671	867	0.244088	595	1840
Halomonas elongata DSM 2581	4061296	0.636085	67	4	3472	3560721	0.876745	291	0.0838134	812	0.233871	333	1070
Halomonas huangheensis strain BJGMM-B45	4757486	0.585292	63	4	3993	4123494	0.866738	344	0.0861508	982	0.24593	382	1328
Halomonas sp. KO116	4649248	0.543423	61	6	4245	4092600	0.880271	408※	8.48%※	1156※	24.01%※	491	1679
Halomonas sp. KO116 plasmid unnamed1	313995	0.547961	60	6	348	253287	0.806659	-	-	-	-	-	-
Halomonas sp. KO116 plasmid unnamed2	205117	0.511479	0	0	221	178164	0.868597	-	-	-	-	-	-
Halomonas sp. R57-5	5031573	0.548353	0	0	4599	4531278	0.900569	338	0.0734942	1115	0.242444	467	1560
Kangiella aquimarina DSM 16071	2,686,123＊	0.437195	41	2	2446	2438865	0.90795	317	0.129599	606	0.247751	130	344
Kangiella geojedonensis KCTC 23420	2495242	0.4378	41	2	2208	2244783	0.899625	298	0.134964	533	0.241395	121	296
Kangiella koreensis DSM 16069	2852073	0.4369	41	2	2632	2594526	0.909698	339	0.128799	701	0.266337	150	396
Kangiella profundi FT102	2653010	0.4381	41	2	2484	2382009	0.897851	305	0.122786	610	0.245572	142	370
Kangiella sediminilitoris KCTC 23892	2496140	0.433996	41	2	2308	2250390	0.901548	283	0.122617	581	0.251733	133	332
Marinomonas mediterranea MMB-1	4684316	0.441275	83	8	4121	4095108	0.874217	309	0.0749818	959	0.232711	322	1034
Marinomonas posidonica IVIA-Po-181	3899940	0.442851	80	7	3491	3491016	0.895146	275	0.078774	827	0.236895	274	879
Marinomonas sp. MWYL1	5100344	0.425941	80	8	4439	4527249	0.887636	357	0.0804235	1076	0.242397	398	1410
Oleispira antarctica strain RB-8	4406383	0.421594	50	5	3919	3961281	0.898987	383	0.097729	943	0.240623	295	820
Thalassolituus oleivorans MIL-1	3920328	0.466256	50	4	3662	3573492	0.911529	352	0.0961223	819	0.223648	266	759
Thalassolituus oleivorans R6-15	3764053	0.465973	48	4	3372	3351624	0.89043	338	0.100237	771	0.228648	233	649
＊Kangiella aquimarina DSM 16071 is reassambled and degapped by PCR.
※ORFs from two plasmids of Halomonas sp. KO116 are included and calculated together.
				`
