# Supplementary material for: Comparative Genomics Reveals Evidence of Genome Reduction and High Extracellular Protein Degradation Potential in Kangiella
Source: Front Microbiol. 2018 Jun 7;9:1224. doi: 10.3389/fmicb.2018.01224 (PMC6000758; doi:10.3389/fmicb.2018.01224)
Supplement: TABLE S6 — Orthologous families of the 23 Oceanospirillales strains. [file Table_6.XLSX]

## Sheet: 工作表1
Supplementary Table S6: Orthologous families of the 23 Oceanospirillales strains
#OrthoMCL with following parameters: e-value 1e-5; identity 30%; coverage 50% ; score 40; MCL Markov clustering inflation index 1.5
	Alcanivorax borkumensis SK2	Alcanivorax dieselolei B5	Alcanivorax pacificus W11-5	Alcanivorax sp. NBRC 101098	Chromohalobacter salexigens DSM 3043	Gynuella sunshinyii YC6258	Halomonas campaniensis	Hahella chejuensis KCTC 2396	Halomonas elongata DSM 2581	Halomonas huangheensis	Halomonas sp. KO116	Halomonas sp. R57-5	Kangiella aquimarina DSM 16071	Kangiella geojedonensis KCTC 23420	Kangiella koreensis DSM 16069	Kangiella profundi FT102	Kangiella sediminilitoris KCTC 23892	Marinomonas mediterranea MMB-1	Marinomonas posidonica IVIA-Po-181	Marinomonas sp. MWYL1	Oleispira antarctica RB-8	Thalassolituus oleivorans MIL-1	Thalassolituus oleivorans R6-15
OceaOF1	CAL15601.1, CAL18192.1	AFT72694.1	AJD49656.1, AJD50094.1	BAP13009.1, BAP15664.1	ABE59850.1, ABE59021.1, ABE58109.1	AJQ96652.1	AIA76616.1, AIA73481.1, AIA74101.1	ABC31405.1	CBV43315.1, CBV43124.1, CBV41528.1	ALM53305.1, ALM53287.1	AJY51196.1, AJY49841.1, AJY52519.1	CEP36669.1, CEP37928.1, CEP35053.1	WP_012800902.1, WP_012801047.1	AKE52541.1	ACV26388.1, ACV26533.1	orf15570, orf10620	AOE50368.1	ADZ91933.1, ADZ92200.1, ADZ92207.1	AEF53738.1, AEF53745.1	ABR70581.1, ABR72523.1, ABR72516.1	CCK74243.1	CCU71437.1	AHK16386.1
OceaOF2	CAL17546.1, CAL17550.1, CAL18187.1	AFT69207.1, AFT69209.1, AFT72690.1	AJD49448.1, AJD49449.1, AJD50086.1	BAP14997.1, BAP15001.1, BAP15659.1	ABE59778.1	AJQ93519.1, AJQ93520.1	AIA75609.1	ABC28537.1, ABC32032.1, ABC32033.1	CBV42028.1	ALM52098.1	AJY50234.1	CEP35596.1	WP_018624815.1	AKE52094.1	ACV26820.1	orf13120	AOE49901.1	ADZ92129.1	AEF55237.1	ABR70499.1	CCK74566.1, CCK74567.1, CCK76920.1, CCK76938.1	CCU71081.1, CCU71082.1, CCU72446.1, CCU73169.1, CCU73200.1	AHK15104.1, AHK15117.1, AHK15675.1, AHK16647.1, AHK16648.1
OceaOF3	CAL16804.1, CAL16825.1, CAL16831.1, CAL17919.1	AFT72346.1	AJD47984.1, AJD48152.1	BAP13651.1, BAP14280.1				ABC29787.1			AJY52961.1, AJY52982.1		WP_018624877.1, WP_018624935.1, WP_018624942.1, WP_018625696.1	AKE51672.1, AKE52035.1	ACV26683.1, ACV26695.1, ACV26718.1, ACV27021.1	orf09650, orf11910, orf12010, orf12330	AOE49851.1	ADZ92728.1			CCK74736.1, CCK76065.1, CCK77325.1, CCK77929.1, CCK77937.1	CCU70989.1, CCU71012.1, CCU72106.1, CCU72128.1, CCU73345.1, CCU73782.1	AHK15003.1, AHK15885.1, AHK15893.1, AHK15904.1, AHK16896.1
OceaOF4	CAL15635.1, CAL18158.1, CAL15650.1, CAL16334.1	AFT70323.1, AFT69718.1, AFT70350.1, AFT71773.1	AJD48676.1, AJD47286.1	BAP13044.1, BAP15618.1, BAP13060.1, BAP13798.1	ABE58867.1, ABE59805.1	AJQ93626.1, AJQ93729.1	AIA73482.1, AIA76388.1	ABC27744.1	CBV43125.1, CBV41743.1	ALM52554.1, ALM53185.1, ALM53055.1, ALM53288.1	AJY49840.1, AJY50953.1	CEP35052.1, CEP36411.1						ADZ89763.1	AEF55551.1, AEF55950.1, AEF56205.1	ABR72977.1, ABR72045.1, ABR72926.1	CCK75113.1, CCK77612.1, CCK77730.1	CCU71845.1	AHK16108.1
OceaOF5			AJD47091.1, AJD47098.1, AJD47405.1, AJD48978.1, AJD49694.1			AJQ92202.1, AJQ92867.1, AJQ94131.1, AJQ94195.1, AJQ95228.1, AJQ95485.1, AJQ95501.1, AJQ95713.1, AJQ95750.1, AJQ96070.1, AJQ96305.1, AJQ97058.1, AJQ97498.1, AJQ97532.1, AJQ97787.1, AJQ97790.1, AJQ97788.1, AJQ93370.1, AJQ95753.1		ABC29836.1									AOE49636.1, AOE49639.1	ADZ90138.1, ADZ91356.1, ADZ92009.1, ADZ92260.1		ABR72260.1	CCK74638.1, CCK76170.1, CCK76867.1, CCK77202.1	CCU71221.1, CCU72281.1, CCU72583.1, CCU72786.1	AHK15427.1, AHK15774.1, AHK16545.1
OceaOF6	CAL15959.1	AFT71932.1, AFT72258.1, AFT70752.1	AJD47146.1	BAP13376.1	ABE58645.1, ABE59641.1, ABE60535.1	AJQ92365.1	AIA73977.1, AIA76320.1, AIA76704.1		CBV42059.1, CBV42965.1	ALM52913.1, ALM51866.1	AJY50013.1, AJY50894.1, AJY49155.1	CEP36317.1, CEP34004.1, CEP34291.1, CEP34352.1	WP_018624852.1	AKE52058.1	ACV26782.1	orf12750	AOE49868.1	ADZ89353.1	AEF53107.1, AEF54538.1	ABR68991.1, ABR69115.1, ABR69453.1, ABR71395.1, ABR71977.1, ABR72101.1, ABR73316.1, ABR69432.1
OceaOF7	CAL16142.1, CAL16879.1	AFT70634.1, AFT71569.1	AJD47581.1, AJD48324.1	BAP13564.1, BAP14330.1	ABE60307.1	AJQ95530.1	AIA73853.1, AIA75558.1	ABC33492.1	CBV43700.1	ALM51326.1, ALM51812.1, ALM51970.1	AJY49415.1, AJY51320.1	CEP34630.1, CEP35537.1	WP_018624066.1, WP_018624599.1	AKE51377.1, AKE51803.1	ACV26420.1, ACV27614.1	orf15220, orf20470	AOE49129.1, AOE49587.1			ABR70805.1	CCK75165.1	CCU72061.1, CCU72117.1, CCU72372.1	AHK15726.1, AHK15890.1, AHK15943.1
OceaOF8	CAL15531.1, CAL17529.1	AFT68773.1, AFT69695.1, AFT70913.1, AFT71896.1	AJD49607.1	BAP12936.1, BAP14980.1		AJQ94196.1	AIA74208.1, AIA75886.1, AIA76085.1	ABC29374.1		ALM51122.1, ALM51236.1, ALM51744.1, ALM53236.1, ALM54203.1	AJY49342.1	CEP35639.1								ABR69560.1, ABR69691.1, ABR70477.1, ABR70689.1, ABR71864.1, ABR71884.1, ABR72267.1	CCK76617.1, CCK75185.1	CCU70461.1, CCU71763.1, CCU72337.1, CCU72346.1, CCU72958.1, CCU73192.1, CCU73710.1	AHK16135.1
OceaOF9	CAL16643.1, CAL16660.1	AFT70526.1, AFT70653.1	AJD48357.1, AJD48387.1	BAP14116.1, BAP14135.1	ABE59395.1, ABE60012.1	AJQ95848.1, AJQ95991.1	AIA76014.1, AIA76801.1	ABC28125.1, ABC28991.1	CBV42232.1, CBV43468.1	ALM51673.1, ALM52482.1	AJY50573.1, AJY51456.1	CEP35995.1, CEP36949.1	WP_018624302.1	AKE51569.1	ACV27363.1	orf18210	AOE49345.1	ADZ91807.1, ADZ92506.1	AEF53821.1, AEF55123.1	ABR70651.1, ABR72391.1	CCK76226.1	CCU72270.1	AHK15783.1
OceaOF10	CAL18139.1	AFT72634.1	AJD50028.1	BAP15600.1	ABE58191.1, ABE59908.1	AJQ92462.1, AJQ93802.1, AJQ97322.1	AIA74340.1, AIA73946.1	ABC27640.1, ABC30592.1, ABC30387.1, ABC30573.1, ABC32663.1		ALM51483.1, ALM53513.1	AJY48765.1, AJY49393.1, AJY50993.1, AJY52558.1	CEP33823.1, CEP34433.1, CEP35103.1, CEP35561.1	WP_018623315.1		ACV25779.1	orf03090		ADZ92771.1, ADZ92290.1	AEF56404.1		CCK75234.1, CCK77603.1	CCU73081.1, CCU73531.1	AHK15187.1, AHK17840.1
OceaOF11	CAL15468.1	AFT72560.1	AJD48913.1	BAP12872.1	ABE58482.1, ABE59727.1	AJQ92682.1, AJQ97380.1	AIA73432.1, AIA73483.1, AIA73967.1, AIA74017.1	ABC27543.1, ABC28034.1	CBV41398.1, CBV41175.1, CBV44114.1	ALM51512.1, ALM54217.1	AJY49903.1, AJY49095.1, AJY49839.1, AJY50822.1, AJY49186.1	CEP35177.1, CEP34259.1, CEP34381.1, CEP35051.1						ADZ91592.1, ADZ92657.1	AEF53353.1, AEF53589.1, AEF53697.1	ABR70525.1, ABR72254.1, ABR72563.1, ABR72940.1
OceaOF12	CAL15692.1, CAL16815.1	AFT72340.1	AJD46821.1, AJD46491.1, AJD46798.1, AJD49261.1	BAP13104.1, BAP13642.1	ABE58659.1	AJQ92331.1	AIA75172.1	ABC30421.1	CBV41426.1	ALM51534.1	AJY49718.1, AJY52937.1, AJY53027.1, AJY52926.1, AJY52954.1	CEP34926.1	WP_012801204.1	AKE52124.1	ACV26771.1, ACV26684.1, ACV26690.1	orf12530	AOE49933.1	ADZ89442.1	AEF54050.1	ABR72234.1	CCK77917.1, CCK77934.1	CCU70979.1, CCU70984.1	AHK15896.1, AHK15900.1
OceaOF13	CAL15714.1	AFT71089.1, AFT72436.1	AJD48580.1	BAP13126.1		AJQ92325.1, AJQ97871.1	AIA74192.1, AIA73635.1	ABC28324.1, ABC30841.1, ABC32142.1			AJY49674.1, AJY49166.1	CEP34886.1	WP_018624072.1, WP_018624662.1	AKE51382.1, AKE51854.1	ACV26970.1, ACV27607.1	orf14700, orf20410	AOE49134.1, AOE49649.1, AOE49955.1	ADZ93297.1, ADZ92110.1, ADZ90990.1	AEF55434.1	ABR70376.1	CCK77250.1, CCK74497.1	CCU71783.1, CCU73762.1	AHK16157.1, AHK16884.1
OceaOF14	CAL15819.1, CAL15831.1	AFT72059.1, AFT72071.1	AJD46976.1, AJD46988.1	BAP13235.1, BAP13247.1	ABE57781.1	AJQ97605.1	AIA74633.1	ABC32864.1, ABC32876.1	CBV41117.1	ALM51140.1	AJY52644.1	CEP38064.1	WP_018625101.1	AKE52872.1, AKE52884.1	ACV25843.1, ACV25855.1	orf03730, orf03850	AOE50698.1, AOE50710.1	ADZ89540.1	AEF56376.1	ABR73173.1	CCK74405.1, CCK74418.1	CCU73842.1, CCU73854.1, CCU73856.1	AHK16949.1, AHK16961.1, AHK16963.1
OceaOF15	CAL16412.1	AFT68998.1, AFT69499.1, AFT69927.1	AJD47233.1, AJD47868.1	BAP13877.1	ABE58306.1, ABE60583.1	AJQ93424.1	AIA75371.1	ABC30520.1, ABC33558.1	CBV43010.1, CBV43622.1	ALM51984.1, ALM53048.1, ALM53157.1	AJY51659.1, AJY51728.1, AJY51940.1	CEP37105.1, CEP37177.1, CEP37445.1	WP_018623998.1	AKE51311.1	ACV27680.1	orf21140	AOE49063.1	ADZ90210.1	AEF55896.1	ABR69230.1, ABR69928.1, ABR69947.1	CCK77404.1	CCU71461.1	AHK16368.1
OceaOF16	CAL15754.1	AFT72142.1	AJD49738.1	BAP13167.1	ABE60618.1, ABE58843.1	AJQ97919.1	AIA74359.1, AIA74618.1, AIA74162.1, AIA75477.1	ABC28089.1	CBV42146.1, CBV44313.1, CBV41001.1	ALM54392.1, ALM52306.1, ALM54180.1	AJY48650.1, AJY52659.1, AJY51481.1	CEP38079.1, CEP36983.1, CEP33744.1	WP_018624816.1	AKE52093.1	ACV26818.1	orf13100	AOE49900.1	ADZ90332.1	AEF55727.1	ABR70086.1, ABR71023.1	CCK74854.1	CCU73143.1	AHK15132.1
OceaOF17						AJQ95622.1	AIA74742.1	ABC30751.1, ABC27401.1	CBV42133.1		AJY52525.1, AJY50043.1	CEP36377.1, CEP34636.1, CEP37932.1, CEP36490.1	WP_018625737.1, WP_018624223.1	AKE52214.1	ACV26470.1, ACV27435.1	orf10020, orf19010	AOE50015.1	ADZ91726.1, ADZ90579.1, ADZ90093.1, ADZ90655.1	AEF53986.1, AEF55105.1, AEF55722.1	ABR73254.1, ABR72213.1, ABR70678.1, ABR73192.1, ABR70092.1	CCK74517.1	CCU70794.1, CCU70476.1	AHK14825.1
OceaOF18		AFT68618.1, AFT69524.1, AFT70005.1, AFT70876.1, AFT71440.1, AFT71955.1, AFT72078.1	AJD46494.1, AJD47118.1, AJD47825.1, AJD48128.1, AJD48959.1								AJY49002.1, AJY51511.1, AJY51613.1	CEP35324.1						ADZ89921.1, ADZ89927.1			CCK74828.1, CCK75999.1, CCK74838.1, CCK74952.1, CCK75887.1	CCU70866.1, CCU70975.1, CCU71715.1, CCU72672.1, CCU73034.1, CCU73197.1, CCU73517.1, CCU73713.1, CCU73876.1	AHK15107.1, AHK15228.1, AHK15426.1
OceaOF19	CAL16664.1	AFT70648.1, AFT69316.1	AJD48383.1, AJD49683.1	BAP14139.1	ABE59301.1, ABE60346.1, ABE57578.1	AJQ96517.1, AJQ92197.1	AIA74893.1, AIA76038.1, AIA75065.1	ABC29321.1	CBV42583.1, CBV43733.1	ALM51288.1, ALM52504.1, ALM52004.1	AJY50613.1, AJY52105.1	CEP36036.1, CEP37786.1, CEP37974.1, CEP37584.1, CEP37602.1, CEP34292.1						ADZ91691.1	AEF54534.1	ABR73349.1, ABR71981.1		CCU71833.1	AHK16118.1
OceaOF20		AFT71927.1				AJQ92314.1, AJQ93772.1					AJY49001.1, AJY51510.1, AJY51614.1	CEP35325.1						ADZ89920.1, ADZ89928.1			CCK74827.1, CCK75998.1, CCK74839.1, CCK74951.1, CCK75888.1	CCU72673.1, CCU70867.1, CCU70976.1, CCU71716.1, CCU73035.1, CCU73196.1, CCU73516.1, CCU73714.1, CCU73877.1	AHK14847.1, AHK14869.1, AHK15106.1, AHK15227.1, AHK15288.1, AHK15425.1, AHK15537.1, AHK15564.1, AHK16136.1, AHK16489.1
OceaOF21	CAL16808.1, CAL17801.1	AFT68744.1	AJD46799.1, AJD49247.1	BAP15267.1	ABE60350.1	AJQ92332.1	AIA74890.1	ABC33361.1	CBV43737.1	ALM53841.1	AJY52297.1, AJY52775.1, AJY52953.1	CEP36070.1, CEP37789.1	WP_018624865.1, WP_051082514.1		ACV26720.1, ACV26769.1	orf12040, orf12640	AOE50056.1	ADZ91471.1	AEF54744.1	ABR71177.1	CCK76890.1, CCK77956.1	CCU71002.1, CCU72146.1	AHK15872.1
OceaOF22	CAL16813.1, CAL17157.1	AFT68708.1, AFT69745.1	AJD46492.1, AJD49229.1	BAP14616.1	ABE57992.1	AJQ93804.1, AJQ92669.1	AIA76441.1, AIA74728.1	ABC33055.1	CBV41750.1, CBV43129.1	ALM51665.1, ALM53808.1	AJY52984.1, AJY52536.1, AJY52884.1, AJY52988.1	CEP36079.1, CEP37949.1, CEP33873.1	WP_018624810.1	AKE52099.1	ACV26825.1	orf13160	AOE49905.1				CCK76068.1	CCU74095.1	AHK17128.1
OceaOF23	CAL15813.1	AFT72080.1, AFT69037.1	AJD46956.1	BAP13229.1	ABE58490.1	AJQ97610.1, AJQ93259.1	AIA75253.1	ABC32886.1, ABC28556.1	CBV43081.1	ALM53239.1	AJY51798.1, AJY52874.1	CEP33893.1, CEP37279.1	WP_051082502.1	AKE52895.1	ACV25832.1	orf03580	AOE50718.1	ADZ92166.1, ADZ91829.1	AEF53777.1, AEF54099.1	ABR70001.1, ABR71922.1	CCK74400.1	CCU70765.1	AHK14811.1
OceaOF24	CAL15960.1	AFT71931.1	AJD47148.1	BAP13377.1	ABE59176.1	AJQ92350.1	AIA75211.1, AIA76271.1	ABC32744.1, ABC30056.1	CBV42425.1	ALM54638.1	AJY51876.1, AJY50843.1	CEP37358.1, CEP36266.1	WP_018624711.1	AKE51905.1	ACV26922.1	orf14220	AOE49697.1	ADZ89948.1, ADZ90646.1	AEF53940.1, AEF53647.1, AEF56302.1	ABR69128.1, ABR72682.1, ABR70532.1		CCU73743.1	AHK16874.1
OceaOF25	CAL17624.1	AFT69099.1	AJD49531.1	BAP15081.1	ABE59964.1	AJQ97287.1	AIA74838.1, AIA76826.1	ABC30587.1, ABC32610.1	CBV43333.1, CBV43482.1	ALM53511.1, ALM54527.1	AJY48925.1, AJY48946.1, AJY49038.1, AJY51477.1	CEP34189.1, CEP36978.1	WP_018625142.1	AKE52829.1	ACV25889.1	orf04210	AOE50662.1	ADZ91420.1	AEF54720.1	ABR71205.1	CCK77605.1	CCU73532.1	AHK16722.1
OceaOF26	CAL18137.1	AFT72632.1		BAP15598.1		AJQ94660.1	AIA74363.1, AIA74327.1	ABC27642.1	CBV44152.1, CBV44309.1	ALM51008.1, ALM54388.1	AJY48645.1, AJY48779.1	CEP33739.1, CEP33837.1	WP_018623487.1	AKE51086.1	ACV25610.1	orf01340	AOE48854.1	ADZ93372.1, ADZ93373.1	AEF56527.1, AEF56528.1, AEF56529.1	ABR73331.1, ABR73335.1, ABR73336.1	CCK78066.1	CCU73949.1	AHK17020.1
OceaOF27	CAL15485.1, CAL15547.1	AFT72508.1, AFT71881.1	AJD49991.1	BAP12889.1, BAP12952.1	ABE58668.1	AJQ96370.1, AJQ96860.1	AIA75922.1, AIA75203.1	ABC28659.1	CBV42130.1	ALM52284.1	AJY50472.1, AJY51890.1	CEP35893.1, CEP37368.1	WP_018623579.1, WP_018625176.1	AKE52796.1	ACV25928.1	orf04550	AOE50631.1			ABR71850.1	CCK78012.1, CCK75301.1	CCU73793.1	AHK16905.1
OceaOF28	CAL15632.1	AFT70320.1, AFT68846.1, AFT69933.1, AFT70295.1, AFT71960.1	AJD47746.1	BAP13041.1	ABE58821.1	AJQ96166.1	AIA75583.1	ABC29435.1	CBV42002.1	ALM52082.1	AJY50204.1	CEP35565.1	WP_018624823.1	AKE52086.1	ACV26811.1	orf13030	AOE49893.1	ADZ92127.1	AEF55235.1	ABR70501.1	CCK76263.1, CCK76924.1	CCU72033.1, CCU72447.1	AHK15674.1, AHK15968.1
OceaOF29	CAL15830.1	AFT72060.1	AJD46987.1	BAP13246.1	ABE57780.1	AJQ97595.1	AIA74632.1	ABC32865.1, ABC33603.1	CBV41116.1	ALM51139.1	AJY52645.1	CEP38065.1	WP_018625112.1	AKE52873.1	ACV25854.1	orf03840	AOE50699.1	ADZ89539.1, ADZ91560.1	AEF54673.1, AEF56377.1	ABR71271.1, ABR73174.1	CCK74406.1, CCK74417.1	CCU73843.1, CCU73855.1	AHK16950.1, AHK16962.1
OceaOF30	CAL16377.1	AFT69978.1	AJD48508.1, AJD49190.1	BAP13842.1	ABE58462.1, ABE59036.1	AJQ97350.1	AIA73480.1, AIA76742.1	ABC29528.1	CBV42269.1	ALM52828.1, ALM53732.1, ALM53286.1	AJY49842.1, AJY51389.1	CEP35054.1	WP_018625596.1, WP_018623747.1	AKE52333.1	ACV26355.1, ACV27921.1	orf08660, orf23620	AOE50153.1, AOE50900.1				CCK76134.1	CCU70677.1	AHK14742.1
OceaOF31	CAL17540.1, CAL17541.1	AFT70786.1	AJD47485.1, AJD47484.1	BAP14991.1, BAP14992.1		AJQ94153.1, AJQ94154.1, AJQ94155.1, AJQ94735.1, AJQ95477.1, AJQ97173.1		ABC29733.1, ABC29730.1, ABC30550.1, ABC30192.1, ABC29732.1, ABC29735.1			AJY51867.1, AJY51868.1, AJY51866.1	CEP37347.1, CEP37349.1						ADZ90231.1, ADZ90629.1	AEF55195.1	ABR71491.1, ABR71486.1, ABR71487.1
OceaOF32	CAL16741.1	AFT70270.1	AJD48219.1, AJD48218.1	BAP14216.1	ABE59936.1	AJQ95404.1	AIA73596.1, AIA73595.1	ABC29255.1	CBV44131.1, CBV44130.1	ALM51026.1, ALM51027.1	AJY49725.1, AJY49726.1	CEP34933.1, CEP34934.1	WP_018625066.1	AKE52152.1	ACV26541.1	orf10700	AOE49960.1	ADZ90623.1	AEF54030.1	ABR72159.1	CCK76049.1	CCU72208.1	AHK15836.1
OceaOF33	CAL16942.1	AFT70951.1	AJD48018.1	BAP14396.1	ABE58574.1	AJQ95372.1, AJQ97405.1	AIA75395.1	ABC31440.1, ABC27765.1	CBV42994.1	ALM51843.1	AJY51635.1	CEP37078.1, CEP34266.1	WP_018625381.1	AKE52617.1	ACV26134.1	orf06540	AOE50441.1	ADZ90781.1, ADZ89373.1	AEF54317.1, AEF53114.1	ABR71710.1, ABR69000.1	CCK75862.1	CCU71921.1	AHK16039.1
OceaOF34	CAL17873.1	AFT68649.1, AFT68670.1	AJD47189.1, AJD48756.1	BAP15336.1	ABE58150.1	AJQ96606.1, AJQ96949.1	AIA75346.1, AIA73674.1	ABC33060.1	CBV41527.1	ALM53448.1	AJY51694.1, AJY49624.1	CEP37141.1, CEP34805.1	WP_018623273.1	AKE52906.1	ACV25819.1	orf03460	AOE50731.1	ADZ90982.1	AEF53485.1	ABR72766.1	CCK74369.1	CCU73065.1	AHK15203.1
OceaOF35	CAL18130.1	AFT72625.1	AJD49970.1	BAP15591.1	ABE58832.1, ABE60609.1	AJQ92229.1	AIA75595.1, AIA74368.1	ABC27650.1	CBV42013.1, CBV44304.1	ALM54578.1, ALM54384.1	AJY50215.1, AJY48639.1	CEP35576.1, CEP33734.1	WP_018624161.1	AKE51458.1	ACV27506.1	orf19590	AOE49209.1	ADZ93357.1	AEF56511.1	ABR73309.1	CCK77344.1	CCU70596.1	AHK14688.1
OceaOF36	CAL16550.1	AFT70974.1	AJD48125.1	BAP14020.1	ABE58967.1	AJQ95879.1	AIA76508.1	ABC30669.1	CBV42926.1	ALM52186.1	AJY48698.1, AJY50600.1, AJY51088.1, AJY49990.1	CEP36022.1, CEP36559.1	WP_018624709.1	AKE51903.1	ACV26924.1	orf14240	AOE49695.1	ADZ92122.1	AEF55231.1	ABR72067.1, ABR70505.1	CCK76074.1	CCU72189.1	AHK15854.1
OceaOF37	CAL16623.1	AFT72259.1, AFT71274.1	AJD47875.1	BAP14095.1	ABE58042.1	AJQ97004.1	AIA74060.1	ABC31737.1, ABC32965.1	CBV41189.1, CBV41422.1, CBV41335.1	ALM54509.1	AJY49050.1	CEP37964.1						ADZ91593.1	AEF53354.1, AEF53696.1	ABR69114.1, ABR73317.1, ABR72253.1, ABR72939.1, ABR71212.1	CCK75312.1, CCK76588.1	CCU73168.1	AHK15118.1
OceaOF38	CAL16851.1	AFT70609.1, AFT71623.1	AJD48290.1	BAP14301.1	ABE58828.1	AJQ97673.1	AIA75590.1, AIA75169.1	ABC30929.1	CBV42009.1	ALM52088.1	AJY50210.1, AJY51938.1	CEP35571.1, CEP37442.1	WP_018624094.1	AKE51391.1	ACV27579.1	orf20260	AOE49147.1	ADZ92119.1	AEF55095.1	ABR70693.1, ABR72090.1	CCK75007.1	CCU71263.1	AHK16517.1
OceaOF39	CAL17389.1	AFT69377.1	AJD49899.1	BAP14855.1	ABE59946.1	AJQ96419.1	AIA76819.1, AIA74206.1	ABC30883.1	CBV41395.1	ALM53145.1	AJY51474.1, AJY50667.1, AJY52204.1, AJY53042.1	CEP36967.1, CEP34023.1	WP_018623606.1	AKE51009.1	ACV25441.1	orf00200	AOE48748.1	ADZ91989.1	AEF55574.1	ABR69801.1	CCK77027.1	CCU72434.1	AHK15684.1
OceaOF40	CAL17564.1	AFT69186.1	AJD49473.1	BAP15016.1	ABE57670.1		AIA75769.1, AIA74064.1	ABC29147.1		ALM54049.1, ALM51833.1	AJY49046.1	CEP34211.1	WP_018624496.1	AKE51693.1	ACV27150.1	orf16210	AOE49471.1	ADZ92210.1, ADZ93000.1, ADZ90460.1	AEF53922.1, AEF55625.1	ABR72288.1, ABR69421.1, ABR70240.1	CCK75450.1	CCU72806.1	AHK15410.1
OceaOF41	CAL17830.1	AFT68892.1	AJD49782.1	BAP15295.1	ABE59272.1, ABE59430.1	AJQ97846.1	AIA73930.1, AIA76363.1, AIA73943.1	ABC31590.1	CBV42505.1	ALM52530.1, ALM52287.1, ALM52359.1	AJY49244.1, AJY49231.1, AJY50795.1	CEP34449.1, CEP34436.1, CEP36247.1			ACV26761.1			ADZ90462.1	AEF55623.1	ABR70242.1	CCK74482.1	CCU73527.1	AHK16719.1
OceaOF42	CAL17978.1	AFT72444.1	AJD49825.1	BAP15430.1	ABE60507.1	AJQ92218.1, AJQ92216.1	AIA74293.1	ABC33044.1	CBV40981.1	ALM50956.1	AJY48823.1	CEP33913.1	WP_018625764.1	AKE52189.1	ACV26499.1	orf10310	AOE50236.1, AOE49990.1	ADZ92652.1, ADZ92599.1	AEF53595.1, AEF55761.1	ABR72557.1, ABR70047.1	CCK77892.1	CCU73954.1	AHK17024.1
OceaOF43	CAL18063.1	AFT68550.1	AJD46593.1	BAP15526.1	ABE57715.1, ABE57746.1	AJQ92560.1	AIA74515.1	ABC28393.1	CBV41067.1, CBV41079.1, CBV43850.1	ALM51103.1, ALM53629.1	AJY52706.1	CEP35069.1, CEP37845.1	WP_018623767.1	AKE51101.1	ACV27892.1	orf23330	AOE48868.1	ADZ93223.1	AEF56419.1	ABR73214.1	CCK74286.1	CCU73557.1	AHK16742.1
OceaOF44	CAL18077.1	AFT68525.1, AFT71837.1	AJD47338.1	BAP15541.1	ABE59357.1	AJQ96505.1	AIA75978.1	ABC30436.1, ABC33320.1	CBV42339.1	ALM52737.1	AJY50534.1	CEP35956.1	WP_018624221.1, WP_018625322.1	AKE52677.1	ACV27437.1, ACV26074.1	orf19030, orf05950	AOE50499.1	ADZ91035.1	AEF55013.1	ABR71336.1	CCK74624.1	CCU73491.1	AHK14890.1
OceaOF45	CAL18197.1	AFT72701.1	AJD50108.1	BAP15669.1	ABE59459.1	AJQ92190.1	AIA75936.1	ABC26939.1, ABC28679.1	CBV42182.1	ALM52337.1	AJY50488.1	CEP35909.1	WP_018624463.1	AKE51655.1	ACV27190.1	orf16580	AOE49434.1	ADZ92617.1, ADZ90808.1	AEF55973.1, AEF54459.1	ABR72587.1, ABR70829.1, ABR71565.1	CCK75358.1	CCU73550.1	AHK16736.1
OceaOF46			AJD48495.1		ABE59039.1, ABE59899.1	AJQ96496.1, AJQ97348.1	AIA76664.1, AIA76739.1	ABC32015.1	CBV41599.1, CBV42273.1	ALM51729.1, ALM52826.1, ALM53736.1	AJY51264.1, AJY51386.1	CEP36738.1	WP_018625595.1	AKE52334.1	ACV26354.1	orf08650	AOE50154.1	ADZ91213.1	AEF54811.1	ABR71105.1	CCK75267.1, CCK76130.1	CCU71720.1	AHK16199.1
OceaOF47	CAL15492.1, CAL18080.1	AFT72581.1, AFT72526.1	AJD49880.1	BAP12896.1, BAP15544.1	ABE58486.1, ABE58610.1	AJQ92651.1		ABC27072.1	CBV43096.1	ALM53267.1			WP_018624645.1	AKE51836.1	ACV26993.1	orf14880	AOE49621.1	ADZ89878.1, ADZ90980.1	AEF53443.1, AEF53482.1	ABR72844.1, ABR72788.1	CCK75218.1	CCU71111.1	AHK16630.1
OceaOF48	CAL15515.1	AFT68312.1	AJD46606.1	BAP12921.1	ABE59096.1		AIA74214.1, AIA75064.1	ABC28501.1	CBV42215.1, CBV40937.1	ALM54568.1, ALM52390.1	AJY49319.1, AJY48892.1, AJY52106.1	CEP34512.1, CEP37585.1	WP_018624748.1	AKE51938.1	ACV26888.1	orf13870	AOE49736.1			ABR71668.1, ABR72069.1	CCK77762.1	CCU73640.1	AHK16806.1
OceaOF49	CAL15706.1	AFT68779.1	AJD46839.1	BAP13118.1	ABE60485.1	AJQ94931.1, AJQ92271.1	AIA74316.1	ABC27191.1	CBV44162.1	ALM50998.1	AJY48790.1	CEP33848.1	WP_018624454.1	AKE51648.1	ACV27200.1	orf16680	AOE49429.1	ADZ90605.1, ADZ89933.1	AEF54012.1, AEF53571.1	ABR72178.1, ABR69776.1	CCK76696.1	CCU72528.1	AHK15607.1
OceaOF50	CAL16097.1	AFT71638.1, AFT71176.1	AJD47515.1	BAP13517.1	ABE59213.1, ABE60604.1	AJQ93197.1, AJQ94523.1	AIA76507.1	ABC31307.1	CBV42458.1, CBV43195.1	ALM52617.1, ALM53419.1	AJY51087.1	CEP36558.1	WP_018624477.1		ACV27173.1	orf16420	AOE49450.1	ADZ91209.1	AEF54814.1	ABR71102.1	CCK74671.1	CCU71050.1	AHK16665.1
OceaOF51	CAL16256.1		AJD47273.1	BAP13706.1	ABE58337.1	AJQ96066.1	AIA74832.1, AIA73545.1		CBV43242.1, CBV41464.1	ALM53372.1, ALM53433.1, ALM53516.1	AJY49024.1, AJY51604.1, AJY49779.1	CEP34181.1, CEP37053.1, CEP34990.1	WP_018624868.1	AKE52057.1	ACV26766.1	orf12600	AOE49867.1	ADZ93241.1	AEF56436.1	ABR73231.1	CCK76921.1
OceaOF52		AFT68732.1, AFT69140.1, AFT71677.1	AJD47199.1, AJD49626.1		ABE57743.1	AJQ92752.1		ABC29121.1	CBV41492.1, CBV41326.1, CBV43810.1	ALM51759.1, ALM53142.1	AJY52605.1	CEP36450.1, CEP38024.1	WP_018624178.1	AKE51467.1	ACV27488.1	orf19410	AOE49222.1	ADZ92280.1, ADZ92064.1	AEF55149.1	ABR70625.1		CCU73435.1	AHK17265.1
OceaOF53	CAL16549.1	AFT70975.1	AJD48124.1	BAP14019.1	ABE58966.1	AJQ95880.1	AIA76509.1	ABC30670.1	CBV42927.1	ALM52185.1	AJY48699.1, AJY51089.1	CEP36021.1, CEP36560.1	WP_018624708.1	AKE51902.1	ACV26925.1	orf14250	AOE49694.1	ADZ92123.1	AEF55232.1	ABR72068.1, ABR71926.1, ABR70504.1	CCK76073.1	CCU72190.1	AHK15853.1
OceaOF54	CAL16908.1	AFT70902.1	AJD48065.1	BAP14360.1	ABE58617.1	AJQ94990.1	AIA75915.1, AIA73395.1	ABC29244.1	CBV42123.1, CBV44211.1	ALM54714.1	AJY50465.1, AJY50007.1	CEP35885.1, CEP35247.1	WP_018625664.1	AKE52274.1	ACV27054.1	orf09330	AOE50079.1	ADZ91322.1	AEF54644.1	ABR70965.1	CCK76023.1	CCU71963.1	AHK16015.1
OceaOF55	CAL16909.1	AFT70903.1	AJD48064.1	BAP14361.1	ABE58616.1	AJQ94989.1	AIA73396.1, AIA75914.1	ABC29243.1	CBV42122.1, CBV44210.1	ALM53299.1	AJY50006.1, AJY50464.1	CEP35246.1, CEP35884.1	WP_018625663.1	AKE52275.1	ACV27055.1	orf09320	AOE50080.1	ADZ91321.1	AEF54643.1	ABR70964.1	CCK76022.1	CCU71962.1	AHK16016.1
OceaOF56	CAL17455.1	AFT69303.1	AJD49196.1, AJD47507.1	BAP14922.1	ABE59939.1		AIA76313.1	ABC29107.1	CBV42066.1	ALM52908.1, ALM51468.1	AJY50887.1	CEP36310.1, CEP33995.1	WP_018623412.1	AKE53021.1	ACV25681.1	orf02110	AOE50840.1	ADZ92157.1, ADZ92305.1	AEF54130.1	ABR71251.1, ABR71891.1	CCK74729.1	CCU73285.1	AHK15041.1
OceaOF57	CAL17621.1	AFT69144.1	AJD49528.1	BAP15078.1	ABE59450.1	AJQ94293.1	AIA75942.1	ABC32607.1, ABC29461.1	CBV42880.1	ALM52345.1	AJY50494.1	CEP35915.1	WP_018625145.1	AKE52826.1	ACV25892.1	orf04240	AOE50659.1	ADZ90386.1	AEF55692.1	ABR70172.1	CCK77629.1, CCK77080.1	CCU73540.1, CCU71639.1	AHK16728.1, AHK16248.1
OceaOF58			AJD48496.1		ABE59038.1, ABE59900.1	AJQ97349.1	AIA76665.1, AIA76740.1	ABC32014.1	CBV41598.1, CBV42271.1	ALM51728.1, ALM52827.1, ALM53734.1	AJY51265.1, AJY51387.1	CEP36739.1	WP_018625594.1	AKE52335.1	ACV26353.1	orf08640	AOE50155.1	ADZ91212.1	AEF54812.1	ABR71104.1	CCK75268.1, CCK76131.1	CCU71721.1	AHK16198.1
OceaOF59	CAL15514.1	AFT68311.1	AJD46607.1	BAP12920.1	ABE57905.1	AJQ93878.1	AIA73815.1	ABC28502.1	CBV43891.1	ALM53963.1	AJY49486.1	CEP34663.1	WP_018625258.1	AKE52740.1	ACV26011.1	orf05310	AOE50560.1	ADZ92202.1, ADZ91436.1	AEF53742.1, AEF55399.1	ABR72519.1, ABR71589.1	CCK77760.1	CCU73528.1	AHK16720.1
OceaOF60	CAL15576.1	AFT68403.1	AJD46450.1	BAP12983.1	ABE60218.1	AJQ92659.1	AIA75018.1, AIA75710.1	ABC26950.1	CBV41255.1	ALM53685.1	AJY50308.1, AJY52172.1	CEP35687.1, CEP37640.1	WP_018623650.1	AKE53176.1	ACV28029.1	orf24600	AOE51013.1	ADZ89318.1	AEF53082.1	ABR68957.1	CCK74193.1	CCU70572.1	AHK14668.1
OceaOF61	CAL15716.1	AFT68788.1	AJD46848.1	BAP13128.1	ABE59765.1	AJQ93047.1, AJQ96122.1	AIA75409.1	ABC32733.1	CBV42981.1	ALM51851.1	AJY51610.1	CEP37059.1	WP_015781335.1	AKE51248.1	ACV27730.1	orf21640	AOE49014.1	ADZ93186.1, ADZ93250.1	AEF56297.1, AEF56447.1	ABR69142.1, ABR73087.1, ABR73242.1	CCK76855.1
OceaOF62	CAL15782.1	AFT72110.1	AJD49500.1, AJD49604.1	BAP13196.1	ABE58222.1	AJQ96882.1	AIA73701.1	ABC31498.1, ABC31757.1	CBV43447.1	ALM54508.1	AJY49584.1	CEP34767.1	WP_018623324.1	AKE52942.1	ACV25770.1	orf03000	AOE50764.1	ADZ92337.1	AEF54104.1	ABR71917.1	CCK76484.1, CCK77984.1	CCU71526.1	AHK16332.1
OceaOF63	CAL16161.1	AFT71542.1	AJD47593.1, AJD47212.1	BAP13585.1	ABE58031.1		AIA73773.1	ABC28603.1, ABC30829.1, ABC33535.1	CBV43771.1	ALM53755.1	AJY49534.1	CEP34714.1	WP_018625681.1	AKE52258.1	ACV27036.1	orf09500	AOE50063.1	ADZ92215.1	AEF53916.1	ABR72294.1, ABR69610.1	CCK75438.1	CCU72868.1	AHK15353.1
OceaOF64	CAL16847.1	AFT70605.1	AJD47949.1	BAP14297.1	ABE60143.1	AJQ96477.1	AIA76474.1	ABC31461.1, ABC27115.1, ABC32944.1	CBV42968.1	ALM51863.1	AJY51051.1	CEP36523.1	WP_018624286.1	AKE51551.1, AKE52060.1	ACV27378.1	orf18390	AOE49331.1, AOE49870.1	ADZ92905.1	AEF54399.1	ABR72794.1		CCU71195.1	AHK16564.1
OceaOF65	CAL16878.1	AFT70632.1	AJD48323.1	BAP14329.1	ABE57690.1, ABE57527.1	AJQ92750.1, AJQ96134.1	AIA75559.1			ALM51813.1	AJY51319.1	CEP35538.1, CEP35783.1	WP_018624600.1	AKE51804.1	ACV26422.1	orf15210	AOE49588.1	ADZ90111.1, ADZ90184.1	AEF53446.1, AEF55048.1	ABR70836.1, ABR72838.1		CCU72063.1	AHK15941.1
OceaOF66	CAL16992.1	AFT70150.1	AJD47631.1	BAP14447.1	ABE59248.1	AJQ95190.1	AIA75599.1	ABC28695.1	CBV42496.1	ALM52539.1, ALM54248.1	AJY50223.1	CEP35585.1	WP_026309395.1	AKE52268.1	ACV27048.1	orf09390	AOE50073.1	ADZ91772.1	AEF54683.1, AEF53456.1	ABR71261.1	CCK75611.1	CCU72728.1, CCU72165.1	AHK15464.1
OceaOF67	CAL17240.1, CAL17992.1	AFT71624.1, AFT69849.1	AJD47887.1, AJD49838.1, AJD47584.1	BAP14698.1, BAP15445.1	ABE57472.1, ABE57471.1		AIA73784.1	ABC33697.1	CBV43863.1	ALM53924.1	AJY49522.1	CEP34699.1		AKE51423.1	ACV27205.1, ACV27209.1			ADZ89445.1	AEF56478.1	ABR70695.1, ABR70070.1	CCK75904.1		AHK16282.1
OceaOF68	CAL17391.1, CAL17393.1	AFT69375.1	AJD49903.1	BAP14857.1, BAP14859.1	ABE59345.1	AJQ96420.1	AIA74204.1, AIA74998.1, AIA76033.1		CBV42589.1	ALM52498.1	AJY50608.1, AJY50665.1, AJY52202.1	CEP34025.1, CEP36031.1						ADZ91990.1	AEF55575.1	ABR69799.1, ABR72124.1, ABR72834.1	CCK77210.1	CCU72436.1	AHK15682.1
OceaOF69	CAL17458.1	AFT69300.1	AJD49199.1	BAP14925.1	ABE59635.1, ABE58908.1	AJQ94406.1	AIA76315.1	ABC32656.1, ABC33333.1	CBV42064.1	ALM52910.1	AJY50889.1	CEP36312.1	WP_018623418.1	AKE53028.1	ACV25675.1	orf02050	AOE50845.1	ADZ92307.1	AEF54128.1	ABR71893.1, ABR72823.1	CCK75686.1	CCU73572.1	AHK16753.1
OceaOF70	CAL17814.1	AFT72398.1	AJD49764.1	BAP15280.1	ABE58846.1	AJQ94714.1	AIA75745.1, AIA76621.1	ABC33110.1	CBV41726.1, CBV43324.1	ALM53068.1, ALM53315.1	AJY50344.1, AJY51201.1	CEP35731.1, CEP36674.1						ADZ91187.1, ADZ92377.1	AEF54824.1, AEF55459.1	ABR71092.1, ABR70342.1	CCK74455.1	CCU71143.1	AHK16606.1
OceaOF71		AFT70843.1, AFT71870.1			ABE57568.1, ABE59604.1, ABE59624.1			ABC29010.1, ABC30274.1	CBV42791.1, CBV42812.1, CBV43961.1	ALM52008.1, ALM52436.1, ALM53979.1		CEP34620.1, CEP35167.1, CEP36730.1				orf01480			AEF55510.1, AEF55511.1, AEF55530.1	ABR70141.1, ABR70112.1, ABR70123.1	CCK76769.1	CCU70829.1	AHK17227.1
OceaOF72	CAL15458.1	AFT68305.1	AJD46435.1	BAP12861.1	ABE58045.1	AJQ96694.1	AIA73959.1	ABC28878.1, ABC29996.1	CBV43765.1	ALM53751.1	AJY49212.1	CEP34415.1	WP_018623726.1	AKE53101.1	ACV27945.1	orf23830	AOE50938.1	ADZ93037.1	AEF55807.1, AEF53188.1	ABR72461.1, ABR69089.1		CCU71861.1	AHK16094.1
OceaOF73	CAL15594.1	AFT68435.1	AJD47833.1	BAP13002.1	ABE57491.1, ABE59115.1	AJQ93867.1	AIA74291.1, AIA74187.1	ABC31094.1, ABC31411.1	CBV40975.1, CBV41417.1	ALM50951.1, ALM51525.1	AJY48825.1	CEP33915.1, CEP36778.1						ADZ92209.1	AEF53923.1, AEF54689.1	ABR72287.1	CCK77114.1	CCU72774.1	AHK15433.1
OceaOF74	CAL15615.1	AFT72613.1	AJD49960.1	BAP13023.1	ABE60598.1	AJQ92959.1	AIA74374.1	ABC27667.1	CBV44301.1	ALM54381.1	AJY48632.1	CEP33727.1	WP_018624164.1	AKE51461.1	ACV27503.1	orf19560	AOE49212.1	ADZ93343.1	AEF56498.1	ABR73296.1	CCK77347.1	CCU70606.1, CCU70599.1	AHK14698.1, AHK14691.1
OceaOF75	CAL15878.1	AFT72021.1	AJD47021.1	BAP13296.1	ABE57812.1	AJQ96439.1	AIA74594.1	ABC32833.1	CBV41148.1, CBV41994.1	ALM51173.1	AJY52683.1	CEP38105.1	WP_018624155.1	AKE51452.1	ACV27521.1	orf19650	AOE49203.1	ADZ89571.1	AEF56345.1	ABR73142.1	CCK76688.1, CCK74451.1	CCU73452.1	AHK14920.1
OceaOF76	CAL15903.1	AFT71989.1	AJD47059.1	BAP13321.1	ABE57839.1	AJQ96430.1	AIA74724.1	ABC32590.1	CBV41196.1	ALM51262.1	AJY52540.1	CEP37953.1	WP_018624726.1, WP_018624725.1		ACV26908.1, ACV26909.1	orf14070, orf14080	AOE49711.1	ADZ89595.1	AEF56321.1	ABR73130.1	CCK74734.1	CCU73280.1	AHK15046.1
OceaOF77	CAL15973.1	AFT71888.1	AJD49039.1	BAP13391.1	ABE58885.1	AJQ96404.1, AJQ93654.1	AIA75508.1	ABC28581.1	CBV41769.1	ALM52997.1	AJY49951.1	CEP35221.1	WP_018624956.1	AKE52030.1	ACV26643.1, ACV26763.1	orf12610	AOE49830.1	ADZ91998.1	AEF55583.1	ABR72132.1	CCK77216.1	CCU71274.1	AHK16507.1
OceaOF78	CAL16160.1	AFT71543.1	AJD47592.1	BAP13584.1	ABE58030.1	AJQ95274.1	AIA73774.1	ABC28602.1, ABC33534.1	CBV43772.1	ALM53756.1	AJY49533.1	CEP34713.1	WP_018625682.1	AKE52257.1	ACV27035.1	orf09510	AOE49530.1, AOE50062.1	ADZ92216.1	AEF53915.1	ABR72295.1	CCK75437.1	CCU72869.1	AHK15352.1
OceaOF79	CAL16252.1	AFT69705.1	AJD47267.1, AJD48954.1, AJD48976.1	BAP13702.1	ABE60355.1	AJQ94480.1	AIA74883.1	ABC28621.1	CBV43742.1	ALM53848.1	AJY52302.1	CEP37796.1	WP_018625501.1	AKE52434.1	ACV26253.1	orf07680	AOE50257.1	ADZ89973.1	AEF53662.1	ABR72667.1	CCK77053.1	CCU73022.1	AHK17371.1
OceaOF80	CAL16292.1	AFT69839.1	AJD47830.1	BAP13746.1	ABE58054.1, ABE58909.1	AJQ94579.1	AIA75122.1	ABC31879.1, ABC33332.1	CBV43619.1	ALM51422.1	AJY52039.1	CEP37511.1			ACV26664.1			ADZ90038.1	AEF53736.1	ABR72525.1, ABR72822.1	CCK75685.1, CCK76990.1	CCU73088.1, CCU73571.1	AHK15180.1, AHK16752.1
OceaOF81	CAL16383.1	AFT70024.1	AJD48499.1	BAP13848.1	ABE59212.1, ABE59113.1	AJQ95282.1	AIA76146.1, AIA76350.1	ABC31381.1, ABC31627.1	CBV42457.1, CBV42213.1	ALM52618.1, ALM52807.1, ALM53318.1	AJY50726.1, AJY49378.1	CEP36183.1, CEP34572.1, CEP36348.1		AKE52341.1							CCK76075.1	CCU72188.1	AHK15855.1
OceaOF82	CAL16384.1	AFT70025.1	AJD48498.1	BAP13849.1	ABE59893.1, ABE58289.1	AJQ97249.1	AIA76654.1, AIA75689.1	ABC32913.1	CBV41602.1, CBV44129.1	ALM51733.1, ALM54456.1	AJY51251.1, AJY50298.1	CEP36723.1, CEP35666.1		AKE52342.1				ADZ92824.1	AEF53368.1	ABR72914.1	CCK77706.1	CCU73402.1	AHK14960.1
OceaOF83	CAL16448.1	AFT70085.1	AJD48459.1	BAP13916.1				ABC31287.1, ABC31969.1					WP_018624263.1, WP_018625635.1	AKE51528.1, AKE52297.1	ACV27401.1, ACV27082.1	orf18620, orf09040	AOE49308.1, AOE50106.1	ADZ91457.1	AEF55420.1	ABR72055.1	CCK75711.1, CCK77743.1	CCU71575.1, CCU71074.1	AHK16298.1, AHK16653.1
OceaOF84	CAL16656.1	AFT70657.1	AJD48391.1	BAP14131.1	ABE59399.1	AJQ95853.1	AIA76178.1	ABC28985.1	CBV42228.1	ALM52478.1	AJY50759.1	CEP36217.1	WP_018624296.1	AKE51563.1	ACV27369.1	orf18280	AOE49339.1	ADZ89979.1, ADZ91661.1	AEF53668.1, AEF55539.1	ABR72660.1	CCK76230.1	CCU72274.1	AHK15779.1
OceaOF85	CAL17354.1	AFT69412.1	AJD49095.1	BAP14820.1	ABE58315.1	AJQ92782.1	AIA75285.1	ABC26976.1	CBV42394.1, CBV43035.1	ALM52685.1, ALM53204.1	AJY50557.1, AJY51770.1	CEP35978.1, CEP37247.1	WP_018623931.1	AKE51235.1	ACV27741.1	orf21760	AOE49000.1	ADZ89455.1	AEF53141.1	ABR69035.1	CCK75129.1
OceaOF86	CAL17381.1	AFT69389.1	AJD49120.1	BAP14846.1		AJQ92783.1	AIA74314.1, AIA74194.1	ABC30735.1	CBV42357.1, CBV44163.1	ALM50996.1, ALM52979.1	AJY49477.1, AJY48792.1	CEP33850.1	WP_018623932.1	AKE51236.1	ACV27740.1	orf21750	AOE49001.1	ADZ89881.1			CCK74934.1, CCK78016.1	CCU73770.1	AHK16890.1
OceaOF87	CAL17388.1	AFT69379.1	AJD49131.1	BAP14854.1	ABE59688.1	AJQ95259.1	AIA75489.1	ABC32024.1	CBV43277.1	ALM51780.1	AJY49932.1, AJY52869.1	CEP33888.1, CEP35202.1	WP_018623355.1	AKE52968.1	ACV25740.1	orf02710	AOE50790.1	ADZ92251.1	AEF54196.1	ABR71824.1	CCK77469.1	CCU71253.1	AHK16523.1
OceaOF88	CAL17562.1	AFT69188.1	AJD49471.1	BAP15014.1	ABE58268.1	AJQ92473.1, AJQ93112.1	AIA73296.1	ABC27656.1	CBV43375.1	ALM51608.1	AJY50151.1	CEP35419.1	WP_018624006.1		ACV27671.1	orf21060	AOE49071.1	ADZ92316.1	AEF54119.1	ABR71902.1	CCK77487.1	CCU73644.1, CCU70682.1	AHK16810.1, AHK14747.1
OceaOF89	CAL17885.1	AFT70807.1, AFT72202.1	AJD46808.1	BAP15349.1	ABE59862.1, ABE59882.1	AJQ92758.1	AIA73593.1, AIA76641.1	ABC31826.1	CBV41610.1	ALM51739.1, ALM54765.1	AJY49728.1, AJY51240.1	CEP34937.1, CEP36711.1						ADZ91305.1	AEF54623.1	ABR69338.1, ABR70946.1	CCK75112.1	CCU73050.1	AHK15215.1
OceaOF90	CAL17907.1	AFT72300.1	AJD46830.1	BAP15370.1	ABE60623.1	AJQ93668.1	AIA73760.1	ABC27889.1, ABC27551.1	CBV43663.1	ALM51370.1	AJY49538.1	CEP34718.1	WP_018623661.1	AKE53163.1	ACV28018.1	orf24500	AOE51001.1	ADZ92681.1	AEF56050.1	ABR72894.1, ABR69016.1	CCK74240.1	CCU73944.1	AHK17015.1
OceaOF91	CAL18097.1	AFT72546.1	AJD49933.1	BAP15557.1	ABE60462.1	AJQ92788.1	AIA74331.1	ABC27901.1	CBV44148.1	ALM51012.1	AJY48775.1	CEP33833.1	WP_018623647.1	AKE53179.1, AKE53180.1	ACV28032.1	orf24630	AOE51016.1, AOE51017.1	ADZ92685.1	AEF53521.1	ABR69682.1	CCK74206.1	CCU70525.1	AHK14634.1
OceaOF92	CAL18113.1	AFT68382.1	AJD46441.1, AJD46544.1	BAP15574.1			AIA76465.1, AIA73900.1	ABC30667.1	CBV41016.1, CBV42819.1	ALM52048.1, ALM53743.1, ALM52262.1	AJY49295.1, AJY51040.1, AJY49311.1	CEP34505.1, CEP36514.1	WP_018625741.1		ACV26474.1	orf10060	AOE50011.1	ADZ91454.1	AEF55417.1	ABR70401.1
OceaOF93	CAL15473.1	AFT68375.1	AJD50019.1	BAP12877.1	ABE58491.1, ABE59132.1	AJQ93001.1	AIA75186.1	ABC27131.1	CBV43080.1, CBV41870.1	ALM53132.1	AJY48605.1	CEP33701.1	WP_018624559.1	AKE53076.1	ACV26381.1	orf15640	AOE50893.1	ADZ90796.1	AEF54453.1	ABR71572.1		CCU72851.1	AHK15369.1
OceaOF94	CAL15523.1, CAL16145.1	AFT68318.1, AFT71549.1	AJD48611.1	BAP12929.1, BAP13568.1	ABE58301.1		AIA76469.1	ABC27670.1	CBV43787.1	ALM53783.1	AJY51045.1	CEP36518.1	WP_018624557.1	AKE51759.1	ACV26379.1	orf15660	AOE49550.1		AEF55358.1	ABR70415.1	CCK77494.1	CCU73045.1	AHK15219.1
OceaOF95	CAL15680.1	AFT70141.1		BAP13092.1	ABE57587.1, ABE59992.1		AIA73640.1, AIA76687.1	ABC32940.1	CBV43578.1, CBV44176.1, CBV42634.1	ALM53460.1, ALM53606.1, ALM52449.1	AJY49669.1	CEP34873.1						ADZ91594.1	AEF53355.1	ABR69182.1, ABR71396.1, ABR72938.1	CCK75793.1	CCU71192.1	AHK16566.1
OceaOF96	CAL15728.1	AFT68836.1	AJD46697.1	BAP13140.1	ABE59025.1	AJQ97351.1, AJQ97740.1	AIA76738.1	ABC27469.1	CBV42270.1	ALM53733.1, ALM54661.1	AJY51385.1, AJY49391.1	CEP36867.1	WP_018625578.1	AKE52358.1	ACV26334.1	orf08480	AOE50172.1	ADZ89324.1	AEF53088.1	ABR68963.1	CCK76132.1
OceaOF97	CAL15755.1	AFT72141.1	AJD49737.1	BAP13168.1	ABE60443.1	AJQ97444.1, AJQ94068.1	AIA74756.1	ABC28091.1	CBV44048.1	ALM51049.1	AJY52493.1	CEP37909.1	WP_018624239.1	AKE51503.1	ACV27425.1	orf18860	AOE49272.1	ADZ89857.1	AEF53422.1	ABR72866.1	CCK74856.1	CCU73141.1	AHK15134.1
OceaOF98	CAL15940.1	AFT71948.1	AJD47129.1	BAP13358.1	ABE60267.1	AJQ94308.1, AJQ96257.1	AIA74975.1	ABC28761.1	CBV41237.1	ALM53704.1	AJY52219.1	CEP37705.1	WP_018624428.1	AKE52459.1	ACV27237.1	orf16990	AOE50282.1	ADZ92809.1	AEF53381.1	ABR72901.1	CCK75346.1	CCU71768.1	AHK16167.1
OceaOF99	CAL16005.1	AFT71838.1	AJD47337.1	BAP13425.1	ABE59572.1	AJQ93891.1	AIA76588.1	ABC31988.1	CBV41812.1	ALM52115.1	AJY51168.1	CEP36641.1	WP_018625321.1	AKE52678.1	ACV26073.1	orf05940	AOE50500.1	ADZ92592.1	AEF55755.1	ABR70054.1	CCK74623.1	CCU73492.1, CCU72962.1	AHK14889.1
OceaOF100	CAL16010.1	AFT71832.1	AJD47343.1	BAP13430.1	ABE59563.1	AJQ96500.1	AIA76579.1	ABC31978.1	CBV41821.1	ALM52124.1, ALM54843.1	AJY51159.1	CEP36632.1	WP_018625528.1	AKE52410.1	ACV26280.1	orf07950	AOE50228.1	ADZ91044.1	AEF55005.1	ABR71328.1	CCK74632.1	CCU73483.1	AHK14898.1
OceaOF101	CAL16071.1	AFT71725.1	AJD47417.1	BAP13491.1	ABE58213.1	AJQ94956.1	AIA73708.1, AIA75680.1	ABC28141.1	CBV43455.1	ALM51505.1	AJY49576.1	CEP34760.1	WP_018625380.1	AKE52618.1	ACV26133.1	orf06530	AOE50442.1	ADZ91290.1	AEF54709.1	ABR71228.1	CCK77151.1	CCU71145.1	AHK16604.1
OceaOF102	CAL16167.1	AFT71536.1	AJD47601.1	BAP13591.1	ABE60154.1	AJQ97632.1	AIA73457.1	ABC28608.1, ABC28780.1	CBV41298.1	ALM53648.1	AJY49873.1	CEP35119.1	WP_018625455.1	AKE51615.1	ACV26208.1	orf07230	AOE49394.1	ADZ92602.1	AEF55764.1	ABR70040.1	CCK75446.1	CCU72862.1	AHK15358.1
OceaOF103	CAL16176.1	AFT71528.1	AJD48796.1	BAP13601.1	ABE58595.1	AJQ93038.1	AIA75644.1	ABC27674.1, ABC30453.1	CBV41675.1	ALM53105.1	AJY50270.1	CEP35633.1	WP_018625706.1	AKE52235.1	ACV26441.1	orf09740	AOE50037.1			ABR70290.1	CCK74871.1	CCU72861.1, CCU71180.1	AHK15359.1, AHK16573.1
OceaOF104	CAL16222.1	AFT71484.1	AJD47699.1	BAP13672.1	ABE60163.1	AJQ96608.1, AJQ94630.1	AIA73730.1	ABC31599.1	CBV43465.1	ALM51496.1	AJY49567.1	CEP34751.1	WP_018625677.1	AKE52262.1	ACV27040.1	orf09460	AOE50067.1	ADZ91230.1	AEF54885.1	ABR71064.1	CCK75432.1	CCU72873.1	AHK15348.1
OceaOF105	CAL16239.1	AFT69690.1	AJD47253.1, AJD49080.1	BAP13689.1	ABE59989.1	AJQ95914.1	AIA75365.1	ABC29023.1	CBV43017.1	ALM53162.1	AJY51679.1	CEP37126.1	WP_018624594.1	AKE51798.1	ACV26415.1	orf15280	AOE49582.1	ADZ92299.1	AEF54162.1	ABR71879.1	CCK77026.1	CCU71795.1	AHK16151.1
OceaOF106	CAL16290.1	AFT69837.1	AJD47804.1	BAP13744.1	ABE60245.1	AJQ92466.1	AIA74987.1	ABC33463.1, ABC30371.1	CBV41246.1	ALM53695.1	AJY52210.1	CEP37695.1	WP_018624493.1	AKE51690.1	ACV27153.1	orf16240	AOE49468.1	ADZ90757.1	AEF54281.1	ABR71746.1	CCK77304.1	CCU71428.1	AHK16395.1
OceaOF107	CAL16434.1, CAL16685.1	AFT68776.1, AFT70072.1, AFT70716.1	AJD48473.1, AJD48140.1	BAP13900.1, BAP14160.1			AIA76464.1	ABC30666.1, ABC32403.1	CBV42818.1	ALM52263.1	AJY51039.1	CEP36513.1	WP_018625742.1	AKE52210.1	ACV26475.1	orf10070	AOE50010.1	ADZ91453.1	AEF55416.1		CCK74752.1
OceaOF108	CAL16437.1, CAL16687.1	AFT68775.1, AFT70075.1, AFT70714.1	AJD48470.1, AJD48142.1	BAP13903.1, BAP14162.1			AIA76462.1	ABC32400.1, ABC30664.1	CBV42816.1	ALM52265.1	AJY51037.1	CEP36511.1	WP_018625744.1	AKE52208.1	ACV26477.1	orf10090	AOE50008.1	ADZ91451.1	AEF55414.1		CCK74749.1
OceaOF109	CAL16495.1	AFT70137.1	AJD48417.1	BAP13964.1	ABE58934.1, ABE58539.1	AJQ95841.1	AIA76541.1	ABC29170.1	CBV41859.1, CBV43806.1	ALM52156.1, ALM53794.1	AJY51121.1	CEP36595.1	WP_026309338.1	AKE51965.1	ACV26546.1	orf10760	AOE49759.1	ADZ90970.1, ADZ93002.1		ABR70418.1	CCK76605.1
OceaOF110	CAL16499.1	AFT71084.1	AJD48412.1, AJD48413.1	BAP13968.1	ABE58937.1	AJQ95837.1	AIA76538.1	ABC29485.1	CBV41862.1	ALM54585.1	AJY51118.1	CEP36592.1	WP_018624838.1	AKE52069.1	ACV26795.1	orf12880	AOE49879.1	ADZ91237.1	AEF54878.1	ABR71070.1	CCK76246.1	CCU72298.1	AHK15762.1
OceaOF111	CAL16569.1	AFT70175.1	AJD47881.1	BAP14039.1	ABE58863.1		AIA76389.1	ABC31141.1	CBV41742.1	ALM53056.1	AJY50954.1	CEP36412.1	WP_018625028.1, WP_018625467.1	AKE51625.1, AKE51984.1	ACV26219.1, ACV26578.1	orf07340, orf11080	AOE49405.1, AOE49778.1				CCK75098.1	CCU73007.1	AHK15251.1
OceaOF112	CAL16918.1	AFT70911.1, AFT71359.1	AJD48056.1	BAP14370.1	ABE59800.1	AJQ94982.1	AIA75907.1	ABC29236.1	CBV42116.1	ALM52275.1	AJY50457.1	CEP35877.1	WP_018624573.1	AKE51771.1	ACV26395.1	orf15490	AOE49561.1	ADZ91517.1	AEF54931.1	ABR71013.1	CCK76015.1	CCU71953.1	AHK16022.1
OceaOF113	CAL16948.1	AFT70957.1	AJD48012.1	BAP14402.1	ABE58568.1	AJQ95366.1	AIA75389.1	ABC31446.1	CBV43000.1	ALM51837.1	AJY51641.1	CEP37084.1	WP_026309295.1	AKE51872.1	ACV26957.1	orf14570	AOE49664.1	ADZ89518.1	AEF54311.1, AEF54753.1	ABR71716.1	CCK75856.1	CCU71915.1	AHK16045.1
OceaOF114	CAL16962.1	AFT70734.1	AJD47995.1	BAP14416.1	ABE58007.1, ABE57716.1	AJQ95407.1	AIA75589.1	ABC29175.1	CBV42008.1, CBV41068.1, CBV43382.1, CBV43851.1	ALM52087.1, ALM53628.1	AJY51666.1	CEP35070.1, CEP37112.1						ADZ91062.1	AEF54578.1	ABR71433.1	CCK75992.1	CCU72225.1	AHK15819.1
OceaOF115	CAL17153.1	AFT69748.1	AJD49028.1	BAP14612.1	ABE58236.1	AJQ94274.1	AIA73332.1	ABC31297.1	CBV43418.1	ALM51582.1	AJY50115.1	CEP35379.1	WP_026309310.1	AKE52080.1	ACV26806.1	orf12980	AOE49887.1	ADZ90480.1	AEF55493.1	ABR70266.1	CCK75534.1, CCK77382.1	CCU71837.1	AHK16114.1
OceaOF116	CAL17244.1	AFT71362.1	AJD48645.1	BAP14701.1	ABE57989.1	AJQ94576.1	AIA75119.1	ABC31882.1	CBV43625.1	ALM51417.1	AJY52042.1	CEP37514.1	WP_012801363.1	AKE52117.1	ACV26849.1	orf13460	AOE49925.1, AOE49924.1	ADZ90035.1	AEF53733.1	ABR72528.1	CCK76992.1	CCU70890.1	AHK16707.1
OceaOF117	CAL17258.1	AFT71402.1, AFT72392.1	AJD48710.1	BAP14720.1	ABE57982.1	AJQ94563.1	AIA75107.1	ABC31910.1	CBV43632.1	ALM51411.1	AJY52050.1	CEP37521.1	WP_018624782.1	AKE52129.1	ACV26855.1	orf13520	AOE49937.1	ADZ90002.1	AEF53690.1	ABR72636.1	CCK77005.1	CCU73526.1	AHK16718.1
OceaOF118	CAL17456.1	AFT69302.1	AJD49197.1	BAP14923.1	ABE59633.1, ABE57657.1	AJQ94408.1	AIA74181.1	ABC32654.1	CBV43859.1	ALM53916.1	AJY48653.1	CEP33753.1	WP_018623416.1	AKE53026.1	ACV25677.1	orf02070	AOE50843.1	ADZ90120.1	AEF53455.1	ABR72813.1	CCK74788.1	CCU73246.1	AHK15070.1
OceaOF119	CAL17526.1, CAL17686.1	AFT72236.1	AJD46760.1	BAP15144.1	ABE57969.1	AJQ93095.1	AIA75094.1	ABC32625.1	CBV43645.1	ALM51397.1	AJY52063.1	CEP37534.1	WP_018624022.1	AKE51336.1	ACV27655.1	orf20890	AOE49088.1	ADZ92933.1	AEF56244.1	ABR73017.1	CCK77817.1	CCU73639.1	AHK16805.1
OceaOF120	CAL17641.1	AFT69072.1	AJD49552.1	BAP15098.1	ABE58243.1	AJQ94373.1	AIA73324.1	ABC28557.1, ABC32233.1	CBV43412.1		AJY50124.1	CEP35391.1	WP_018625224.1	AKE52767.1	ACV25976.1	orf04970	AOE50590.1	ADZ92383.1	AEF55465.1	ABR70336.1	CCK75352.1, CCK77791.1	CCU73596.1	AHK16769.1
OceaOF121	CAL17659.1	AFT69050.1	AJD49576.1	BAP15116.1	ABE58624.1	AJQ96193.1	AIA76635.1	ABC32061.1	CBV41615.1	ALM51746.1	AJY51214.1	CEP36688.1	WP_018625178.1	AKE52794.1	ACV25930.1	orf04570	AOE50628.1	ADZ91787.1	AEF54474.1	ABR71552.1, ABR72764.1	CCK77683.1	CCU73429.1	AHK14936.1
OceaOF122	CAL17669.1	AFT72220.1, AFT70006.1	AJD46781.1	BAP15127.1	ABE59646.1	AJQ94037.1	AIA76324.1	ABC32041.1	CBV42055.1	ALM52917.1	AJY50898.1	CEP36321.1	WP_018624131.1	AKE51426.1	ACV27544.1	orf19900	AOE49180.1	ADZ92468.1	AEF53850.1	ABR72361.1	CCK74562.1	CCU71077.1	AHK16651.1
OceaOF123	CAL17728.1	AFT68876.1	AJD46712.1	BAP15187.1	ABE57880.1	AJQ92258.1	AIA73827.1	ABC28210.1, ABC31520.1	CBV43899.1	ALM54135.1	AJY49461.1	CEP34655.1	WP_018625525.1	AKE52413.1	ACV26277.1	orf07920	AOE50231.1	ADZ89883.1	AEF53487.1	ABR69686.1	CCK74522.1	CCU70798.1	AHK14827.1
OceaOF124	CAL17793.1	AFT68752.1	AJD46649.1	BAP15259.1	ABE59920.1	AJQ96893.1	AIA76778.1	ABC32508.1	CBV41584.1	ALM51695.1	AJY52948.1, AJY51441.1	CEP36906.1	WP_018623817.1	AKE51133.1	ACV27822.1	orf22910	AOE48900.1	ADZ89993.1	AEF53681.1	ABR72647.1	CCK74316.1	CCU73982.1	AHK17044.1
OceaOF125	CAL17809.1	AFT72366.1	AJD46663.1	BAP15275.1	ABE59226.1	AJQ96191.1	AIA76140.1	ABC31592.1, ABC30827.1	CBV42470.1	ALM52607.1, ALM53830.1	AJY50720.1	CEP36176.1	WP_018623403.1	AKE53015.1	ACV25692.1	orf02210		ADZ91724.1	AEF55103.1	ABR70680.1	CCK76474.1	CCU73570.1	AHK16751.1
OceaOF126	CAL17810.1	AFT68889.1, AFT71112.1	AJD46820.1	BAP15276.1	ABE59427.1	AJQ93594.1	AIA76362.1, AIA73944.1	ABC32518.1, ABC30706.1	CBV42861.1	ALM52362.1	AJY49230.1, AJY50793.1	CEP36245.1, CEP34435.1			ACV26751.1			ADZ90464.1	AEF55621.1	ABR70244.1	CCK77471.1	CCU73904.1	AHK16981.1
OceaOF127		AFT68533.1			ABE59149.1, ABE59060.1		AIA74097.1, AIA74384.1		CBV43141.1	ALM52800.1, ALM53025.1, ALM51299.1, ALM52069.1	AJY48621.1	CEP37601.1, CEP33716.1, CEP34012.1	WP_018625029.1	AKE51982.1	ACV26577.1	orf11070	AOE49776.1	ADZ90215.1	AEF56469.1	ABR71376.1		CCU71949.1	AHK16025.1
OceaOF128		AFT69923.1	AJD47863.1		ABE60258.1	AJQ92112.1, AJQ97678.1	AIA73643.1, AIA74848.1	ABC28690.1	CBV42701.1	ALM53473.1	AJY49666.1, AJY53248.1	CEP34870.1	WP_018623285.1	AKE52914.1	ACV25807.1	orf03370	AOE50738.1	ADZ90593.1	AEF54003.1	ABR72186.1, ABR72082.1		CCU73664.1	AHK16827.1
OceaOF129					ABE57523.1	AJQ95232.1, AJQ96648.1	AIA74046.1	ABC29968.1	CBV41396.1	ALM52587.1	AJY49066.1	CEP34216.1	WP_018623518.1, WP_018623572.1		ACV25521.1, ACV25578.1	orf00540, orf01040	AOE50246.1, AOE50375.1	ADZ89520.1, ADZ90365.1	AEF55224.1	ABR70513.1	CCK75930.1	CCU73892.1	AHK16973.1
OceaOF130	CAL15450.1	AFT68291.1	AJD46426.1	BAP12853.1	ABE57367.1	AJQ92645.1	AIA74467.1	ABC26926.1	CBV40885.1	ALM50861.1	AJY52759.1	CEP38208.1	WP_018623622.1	AKE50997.1	ACV25425.1	orf00020	AOE48734.1	ADZ89308.1	AEF53071.1	ABR68945.1	CCK74178.1	CCU70451.1	AHK14584.1
OceaOF131	CAL15451.1	AFT68292.1	AJD46427.1	BAP12854.1	ABE57368.1	AJQ92646.1	AIA74468.1	ABC26930.1	CBV40886.1	ALM50862.1	AJY52758.1	CEP38207.1	WP_018623621.1	AKE50998.1	ACV25426.1	orf00030	AOE48735.1	ADZ89309.1	AEF53072.1	ABR68946.1	CCK74179.1	CCU70452.1	AHK14585.1
OceaOF132	CAL15452.1	AFT68293.1	AJD46428.1	BAP12855.1	ABE57369.1	AJQ92647.1	AIA74469.1	ABC26931.1	CBV40887.1	ALM50863.1	AJY52757.1	CEP38206.1	WP_018623620.1	AKE50999.1	ACV25427.1	orf00040	AOE48736.1	ADZ89310.1	AEF53073.1	ABR68947.1	CCK74180.1	CCU70453.1	AHK14586.1
OceaOF133	CAL15483.1	AFT68365.1	AJD50007.1	BAP12887.1	ABE57427.1	AJQ95279.1	AIA74502.1	ABC27457.1	CBV40945.1	ALM50921.1	AJY52718.1	CEP38169.1	WP_018623280.1	AKE52910.1	ACV25813.1	orf03410	AOE50733.1	ADZ92913.1	AEF56091.1	ABR69478.1	CCK74259.1	CCU70713.1	AHK14773.1
OceaOF134	CAL15516.1	AFT68313.1	AJD46605.1	BAP12922.1	ABE57460.1	AJQ93869.1	AIA74264.1	ABC28500.1	CBV40964.1	ALM50939.1	AJY48847.1	CEP33939.1	WP_026309202.1	AKE51106.1	ACV27888.1	orf23250	AOE48872.1	ADZ93213.1	AEF56410.1	ABR73205.1	CCK77763.1	CCU73641.1	AHK16807.1
OceaOF135	CAL15529.1	AFT68323.1	AJD46532.1	BAP12934.1	ABE60280.1	AJQ93568.1	AIA73787.1	ABC27895.1	CBV43868.1	ALM53929.1	AJY49519.1	CEP34696.1	WP_018624036.1	AKE51349.1	ACV27641.1	orf20750	AOE49100.1	ADZ92907.1	AEF56085.1	ABR69484.1	CCK78018.1	CCU70668.1	AHK14734.1
OceaOF136	CAL15537.1	AFT68338.1	AJD49985.1	BAP12943.1	ABE57414.1	AJQ93545.1	AIA74497.1	ABC28386.1	CBV40916.1	ALM54437.1	AJY52725.1	CEP38176.1	WP_018623438.1	AKE53049.1	ACV25654.1	orf01830	AOE50865.1	ADZ93225.1	AEF56421.1	ABR73216.1	CCK75128.1	CCU73618.1	AHK16787.1
OceaOF137	CAL15558.1	AFT68358.1	AJD50002.1	BAP12963.1	ABE57421.1	AJQ93472.1	AIA74499.1	ABC27452.1	CBV40941.1	ALM54443.1	AJY52721.1	CEP38172.1	WP_018623446.1	AKE53056.1	ACV25645.1	orf01730	AOE50874.1	ADZ93228.1	AEF56423.1	ABR73218.1	CCK74264.1	CCU70718.1	AHK14778.1
OceaOF138	CAL15560.1	AFT68360.1	AJD50004.1	BAP12966.1	ABE57422.1	AJQ95297.1	AIA74500.1	ABC27454.1	CBV40942.1	ALM50907.1	AJY52720.1	CEP38171.1	WP_018623448.1	AKE53058.1	ACV25643.1	orf01710	AOE50876.1	ADZ92916.1	AEF56094.1	ABR69475.1	CCK74262.1	CCU70716.1	AHK14776.1
OceaOF139	CAL15561.1	AFT68361.1	AJD50005.1	BAP12967.1	ABE57423.1	AJQ93470.1	AIA74501.1	ABC27455.1	CBV40943.1	ALM50908.1	AJY52719.1	CEP38170.1	WP_018623449.1	AKE53059.1	ACV25642.1	orf01700	AOE50877.1	ADZ92915.1	AEF56093.1	ABR69476.1	CCK74261.1	CCU70715.1	AHK14775.1
OceaOF140	CAL15565.1	AFT68535.1	AJD46817.1	BAP12971.1	ABE58342.1	AJQ96222.1	AIA73552.1	ABC28306.1	CBV43350.1	ALM53525.1	AJY49771.1	CEP34982.1	WP_018624208.1	AKE51960.1	ACV27458.1	orf19160		ADZ92612.1	AEF55968.1	ABR72581.1	CCK75150.1, CCK76875.1	CCU73411.1	AHK14953.1
OceaOF141	CAL15575.1	AFT68402.1	AJD46449.1	BAP12982.1	ABE60219.1	AJQ92660.1	AIA75017.1	ABC26949.1	CBV41254.1	ALM53686.1	AJY52173.1	CEP37641.1	WP_018623649.1	AKE53177.1	ACV28030.1	orf24610	AOE51014.1	ADZ89317.1	AEF53081.1	ABR68956.1	CCK74192.1	CCU70573.1	AHK14669.1
OceaOF142	CAL15577.1	AFT68404.1	AJD46451.1	BAP12984.1	ABE60215.1	AJQ92658.1	AIA75020.1	ABC26951.1	CBV41257.1	ALM53683.1	AJY52170.1	CEP37638.1	WP_018623651.1	AKE53175.1	ACV28028.1	orf24590	AOE51012.1	ADZ89319.1	AEF53083.1	ABR68958.1	CCK74194.1	CCU70571.1	AHK14667.1
OceaOF143	CAL15578.1	AFT68405.1	AJD46452.1	BAP12985.1	ABE60214.1	AJQ92657.1	AIA75021.1	ABC26952.1	CBV41258.1	ALM53682.1	AJY52169.1	CEP37637.1	WP_018623653.1	AKE53174.1	ACV28027.1	orf24580	AOE51011.1	ADZ89320.1	AEF53084.1	ABR68959.1	CCK74195.1	CCU70570.1	AHK14666.1
OceaOF144	CAL15579.1	AFT68406.1	AJD46453.1	BAP12986.1	ABE60213.1	AJQ92656.1	AIA75022.1	ABC26953.1	CBV41259.1	ALM54766.1	AJY52168.1	CEP37636.1	WP_018623654.1	AKE53173.1	ACV28026.1	orf24570	AOE51010.1	ADZ89321.1	AEF53085.1	ABR68960.1	CCK74196.1	CCU70569.1	AHK14665.1
OceaOF145	CAL15581.1	AFT68408.1	AJD46455.1	BAP12988.1	ABE60211.1	AJQ92654.1	AIA75024.1	ABC26955.1	CBV41260.1	ALM53681.1	AJY52166.1	CEP37634.1	WP_018623656.1	AKE53171.1	ACV28024.1	orf24550	AOE51008.1	ADZ89322.1	AEF53086.1	ABR68961.1	CCK74198.1	CCU70567.1	AHK14663.1
OceaOF146	CAL15582.1	AFT68409.1	AJD46456.1	BAP12989.1	ABE60210.1	AJQ92653.1	AIA75025.1	ABC26956.1	CBV41261.1	ALM53680.1	AJY52165.1	CEP37633.1	WP_018623659.1	AKE53165.1	ACV28020.1	orf24520	AOE51003.1	ADZ92744.1	AEF55999.1	ABR69666.1	CCK74199.1	CCU70565.1	AHK14662.1
OceaOF147	CAL15584.1	AFT68411.1	AJD46458.1	BAP12991.1	ABE60208.1	AJQ92652.1	AIA75027.1	ABC26959.1	CBV41263.1	ALM53678.1	AJY52163.1	CEP37631.1	WP_018623516.1	AKE51059.1	ACV25581.1	orf01060	AOE48828.1	ADZ89376.1	AEF53118.1	ABR69004.1	CCK74201.1	CCU70563.1	AHK14660.1
OceaOF148	CAL15588.1	AFT68414.1	AJD46461.1	BAP12996.1	ABE57761.1	AJQ92760.1	AIA74523.1	ABC26965.1	CBV41096.1	ALM54469.1	AJY52698.1	CEP37837.1	WP_018623713.1	AKE53116.1	ACV27960.1	orf23980	AOE50953.1	ADZ89482.1	AEF53265.1	ABR69260.1	CCK78004.1	CCU70550.1	AHK14650.1
OceaOF149	CAL15589.1	AFT68415.1	AJD46462.1	BAP12997.1	ABE57760.1	AJQ92770.1	AIA74522.1	ABC26966.1	CBV41095.1	ALM51111.1	AJY52699.1	CEP37838.1	WP_018623514.1	AKE51061.1	ACV25583.1	orf01080	AOE48830.1	ADZ89481.1	AEF53266.1	ABR69261.1	CCK78005.1	CCU70549.1	AHK14649.1
OceaOF150	CAL15606.1	AFT72596.1	AJD47466.1	BAP13014.1	ABE60282.1	AJQ97440.1	AIA73789.1	ABC26968.1	CBV43870.1	ALM53931.1	AJY49517.1	CEP34694.1	WP_018623934.1	AKE51237.1	ACV27739.1	orf21740	AOE49002.1	ADZ89382.1	AEF53122.1	ABR69011.1	CCK78015.1	CCU73790.1	AHK16902.1
OceaOF151	CAL15614.1	AFT72612.1	AJD49959.1	BAP13022.1	ABE60597.1	AJQ92958.1	AIA74375.1	ABC27668.1	CBV44300.1	ALM54380.1	AJY48631.1	CEP33726.1	WP_018624163.1	AKE51460.1	ACV27504.1	orf19570	AOE49211.1	ADZ93342.1	AEF56497.1	ABR73295.1	CCK78052.1	CCU70607.1	AHK14699.1
OceaOF152	CAL15616.1	AFT68438.1	AJD46475.1	BAP13024.1	ABE60589.1	AJQ92934.1	AIA74388.1	ABC32956.1	CBV44294.1	ALM54374.1	AJY48617.1	CEP33712.1	WP_018623828.1	AKE51143.1	ACV27830.1	orf22800	AOE48911.1	ADZ93332.1	AEF56488.1	ABR73285.1	CCK78041.1	CCU70618.1	AHK14708.1
OceaOF153	CAL15617.1	AFT68439.1	AJD46476.1	BAP13025.1	ABE60588.1	AJQ92933.1	AIA74389.1	ABC32957.1	CBV44293.1	ALM54373.1	AJY48616.1	CEP33711.1	WP_018623829.1	AKE51144.1	ACV27831.1	orf22790	AOE48912.1	ADZ93331.1	AEF56487.1	ABR73284.1	CCK78040.1	CCU70619.1	AHK14709.1
OceaOF154	CAL15618.1	AFT68440.1	AJD46477.1	BAP13026.1	ABE60587.1	AJQ92932.1	AIA74390.1	ABC32958.1	CBV44292.1	ALM54372.1	AJY48615.1	CEP33710.1	WP_018623722.1	AKE53107.1	ACV27949.1	orf23880	AOE50943.1	ADZ93330.1	AEF56486.1	ABR73283.1	CCK78039.1	CCU70620.1	AHK14710.1
OceaOF155	CAL15620.1	AFT68442.1	AJD49667.1	BAP13028.1	ABE60244.1	AJQ92772.1	AIA73354.1	ABC31305.1	CBV41415.1	ALM51523.1	AJY50090.1	CEP35354.1	WP_018623872.1	AKE51496.1	ACV27803.1	orf22360	AOE48953.1	ADZ90075.1	AEF55796.1	ABR70006.1	CCK75829.1	CCU72565.1	AHK15581.1
OceaOF156	CAL15623.1	AFT68446.1	AJD46478.1	BAP13031.1	ABE60580.1	AJQ92950.1	AIA74391.1	ABC32959.1	CBV44290.1	ALM54370.1	AJY48614.1	CEP33709.1	WP_018623835.1	AKE51150.1	ACV27835.1	orf22740	AOE48916.1	ADZ93329.1	AEF56485.1	ABR73282.1	CCK78038.1	CCU70622.1	AHK14711.1
OceaOF157	CAL15624.1	AFT68453.1	AJD46479.1	BAP13032.1	ABE60579.1	AJQ92213.1	AIA74392.1	ABC32960.1	CBV44289.1	ALM54369.1	AJY48613.1	CEP33708.1	WP_026309206.1	AKE51151.1	ACV27836.1	orf22730	AOE48917.1	ADZ93328.1	AEF56484.1	ABR73281.1	CCK78037.1	CCU70623.1	AHK14712.1
OceaOF158	CAL15625.1	AFT68454.1	AJD46480.1	BAP13034.1	ABE60578.1	AJQ92212.1	AIA74393.1	ABC32961.1	CBV44288.1	ALM54368.1	AJY48612.1	CEP33707.1	WP_018623837.1	AKE51152.1	ACV27837.1	orf22720	AOE48918.1	ADZ93327.1	AEF56483.1	ABR73280.1	CCK78036.1	CCU70624.1	AHK14713.1
OceaOF159	CAL15626.1	AFT68455.1	AJD46481.1	BAP13035.1	ABE60577.1	AJQ92211.1	AIA74394.1	ABC32962.1	CBV44287.1	ALM54367.1	AJY48611.1	CEP33706.1	WP_033413807.1	AKE51153.1	ACV27838.1	orf22710	AOE48919.1	ADZ93326.1	AEF56482.1	ABR73279.1	CCK78035.1	CCU70625.1	AHK14714.1
OceaOF160	CAL15654.1	AFT68470.1	AJD46499.1	BAP13064.1	ABE60550.1	AJQ92150.1	AIA74414.1	ABC32984.1	CBV44279.1	ALM54345.1	AJY48582.1	CEP38264.1	WP_018623850.1	AKE51161.1	ACV27845.1	orf22580	AOE48930.1	ADZ93261.1	AEF56456.1	ABR73256.1	CCK78034.1	CCU70650.1	AHK14717.1
OceaOF161	CAL15655.1	AFT68471.1	AJD46500.1	BAP13065.1	ABE60548.1	AJQ93126.1	AIA74416.1	ABC32986.1	CBV44277.1	ALM54343.1	AJY48566.1	CEP38262.1	WP_018624052.1	AKE51364.1	ACV27626.1	orf20600	AOE49114.1	ADZ89801.1	AEF56066.1	ABR69553.1	CCK78032.1	CCU70652.1	AHK14719.1
OceaOF162	CAL15657.1	AFT68473.1	AJD46502.1	BAP13067.1	ABE60330.1	AJQ93128.1	AIA74917.1	ABC32746.1	CBV43715.1	ALM51307.1	AJY52281.1	CEP37769.1	WP_018624050.1	AKE51362.1	ACV27628.1	orf20620	AOE49112.1	ADZ89802.1	AEF56065.1	ABR69554.1	CCK78030.1	CCU70654.1	AHK14721.1
OceaOF163	CAL15659.1, CAL16385.1	AFT70026.1	AJD46504.1, AJD48497.1	BAP13069.1, BAP13850.1	ABE60328.1	AJQ93130.1	AIA74919.1	ABC27908.1	CBV43713.1	ALM51309.1	AJY52279.1	CEP37767.1	WP_018624049.1	AKE51361.1	ACV27629.1	orf20630	AOE49111.1				CCK78028.1	CCU70656.1	AHK14723.1
OceaOF164	CAL15661.1	AFT68477.1	AJD46506.1	BAP13071.1	ABE60326.1	AJQ93132.1	AIA74921.1	ABC27906.1	CBV43711.1	ALM51311.1	AJY52277.1	CEP37765.1	WP_018624048.1	AKE51360.1	ACV27630.1	orf20640	AOE49110.1	ADZ89805.1	AEF56062.1	ABR69557.1	CCK78026.1	CCU70658.1	AHK14725.1
OceaOF165	CAL15662.1	AFT68478.1	AJD46507.1	BAP13072.1	ABE60317.1	AJQ93134.1	AIA74922.1	ABC27905.1	CBV43710.1	ALM51312.1	AJY52276.1	CEP37764.1	WP_018624047.1	AKE51359.1	ACV27631.1	orf20650	AOE49109.1	ADZ89806.1	AEF56061.1	ABR69558.1	CCK78025.1	CCU70659.1	AHK14726.1
OceaOF166	CAL15663.1	AFT68479.1	AJD46508.1	BAP13073.1	ABE60316.1	AJQ93135.1	AIA74923.1	ABC27904.1	CBV43709.1	ALM51313.1	AJY52275.1	CEP37763.1	WP_018624045.1	AKE51358.1	ACV27632.1	orf20660	AOE49108.1	ADZ89808.1	AEF56059.1	ABR69563.1	CCK78024.1	CCU70661.1	AHK14727.1
OceaOF167	CAL15664.1	AFT68480.1	AJD46509.1	BAP13074.1	ABE60315.1	AJQ93136.1	AIA74924.1	ABC27903.1	CBV43708.1	ALM51314.1	AJY52274.1	CEP37762.1	WP_018624044.1	AKE51357.1	ACV27633.1	orf20670	AOE49107.1	ADZ89809.1	AEF56058.1	ABR69564.1	CCK78023.1	CCU70662.1	AHK14728.1
OceaOF168	CAL15703.1	AFT68762.1	AJD46836.1	BAP13114.1	ABE60480.1	AJQ97754.1	AIA74322.1	ABC27194.1	CBV44157.1	ALM51003.1	AJY48784.1	CEP33842.1	WP_018624400.1	AKE52487.1	ACV27266.1	orf17280	AOE50310.1	ADZ92682.1	AEF56049.1	ABR72893.1	CCK77865.1	CCU74033.1	AHK17088.1
OceaOF169	CAL15704.1	AFT68772.1	AJD49984.1	BAP13116.1	ABE58518.1	AJQ97310.1	AIA75009.1	ABC28387.1	CBV42039.1	ALM52104.1	AJY52181.1	CEP37651.1	WP_026309169.1	AKE53048.1	ACV25655.1	orf01840	AOE50864.1	ADZ92469.1	AEF53849.1	ABR72362.1	CCK75471.1	CCU71219.1	AHK16546.1
OceaOF170	CAL15710.1	AFT68783.1	AJD46842.1	BAP13122.1	ABE60000.1	AJQ97748.1	AIA76789.1	ABC33063.1	CBV41573.1	ALM51686.1	AJY49432.1	CEP36933.1	WP_018623947.1	AKE51246.1	ACV27732.1	orf21660	AOE49012.1	ADZ89899.1	AEF53494.1	ABR69695.1	CCK77837.1	CCU74023.1	AHK17079.1
OceaOF171	CAL15711.1	AFT68785.1	AJD46844.1	BAP13123.1	ABE60001.1	AJQ97745.1	AIA76790.1	ABC33067.1	CBV41572.1	ALM51685.1	AJY49431.1	CEP36934.1	WP_018625486.1	AKE51641.1	ACV26236.1	orf07510	AOE49421.1	ADZ89880.1	AEF55987.1	ABR69684.1	CCK77835.1	CCU74020.1	AHK17077.1
OceaOF172	CAL15712.1	AFT68786.1	AJD46845.1	BAP13124.1	ABE60002.1	AJQ97744.1	AIA76791.1	ABC33068.1	CBV41571.1	ALM51684.1	AJY49430.1	CEP36935.1	WP_018623948.1	AKE51247.1	ACV27731.1	orf21650	AOE49013.1	ADZ89892.1	AEF53501.1	ABR69701.1	CCK77834.1	CCU74019.1	AHK17076.1
OceaOF173	CAL15723.1	AFT68828.1	AJD46692.1	BAP13135.1	ABE60004.1	AJQ96442.1	AIA76793.1	ABC27465.1	CBV41569.1	ALM51682.1	AJY51449.1	CEP36940.1	WP_018625629.1	AKE52304.1	ACV27088.1	orf08980	AOE50112.1	ADZ92520.1	AEF53807.1	ABR72407.1	CCK77832.1	CCU74018.1	AHK17075.1
OceaOF174	CAL15724.1	AFT68829.1	AJD46693.1	BAP13136.1	ABE60005.1	AJQ97743.1	AIA76794.1	ABC27466.1	CBV41568.1	ALM51681.1	AJY51450.1	CEP36941.1	WP_018623950.1	AKE51250.1	ACV27728.1	orf21620	AOE49016.1	ADZ92683.1	AEF56048.1	ABR72892.1	CCK77831.1	CCU74017.1	AHK17074.1
OceaOF175	CAL15725.1	AFT68830.1	AJD46694.1	BAP13137.1	ABE60006.1	AJQ97742.1	AIA76795.1	ABC27467.1	CBV41567.1	ALM51680.1	AJY51451.1	CEP36942.1	WP_018623951.1	AKE51251.1	ACV27727.1	orf21610	AOE49017.1	ADZ89323.1	AEF53087.1	ABR68962.1	CCK77830.1	CCU74016.1	AHK17073.1
OceaOF176	CAL15753.1	AFT72143.1	AJD49739.1	BAP13166.1	ABE60445.1	AJQ97447.1	AIA74754.1	ABC28088.1	CBV44050.1	ALM51047.1	AJY52495.1	CEP37911.1	WP_018624237.1	AKE51501.1	ACV27427.1	orf18880	AOE49270.1	ADZ89854.1	AEF53419.1	ABR72869.1	CCK74853.1	CCU73144.1	AHK15131.1
OceaOF177	CAL15757.1	AFT72139.1	AJD49735.1	BAP13171.1	ABE60441.1	AJQ97442.1	AIA74757.1	ABC28093.1	CBV44046.1	ALM51051.1	AJY52491.1	CEP37907.1	WP_018623861.1	AKE51172.1	ACV27856.1	orf22460	AOE48941.1	ADZ89859.1	AEF53424.1	ABR72864.1	CCK74858.1	CCU73139.1	AHK15136.1
OceaOF178	CAL15758.1	AFT72138.1	AJD49734.1	BAP13172.1	ABE60440.1	AJQ97439.1	AIA74758.1	ABC28094.1	CBV44045.1	ALM51053.1	AJY52490.1	CEP37906.1	WP_018623863.1	AKE51176.1	ACV27819.1	orf22440	AOE48945.1	ADZ89860.1	AEF53425.1	ABR72863.1	CCK74859.1	CCU73138.1	AHK15137.1
OceaOF179	CAL15761.1	AFT72136.1	AJD49732.1	BAP13175.1	ABE60439.1	AJQ97438.1	AIA74759.1	ABC28095.1	CBV44044.1	ALM51054.1	AJY52489.1	CEP37905.1	WP_033413952.1	AKE51179.1	ACV27816.1	orf22410	AOE48948.1	ADZ89861.1	AEF53426.1	ABR72862.1	CCK74860.1	CCU73137.1	AHK15138.1
OceaOF180	CAL15762.1	AFT72135.1	AJD49731.1	BAP13176.1	ABE60438.1	AJQ97437.1	AIA74760.1	ABC28096.1	CBV44043.1	ALM51055.1	AJY52488.1	CEP37904.1	WP_018623870.1	AKE51183.1	ACV27805.1	orf22380	AOE48951.1	ADZ89862.1	AEF53427.1	ABR72861.1	CCK74861.1	CCU73136.1	AHK15139.1
OceaOF181	CAL15763.1	AFT72134.1	AJD49730.1	BAP13177.1	ABE60437.1	AJQ97436.1	AIA74761.1	ABC28097.1	CBV44042.1	ALM51056.1	AJY52487.1	CEP37903.1	WP_018623871.1	AKE51184.1	ACV27804.1	orf22370	AOE48952.1	ADZ89863.1	AEF53428.1	ABR72860.1	CCK74862.1	CCU73135.1	AHK15140.1
OceaOF182	CAL15765.1	AFT72132.1	AJD49722.1	BAP13179.1	ABE60430.1	AJQ92351.1	AIA74769.1	ABC28099.1	CBV44033.1	ALM51064.1	AJY52483.1	CEP37896.1	WP_051082496.1	AKE51187.1	ACV27795.1	orf22310	AOE48957.1	ADZ92855.1	AEF53364.1	ABR72931.1	CCK74866.1	CCU73130.1	AHK15143.1
OceaOF183	CAL15766.1	AFT72131.1	AJD49721.1	BAP13180.1	ABE60429.1	AJQ92352.1	AIA74770.1	ABC28100.1	CBV44032.1	ALM51065.1	AJY52482.1	CEP37895.1	WP_018623878.1	AKE51188.1	ACV27794.1	orf22300	AOE48958.1	ADZ92854.1	AEF53365.1	ABR72930.1	CCK74867.1	CCU73129.1	AHK15144.1
OceaOF184	CAL15767.1	AFT72130.1	AJD49720.1	BAP13181.1	ABE60428.1	AJQ92353.1	AIA74771.1	ABC28101.1	CBV44031.1	ALM51066.1	AJY52481.1	CEP37894.1	WP_018623879.1	AKE51189.1	ACV27793.1	orf22290	AOE48959.1	ADZ92853.1	AEF53366.1	ABR72929.1	CCK74868.1	CCU73128.1	AHK15145.1
OceaOF185	CAL15768.1	AFT72129.1	AJD49719.1	BAP13182.1	ABE60427.1	AJQ97285.1	AIA74772.1	ABC28102.1	CBV44030.1	ALM51067.1	AJY52480.1	CEP37893.1	WP_026309214.1	AKE51203.1	ACV27778.1	orf22140	AOE48974.1	ADZ90246.1	AEF55883.1	ABR69949.1	CCK77466.1	CCU73123.1	AHK15150.1
OceaOF186	CAL15769.1	AFT72128.1	AJD49718.1	BAP13183.1	ABE60426.1	AJQ97284.1	AIA74773.1	ABC28103.1	CBV44029.1	ALM54463.1	AJY52479.1	CEP37892.1	WP_018623896.1	AKE51204.1	ACV27777.1	orf22130	AOE48975.1	ADZ93273.1	AEF55882.1	ABR69950.1	CCK77465.1	CCU73122.1	AHK15151.1
OceaOF187	CAL15770.1	AFT72127.1	AJD49717.1	BAP13184.1	ABE60425.1	AJQ97283.1	AIA74774.1	ABC28104.1	CBV44028.1	ALM51068.1	AJY52478.1	CEP37891.1	WP_018623897.1	AKE51205.1	ACV27776.1	orf22120	AOE48976.1	ADZ90247.1	AEF55881.1	ABR69951.1	CCK77464.1	CCU73121.1	AHK15152.1
OceaOF188	CAL15771.1	AFT72126.1	AJD49716.1	BAP13185.1	ABE60424.1	AJQ97282.1	AIA74775.1	ABC28105.1	CBV44027.1	ALM51069.1	AJY52477.1	CEP37890.1	WP_018623898.1	AKE51206.1	ACV27775.1	orf22110	AOE48977.1	ADZ90248.1	AEF55880.1	ABR69952.1	CCK77463.1	CCU73120.1	AHK15153.1
OceaOF189	CAL15772.1	AFT72125.1	AJD49715.1	BAP13186.1	ABE60423.1	AJQ97281.1	AIA74776.1	ABC28106.1	CBV44026.1	ALM51070.1	AJY52476.1	CEP37889.1	WP_018623899.1	AKE51207.1	ACV27774.1	orf22100	AOE48978.1	ADZ90249.1	AEF55879.1	ABR69953.1	CCK77462.1	CCU73119.1	AHK15154.1
OceaOF190	CAL15773.1	AFT72124.1	AJD49714.1	BAP13187.1	ABE60422.1	AJQ97280.1	AIA74777.1	ABC28107.1	CBV44025.1	ALM51071.1	AJY52475.1	CEP37888.1	WP_018623911.1	AKE51217.1	ACV27762.1	orf21980	AOE48989.1	ADZ90250.1	AEF55878.1	ABR69954.1	CCK77461.1	CCU73118.1	AHK15155.1
OceaOF191	CAL15774.1	AFT72123.1	AJD49713.1	BAP13188.1	ABE60421.1	AJQ97279.1	AIA74778.1	ABC28108.1	CBV44024.1	ALM51072.1	AJY52474.1	CEP37887.1	WP_018623912.1	AKE51218.1	ACV27761.1	orf21970	AOE48990.1	ADZ90251.1	AEF55877.1	ABR69955.1	CCK77460.1	CCU73117.1	AHK15156.1
OceaOF192	CAL15775.1	AFT72122.1	AJD49712.1	BAP13189.1	ABE60420.1	AJQ97278.1	AIA74779.1	ABC28109.1	CBV44023.1	ALM51073.1	AJY52473.1	CEP37886.1	WP_018623371.1	AKE52986.1	ACV25724.1	orf02540	AOE50806.1	ADZ90252.1	AEF55876.1	ABR69956.1	CCK77459.1	CCU73116.1	AHK15157.1
OceaOF193	CAL15776.1	AFT72121.1	AJD49711.1	BAP13190.1	ABE60419.1	AJQ97277.1	AIA74780.1	ABC28110.1	CBV44022.1	ALM51074.1	AJY52472.1	CEP37885.1	WP_018623370.1	AKE52985.1	ACV25725.1	orf02550	AOE50805.1	ADZ90253.1	AEF55875.1	ABR69957.1	CCK77458.1	CCU73115.1	AHK15158.1
OceaOF194	CAL15777.1	AFT72120.1	AJD49710.1	BAP13191.1	ABE60418.1	AJQ97276.1	AIA74781.1	ABC28111.1	CBV44021.1	ALM51075.1	AJY52471.1	CEP37884.1	WP_018623369.1	AKE52984.1	ACV25726.1	orf02560	AOE50804.1	ADZ90254.1	AEF55874.1	ABR69958.1	CCK77457.1	CCU73114.1	AHK15159.1
OceaOF195	CAL15778.1	AFT72119.1	AJD49709.1	BAP13192.1	ABE60417.1	AJQ97275.1	AIA74782.1	ABC28112.1	CBV44020.1	ALM51076.1	AJY52470.1	CEP37883.1	WP_018623368.1	AKE52983.1	ACV25727.1	orf02570	AOE50803.1	ADZ90255.1	AEF55873.1	ABR69959.1	CCK77456.1	CCU73113.1	AHK15160.1
OceaOF196	CAL15779.1	AFT72118.1	AJD49708.1	BAP13193.1	ABE60416.1	AJQ97274.1	AIA74783.1	ABC28113.1	CBV44019.1	ALM51077.1	AJY52469.1	CEP37882.1	WP_018623367.1	AKE52982.1	ACV25728.1	orf02580	AOE50802.1	ADZ90256.1	AEF55872.1	ABR69960.1	CCK77455.1	CCU73112.1	AHK15161.1
OceaOF197	CAL15780.1	AFT72117.1	AJD49707.1	BAP13194.1	ABE60415.1	AJQ97273.1	AIA74784.1	ABC28114.1	CBV44018.1	ALM51078.1	AJY52468.1	CEP37881.1	WP_018623365.1	AKE52980.1	ACV25730.1	orf02600	AOE50800.1	ADZ90257.1	AEF55871.1	ABR69961.1	CCK77454.1	CCU73111.1	AHK15162.1
OceaOF198	CAL15781.1	AFT72116.1	AJD49706.1	BAP13195.1	ABE60414.1	AJQ97272.1	AIA74785.1	ABC28115.1	CBV44017.1	ALM51082.1	AJY52467.1	CEP37880.1	WP_051082504.1	AKE52979.1	ACV25731.1	orf02610	AOE50799.1	ADZ90258.1	AEF55870.1	ABR69962.1	CCK77453.1	CCU73109.1	AHK15163.1
OceaOF199	CAL15784.1	AFT72108.1	AJD49602.1	BAP13198.1	ABE60410.1	AJQ97247.1	AIA74789.1	ABC32912.1	CBV44013.1	ALM54168.1	AJY52457.1	CEP37876.1	WP_018623323.1	AKE52941.1	ACV25771.1	orf03010	AOE50763.1	ADZ92823.1	AEF53369.1	ABR72913.1	CCK77704.1	CCU73400.1	AHK14962.1
OceaOF200	CAL15785.1	AFT72107.1	AJD49601.1	BAP13199.1	ABE60409.1	AJQ97246.1	AIA74790.1	ABC32911.1	CBV44012.1	ALM54167.1	AJY52456.1	CEP37875.1	WP_018623322.1	AKE52940.1	ACV25772.1	orf03020	AOE50762.1	ADZ92822.1	AEF53370.1	ABR72912.1	CCK77703.1	CCU73399.1	AHK14963.1
OceaOF201	CAL15787.1	AFT72105.1	AJD49599.1	BAP13201.1	ABE60408.1	AJQ97245.1	AIA74791.1	ABC32910.1	CBV44011.1	ALM54166.1	AJY52455.1	CEP37874.1	WP_018623320.1	AKE52938.1	ACV25774.1	orf03040	AOE50760.1	ADZ92821.1	AEF53371.1	ABR72911.1	CCK77702.1	CCU73398.1	AHK14964.1
OceaOF202	CAL15788.1	AFT72104.1	AJD49598.1	BAP13202.1	ABE60407.1	AJQ97244.1	AIA74792.1	ABC32909.1	CBV44010.1	ALM54165.1	AJY52454.1	CEP37873.1	WP_026309157.1	AKE52937.1	ACV25775.1	orf03050	AOE50759.1	ADZ92820.1	AEF53372.1	ABR72910.1	CCK77701.1	CCU73397.1	AHK14965.1
OceaOF203	CAL15792.1	AFT72100.1	AJD49594.1	BAP13206.1	ABE60405.1	AJQ97706.1	AIA74796.1	ABC32904.1	CBV44006.1	ALM54163.1	AJY52450.1	CEP37869.1	WP_018623318.1	AKE52936.1	ACV25776.1	orf03060	AOE50758.1	ADZ92818.1	AEF53374.1	ABR72908.1	CCK77696.1	CCU73393.1	AHK14969.1
OceaOF204	CAL15795.1	AFT72097.1	AJD49590.1	BAP13210.1	ABE60403.1	AJQ93659.1	AIA74799.1	ABC32902.1	CBV44003.1	ALM54160.1	AJY52447.1	CEP37866.1	WP_018623316.1	AKE52934.1	ACV25778.1	orf03080	AOE50756.1	ADZ89630.1	AEF56275.1	ABR73036.1	CCK77693.1	CCU73390.1	AHK14972.1
OceaOF205	CAL15796.1	AFT72096.1	AJD46905.1	BAP13211.1	ABE59645.1	AJQ94036.1	AIA76323.1	ABC27038.1	CBV42056.1	ALM52916.1	AJY50897.1	CEP36320.1	WP_018624633.1	AKE51830.1	ACV27004.1	orf14960	AOE49614.1	ADZ92350.1	AEF55370.1	ABR70385.1	CCK74561.1	CCU71076.1	AHK16652.1
OceaOF206	CAL15802.1	AFT72090.1	AJD46945.1	BAP13217.1	ABE60648.1	AJQ97625.1	AIA74450.1	ABC32895.1	CBV44348.1	ALM54419.1	AJY48525.1	CEP38225.1	WP_018623281.1	AKE52911.1	ACV25812.1	orf03400	AOE50734.1	ADZ92405.1	AEF55607.1	ABR70257.1	CCK74391.1	CCU70756.1	AHK14804.1
OceaOF207	CAL15816.1	AFT72074.1	AJD46973.1	BAP13232.1	ABE57768.1	AJQ97608.1	AIA74620.1	ABC32880.1	CBV41104.1	ALM51127.1	AJY52657.1	CEP38077.1	WP_018625099.1	AKE52886.1	ACV25841.1	orf03690	AOE50712.1	ADZ89526.1	AEF56399.1	ABR73187.1	CCK74402.1	CCU73859.1	AHK16964.1
OceaOF208	CAL15817.1	AFT72073.1	AJD46974.1	BAP13233.1	ABE57769.1	AJQ97607.1	AIA74621.1	ABC32879.1	CBV41105.1	ALM51128.1	AJY52656.1	CEP38076.1	WP_018625100.1	AKE52885.1	ACV25842.1	orf03700	AOE50711.1	ADZ89527.1	AEF56389.1	ABR73186.1	CCK74403.1	CCU73858.1	AHK17897.1
OceaOF209	CAL15820.1	AFT72070.1	AJD46977.1	BAP13236.1	ABE57770.1	AJQ97604.1	AIA74622.1	ABC32875.1	CBV41106.1	ALM51129.1	AJY52655.1	CEP38075.1	WP_018625102.1	AKE52883.1	ACV25844.1	orf03740	AOE50709.1	ADZ89529.1	AEF56387.1	ABR73184.1	CCK74407.1	CCU73853.1	AHK16960.1
OceaOF210	CAL15821.1	AFT72069.1	AJD46978.1	BAP13237.1	ABE57771.1	AJQ97603.1	AIA74623.1	ABC32874.1	CBV41107.1	ALM51130.1	AJY52654.1	CEP38074.1	WP_018625103.1	AKE52882.1	ACV25845.1	orf03750	AOE50708.1	ADZ89530.1	AEF56386.1	ABR73183.1	CCK74408.1	CCU73852.1	AHK16959.1
OceaOF211	CAL15822.1	AFT72068.1	AJD46979.1	BAP13238.1	ABE57772.1	AJQ97602.1	AIA74624.1	ABC32873.1	CBV41108.1	ALM51131.1	AJY52653.1	CEP38073.1	WP_018625104.1	AKE52881.1	ACV25846.1	orf03760	AOE50707.1	ADZ89531.1	AEF56385.1	ABR73182.1	CCK74409.1	CCU73851.1	AHK16958.1
OceaOF212	CAL15823.1	AFT72067.1	AJD46980.1	BAP13239.1	ABE57773.1	AJQ97601.1	AIA74625.1	ABC32872.1	CBV41109.1	ALM51132.1	AJY52652.1	CEP38072.1	WP_018625105.1	AKE52880.1	ACV25847.1	orf03770	AOE50706.1	ADZ89532.1	AEF56384.1	ABR73181.1	CCK74410.1	CCU73850.1	AHK16957.1
OceaOF213	CAL15824.1	AFT72066.1	AJD46981.1	BAP13240.1	ABE57774.1	AJQ97600.1	AIA74626.1	ABC32871.1	CBV41110.1	ALM51133.1	AJY52651.1	CEP38071.1	WP_018625106.1	AKE52879.1	ACV25848.1	orf03780	AOE50705.1	ADZ89533.1	AEF56383.1	ABR73180.1	CCK74411.1	CCU73849.1	AHK16956.1
OceaOF214	CAL15825.1	AFT72065.1	AJD46982.1	BAP13241.1	ABE57775.1	AJQ97599.1	AIA74627.1	ABC32870.1	CBV41111.1	ALM51134.1	AJY52650.1	CEP38070.1	WP_018625107.1	AKE52878.1	ACV25849.1	orf03790	AOE50704.1	ADZ89534.1	AEF56382.1	ABR73179.1	CCK74412.1	CCU73848.1	AHK16955.1
OceaOF215	CAL15826.1	AFT72064.1	AJD46983.1	BAP13242.1	ABE57776.1	AJQ97598.1	AIA74628.1	ABC32869.1	CBV41112.1	ALM51135.1	AJY52649.1	CEP38069.1	WP_018625108.1	AKE52877.1	ACV25850.1	orf03800	AOE50703.1	ADZ89535.1	AEF56381.1	ABR73178.1	CCK74413.1	CCU73847.1	AHK16954.1
OceaOF216	CAL15827.1	AFT72063.1	AJD46984.1	BAP13243.1	ABE57777.1	AJQ97597.1	AIA74629.1	ABC32868.1	CBV41113.1	ALM51136.1	AJY52648.1	CEP38068.1	WP_018625109.1	AKE52876.1	ACV25851.1	orf03810	AOE50702.1	ADZ89536.1	AEF56380.1	ABR73177.1	CCK74414.1	CCU73846.1	AHK16953.1
OceaOF217	CAL15829.1	AFT72061.1	AJD46986.1	BAP13245.1	ABE57779.1	AJQ97596.1	AIA74631.1	ABC32866.1	CBV41115.1	ALM51138.1	AJY52646.1	CEP38066.1	WP_018625111.1	AKE52874.1	ACV25853.1	orf03830	AOE50700.1	ADZ89538.1	AEF56378.1	ABR73175.1	CCK74416.1	CCU73844.1	AHK16951.1
OceaOF218	CAL15844.1	AFT72058.1	AJD46989.1	BAP13261.1	ABE57782.1	AJQ97591.1	AIA74634.1	ABC32863.1	CBV41118.1	ALM51141.1	AJY52643.1	CEP38063.1	WP_018625114.1	AKE52863.1	ACV25856.1	orf03880	AOE50695.1	ADZ89541.1	AEF56375.1	ABR73172.1	CCK74419.1	CCU73841.1	AHK16948.1
OceaOF219	CAL15845.1	AFT72057.1	AJD46990.1	BAP13262.1	ABE57783.1	AJQ97590.1	AIA74635.1	ABC32862.1	CBV41119.1	ALM51142.1	AJY52642.1	CEP38062.1	WP_018625115.1	AKE52862.1	ACV25857.1	orf03890	AOE50694.1	ADZ89542.1	AEF56374.1	ABR73171.1	CCK74420.1	CCU73840.1	AHK16947.1
OceaOF220	CAL15846.1	AFT72056.1	AJD46991.1	BAP13263.1	ABE57784.1	AJQ97589.1	AIA74636.1	ABC32861.1	CBV41120.1	ALM51143.1	AJY52641.1	CEP38061.1	WP_018625116.1	AKE52861.1	ACV25858.1	orf03900	AOE50693.1	ADZ89543.1	AEF56373.1	ABR73170.1	CCK74421.1	CCU73839.1	AHK16946.1
OceaOF221	CAL15847.1	AFT72055.1	AJD46992.1	BAP13264.1	ABE57785.1	AJQ97588.1	AIA74637.1	ABC32860.1	CBV41121.1	ALM51144.1	AJY52640.1	CEP38060.1	WP_012800373.1	AKE52860.1	ACV25859.1	orf03910	AOE50692.1	ADZ89544.1	AEF56372.1	ABR73169.1	CCK74422.1	CCU73838.1	AHK16945.1
OceaOF222	CAL15848.1	AFT72054.1	AJD46993.1	BAP13265.1	ABE57786.1	AJQ97587.1	AIA74638.1	ABC32859.1	CBV41122.1	ALM51145.1	AJY52639.1	CEP38059.1	WP_018625117.1	AKE52859.1	ACV25860.1	orf03920	AOE50691.1	ADZ89545.1	AEF56371.1	ABR73168.1	CCK74423.1	CCU73837.1	AHK16944.1
OceaOF223	CAL15850.1	AFT72052.1	AJD46995.1	BAP13267.1	ABE57788.1	AJQ97585.1	AIA74640.1	ABC32857.1	CBV41124.1	ALM51147.1	AJY52637.1	CEP38057.1	WP_012800376.1	AKE52857.1	ACV25862.1	orf03940	AOE50689.1	ADZ89547.1	AEF56369.1	ABR73166.1	CCK74425.1	CCU73835.1	AHK16942.1
OceaOF224	CAL15852.1	AFT72050.1	AJD46997.1	BAP13269.1	ABE57790.1	AJQ97583.1	AIA74641.1	ABC32855.1	CBV41126.1	ALM51149.1	AJY52635.1	CEP38055.1	WP_018625120.1	AKE52855.1	ACV25864.1	orf03960	AOE50687.1	ADZ89549.1	AEF56367.1	ABR73164.1	CCK74427.1	CCU73833.1	AHK16940.1
OceaOF225	CAL15853.1	AFT72049.1	AJD46998.1	BAP13270.1	ABE57791.1	AJQ97582.1	AIA74642.1	ABC32854.1	CBV41127.1	ALM51150.1	AJY52634.1	CEP38054.1	WP_018625121.1	AKE52854.1	ACV25865.1	orf03970	AOE50686.1	ADZ89550.1	AEF56366.1	ABR73163.1	CCK74428.1	CCU73832.1	AHK16939.1
OceaOF226	CAL15854.1	AFT72048.1	AJD46999.1	BAP13271.1	ABE57792.1	AJQ97581.1	AIA74643.1	ABC32853.1	CBV41128.1	ALM51151.1	AJY52633.1	CEP38053.1	WP_018625122.1	AKE52853.1	ACV25866.1	orf03980	AOE50685.1	ADZ89551.1	AEF56365.1	ABR73162.1	CCK74429.1	CCU73831.1	AHK16938.1
OceaOF227	CAL15855.1	AFT72047.1	AJD47000.1	BAP13272.1	ABE57793.1	AJQ97580.1	AIA74644.1	ABC32852.1	CBV41129.1	ALM51152.1	AJY52632.1	CEP38052.1	WP_012800381.1	AKE52852.1	ACV25867.1	orf03990	AOE50684.1	ADZ89552.1	AEF56364.1	ABR73161.1	CCK74430.1	CCU73830.1	AHK16937.1
OceaOF228	CAL15856.1	AFT72046.1	AJD47001.1	BAP13273.1	ABE57794.1	AJQ97578.1	AIA74645.1	ABC32851.1	CBV41130.1	ALM51153.1	AJY52631.1	CEP38051.1	WP_018625123.1	AKE52851.1	ACV25868.1	orf04000	AOE50683.1	ADZ89553.1	AEF56363.1	ABR73160.1	CCK74431.1	CCU73829.1	AHK16936.1
OceaOF229	CAL15857.1	AFT72045.1	AJD47002.1	BAP13274.1	ABE57795.1	AJQ97577.1	AIA74646.1	ABC32850.1	CBV41131.1	ALM51154.1	AJY52630.1	CEP38050.1	WP_026309343.1	AKE52850.1	ACV25869.1	orf04010	AOE50682.1	ADZ89554.1	AEF56362.1	ABR73159.1	CCK74432.1	CCU73828.1	AHK16935.1
OceaOF230	CAL15858.1	AFT72044.1	AJD47003.1	BAP13275.1	ABE57796.1	AJQ97576.1	AIA74647.1	ABC32849.1	CBV41132.1	ALM51155.1	AJY52629.1	CEP38049.1	WP_018625125.1	AKE52849.1	ACV25870.1	orf04020	AOE50681.1	ADZ89555.1	AEF56361.1	ABR73158.1	CCK74433.1	CCU73827.1	AHK16934.1
OceaOF231	CAL15859.1	AFT72043.1	AJD47004.1	BAP13276.1	ABE57797.1	AJQ97575.1	AIA74648.1	ABC32848.1	CBV41133.1	ALM51156.1	AJY52628.1	CEP38048.1	WP_018625126.1	AKE52848.1	ACV25871.1	orf04030	AOE50680.1	ADZ89556.1	AEF56360.1	ABR73157.1	CCK74434.1	CCU73826.1	AHK16933.1
OceaOF232	CAL15860.1	AFT72042.1	AJD47005.1	BAP13277.1	ABE57798.1	AJQ97574.1	AIA74649.1	ABC32847.1	CBV41134.1	ALM51157.1	AJY52627.1	CEP38047.1	WP_018625127.1	AKE52847.1	ACV25872.1	orf04040	AOE50679.1	ADZ89557.1	AEF56359.1	ABR73156.1	CCK74435.1	CCU73825.1	AHK16932.1
OceaOF233	CAL15861.1	AFT72041.1	AJD47006.1	BAP13278.1	ABE57799.1	AJQ97573.1	AIA74650.1	ABC32846.1	CBV41135.1	ALM51158.1	AJY52626.1	CEP38046.1	WP_018625128.1	AKE52846.1	ACV25873.1	orf04050	AOE50678.1	ADZ89558.1	AEF56358.1	ABR73155.1	CCK74436.1	CCU73824.1	AHK16931.1
OceaOF234	CAL15862.1	AFT72040.1	AJD47007.1	BAP13279.1	ABE57800.1	AJQ97572.1	AIA74651.1	ABC32845.1	CBV41136.1	ALM51159.1	AJY52625.1	CEP38045.1	WP_018625129.1	AKE52845.1	ACV25874.1	orf04060	AOE50677.1	ADZ89559.1	AEF56357.1	ABR73154.1	CCK74437.1	CCU73823.1	AHK16930.1
OceaOF235	CAL15864.1	AFT72038.1	AJD47009.1	BAP13281.1	ABE57802.1	AJQ97571.1	AIA74653.1	ABC32843.1	CBV41138.1	ALM51161.1	AJY52623.1	CEP38043.1	WP_018625131.1	AKE52843.1	ACV25876.1	orf04080	AOE50675.1	ADZ89561.1	AEF56355.1	ABR73152.1	CCK74439.1	CCU73821.1	AHK16928.1
OceaOF236	CAL15865.1	AFT72037.1	AJD47010.1	BAP13282.1	ABE57803.1	AJQ97570.1	AIA74654.1	ABC32842.1	CBV41139.1	ALM51162.1	AJY52622.1	CEP38042.1	WP_018625132.1	AKE52842.1	ACV25877.1	orf04090	AOE50674.1	ADZ89562.1	AEF56354.1	ABR73151.1	CCK74440.1	CCU73820.1	AHK16927.1
OceaOF237	CAL15867.1	AFT72035.1	AJD47012.1	BAP13284.1	ABE57805.1	AJQ97569.1	AIA74655.1	ABC32840.1	CBV41141.1	ALM51163.1	AJY52621.1	CEP38041.1	WP_018625133.1	AKE52841.1	ACV25879.1	orf04110	AOE50672.1	ADZ89564.1	AEF56352.1	ABR73149.1	CCK74442.1	CCU73818.1	AHK16926.1
OceaOF238	CAL15869.1	AFT72033.1	AJD47014.1	BAP13286.1	ABE57807.1	AJQ97568.1	AIA74657.1	ABC32838.1	CBV41143.1	ALM51165.1	AJY52619.1	CEP38039.1	WP_018625134.1	AKE52839.1	ACV25881.1	orf04130	AOE50670.1	ADZ89566.1	AEF56350.1	ABR73147.1	CCK74444.1	CCU73816.1	AHK16924.1
OceaOF239	CAL15870.1	AFT72032.1	AJD47015.1	BAP13287.1	ABE57808.1	AJQ97567.1	AIA74658.1	ABC32837.1	CBV41144.1	ALM51166.1	AJY52618.1	CEP38038.1	WP_018625135.1	AKE52838.1	ACV25882.1	orf04140	AOE50669.1	ADZ89567.1	AEF56349.1	ABR73146.1	CCK74445.1	CCU73815.1	AHK16923.1
OceaOF240	CAL15871.1	AFT72031.1	AJD47016.1	BAP13288.1	ABE57809.1	AJQ97566.1	AIA74659.1	ABC32836.1	CBV41145.1	ALM51167.1	AJY52617.1	CEP38037.1	WP_018625136.1	AKE52837.1	ACV25883.1	orf04150	AOE50668.1	ADZ89568.1	AEF56348.1	ABR73145.1	CCK74446.1	CCU73814.1	AHK16922.1
OceaOF241	CAL15875.1	AFT72024.1	AJD47018.1	BAP13293.1	ABE57810.1	AJQ96441.1	AIA74592.1	ABC32835.1	CBV41146.1	ALM51171.1	AJY52685.1	CEP38107.1	WP_018624153.1	AKE51450.1	ACV27523.1	orf19670	AOE49201.1	ADZ89569.1	AEF56347.1	ABR73144.1	CCK74448.1	CCU73449.1	AHK14923.1
OceaOF242	CAL15877.1	AFT72022.1	AJD47020.1	BAP13295.1	ABE57811.1	AJQ96440.1	AIA74593.1	ABC32834.1	CBV41147.1	ALM51172.1	AJY52684.1	CEP38106.1	WP_018624154.1	AKE51451.1	ACV27522.1	orf19660	AOE49202.1	ADZ89570.1	AEF56346.1	ABR73143.1	CCK74450.1	CCU73451.1	AHK14921.1
OceaOF243	CAL15895.1	AFT71997.1	AJD47051.1	BAP13313.1	ABE60294.1	AJQ96478.1	AIA73797.1	ABC31626.1	CBV43873.1	ALM53937.1	AJY49510.1	CEP34686.1	WP_018623297.1	AKE52923.1	ACV25794.1	orf03250	AOE50748.1	ADZ91768.1	AEF54686.1	ABR71258.1	CCK75698.1	CCU72385.1	AHK15719.1
OceaOF244	CAL15899.1	AFT71993.1	AJD47055.1	BAP13317.1	ABE57835.1	AJQ96435.1	AIA74720.1	ABC32594.1	CBV41192.1	ALM51258.1	AJY52544.1	CEP37957.1	WP_018625630.1	AKE52303.1	ACV27087.1	orf08990	AOE50111.1	ADZ89591.1	AEF56325.1	ABR73134.1	CCK74730.1	CCU73284.1	AHK15042.1
OceaOF245	CAL15900.1	AFT71992.1	AJD47056.1	BAP13318.1	ABE57836.1	AJQ96433.1	AIA74721.1	ABC32593.1	CBV41193.1	ALM51259.1	AJY52543.1	CEP37956.1	WP_018625631.1	AKE52301.1	ACV27086.1	orf09000	AOE50110.1	ADZ89592.1	AEF56324.1	ABR73133.1	CCK74731.1	CCU73283.1	AHK15043.1
OceaOF246	CAL15901.1	AFT71991.1	AJD47057.1	BAP13319.1	ABE57837.1	AJQ96432.1	AIA74722.1	ABC32592.1	CBV41194.1	ALM51260.1	AJY52542.1	CEP37955.1	WP_018625632.1	AKE52300.1	ACV27085.1	orf09010	AOE50109.1	ADZ89593.1	AEF56323.1	ABR73132.1	CCK74732.1	CCU73282.1	AHK15044.1
OceaOF247	CAL15902.1	AFT71990.1	AJD47058.1	BAP13320.1	ABE57838.1	AJQ96431.1	AIA74723.1	ABC32591.1	CBV41195.1	ALM51261.1	AJY52541.1	CEP37954.1	WP_018625633.1	AKE52299.1	ACV27084.1	orf09020	AOE50108.1	ADZ89594.1	AEF56322.1	ABR73131.1	CCK74733.1	CCU73281.1	AHK15045.1
OceaOF248	CAL15904.1	AFT71988.1	AJD47060.1	BAP13322.1	ABE57840.1	AJQ97433.1	AIA73867.1	ABC32589.1	CBV41197.1	ALM51263.1	AJY49396.1	CEP34591.1	WP_018625637.1	AKE52295.1	ACV27080.1	orf09060	AOE50104.1	ADZ89597.1	AEF56319.1	ABR73128.1	CCK74746.1	CCU73278.1	AHK15048.1
OceaOF249	CAL15905.1	AFT71987.1	AJD47061.1	BAP13323.1	ABE57841.1	AJQ97432.1	AIA73866.1	ABC32587.1	CBV41198.1	ALM54481.1	AJY49397.1	CEP34592.1	WP_018625638.1	AKE52294.1	ACV27079.1	orf09070	AOE50103.1	ADZ89598.1	AEF56318.1	ABR73127.1	CCK74757.1	CCU73277.1	AHK15049.1
OceaOF250	CAL15906.1	AFT71986.1	AJD47062.1	BAP13324.1	ABE57842.1	AJQ97431.1	AIA73865.1	ABC32586.1	CBV41199.1	ALM51264.1	AJY49398.1	CEP34593.1	WP_018625641.1	AKE52292.1	ACV27077.1	orf09100	AOE50101.1	ADZ89599.1	AEF56317.1	ABR73126.1	CCK74758.1	CCU73276.1	AHK15050.1
OceaOF251	CAL15907.1	AFT71985.1	AJD47063.1	BAP13325.1	ABE57843.1	AJQ97430.1	AIA73864.1	ABC32585.1	CBV41200.1	ALM51265.1	AJY49399.1	CEP34594.1	WP_018625642.1	AKE52291.1	ACV27076.1	orf09110	AOE50100.1	ADZ89600.1	AEF56316.1	ABR73125.1	CCK74759.1	CCU73275.1	AHK15051.1
OceaOF252	CAL15909.1	AFT71983.1	AJD47065.1	BAP13327.1	ABE57845.1	AJQ97429.1	AIA73862.1	ABC32583.1	CBV41202.1	ALM51267.1	AJY49401.1	CEP34596.1	WP_018625644.1	AKE52289.1	ACV27074.1	orf09130	AOE50098.1	ADZ89602.1	AEF56314.1	ABR73123.1	CCK74761.1	CCU73273.1	AHK15053.1
OceaOF253	CAL15910.1	AFT71982.1	AJD47066.1	BAP13328.1	ABE57846.1	AJQ97428.1	AIA73861.1	ABC32582.1	CBV41203.1	ALM51268.1	AJY49402.1	CEP34597.1	WP_026309391.1	AKE52288.1	ACV27073.1	orf09140	AOE50097.1	ADZ89603.1	AEF56313.1	ABR73122.1	CCK74762.1	CCU73272.1	AHK15054.1
OceaOF254	CAL15922.1	AFT71970.1	AJD47079.1	BAP13340.1	ABE57857.1	AJQ97416.1	AIA73848.1	ABC32573.1	CBV41211.1	ALM51276.1	AJY49420.1	CEP34635.1	WP_026309403.1	AKE52190.1	ACV26498.1	orf10300	AOE49991.1	ADZ92291.1	AEF54170.1	ABR71872.1	CCK74773.1	CCU73262.1	AHK15057.1
OceaOF255	CAL15923.1	AFT71969.1	AJD47080.1	BAP13341.1	ABE57858.1	AJQ97415.1	AIA73846.1	ABC32572.1	CBV41212.1	ALM51277.1	AJY49421.1	CEP34638.1	WP_026309404.1	AKE52188.1	ACV26500.1	orf10320	AOE49989.1	ADZ92198.1	AEF53747.1	ABR72514.1	CCK74774.1	CCU73260.1	AHK15058.1
OceaOF256	CAL15924.1	AFT71968.1	AJD47081.1	BAP13342.1	ABE57859.1	AJQ97414.1	AIA73845.1	ABC32571.1	CBV41213.1	ALM51278.1	AJY49422.1	CEP34639.1	WP_018625766.1	AKE52187.1	ACV26501.1	orf10330	AOE49988.1	ADZ92197.1	AEF53748.1	ABR72513.1	CCK74775.1	CCU73259.1	AHK15059.1
OceaOF257	CAL15925.1	AFT71967.1	AJD47082.1	BAP13343.1	ABE57860.1	AJQ97413.1	AIA73844.1	ABC32570.1	CBV41214.1	ALM51279.1	AJY49423.1	CEP34640.1	WP_026309405.1	AKE52186.1	ACV26502.1	orf10340	AOE49987.1	ADZ92196.1	AEF53749.1	ABR72512.1	CCK74776.1	CCU73258.1	AHK15060.1
OceaOF258	CAL15927.1	AFT71966.1	AJD47083.1	BAP13344.1	ABE57861.1	AJQ97412.1	AIA73843.1	ABC32569.1	CBV41215.1	ALM51280.1	AJY49424.1	CEP34641.1	WP_026309406.1	AKE52184.1	ACV26504.1	orf10360	AOE49985.1	ADZ92195.1	AEF53750.1	ABR72511.1	CCK76720.1	CCU72553.1	AHK15591.1
OceaOF259	CAL15934.1	AFT71956.1	AJD47116.1	BAP13352.1	ABE57867.1	AJQ97394.1	AIA73838.1	ABC32564.1	CBV41221.1	ALM51286.1	AJY49427.1	CEP34644.1	WP_018625776.1	AKE52178.1	ACV26511.1	orf10430	AOE49981.1	ADZ92404.1	AEF55606.1	ABR70258.1	CCK74580.1	CCU73648.1	AHK16814.1
OceaOF260	CAL15943.1	AFT71946.1	AJD47132.1	BAP13361.1	ABE60263.1	AJQ96749.1	AIA74983.1	ABC28764.1	CBV41241.1	ALM53701.1	AJY52215.1	CEP37700.1	WP_018624431.1	AKE52455.1	ACV27234.1	orf16960	AOE50278.1	ADZ92812.1	AEF53379.1	ABR72903.1	CCK77096.1	CCU71699.1	AHK16206.1
OceaOF261	CAL15944.1	AFT71945.1	AJD47133.1	BAP13362.1	ABE60262.1	AJQ96748.1	AIA74984.1	ABC28766.1	CBV41242.1	ALM54768.1	AJY52214.1	CEP37699.1	WP_018624432.1	AKE52454.1	ACV27233.1	orf16950	AOE50277.1	ADZ92813.1	AEF53378.1	ABR72904.1	CCK77095.1	CCU71700.1	AHK16205.1
OceaOF262	CAL15945.1	AFT71944.1	AJD47134.1	BAP13363.1	ABE60261.1	AJQ96747.1	AIA74985.1	ABC28767.1	CBV41243.1	ALM53700.1	AJY52213.1	CEP37698.1	WP_018624433.1	AKE52453.1	ACV27232.1	orf16940	AOE50276.1	ADZ92814.1	AEF53377.1	ABR72905.1	CCK77094.1	CCU71701.1	AHK16204.1
OceaOF263	CAL15948.1	AFT71942.1	AJD47136.1	BAP13365.1	ABE60178.1	AJQ96093.1	AIA75051.1	ABC31174.1	CBV41286.1	ALM53653.1	AJY52140.1	CEP37608.1	WP_018625749.1	AKE52201.1	ACV26486.1	orf10160	AOE50001.1	ADZ90815.1	AEF54465.1	ABR71561.1	CCK77088.1	CCU71735.1	AHK16189.1
OceaOF264	CAL15949.1	AFT71941.1	AJD47137.1	BAP13366.1	ABE60179.1	AJQ96092.1	AIA75050.1	ABC31173.1	CBV41285.1	ALM53654.1	AJY52141.1	CEP37609.1	WP_018625750.1	AKE52200.1	ACV26487.1	orf10170	AOE50000.1	ADZ90816.1	AEF54466.1	ABR71560.1	CCK77087.1	CCU71736.1	AHK16188.1
OceaOF265	CAL15950.1	AFT71940.1	AJD47138.1	BAP13367.1	ABE60180.1	AJQ96091.1	AIA75049.1	ABC31172.1	CBV41284.1	ALM53655.1	AJY52142.1	CEP37610.1	WP_018625751.1	AKE52199.1	ACV26488.1	orf10180	AOE49999.1	ADZ90817.1	AEF54467.1	ABR71559.1	CCK77086.1	CCU71737.1	AHK16187.1
OceaOF266	CAL15951.1	AFT71939.1	AJD47139.1	BAP13368.1	ABE60181.1	AJQ96090.1	AIA75048.1	ABC31171.1	CBV41283.1	ALM53656.1	AJY52143.1	CEP37611.1	WP_018625752.1	AKE52198.1	ACV26489.1	orf10190	AOE49998.1	ADZ90818.1	AEF54468.1	ABR71558.1	CCK77085.1	CCU71738.1	AHK16186.1
OceaOF267	CAL15952.1	AFT71938.1	AJD47140.1	BAP13369.1	ABE60182.1	AJQ96089.1	AIA75047.1	ABC31170.1	CBV41282.1	ALM53657.1	AJY52144.1	CEP37612.1	WP_018625753.1	AKE52197.1	ACV26490.1	orf10200	AOE49997.1	ADZ90819.1	AEF54469.1	ABR71557.1	CCK77084.1	CCU71739.1	AHK16185.1
OceaOF268	CAL15961.1	AFT71930.1	AJD47149.1	BAP13378.1	ABE60192.1	AJQ96085.1	AIA75045.1	ABC31168.1	CBV41279.1	ALM53660.1	AJY52146.1	CEP37614.1	WP_018624712.1	AKE51906.1	ACV26921.1	orf14210	AOE49698.1	ADZ92522.1	AEF53805.1	ABR72409.1	CCK75659.1	CCU71380.1	AHK16431.1
OceaOF269	CAL15962.1	AFT71929.1	AJD47150.1	BAP13379.1	ABE59898.1	AJQ96084.1, AJQ94056.1	AIA75044.1	ABC31167.1	CBV41278.1		AJY52147.1	CEP37615.1	WP_018624713.1	AKE51907.1	ACV26920.1	orf14200	AOE49699.1	ADZ92227.1	AEF53904.1	ABR72306.1	CCK75660.1	CCU71381.1	AHK16430.1
OceaOF270	CAL15963.1	AFT71901.1	AJD49050.1	BAP13380.1	ABE58874.1	AJQ96414.1	AIA75497.1	ABC28570.1	CBV41758.1	ALM53005.1	AJY49940.1	CEP35210.1	WP_018625288.1	AKE52705.1	ACV26043.1	orf05600	AOE50528.1	ADZ92192.1	AEF53752.1	ABR72509.1	CCK74651.1	CCU71264.1	AHK16516.1
OceaOF271	CAL15964.1	AFT71899.1	AJD49048.1	BAP13381.1	ABE58875.1	AJQ96413.1	AIA75498.1	ABC28571.1	CBV41759.1	ALM53004.1	AJY49941.1	CEP35211.1	WP_018625289.1	AKE52704.1	ACV26044.1	orf05610	AOE50527.1	ADZ92191.1	AEF53753.1	ABR72508.1	CCK74652.1	CCU71265.1	AHK16515.1
OceaOF272	CAL15965.1	AFT71898.1	AJD49047.1	BAP13382.1	ABE58876.1	AJQ96412.1	AIA75499.1	ABC28572.1	CBV41760.1	ALM53003.1	AJY49942.1	CEP35212.1	WP_018625290.1	AKE52703.1	ACV26045.1	orf05620	AOE50526.1	ADZ92190.1	AEF53754.1	ABR72507.1	CCK74653.1	CCU71266.1	AHK16514.1
OceaOF273	CAL15966.1	AFT71895.1	AJD49046.1	BAP13383.1	ABE58877.1	AJQ96411.1	AIA75500.1	ABC28573.1	CBV41761.1	ALM54677.1	AJY49943.1	CEP35213.1	WP_018625293.1	AKE52702.1	ACV26046.1	orf05650	AOE50525.1	ADZ92189.1	AEF53755.1	ABR72506.1	CCK74654.1	CCU71267.1	AHK16513.1
OceaOF274	CAL15967.1	AFT71894.1	AJD49045.1	BAP13384.1	ABE58878.1	AJQ96410.1	AIA75501.1	ABC28574.1	CBV41762.1	ALM54676.1	AJY49944.1	CEP35214.1	WP_018625294.1	AKE52701.1	ACV26047.1	orf05660	AOE50524.1	ADZ92188.1	AEF53756.1	ABR72505.1	CCK74655.1	CCU71268.1	AHK16512.1
OceaOF275	CAL15970.1	AFT71891.1	AJD49042.1	BAP13388.1	ABE58881.1	AJQ96407.1	AIA75504.1	ABC28578.1	CBV41765.1	ALM53001.1	AJY49947.1	CEP35217.1	WP_018625297.1	AKE52698.1	ACV26050.1	orf05690	AOE50521.1	ADZ92185.1	AEF53759.1	ABR72502.1	CCK74658.1	CCU71271.1	AHK16510.1
OceaOF276	CAL15971.1	AFT71890.1	AJD49041.1	BAP13389.1	ABE58882.1	AJQ96406.1	AIA75505.1	ABC28579.1	CBV41766.1	ALM53000.1	AJY49948.1	CEP35218.1	WP_018625298.1	AKE52697.1	ACV26051.1	orf05700	AOE50520.1	ADZ92184.1	AEF53760.1	ABR72501.1	CCK74659.1	CCU71272.1	AHK16509.1
OceaOF277	CAL15972.1	AFT71889.1	AJD49040.1	BAP13390.1	ABE58883.1	AJQ96405.1	AIA75506.1	ABC28580.1	CBV41767.1	ALM52999.1	AJY49949.1	CEP35219.1	WP_018625299.1	AKE52696.1	ACV26052.1	orf05710	AOE50519.1	ADZ92183.1	AEF53761.1	ABR72500.1	CCK77217.1	CCU71273.1	AHK16508.1
OceaOF278	CAL15978.1	AFT71861.1	AJD47317.1	BAP13398.1	ABE59591.1	AJQ97297.1	AIA76606.1	ABC32006.1	CBV41794.1	ALM52941.1	AJY51186.1	CEP36659.1	WP_018625301.1	AKE52695.1	ACV26053.1	orf05740	AOE50518.1	ADZ91020.1	AEF55028.1	ABR70861.1	CCK74606.1	CCU73509.1	AHK14876.1
OceaOF279	CAL15979.1	AFT71860.1	AJD47318.1	BAP13399.1	ABE59590.1	AJQ97296.1	AIA76605.1	ABC32005.1	CBV41795.1	ALM54669.1	AJY51185.1	CEP36658.1	WP_051082519.1	AKE52694.1	ACV26054.1	orf05750	AOE50517.1	ADZ91021.1	AEF55027.1	ABR70862.1	CCK74607.1	CCU73508.1	AHK14877.1
OceaOF280	CAL15980.1	AFT71859.1	AJD47319.1	BAP13400.1	ABE59589.1	AJQ97295.1	AIA76604.1	ABC32004.1	CBV41796.1	ALM52940.1	AJY51184.1	CEP36657.1	WP_018625303.1	AKE52693.1	ACV26055.1	orf05760	AOE50516.1	ADZ91022.1	AEF55026.1	ABR70863.1	CCK74608.1	CCU73507.1	AHK17248.1
OceaOF281	CAL15981.1	AFT71858.1	AJD47320.1	BAP13401.1	ABE59588.1	AJQ97294.1	AIA76603.1	ABC32003.1	CBV41797.1	ALM52939.1	AJY51183.1	CEP36656.1	WP_018625304.1	AKE52692.1	ACV26056.1	orf05770	AOE50515.1	ADZ91023.1	AEF55025.1	ABR70864.1	CCK74609.1	CCU73506.1	AHK14878.1
OceaOF282	CAL15987.1	AFT71852.1	AJD47325.1	BAP13407.1	ABE59584.1	AJQ96515.1	AIA76599.1	ABC31999.1	CBV41801.1	ALM52935.1	AJY51179.1	CEP36652.1	WP_018625309.1	AKE52688.1	ACV26061.1	orf05820	AOE50510.1	ADZ91027.1	AEF55021.1	ABR71344.1	CCK74613.1	CCU73502.1	AHK14881.1
OceaOF283	CAL15998.1	AFT71845.1	AJD47330.1	BAP13418.1	ABE59579.1	AJQ96511.1	AIA76595.1	ABC31995.1	CBV41805.1	ALM52108.1	AJY51175.1	CEP36648.1	WP_018625314.1	AKE52684.1	ACV26066.1	orf05870	AOE50506.1	ADZ91030.1	AEF55018.1	ABR71341.1	CCK74617.1	CCU73498.1	AHK14885.1
OceaOF284	CAL16001.1	AFT71842.1	AJD47333.1	BAP13421.1	ABE59576.1	AJQ96508.1	AIA76592.1	ABC31992.1	CBV41808.1	ALM52111.1	AJY51172.1	CEP36645.1	WP_018625317.1	AKE52682.1	ACV26069.1	orf05900	AOE50504.1	ADZ91032.1	AEF55016.1	ABR71339.1	CCK74620.1	CCU73495.1	AHK14888.1
OceaOF285	CAL16004.1	AFT71839.1	AJD47336.1	BAP13424.1	ABE59573.1	AJQ95844.1	AIA76589.1	ABC31989.1	CBV41811.1	ALM52114.1	AJY51169.1	CEP36642.1	WP_033414153.1	AKE52679.1	ACV26072.1	orf05930	AOE50501.1	ADZ92590.1	AEF55753.1	ABR70056.1	CCK76030.1	CCU72320.1	AHK15749.1
OceaOF286	CAL16007.1	AFT71835.1	AJD47340.1	BAP13427.1	ABE59566.1	AJQ93937.1	AIA76582.1	ABC31982.1	CBV41818.1	ALM52121.1	AJY51162.1	CEP36635.1	WP_018625323.1	AKE52676.1	ACV26075.1	orf05960	AOE50498.1	ADZ91041.1	AEF55008.1	ABR71331.1	CCK74629.1	CCU73486.1	AHK14895.1
OceaOF287	CAL16008.1	AFT71834.1	AJD47341.1	BAP13428.1	ABE59565.1	AJQ96502.1	AIA76581.1	ABC31980.1	CBV41819.1	ALM52122.1	AJY51161.1	CEP36634.1	WP_018625324.1	AKE52675.1	ACV26076.1	orf05970	AOE50497.1	ADZ91042.1	AEF55007.1	ABR71330.1	CCK74630.1	CCU73485.1	AHK14896.1
OceaOF288	CAL16018.1	AFT71823.1	AJD47350.1	BAP13439.1	ABE59559.1	AJQ96493.1	AIA76575.1	ABC31973.1	CBV41824.1	ALM52127.1	AJY51155.1	CEP36628.1	WP_018625330.1	AKE52669.1	ACV26082.1	orf06030	AOE50492.1	ADZ91049.1	AEF55000.1	ABR71323.1	CCK75270.1	CCU71723.1	AHK16196.1
OceaOF289	CAL16024.1	AFT71788.1	AJD47363.1	BAP13444.1	ABE59558.1	AJQ93991.1	AIA76574.1	ABC32552.1	CBV41825.1	ALM54580.1	AJY51154.1	CEP36627.1	WP_026309359.1	AKE52665.1	ACV26085.1	orf06050	AOE50490.1	ADZ91050.1	AEF54999.1	ABR71322.1	CCK74590.1	CCU70841.1	AHK14855.1
OceaOF290	CAL16025.1	AFT71787.1	AJD47364.1	BAP13445.1	ABE59557.1	AJQ93992.1	AIA76573.1	ABC32551.1	CBV41826.1	ALM52128.1	AJY51153.1	CEP36626.1	WP_018625334.1	AKE52664.1	ACV26086.1	orf06060	AOE50489.1	ADZ91051.1	AEF54998.1	ABR71321.1	CCK74591.1	CCU70842.1	AHK14856.1
OceaOF291	CAL16029.1	AFT71783.1	AJD47368.1	BAP13449.1	ABE59556.1	AJQ93996.1	AIA76569.1	ABC32547.1	CBV41830.1	ALM52132.1	AJY51149.1	CEP36622.1	WP_018625338.1	AKE52660.1	ACV26090.1	orf06100	AOE50485.1	ADZ91055.1	AEF54997.1	ABR71320.1	CCK74595.1	CCU70846.1	AHK14860.1
OceaOF292	CAL16030.1	AFT71782.1	AJD47369.1	BAP13450.1	ABE59555.1	AJQ93997.1	AIA76568.1	ABC32546.1	CBV41831.1	ALM54581.1	AJY51148.1	CEP36621.1	WP_018625339.1	AKE52659.1	ACV26091.1	orf06110	AOE50484.1	ADZ91056.1	AEF54996.1	ABR71319.1	CCK74596.1	CCU70847.1	AHK14861.1
OceaOF293	CAL16032.1	AFT71769.1	AJD47372.1	BAP13452.1	ABE59553.1	AJQ94418.1	AIA76566.1	ABC32545.1	CBV41833.1	ALM54582.1	AJY51146.1	CEP36619.1	WP_018625341.1	AKE52657.1	ACV26093.1	orf06130	AOE50482.1	ADZ91582.1	AEF54995.1	ABR71318.1	CCK77214.1	CCU71277.1	AHK16504.1
OceaOF294	CAL16033.1	AFT71768.1	AJD47373.1	BAP13453.1	ABE59552.1	AJQ94419.1	AIA76565.1	ABC32544.1	CBV41834.1	ALM52134.1	AJY51145.1	CEP36618.1	WP_018625342.1	AKE52656.1	ACV26094.1	orf06140	AOE50481.1	ADZ91581.1	AEF54994.1	ABR71317.1	CCK77213.1	CCU71278.1	AHK16503.1
OceaOF295	CAL16035.1	AFT71766.1	AJD47375.1	BAP13455.1	ABE59550.1	AJQ94421.1	AIA76563.1	ABC32542.1	CBV41836.1	ALM52136.1	AJY51143.1	CEP36616.1	WP_018625344.1	AKE52654.1	ACV26096.1	orf06160	AOE50479.1	ADZ91579.1	AEF54992.1	ABR71315.1	CCK77211.1	CCU71280.1	AHK16502.1
OceaOF296	CAL16038.1	AFT71763.1	AJD47377.1	BAP13458.1	ABE59549.1	AJQ94423.1	AIA76562.1	ABC32540.1	CBV41837.1	ALM52137.1	AJY51142.1	CEP36615.1	WP_018625349.1	AKE52648.1	ACV26101.1	orf06210	AOE50473.1	ADZ91762.1	AEF54491.1	ABR71535.1	CCK77191.1	CCU71232.1	AHK16541.1
OceaOF297	CAL16040.1	AFT71761.1	AJD47379.1	BAP13460.1	ABE59547.1	AJQ94425.1	AIA76560.1	ABC32538.1	CBV41839.1	ALM52139.1	AJY51140.1	CEP36613.1	WP_018625351.1	AKE52646.1	ACV26103.1	orf06230	AOE50471.1	ADZ91760.1	AEF54493.1	ABR71533.1	CCK77189.1	CCU71234.1	AHK16540.1
OceaOF298	CAL16041.1	AFT71760.1	AJD47380.1	BAP13461.1	ABE59546.1	AJQ94426.1	AIA76559.1	ABC32537.1	CBV41840.1	ALM52140.1	AJY51139.1	CEP36612.1	WP_018625352.1	AKE52645.1	ACV26104.1	orf06240	AOE50470.1	ADZ91759.1	AEF54494.1	ABR71532.1	CCK77188.1	CCU71235.1	AHK16539.1
OceaOF299	CAL16042.1	AFT71759.1	AJD47381.1	BAP13462.1	ABE59545.1	AJQ94427.1	AIA76558.1	ABC32536.1	CBV41841.1	ALM52141.1	AJY51138.1	CEP36611.1	WP_018625353.1	AKE52644.1	ACV26105.1	orf06250	AOE50469.1	ADZ91758.1	AEF54495.1	ABR71531.1	CCK77187.1	CCU71236.1	AHK16538.1
OceaOF300	CAL16043.1	AFT71758.1	AJD47382.1	BAP13463.1	ABE59544.1	AJQ94428.1	AIA76557.1	ABC32535.1	CBV41842.1	ALM52142.1	AJY51137.1	CEP36610.1	WP_018625354.1	AKE52643.1	ACV26106.1	orf06260	AOE50468.1	ADZ91757.1	AEF54496.1	ABR71530.1	CCK77186.1	CCU71237.1	AHK16537.1
OceaOF301	CAL16044.1	AFT71757.1	AJD47383.1	BAP13464.1	ABE59543.1	AJQ94429.1	AIA76556.1	ABC32534.1	CBV41843.1	ALM54583.1	AJY51136.1	CEP36609.1	WP_018625355.1	AKE52642.1	ACV26107.1	orf06270	AOE50467.1	ADZ91756.1	AEF54497.1	ABR71529.1	CCK77185.1	CCU71238.1	AHK16536.1
OceaOF302	CAL16045.1	AFT71756.1	AJD47384.1	BAP13465.1	ABE59542.1	AJQ94430.1	AIA76555.1	ABC32533.1	CBV41845.1	ALM52143.1	AJY51135.1	CEP36608.1	WP_018625356.1	AKE52641.1	ACV26108.1	orf06280	AOE50466.1	ADZ91755.1	AEF54498.1	ABR71528.1	CCK77184.1	CCU71239.1	AHK16535.1
OceaOF303	CAL16046.1	AFT71755.1	AJD47385.1	BAP13466.1	ABE59541.1	AJQ94431.1	AIA76554.1	ABC32532.1	CBV41846.1	ALM52144.1	AJY51134.1	CEP36607.1	WP_018625357.1	AKE52640.1	ACV26109.1	orf06290	AOE50465.1	ADZ91754.1	AEF54499.1	ABR71527.1	CCK77183.1	CCU71240.1	AHK16534.1
OceaOF304	CAL16047.1	AFT71754.1	AJD47386.1	BAP13467.1	ABE59540.1	AJQ94432.1	AIA76553.1	ABC32531.1	CBV41847.1	ALM54584.1	AJY51133.1	CEP36606.1	WP_018625358.1	AKE52639.1	ACV26110.1	orf06300	AOE50464.1	ADZ91753.1	AEF54500.1	ABR71526.1	CCK77182.1	CCU71241.1	AHK16533.1
OceaOF305	CAL16048.1	AFT71753.1	AJD47387.1	BAP13468.1	ABE59539.1	AJQ96369.1	AIA76552.1	ABC32530.1	CBV41848.1	ALM52145.1	AJY51132.1	CEP36605.1	WP_018625359.1	AKE52638.1	ACV26111.1	orf06310	AOE50463.1	ADZ91752.1	AEF54501.1	ABR71525.1	CCK77181.1	CCU71242.1	AHK16532.1
OceaOF306	CAL16050.1	AFT71751.1	AJD47389.1	BAP13470.1	ABE59537.1	AJQ94434.1	AIA76550.1	ABC32528.1	CBV41850.1	ALM52147.1	AJY51130.1	CEP36603.1	WP_018625361.1	AKE52636.1	ACV26113.1	orf06330	AOE50461.1	ADZ91750.1	AEF54503.1	ABR71523.1	CCK77179.1	CCU71244.1	AHK16531.1
OceaOF307	CAL16051.1	AFT71750.1	AJD47390.1	BAP13471.1	ABE59536.1	AJQ94435.1	AIA76549.1	ABC32527.1	CBV41851.1	ALM52148.1	AJY51129.1	CEP36602.1	WP_033414155.1	AKE52635.1	ACV26114.1	orf06340	AOE50460.1	ADZ91749.1	AEF54504.1	ABR71522.1	CCK77178.1	CCU71245.1	AHK16530.1
OceaOF308	CAL16052.1	AFT71749.1	AJD47391.1	BAP13472.1	ABE59535.1	AJQ94436.1	AIA76548.1	ABC32526.1	CBV41852.1	ALM52149.1	AJY51128.1	CEP36601.1	WP_026309363.1	AKE52634.1	ACV26115.1	orf06350	AOE50459.1	ADZ91748.1	AEF54505.1	ABR71521.1	CCK77177.1	CCU71246.1	AHK16529.1
OceaOF309	CAL16055.1	AFT71746.1	AJD47394.1	BAP13475.1	ABE59532.1	AJQ94438.1	AIA76545.1	ABC32523.1	CBV41855.1	ALM52152.1	AJY51125.1	CEP36599.1	WP_018625366.1	AKE52631.1	ACV26118.1	orf06380	AOE50456.1	ADZ91747.1	AEF54506.1	ABR71520.1	CCK77175.1	CCU71248.1	AHK16527.1
OceaOF310	CAL16059.1	AFT71742.1	AJD47398.1	BAP13479.1	ABE59528.1	AJQ94441.1	AIA76276.1	ABC31955.1	CBV42595.1	ALM52775.1	AJY50849.1	CEP36272.1	WP_018625376.1	AKE52624.1	ACV26129.1	orf06490	AOE50448.1	ADZ91279.1	AEF54699.1	ABR71238.1	CCK77171.1	CCU71126.1	AHK16621.1
OceaOF311	CAL16060.1	AFT71741.1	AJD47399.1	BAP13480.1	ABE59527.1	AJQ94442.1	AIA76275.1	ABC31954.1	CBV42594.1	ALM54654.1	AJY50848.1	CEP36271.1	WP_018625375.1	AKE52625.1	ACV26128.1	orf06480	AOE50449.1	ADZ91280.1	AEF54700.1	ABR71237.1	CCK77170.1	CCU71127.1	AHK16620.1
OceaOF312	CAL16063.1	AFT71738.1	AJD47402.1	BAP13483.1	ABE59524.1	AJQ94445.1	AIA76273.1	ABC31950.1, ABC31951.1, ABC33550.1	CBV42852.1	ALM52829.1	AJY50845.1	CEP36268.1	WP_018625234.1	AKE52629.1	ACV26124.1, ACV25986.1	orf06450, orf05070	AOE50453.1				CCK77167.1		AHK16617.1
OceaOF313	CAL16065.1	AFT71731.1	AJD47411.1	BAP13485.1	ABE58210.1	AJQ94447.1	AIA73710.1	ABC28752.1	CBV43458.1	ALM54504.1	AJY49573.1	CEP34757.1	WP_018625370.1	AKE52622.1	ACV26122.1	orf06430	AOE50446.1	ADZ91287.1	AEF54707.1	ABR71230.1	CCK77164.1	CCU71131.1	AHK16616.1
OceaOF314	CAL16070.1	AFT71726.1	AJD47416.1	BAP13490.1	ABE58212.1	AJQ94957.1	AIA75681.1	ABC28140.1	CBV43456.1	ALM51504.1	AJY49575.1	CEP34759.1	WP_018625379.1	AKE52619.1	ACV26132.1	orf06520	AOE50443.1	ADZ91289.1	AEF54708.1	ABR71229.1	CCK77152.1	CCU71144.1	AHK16605.1
OceaOF315	CAL16079.1	AFT71718.1	AJD47427.1	BAP13500.1	ABE57876.1	AJQ95180.1	AIA73335.1	ABC31318.1	CBV43986.1	ALM54140.1	AJY50111.1	CEP35376.1	WP_018625171.1	AKE52798.1	ACV25922.1	orf04500	AOE50633.1	ADZ91313.1	AEF54631.1	ABR70956.1	CCK77141.1	CCU71149.1	AHK16602.1
OceaOF316	CAL16081.1	AFT71717.1	AJD47429.1	BAP13502.1	ABE59510.1	AJQ96533.1	AIA76329.1	ABC31315.1	CBV42758.1	ALM52844.1	AJY50903.1	CEP36327.1	WP_018623405.1	AKE53018.1	ACV25688.1	orf02180	AOE50837.1	ADZ91315.1	AEF54633.1	ABR70958.1	CCK77138.1	CCU71162.1	AHK16591.1
OceaOF317	CAL16082.1	AFT71716.1	AJD47430.1	BAP13503.1	ABE59511.1	AJQ96532.1	AIA76330.1	ABC31314.1	CBV42759.1	ALM52845.1	AJY50904.1	CEP36328.1	WP_026309165.1	AKE53017.1	ACV25689.1	orf02190	AOE50836.1	ADZ91316.1	AEF54634.1	ABR70959.1	CCK77137.1	CCU71163.1	AHK16590.1
OceaOF318	CAL16088.1	AFT71709.1	AJD47443.1	BAP13508.1	ABE60337.1	AJQ97389.1	AIA74910.1	ABC32556.1	CBV43722.1	ALM54483.1	AJY52288.1	CEP37776.1	WP_018625471.1	AKE51628.1	ACV26222.1	orf07370	AOE49408.1	ADZ92857.1	AEF53362.1	ABR72933.1	CCK74585.1	CCU70773.1	AHK14814.1
OceaOF319	CAL16091.1	AFT71650.1	AJD47454.1	BAP13511.1	ABE59180.1	AJQ93989.1	AIA76175.1	ABC32554.1	CBV42304.1	ALM52652.1	AJY50756.1	CEP36213.1	WP_018625474.1	AKE51630.1	ACV26225.1	orf07400	AOE49410.1	ADZ90242.1	AEF55886.1	ABR69942.1	CCK74588.1	CCU70839.1	AHK14854.1
OceaOF320	CAL16107.1	AFT71608.1	AJD47562.1	BAP13527.1	ABE59422.1	AJQ96429.1	AIA75083.1	ABC31028.1	CBV42857.1	ALM54662.1	AJY52075.1	CEP37546.1	WP_018624813.1	AKE52096.1	ACV26822.1	orf13140	AOE49903.1	ADZ89945.1	AEF53644.1	ABR72685.1	CCK75152.1	CCU73332.1	AHK15012.1
OceaOF321	CAL16170.1	AFT71533.1	AJD47604.1	BAP13594.1	ABE59480.1	AJQ94474.1	AIA75572.1	ABC28609.1	CBV42629.1	ALM52455.1	AJY51305.1	CEP35552.1	WP_018624490.1	AKE51681.1	ACV27156.1	orf16260	AOE49465.1	ADZ92212.1	AEF53919.1	ABR72291.1	CCK75448.1	CCU73232.1	AHK15081.1
OceaOF322	CAL16172.1	AFT71531.1	AJD48800.1	BAP13596.1	ABE59479.1	AJQ95984.1	AIA76309.1	ABC31682.1	CBV42628.1	ALM52456.1	AJY50883.1	CEP36306.1	WP_018624502.1	AKE51705.1	ACV27144.1	orf16160	AOE49487.1	ADZ90707.1	AEF55285.1	ABR70459.1	CCK75453.1	CCU72798.1	AHK15416.1
OceaOF323	CAL16187.1	AFT71510.1	AJD47662.1	BAP13613.1	ABE59490.1	AJQ94559.1	AIA76406.1	ABC31467.1	CBV42191.1	ALM52220.1	AJY50971.1	CEP36432.1	WP_018624380.1	AKE52509.1	ACV27284.1	orf17460	AOE50336.1	ADZ91770.1	AEF54684.1	ABR71260.1	CCK75615.1	CCU71859.1	AHK16096.1
OceaOF324	CAL16197.1	AFT71502.1	AJD47674.1	BAP13624.1	ABE59196.1	AJQ94611.1	AIA76160.1	ABC31616.1	CBV42442.1	ALM52632.1	AJY50741.1	CEP36198.1	WP_026309261.1	AKE52502.1	ACV27278.1	orf17400	AOE50329.1	ADZ91216.1	AEF54807.1	ABR71109.1	CCK75945.1	CCU72381.1	AHK15723.1
OceaOF325	CAL16199.1	AFT71500.1	AJD47676.1	BAP13627.1	ABE59198.1	AJQ94613.1	AIA76159.1	ABC31613.1	CBV42444.1	ALM52630.1	AJY50740.1	CEP36197.1	WP_018624389.1	AKE52500.1	ACV27276.1	orf17380	AOE50327.1	ADZ91217.1	AEF54806.1	ABR71110.1	CCK76715.1	CCU72551.1	AHK15592.1
OceaOF326	CAL16200.1	AFT71499.1	AJD47677.1	BAP13628.1	ABE59199.1	AJQ94614.1	AIA76158.1	ABC31612.1	CBV42445.1	ALM52629.1	AJY50739.1	CEP36196.1	WP_018624390.1	AKE52499.1	ACV27275.1	orf17370	AOE50326.1	ADZ91218.1	AEF54805.1	ABR71111.1	CCK76714.1	CCU72550.1	AHK15593.1
OceaOF327	CAL16201.1	AFT71498.1	AJD47678.1	BAP13629.1	ABE59200.1	AJQ94615.1	AIA76157.1	ABC31611.1	CBV42446.1	ALM52628.1	AJY50738.1	CEP36195.1	WP_018624401.1	AKE52486.1	ACV27265.1	orf17270	AOE50309.1	ADZ91219.1	AEF54804.1	ABR71112.1	CCK76713.1	CCU72549.1	AHK15594.1
OceaOF328	CAL16203.1	AFT71496.1	AJD47680.1	BAP13631.1	ABE59202.1	AJQ94617.1	AIA76155.1	ABC31609.1	CBV42447.1	ALM52627.1	AJY50736.1	CEP36193.1	WP_018624403.1	AKE52484.1	ACV27263.1	orf17250	AOE50307.1	ADZ91220.1	AEF54803.1	ABR71113.1	CCK76712.1	CCU72547.1	AHK15596.1
OceaOF329	CAL16204.1	AFT71495.1	AJD47681.1	BAP13632.1	ABE59203.1	AJQ94618.1	AIA76154.1	ABC31608.1	CBV42448.1	ALM52626.1	AJY50735.1	CEP36192.1	WP_018624404.1	AKE52483.1	ACV27262.1	orf17240	AOE50306.1	ADZ91221.1	AEF54802.1	ABR71114.1	CCK76711.1	CCU72546.1	AHK15597.1
OceaOF330	CAL16206.1	AFT71493.1	AJD47683.1	BAP13634.1	ABE59205.1	AJQ94620.1	AIA76152.1	ABC31606.1	CBV42450.1	ALM54636.1	AJY50733.1	CEP36190.1	WP_018624406.1	AKE52481.1	ACV27260.1	orf17220	AOE50304.1	ADZ91223.1	AEF54800.1	ABR71116.1	CCK76709.1	CCU72544.1	AHK15598.1
OceaOF331	CAL16207.1	AFT71492.1	AJD47684.1	BAP13635.1	ABE59206.1	AJQ94621.1	AIA76151.1	ABC31605.1	CBV42451.1	ALM52624.1	AJY50732.1	CEP36189.1	WP_018624407.1	AKE52480.1	ACV27259.1	orf17210	AOE50303.1	ADZ91224.1	AEF54799.1	ABR71117.1	CCK76708.1	CCU72543.1	AHK15599.1
OceaOF332	CAL16208.1	AFT71491.1	AJD47685.1	BAP13636.1	ABE59207.1	AJQ94622.1	AIA76150.1	ABC31604.1	CBV42452.1	ALM52623.1	AJY50731.1	CEP36188.1	WP_018624408.1	AKE52479.1	ACV27258.1	orf17200	AOE50302.1	ADZ91225.1	AEF54798.1	ABR71118.1	CCK76707.1	CCU72542.1	AHK15600.1
OceaOF333	CAL16210.1	AFT71489.1	AJD47687.1	BAP13638.1	ABE59389.1	AJQ94623.1	AIA75968.1	ABC33275.1	CBV42328.1	ALM52747.1	AJY50523.1	CEP35944.1	WP_018624410.1	AKE52477.1	ACV27256.1	orf17180	AOE50300.1	ADZ91503.1	AEF54919.1	ABR71027.1	CCK76892.1	CCU72855.1	AHK15365.1
OceaOF334	CAL16214.1	AFT68394.1	AJD47690.1	BAP13664.1	ABE57827.1	AJQ94051.1	AIA74606.1	ABC28582.1	CBV41154.1	ALM51188.1	AJY52671.1	CEP38092.1	WP_026309212.1	AKE51191.1	ACV27790.1	orf22260	AOE48962.1	ADZ90327.1	AEF55732.1	ABR70081.1	CCK76375.1	CCU73205.1	AHK15099.1
OceaOF335	CAL16218.1	AFT71488.1	AJD47694.1	BAP13668.1	ABE58209.1	AJQ94626.1	AIA73734.1	ABC31603.1	CBV41562.1	ALM51492.1	AJY49563.1	CEP34747.1	WP_026309398.1	AKE52254.1	ACV27030.1	orf09560	AOE50058.1	ADZ91226.1	AEF54797.1	ABR71119.1	CCK76706.1	CCU72541.1	AHK15601.1
OceaOF336	CAL16221.1	AFT71485.1	AJD47698.1	BAP13671.1	ABE60164.1	AJQ94629.1	AIA73731.1	ABC31600.1	CBV43466.1	ALM51495.1	AJY49566.1	CEP34750.1	WP_018625675.1	AKE52264.1	ACV27043.1	orf09440	AOE50069.1	ADZ91229.1	AEF54935.1	ABR71009.1	CCK76703.1	CCU72538.1	AHK15603.1
OceaOF337	CAL16224.1	AFT71482.1	AJD47701.1	BAP13674.1	ABE60162.1	AJQ94631.1	AIA73729.1	ABC31597.1	CBV43464.1	ALM51497.1	AJY49568.1	CEP34752.1	WP_018625678.1	AKE52261.1	ACV27039.1	orf09470	AOE50066.1	ADZ91231.1	AEF54884.1	ABR71065.1	CCK76702.1	CCU72537.1	AHK15604.1
OceaOF338	CAL16233.1	AFT69686.1	AJD47242.1	BAP13683.1	ABE58198.1	AJQ95978.1	AIA73740.1	ABC29019.1	CBV41556.1	ALM51488.1	AJY49558.1	CEP34739.1	WP_018625479.1	AKE51635.1	ACV26230.1	orf07450	AOE49415.1	ADZ92806.1	AEF53385.1	ABR72897.1	CCK76558.1	CCU73041.1	AHK15223.1
OceaOF339	CAL16243.1	AFT69696.1	AJD47258.1	BAP13693.1	ABE60363.1	AJQ95267.1	AIA74875.1	ABC28613.1	CBV43750.1	ALM53856.1	AJY52311.1	CEP37804.1	WP_026309374.1	AKE52443.1	ACV26243.1	orf07580	AOE50268.1	ADZ89966.1	AEF53655.1	ABR72674.1	CCK75541.1	CCU71408.1	AHK16406.1
OceaOF340	CAL16245.1	AFT69698.1	AJD47260.1	BAP13695.1	ABE60361.1	AJQ95270.1	AIA74877.1	ABC28615.1	CBV43748.1	ALM53854.1	AJY52308.1	CEP37802.1	WP_018625495.1	AKE52441.1	ACV26245.1	orf07600	AOE50266.1	ADZ89968.1	AEF53657.1	ABR72672.1	CCK75543.1	CCU71410.1	AHK16404.1
OceaOF341	CAL16246.1	AFT69699.1	AJD47261.1	BAP13696.1	ABE60360.1	AJQ94476.1	AIA74878.1	ABC28616.1	CBV43747.1	ALM53853.1	AJY52307.1	CEP37801.1	WP_018625496.1	AKE52439.1	ACV26248.1	orf07630	AOE50263.1	ADZ89969.1	AEF53658.1	ABR72671.1	CCK77057.1	CCU73026.1	AHK15236.1
OceaOF342	CAL16247.1	AFT69700.1	AJD47262.1	BAP13697.1	ABE60359.1	AJQ94477.1	AIA74879.1	ABC28617.1	CBV43746.1	ALM53852.1	AJY52306.1	CEP37800.1	WP_018625497.1	AKE52438.1	ACV26249.1	orf07640	AOE50262.1	ADZ89970.1	AEF53659.1	ABR72670.1	CCK77056.1	CCU73025.1	AHK15237.1
OceaOF343	CAL16248.1	AFT69701.1	AJD47263.1	BAP13698.1	ABE60358.1	AJQ94478.1	AIA74880.1	ABC28618.1	CBV43745.1	ALM53851.1	AJY52305.1	CEP37799.1	WP_018625498.1	AKE52437.1	ACV26250.1	orf07650	AOE50261.1	ADZ89971.1	AEF53660.1	ABR72669.1	CCK77055.1	CCU73024.1	AHK15238.1
OceaOF344	CAL16249.1	AFT69702.1	AJD47264.1	BAP13699.1	ABE60357.1	AJQ94479.1	AIA74881.1	ABC28619.1	CBV43744.1	ALM53850.1	AJY52304.1	CEP37798.1	WP_018625499.1	AKE52436.1	ACV26251.1	orf07660	AOE50260.1	ADZ89972.1	AEF53661.1	ABR72668.1	CCK77054.1	CCU73023.1	AHK15239.1
OceaOF345	CAL16977.1	AFT72476.1, AFT69620.1, AFT70602.1	AJD47953.1, AJD47737.1	BAP14432.1	ABE60531.1		AIA75088.1	ABC31331.1	CBV42311.1	ALM52767.1, ALM53591.1	AJY49331.1, AJY52069.1, AJY52331.1, AJY49618.1	CEP37540.1, CEP34799.1							AEF53694.1		CCK77432.1	CCU71152.1	AHK16599.1
OceaOF346	CAL16269.1	AFT69684.1	AJD47240.1	BAP13721.1	ABE58196.1	AJQ94467.1	AIA73742.1	ABC31629.1	CBV41554.1	ALM51485.1	AJY49556.1	CEP34736.1	WP_018624424.1	AKE52463.1	ACV27241.1	orf17030	AOE50286.1	ADZ92807.1	AEF53384.1	ABR72898.1	CCK76561.1	CCU73043.1	AHK15221.1
OceaOF347	CAL16282.1	AFT69829.1	AJD48875.1	BAP13735.1	ABE57818.1	AJQ94656.1	AIA74597.1	ABC33048.1	CBV41152.1	ALM51187.1	AJY52680.1	CEP38101.1	WP_026309235.1	AKE52587.1	ACV27501.1	orf19550	AOE50412.1	ADZ89588.1	AEF56328.1	ABR73137.1	CCK75840.1	CCU71901.1	AHK16057.1
OceaOF348	CAL16285.1	AFT69832.1	AJD48872.1	BAP13738.1		AJQ96720.1	AIA75132.1	ABC31069.1	CBV43608.1	ALM51431.1	AJY52029.1, AJY52949.1	CEP37501.1	WP_018624583.1	AKE51781.1	ACV26404.1	orf15400	AOE49571.1	ADZ92416.1	AEF53898.1	ABR72312.1	CCK76493.1	CCU71512.1	AHK16338.1
OceaOF349	CAL16288.1	AFT69835.1	AJD48869.1	BAP13741.1	ABE58214.1	AJQ96527.1	AIA73707.1	ABC28653.1	CBV43454.1	ALM51506.1	AJY49578.1	CEP34761.1	WP_018625725.1	AKE52224.1	ACV26458.1	orf09900	AOE50026.1	ADZ90400.1	AEF55678.1	ABR70185.1	CCK75650.1	CCU71369.1	AHK16440.1
OceaOF350	CAL16326.1	AFT69870.1	AJD47836.1	BAP13779.1	ABE58706.1	AJQ94971.1	AIA75463.1	ABC31194.1	CBV41900.1	ALM51905.1	AJY51550.1	CEP36998.1	WP_018625271.1	AKE52724.1	ACV26024.1	orf05470	AOE50547.1	ADZ91261.1	AEF54889.1	ABR71058.1	CCK76438.1	CCU72353.1	AHK15740.1
OceaOF351	CAL16327.1	AFT69871.1	AJD47837.1	BAP13780.1	ABE58707.1	AJQ94972.1	AIA75464.1	ABC31193.1	CBV41901.1	ALM51906.1	AJY51549.1	CEP36997.1	WP_018625272.1	AKE52723.1	ACV26025.1	orf05480	AOE50546.1	ADZ91262.1	AEF54888.1	ABR71059.1	CCK76437.1	CCU72352.1	AHK15741.1
OceaOF352	CAL16328.1	AFT69872.1	AJD47838.1	BAP13781.1	ABE58708.1	AJQ94973.1	AIA75465.1	ABC31192.1	CBV41902.1	ALM51907.1	AJY51548.1	CEP36996.1	WP_018625393.1	AKE52599.1	ACV26145.1	orf06650	AOE50424.1	ADZ91263.1	AEF54887.1	ABR71060.1	CCK76436.1	CCU72351.1	AHK15742.1
OceaOF353	CAL16393.1	AFT70039.1	AJD48492.1	BAP13858.1	ABE59185.1	AJQ95293.1	AIA76170.1	ABC31661.1	CBV42430.1	ALM52647.1	AJY50751.1	CEP36208.1	WP_018625575.1	AKE52361.1	ACV26331.1	orf08450	AOE50178.1	ADZ91988.1	AEF55573.1	ABR72123.1	CCK75595.1	CCU72659.1	AHK15525.1
OceaOF354	CAL16394.1	AFT70040.1	AJD47713.1	BAP13859.1	ABE60606.1	AJQ92961.1	AIA74370.1	ABC27665.1	CBV44302.1	ALM54382.1	AJY48637.1	CEP33732.1	WP_018625023.1	AKE51990.1	ACV26583.1	orf11130	AOE49785.1	ADZ93345.1	AEF56500.1	ABR73298.1	CCK78054.1	CCU70604.1	AHK14696.1
OceaOF355	CAL16397.1	AFT70052.1	AJD47716.1	BAP13862.1	ABE58064.1	AJQ96715.1	AIA75137.1	ABC31427.1	CBV43603.1	ALM51436.1	AJY52024.1	CEP37496.1	WP_018625020.1	AKE51993.1	ACV26586.1	orf11160	AOE49788.1	ADZ92412.1	AEF53902.1	ABR72308.1	CCK76476.1	CCU71607.1	AHK16270.1
OceaOF356	CAL16418.1	AFT70055.1	AJD47765.1	BAP13883.1	ABE58065.1	AJQ96471.1	AIA75139.1	ABC31424.1	CBV43598.1	ALM51438.1	AJY52022.1	CEP37494.1	WP_018624562.1	AKE51761.1	ACV26384.1	orf15610	AOE49551.1	ADZ92225.1	AEF53906.1	ABR72304.1	CCK75504.1	CCU72712.1	AHK15476.1
OceaOF357	CAL16443.1	AFT70082.1	AJD48463.1	BAP13911.1	ABE58662.1	AJQ95239.1	AIA75657.1	ABC31293.1	CBV41691.1	ALM53083.1	AJY50282.1	CEP35651.1	WP_018623864.1	AKE51177.1	ACV27818.1	orf22430	AOE48946.1	ADZ91297.1	AEF54864.1	ABR71085.1	CCK75705.1	CCU71569.1	AHK16303.1
OceaOF358	CAL16446.1	AFT70084.1	AJD48461.1	BAP13914.1	ABE59868.1	AJQ95242.1	AIA76619.1	ABC31288.1	CBV43321.1	ALM53310.1	AJY51199.1	CEP36672.1	WP_018624735.1	AKE51925.1	ACV26901.1	orf14000	AOE49724.1	ADZ91301.1	AEF54860.1	ABR71089.1	CCK75710.1	CCU71574.1	AHK16299.1
OceaOF359	CAL16451.1	AFT70086.1	AJD48456.1	BAP13919.1	ABE58697.1	AJQ95432.1	AIA75453.1	ABC31655.1	CBV42931.1	ALM51893.1	AJY51565.1	CEP37014.1	WP_018625462.1	AKE51621.1	ACV26214.1	orf07290	AOE49400.1	ADZ91796.1	AEF55112.1	ABR70664.1	CCK75778.1	CCU71624.1	AHK16258.1
OceaOF360	CAL16453.1	AFT70088.1	AJD48454.1	BAP13921.1	ABE58699.1	AJQ95885.1	AIA75455.1	ABC31653.1	CBV42930.1	ALM51895.1	AJY51563.1	CEP37012.1	WP_018625463.1	AKE51622.1	ACV26215.1	orf07300	AOE49401.1	ADZ91794.1	AEF55111.1	ABR70665.1	CCK75780.1	CCU71626.1	AHK16256.1
OceaOF361	CAL16468.1	AFT70102.1	AJD48440.1	BAP13936.1	ABE59416.1	AJQ97717.1	AIA75959.1	ABC27671.1	CBV42592.1	ALM52773.1	AJY50511.1	CEP35932.1	WP_018625621.1	AKE52310.1	ACV27096.1	orf08900	AOE50119.1	ADZ91812.1	AEF55128.1	ABR70646.1	CCK77261.1	CCU71774.1	AHK16162.1
OceaOF362	CAL16476.1	AFT70112.1	AJD48435.1	BAP13944.1	ABE58920.1	AJQ95300.1	AIA75863.1	ABC29471.1	CBV42097.1	ALM52879.1	AJY50411.1	CEP35830.1	WP_018625047.1	AKE51975.1	ACV26558.1	orf10880	AOE49770.1	ADZ91824.1	AEF55139.1	ABR70635.1	CCK75720.1	CCU72487.1	AHK15635.1
OceaOF363	CAL16480.1	AFT70115.1	AJD48431.1	BAP13949.1	ABE58922.1	AJQ95301.1	AIA75865.1	ABC29473.1	CBV42099.1	ALM52876.1	AJY50413.1	CEP35832.1	WP_018623910.1	AKE51216.1	ACV27763.1	orf22000	AOE48988.1	ADZ91822.1	AEF55137.1	ABR70637.1	CCK75738.1	CCU72485.1	AHK15637.1
OceaOF364	CAL16481.1	AFT70116.1	AJD48430.1	BAP13950.1	ABE58923.1	AJQ95302.1	AIA75866.1	ABC29474.1	CBV42100.1	ALM52875.1	AJY50414.1	CEP35833.1	WP_018623909.1	AKE51215.1	ACV27764.1	orf22010	AOE48987.1	ADZ91821.1	AEF55136.1	ABR70638.1	CCK75739.1	CCU72484.1	AHK15638.1
OceaOF365	CAL16482.1	AFT70117.1	AJD48429.1	BAP13951.1	ABE58924.1	AJQ95303.1	AIA75867.1	ABC29475.1	CBV42101.1	ALM52874.1	AJY50415.1	CEP35834.1	WP_018623908.1	AKE51214.1	ACV27765.1	orf22020	AOE48986.1	ADZ91820.1	AEF55135.1	ABR70639.1	CCK75740.1	CCU72483.1	AHK15639.1
OceaOF366	CAL16483.1	AFT70118.1	AJD48428.1	BAP13952.1	ABE58925.1	AJQ95304.1	AIA75868.1	ABC29476.1	CBV42102.1	ALM52873.1	AJY50416.1	CEP35835.1	WP_018623907.1	AKE51213.1	ACV27766.1	orf22030	AOE48985.1	ADZ91819.1	AEF55134.1	ABR70640.1	CCK75741.1	CCU72482.1	AHK15640.1
OceaOF367	CAL16484.1	AFT70119.1	AJD48427.1	BAP13953.1	ABE58926.1	AJQ95305.1	AIA75869.1	ABC29477.1	CBV42103.1	ALM52872.1	AJY50417.1	CEP35836.1	WP_018623906.1	AKE51212.1	ACV27767.1	orf22040	AOE48984.1	ADZ91818.1	AEF55133.1	ABR70641.1	CCK75742.1	CCU72481.1	AHK15641.1
OceaOF368	CAL16485.1	AFT70120.1	AJD48426.1	BAP13954.1	ABE58927.1	AJQ95306.1	AIA75870.1	ABC29478.1	CBV42104.1	ALM52871.1	AJY50418.1	CEP35837.1	WP_018623905.1	AKE51211.1	ACV27768.1	orf22050	AOE48983.1	ADZ91817.1	AEF55132.1	ABR70642.1	CCK75743.1	CCU72480.1	AHK15642.1
OceaOF369	CAL16487.1	AFT70122.1	AJD48424.1	BAP13956.1	ABE58929.1	AJQ95308.1	AIA75871.1	ABC29480.1	CBV42105.1	ALM52870.1	AJY50419.1	CEP35838.1	WP_033413810.1	AKE51209.1	ACV27771.1	orf22070	AOE48981.1	ADZ91815.1	AEF55130.1	ABR70644.1	CCK75988.1	CCU72229.1	AHK15815.1
OceaOF370	CAL16497.1	AFT70139.1	AJD48415.1	BAP13966.1	ABE58935.1	AJQ95839.1	AIA76540.1	ABC29173.1	CBV41860.1	ALM52157.1	AJY51120.1	CEP36594.1	WP_026309313.1	AKE52071.1	ACV26797.1	orf12900	AOE49881.1	ADZ91235.1	AEF54881.1	ABR71068.1	CCK76248.1	CCU72300.1	AHK15760.1
OceaOF371	CAL16498.1	AFT70140.1	AJD48414.1	BAP13967.1	ABE58936.1	AJQ95838.1	AIA76539.1	ABC29174.1	CBV41861.1	ALM52158.1	AJY51119.1	CEP36593.1	WP_018624837.1	AKE52070.1	ACV26796.1	orf12890	AOE49880.1	ADZ91236.1	AEF54880.1	ABR71069.1	CCK76247.1	CCU72299.1	AHK15761.1
OceaOF372	CAL16503.1	AFT71080.1	AJD48408.1	BAP13972.1	ABE58939.1	AJQ96153.1	AIA76536.1	ABC29489.1	CBV41864.1	ALM52160.1	AJY51116.1	CEP36590.1	WP_018624846.1	AKE52065.1	ACV26788.1	orf12810	AOE49875.1	ADZ92492.1	AEF53834.1	ABR72377.1	CCK76242.1	CCU72294.1	AHK15765.1
OceaOF373	CAL16504.1	AFT71079.1	AJD48407.1	BAP13973.1	ABE58940.1	AJQ95833.1	AIA76535.1	ABC29490.1	CBV41865.1	ALM52161.1	AJY51115.1	CEP36589.1	WP_018624847.1	AKE52064.1	ACV26787.1	orf12800	AOE49874.1	ADZ91241.1	AEF54874.1	ABR71074.1	CCK76241.1	CCU72293.1	AHK15766.1
OceaOF374	CAL16505.1	AFT71078.1	AJD48406.1	BAP13974.1	ABE58942.1	AJQ95832.1	AIA76533.1	ABC29492.1	CBV41867.1	ALM52163.1	AJY51113.1	CEP36587.1	WP_018624849.1	AKE52062.1	ACV26785.1	orf12780	AOE49872.1	ADZ92589.1	AEF55752.1	ABR70057.1	CCK76029.1	CCU72318.1	AHK15751.1
OceaOF375	CAL16507.1	AFT71076.1	AJD48404.1	BAP13976.1	ABE58944.1	AJQ95830.1	AIA76531.1	ABC29494.1	CBV41868.1	ALM54586.1	AJY51111.1	CEP36585.1	WP_018625098.1	AKE52887.1	ACV25840.1	orf03680	AOE50713.1	ADZ91244.1	AEF54871.1	ABR71077.1	CCK76238.1	CCU72290.1	AHK15769.1
OceaOF376	CAL16508.1	AFT71009.1	AJD48090.1	BAP13977.1	ABE58945.1	AJQ95313.1	AIA76530.1	ABC28964.1	CBV41873.1	ALM52165.1	AJY51110.1	CEP36584.1	WP_018625018.1	AKE51997.1	ACV26588.1	orf11180	AOE49792.1	ADZ91247.1	AEF54711.1	ABR71226.1	CCK76186.1	CCU72064.1	AHK15940.1
OceaOF377	CAL16509.1	AFT71008.1	AJD48091.1	BAP13978.1	ABE58946.1	AJQ95314.1	AIA76529.1	ABC28965.1	CBV41874.1	ALM52166.1	AJY51109.1	CEP36583.1	WP_018625017.1	AKE51998.1	ACV26589.1	orf11190	AOE49793.1	ADZ91249.1	AEF54712.1	ABR71225.1	CCK76185.1	CCU72065.1	AHK15939.1
OceaOF378	CAL16514.1	AFT71003.1	AJD48097.1	BAP13983.1	ABE58951.1	AJQ95318.1	AIA76524.1	ABC28971.1	CBV41879.1	ALM52171.1	AJY51104.1	CEP36578.1	WP_018625004.1	AKE52006.1	ACV26603.1	orf11310	AOE49803.1	ADZ91254.1	AEF54896.1	ABR71051.1	CCK76181.1	CCU72069.1	AHK15936.1
OceaOF379	CAL16516.1	AFT71001.1	AJD48099.1	BAP13985.1	ABE58953.1	AJQ95319.1	AIA76522.1	ABC28973.1	CBV41881.1	ALM54587.1	AJY51102.1	CEP36576.1	WP_018625001.1	AKE52009.1	ACV26606.1	orf11340	AOE49806.1	ADZ91256.1	AEF54894.1	ABR71053.1	CCK76179.1	CCU72071.1	AHK15934.1
OceaOF380	CAL16517.1	AFT71000.1	AJD48100.1	BAP13986.1	ABE58954.1	AJQ95320.1	AIA76521.1	ABC28974.1	CBV41882.1	ALM52173.1	AJY51101.1	CEP36575.1	WP_018625000.1	AKE52010.1	ACV26607.1	orf11350	AOE49807.1	ADZ91257.1	AEF54893.1	ABR71054.1	CCK76178.1	CCU72072.1	AHK15933.1
OceaOF381	CAL16518.1	AFT70999.1	AJD48101.1	BAP13987.1	ABE58955.1	AJQ95321.1	AIA76520.1	ABC28975.1	CBV41883.1	ALM52174.1	AJY51100.1	CEP36574.1	WP_012801122.1	AKE52011.1	ACV26608.1	orf11360	AOE49808.1	ADZ91258.1	AEF54892.1	ABR71055.1	CCK76177.1	CCU72073.1	AHK15932.1
OceaOF382	CAL16520.1	AFT70997.1	AJD48103.1	BAP13989.1	ABE58957.1	AJQ95323.1	AIA76518.1	ABC28976.1	CBV41885.1	ALM52176.1	AJY51098.1	CEP36572.1	WP_018624998.1	AKE52013.1	ACV26610.1	orf11380	AOE49810.1	ADZ91535.1	AEF54729.1	ABR71191.1	CCK76175.1	CCU72074.1	AHK15931.1
OceaOF383	CAL16521.1	AFT70996.1	AJD48104.1	BAP13990.1	ABE58958.1	AJQ95324.1	AIA76517.1	ABC28977.1	CBV41886.1	ALM52177.1	AJY51097.1	CEP36571.1	WP_018624997.1	AKE52014.1	ACV26611.1	orf11390	AOE49811.1	ADZ91534.1	AEF54730.1	ABR71190.1	CCK76174.1	CCU72075.1	AHK15930.1
OceaOF384	CAL16522.1	AFT70995.1	AJD48105.1	BAP13991.1	ABE58959.1	AJQ95325.1	AIA76516.1	ABC28978.1	CBV41887.1	ALM54588.1	AJY51096.1	CEP36570.1	WP_033413884.1	AKE52015.1	ACV26612.1	orf11400	AOE49814.1	ADZ91533.1	AEF54731.1	ABR71189.1	CCK76173.1	CCU72076.1	AHK15929.1
OceaOF385	CAL16523.1	AFT70994.1	AJD48106.1	BAP13992.1	ABE58960.1	AJQ95326.1	AIA76515.1	ABC29458.1	CBV41888.1	ALM52178.1	AJY51095.1	CEP36569.1	WP_018624995.1	AKE52016.1	ACV26613.1	orf11410	AOE49815.1	ADZ91532.1	AEF54732.1	ABR71188.1	CCK76172.1	CCU72077.1	AHK17585.1
OceaOF386	CAL16525.1	AFT70992.1	AJD48108.1	BAP13994.1	ABE58962.1	AJQ96457.1	AIA76513.1	ABC29225.1	CBV41889.1	ALM52179.1	AJY51093.1	CEP36567.1	WP_018624992.1	AKE52018.1	ACV26615.1	orf11430	AOE49817.1	ADZ91531.1	AEF54733.1	ABR71187.1	CCK76906.1	CCU71176.1	AHK16576.1
OceaOF387	CAL16548.1	AFT70976.1	AJD48123.1	BAP14018.1	ABE58965.1	AJQ95881.1	AIA76510.1	ABC30672.1	CBV42928.1	ALM52184.1	AJY51090.1	CEP36561.1	WP_018624707.1	AKE51901.1	ACV26926.1	orf14260	AOE49693.1	ADZ91523.1	AEF54740.1	ABR71181.1	CCK76072.1	CCU72191.1	AHK15852.1
OceaOF388	CAL16575.1	AFT70181.1	AJD48863.1	BAP14045.1	ABE58977.1	AJQ95842.1	AIA76493.1	ABC29443.1	CBV42916.1	ALM52194.1	AJY51072.1	CEP36543.1	WP_018625727.1	AKE52223.1	ACV26460.1	orf09920	AOE50024.1	ADZ91490.1	AEF54906.1	ABR71040.1	CCK76251.1	CCU72303.1	AHK15758.1
OceaOF389	CAL16576.1	AFT70182.1	AJD48862.1	BAP14046.1	ABE58215.1	AJQ96525.1	AIA73706.1	ABC28654.1	CBV43453.1	ALM51507.1	AJY49579.1	CEP34762.1	WP_018625728.1	AKE52222.1	ACV26461.1	orf09930	AOE50023.1	ADZ90401.1	AEF55677.1	ABR70186.1	CCK75652.1	CCU71372.1	AHK16438.1
OceaOF390	CAL16578.1	AFT70184.1	AJD48860.1	BAP14048.1	ABE58216.1	AJQ96524.1	AIA74426.1	ABC28655.1	CBV44322.1	ALM54398.1	AJY48549.1	CEP38250.1	WP_018624101.1	AKE51398.1	ACV27571.1	orf20180	AOE49154.1	ADZ90402.1	AEF55676.1	ABR70187.1	CCK75653.1	CCU71373.1	AHK16437.1
OceaOF391	CAL16579.1	AFT70185.1	AJD48859.1	BAP14049.1	ABE58217.1	AJQ96522.1	AIA73705.1	ABC28657.1	CBV43452.1	ALM54505.1	AJY49580.1	CEP34763.1	WP_018623702.1	AKE53127.1	ACV27971.1	orf24100	AOE50961.1	ADZ90404.1	AEF55675.1	ABR70188.1	CCK75654.1	CCU71374.1	AHK16436.1
OceaOF392	CAL16585.1	AFT70190.1	AJD48838.1	BAP14057.1	ABE57919.1	AJQ96752.1	AIA74932.1	ABC31934.1	CBV43694.1	ALM51332.1	AJY52266.1	CEP37754.1	WP_018624334.1	AKE52559.1	ACV27334.1	orf17910	AOE50386.1	ADZ90412.1	AEF55668.1	ABR70195.1	CCK77263.1	CCU71772.1	AHK16164.1
OceaOF393	CAL16587.1	AFT70192.1	AJD48836.1	BAP14059.1	ABE57921.1	AJQ94669.1	AIA74934.1	ABC31932.1	CBV43692.1	ALM51334.1	AJY52264.1	CEP37752.1	WP_018624335.1	AKE52558.1	ACV27333.1	orf17900	AOE50385.1	ADZ90414.1	AEF55666.1	ABR70196.1	CCK77116.1	CCU72760.1	AHK15441.1
OceaOF394	CAL16589.1	AFT70194.1	AJD48834.1	BAP14061.1	ABE57923.1	AJQ94671.1	AIA74936.1	ABC31929.1	CBV43690.1	ALM51337.1	AJY52262.1	CEP37750.1	WP_018624337.1	AKE52556.1	ACV27331.1	orf17880	AOE50383.1	ADZ90417.1	AEF55663.1	ABR70199.1	CCK75190.1	CCU72850.1	AHK15370.1
OceaOF395	CAL16590.1	AFT70195.1	AJD48833.1	BAP14062.1	ABE57924.1	AJQ94672.1	AIA74937.1	ABC31928.1	CBV43689.1	ALM51338.1	AJY52261.1	CEP37749.1	WP_018624338.1	AKE52555.1	ACV27330.1	orf17870	AOE50382.1	ADZ90418.1	AEF55662.1	ABR70200.1	CCK75191.1	CCU72849.1	AHK15371.1
OceaOF396	CAL16591.1	AFT70196.1	AJD48832.1	BAP14063.1	ABE57925.1	AJQ94673.1	AIA74938.1	ABC31927.1	CBV43688.1	ALM51339.1	AJY52259.1	CEP37747.1	WP_018624344.1	AKE52537.1	ACV27322.1	orf17820	AOE50364.1	ADZ90419.1	AEF55661.1	ABR70201.1	CCK75192.1	CCU72848.1	AHK15372.1
OceaOF397	CAL16592.1	AFT70197.1	AJD48831.1	BAP14064.1	ABE57926.1	AJQ94674.1	AIA74939.1	ABC31926.1	CBV43687.1	ALM51340.1	AJY52258.1	CEP37746.1	WP_018624345.1	AKE52536.1	ACV27321.1	orf17810	AOE50363.1	ADZ90420.1	AEF55660.1	ABR70202.1	CCK75193.1	CCU72847.1	AHK15373.1
OceaOF398	CAL16593.1	AFT70198.1	AJD48830.1	BAP14065.1	ABE57927.1	AJQ94675.1	AIA74940.1	ABC31925.1	CBV43686.1	ALM51341.1	AJY52257.1	CEP37745.1	WP_018624346.1	AKE52535.1	ACV27320.1	orf17800	AOE50362.1	ADZ90421.1	AEF55659.1	ABR70203.1	CCK75194.1	CCU72846.1	AHK15374.1
OceaOF399	CAL16594.1	AFT70199.1	AJD48829.1	BAP14066.1	ABE57928.1	AJQ94676.1	AIA74941.1	ABC31924.1	CBV43685.1	ALM51342.1	AJY52256.1	CEP37744.1	WP_018624347.1	AKE52534.1	ACV27319.1	orf17790	AOE50361.1	ADZ90422.1	AEF55658.1	ABR70204.1	CCK75195.1	CCU72845.1	AHK15375.1
OceaOF400	CAL16595.1	AFT70200.1	AJD48828.1	BAP14067.1	ABE57929.1	AJQ94677.1	AIA74942.1	ABC31923.1	CBV43684.1	ALM51343.1	AJY52255.1	CEP37743.1	WP_018624348.1	AKE52533.1	ACV27318.1	orf17780	AOE50360.1	ADZ90423.1	AEF55657.1	ABR70205.1	CCK75196.1	CCU72844.1	AHK15376.1
OceaOF401	CAL16596.1	AFT70201.1	AJD48827.1	BAP14068.1	ABE57930.1	AJQ94678.1	AIA74943.1	ABC31922.1	CBV43683.1	ALM51344.1	AJY52254.1	CEP37742.1	WP_018624349.1	AKE52532.1	ACV27317.1	orf17770	AOE50359.1	ADZ90424.1	AEF55656.1	ABR70206.1	CCK75197.1	CCU72843.1	AHK15377.1
OceaOF402	CAL16597.1	AFT70202.1	AJD48826.1	BAP14069.1	ABE57931.1	AJQ94679.1	AIA74944.1	ABC31921.1	CBV43682.1	ALM54486.1	AJY52253.1	CEP37741.1	WP_018624350.1	AKE52531.1	ACV27316.1	orf17760	AOE50358.1	ADZ90425.1	AEF55655.1	ABR70207.1	CCK75198.1	CCU72842.1	AHK15378.1
OceaOF403	CAL16598.1	AFT70203.1	AJD48825.1	BAP14070.1	ABE57932.1	AJQ94680.1	AIA74945.1	ABC31920.1	CBV43681.1	ALM51345.1	AJY52252.1	CEP37740.1	WP_018624351.1	AKE52530.1	ACV27315.1	orf17750	AOE50357.1	ADZ90426.1	AEF55654.1	ABR70208.1	CCK75199.1	CCU72841.1	AHK15379.1
OceaOF404	CAL16599.1	AFT70204.1	AJD48824.1	BAP14071.1	ABE57933.1	AJQ94681.1	AIA74946.1	ABC31919.1	CBV43680.1	ALM54487.1	AJY52251.1	CEP37739.1	WP_018624352.1	AKE52529.1	ACV27314.1	orf17740	AOE50356.1	ADZ90427.1	AEF55653.1	ABR70209.1	CCK75200.1	CCU72840.1	AHK15380.1
OceaOF405	CAL16601.1	AFT70206.1	AJD48822.1	BAP14073.1	ABE57935.1	AJQ94683.1	AIA74948.1	ABC31916.1	CBV43678.1	ALM51346.1	AJY52249.1	CEP37737.1	WP_018624354.1	AKE52527.1	ACV27312.1	orf17720	AOE50354.1	ADZ90429.1	AEF55651.1	ABR70211.1	CCK75202.1	CCU72838.1	AHK15381.1
OceaOF406	CAL16602.1	AFT70207.1	AJD48821.1	BAP14074.1	ABE57936.1	AJQ94684.1	AIA74949.1	ABC31915.1	CBV43677.1	ALM51347.1	AJY52248.1	CEP37736.1	WP_033413984.1	AKE52526.1	ACV27311.1	orf17710	AOE50353.1	ADZ90430.1	AEF55650.1	ABR70212.1	CCK75203.1	CCU72837.1	AHK15382.1
OceaOF407	CAL16603.1	AFT70208.1	AJD48820.1	BAP14075.1	ABE57937.1	AJQ94685.1	AIA74950.1	ABC31914.1	CBV43676.1	ALM51348.1	AJY52247.1	CEP37735.1	WP_018624356.1	AKE52525.1	ACV27310.1	orf17700	AOE50352.1	ADZ90431.1	AEF55649.1	ABR70213.1	CCK75204.1	CCU72836.1	AHK15383.1
OceaOF408	CAL16604.1	AFT70209.1	AJD48819.1	BAP14076.1	ABE57938.1	AJQ94686.1	AIA74951.1	ABC31913.1	CBV43675.1	ALM51349.1	AJY52246.1	CEP37734.1	WP_018624357.1	AKE52524.1	ACV27309.1	orf17690	AOE50351.1	ADZ90432.1	AEF55648.1	ABR70214.1	CCK75205.1	CCU72835.1	AHK15384.1
OceaOF409	CAL16605.1	AFT70210.1	AJD48818.1	BAP14077.1	ABE57939.1	AJQ94687.1	AIA74952.1	ABC31912.1	CBV43674.1	ALM51350.1	AJY52245.1	CEP37733.1	WP_018624358.1	AKE52523.1	ACV27308.1	orf17680	AOE50350.1	ADZ90433.1	AEF55647.1	ABR70215.1	CCK75206.1	CCU72834.1	AHK15385.1
OceaOF410	CAL16606.1	AFT70211.1	AJD48817.1	BAP14078.1	ABE57940.1	AJQ94688.1	AIA74953.1	ABC28698.1	CBV43673.1	ALM51351.1	AJY52244.1	CEP37732.1	WP_018624359.1	AKE52522.1	ACV27307.1	orf17670	AOE50349.1	ADZ90434.1	AEF55646.1	ABR70216.1	CCK75181.1	CCU71181.1	AHK16572.1
OceaOF411	CAL16608.1	AFT70213.1	AJD48813.1	BAP14080.1	ABE57942.1	AJQ94691.1	AIA74955.1	ABC28700.1	CBV43671.1	ALM51358.1	AJY52242.1	CEP37730.1	WP_018624376.1	AKE52513.1	ACV27289.1	orf17510	AOE50340.1	ADZ90436.1	AEF55644.1	ABR70218.1	CCK75182.1	CCU71182.1	AHK17782.1
OceaOF412	CAL16610.1	AFT70215.1	AJD48812.1	BAP14082.1	ABE57979.1	AJQ94692.1	AIA75104.1	ABC28702.1	CBV43635.1	ALM51408.1	AJY52053.1	CEP37524.1	WP_018625517.1	AKE52420.1	ACV26269.1	orf07830	AOE50242.1	ADZ90447.1	AEF55638.1	ABR70227.1	CCK77016.1	CCU73473.1	AHK14904.1
OceaOF413	CAL16611.1	AFT70216.1	AJD48811.1	BAP14083.1	ABE57980.1	AJQ95843.1	AIA75105.1	ABC28703.1	CBV43634.1	ALM51409.1	AJY52052.1	CEP37523.1	WP_018625518.1	AKE52419.1	ACV26270.1	orf07840	AOE50241.1	ADZ92591.1	AEF55754.1	ABR70055.1	CCK74735.1	CCU73279.1	AHK15047.1
OceaOF414	CAL16612.1	AFT70217.1	AJD48810.1	BAP14084.1	ABE57981.1	AJQ94693.1	AIA75106.1	ABC28704.1	CBV43633.1	ALM51410.1	AJY52051.1	CEP37522.1	WP_018625519.1	AKE52418.1	ACV26271.1	orf07850	AOE50240.1	ADZ90448.1	AEF55637.1	ABR70228.1	CCK77015.1	CCU73472.1	AHK14905.1
OceaOF415	CAL16614.1	AFT70219.1	AJD48808.1	BAP14086.1	ABE59985.1	AJQ96483.1	AIA73584.1	ABC28707.1	CBV43501.1	ALM51637.1	AJY49737.1	CEP34946.1	WP_018625521.1	AKE52417.1	ACV26273.1	orf07870	AOE50238.1	ADZ90450.1	AEF55635.1	ABR70230.1	CCK77013.1	CCU73460.1	AHK14912.1
OceaOF416	CAL16615.1	AFT70220.1	AJD48807.1	BAP14087.1	ABE59984.1	AJQ96482.1	AIA73583.1	ABC28708.1	CBV43500.1	ALM54523.1	AJY49738.1	CEP34947.1	WP_018625529.1	AKE52409.1	ACV26281.1	orf07960	AOE50227.1	ADZ90451.1	AEF55634.1	ABR70231.1	CCK77012.1	CCU73459.1	AHK14913.1
OceaOF417	CAL16616.1	AFT70221.1	AJD48806.1	BAP14088.1	ABE59983.1	AJQ96481.1	AIA73582.1	ABC28709.1	CBV43499.1	ALM51638.1	AJY49739.1	CEP34948.1	WP_018625530.1	AKE52408.1	ACV26282.1	orf07970	AOE50226.1	ADZ90452.1	AEF55633.1	ABR70232.1	CCK77011.1	CCU73458.1	AHK14914.1
OceaOF418	CAL16617.1	AFT70222.1	AJD48805.1	BAP14089.1	ABE59981.1	AJQ96480.1	AIA73580.1	ABC28711.1	CBV43497.1	ALM51640.1	AJY49741.1	CEP34950.1	WP_018625532.1	AKE52406.1	ACV26284.1	orf07990	AOE50224.1	ADZ90454.1	AEF55631.1	ABR70234.1	CCK77009.1	CCU73456.1	AHK14916.1
OceaOF419	CAL16625.1	AFT70230.1	AJD47916.1	BAP14097.1	ABE58701.1	AJQ94944.1	AIA75458.1	ABC29115.1	CBV41895.1	ALM51899.1	AJY51560.1	CEP37009.1	WP_018624564.1	AKE51763.1	ACV26386.1	orf15590	AOE49553.1	ADZ91423.1	AEF54723.1	ABR71202.1	CCK76452.1	CCU72362.1	AHK15734.1
OceaOF420	CAL16628.1	AFT70889.1	AJD47919.1	BAP14100.1	ABE58702.1	AJQ96894.1	AIA75459.1	ABC29119.1	CBV41896.1	ALM51902.1	AJY51559.1	CEP37008.1	WP_018625250.1	AKE52749.1	ACV26002.1	orf05220	AOE50569.1	ADZ91539.1	AEF54725.1	ABR71194.1	CCK74202.1	CCU70542.1	AHK14645.1
OceaOF421	CAL16638.1	AFT70520.1	AJD48363.1	BAP14111.1	ABE59240.1	AJQ95236.1	AIA76125.1	ABC29344.1	CBV42488.1	ALM52549.1	AJY50706.1	CEP36162.1	WP_018624122.1	AKE51415.1	ACV27552.1	orf20000	AOE49170.1	ADZ91555.1	AEF54678.1	ABR71266.1	CCK76206.1	CCU72249.1	AHK15801.1
OceaOF422	CAL16649.1	AFT70671.1	AJD48399.1	BAP14124.1	ABE59409.1	AJQ95971.1	AIA75963.1	ABC28979.1	CBV42321.1	ALM52753.1	AJY50517.1	CEP35938.1	WP_018625735.1	AKE52215.1	ACV26468.1	orf10000	AOE50016.1	ADZ91510.1	AEF54926.1	ABR71019.1	CCK76453.1	CCU72365.1	AHK15732.1
OceaOF423	CAL16651.1	AFT70666.1	AJD48397.1	BAP14126.1	ABE59407.1	AJQ95856.1	AIA75964.1	ABC28980.1	CBV42323.1	ALM52752.1	AJY50518.1	CEP35939.1	WP_026309253.1	AKE51548.1	ACV27381.1	orf18420	AOE49328.1	ADZ91508.1	AEF54924.1	ABR71021.1	CCK76169.1	CCU72000.1	AHK15989.1
OceaOF424	CAL16652.1	AFT70665.1	AJD48395.1	BAP14127.1	ABE59405.1	AJQ95855.1	AIA76017.1	ABC28981.1	CBV42238.1	ALM52486.1	AJY50576.1	CEP35998.1	WP_018624288.1	AKE51553.1	ACV27377.1	orf18370	AOE49333.1	ADZ91506.1	AEF54922.1	ABR71024.1	CCK76234.1	CCU72289.1	AHK15770.1
OceaOF425	CAL16654.1	AFT70663.1	AJD48393.1	BAP14129.1	ABE59404.1	AJQ95854.1	AIA76018.1	ABC28982.1	CBV42239.1	ALM52487.1	AJY50577.1	CEP35999.1	WP_018624289.1	AKE51554.1	ACV27376.1	orf18360	AOE49334.1	ADZ91505.1	AEF54921.1	ABR71025.1	CCK76233.1	CCU72288.1	AHK15771.1
OceaOF426	CAL16657.1	AFT70656.1	AJD48390.1	BAP14132.1	ABE59398.1	AJQ95851.1	AIA76011.1	ABC28987.1	CBV42229.1	ALM52479.1	AJY50570.1	CEP35992.1	WP_018624297.1	AKE51564.1	ACV27368.1	orf18260	AOE49340.1	ADZ91810.1	AEF55126.1	ABR70648.1	CCK76229.1	CCU72273.1	AHK15780.1
OceaOF427	CAL16658.1	AFT70655.1	AJD48389.1	BAP14133.1	ABE59397.1	AJQ95850.1	AIA76012.1	ABC28988.1	CBV42230.1	ALM52480.1	AJY50571.1	CEP35993.1	WP_018624298.1	AKE51565.1	ACV27367.1	orf18250	AOE49341.1	ADZ91809.1	AEF55125.1	ABR70649.1	CCK76228.1	CCU72272.1	AHK15781.1
OceaOF428	CAL16659.1	AFT70654.1	AJD48388.1	BAP14134.1	ABE59396.1	AJQ95849.1	AIA76013.1	ABC28989.1	CBV42231.1	ALM52481.1	AJY50572.1	CEP35994.1	WP_018624301.1	AKE51568.1	ACV27364.1	orf18220	AOE49344.1	ADZ91808.1	AEF55124.1	ABR70650.1	CCK76227.1	CCU72271.1	AHK15782.1
OceaOF429	CAL16661.1	AFT70652.1	AJD48386.1	BAP14136.1	ABE59394.1	AJQ95847.1	AIA76015.1	ABC28992.1	CBV42233.1	ALM52483.1	AJY50574.1	CEP35996.1	WP_015780967.1	AKE51570.1	ACV27362.1	orf18200	AOE49346.1	ADZ91806.1	AEF55122.1	ABR70652.1	CCK76225.1	CCU72269.1	AHK15784.1
OceaOF430	CAL16669.1	AFT70644.1	AJD48378.1	BAP14144.1	ABE59297.1	AJQ95414.1	AIA76042.1	ABC29326.1	CBV42579.1	ALM52508.1	AJY50617.1	CEP36040.1	WP_018624325.1	AKE51587.1	ACV27343.1	orf18000	AOE49365.1	ADZ92063.1	AEF55147.1	ABR70627.1	CCK76221.1	CCU72265.1	AHK15786.1
OceaOF431	CAL16672.1	AFT70641.1	AJD48375.1	BAP14147.1	ABE59294.1	AJQ95416.1	AIA76045.1	ABC29329.1	CBV42576.1	ALM52510.1	AJY50620.1	CEP36043.1	WP_018624328.1	AKE51589.1	ACV27340.1	orf17970	AOE49368.1	ADZ92060.1	AEF55144.1	ABR70630.1	CCK75015.1	CCU72263.1	AHK15788.1
OceaOF432	CAL16673.1	AFT70640.1	AJD48374.1	BAP14148.1	ABE59293.1	AJQ95417.1	AIA76046.1	ABC29330.1	CBV42575.1	ALM52511.1	AJY50621.1	CEP36044.1	WP_018624329.1	AKE51590.1	ACV27339.1	orf17960	AOE49369.1	ADZ92059.1	AEF55143.1	ABR70631.1	CCK76219.1	CCU72262.1	AHK15789.1
OceaOF433	CAL16678.1	AFT70513.1	AJD48370.1	BAP14153.1	ABE59290.1	AJQ95413.1	AIA76049.1	ABC29335.1	CBV42572.1	ALM52513.1	AJY50624.1	CEP36047.1	WP_018625444.1	AKE51604.1	ACV26198.1	orf07100	AOE49384.1	ADZ90632.1	AEF55141.1	ABR70633.1	CCK76215.1	CCU72257.1	AHK15793.1
OceaOF434	CAL16682.1	AFT70883.1		BAP14157.1	ABE57464.1	AJQ96844.1, AJQ94229.1	AIA74268.1	ABC27481.1	CBV40968.1	ALM50943.1	AJY48843.1	CEP33935.1	WP_018624061.1	AKE51371.1	ACV27618.1	orf20520	AOE49121.1	ADZ90297.1	AEF55846.1	ABR69986.1	CCK75086.1	CCU71042.1	AHK16671.1
OceaOF435	CAL16700.1	AFT70705.1	AJD48158.1	BAP14175.1	ABE60339.1	AJQ95201.1	AIA74908.1	ABC31691.1	CBV43724.1	ALM51296.1	AJY52290.1	CEP37778.1	WP_018625536.1	AKE52402.1	ACV26288.1	orf08070	AOE50219.1	ADZ91403.1	AEF54769.1	ABR71146.1	CCK75804.1	CCU72429.1	AHK15686.1
OceaOF436	CAL16714.1	AFT70233.1	AJD48183.1	BAP14189.1	ABE58232.1	AJQ94595.1	AIA73693.1	ABC29002.1	CBV43428.1	ALM54517.1	AJY49592.1	CEP34775.1	WP_018625388.1	AKE52609.1	ACV26140.1	orf06600	AOE50434.1	ADZ91409.1	AEF54763.1	ABR71152.1	CCK75815.1	CCU72419.1	AHK15692.1
OceaOF437	CAL16720.1	AFT70249.1	AJD48191.1	BAP14195.1	ABE59794.1	AJQ95389.1	AIA75434.1	ABC29153.1	CBV42952.1	ALM54556.1	AJY51584.1	CEP37033.1	WP_018625731.1	AKE52218.1	ACV26464.1	orf09960	AOE50019.1	ADZ90607.1	AEF54014.1	ABR72174.1	CCK76033.1	CCU72315.1	AHK15753.1
OceaOF438	CAL16721.1	AFT70250.1	AJD48192.1	BAP14196.1	ABE59793.1	AJQ95390.1	AIA75435.1	ABC29154.1	CBV42951.1	ALM51877.1	AJY51583.1	CEP37032.1	WP_018625732.1	AKE52217.1	ACV26465.1	orf09970	AOE50018.1	ADZ90608.1	AEF54015.1	ABR72173.1	CCK76034.1	CCU72314.1	AHK15754.1
OceaOF439	CAL16722.1	AFT70251.1	AJD48193.1	BAP14197.1	ABE59792.1	AJQ95391.1	AIA75436.1	ABC29155.1	CBV42950.1	ALM51878.1	AJY51582.1	CEP37031.1	WP_018625087.1	AKE52172.1	ACV26515.1	orf10480	AOE49976.1	ADZ90610.1	AEF54017.1	ABR72171.1	CCK76035.1	CCU72222.1	AHK15822.1
OceaOF440	CAL16723.1	AFT70252.1	AJD48194.1	BAP14198.1	ABE59791.1	AJQ95392.1	AIA75437.1	ABC29156.1	CBV42949.1	ALM51879.1	AJY51581.1	CEP37030.1	WP_018625086.1	AKE52171.1	ACV26516.1	orf10490	AOE49975.1	ADZ90611.1	AEF54018.1	ABR72170.1	CCK76036.1	CCU72221.1	AHK15823.1
OceaOF441	CAL16733.1	AFT70258.1	AJD48203.1	BAP14208.1	ABE59787.1	AJQ95397.1	AIA75442.1	ABC29162.1	CBV42945.1	ALM54558.1	AJY51576.1	CEP37025.1	WP_018624761.1	AKE51950.1	ACV26876.1	orf13730	AOE49747.1	ADZ90616.1	AEF54023.1	ABR72166.1	CCK76042.1	CCU72215.1	AHK15829.1
OceaOF442	CAL16734.1	AFT70259.1	AJD48204.1	BAP14209.1	ABE59786.1	AJQ95398.1	AIA75443.1	ABC29163.1	CBV42944.1	ALM51883.1	AJY51575.1	CEP37024.1	WP_018624762.1	AKE51951.1	ACV26875.1	orf13720	AOE49748.1	ADZ90617.1	AEF54024.1	ABR72165.1	CCK76043.1	CCU72214.1	AHK15830.1
OceaOF443	CAL16738.1	AFT70267.1	AJD48208.1	BAP14213.1	ABE59783.1	AJQ95401.1	AIA75446.1	ABC29252.1	CBV42941.1	ALM51885.1	AJY51572.1	CEP37021.1	WP_026309339.1	AKE52155.1	ACV26538.1	orf10670	AOE49963.1	ADZ90620.1	AEF54027.1	ABR72162.1	CCK76046.1	CCU72211.1	AHK15833.1
OceaOF444	CAL16739.1	AFT70268.1	AJD48209.1	BAP14214.1	ABE59782.1	AJQ95402.1	AIA75447.1	ABC29253.1	CBV42940.1	ALM51886.1	AJY51571.1	CEP37020.1	WP_018625068.1	AKE52154.1	ACV26539.1	orf10680	AOE49962.1	ADZ90621.1	AEF54028.1	ABR72161.1	CCK76047.1	CCU72210.1	AHK15834.1
OceaOF445	CAL16740.1	AFT70269.1	AJD48210.1	BAP14215.1	ABE58682.1	AJQ95403.1	AIA75448.1	ABC29254.1	CBV42937.1	ALM51887.1	AJY51570.1	CEP37019.1	WP_018625067.1	AKE52153.1	ACV26540.1	orf10690	AOE49961.1	ADZ90622.1	AEF54029.1	ABR72160.1	CCK76048.1	CCU72209.1	AHK15835.1
OceaOF446	CAL16742.1	AFT70271.1	AJD48211.1	BAP14217.1	ABE59665.1	AJQ95405.1	AIA75548.1	ABC29256.1	CBV43254.1	ALM51802.1	AJY51330.1	CEP35527.1	WP_018625065.1	AKE52151.1	ACV26542.1	orf10710	AOE49959.1	ADZ90624.1	AEF54031.1	ABR72158.1	CCK76050.1	CCU72207.1	AHK15837.1
OceaOF447	CAL16747.1	AFT70276.1	AJD48215.1	BAP14222.1	ABE59277.1	AJQ95785.1	AIA76108.1	ABC29349.1	CBV42510.1	ALM52526.1	AJY50689.1	CEP36145.1	WP_018624650.1	AKE51841.1	ACV26988.1	orf14830	AOE49626.1	ADZ92045.1	AEF54036.1	ABR72153.1	CCK76057.1	CCU72200.1	AHK15843.1
OceaOF448	CAL16752.1	AFT70306.1	AJD48220.1	BAP14227.1	ABE59483.1	AJQ95823.1	AIA75570.1	ABC30756.1	CBV42694.1	ALM52381.1	AJY51307.1	CEP35550.1	WP_026309279.1	AKE51733.1	ACV26365.1	orf15810	AOE49518.1	ADZ92040.1	AEF54040.1	ABR72148.1	CCK76060.1	CCU72197.1	AHK15846.1
OceaOF449	CAL16753.1	AFT70307.1	AJD48221.1	BAP14228.1	ABE59484.1	AJQ95822.1	AIA75569.1	ABC30757.1	CBV42695.1	ALM52380.1	AJY51308.1	CEP35549.1	WP_018624529.1	AKE51734.1	ACV26366.1	orf15800	AOE49519.1	ADZ92039.1	AEF54041.1	ABR72147.1	CCK76061.1	CCU72196.1	AHK15847.1
OceaOF450	CAL16754.1	AFT70308.1	AJD48222.1	BAP14229.1	ABE59485.1	AJQ95821.1	AIA75568.1	ABC30758.1	CBV42696.1	ALM52379.1	AJY51309.1	CEP35548.1	WP_018624530.1	AKE51735.1	ACV26367.1	orf15790	AOE49520.1	ADZ92038.1	AEF54042.1	ABR72146.1	CCK76062.1	CCU72195.1	AHK15848.1
OceaOF451	CAL16772.1	AFT70496.1	AJD48242.1	BAP14247.1	ABE59241.1	AJQ95235.1	AIA76124.1	ABC29343.1	CBV42489.1	ALM52548.1	AJY50705.1	CEP36161.1	WP_018625700.1	AKE51744.1	ACV27017.1	orf09690	AOE49534.1	ADZ91185.1	AEF54825.1	ABR71091.1	CCK76207.1	CCU72250.1	AHK15800.1
OceaOF452	CAL16835.1	AFT70592.1	AJD47963.1	BAP14284.1	ABE58208.1	AJQ96461.1	AIA73735.1	ABC31434.1	CBV41561.1	ALM51491.1	AJY49562.1	CEP34746.1	WP_018625545.1	AKE52390.1	ACV26302.1	orf08160	AOE50208.1	ADZ92218.1	AEF53913.1	ABR72297.1	CCK75514.1	CCU72699.1	AHK15488.1
OceaOF453	CAL16839.1	AFT70596.1	AJD47959.1	BAP14288.1	ABE58069.1	AJQ96464.1	AIA75142.1	ABC31690.1	CBV43595.1	ALM51441.1	AJY52019.1	CEP37491.1	WP_018625540.1	AKE52398.1	ACV26292.1	orf08110	AOE50215.1	ADZ92219.1	AEF53912.1	ABR72298.1	CCK75510.1	CCU72704.1	AHK15483.1
OceaOF454	CAL16840.1	AFT70597.1	AJD47958.1	BAP14289.1	ABE58068.1	AJQ96465.1	AIA75141.1	ABC28960.1	CBV43596.1	ALM51440.1	AJY52020.1	CEP37492.1	WP_018625539.1	AKE52399.1	ACV26291.1	orf08100	AOE50216.1	ADZ92220.1	AEF53911.1	ABR72299.1	CCK75509.1	CCU72705.1	AHK15482.1
OceaOF455	CAL16842.1	AFT70599.1	AJD47956.1	BAP14291.1	ABE58066.1	AJQ96467.1	AIA75140.1	ABC28958.1	CBV43597.1	ALM51439.1	AJY52021.1	CEP37493.1	WP_018625537.1	AKE52401.1	ACV26289.1	orf08080	AOE50218.1	ADZ92222.1	AEF53909.1	ABR72301.1	CCK75507.1	CCU72707.1	AHK15480.1
OceaOF456	CAL16848.1	AFT70607.1	AJD47947.1	BAP14299.1	ABE59966.1	AJQ95988.1	AIA73277.1	ABC31641.1	CBV43485.1	ALM51651.1	AJY50167.1	CEP35475.1	WP_051082516.1	AKE51618.1	ACV26211.1	orf07260	AOE49397.1	ADZ91384.1	AEF54785.1	ABR71130.1	CCK77351.1	CCU70697.1	AHK14758.1
OceaOF457	CAL16849.1	AFT70606.1	AJD47948.1	BAP14298.1	ABE59967.1	AJQ95989.1	AIA73278.1	ABC31642.1	CBV43486.1	ALM54525.1	AJY50166.1	CEP35474.1	WP_018625458.1	AKE51617.1	ACV26210.1	orf07250	AOE49396.1	ADZ91383.1	AEF54786.1	ABR71129.1	CCK77352.1	CCU70696.1	AHK14757.1
OceaOF458	CAL16850.1	AFT70608.1	AJD47946.1	BAP14300.1	ABE59965.1	AJQ95987.1	AIA73276.1	ABC31640.1	CBV43484.1	ALM54526.1	AJY50168.1	CEP35476.1	WP_018625460.1	AKE51619.1	ACV26212.1	orf07270	AOE49398.1	ADZ91385.1	AEF54784.1	ABR71131.1	CCK77350.1	CCU70698.1	AHK14759.1
OceaOF459	CAL16871.1	AFT70624.1	AJD48311.1	BAP14322.1	ABE59227.1	AJQ95866.1	AIA76139.1	ABC30646.1	CBV42471.1	ALM52606.1	AJY50719.1	CEP36175.1	WP_018623716.1	AKE53112.1	ACV27956.1	orf23940	AOE50949.1	ADZ91183.1	AEF54662.1	ABR71285.1	CCK76085.1	CCU72178.1	AHK15861.1
OceaOF460	CAL16883.1	AFT70639.1	AJD48334.1	BAP14334.1	ABE59771.1	AJQ95827.1	AIA75554.1	ABC29451.1	CBV41622.1	ALM51808.1	AJY51324.1	CEP35533.1	WP_018624595.1	AKE51799.1	ACV26416.1	orf15270	AOE49583.1	ADZ92298.1	AEF54163.1	ABR71878.1	CCK76198.1	CCU72045.1	AHK15956.1
OceaOF461	CAL16885.1	AFT70508.1	AJD48337.1	BAP14336.1	ABE59775.1	AJQ95339.1	AIA75552.1	ABC29446.1	CBV41620.1	ALM51806.1	AJY51326.1	CEP35531.1	WP_018625689.1	AKE52243.1	ACV27028.1	orf09580	AOE50046.1	ADZ91552.1	AEF54681.1	ABR71263.1	CCK76201.1	CCU72042.1	AHK15959.1
OceaOF462	CAL16902.1	AFT70896.1	AJD48071.1	BAP14353.1	ABE58623.1	AJQ92338.1	AIA75921.1	ABC29250.1	CBV42129.1	ALM52283.1	AJY50471.1	CEP35891.1	WP_018624776.1	AKE52137.1	ACV26861.1	orf13580	AOE49945.1	ADZ91328.1	AEF54650.1	ABR70971.1	CCK76028.1	CCU71968.1	AHK16011.1
OceaOF463	CAL16903.1	AFT70897.1	AJD48070.1	BAP14354.1	ABE58622.1	AJQ94995.1	AIA75920.1	ABC29249.1	CBV42128.1	ALM52282.1	AJY50470.1	CEP35890.1	WP_018624744.1	AKE51934.1	ACV26892.1	orf13910	AOE49733.1	ADZ91327.1	AEF54649.1	ABR70970.1	CCK76027.1	CCU71967.1	AHK16012.1
OceaOF464	CAL16906.1	AFT70900.1	AJD48067.1	BAP14358.1	ABE58619.1	AJQ94992.1	AIA75917.1	ABC29246.1	CBV42125.1	ALM52280.1	AJY50467.1	CEP35887.1	WP_018624741.1	AKE51931.1	ACV26895.1	orf13940	AOE49730.1	ADZ91324.1	AEF54646.1	ABR70967.1	CCK76024.1	CCU71964.1	AHK16014.1
OceaOF465	CAL16911.1	AFT70905.1	AJD48062.1	BAP14363.1	ABE58614.1	AJQ94987.1	AIA75912.1	ABC29241.1	CBV42120.1	ALM54596.1	AJY50462.1	CEP35882.1	WP_018624739.1	AKE51929.1	ACV26897.1	orf13960	AOE49728.1	ADZ91319.1	AEF54641.1	ABR70962.1	CCK76020.1	CCU71958.1	AHK16018.1
OceaOF466	CAL16915.1	AFT70909.1	AJD48058.1	BAP14367.1	ABE59798.1	AJQ94984.1	AIA75909.1	ABC29238.1	CBV42118.1	ALM52277.1	AJY50459.1	CEP35879.1	WP_018624576.1	AKE51774.1	ACV26397.1	orf15470	AOE49564.1	ADZ91515.1	AEF54929.1	ABR71015.1	CCK76017.1	CCU71955.1	AHK16020.1
OceaOF467	CAL16917.1	AFT70910.1	AJD48057.1	BAP14369.1	ABE59799.1	AJQ94983.1	AIA75908.1	ABC29237.1	CBV42117.1	ALM52276.1	AJY50458.1	CEP35878.1	WP_018624574.1	AKE51772.1	ACV26396.1	orf15480	AOE49562.1	ADZ91516.1	AEF54930.1	ABR71014.1	CCK76016.1	CCU71954.1	AHK16021.1
OceaOF468	CAL16919.1	AFT70912.1	AJD48055.1	BAP14371.1	ABE59801.1	AJQ94981.1	AIA75906.1	ABC29234.1	CBV42115.1	ALM52274.1	AJY50456.1	CEP35876.1	WP_018624572.1	AKE51770.1	ACV26394.1	orf15500	AOE49560.1	ADZ91518.1	AEF54932.1	ABR71012.1	CCK76014.1	CCU71952.1	AHK16023.1
OceaOF469	CAL16921.1	AFT70915.1	AJD48049.1	BAP14373.1	ABE59813.1	AJQ95179.1	AIA75484.1	ABC29230.1	CBV43281.1	ALM51776.1	AJY50173.1	CEP35481.1	WP_018625667.1	AKE52271.1	ACV27051.1	orf09360	AOE50076.1	ADZ91480.1	AEF54747.1	ABR71166.1	CCK75496.1	CCU72719.1	AHK15469.1
OceaOF470	CAL16922.1	AFT70916.1	AJD48048.1	BAP14374.1	ABE59814.1	AJQ95178.1	AIA75483.1	ABC29229.1	CBV43282.1	ALM51775.1	AJY50172.1	CEP35480.1	WP_018624553.1	AKE51755.1	ACV26375.1	orf15700	AOE49546.1	ADZ91481.1	AEF54748.1	ABR71165.1	CCK75495.1	CCU72720.1	AHK15468.1
OceaOF471	CAL16931.1	AFT70932.1	AJD48034.1	BAP14385.1	ABE59817.1	AJQ95176.1	AIA75480.1	ABC29226.1	CBV43285.1	ALM51772.1	AJY50169.1	CEP35477.1	WP_018624822.1	AKE52087.1	ACV26812.1	orf13040	AOE49894.1	ADZ91484.1	AEF54900.1	ABR71046.1	CCK75974.1	CCU72241.1	AHK15808.1
OceaOF472	CAL16933.1	AFT70934.1	AJD48032.1	BAP14387.1	ABE58974.1	AJQ93482.1	AIA76496.1	ABC29542.1	CBV42919.1	ALM52191.1	AJY51075.1	CEP36546.1	WP_018624547.1	AKE51750.1	ACV26369.1	orf15760	AOE49540.1	ADZ91182.1	AEF54661.1	ABR71288.1	CCK76095.1	CCU72094.1	AHK15915.1
OceaOF473	CAL16936.1	AFT70937.1	AJD48025.1	BAP14390.1	ABE59837.1	AJQ95173.1	AIA76611.1	ABC29547.1	CBV43305.1	ALM51762.1	AJY51191.1	CEP36664.1	WP_018623976.1	AKE51289.1	ACV27702.1	orf21360	AOE49045.1	ADZ91487.1	AEF54903.1	ABR71043.1	CCK75970.1	CCU72245.1	AHK15805.1
OceaOF474	CAL16937.1	AFT70938.1	AJD46473.1	BAP14391.1	ABE59844.1	AJQ95379.1	AIA76612.1	ABC28894.1	CBV43308.1	ALM53301.1	AJY51192.1	CEP36665.1	WP_018625720.1	AKE52226.1	ACV26449.1	orf09850	AOE50029.1	ADZ91178.1	AEF54973.1	ABR71292.1	CCK75867.1	CCU72500.1	AHK15627.1
OceaOF475	CAL16940.1	AFT70949.1	AJD48020.1	BAP14394.1	ABE58576.1	AJQ95374.1	AIA75397.1	ABC31438.1	CBV42992.1	ALM51845.1	AJY51633.1	CEP37076.1	WP_018624682.1	AKE51879.1	ACV26950.1	orf14500	AOE49671.1	ADZ90783.1	AEF54319.1	ABR71708.1	CCK75864.1	CCU71923.1	AHK16037.1
OceaOF476	CAL16941.1	AFT70950.1	AJD48019.1	BAP14395.1	ABE58575.1	AJQ95373.1	AIA75396.1	ABC31439.1	CBV42993.1	ALM51844.1	AJY51634.1	CEP37077.1	WP_018624681.1	AKE51878.1	ACV26951.1	orf14510	AOE49670.1	ADZ90782.1	AEF54318.1	ABR71709.1	CCK75863.1	CCU71922.1	AHK16038.1
OceaOF477	CAL16943.1	AFT70952.1	AJD48017.1	BAP14397.1	ABE58573.1	AJQ95371.1	AIA75394.1	ABC31441.1	CBV42995.1	ALM51842.1	AJY51636.1	CEP37079.1	WP_018624680.1	AKE51877.1	ACV26952.1	orf14520	AOE49669.1	ADZ90780.1	AEF54316.1	ABR71711.1	CCK75861.1	CCU71920.1	AHK16040.1
OceaOF478	CAL16944.1	AFT70953.1	AJD48016.1	BAP14398.1	ABE58572.1	AJQ95370.1	AIA75393.1	ABC31442.1	CBV42996.1	ALM51841.1	AJY51637.1	CEP37080.1	WP_018624679.1	AKE51876.1	ACV26953.1	orf14530	AOE49668.1	ADZ90779.1	AEF54315.1	ABR71712.1	CCK75860.1	CCU71919.1	AHK16041.1
OceaOF479	CAL16945.1	AFT70954.1	AJD48015.1	BAP14399.1	ABE58571.1	AJQ95369.1	AIA75392.1	ABC31443.1	CBV42997.1	ALM51840.1	AJY51638.1	CEP37081.1	WP_018624678.1	AKE51875.1	ACV26954.1	orf14540	AOE49667.1	ADZ90778.1	AEF54314.1	ABR71713.1	CCK75859.1	CCU71918.1	AHK16042.1
OceaOF480	CAL16946.1	AFT70955.1	AJD48014.1	BAP14400.1	ABE58570.1	AJQ95368.1	AIA75391.1	ABC31444.1	CBV42998.1	ALM51839.1	AJY51639.1	CEP37082.1	WP_018624677.1	AKE51874.1	ACV26955.1	orf14550	AOE49666.1	ADZ90777.1	AEF54313.1	ABR71714.1	CCK75858.1	CCU71917.1	AHK16043.1
OceaOF481	CAL16947.1	AFT70956.1	AJD48013.1	BAP14401.1	ABE58569.1	AJQ95367.1	AIA75390.1	ABC31445.1	CBV42999.1	ALM51838.1	AJY51640.1	CEP37083.1	WP_018624676.1	AKE51873.1	ACV26956.1	orf14560	AOE49665.1	ADZ90776.1	AEF54312.1	ABR71715.1	CCK75857.1	CCU71916.1	AHK16044.1
OceaOF482	CAL16949.1	AFT70958.1	AJD48011.1	BAP14403.1	ABE58567.1	AJQ95365.1	AIA75388.1	ABC31447.1	CBV43001.1	ALM51836.1	AJY51642.1	CEP37085.1	WP_018624674.1	AKE51871.1	ACV26958.1	orf14580	AOE49663.1	ADZ90775.1	AEF54310.1	ABR71717.1	CCK75855.1	CCU71914.1	AHK16046.1
OceaOF483	CAL16957.1	AFT70727.1	AJD48005.1	BAP14411.1	ABE58566.1	AJQ95004.1	AIA75386.1	ABC28940.1	CBV43003.1	ALM51834.1	AJY51643.1	CEP37086.1	WP_018624749.1	AKE51939.1	ACV26887.1	orf13860	AOE49737.1	ADZ90712.1	AEF54238.1	ABR71792.1	CCK76168.1	CCU72321.1	AHK15748.1
OceaOF484	CAL16959.1	AFT70729.1	AJD50010.1	BAP14413.1	ABE60110.1	AJQ93853.1	AIA73594.1, AIA73598.1	ABC29313.1	CBV43528.1	ALM53495.1	AJY49722.1, AJY49727.1	CEP34935.1, CEP34930.1	WP_018625573.1		ACV26329.1	orf08430		ADZ91708.1	AEF55075.1	ABR70776.1		CCU70575.1	AHK14671.1
OceaOF485	CAL16960.1	AFT70730.1	AJD50009.1	BAP14414.1	ABE60111.1	AJQ93852.1	AIA73599.1	ABC29312.1	CBV43529.1	ALM53496.1	AJY49721.1	CEP34929.1	WP_018625572.1	AKE51829.1	ACV26328.1	orf08420	AOE49613.1	ADZ91707.1	AEF55074.1	ABR70777.1	CCK77246.1	CCU70574.1	AHK14670.1
OceaOF486	CAL16961.1	AFT70733.1	AJD47996.1	BAP14415.1	ABE58556.1	AJQ95408.1	AIA75383.1	ABC29176.1	CBV43006.1	ALM53153.1	AJY51653.1	CEP37099.1	WP_018625252.1	AKE52745.1	ACV26004.1	orf05240	AOE50567.1	ADZ91063.1	AEF54579.1	ABR71432.1	CCK75993.1	CCU72223.1	AHK15821.1
OceaOF487	CAL16964.1	AFT70736.1	AJD47992.1	BAP14418.1	ABE58824.1	AJQ95169.1	AIA75586.1	ABC29439.1	CBV42005.1	ALM52084.1	AJY50207.1	CEP35568.1	WP_018624589.1	AKE51787.1	ACV26410.1	orf15340	AOE49577.1	ADZ91059.1	AEF54574.1	ABR71437.1	CCK75966.1	CCU72038.1	AHK15963.1
OceaOF488	CAL16969.1	AFT70755.1	AJD47982.1	BAP14423.1	ABE58822.1	AJQ96165.1	AIA75584.1	ABC29437.1	CBV42003.1	ALM54577.1	AJY50205.1	CEP35566.1	WP_018625026.1	AKE51986.1	ACV26580.1	orf11100	AOE49780.1	ADZ91058.1	AEF54573.1	ABR71438.1	CCK76262.1	CCU72034.1	AHK15967.1
OceaOF489	CAL16988.1	AFT70851.1	AJD47635.1	BAP14443.1	ABE59186.1	AJQ96623.1	AIA76168.1	ABC31677.1	CBV42431.1	ALM52641.1	AJY50749.1	CEP36206.1	WP_018624596.1	AKE51800.1	ACV26417.1	orf15260	AOE49584.1	ADZ91766.1	AEF54688.1	ABR71256.1	CCK74677.1	CCU71057.1	AHK16664.1
OceaOF490	CAL16993.1	AFT70149.1	AJD47630.1	BAP14448.1	ABE59249.1	AJQ95189.1	AIA76118.1	ABC28694.1	CBV42497.1	ALM52538.1	AJY50699.1	CEP36155.1	WP_026309394.1	AKE52269.1	ACV27049.1	orf09380	AOE50074.1	ADZ91773.1	AEF54682.1	ABR71262.1	CCK75610.1	CCU72729.1	AHK15463.1
OceaOF491	CAL17001.1	AFT71085.1	AJD47906.1	BAP14456.1	ABE59749.1	AJQ94940.1	AIA75616.1	ABC29108.1	CBV41634.1	ALM54547.1	AJY50241.1	CEP35603.1	WP_018624554.1	AKE51756.1	ACV26376.1	orf15690	AOE49547.1	ADZ91422.1	AEF54722.1	ABR71203.1	CCK76114.1	CCU71991.1	AHK15995.1
OceaOF492	CAL17008.1	AFT71095.1	AJD48593.1	BAP14462.1	ABE59758.1	AJQ94938.1	AIA75612.1	ABC29105.1	CBV41630.1	ALM51818.1	AJY50237.1	CEP35599.1	WP_018623731.1	AKE53097.1	ACV27941.1	orf23790	AOE50934.1	ADZ91415.1	AEF54757.1	ABR71158.1	CCK76344.1	CCU71671.1	AHK16227.1
OceaOF493	CAL17021.1	AFT71182.1	AJD48726.1	BAP14478.1	ABE59463.1	AJQ95896.1	AIA75932.1	ABC28741.1	CBV42176.1	ALM52331.1	AJY50484.1	CEP35905.1	WP_018625619.1	AKE52312.1	ACV27098.1	orf08880	AOE50121.1	ADZ90772.1	AEF54307.1	ABR71720.1	CCK76930.1	CCU72663.1	AHK15522.1
OceaOF494	CAL17022.1	AFT71183.1	AJD48727.1	BAP14479.1	ABE59464.1	AJQ95897.1	AIA75931.1	ABC28740.1	CBV42175.1	ALM52330.1	AJY50483.1	CEP35904.1	WP_018625618.1	AKE52313.1	ACV27099.1	orf08870	AOE50122.1	ADZ90771.1	AEF54306.1	ABR71721.1	CCK76931.1	CCU72664.1	AHK15521.1
OceaOF495	CAL17026.1	AFT71187.1, AFT72384.1	AJD48731.1	BAP14483.1	ABE59466.1	AJQ95902.1		ABC28734.1	CBV42171.1	ALM52328.1	AJY50481.1	CEP35902.1	WP_018625614.1	AKE52320.1	ACV27103.1	orf08830	AOE50126.1	ADZ92132.1	AEF55267.1	ABR70475.1	CCK76981.1	CCU71836.1	AHK16115.1
OceaOF496	CAL17047.1	AFT71226.1	AJD48761.1	BAP14504.1	ABE59471.1	AJQ95903.1	AIA76292.1	ABC28732.1	CBV42612.1	ALM52465.1	AJY50865.1	CEP36288.1	WP_018625613.1	AKE52321.1	ACV27104.1	orf08820	AOE50127.1	ADZ92133.1	AEF55268.1	ABR70474.1	CCK75540.1	CCU71407.1	AHK16407.1
OceaOF497	CAL17065.1	AFT71236.1	AJD48793.1	BAP14523.1	ABE59473.1	AJQ95911.1	AIA76300.1	ABC28724.1	CBV42614.1	ALM52464.1	AJY50873.1	CEP36295.1	WP_018625598.1	AKE52330.1	ACV26357.1	orf08680	AOE50140.1	ADZ92140.1	AEF55275.1	ABR70467.1	CCK77226.1	CCU72765.1	AHK15438.1
OceaOF498	CAL17070.1	AFT69826.1	AJD48881.1	BAP14528.1	ABE58992.1	AJQ94547.1	AIA76476.1	ABC28649.1	CBV42895.1	ALM52211.1	AJY51053.1	CEP36525.1	WP_018625515.1	AKE52422.1	ACV26266.1	orf07800	AOE50244.1	ADZ90398.1	AEF55680.1	ABR70183.1	CCK75647.1	CCU71366.1	AHK16442.1
OceaOF499	CAL17071.1	AFT69825.1	AJD48882.1	BAP14529.1	ABE58991.1	AJQ94546.1	AIA76477.1	ABC28648.1	CBV42896.1	ALM52210.1	AJY51054.1	CEP36526.1	WP_018625514.1	AKE52423.1	ACV26265.1	orf07790	AOE50245.1	ADZ90397.1	AEF55681.1	ABR70182.1	CCK75646.1	CCU71365.1	AHK16443.1
OceaOF500	CAL17072.1	AFT69824.1	AJD48883.1	BAP14530.1	ABE58990.1	AJQ94545.1	AIA76478.1	ABC28647.1	CBV42897.1	ALM52209.1	AJY51055.1	CEP36527.1	WP_033414173.1	AKE52425.1	ACV26262.1	orf07780	AOE50248.1	ADZ90396.1	AEF55682.1	ABR70181.1	CCK75645.1	CCU71364.1	AHK16444.1
OceaOF501	CAL17076.1	AFT69820.1	AJD48887.1	BAP14534.1	ABE58987.1	AJQ93280.1	AIA76482.1	ABC27050.1	CBV42901.1	ALM52206.1	AJY51059.1	CEP36531.1	WP_018625424.1	AKE52566.1	ACV26178.1	orf06930	AOE50394.1	ADZ90761.1	AEF54285.1	ABR71742.1	CCK75641.1	CCU71360.1	AHK16448.1
OceaOF502	CAL17077.1	AFT69819.1	AJD48890.1	BAP14535.1	ABE58986.1	AJQ94542.1	AIA76483.1	ABC28644.1	CBV42902.1	ALM52205.1	AJY51060.1	CEP36532.1	WP_018625423.1	AKE52567.1	ACV26177.1	orf06920	AOE50395.1	ADZ90391.1	AEF55687.1	ABR70177.1	CCK75640.1	CCU71359.1	AHK17733.1
OceaOF503	CAL17078.1	AFT69818.1	AJD48891.1	BAP14536.1	ABE58985.1	AJQ94541.1	AIA76484.1	ABC28643.1	CBV42903.1	ALM52204.1	AJY51061.1	CEP36533.1	WP_018625422.1	AKE52568.1	ACV26176.1	orf06910	AOE50396.1	ADZ90390.1	AEF55688.1	ABR70176.1	CCK75639.1	CCU71358.1	AHK16449.1
OceaOF504	CAL17079.1	AFT69817.1	AJD48892.1	BAP14537.1	ABE58984.1	AJQ94540.1	AIA76485.1	ABC28642.1	CBV42904.1	ALM52203.1	AJY51062.1	CEP36534.1	WP_018625421.1	AKE52569.1	ACV26175.1	orf06900	AOE50397.1	ADZ90389.1	AEF55689.1	ABR70175.1	CCK75638.1	CCU71357.1	AHK16450.1
OceaOF505	CAL17081.1	AFT69815.1	AJD48894.1	BAP14539.1	ABE58983.1	AJQ94538.1	AIA76486.1	ABC28640.1	CBV42905.1	ALM52202.1	AJY51063.1	CEP36535.1	WP_018625419.1	AKE52571.1	ACV26173.1	orf06880	AOE50399.1	ADZ90388.1	AEF55690.1	ABR70174.1	CCK76325.1	CCU71547.1	AHK16313.1
OceaOF506	CAL17082.1	AFT69814.1	AJD48895.1	BAP14540.1	ABE58982.1	AJQ94537.1	AIA76487.1	ABC28639.1	CBV42906.1	ALM52201.1	AJY51064.1	CEP36536.1	WP_018625418.1	AKE52572.1	ACV26172.1	orf06870	AOE50400.1	ADZ90387.1	AEF55691.1	ABR70173.1	CCK75636.1	CCU71355.1	AHK16451.1
OceaOF507	CAL17083.1	AFT69813.1	AJD48896.1	BAP14541.1	ABE58981.1	AJQ94536.1	AIA76488.1	ABC28638.1	CBV42910.1	ALM52200.1	AJY51066.1	CEP36537.1	WP_018625417.1	AKE52573.1	ACV26171.1	orf06860	AOE50401.1	ADZ90150.1	AEF55772.1	ABR70033.1	CCK75635.1	CCU71354.1	AHK16452.1
OceaOF508	CAL17087.1	AFT69809.1	AJD48900.1	BAP14545.1	ABE58979.1	AJQ94532.1	AIA76491.1	ABC28634.1	CBV42913.1	ALM52196.1	AJY51070.1	CEP36541.1	WP_018625414.1	AKE52576.1	ACV26167.1	orf06830	AOE50404.1	ADZ90146.1	AEF55776.1	ABR70029.1	CCK75632.1	CCU71350.1	AHK16454.1
OceaOF509	CAL17092.1	AFT69805.1	AJD48904.1	BAP14550.1	ABE59182.1	AJQ94528.1	AIA76173.1	ABC28630.1	CBV42428.1	ALM52650.1	AJY50754.1	CEP36211.1	WP_018625410.1	AKE52580.1	ACV26163.1	orf06790	AOE50408.1	ADZ90142.1	AEF55786.1	ABR70016.1	CCK75628.1	CCU71346.1	AHK16457.1
OceaOF510	CAL17094.1	AFT69802.1	AJD48915.1	BAP14552.1	ABE59447.1	AJQ94318.1	AIA75946.1	ABC28628.1	CBV42876.1	ALM54605.1	AJY50498.1	CEP35919.1	WP_018624696.1	AKE51422.1	ACV26936.1	orf14360	AOE49178.1	ADZ92628.1	AEF55787.1	ABR70015.1	CCK76552.1	CCU72923.1	AHK15310.1
OceaOF511	CAL17096.1	AFT69800.1	AJD48917.1	BAP14554.1	ABE60342.1	AJQ96185.1	AIA74898.1	ABC28627.1	CBV43727.1	ALM51293.1	AJY52293.1	CEP37781.1	WP_018625407.1	AKE52589.1	ACV26159.1	orf06750	AOE50414.1	ADZ90274.1	AEF55746.1	ABR70061.1	CCK76553.1	CCU72924.1	AHK15309.1
OceaOF512	CAL17099.1	AFT69797.1	AJD48920.1	BAP14557.1	ABE60352.1	AJQ96189.1	AIA74886.1	ABC28625.1	CBV43739.1	ALM53844.1	AJY52299.1	CEP37793.1	WP_018625503.1	AKE52432.1	ACV26255.1	orf07700	AOE50255.1	ADZ89978.1	AEF53667.1	ABR72661.1	CCK76735.1	CCU71459.1	AHK16369.1
OceaOF513	CAL17100.1	AFT69796.1	AJD48921.1	BAP14558.1	ABE59740.1	AJQ95361.1	AIA75630.1	ABC31452.1	CBV41642.1	ALM54548.1	AJY50254.1	CEP35617.1	WP_018623611.1	AKE51006.1	ACV25436.1	orf00150	AOE48744.1	ADZ92121.1	AEF55230.1	ABR70506.1	CCK75603.1	CCU71585.1	AHK16292.1
OceaOF514	CAL17101.1	AFT69795.1	AJD48922.1	BAP14559.1	ABE59739.1	AJQ95362.1	AIA75631.1	ABC31451.1	CBV41643.1	ALM51828.1	AJY50255.1	CEP35618.1	WP_026309187.1	AKE51007.1	ACV25437.1	orf00160	AOE48745.1	ADZ92120.1	AEF55229.1	ABR70507.1	CCK75604.1	CCU71586.1	AHK16291.1
OceaOF515	CAL17143.1	AFT69761.1	AJD49009.1	BAP14602.1	ABE58495.1	AJQ92484.1	AIA75258.1	ABC32407.1	CBV43076.1	ALM53234.1	AJY51793.1	CEP37274.1	WP_026309342.1	AKE52890.1	ACV25837.1	orf03640	AOE50715.1	ADZ91168.1	AEF54977.1	ABR71300.1	CCK75236.1	CCU73079.1	AHK15189.1
OceaOF516	CAL17185.1	AFT69726.1	AJD47296.1	BAP14644.1	ABE59745.1	AJQ95357.1	AIA75625.1	ABC31457.1	CBV41637.1	ALM51824.1	AJY50248.1	CEP35612.1	WP_018625159.1	AKE52810.1	ACV25910.1	orf04380	AOE50642.1	ADZ91334.1	AEF54653.1	ABR70974.1	CCK75600.1	CCU71582.1	AHK16293.1
OceaOF517	CAL17188.1	AFT71237.1	AJD48549.1	BAP14646.1	ABE59507.1	AJQ95276.1	AIA75560.1	ABC29193.1	CBV42755.1	ALM52841.1	AJY51317.1	CEP35540.1	WP_018625567.1	AKE52371.1	ACV26323.1	orf08360	AOE50186.1	ADZ91991.1	AEF55576.1	ABR72125.1	CCK75701.1	CCU71562.1	AHK16306.1
OceaOF518	CAL17192.1	AFT71241.1	AJD48553.1	BAP14650.1	ABE59503.1	AJQ95888.1	AIA75564.1	ABC31667.1	CBV42751.1	ALM52837.1	AJY51313.1	CEP35544.1	WP_018625563.1	AKE52375.1	ACV26319.1	orf08320	AOE50190.1	ADZ91995.1	AEF55580.1	ABR72129.1	CCK75572.1	CCU72685.1	AHK15501.1
OceaOF519	CAL17193.1	AFT71242.1	AJD48554.1	BAP14651.1	ABE59514.1	AJQ96445.1	AIA76282.1	ABC31668.1	CBV42600.1	ALM52781.1	AJY50855.1	CEP36278.1	WP_018625562.1	AKE52376.1	ACV26318.1	orf08310	AOE50191.1	ADZ90735.1	AEF54262.1	ABR71767.1	CCK75571.1	CCU72686.1	AHK15500.1
OceaOF520	CAL17194.1	AFT71243.1	AJD48555.1	BAP14652.1	ABE59515.1	AJQ96446.1	AIA76283.1	ABC31669.1	CBV42601.1	ALM52782.1	AJY50856.1	CEP36279.1	WP_018625561.1	AKE52377.1	ACV26317.1	orf08300	AOE50193.1	ADZ90734.1	AEF54261.1	ABR71768.1	CCK75570.1	CCU72687.1	AHK15499.1
OceaOF521	CAL17198.1	AFT71247.1	AJD48559.1	BAP14656.1	ABE59518.1	AJQ96450.1	AIA76286.1	ABC31672.1	CBV42604.1	ALM52785.1	AJY50859.1	CEP36282.1	WP_018625556.1	AKE52380.1	ACV26313.1	orf08270	AOE50197.1	ADZ90731.1	AEF54258.1	ABR71771.1	CCK75566.1	CCU72691.1	AHK15495.1
OceaOF522	CAL17199.1	AFT71248.1	AJD48560.1	BAP14657.1	ABE59519.1	AJQ96451.1	AIA76287.1	ABC31673.1	CBV42605.1	ALM52786.1	AJY50860.1	CEP36283.1	WP_018625555.1	AKE52381.1	ACV26312.1	orf08260	AOE50198.1	ADZ90730.1	AEF54257.1	ABR71772.1	CCK75565.1	CCU72693.1	AHK15494.1
OceaOF523	CAL17203.1	AFT71252.1	AJD48564.1	BAP14661.1	ABE59208.1	AJQ96455.1	AIA76149.1	ABC31065.1	CBV42453.1	ALM52622.1	AJY50730.1	CEP36187.1	WP_018625548.1	AKE52387.1	ACV26305.1	orf08190	AOE50205.1	ADZ90728.1	AEF54255.1	ABR71774.1	CCK75561.1	CCU72697.1	AHK15490.1
OceaOF524	CAL17214.1	AFT71265.1	AJD48575.1	BAP14672.1	ABE58816.1	AJQ96171.1	AIA75579.1	ABC29408.1	CBV41944.1	ALM52078.1	AJY51298.1	CEP35560.1	WP_018624826.1	AKE52083.1	ACV26808.1	orf13000	AOE49890.1	ADZ91585.1	AEF54568.1	ABR71448.1	CCK76283.1	CCU72014.1	AHK15980.1
OceaOF525	CAL17215.1	AFT71266.1	AJD48576.1	BAP14673.1	ABE58815.1	AJQ96172.1	AIA75577.1	ABC29407.1	CBV41943.1	ALM54574.1	AJY51300.1	CEP35558.1	WP_018624825.1	AKE52084.1	ACV26809.1	orf13010	AOE49891.1	ADZ91586.1	AEF54567.1	ABR71449.1	CCK76284.1	CCU72013.1	AHK15981.1
OceaOF526	CAL17216.1	AFT71267.1	AJD48577.1	BAP14674.1	ABE58814.1	AJQ96173.1	AIA75576.1	ABC29406.1	CBV41942.1	ALM52077.1	AJY51301.1	CEP35557.1	WP_018624824.1	AKE52085.1	ACV26810.1	orf13020	AOE49892.1	ADZ91587.1	AEF54566.1	ABR71450.1	CCK76285.1	CCU72012.1	AHK15982.1
OceaOF527	CAL17221.1	AFT71275.1	AJD47903.1	BAP14678.1	ABE58813.1	AJQ96174.1	AIA75575.1	ABC29405.1	CBV41941.1	ALM52076.1	AJY51302.1	CEP35556.1	WP_018625713.1	AKE52229.1	ACV26445.1	orf09800	AOE50032.1	ADZ91588.1	AEF54565.1	ABR71451.1	CCK76286.1	CCU72011.1	AHK15983.1
OceaOF528	CAL17222.1	AFT71276.1	AJD47902.1	BAP14679.1	ABE58812.1	AJQ96175.1	AIA75574.1	ABC29404.1	CBV41940.1	ALM52075.1	AJY51303.1	CEP35555.1	WP_018625712.1	AKE52230.1	ACV26444.1	orf09790	AOE50033.1	ADZ91589.1	AEF54564.1	ABR71452.1	CCK76287.1	CCU72010.1	AHK15984.1
OceaOF529	CAL17226.1	AFT71280.1	AJD47895.1	BAP14683.1	ABE59990.1	AJQ96962.1	AIA75364.1	ABC27397.1	CBV43018.1	ALM53163.1	AJY51680.1	CEP37127.1	WP_018623554.1	AKE51495.1	ACV25543.1	orf00710	AOE49249.1	ADZ90903.1	AEF54561.1	ABR71455.1	CCK77417.1	CCU73343.1	AHK15004.1
OceaOF530	CAL17234.1	AFT68640.1	AJD47099.1, AJD47639.1	BAP14692.1							AJY50925.1, AJY50974.1, AJY53196.1	CEP35857.1, CEP34060.1						ADZ90594.1		ABR70162.1, ABR70300.1, ABR70655.1, ABR71500.1, ABR72210.1, ABR72393.1	CCK76757.1, CCK77607.1	CCU71593.1, CCU71934.1	AHK16033.1, AHK16137.1
OceaOF531	CAL17246.1	AFT71364.1	AJD48647.1	BAP14703.1	ABE57987.1	AJQ94574.1	AIA75117.1	ABC31885.1	CBV43627.1	ALM51415.1	AJY52045.1	CEP37516.1	WP_018624787.1	AKE52118.1	ACV26850.1	orf13470	AOE49926.1	ADZ90033.1	AEF53731.1	ABR72530.1	CCK76994.1	CCU70888.1	AHK16709.1
OceaOF532	CAL17249.1	AFT71368.1	AJD48649.1	BAP14706.1	ABE57985.1	AJQ94566.1	AIA75110.1	ABC31907.1	CBV43629.1	ALM51413.1	AJY52047.1	CEP37518.1	WP_018624785.1	AKE52120.1	ACV26852.1	orf13490	AOE49928.1	ADZ90005.1	AEF53693.1	ABR72633.1	CCK77003.1	CCU70880.1	AHK16714.1
OceaOF533	CAL17257.1	AFT71401.1	AJD48709.1	BAP14719.1	ABE57983.1	AJQ94564.1	AIA75108.1	ABC31909.1	CBV43631.1	ALM54496.1	AJY52049.1	CEP37520.1	WP_018624783.1	AKE52128.1	ACV26854.1	orf13510	AOE49936.1	ADZ90003.1	AEF53691.1	ABR72635.1	CCK77004.1	CCU73525.1	AHK16717.1
OceaOF534	CAL17284.1	AFT71465.1	AJD48485.1	BAP14746.1	ABE59157.1	AJQ95209.1	AIA76007.1	ABC31276.1	CBV42404.1	ALM54643.1	AJY50566.1	CEP35988.1	WP_015780727.1	AKE51725.1	ACV27121.1	orf15920	AOE49507.1	ADZ91730.1	AEF54522.1	ABR71504.1	CCK75554.1	CCU72587.1	AHK15561.1
OceaOF535	CAL17285.1	AFT71466.1	AJD48486.1	BAP14747.1	ABE59156.1	AJQ95208.1	AIA76006.1	ABC31277.1	CBV42403.1	ALM52677.1	AJY50565.1	CEP35987.1	WP_018624522.1	AKE51724.1	ACV27122.1	orf15930	AOE49506.1	ADZ91731.1	AEF54521.1	ABR71505.1	CCK75553.1	CCU72588.1	AHK15560.1
OceaOF536	CAL17286.1	AFT71467.1	AJD48487.1	BAP14748.1	ABE59155.1	AJQ95207.1	AIA76005.1	ABC31278.1	CBV42402.1	ALM52678.1	AJY50564.1	CEP35986.1	WP_018624521.1	AKE51723.1	ACV27123.1	orf15940	AOE49505.1	ADZ91732.1	AEF54520.1	ABR71506.1	CCK75552.1	CCU72589.1	AHK15559.1
OceaOF537	CAL17287.1	AFT71468.1	AJD48488.1	BAP14749.1	ABE59154.1	AJQ95206.1	AIA76004.1	ABC31279.1	CBV42401.1	ALM52679.1	AJY50563.1	CEP35985.1	WP_018624520.1	AKE51722.1	ACV27124.1	orf15950	AOE49504.1	ADZ91733.1	AEF54519.1	ABR71507.1	CCK75551.1	CCU72590.1	AHK15558.1
OceaOF538	CAL17288.1	AFT71469.1	AJD48489.1	BAP14750.1	ABE59153.1	AJQ95205.1	AIA76003.1	ABC31280.1	CBV42400.1	ALM52680.1	AJY50562.1	CEP35984.1	WP_015780731.1	AKE51721.1	ACV27125.1	orf15960	AOE49503.1	ADZ91734.1	AEF54518.1	ABR71508.1	CCK75550.1	CCU72591.1	AHK15557.1
OceaOF539	CAL17289.1	AFT71470.1	AJD48490.1	BAP14751.1	ABE59152.1	AJQ95204.1	AIA76002.1	ABC31281.1	CBV42399.1	ALM52681.1	AJY50561.1	CEP35983.1	WP_026309277.1	AKE51720.1	ACV27126.1	orf15970	AOE49502.1	ADZ91735.1	AEF54517.1	ABR71509.1	CCK75549.1	CCU72592.1	AHK15556.1
OceaOF540	CAL17298.1	AFT69487.1	AJD47184.1	BAP14765.1	ABE58092.1	AJQ94500.1	AIA75157.1	ABC31631.1	CBV41514.1	ALM51456.1	AJY51995.1	CEP37478.1	WP_018624423.1	AKE52464.1	ACV27242.1	orf17040	AOE50287.1	ADZ89627.1	AEF56280.1	ABR73043.1	CCK77064.1	CCU71694.1	AHK16209.1
OceaOF541	CAL17299.1	AFT69486.1	AJD47183.1	BAP14766.1	ABE58091.1	AJQ94499.1	AIA75156.1	ABC31632.1	CBV41513.1	ALM51455.1	AJY51996.1	CEP37479.1	WP_018624422.1	AKE52465.1	ACV27243.1	orf17050	AOE50288.1	ADZ89626.1	AEF56281.1	ABR73044.1	CCK77065.1	CCU71693.1	AHK16210.1
OceaOF542	CAL17300.1	AFT69485.1	AJD47182.1	BAP14767.1	ABE58079.1	AJQ94497.1	AIA75155.1	ABC31633.1	CBV41505.1	ALM51447.1	AJY52004.1	CEP37481.1	WP_018624421.1	AKE52466.1	ACV27244.1	orf17060	AOE50289.1	ADZ89625.1	AEF56282.1	ABR73045.1	CCK77069.1	CCU71689.1	AHK16214.1
OceaOF543	CAL17304.1	AFT69481.1	AJD47178.1	BAP14771.1	ABE60204.1	AJQ94494.1	AIA75032.1	ABC31156.1	CBV41266.1	ALM53671.1	AJY52159.1	CEP37627.1	WP_018624420.1	AKE52467.1	ACV27246.1	orf17080	AOE50290.1	ADZ90502.1	AEF55474.1	ABR70289.1	CCK75670.1	CCU71391.1	AHK16422.1
OceaOF544	CAL17305.1	AFT69480.1	AJD47177.1	BAP14772.1	ABE60203.1	AJQ94493.1	AIA75033.1	ABC31157.1	CBV41267.1	ALM53670.1	AJY52158.1	CEP37626.1	WP_018624419.1	AKE52468.1	ACV27247.1	orf17090	AOE50291.1	ADZ90501.1	AEF55475.1	ABR70288.1	CCK75669.1	CCU71390.1	AHK17730.1
OceaOF545	CAL17306.1	AFT69479.1	AJD47176.1	BAP14773.1	ABE60202.1	AJQ94492.1	AIA75034.1	ABC31158.1	CBV41268.1	ALM53669.1	AJY52157.1	CEP37625.1	WP_018624418.1	AKE52469.1	ACV27248.1	orf17100	AOE50292.1	ADZ90500.1	AEF55476.1	ABR70287.1	CCK75668.1	CCU71389.1	AHK16423.1
OceaOF546	CAL17307.1	AFT69478.1	AJD47175.1	BAP14774.1	ABE60201.1	AJQ94491.1	AIA75035.1	ABC31159.1	CBV41269.1	ALM54764.1	AJY52156.1	CEP37624.1	WP_026309266.1	AKE52470.1	ACV27249.1	orf17110	AOE50293.1	ADZ90499.1	AEF55477.1	ABR70286.1	CCK75667.1	CCU71388.1	AHK16424.1
OceaOF547	CAL17308.1	AFT69477.1	AJD47174.1	BAP14775.1	ABE60200.1	AJQ94490.1	AIA75036.1	ABC31160.1	CBV41270.1	ALM53668.1	AJY52155.1	CEP37623.1	WP_026309265.1	AKE52471.1	ACV27250.1	orf17120	AOE50294.1	ADZ90498.1	AEF55478.1	ABR70285.1	CCK75666.1	CCU71387.1	AHK16425.1
OceaOF548	CAL17311.1	AFT69474.1	AJD47171.1	BAP14778.1	ABE60197.1	AJQ94488.1	AIA75039.1	ABC31163.1	CBV41273.1	ALM53665.1	AJY52152.1	CEP37620.1	WP_018624413.1	AKE52474.1	ACV27253.1	orf17150	AOE50297.1	ADZ90496.1	AEF55481.1	ABR70282.1	CCK75664.1	CCU71385.1	AHK16426.1
OceaOF549	CAL17312.1	AFT69473.1	AJD47170.1	BAP14779.1	ABE60196.1	AJQ94487.1	AIA75040.1	ABC31164.1	CBV41274.1	ALM53664.1	AJY52151.1	CEP37619.1	WP_026309264.1	AKE52475.1	ACV27254.1	orf17160	AOE50298.1	ADZ90495.1	AEF55482.1	ABR70281.1	CCK75663.1	CCU71384.1	AHK16427.1
OceaOF550	CAL17317.1	AFT69468.1	AJD47165.1	BAP14785.1	ABE60195.1	AJQ96763.1	AIA75041.1	ABC28273.1	CBV41275.1	ALM53663.1	AJY52150.1	CEP37618.1	WP_018624717.1	AKE51911.1	ACV26916.1	orf14160	AOE49703.1	ADZ90487.1	AEF55486.1	ABR70277.1	CCK77109.1	CCU72753.1	AHK15445.1
OceaOF551	CAL17320.1	AFT69464.1	AJD47152.1	BAP14788.1	ABE60194.1	AJQ96768.1	AIA75042.1	ABC31165.1	CBV41276.1	ALM53662.1	AJY52149.1	CEP37617.1	WP_018624715.1	AKE51909.1	ACV26918.1	orf14180	AOE49701.1	ADZ90490.1	AEF55483.1	ABR70280.1	CCK75662.1	CCU71383.1	AHK16428.1
OceaOF552	CAL17321.1	AFT69463.1	AJD47151.1	BAP14789.1	ABE60193.1	AJQ96769.1	AIA75043.1	ABC31166.1	CBV41277.1	ALM53661.1	AJY52148.1	CEP37616.1	WP_018624714.1	AKE51908.1	ACV26919.1	orf14190	AOE49700.1	ADZ90482.1	AEF55491.1	ABR70272.1	CCK75661.1	CCU71382.1	AHK16429.1
OceaOF553	CAL17359.1	AFT69408.1	AJD49101.1	BAP14825.1	ABE58300.1	AJQ94560.1	AIA73586.1	ABC27266.1	CBV43511.1	ALM51628.1	AJY49735.1	CEP34944.1	WP_018624631.1	AKE51826.1	ACV27006.1	orf14980	AOE49610.1	ADZ89377.1	AEF53119.1	ABR69005.1	CCK75693.1	CCU72386.1	AHK15718.1
OceaOF554	CAL17372.1	AFT69397.1	AJD49113.1	BAP14838.1	ABE58466.1	AJQ95824.1	AIA73477.1	ABC28584.1	CBV43121.1	ALM53283.1	AJY49849.1	CEP35061.1	WP_018625676.1	AKE52263.1	ACV27041.1	orf09450	AOE50068.1	ADZ90282.1	AEF55861.1	ABR69971.1	CCK77127.1	CCU73016.1	AHK15243.1
OceaOF555	CAL17383.1	AFT69383.1	AJD49126.1	BAP14849.1	ABE59685.1	AJQ94551.1	AIA75492.1	ABC32021.1	CBV43274.1	ALM51783.1	AJY49935.1	CEP35205.1	WP_018623358.1	AKE52970.1	ACV25737.1	orf02680	AOE50793.1	ADZ92248.1	AEF54199.1	ABR71821.1	CCK74987.1	CCU71256.1	AHK16520.1
OceaOF556	CAL17384.1	AFT69382.1	AJD49127.1	BAP14850.1	ABE59686.1	AJQ94550.1	AIA75491.1	ABC32022.1	CBV43275.1	ALM51782.1	AJY49934.1	CEP35204.1	WP_018623357.1	AKE52969.1	ACV25738.1	orf02690	AOE50792.1	ADZ92249.1	AEF54198.1	ABR71822.1	CCK74986.1	CCU71255.1	AHK16521.1
OceaOF557	CAL17395.1	AFT69372.1	AJD49134.1	BAP14861.1	ABE59693.1	AJQ95257.1	AIA75877.1	ABC32027.1	CBV42111.1	ALM52271.1	AJY50425.1	CEP35846.1	WP_018623351.1	AKE52966.1	ACV25744.1	orf02720	AOE50789.1	ADZ92264.1	AEF54194.1	ABR71826.1	CCK77474.1	CCU71119.1	AHK16625.1
OceaOF558	CAL17397.1	AFT69370.1	AJD49136.1	BAP14863.1	ABE59695.1	AJQ95255.1	AIA75875.1	ABC32029.1	CBV42109.1	ALM52269.1	AJY50423.1	CEP35844.1	WP_018623349.1	AKE52964.1	ACV25746.1	orf02740	AOE50787.1	ADZ92266.1	AEF54192.1	ABR71828.1	CCK77476.1	CCU71117.1	AHK16626.1
OceaOF559	CAL17400.1	AFT69367.1	AJD49140.1	BAP14867.1	ABE58895.1	AJQ94461.1	AIA75844.1	ABC32496.1	CBV42078.1	ALM52894.1	AJY50392.1	CEP35811.1	WP_018623348.1	AKE52963.1	ACV25747.1	orf02750	AOE50786.1	ADZ90739.1	AEF54266.1	ABR71763.1	CCK74700.1	CCU73304.1	AHK15028.1
OceaOF560	CAL17401.1	AFT69366.1	AJD49141.1	BAP14868.1	ABE58896.1	AJQ94462.1	AIA75845.1	ABC32495.1	CBV42079.1	ALM52893.1	AJY50393.1	CEP35812.1	WP_018623347.1	AKE52962.1	ACV25748.1	orf02760	AOE50785.1	ADZ90740.1	AEF54267.1	ABR71762.1	CCK74701.1	CCU73305.1	AHK15027.1
OceaOF561	CAL17402.1	AFT69365.1	AJD49142.1	BAP14869.1	ABE58897.1	AJQ94463.1	AIA75846.1	ABC32494.1	CBV42080.1	ALM52892.1	AJY50394.1	CEP35813.1	WP_018623346.1	AKE52961.1	ACV25749.1	orf02770	AOE50784.1	ADZ90741.1	AEF54268.1	ABR71761.1	CCK74702.1	CCU73306.1	AHK15026.1
OceaOF562	CAL17404.1	AFT69363.1	AJD49144.1	BAP14871.1	ABE58899.1	AJQ94465.1	AIA75848.1	ABC32492.1	CBV42082.1	ALM52890.1	AJY50396.1	CEP35815.1	WP_018623343.1	AKE52959.1	ACV25751.1	orf02790	AOE50782.1	ADZ90743.1	AEF54270.1	ABR71759.1	CCK74704.1	CCU73308.1	AHK15024.1
OceaOF563	CAL17405.1	AFT69362.1	AJD49145.1	BAP14872.1	ABE58900.1	AJQ94466.1	AIA75849.1	ABC32491.1	CBV42083.1	ALM52889.1	AJY50397.1	CEP35816.1	WP_026309161.1	AKE52958.1	ACV25752.1	orf02800	AOE50781.1	ADZ90744.1	AEF54271.1	ABR71758.1	CCK74705.1	CCU73309.1	AHK15023.1
OceaOF564	CAL17406.1	AFT69361.1	AJD49146.1	BAP14873.1	ABE58901.1	AJQ94516.1	AIA75850.1	ABC32490.1	CBV42084.1	ALM54665.1	AJY50398.1	CEP35817.1	WP_018623341.1	AKE52957.1	ACV25753.1	orf02820	AOE50780.1	ADZ90745.1	AEF54272.1	ABR71757.1	CCK74706.1	CCU73310.1	AHK15022.1
OceaOF565	CAL17407.1	AFT69360.1	AJD49147.1	BAP14874.1	ABE58902.1	AJQ94517.1	AIA75851.1	ABC32489.1	CBV42085.1	ALM54664.1	AJY50399.1	CEP35818.1	WP_018623340.1	AKE52956.1	ACV25754.1	orf02830	AOE50779.1	ADZ90746.1	AEF54273.1	ABR71756.1	CCK74707.1	CCU73292.1	AHK15035.1
OceaOF566	CAL17411.1	AFT69357.1	AJD49150.1	BAP14878.1	ABE58904.1	AJQ94519.1	AIA75853.1	ABC32487.1	CBV42087.1	ALM52887.1	AJY50401.1	CEP35820.1	WP_018623337.1	AKE52953.1	ACV25757.1	orf02860	AOE50776.1	ADZ90748.1	AEF54275.1	ABR71754.1	CCK74709.1	CCU73290.1	AHK15037.1
OceaOF567	CAL17412.1	AFT69356.1	AJD49151.1	BAP14879.1	ABE58905.1	AJQ94520.1	AIA75854.1	ABC32486.1	CBV42088.1	ALM52886.1	AJY50402.1	CEP35821.1	WP_051082503.1	AKE52952.1	ACV25758.1	orf02870	AOE50775.1	ADZ90749.1	AEF54276.1	ABR71753.1	CCK74710.1	CCU73289.1	AHK15038.1
OceaOF568	CAL17442.1	AFT69307.1	AJD49191.1	BAP14910.1	ABE59631.1	AJQ94410.1	AIA76312.1	ABC27941.1	CBV42068.1	ALM52906.1	AJY50886.1	CEP36309.1	WP_018625263.1	AKE52735.1	ACV26016.1	orf05360	AOE50555.1	ADZ91996.1	AEF55581.1	ABR72130.1	CCK77222.1	CCU71099.1	AHK16635.1
OceaOF569	CAL17459.1	AFT69297.1	AJD49200.1	BAP14926.1	ABE59636.1	AJQ94405.1	AIA76316.1	ABC32657.1	CBV42063.1	ALM52911.1	AJY50890.1	CEP36313.1	WP_018623421.1	AKE53030.1	ACV25673.1	orf02020	AOE50847.1	ADZ92308.1	AEF54127.1	ABR71894.1	CCK74787.1	CCU73247.1	AHK15069.1
OceaOF570	CAL17462.1	AFT69294.1	AJD49203.1	BAP14929.1	ABE59638.1	AJQ94402.1	AIA76318.1	ABC32660.1	CBV42061.1	ALM54666.1	AJY50892.1	CEP36315.1	WP_012800185.1	AKE53033.1	ACV25670.1	orf01990	AOE50850.1	ADZ92311.1	AEF54124.1	ABR71897.1	CCK74784.1	CCU73250.1	AHK15067.1
OceaOF571	CAL17463.1	AFT69293.1	AJD49204.1	BAP14930.1	ABE59639.1	AJQ94401.1	AIA76319.1	ABC32661.1	CBV42060.1	ALM52912.1	AJY50893.1	CEP36316.1	WP_018623424.1	AKE53034.1	ACV25669.1	orf01980	AOE50851.1	ADZ92312.1	AEF54123.1	ABR71898.1	CCK74783.1	CCU73251.1	AHK15066.1
OceaOF572	CAL17464.1	AFT69292.1	AJD49205.1	BAP14931.1	ABE58266.1	AJQ94400.1	AIA73299.1	ABC32662.1	CBV43386.1	ALM51605.1	AJY50148.1	CEP35416.1	WP_018623425.1	AKE53035.1	ACV25668.1	orf01970	AOE50852.1	ADZ92313.1	AEF54122.1	ABR71899.1	CCK74782.1	CCU73252.1	AHK15065.1
OceaOF573	CAL17470.1	AFT69286.1	AJD49215.1	BAP14937.1	ABE58271.1	AJQ96402.1	AIA73573.1	ABC32782.1	CBV43372.1	ALM51610.1	AJY49748.1	CEP34957.1	WP_018623520.1	AKE51055.1	ACV25575.1	orf01030	AOE48826.1	ADZ90305.1	AEF55837.1	ABR69995.1	CCK74577.1	CCU71093.1	AHK16640.1
OceaOF574	CAL17473.1	AFT69283.1	AJD49243.1	BAP14940.1	ABE59670.1	AJQ96398.1	AIA75543.1	ABC32775.1	CBV43257.1	ALM51796.1	AJY51339.1	CEP35518.1	WP_018625661.1	AKE52277.1	ACV27057.1	orf09300	AOE50082.1	ADZ90303.1	AEF55839.1	ABR69993.1	CCK74573.1	CCU71089.1	AHK16643.1
OceaOF575	CAL17474.1	AFT69282.1	AJD49244.1	BAP14941.1	ABE59671.1	AJQ96397.1	AIA75542.1	ABC32774.1	CBV43258.1	ALM54544.1	AJY51340.1	CEP35517.1	WP_033413920.1	AKE51052.1	ACV25573.1	orf01010	AOE48824.1	ADZ90302.1	AEF55840.1	ABR69992.1	CCK74572.1	CCU71088.1	AHK16644.1
OceaOF576	CAL17475.1	AFT69281.1	AJD49318.1	BAP14942.1	ABE59673.1	AJQ96395.1	AIA76471.1	ABC32773.1	CBV43259.1	ALM54543.1	AJY51047.1	CEP36520.1	WP_018625659.1	AKE52279.1	ACV27059.1	orf09280	AOE50084.1	ADZ92778.1	AEF56038.1	ABR69594.1	CCK74571.1	CCU71087.1	AHK16645.1
OceaOF577	CAL17487.1	AFT69272.1	AJD49381.1	BAP14954.1	ABE59160.1, ABE57870.1	AJQ97092.1	AIA73990.1	ABC28063.1, ABC30271.1	CBV43073.1	ALM53449.1	AJY49145.1	CEP34341.1						ADZ90795.1	AEF53213.1	ABR69159.1	CCK74468.1, CCK74923.1	CCU71423.1, CCU71597.1	AHK16400.1, AHK16278.1
OceaOF578	CAL17490.1	AFT69268.1	AJD49391.1	BAP14957.1	ABE59678.1	AJQ94269.1	AIA75538.1	ABC32760.1	CBV43264.1	ALM51792.1	AJY51344.1	CEP35513.1	WP_018623524.1	AKE51050.1	ACV25572.1	orf01000	AOE48822.1	ADZ90299.1	AEF55844.1	ABR69988.1	CCK74558.1	CCU73096.1	AHK15172.1
OceaOF579	CAL17494.1	AFT69264.1	AJD49395.1	BAP14961.1	ABE58275.1	AJQ94227.1	AIA73569.1	ABC32753.1	CBV43368.1	ALM51614.1	AJY49753.1	CEP34962.1	WP_018624056.1	AKE51368.1	ACV27622.1	orf20560	AOE49117.1	ADZ90295.1	AEF55848.1	ABR69984.1	CCK75082.1	CCU71038.1	AHK16674.1
OceaOF580	CAL17495.1	AFT69263.1	AJD49396.1	BAP14962.1	ABE58276.1	AJQ94226.1	AIA73568.1	ABC32752.1	CBV43367.1	ALM51615.1	AJY49754.1	CEP34963.1	WP_018624055.1	AKE51367.1	ACV27623.1	orf20570	AOE49116.1	ADZ90294.1	AEF55849.1	ABR69983.1	CCK75081.1	CCU71037.1	AHK16675.1
OceaOF581	CAL17498.1	AFT69260.1	AJD49399.1	BAP14965.1	ABE58279.1	AJQ94224.1	AIA73565.1	ABC32749.1	CBV43364.1	ALM51618.1	AJY49758.1	CEP34968.1	WP_018623845.1	AKE51155.1	ACV27840.1	orf22640	AOE48924.1	ADZ90291.1	AEF55852.1	ABR69980.1	CCK75078.1	CCU71034.1	AHK16678.1
OceaOF582	CAL17500.1	AFT69255.1	AJD49406.1	BAP14967.1	ABE58281.1	AJQ94288.1	AIA73564.1	ABC28230.1	CBV43362.1	ALM51620.1	AJY49759.1	CEP34969.1	WP_018624102.1	AKE51399.1	ACV27570.1	orf20170	AOE49155.1	ADZ90289.1	AEF55854.1	ABR69978.1	CCK75073.1	CCU71024.1	AHK16685.1
OceaOF583	CAL17505.1	AFT69251.1	AJD49413.1	BAP14972.1	ABE58328.1	AJQ96899.1	AIA73562.1	ABC32915.1	CBV43360.1	ALM51622.1	AJY49761.1	CEP34971.1	WP_018624096.1	AKE51393.1	ACV27576.1	orf20240	AOE49149.1	ADZ90288.1	AEF55855.1	ABR69977.1	CCK75071.1	CCU71022.1	AHK16687.1
OceaOF584	CAL17507.1	AFT69249.1	AJD49415.1	BAP14974.1	ABE58330.1	AJQ96900.1	AIA73560.1	ABC32917.1	CBV43358.1	ALM53538.1	AJY49763.1	CEP34973.1	WP_018624090.1	AKE51389.1	ACV27582.1	orf20300	AOE49146.1	ADZ90287.1	AEF55856.1	ABR69976.1	CCK75070.1	CCU71021.1	AHK16688.1
OceaOF585	CAL17508.1	AFT69248.1	AJD49416.1	BAP14975.1	ABE58331.1	AJQ96901.1	AIA73559.1	ABC32918.1	CBV43357.1	ALM53537.1	AJY49764.1	CEP34974.1	WP_018624089.1	AKE51387.1	ACV27583.1	orf20310	AOE49144.1	ADZ90286.1	AEF55857.1	ABR69975.1	CCK75068.1	CCU71020.1	AHK16689.1
OceaOF586	CAL17510.1	AFT69246.1	AJD49418.1	BAP14977.1	ABE58332.1	AJQ96903.1	AIA73558.1	ABC32920.1	CBV43356.1	ALM53536.1	AJY49765.1	CEP34975.1	WP_018624087.1	AKE51385.1	ACV27585.1	orf20330	AOE49142.1	ADZ90284.1	AEF55859.1	ABR69973.1	CCK75066.1	CCU71018.1	AHK16691.1
OceaOF587	CAL17511.1	AFT69245.1	AJD49419.1	BAP14979.1	ABE58333.1	AJQ96904.1	AIA73557.1	ABC32921.1	CBV43355.1	ALM53535.1	AJY49766.1	CEP34976.1	WP_018624086.1	AKE51384.1	ACV27586.1	orf20340	AOE49141.1	ADZ90283.1	AEF55860.1	ABR69972.1	CCK75065.1	CCU71017.1	AHK16692.1
OceaOF588	CAL17551.1	AFT69206.1	AJD49450.1	BAP15002.1	ABE58941.1	AJQ96267.1	AIA76534.1	ABC29491.1	CBV41866.1	ALM52162.1	AJY51114.1	CEP36588.1	WP_018624848.1	AKE52063.1	ACV26786.1	orf12790	AOE49873.1	ADZ91242.1	AEF54873.1	ABR71075.1	CCK76240.1	CCU72292.1	AHK15767.1
OceaOF589	CAL17552.1	AFT69205.1	AJD49451.1	BAP15003.1	ABE58799.1		AIA75523.1	ABC27991.1, ABC32076.1	CBV41928.1	ALM52023.1	AJY50192.1	CEP35499.1	WP_018625255.1	AKE52742.1	ACV26008.1	orf05280	AOE50562.1	ADZ90582.1	AEF53991.1	ABR72196.1	CCK76909.1	CCU72769.1	AHK15435.1
OceaOF590	CAL17563.1	AFT69187.1	AJD49472.1	BAP15015.1	ABE59391.1	AJQ96264.1	AIA75966.1	ABC28944.1	CBV42326.1	ALM52749.1	AJY50521.1	CEP35942.1	WP_018624549.1	AKE51752.1	ACV26371.1	orf15740	AOE49542.1	ADZ91146.1	AEF54616.1	ABR71352.1	CCK75958.1	CCU72312.1	AHK15755.1
OceaOF591	CAL17581.1	AFT69182.1	AJD49482.1	BAP15034.1	ABE59151.1	AJQ95203.1	AIA76001.1	ABC31282.1	CBV42398.1	ALM52682.1	AJY50560.1	CEP35982.1	WP_018624518.1	AKE51719.1	ACV27127.1	orf15980	AOE49501.1	ADZ91736.1	AEF54516.1	ABR71510.1	CCK75548.1	CCU72593.1	AHK15555.1
OceaOF592	CAL17583.1	AFT69180.1	AJD49484.1	BAP15036.1	ABE59402.1	AJQ96265.1	AIA76020.1	ABC28984.1	CBV42241.1	ALM52489.1	AJY50580.1	CEP36001.1	WP_018624290.1	AKE51555.1	ACV27375.1	orf18350	AOE49335.1	ADZ91498.1	AEF54914.1	ABR71032.1	CCK76231.1	CCU72286.1	AHK15773.1
OceaOF593	CAL17612.1	AFT69152.1	AJD49512.1	BAP15069.1	ABE57461.1	AJQ96818.1	AIA74265.1	ABC32514.1	CBV40965.1	ALM54446.1	AJY48846.1	CEP33938.1	WP_018625154.1	AKE52818.1	ACV25905.1	orf04330	AOE50651.1	ADZ90278.1	AEF55737.1	ABR70076.1	CCK77784.1	CCU73614.1	AHK16784.1
OceaOF594	CAL17613.1	AFT69151.1	AJD49513.1	BAP15070.1	ABE57462.1	AJQ96817.1	AIA74266.1	ABC32515.1	CBV40966.1	ALM50940.1	AJY48845.1	CEP33937.1	WP_018625153.1	AKE52819.1	ACV25904.1	orf04320	AOE50652.1	ADZ90277.1	AEF55738.1	ABR70075.1	CCK77783.1	CCU73613.1	AHK16783.1
OceaOF595	CAL17614.1	AFT69150.1	AJD49514.1	BAP15071.1	ABE57463.1	AJQ96816.1	AIA74267.1	ABC32516.1	CBV40967.1	ALM50941.1	AJY48844.1	CEP33936.1	WP_018625152.1	AKE52820.1	ACV25903.1	orf04310	AOE50653.1	ADZ90276.1	AEF55739.1	ABR70074.1	CCK77782.1	CCU73612.1	AHK16782.1
OceaOF596	CAL17616.1	AFT69149.1	AJD49520.1	BAP15073.1	ABE59927.1	AJQ96802.1	AIA76803.1	ABC32602.1	CBV43470.1	ALM51663.1	AJY51458.1	CEP36951.1	WP_018625151.1	AKE52821.1	ACV25897.1	orf04300	AOE50654.1	ADZ89799.1	AEF53340.1	ABR72942.1	CCK77778.1	CCU73607.1	AHK16778.1
OceaOF597	CAL17617.1	AFT69148.1	AJD49521.1	BAP15074.1	ABE59928.1	AJQ96801.1	AIA76804.1	ABC32603.1	CBV43471.1	ALM51662.1	AJY51459.1	CEP36952.1	WP_018625150.1	AKE52822.1	ACV25896.1	orf04290	AOE50655.1	ADZ89798.1	AEF53339.1	ABR72943.1	CCK77633.1	CCU73544.1	AHK16732.1
OceaOF598	CAL17618.1	AFT69147.1	AJD49522.1	BAP15075.1	ABE59929.1	AJQ94296.1	AIA76805.1	ABC32604.1	CBV43472.1	ALM51661.1	AJY51460.1	CEP36953.1	WP_018625149.1	AKE52823.1	ACV25895.1	orf04280	AOE50656.1	ADZ89797.1	AEF53336.1	ABR72945.1	CCK77632.1	CCU73543.1	AHK16731.1
OceaOF599	CAL17623.1	AFT69101.1	AJD49530.1	BAP15080.1	ABE59933.1	AJQ94291.1	AIA76808.1	ABC32609.1	CBV43476.1	ALM51658.1	AJY51464.1	CEP36957.1	WP_018625143.1	AKE52828.1	ACV25890.1	orf04220	AOE50661.1	ADZ89793.1	AEF53334.1	ABR72947.1	CCK77627.1	CCU73538.1	AHK16726.1
OceaOF600	CAL17625.1	AFT69097.1	AJD49533.1	BAP15082.1	ABE59973.1	AJQ97288.1	AIA73295.1	ABC32611.1	CBV43490.1	ALM51647.1	AJY50153.1	CEP35421.1	WP_018624149.1	AKE51445.1	ACV27526.1	orf19710	AOE49197.1	ADZ89791.1	AEF53332.1	ABR72949.1	CCK77602.1	CCU73530.1	AHK16721.1
OceaOF601	CAL17633.1	AFT69080.1	AJD49537.1	BAP15090.1	ABE57872.1	AJQ93879.1	AIA73835.1	ABC32613.1	CBV43990.1	ALM54143.1	AJY49454.1	CEP34647.1	WP_018624145.1	AKE51441.1	ACV27530.1	orf19750	AOE49193.1	ADZ92654.1	AEF53592.1	ABR72560.1	CCK77596.1	CCU73620.1	AHK16788.1
OceaOF602	CAL17634.1	AFT69079.1	AJD49538.1	BAP15091.1	ABE59976.1	AJQ94364.1	AIA73576.1	ABC28563.1	CBV43493.1	ALM51644.1	AJY49745.1	CEP34954.1	WP_018625247.1	AKE52751.1	ACV25999.1	orf05190	AOE50572.1	ADZ90032.1	AEF53730.1	ABR72531.1	CCK77803.1	CCU73699.1	AHK16858.1
OceaOF603	CAL17635.1	AFT69078.1	AJD49539.1	BAP15092.1	ABE58249.1	AJQ94365.1	AIA73318.1	ABC28562.1	CBV43406.1	ALM51594.1	AJY50130.1	CEP35397.1	WP_018625246.1	AKE52752.1	ACV25998.1	orf05180	AOE50573.1	ADZ92472.1	AEF53847.1	ABR72364.1	CCK77799.1	CCU73731.1	AHK16864.1
OceaOF604	CAL17636.1	AFT69077.1	AJD49545.1	BAP15093.1	ABE58248.1	AJQ94366.1	AIA73319.1	ABC28561.1	CBV43407.1	ALM51593.1	AJY50129.1	CEP35396.1	WP_018625238.1	AKE52756.1	ACV25991.1	orf05120	AOE50582.1	ADZ92473.1	AEF53846.1	ABR72365.1	CCK77798.1	CCU73732.1	AHK16865.1
OceaOF605	CAL17637.1	AFT69076.1	AJD49546.1	BAP15094.1	ABE58246.1	AJQ94368.1	AIA73321.1	ABC28560.1	CBV43409.1	ALM51591.1	AJY50127.1	CEP35394.1	WP_012800504.1	AKE52757.1	ACV25990.1	orf05110	AOE50583.1	ADZ92475.1	AEF53844.1	ABR72367.1	CCK77796.1	CCU73734.1	AHK16866.1
OceaOF606	CAL17639.1	AFT69074.1	AJD49548.1	BAP15096.1	ABE58245.1	AJQ94369.1	AIA73322.1	ABC28559.1	CBV43410.1	ALM51590.1	AJY50126.1	CEP35393.1	WP_018625237.1	AKE52758.1	ACV25989.1	orf05100	AOE50584.1	ADZ92476.1	AEF53843.1	ABR72368.1	CCK77795.1	CCU73735.1	AHK16867.1
OceaOF607	CAL17640.1	AFT69073.1	AJD49551.1	BAP15097.1	ABE58244.1	AJQ94372.1	AIA73323.1	ABC28558.1	CBV43411.1	ALM51589.1	AJY50125.1	CEP35392.1	WP_018625225.1	AKE52766.1	ACV25977.1	orf04980	AOE50589.1	ADZ92382.1	AEF55464.1	ABR70337.1	CCK77792.1	CCU73595.1	AHK16768.1
OceaOF608	CAL17645.1	AFT69064.1	AJD49556.1	BAP15102.1	ABE58637.1	AJQ94374.1	AIA76622.1	ABC32046.1	CBV43243.1	ALM51758.1	AJY51202.1	CEP36675.1	WP_018625191.1	AKE52783.1	ACV25943.1	orf04710	AOE50615.1	ADZ91774.1	AEF54487.1	ABR71539.1	CCK77744.1	CCU73415.1	AHK14949.1
OceaOF609	CAL17648.1	AFT69061.1	AJD49559.1	BAP15105.1	ABE58635.1	AJQ94376.1	AIA76624.1	ABC32049.1	CBV43245.1	ALM51756.1	AJY51204.1	CEP36677.1	WP_018625189.1	AKE52785.1	ACV25941.1	orf04680	AOE50617.1	ADZ91777.1	AEF54484.1	ABR71542.1	CCK77746.1	CCU73418.1	AHK14947.1
OceaOF610	CAL17649.1	AFT69060.1	AJD49560.1	BAP15106.1	ABE58634.1	AJQ94377.1	AIA76625.1	ABC32050.1	CBV43246.1	ALM51755.1	AJY51205.1	CEP36678.1	WP_018625188.1	AKE52786.1	ACV25940.1	orf04670	AOE50618.1	ADZ91778.1	AEF54483.1	ABR71543.1	CCK77747.1	CCU73419.1	AHK14946.1
OceaOF611	CAL17650.1	AFT69059.1	AJD49561.1	BAP15107.1	ABE58633.1	AJQ94378.1	AIA76626.1	ABC32051.1	CBV43247.1	ALM51754.1	AJY51206.1	CEP36679.1	WP_018625187.1	AKE52787.1	ACV25939.1	orf04660	AOE50619.1	ADZ91779.1	AEF54482.1	ABR71544.1	CCK77748.1	CCU73420.1	AHK14945.1
OceaOF612	CAL17651.1	AFT69058.1	AJD49562.1	BAP15108.1	ABE58632.1	AJQ94379.1	AIA76627.1	ABC32052.1	CBV43248.1	ALM51753.1	AJY51207.1	CEP36680.1	WP_018625186.1	AKE52788.1	ACV25938.1	orf04650	AOE50620.1	ADZ91780.1	AEF54481.1	ABR71545.1	CCK77749.1	CCU73421.1	AHK14944.1
OceaOF613	CAL17654.1	AFT69055.1	AJD49566.1	BAP15111.1	ABE58629.1	AJQ94382.1	AIA76630.1	ABC32056.1	CBV43251.1	ALM51750.1	AJY51209.1	CEP36683.1	WP_018625183.1	AKE52790.1	ACV25935.1	orf04620	AOE50623.1	ADZ91783.1	AEF54478.1	ABR71548.1	CCK77752.1	CCU73424.1	AHK14941.1
OceaOF614	CAL17656.1	AFT69053.1	AJD49568.1	BAP15113.1	ABE58627.1	AJQ94638.1	AIA76632.1	ABC32058.1	CBV43252.1	ALM54537.1	AJY51211.1	CEP36685.1	WP_018625181.1		ACV25933.1	orf04600	AOE50625.1	ADZ91785.1	AEF54056.1	ABR71973.1, ABR70889.1	CCK77754.1	CCU73426.1	AHK14939.1
OceaOF615	CAL17658.1	AFT69051.1	AJD49574.1	BAP15115.1	ABE58625.1	AJQ94385.1	AIA76634.1	ABC32060.1	CBV41616.1	ALM51747.1	AJY51213.1	CEP36687.1	WP_018625180.1	AKE52792.1	ACV25932.1	orf04590	AOE50626.1	ADZ91786.1	AEF54475.1	ABR71551.1	CCK77682.1	CCU73428.1	AHK14937.1
OceaOF616	CAL17661.1	AFT69048.1	AJD49578.1	BAP15119.1	ABE59876.1	AJQ94388.1	AIA76637.1	ABC32066.1	CBV41613.1	ALM51743.1	AJY51216.1	CEP36690.1	WP_018625177.1	AKE52795.1	ACV25929.1	orf04560	AOE50630.1	ADZ91791.1	AEF54470.1	ABR71556.1	CCK77688.1	CCU73434.1	AHK14932.1
OceaOF617	CAL17664.1	AFT72215.1	AJD46786.1	BAP15122.1	ABE58519.1	AJQ97309.1	AIA75010.1	ABC32036.1	CBV42050.1	ALM54668.1	AJY52180.1	CEP37650.1	WP_018624137.1	AKE51433.1	ACV27538.1	orf19840	AOE49186.1	ADZ92463.1	AEF53855.1	ABR72356.1	CCK75467.1	CCU71216.1	AHK16549.1
OceaOF618	CAL17667.1	AFT72218.1	AJD46783.1	BAP15125.1	ABE58522.1	AJQ97308.1	AIA75013.1	ABC32039.1	CBV42053.1	ALM54667.1	AJY52177.1	CEP37647.1	WP_018624133.1	AKE51428.1	ACV27542.1	orf19880	AOE49182.1	ADZ92466.1	AEF53852.1	ABR72359.1	CCK75470.1	CCU71218.1	AHK16547.1
OceaOF619	CAL17668.1	AFT72219.1	AJD46782.1	BAP15126.1	ABE58523.1	AJQ92834.1	AIA75014.1	ABC32040.1	CBV42054.1	ALM52918.1	AJY52176.1	CEP37646.1	WP_026309229.1	AKE51427.1	ACV27543.1	orf19890	AOE49181.1	ADZ92467.1	AEF53851.1	ABR72360.1	CCK74563.1	CCU71078.1	AHK16650.1
OceaOF620	CAL17673.1	AFT72223.1	AJD46776.1	BAP15131.1	ABE58676.1	AJQ93033.1	AIA75927.1	ABC31676.1	CBV42137.1	ALM52296.1	AJY50477.1	CEP35898.1	WP_018625179.1	AKE52793.1	ACV25931.1	orf04580	AOE50627.1	ADZ89659.1	AEF55337.1	ABR69361.1	CCK74678.1	CCU71058.1	AHK16663.1
OceaOF621	CAL17675.1	AFT72225.1	AJD46771.1	BAP15133.1	ABE57480.1	AJQ93107.1	AIA74274.1	ABC32614.1	CBV40972.1	ALM50948.1	AJY48839.1	CEP33930.1	WP_018624031.1	AKE51345.1	ACV27646.1	orf20800	AOE49097.1	ADZ92597.1	AEF55760.1	ABR70049.1	CCK77805.1	CCU73627.1	AHK16795.1
OceaOF622	CAL17679.1	AFT72229.1	AJD46767.1	BAP15137.1	ABE57976.1	AJQ93101.1	AIA75101.1	ABC32618.1	CBV43638.1	ALM51404.1	AJY52056.1	CEP37527.1	WP_018624029.1	AKE51343.1	ACV27648.1	orf20820	AOE49095.1	ADZ92928.1	AEF56239.1	ABR73012.1	CCK77810.1	CCU73632.1	AHK16798.1
OceaOF623	CAL17680.1	AFT72230.1	AJD46766.1	BAP15138.1	ABE57975.1	AJQ93100.1	AIA75100.1	ABC32619.1	CBV43639.1	ALM51403.1	AJY52057.1	CEP37528.1	WP_018624028.1	AKE51342.1	ACV27649.1	orf20830	AOE49094.1	ADZ92929.1	AEF56240.1	ABR73013.1	CCK77811.1	CCU73633.1	AHK16799.1
OceaOF624	CAL17687.1	AFT72247.1, AFT69945.1	AJD46759.1	BAP15145.1	ABE57967.1		AIA73744.1	ABC32626.1	CBV43647.1	ALM54494.1	AJY49554.1	CEP34734.1	WP_018623855.1	AKE51166.1	ACV27850.1	orf22530	AOE48935.1	ADZ92940.1	AEF56246.1	ABR73019.1	CCK77818.1	CCU74007.1	AHK17064.1
OceaOF625	CAL17689.1	AFT72249.1	AJD46757.1	BAP15147.1	ABE57965.1	AJQ93087.1	AIA73746.1	ABC32628.1	CBV43649.1	ALM54493.1	AJY49552.1	CEP34732.1	WP_026309221.1	AKE51329.1	ACV27662.1	orf20970	AOE49081.1	ADZ92943.1	AEF56249.1	ABR73022.1	CCK77770.1	CCU73606.1	AHK16777.1
OceaOF626	CAL17692.1	AFT72254.1	AJD46754.1	BAP15150.1	ABE57962.1	AJQ93085.1	AIA73749.1	ABC32630.1	CBV43652.1	ALM51380.1	AJY49549.1	CEP34729.1	WP_018624013.1	AKE51327.1	ACV27664.1	orf20990	AOE49078.1	ADZ92945.1	AEF56251.1	ABR73024.1	CCK77775.1	CCU73599.1	AHK16772.1
OceaOF627	CAL17693.1	AFT72255.1	AJD46753.1	BAP15151.1	ABE57961.1	AJQ93084.1	AIA73750.1	ABC32631.1	CBV43653.1	ALM51379.1	AJY49548.1	CEP34728.1	WP_018624012.1	AKE51326.1	ACV27665.1	orf21000	AOE49077.1	ADZ92946.1	AEF56252.1	ABR73025.1	CCK77774.1	CCU73598.1	AHK16771.1
OceaOF628	CAL17694.1	AFT68921.1	AJD46751.1	BAP15153.1	ABE57959.1	AJQ93116.1	AIA73752.1	ABC27962.1	CBV43655.1	ALM51377.1	AJY49546.1	CEP34726.1	WP_018624009.1	AKE51321.1	ACV27668.1	orf21030	AOE49074.1	ADZ92687.1	AEF53519.1	ABR69680.1	CCK77481.1	CCU70687.1	AHK14751.1
OceaOF629	CAL17696.1	AFT68919.1	AJD46749.1	BAP15155.1	ABE57957.1	AJQ93114.1	AIA73754.1	ABC27960.1	CBV43657.1	ALM51375.1	AJY49544.1	CEP34724.1	WP_018624007.1	AKE51319.1	ACV27670.1	orf21050	AOE49072.1	ADZ92688.1	AEF53518.1	ABR69679.1	CCK77483.1	CCU70685.1	AHK14750.1
OceaOF630	CAL17698.1	AFT68917.1	AJD46747.1	BAP15157.1	ABE57955.1	AJQ93111.1	AIA73756.1	ABC27957.1	CBV43659.1	ALM51373.1	AJY49542.1	CEP34722.1	WP_018624005.1	AKE51318.1	ACV27672.1	orf21070	AOE49070.1	ADZ92690.1	AEF53516.1	ABR69677.1	CCK77488.1	CCU70681.1	AHK14746.1
OceaOF631	CAL17700.1	AFT68915.1	AJD46745.1	BAP15159.1	ABE57953.1	AJQ93109.1	AIA73758.1	ABC27955.1	CBV43661.1	ALM51372.1	AJY49540.1	CEP34720.1	WP_018624003.1	AKE51316.1	ACV27674.1	orf21090	AOE49068.1	ADZ92692.1	AEF53514.1	ABR69675.1	CCK77490.1	CCU70679.1	AHK14744.1
OceaOF632	CAL17704.1	AFT68911.1	AJD46741.1	BAP15163.1	ABE60479.1	AJQ97724.1	AIA74323.1	ABC27921.1	CBV44155.1	ALM51005.1	AJY48783.1	CEP33841.1	WP_018623992.1	AKE51303.1	ACV27686.1	orf21200	AOE49057.1	ADZ92694.1	AEF53513.1	ABR69673.1	CCK74551.1	CCU73350.1	AHK15001.1
OceaOF633	CAL17708.1	AFT68908.1	AJD46737.1	BAP15167.1	ABE57609.1	AJQ92263.1	AIA74689.1	ABC27916.1	CBV41011.1	ALM54823.1	AJY52583.1	CEP38004.1	WP_018623979.1	AKE51292.1	ACV27699.1	orf21330	AOE49048.1	ADZ92741.1	AEF55996.1	ABR69669.1	CCK74549.1	CCU73352.1	AHK15000.1
OceaOF634	CAL17710.1	AFT68906.1	AJD46735.1	BAP15169.1	ABE57607.1	AJQ94024.1	AIA74688.1	ABC27918.1	CBV41009.1	ALM54176.1	AJY52585.1	CEP38006.1	WP_018623981.1	AKE51294.1	ACV27697.1	orf21310	AOE49050.1	ADZ92739.1	AEF55995.1	ABR69670.1	CCK74294.1	CCU74004.1	AHK17062.1
OceaOF635	CAL17717.1	AFT68900.1	AJD46724.1	BAP15176.1	ABE57603.1	AJQ97733.1	AIA74619.1	ABC27919.1	CBV41004.1	ALM54824.1	AJY52658.1	CEP38078.1	WP_026309220.1	AKE51301.1	ACV27688.1	orf21220	AOE49056.1	ADZ92695.1	AEF53512.1	ABR69672.1	CCK74293.1	CCU74005.1	AHK17063.1
OceaOF636	CAL17719.1	AFT68898.1	AJD46723.1	BAP15178.1	ABE60546.1	AJQ97325.1	AIA74417.1	ABC28223.1	CBV44275.1	ALM54342.1	AJY48565.1	CEP38261.1	WP_018623977.1	AKE51290.1	ACV27701.1	orf21350	AOE49046.1	ADZ92903.1	AEF56082.1	ABR69488.1	CCK74531.1	CCU73361.1	AHK14990.1
OceaOF637	CAL17720.1	AFT68897.1	AJD46722.1	BAP15179.1	ABE57413.1	AJQ94027.1	AIA74496.1	ABC28221.1	CBV40915.1	ALM50886.1	AJY52726.1	CEP38177.1	WP_033413965.1	AKE51288.1	ACV27703.1	orf21370	AOE49044.1	ADZ92762.1	AEF56016.1	ABR69649.1	CCK74530.1	CCU73372.1	AHK14986.1
OceaOF638	CAL17722.1	AFT68895.1	AJD46720.1	BAP15181.1	ABE57412.1	AJQ94029.1	AIA74495.1	ABC28218.1	CBV40914.1	ALM54436.1	AJY52727.1	CEP38178.1	WP_018623973.1	AKE51286.1	ACV27705.1	orf21390	AOE49042.1	ADZ92760.1	AEF56014.1	ABR69651.1	CCK74529.1	CCU73373.1	AHK14985.1
OceaOF639	CAL17723.1	AFT68894.1	AJD46719.1	BAP15182.1	ABE57410.1	AJQ94031.1	AIA74493.1	ABC28216.1	CBV40912.1	ALM54435.1	AJY52729.1	CEP38180.1	WP_018623969.1	AKE51270.1	ACV27709.1	orf21430	AOE49035.1	ADZ92752.1	AEF56007.1	ABR69658.1	CCK74527.1	CCU73375.1	AHK17274.1
OceaOF640	CAL17724.1	AFT68893.1	AJD46718.1	BAP15183.1	ABE57409.1	AJQ94032.1	AIA74492.1	ABC28215.1	CBV40911.1	ALM54434.1	AJY52730.1	CEP38181.1	WP_018623968.1	AKE51269.1	ACV27710.1	orf21440	AOE49034.1	ADZ92751.1	AEF56006.1	ABR69659.1	CCK74526.1	CCU73376.1	AHK14983.1
OceaOF641	CAL17726.1	AFT68878.1	AJD46715.1	BAP15185.1	ABE57878.1	AJQ92256.1	AIA73829.1	ABC28212.1	CBV43897.1	ALM54137.1	AJY49459.1	CEP34653.1	WP_018625526.1	AKE52412.1	ACV26278.1	orf07930	AOE50230.1	ADZ89882.1	AEF53486.1	ABR69685.1	CCK74523.1	CCU70800.1	AHK14829.1
OceaOF642	CAL17729.1	AFT68875.1	AJD46711.1	BAP15188.1	ABE57881.1	AJQ92259.1	AIA73826.1	ABC28209.1	CBV43900.1	ALM54134.1	AJY49462.1	CEP34656.1	WP_018625524.1	AKE52414.1	ACV26276.1	orf07910	AOE50232.1	ADZ89884.1	AEF53488.1	ABR69687.1	CCK74521.1	CCU70797.1	AHK14826.1
OceaOF643	CAL17733.1	AFT69045.1	AJD46707.1	BAP15192.1	ABE57884.1	AJQ93614.1	AIA73823.1	ABC28207.1	CBV43903.1	ALM54131.1	AJY49465.1	CEP34659.1	WP_018623462.1	AKE53072.1	ACV25629.1	orf01570	AOE50889.1	ADZ89886.1	AEF53490.1	ABR69689.1	CCK74516.1	CCU70793.1	AHK14824.1
OceaOF644	CAL17734.1	AFT69044.1	AJD46706.1	BAP15193.1	ABE57885.1	AJQ93615.1	AIA73822.1	ABC28206.1	CBV43904.1	ALM54130.1	AJY49466.1	CEP34660.1	WP_018623463.1	AKE53073.1	ACV25628.1	orf01560	AOE50890.1	ADZ89901.1	AEF53492.1	ABR69693.1	CCK74515.1	CCU70792.1	AHK14823.1
OceaOF645	CAL17740.1	AFT68938.1	AJD46884.1	BAP15206.1	ABE59975.1	AJQ93915.1	AIA73575.1	ABC27939.1	CBV43492.1	ALM51645.1	AJY49746.1	CEP34955.1	WP_033413814.1	AKE51238.1	ACV27738.1	orf21720	AOE49004.1	ADZ92070.1	AEF55155.1	ABR70619.1	CCK75961.1	CCU70486.1	AHK14610.1
OceaOF646	CAL17750.1	AFT68927.1	AJD46870.1	BAP15216.1	ABE60271.1	AJQ93909.1	AIA73781.1	ABC27926.1	CBV43860.1	ALM53922.1	AJY49525.1	CEP34702.1	WP_018624119.1	AKE51411.1	ACV27555.1	orf20030	AOE49167.1	ADZ90154.1	AEF55768.1	ABR70037.1	CCK74327.1	CCU70746.1	AHK14796.1
OceaOF647	CAL17767.1	AFT72266.1	AJD46860.1	BAP15234.1	ABE60450.1	AJQ93546.1	AIA74344.1	ABC27201.1	CBV44136.1	ALM51024.1	AJY48760.1	CEP33818.1	WP_018623512.1	AKE51062.1	ACV25586.1	orf01100	AOE48831.1	ADZ92178.1	AEF53766.1	ABR72496.1	CCK77874.1	CCU74055.1	AHK17094.1
OceaOF648	CAL17770.1	AFT72269.1	AJD46857.1	BAP15237.1	ABE60453.1	AJQ93549.1	AIA74341.1	ABC27204.1	CBV44139.1	ALM51021.1	AJY48764.1	CEP33822.1	WP_026309175.1	AKE51065.1	ACV25589.1	orf01130	AOE48834.1	ADZ92175.1	AEF53769.1	ABR72493.1	CCK77877.1	CCU74058.1	AHK17097.1
OceaOF649	CAL17780.1	AFT72292.1	AJD46668.1	BAP15247.1	ABE60457.1	AJQ93141.1	AIA74337.1	ABC27210.1	CBV44143.1	ALM51018.1	AJY48769.1	CEP33827.1	WP_018623503.1	AKE51072.1	ACV25596.1	orf01190	AOE48840.1	ADZ92170.1	AEF53773.1	ABR72489.1	CCK77884.1	CCU70708.1	AHK14769.1
OceaOF650	CAL17784.1	AFT72296.1	AJD46657.1	BAP15251.1	ABE58598.1	AJQ94522.1	AIA75647.1	ABC28746.1	CBV41681.1	ALM53099.1	AJY50273.1	CEP35636.1	WP_018625169.1	AKE52800.1	ACV25920.1	orf04480	AOE50635.1	ADZ91728.1	AEF55107.1	ABR70676.1	CCK75216.1	CCU73297.1	AHK15032.1
OceaOF651	CAL17792.1	AFT68753.1	AJD46650.1	BAP15258.1	ABE59919.1	AJQ96876.1	AIA76777.1	ABC32507.1	CBV41585.1	ALM51696.1	AJY51440.1	CEP36904.1	WP_018623818.1	AKE51134.1	ACV27823.1	orf22900	AOE48901.1	ADZ89994.1	AEF53683.1	ABR72643.1	CCK74317.1	CCU73981.1	AHK17043.1
OceaOF652	CAL17811.1	AFT72367.1	AJD46819.1	BAP15277.1	ABE58652.1	AJQ97020.1	AIA75429.1	ABC33243.1	CBV42958.1	ALM51872.1	AJY51589.1	CEP37038.1	WP_018623335.1	AKE52951.1	ACV25759.1	orf02880	AOE50774.1	ADZ92364.1	AEF55446.1	ABR70356.1	CCK75239.1	CCU73054.1	AHK15212.1
OceaOF653	CAL17812.1	AFT69434.1	AJD49464.1	BAP15278.1	ABE58693.1	AJQ96539.1	AIA75450.1	ABC31762.1	CBV42935.1	ALM51888.1	AJY51568.1	CEP37017.1	WP_018623486.1	AKE51087.1	ACV25611.1	orf01350	AOE48855.1	ADZ91245.1	AEF54870.1	ABR71078.1	CCK76426.1	CCU72440.1	AHK15680.1
OceaOF654	CAL17890.1	AFT68871.1	AJD49581.1	BAP15354.1	ABE59889.1	AJQ94049.1	AIA76650.1	ABC32072.1	CBV41606.1	ALM51737.1	AJY51248.1	CEP36719.1	WP_018624249.1	AKE51513.1	ACV27415.1	orf18760	AOE49282.1	ADZ90459.1	AEF55626.1	ABR70239.1	CCK77757.1	CCU73444.1	AHK14926.1
OceaOF655	CAL17893.1	AFT68975.1	AJD49584.1	BAP15357.1	ABE59879.1	AJQ94392.1	AIA76640.1	ABC32069.1	CBV41611.1	ALM51740.1	AJY51219.1	CEP36696.1	WP_018624252.1	AKE51516.1	ACV27412.1	orf18730	AOE49285.1	ADZ90166.1	AEF55952.1	ABR69830.1	CCK74361.1	CCU73441.1	AHK14928.1
OceaOF656	CAL17905.1	AFT72299.1	AJD46833.1	BAP15368.1	ABE59905.1	AJQ96472.1	AIA76670.1	ABC27488.1	CBV41593.1	ALM51724.1	AJY51270.1	CEP36744.1	WP_018625163.1	AKE52806.1	ACV25914.1	orf04420	AOE50638.1	ADZ89962.1	AEF53651.1	ABR72678.1	CCK75813.1	CCU72421.1	AHK15691.1
OceaOF657	CAL17908.1	AFT72301.1	AJD46829.1	BAP15371.1	ABE57952.1	AJQ97718.1	AIA73761.1	ABC27890.1	CBV43664.1	ALM51369.1	AJY49537.1	CEP34717.1	WP_018625546.1	AKE52389.1	ACV26303.1	orf08170	AOE50207.1	ADZ92680.1	AEF56051.1	ABR72895.1	CCK74239.1	CCU73945.1	AHK17016.1
OceaOF658	CAL17909.1	AFT72302.1	AJD46828.1	BAP15372.1	ABE57943.1	AJQ97723.1	AIA74956.1	ABC27196.1	CBV43670.1	ALM51359.1	AJY52241.1	CEP37729.1	WP_018625547.1	AKE52388.1	ACV26304.1	orf08180	AOE50206.1	ADZ92677.1	AEF56042.1	ABR72886.1	CCK74238.1	CCU73946.1	AHK17017.1
OceaOF659	CAL17911.1	AFT72304.1	AJD46826.1	BAP15374.1	ABE57946.1	AJQ93666.1	AIA74957.1	ABC27198.1	CBV43669.1	ALM51361.1	AJY52240.1	CEP37728.1	WP_018623671.1	AKE53157.1	ACV28001.1	orf24400	AOE50993.1	ADZ92676.1	AEF56043.1	ABR72887.1	CCK74236.1	CCU73948.1	AHK17019.1
OceaOF660	CAL17941.1	AFT68965.1	AJD46896.1	BAP15392.1	ABE59890.1	AJQ96857.1	AIA76651.1	ABC32073.1	CBV41605.1	ALM51736.1	AJY51249.1	CEP36720.1	WP_018624247.1	AKE51511.1	ACV27417.1	orf18780	AOE49280.1	ADZ90755.1	AEF54279.1	ABR71748.1	CCK77644.1	CCU70475.1	AHK14600.1
OceaOF661	CAL17942.1	AFT68964.1	AJD46895.1	BAP15393.1	ABE59891.1	AJQ93925.1	AIA76653.1	ABC32387.1	CBV41604.1	ALM51735.1	AJY51250.1	CEP36722.1	WP_018624246.1	AKE51510.1	ACV27418.1	orf18790	AOE49279.1	ADZ92551.1	AEF55802.1	ABR72456.1	CCK77645.1	CCU70477.1	AHK14601.1
OceaOF662	CAL17945.1	AFT68950.1	AJD46892.1	BAP15396.1	ABE59902.1	AJQ93922.1	AIA76667.1	ABC32643.1	CBV41596.1	ALM51726.1	AJY51267.1	CEP36741.1	WP_018624244.1	AKE51508.1	ACV27420.1	orf18810	AOE49277.1	ADZ92553.1	AEF55804.1	ABR72458.1	CCK77656.1	CCU70480.1	AHK14604.1
OceaOF663	CAL17946.1	AFT68949.1	AJD46891.1	BAP15397.1	ABE59903.1	AJQ93921.1	AIA76668.1	ABC32644.1	CBV41595.1	ALM51725.1	AJY51268.1	CEP36742.1	WP_018624243.1	AKE51507.1	ACV27421.1	orf18820	AOE49276.1	ADZ92555.1	AEF55806.1	ABR72460.1	CCK77657.1	CCU70481.1	AHK14605.1
OceaOF664	CAL17947.1	AFT68947.1	AJD46890.1	BAP15398.1	ABE58316.1	AJQ97809.1	AIA75300.1	ABC27056.1	CBV43032.1	ALM53179.1	AJY51749.1	CEP37233.1	WP_051082506.1	AKE51028.1	ACV25547.1	orf00750	AOE48801.1	ADZ91153.1	AEF54991.1	ABR71314.1	CCK76292.1	CCU72505.1	AHK15624.1
OceaOF665	CAL17948.1	AFT68946.1	AJD46889.1	BAP15399.1	ABE59977.1	AJQ93920.1	AIA75369.1	ABC32646.1	CBV43012.1	ALM54693.1	AJY51661.1	CEP37107.1	WP_018624241.1	AKE51505.1	ACV27423.1	orf18840	AOE49274.1	ADZ90709.1	AEF54233.1	ABR71795.1	CCK77658.1	CCU70482.1	AHK14606.1
OceaOF666	CAL17949.1	AFT68945.1	AJD46888.1	BAP15400.1	ABE57383.1	AJQ93919.1	AIA74483.1	ABC32647.1	CBV40902.1	ALM50878.1	AJY52740.1	CEP38190.1	WP_026309250.1	AKE51504.1	ACV27424.1	orf18850	AOE49273.1	ADZ92491.1	AEF53835.1	ABR72376.1	CCK77661.1	CCU70483.1	AHK14607.1
OceaOF667	CAL17980.1	AFT72448.1	AJD49828.1	BAP15432.1	ABE60503.1	AJQ92323.1	AIA74301.1	ABC33042.1	CBV40985.1	ALM50960.1	AJY48815.1	CEP33904.1	WP_018623598.1	AKE51020.1	ACV25494.1	orf00300	AOE48763.1	ADZ92649.1	AEF53598.1	ABR72554.1	CCK77908.1	CCU70499.1	AHK14622.1
OceaOF668	CAL17986.1	AFT72454.1	AJD49832.1	BAP15438.1	ABE60545.1	AJQ92885.1	AIA74418.1	ABC33072.1	CBV44274.1	ALM54341.1	AJY48564.1	CEP38260.1	WP_033413933.1	AKE51008.1	ACV25440.1	orf00190	AOE48747.1	ADZ92647.1	AEF53602.1	ABR72552.1	CCK77909.1	CCU70504.1	AHK14625.1
OceaOF669	CAL18011.1	AFT68524.1	AJD46554.1	BAP15464.1	ABE60335.1	AJQ93566.1	AIA74912.1	ABC27474.1	CBV43720.1	ALM51302.1	AJY52286.1	CEP37774.1	WP_018623699.1	AKE53129.1	ACV27973.1	orf24120	AOE50964.1	ADZ93235.1	AEF56430.1	ABR73225.1	CCK74230.1	CCU70583.1	AHK14677.1
OceaOF670	CAL18014.1	AFT68521.1	AJD46557.1	BAP15467.1	ABE60334.1	AJQ93564.1	AIA74913.1	ABC27475.1	CBV43719.1	ALM51303.1	AJY52285.1	CEP37773.1	WP_018623698.1	AKE53130.1	ACV27974.1	orf24130	AOE50965.1	ADZ93233.1	AEF56428.1	ABR73223.1	CCK74232.1	CCU70585.1	AHK14678.1
OceaOF671	CAL18015.1	AFT68520.1	AJD46558.1	BAP15468.1	ABE60333.1	AJQ93563.1	AIA74914.1	ABC27476.1	CBV43718.1	ALM51304.1	AJY52284.1	CEP37772.1	WP_018623697.1	AKE53131.1	ACV27975.1	orf24140	AOE50966.1	ADZ93232.1	AEF56427.1	ABR73222.1	CCK74233.1	CCU70586.1	AHK14679.1
OceaOF672	CAL18016.1	AFT68519.1	AJD46559.1	BAP15469.1	ABE60332.1	AJQ93562.1	AIA74915.1	ABC27477.1	CBV43717.1	ALM51305.1	AJY52283.1	CEP37771.1	WP_018623696.1	AKE53132.1	ACV27976.1	orf24150	AOE50967.1	ADZ93231.1	AEF56426.1	ABR73221.1	CCK74234.1	CCU70587.1	AHK14680.1
OceaOF673	CAL18018.1	AFT68517.1	AJD46561.1	BAP15471.1	ABE60493.1	AJQ93559.1	AIA74307.1	ABC32748.1	CBV44170.1	ALM50989.1	AJY48804.1	CEP33858.1	WP_018623937.1	AKE51239.1	ACV27737.1	orf21710	AOE49005.1	ADZ89896.1	AEF53497.1	ABR69698.1	CCK77871.1	CCU74037.1	AHK17091.1
OceaOF674	CAL18020.1	AFT68515.1	AJD46563.1	BAP15473.1	ABE60490.1	AJQ97812.1	AIA74309.1	ABC27059.1	CBV44168.1	ALM50991.1	AJY48802.1	CEP33856.1	WP_018623547.1	AKE51031.1	ACV25550.1	orf00780	AOE48804.1	ADZ91156.1	AEF54988.1	ABR71311.1	CCK76295.1	CCU72502.1	AHK15626.1
OceaOF675	CAL18021.1	AFT68514.1	AJD46570.1	BAP15474.1	ABE60489.1	AJQ93558.1	AIA74310.1	ABC33010.1	CBV44167.1	ALM50992.1	AJY48801.1	CEP33855.1	WP_018623460.1	AKE53070.1	ACV25631.1	orf01590	AOE50887.1	ADZ89895.1	AEF53498.1	ABR69699.1	CCK77870.1	CCU74036.1	AHK17090.1
OceaOF676	CAL18026.1	AFT68508.1	AJD49978.1	BAP15479.1	ABE60651.1	AJQ92915.1	AIA74458.1	ABC33007.1	CBV44350.1	ALM54421.1	AJY48523.1	CEP38217.1	WP_018623457.1	AKE53066.1	ACV25634.1	orf01620	AOE50884.1	ADZ93239.1	AEF56434.1	ABR73229.1	CCK74248.1	CCU73919.1	AHK16995.1
OceaOF677	CAL18028.1	AFT68507.1	AJD49980.1	BAP15481.1	ABE60652.1	AJQ93469.1	AIA74459.1	ABC33008.1	CBV44351.1	ALM54422.1	AJY48522.1	CEP38216.1	WP_018623458.1	AKE53067.1	ACV25633.1	orf01610	AOE50885.1	ADZ93240.1	AEF56435.1	ABR73230.1	CCK77866.1	CCU73921.1	AHK16996.1
OceaOF678	CAL18031.1	AFT68502.1	AJD46527.1	BAP15484.1	ABE60314.1	AJQ93137.1	AIA74925.1	ABC27471.1	CBV43707.1	ALM51315.1	AJY52273.1	CEP37761.1	WP_018624043.1	AKE51356.1	ACV27634.1	orf20680	AOE49106.1	ADZ89813.1	AEF56057.1	ABR69565.1	CCK78022.1	CCU70663.1	AHK14729.1
OceaOF679	CAL18041.1	AFT68584.1	AJD46629.1	BAP15502.1	ABE59164.1	AJQ96543.1	AIA76195.1	ABC32640.1	CBV42411.1	ALM52669.1	AJY50776.1	CEP36235.1	WP_018623800.1	AKE51123.1	ACV27865.1	orf23020	AOE48889.1	ADZ91419.1	AEF54719.1	ABR71206.1	CCK76752.1	CCU71208.1	AHK16555.1
OceaOF680	CAL18042.1	AFT68583.1	AJD46628.1	BAP15503.1	ABE59167.1	AJQ96542.1	AIA76193.1	ABC30585.1	CBV42413.1	ALM54641.1	AJY50774.1	CEP36233.1	WP_018623797.1	AKE51122.1	ACV27866.1	orf23030	AOE48888.1	ADZ91421.1	AEF54721.1	ABR71204.1	CCK76751.1	CCU71209.1	AHK16554.1
OceaOF681	CAL18046.1	AFT68574.1	AJD46618.1	BAP15507.1	ABE57391.1	AJQ94008.1	AIA74491.1	ABC27953.1	CBV40910.1	ALM50884.1	AJY52731.1	CEP38182.1	WP_018623791.1	AKE51118.1	ACV27872.1	orf23080	AOE48885.1	ADZ89982.1	AEF53671.1	ABR72657.1	CCK74306.1	CCU73993.1	AHK17053.1
OceaOF682	CAL18051.1	AFT68569.1	AJD46613.1	BAP15512.1	ABE57387.1	AJQ93540.1	AIA74487.1	ABC27946.1	CBV40906.1	ALM50881.1	AJY52735.1	CEP38186.1	WP_018623783.1	AKE51112.1	ACV27879.1	orf23150	AOE48879.1	ADZ90272.1	AEF55748.1	ABR70060.1	CCK74301.1	CCU73998.1	AHK17057.1
OceaOF683	CAL18054.1	AFT68559.1	AJD46609.1	BAP15517.1	ABE57384.1	AJQ94358.1	AIA74484.1	ABC27943.1	CBV40903.1	ALM50879.1	AJY52739.1	CEP38189.1	WP_018623780.1	AKE51110.1	ACV27882.1	orf23190	AOE48877.1	ADZ92962.1	AEF56259.1	ABR73032.1	CCK77719.1	CCU73942.1	AHK17014.1
OceaOF684	CAL18061.1	AFT68552.1	AJD46595.1	BAP15524.1	ABE57733.1	AJQ93857.1	AIA74511.1	ABC28395.1	CBV41064.1	ALM51098.1	AJY52710.1	CEP37849.1	WP_018623769.1	AKE51103.1	ACV27890.1	orf23310	AOE48870.1	ADZ93221.1	AEF56417.1	ABR73212.1	CCK74288.1	CCU73659.1	AHK16823.1
OceaOF685	CAL18065.1	AFT68541.1	AJD46574.1	BAP15528.1	ABE57747.1	AJQ92562.1	AIA74516.1	ABC28391.1	CBV41080.1	ALM51104.1	AJY52705.1	CEP37844.1	WP_018623435.1	AKE53044.1	ACV25658.1	orf01870	AOE50861.1	ADZ93224.1	AEF56420.1	ABR73215.1	CCK74283.1	CCU70737.1	AHK14791.1
OceaOF686	CAL18083.1	AFT68340.1	AJD49900.1	BAP15547.1	ABE59289.1	AJQ96745.1	AIA76050.1	ABC30884.1	CBV42571.1	ALM52583.1, ALM52514.1	AJY50625.1	CEP36048.1	WP_026309183.1	AKE51012.1	ACV25447.1	orf00260	AOE48754.1	ADZ91181.1	AEF54660.1	ABR71289.1		CCU72435.1	AHK15683.1
OceaOF687	CAL18100.1	AFT72549.1	AJD49936.1	BAP15560.1	ABE60461.1	AJQ92784.1	AIA74333.1	ABC27899.1	CBV44146.1	ALM51014.1	AJY48773.1	CEP33831.1	WP_018623760.1	AKE51094.1	ACV27899.1	orf23400	AOE48861.1	ADZ92684.1	AEF53522.1	ABR69683.1	CCK74209.1	CCU70528.1	AHK14637.1
OceaOF688	CAL18115.1	AFT68381.1	AJD50025.1	BAP15576.1	ABE60400.1	AJQ92920.1	AIA74803.1	ABC33001.1	CBV44000.1	ALM54155.1	AJY52443.1	CEP37862.1	WP_018623455.1	AKE53064.1	ACV25636.1	orf01640	AOE50882.1	ADZ92908.1	AEF56086.1	ABR69483.1	CCK74252.1	CCU73914.1	AHK16990.1
OceaOF689	CAL18116.1	AFT68380.1	AJD50024.1	BAP15577.1	ABE60399.1	AJQ92921.1	AIA74804.1	ABC33000.1	CBV43999.1	ALM54154.1	AJY52442.1	CEP37861.1	WP_018623454.1	AKE53063.1	ACV25637.1	orf01650	AOE50881.1	ADZ92909.1	AEF56087.1	ABR69482.1	CCK74253.1	CCU73913.1	AHK16989.1
OceaOF690	CAL18117.1	AFT68379.1	AJD50023.1	BAP15578.1	ABE60398.1	AJQ92922.1	AIA74805.1	ABC32999.1	CBV43998.1	ALM54153.1	AJY52441.1	CEP37860.1	WP_026309171.1	AKE53062.1	ACV25638.1	orf01660	AOE50880.1	ADZ92910.1	AEF56088.1	ABR69481.1	CCK74254.1	CCU73912.1	AHK16988.1
OceaOF691	CAL18127.1	AFT72622.1	AJD49967.1	BAP15588.1	ABE58837.1	AJQ95651.1, AJQ95650.1	AIA75603.1	ABC27416.1, ABC27414.1	CBV42014.1	ALM52699.1	AJY50227.1	CEP35589.1	WP_018624863.1		ACV26773.1	orf12660			AEF53459.1		CCK74355.1	CCU72168.1, CCU72169.1, CCU72463.1	AHK15661.1
OceaOF692	CAL18129.1	AFT72624.1	AJD49969.1	BAP15590.1	ABE60608.1	AJQ92230.1	AIA74369.1	ABC27651.1	CBV44303.1	ALM54383.1	AJY48638.1	CEP33733.1	WP_018624162.1	AKE51459.1	ACV27505.1	orf19580	AOE49210.1	ADZ93356.1	AEF56510.1	ABR73308.1	CCK77345.1	CCU70597.1	AHK14689.1
OceaOF693	CAL18138.1	AFT72633.1	AJD50027.1	BAP15599.1	ABE60615.1	AJQ92463.1	AIA74362.1	ABC27641.1	CBV44310.1	ALM54389.1	AJY48647.1	CEP33741.1	WP_018623496.1	AKE51078.1	ACV25603.1	orf01270	AOE48848.1	ADZ93377.1	AEF56532.1	ABR73339.1	CCK78067.1	CCU73950.1	AHK17021.1
OceaOF694	CAL18171.1		AJD50057.1	BAP15643.1	ABE60624.1	AJQ92457.1	AIA76737.1	ABC33680.1	CBV44319.1	ALM54395.1	AJY48552.1	CEP38253.1	WP_018623646.1	AKE53181.1	ACV28033.1	orf24640	AOE51018.1	ADZ89904.1, ADZ90029.1	AEF53506.1	ABR69706.1	CCK78070.1	CCU70521.1	AHK14630.1
OceaOF695	CAL18173.1	AFT72675.1	AJD50059.1	BAP15645.1	ABE60627.1	AJQ92801.1	AIA74429.1	ABC33682.1	CBV44327.1	ALM54400.1	AJY48546.1	CEP38247.1	WP_018623644.1	AKE53184.1	ACV28035.1	orf24660	AOE51021.1	ADZ93411.1	AEF56541.1	ABR73356.1	CCK78077.1	CCU74077.1	AHK17111.1
OceaOF696	CAL18174.1	AFT72676.1	AJD50060.1	BAP15646.1	ABE60628.1	AJQ92800.1	AIA74430.1	ABC33683.1	CBV44328.1	ALM54401.1	AJY48545.1	CEP38246.1	WP_018623643.1	AKE53185.1	ACV28036.1	orf24670	AOE51022.1	ADZ93412.1	AEF56542.1	ABR73357.1	CCK78078.1	CCU74078.1	AHK17112.1
OceaOF697	CAL18175.1	AFT72677.1	AJD50061.1	BAP15647.1	ABE60629.1	AJQ92799.1	AIA74431.1	ABC33684.1	CBV44329.1	ALM54402.1	AJY48544.1	CEP38245.1	WP_018623642.1	AKE53186.1	ACV28037.1	orf24680	AOE51023.1	ADZ93413.1	AEF56543.1	ABR73358.1	CCK78079.1	CCU74079.1	AHK17113.1
OceaOF698	CAL18176.1	AFT72678.1	AJD50062.1	BAP15648.1	ABE60630.1	AJQ92798.1	AIA74432.1	ABC33685.1	CBV44330.1	ALM54403.1	AJY48543.1	CEP38244.1	WP_018623641.1	AKE53187.1	ACV28038.1	orf24690	AOE51024.1	ADZ93414.1	AEF56544.1	ABR73359.1	CCK78080.1	CCU74080.1	AHK17114.1
OceaOF699	CAL18177.1	AFT72679.1	AJD50063.1	BAP15649.1	ABE60631.1	AJQ92797.1	AIA74433.1	ABC33686.1	CBV44331.1	ALM54404.1	AJY48542.1	CEP38243.1	WP_018623640.1	AKE53188.1	ACV28039.1	orf24700	AOE51025.1	ADZ93415.1	AEF56545.1	ABR73360.1	CCK78081.1	CCU74081.1	AHK17115.1
OceaOF700	CAL18178.1	AFT72680.1	AJD50064.1	BAP15650.1	ABE60632.1	AJQ92796.1	AIA74434.1	ABC33687.1	CBV44332.1	ALM54405.1	AJY48541.1	CEP38242.1	WP_026309191.1	AKE53189.1	ACV28040.1	orf24710	AOE51026.1	ADZ93416.1	AEF56546.1	ABR73361.1	CCK78082.1	CCU74082.1	AHK17116.1
OceaOF701	CAL18179.1	AFT72681.1	AJD50065.1	BAP15651.1	ABE60633.1	AJQ92795.1	AIA74435.1	ABC33688.1	CBV44333.1	ALM54406.1	AJY48540.1	CEP38241.1	WP_018623638.1	AKE53190.1	ACV28041.1	orf24720	AOE51027.1	ADZ93417.1	AEF56547.1	ABR73362.1	CCK78083.1	CCU74083.1	AHK17117.1
OceaOF702	CAL18180.1	AFT72682.1	AJD50066.1	BAP15652.1	ABE60634.1	AJQ92794.1	AIA74436.1	ABC33689.1	CBV44334.1	ALM54407.1	AJY48539.1	CEP38240.1	WP_018623637.1	AKE53191.1	ACV28042.1	orf24730	AOE51028.1	ADZ93418.1	AEF56548.1	ABR73363.1	CCK78084.1	CCU74084.1	AHK17118.1
OceaOF703	CAL18182.1	AFT72684.1	AJD50081.1	BAP15654.1	ABE60636.1	AJQ92081.1	AIA74438.1	ABC33692.1	CBV44336.1	ALM54409.1	AJY48537.1	CEP38238.1	WP_026309190.1	AKE53193.1	ACV28044.1	orf24750	AOE51030.1	ADZ93420.1	AEF56550.1	ABR73365.1	CCK78086.1	CCU74087.1	AHK17120.1
OceaOF704	CAL18183.1	AFT72685.1	AJD50082.1	BAP15655.1	ABE60637.1	AJQ92080.1	AIA74439.1	ABC33693.1	CBV44337.1	ALM54410.1	AJY48536.1	CEP38237.1	WP_018623634.1	AKE53194.1	ACV28045.1	orf24760	AOE51031.1	ADZ93421.1	AEF56551.1	ABR73366.1	CCK78087.1	CCU74088.1	AHK17121.1
OceaOF705	CAL18184.1	AFT72686.1	AJD50083.1	BAP15656.1	ABE60638.1	AJQ92078.1	AIA74440.1	ABC33694.1	CBV44338.1	ALM54411.1	AJY48535.1	CEP38236.1	WP_018623633.1	AKE53195.1	ACV28046.1	orf24770	AOE51032.1	ADZ93422.1	AEF56552.1	ABR73367.1	CCK78088.1	CCU74089.1	AHK17122.1
OceaOF706	CAL18185.1	AFT72687.1	AJD50084.1	BAP15657.1	ABE60639.1	AJQ92077.1	AIA74441.1	ABC33695.1	CBV44339.1	ALM54412.1	AJY48534.1	CEP38235.1	WP_018623632.1	AKE53196.1	ACV28047.1	orf24780	AOE51033.1	ADZ93423.1	AEF56553.1	ABR73368.1	CCK78090.1	CCU74104.1	AHK17136.1
OceaOF707	CAL18200.1	AFT72704.1	AJD50123.1	BAP15672.1	ABE60659.1	AJQ92639.1	AIA74462.1	ABC33698.1	CBV44354.1	ALM54425.1	AJY48519.1	CEP38213.1	WP_018623628.1	AKE53200.1	ACV28051.1	orf24820	AOE51037.1	ADZ93424.1	AEF56557.1	ABR73379.1	CCK78092.1	CCU74111.1	AHK17140.1
OceaOF708	CAL18201.1	AFT72705.1	AJD50124.1	BAP15673.1	ABE60660.1	AJQ92640.1	AIA74463.1	ABC33699.1	CBV44355.1	ALM54426.1	AJY48518.1	CEP38212.1	WP_018623627.1	AKE53201.1	ACV28052.1	orf24830	AOE51038.1	ADZ93425.1	AEF56558.1	ABR73380.1	CCK78093.1	CCU74112.1	AHK17141.1
OceaOF709					ABE59388.1	AJQ92189.1	AIA75971.1, AIA73629.1	ABC33281.1	CBV42332.1	ALM52743.1	AJY50526.1	CEP35948.1, CEP34899.1	WP_018625039.1	AKE51980.1	ACV26568.1	orf10970	AOE49775.1	ADZ92950.1, ADZ90807.1	AEF54458.1, AEF56256.1	ABR71566.1, ABR73029.1		CCU71501.1	AHK16346.1
OceaOF710	CAL15449.1	AFT68290.1	AJD46425.1	BAP12852.1	ABE57366.1	AJQ92644.1	AIA74466.1	ABC26925.1	CBV40884.1	ALM50860.1	AJY48515.1	CEP38209.1	WP_018623623.1	AKE50996.1	ACV25424.1	orf00010	AOE48733.1	ADZ89307.1	AEF53070.1	ABR68944.1	CCK74177.1	CCU70450.1
OceaOF711	CAL15455.1	AFT68296.1	AJD46432.1	BAP12858.1	ABE57370.1		AIA74470.1	ABC26943.1	CBV40888.1	ALM50864.1	AJY52756.1	CEP38205.1	WP_018623723.1	AKE53105.1	ACV27948.1	orf23870	AOE50942.1	ADZ89314.1	AEF53079.1	ABR68954.1	CCK74187.1	CCU70467.1	AHK14593.1
OceaOF712	CAL15486.1	AFT72507.1	AJD49227.1	BAP12890.1	ABE58669.1		AIA75923.1	ABC28660.1	CBV42131.1	ALM54598.1	AJY50473.1	CEP35894.1	WP_018623695.1	AKE53133.1	ACV27977.1	orf24160	AOE50968.1	ADZ92515.1	AEF53812.1	ABR72402.1	CCK78011.1	CCU73794.1	AHK16906.1
OceaOF713	CAL15507.1	AFT68880.1	AJD49156.1	BAP12912.1	ABE57537.1	AJQ93326.1	AIA73424.1	ABC27319.1	CBV41324.1	ALM53624.1	AJY49912.1	CEP35187.1	WP_018624639.1		ACV26998.1	orf14910	AOE49619.1	ADZ93197.1	AEF55352.1	ABR70424.1	CCK76882.1	CCU71043.1	AHK16670.1
OceaOF714	CAL15528.1	AFT68322.1	AJD46531.1	BAP12933.1	ABE59679.1	AJQ94347.1	AIA74749.1	ABC33422.1	CBV43265.1	ALM52756.1	AJY50514.1	CEP35935.1	WP_018625611.1	AKE52323.1	ACV27109.1	orf08800	AOE50129.1	ADZ92785.1		ABR69847.1	CCK78020.1	CCU70666.1	AHK14732.1
OceaOF715	CAL15564.1	AFT68534.1	AJD48054.1	BAP12970.1	ABE58343.1	AJQ96223.1	AIA73551.1	ABC28307.1	CBV43349.1	ALM53524.1	AJY49772.1	CEP34983.1	WP_018624209.1	AKE51959.1	ACV27457.1	orf19150		ADZ92611.1	AEF55967.1	ABR72580.1	CCK75151.1	CCU73410.1	AHK14954.1
OceaOF716	CAL15583.1	AFT68410.1	AJD46457.1	BAP12990.1	ABE60209.1		AIA75026.1	ABC26957.1	CBV41262.1	ALM53679.1	AJY52164.1	CEP37632.1	WP_018623660.1	AKE53164.1	ACV28019.1	orf24510	AOE51002.1	ADZ89375.1	AEF53117.1	ABR69003.1	CCK74200.1	CCU70564.1	AHK14661.1
OceaOF717	CAL15587.1	AFT68413.1	AJD46460.1	BAP12994.1	ABE57763.1	AJQ92477.1	AIA74525.1	ABC26964.1	CBV41098.1	ALM51113.1	AJY52696.1	CEP37835.1	WP_018623720.1		ACV27951.1	orf23900	AOE50945.1	ADZ89483.1	AEF53264.1	ABR69259.1	CCK78003.1	CCU70551.1	AHK14651.1
OceaOF718	CAL15613.1	AFT72611.1	AJD49958.1	BAP13021.1	ABE60596.1	AJQ92957.1	AIA74376.1	ABC27669.1	CBV44299.1	ALM54379.1	AJY48630.1	CEP33725.1	WP_018623531.1	AKE51043.1	ACV25565.1	orf00930		ADZ93341.1	AEF56496.1	ABR73294.1	CCK78051.1	CCU70608.1	AHK14700.1
OceaOF719	CAL15619.1	AFT68441.1	AJD49666.1	BAP13027.1	ABE60243.1	AJQ92771.1	AIA73355.1	ABC31304.1	CBV41414.1	ALM51522.1	AJY50089.1	CEP35353.1	WP_018623873.1		ACV27802.1	orf22350	AOE48954.1	ADZ90076.1	AEF55795.1	ABR70007.1	CCK75830.1	CCU72564.1	AHK15582.1
OceaOF720	CAL15653.1	AFT68469.1	AJD46498.1	BAP13063.1	ABE60551.1	AJQ92151.1	AIA74407.1	ABC32982.1	CBV44280.1	ALM54346.1	AJY48583.1	CEP38271.1	WP_026309208.1	AKE51154.1	ACV27839.1	orf22650	AOE48923.1	ADZ93262.1	AEF56457.1	ABR73257.1		CCU70649.1	AHK14716.1
OceaOF721	CAL15742.1	AFT69008.1	AJD46861.1	BAP13155.1	ABE58254.1	AJQ92927.1	AIA73313.1	ABC27547.1	CBV43404.1	ALM51596.1	AJY50135.1	CEP35402.1	WP_018625726.1		ACV26459.1	orf09910	AOE50025.1	ADZ91394.1	AEF54778.1	ABR71137.1	CCK76258.1	CCU71312.1	AHK16480.1
OceaOF722	CAL15749.1	AFT68447.1	AJD48401.1		ABE59217.1	AJQ96195.1	AIA74706.1	ABC28360.1	CBV42354.1	ALM52720.1	AJY52560.1	CEP37978.1	WP_018624459.1	AKE51651.1	ACV27194.1	orf16620	AOE49432.1	ADZ91164.1	AEF54980.1	ABR71303.1	CCK75214.1	CCU73295.1	AHK15033.1
OceaOF723	CAL15756.1	AFT72140.1	AJD49736.1	BAP13169.1	ABE60442.1	AJQ97443.1		ABC28092.1	CBV44047.1	ALM51050.1	AJY52492.1	CEP37908.1	WP_018623860.1	AKE51171.1	ACV27855.1	orf22470	AOE48940.1	ADZ89858.1	AEF53423.1	ABR72865.1	CCK74857.1	CCU73140.1	AHK15135.1
OceaOF724	CAL15764.1	AFT72133.1	AJD49723.1	BAP13178.1	ABE60431.1		AIA74764.1	ABC28098.1	CBV44034.1	ALM51063.1	AJY52484.1	CEP37897.1	WP_018623876.1	AKE51186.1	ACV27796.1	orf22320	AOE48956.1	ADZ90281.1	AEF55734.1	ABR70079.1	CCK74863.1	CCU73134.1	AHK15141.1
OceaOF725	CAL15810.1	AFT72083.1	AJD46952.1	BAP13225.1	ABE60643.1	AJQ97612.1	AIA74445.1	ABC32889.1	CBV44343.1	ALM54415.1	AJY48530.1	CEP38231.1	WP_018623264.1		ACV25830.1	orf03550	AOE50721.1	ADZ90243.1	AEF55885.1	ABR69943.1	CCK74397.1	CCU70762.1	AHK14809.1
OceaOF726	CAL15828.1	AFT72062.1	AJD46985.1	BAP13244.1	ABE57778.1		AIA74630.1	ABC32867.1	CBV41114.1	ALM51137.1	AJY52647.1	CEP38067.1	WP_018625110.1	AKE52875.1	ACV25852.1	orf03820	AOE50701.1	ADZ89537.1	AEF56379.1	ABR73176.1	CCK74415.1	CCU73845.1	AHK16952.1
OceaOF727	CAL15849.1	AFT72053.1	AJD46994.1	BAP13266.1	ABE57787.1		AIA74639.1	ABC32858.1	CBV41123.1	ALM51146.1	AJY52638.1	CEP38058.1	WP_018625118.1	AKE52858.1	ACV25861.1	orf03930	AOE50690.1	ADZ89546.1	AEF56370.1	ABR73167.1	CCK74424.1	CCU73836.1	AHK16943.1
OceaOF728	CAL15851.1	AFT72051.1	AJD46996.1	BAP13268.1	ABE57789.1	AJQ97584.1		ABC32856.1	CBV41125.1	ALM51148.1	AJY52636.1	CEP38056.1	WP_018625119.1	AKE52856.1	ACV25863.1	orf03950	AOE50688.1	ADZ89548.1	AEF56368.1	ABR73165.1	CCK74426.1	CCU73834.1	AHK16941.1
OceaOF729	CAL15863.1	AFT72039.1	AJD47008.1	BAP13280.1	ABE57801.1		AIA74652.1	ABC32844.1	CBV41137.1	ALM51160.1	AJY52624.1	CEP38044.1	WP_018625130.1	AKE52844.1	ACV25875.1	orf04070	AOE50676.1	ADZ89560.1	AEF56356.1	ABR73153.1	CCK74438.1	CCU73822.1	AHK16929.1
OceaOF730	CAL15868.1	AFT72034.1	AJD47013.1	BAP13285.1	ABE57806.1		AIA74656.1	ABC32839.1	CBV41142.1	ALM51164.1	AJY52620.1	CEP38040.1	WP_012800394.1	AKE52840.1	ACV25880.1	orf04120	AOE50671.1	ADZ89565.1	AEF56351.1	ABR73148.1	CCK74443.1	CCU73817.1	AHK16925.1
OceaOF731	CAL15908.1	AFT71984.1	AJD47064.1	BAP13326.1	ABE57844.1		AIA73863.1	ABC32584.1	CBV41201.1	ALM51266.1	AJY49400.1	CEP34595.1	WP_018625643.1	AKE52290.1	ACV27075.1	orf09120	AOE50099.1	ADZ89601.1	AEF56315.1	ABR73124.1	CCK74760.1	CCU73274.1	AHK15052.1
OceaOF732	CAL15956.1	AFT71935.1	AJD47143.1	BAP13373.1	ABE60081.1	AJQ96605.1	AIA73624.1	ABC33434.1	CBV43551.1	ALM53447.1	AJY49695.1, AJY50014.1	CEP34904.1, CEP34290.1						ADZ91921.1, ADZ90580.1	AEF54336.1, AEF53989.1, AEF54541.1	ABR72198.1, ABR71974.1	CCK76649.1
OceaOF733	CAL15999.1	AFT71844.1	AJD47331.1	BAP13419.1	ABE59578.1	AJQ96510.1	AIA76594.1	ABC31994.1	CBV41806.1	ALM52109.1	AJY51174.1	CEP36647.1	WP_018625315.1	AKE52683.1	ACV26067.1	orf05880	AOE50505.1	ADZ92043.1		ABR72151.1	CCK74618.1	CCU73497.1	AHK14886.1
OceaOF734	CAL16066.1	AFT71730.1, AFT69754.1	AJD47412.1	BAP13486.1	ABE59166.1	AJQ96254.1	AIA76194.1	ABC27088.1	CBV42412.1	ALM52668.1	AJY50775.1	CEP36234.1	WP_018624814.1	AKE52095.1	ACV26821.1	orf13130	AOE49902.1	ADZ90596.1			CCK77163.1	CCU71132.1	AHK16615.1
OceaOF735	CAL16104.1	AFT71611.1, AFT72471.1	AJD47559.1	BAP13524.1	ABE58768.1		AIA75608.1		CBV43828.1, CBV42027.1	ALM52097.1	AJY48701.1, AJY50233.1	CEP35595.1	WP_026309252.1	AKE51533.1	ACV27396.1	orf18570	AOE49313.1	ADZ91834.1	AEF54092.1	ABR71930.1	CCK77428.1
OceaOF736	CAL16105.1	AFT71609.1		BAP13525.1	ABE59161.1	AJQ92931.1	AIA76198.1	ABC27552.1	CBV42408.1	ALM52673.1	AJY50779.1	CEP36238.1	WP_026309402.1	AKE52194.1	ACV26494.1	orf10260	AOE49995.1	ADZ89879.1	AEF53633.1	ABR72695.1	CCK74688.1	CCU71067.1	AHK16657.1
OceaOF737		AFT69506.1, AFT71060.1			ABE59719.1, ABE59910.1	AJQ92361.1, AJQ97784.1		ABC30143.1, ABC30241.1, ABC33359.1	CBV43208.1	ALM53033.1, ALM51710.1	AJY50450.1, AJY50025.1	CEP35861.1, CEP35268.1		AKE52052.1				ADZ89312.1	AEF55303.1, AEF56476.1	ABR69286.1, ABR68949.1
OceaOF738	CAL16134.1	AFT71587.1	AJD47573.1	BAP13556.1	ABE58664.1		AIA75659.1	ABC31291.1	CBV41693.1	ALM53081.1	AJY50284.1	CEP35653.1	WP_018623538.1	AKE51039.1	ACV25558.1	orf00860	AOE48812.1	ADZ91298.1	AEF54863.1	ABR71086.1	CCK75707.1	CCU71571.1	AHK17689.1
OceaOF739	CAL16166.1	AFT71537.1	AJD47600.1	BAP13590.1	ABE59481.1	AJQ94473.1	AIA75571.1	ABC28607.1	CBV42630.1	ALM52454.1	AJY51306.1	CEP35551.1	WP_018625210.1	AKE52775.1	ACV25963.1		AOE50610.1	ADZ92213.1	AEF53918.1	ABR72292.1	CCK75445.1	CCU72863.1	AHK15357.1
OceaOF740	CAL16174.1	AFT68698.1	AJD48798.1	BAP13599.1	ABE58046.1	AJQ93031.1	AIA74965.1	ABC31299.1	CBV43764.1	ALM53750.1	AJY52231.1	CEP37719.1	WP_026309275.1		ACV27142.1	orf16140	AOE49489.1	ADZ90892.1	AEF54551.1	ABR71464.1	CCK77227.1	CCU72766.1	AHK15437.1
OceaOF741	CAL16182.1	AFT71519.1	AJD47695.1	BAP13608.1	ABE58174.1		AIA75974.1	ABC31403.1	CBV42335.1	ALM52740.1	AJY50529.1	CEP35951.1	WP_018623575.1	AKE53093.1	ACV25512.1	orf16810	AOE50924.1	ADZ89737.1	AEF55901.1	ABR69916.1	CCK74244.1	CCU71174.1	AHK16577.1
OceaOF742	CAL16191.1, CAL17479.1	AFT71506.1, AFT69280.1	AJD47666.1, AJD50075.1	BAP13617.1, BAP14946.1	ABE59178.1		AIA76183.1	ABC28254.1	CBV42591.1	ALM52657.1	AJY50764.1	CEP36222.1	WP_018625166.1	AKE52802.1	ACV25917.1	orf04450					CCK74586.1	CCU70775.1	AHK14816.1
OceaOF743	CAL16270.1	AFT69751.1	AJD49019.1	BAP13722.1	ABE59150.1	AJQ93510.1	AIA76000.1	ABC27660.1	CBV42397.1	ALM52683.1	AJY50559.1	CEP35981.1	WP_018623900.1	AKE51208.1	ACV27773.1	orf22090	AOE48979.1	ADZ90440.1, ADZ90891.1	AEF54550.1	ABR71465.1	CCK75186.1
OceaOF744	CAL16284.1	AFT69831.1	AJD48873.1	BAP13737.1		AJQ96721.1	AIA75131.1	ABC31070.1	CBV43609.1	ALM51430.1	AJY52030.1	CEP37502.1	WP_026309283.1	AKE51780.1	ACV26403.1	orf15410	AOE49570.1	ADZ92417.1	AEF53897.1	ABR72313.1	CCK76494.1	CCU71511.1	AHK16339.1
OceaOF745	CAL16286.1	AFT69833.1	AJD48871.1	BAP13739.1		AJQ96719.1	AIA75133.1	ABC31068.1	CBV43607.1	ALM51432.1	AJY52028.1	CEP37500.1	WP_018624584.1	AKE51782.1	ACV26405.1	orf15390	AOE49572.1	ADZ92415.1	AEF53899.1	ABR72311.1	CCK76492.1	CCU71513.1	AHK16337.1
OceaOF746	CAL16318.1	AFT69851.1	AJD47798.1	BAP13771.1		AJQ96726.1	AIA75126.1	ABC31075.1	CBV43614.1	ALM54497.1	AJY52035.1	CEP37507.1	WP_018624577.1	AKE51775.1	ACV26398.1	orf15460	AOE49565.1	ADZ92420.1	AEF53892.1	ABR72318.1	CCK76499.1	CCU71506.1	AHK16344.1
OceaOF747	CAL16319.1	AFT69852.1	AJD47799.1	BAP13772.1		AJQ96725.1	AIA75127.1	ABC31074.1	CBV43613.1	ALM54498.1	AJY52034.1	CEP37506.1	WP_018624578.1	AKE51776.1	ACV26399.1	orf15450	AOE49566.1	ADZ92419.1	AEF53893.1	ABR72317.1	CCK76498.1	CCU71507.1	AHK16343.1
OceaOF748	CAL16320.1	AFT69853.1	AJD47800.1	BAP13773.1		AJQ96724.1	AIA75128.1	ABC31073.1	CBV43612.1	ALM51427.1	AJY52033.1	CEP37505.1	WP_018624579.1	AKE51777.1	ACV26400.1	orf15440	AOE49567.1	ADZ92418.1	AEF53894.1	ABR72316.1	CCK76497.1	CCU71508.1	AHK16342.1
OceaOF749	CAL16332.1	AFT69875.1	AJD47842.1	BAP13796.1	ABE58709.1		AIA75466.1	ABC31187.1	CBV41903.1	ALM51908.1	AJY51547.1	CEP36995.1	WP_018624667.1	AKE51862.1	ACV26965.1	orf14650	AOE49655.1	ADZ91349.1	AEF54795.1	ABR71121.1	CCK76434.1	CCU72349.1	AHK15744.1
OceaOF750	CAL16413.1	AFT69928.1, AFT69498.1	AJD47869.1	BAP13878.1		AJQ93423.1		ABC30521.1			AJY51941.1	CEP37446.1	WP_018623999.1	AKE51312.1	ACV27679.1	orf21130	AOE49064.1	ADZ90209.1	AEF55897.1	ABR69927.1, ABR69946.1, ABR69229.1	CCK77403.1	CCU71462.1	AHK16367.1
OceaOF751	CAL16444.1	AFT70083.1	AJD48462.1	BAP13912.1	ABE58665.1	AJQ95240.1	AIA75660.1	ABC31290.1		ALM53080.1	AJY50285.1	CEP35654.1	WP_018625041.1	AKE51979.1	ACV26565.1	orf10950	AOE49774.1	ADZ91299.1	AEF54862.1	ABR71087.1	CCK75708.1	CCU71572.1	AHK16301.1
OceaOF752	CAL16460.1	AFT70095.1	AJD48447.1	BAP13928.1	ABE58913.1	AJQ95364.1	AIA75857.1	ABC31449.1	CBV42092.1	ALM52884.1	AJY50405.1	CEP35824.1	WP_018625461.1	AKE51620.1	ACV26213.1	orf07280	AOE49399.1	ADZ91494.1	AEF54910.1	ABR71036.1	CCK75702.1	CCU71564.1
OceaOF753	CAL16472.1	AFT70111.1	AJD48437.1	BAP13940.1	ABE58794.1		AIA75519.1	ABC30837.1	CBV41922.1	ALM54570.1	AJY50188.1	CEP35495.1	WP_018624466.1	AKE51659.1	ACV27185.1	orf16530	AOE49438.1	ADZ90844.1	AEF54549.1	ABR71474.1	CCK75207.1	CCU72832.1	AHK15387.1
OceaOF754	CAL16486.1	AFT70121.1	AJD48425.1	BAP13955.1	ABE58928.1	AJQ95307.1		ABC29479.1	CBV44321.1	ALM54397.1	AJY48550.1	CEP38251.1	WP_018623904.1	AKE51210.1	ACV27769.1	orf22060	AOE48982.1	ADZ91816.1	AEF55131.1	ABR70643.1	CCK75987.1	CCU72230.1	AHK15814.1
OceaOF755	CAL16506.1	AFT71077.1	AJD48405.1	BAP13975.1	ABE58943.1	AJQ95831.1	AIA76532.1	ABC29493.1		ALM52164.1	AJY51112.1	CEP36586.1	WP_018624850.1	AKE52061.1	ACV26784.1	orf12770	AOE49871.1	ADZ91243.1	AEF54872.1	ABR71076.1	CCK76239.1	CCU72291.1	AHK15768.1
OceaOF756	CAL16512.1	AFT71005.1	AJD48095.1	BAP13981.1	ABE58949.1	AJQ95316.1	AIA76526.1	ABC28968.1	CBV41877.1		AJY51106.1	CEP36580.1	WP_018625006.1	AKE52004.1	ACV26601.1	orf11290	AOE49801.1	ADZ91252.1	AEF54898.1	ABR71049.1	CCK74670.1	CCU71049.1	AHK16666.1
OceaOF757	CAL16515.1	AFT71002.1	AJD48098.1	BAP13984.1	ABE58952.1		AIA76523.1	ABC28972.1	CBV41880.1	ALM52172.1	AJY51103.1	CEP36577.1	WP_018625003.1	AKE52007.1	ACV26604.1	orf11320	AOE49804.1	ADZ91255.1	AEF54895.1	ABR71052.1	CCK76180.1	CCU72070.1	AHK15935.1
OceaOF758	CAL16531.1	AFT70986.1	AJD48114.1	BAP14000.1	ABE58963.1	AJQ95329.1	AIA76512.1	ABC29555.1		ALM52180.1	AJY51092.1	CEP36566.1	WP_018623730.1	AKE53098.1	ACV27942.1	orf23800	AOE50935.1	ADZ92066.1	AEF55151.1	ABR70623.1	CCK76070.1	CCU72193.1	AHK15850.1
OceaOF759	CAL16613.1	AFT70218.1	AJD48809.1	BAP14085.1	ABE59986.1	AJQ96484.1	AIA73585.1	ABC28706.1	CBV43502.1	ALM51636.1	AJY49736.1	CEP34945.1	WP_018625520.1		ACV26272.1	orf07860	AOE50239.1	ADZ90449.1	AEF55636.1	ABR70229.1	CCK77014.1	CCU73461.1	AHK14911.1
OceaOF760	CAL16619.1	AFT70224.1	AJD48803.1	BAP14091.1	ABE59979.1	AJQ94561.1	AIA73578.1	ABC28713.1	CBV43495.1		AJY49743.1	CEP34952.1	WP_018625534.1	AKE52404.1	ACV26286.1	orf08010	AOE50222.1	ADZ90456.1	AEF55629.1	ABR70236.1	CCK77007.1	CCU73454.1	AHK14918.1
OceaOF761	CAL16655.1	AFT70662.1	AJD48392.1	BAP14130.1	ABE59403.1	AJQ93304.1	AIA76019.1	ABC28983.1	CBV42240.1	ALM52488.1	AJY50579.1	CEP36000.1	WP_018625155.1		ACV25906.1	orf04340	AOE50646.1	ADZ91499.1	AEF54915.1	ABR71031.1	CCK76232.1	CCU72287.1	AHK15772.1
OceaOF762	CAL16670.1	AFT70643.1	AJD48377.1	BAP14145.1	ABE59296.1	AJQ95421.1	AIA76043.1	ABC29327.1	CBV42578.1	ALM52509.1	AJY50618.1	CEP36041.1	WP_018624326.1		ACV27342.1	orf17990	AOE49366.1	ADZ92062.1	AEF55146.1	ABR70628.1	CCK75699.1	CCU72384.1	AHK15720.1
OceaOF763	CAL16694.1, CAL17112.1, CAL18005.1	AFT72520.1	AJD49879.1	BAP14169.1, BAP14570.1, BAP15458.1	ABE58608.1	AJQ96760.1	AIA75654.1	ABC31674.1, ABC27070.1		ALM53086.1	AJY50279.1	CEP35648.1	WP_018623901.1		ACV27772.1	orf22080	AOE48980.1	ADZ89780.1	AEF53413.1
OceaOF764	CAL16701.1	AFT70704.1	AJD48159.1	BAP14176.1	ABE57452.1	AJQ97106.1	AIA74262.1	ABC27427.1		ALM54648.1	AJY48849.1	CEP33941.1	WP_018624638.1	AKE51834.1	ACV26999.1	orf14920	AOE49618.1	ADZ90904.1	AEF54562.1	ABR71454.1	CCK75289.1	CCU71821.1	AHK16129.1
OceaOF765	CAL16713.1	AFT70232.1	AJD48182.1	BAP14188.1	ABE57825.1	AJQ95022.1	AIA74604.1				AJY52673.1	CEP38094.1	WP_018624180.1	AKE51469.1	ACV27486.1	orf19380	AOE49224.1	ADZ89771.1	AEF56195.1	ABR72969.1	CCK76379.1	CCU73208.1, CCU72382.1	AHK15096.1, AHK15722.1
OceaOF766	CAL16724.1	AFT70253.1	AJD48195.1	BAP14199.1	ABE59790.1	AJQ92537.1	AIA75438.1	ABC29157.1		ALM51880.1	AJY51580.1	CEP37029.1	WP_018625085.1	AKE52170.1	ACV26517.1	orf10500	AOE49974.1	ADZ90612.1	AEF54019.1	ABR72169.1	CCK76037.1	CCU72220.1	AHK15824.1
OceaOF767	CAL16732.1	AFT70257.1	AJD48202.1	BAP14207.1	ABE59788.1		AIA75441.1	ABC29161.1	CBV42946.1	ALM54557.1	AJY51577.1	CEP37026.1	WP_018624760.1	AKE51949.1	ACV26877.1	orf13740	AOE49746.1	ADZ90615.1	AEF54022.1	ABR72167.1	CCK76041.1	CCU72216.1	AHK15828.1
OceaOF768	CAL16736.1	AFT70265.1	AJD48206.1	BAP14211.1	ABE59784.1	AJQ95400.1	AIA75445.1	ABC29166.1	CBV42942.1		AJY51573.1	CEP37022.1	WP_018624764.1	AKE51953.1	ACV26873.1	orf13700	AOE49750.1	ADZ90618.1	AEF54025.1	ABR72164.1	CCK76045.1	CCU72212.1	AHK15832.1
OceaOF769	CAL16737.1	AFT70266.1	AJD48207.1	BAP14212.1	ABE60304.1	AJQ94451.1	AIA73852.1	ABC29167.1	CBV43698.1	ALM51329.1	AJY49416.1	CEP34631.1	WP_018625076.1		ACV26530.1	orf10590	AOE49968.1	ADZ91997.1	AEF55582.1	ABR72131.1	CCK77082.1	CCU73011.1	AHK15248.1
OceaOF770	CAL16773.1, CAL17833.1	AFT72580.1	AJD48243.1	BAP14248.1, BAP15298.1		AJQ96567.1	AIA74683.1	ABC27661.1	CBV43262.1	ALM54542.1			WP_018625505.1	AKE52430.1	ACV26257.1	orf07730	AOE50253.1	ADZ89951.1	AEF53650.1	ABR72679.1	CCK74895.1	CCU74040.1	AHK17093.1
OceaOF771	CAL16780.1	AFT70541.1	AJD48251.1	BAP14255.1	ABE58872.1		AIA75495.1	ABC29012.1	CBV41756.1	ALM53012.1	AJY49938.1	CEP35208.1	WP_018624978.1	AKE52027.1	ACV26628.1	orf11550	AOE49827.1	ADZ92232.1	AEF54231.1	ABR71797.1	CCK75836.1	CCU72557.1	AHK15587.1
OceaOF772	CAL16789.1	AFT70549.1	AJD48260.1	BAP14265.1	ABE58233.1	AJQ94594.1	AIA73692.1	ABC28565.1	CBV41518.1	ALM54518.1	AJY49593.1	CEP34776.1	WP_018625217.1		ACV25970.1	orf04910	AOE50594.1	ADZ91412.1	AEF54760.1	ABR71155.1	CCK75817.1	CCU72417.1	AHK15694.1
OceaOF773	CAL16875.1	AFT70628.1	AJD48315.1	BAP14326.1	ABE59413.1		AIA75961.1	ABC28952.1	CBV42317.1	ALM52760.1	AJY50513.1	CEP35934.1	WP_026309306.1	AKE52106.1	ACV26832.1	orf13230	AOE49912.1	ADZ92385.1	AEF55467.1	ABR70334.1	CCK76190.1	CCU72053.1	AHK15950.1
OceaOF774	CAL16876.1	AFT70629.1	AJD48316.1	BAP14327.1	ABE59414.1		AIA75960.1	ABC28951.1	CBV42316.1	ALM52762.1	AJY50512.1	CEP35933.1	WP_018624802.1	AKE52107.1	ACV26833.1	orf13240	AOE49913.1	ADZ92384.1	AEF55466.1	ABR70335.1	CCK76191.1	CCU72052.1	AHK15951.1
OceaOF775	CAL16904.1	AFT70898.1	AJD48069.1	BAP14356.1	ABE58621.1	AJQ94994.1	AIA75919.1	ABC29248.1	CBV42127.1		AJY50469.1	CEP35889.1	WP_018624743.1	AKE51933.1	ACV26893.1	orf13920	AOE49732.1	ADZ91326.1	AEF54648.1	ABR70969.1	CCK76026.1	CCU71966.1	AHK16013.1
OceaOF776	CAL16926.1	AFT70919.1	AJD48043.1	BAP14378.1	ABE58152.1	AJQ93453.1	AIA75547.1		CBV40994.1, CBV41526.1	ALM54186.1	AJY51901.1	CEP35524.1, CEP37378.1	WP_018625449.1	AKE51609.1	ACV26202.1	orf07160	AOE49388.1			ABR70828.1	CCK78044.1	CCU70615.1	AHK14706.1
OceaOF777	CAL16935.1	AFT70936.1	AJD48026.1	BAP14389.1	ABE59836.1	AJQ95175.1	AIA76610.1	ABC29548.1		ALM54538.1	AJY51190.1	CEP36663.1	WP_018624551.1	AKE51753.1	ACV26373.1	orf15720	AOE49544.1	ADZ91485.1	AEF54901.1	ABR71045.1	CCK75972.1	CCU72243.1	AHK17559.1
OceaOF778	CAL17002.1	AFT71086.1	AJD47905.1	BAP14457.1	ABE59750.1	AJQ94939.1	AIA75615.1		CBV41633.1	ALM51821.1	AJY50240.1	CEP35602.1	WP_018625730.1	AKE52219.1	ACV26463.1	orf09950	AOE50020.1	ADZ92673.1	AEF53573.1	ABR69782.1	CCK76115.1	CCU71990.1	AHK15996.1
OceaOF779	CAL17017.1	AFT71178.1	AJD48720.1	BAP14474.1	ABE59245.1	AJQ97626.1	AIA76120.1	ABC31724.1	CBV42493.1	ALM52544.1	AJY50701.1	CEP36157.1	WP_018625160.1	AKE52809.1	ACV25911.1	orf04390	AOE50641.1	ADZ89583.1	AEF56332.1	ABR73141.1	CCK77715.1	CCU73939.1
OceaOF780	CAL17039.1	AFT71220.1	AJD48754.1	BAP14496.1	ABE58234.1		AIA73681.1	ABC29102.1	CBV43419.1	ALM51581.1	AJY49604.1	CEP34787.1	WP_018624140.1	AKE51436.1	ACV27535.1	orf19810	AOE49188.1	ADZ91414.1	AEF54758.1	ABR71157.1	CCK75827.1	CCU72407.1	AHK15703.1
OceaOF781	CAL17074.1	AFT69822.1	AJD48884.1	BAP14532.1	ABE58989.1	AJQ94544.1	AIA76479.1	ABC28646.1	CBV42898.1	ALM52208.1	AJY51056.1	CEP36528.1	WP_018624471.1		ACV27179.1	orf16480	AOE49444.1	ADZ90395.1	AEF55683.1	ABR70180.1	CCK75644.1	CCU71363.1	AHK16445.1
OceaOF782	CAL17075.1	AFT69821.1	AJD48885.1	BAP14533.1	ABE58988.1	AJQ94543.1	AIA76480.1	ABC28645.1	CBV42899.1		AJY51057.1	CEP36529.1	WP_018625507.1	AKE52428.1	ACV26259.1	orf07750	AOE50251.1	ADZ90393.1	AEF55685.1	ABR70179.1	CCK75643.1	CCU71362.1	AHK16446.1
OceaOF783	CAL17089.1	AFT69808.1	AJD48901.1	BAP14547.1		AJQ94531.1	AIA75567.1	ABC28633.1	CBV42748.1	ALM52365.1	AJY51310.1	CEP35547.1	WP_018625413.1	AKE52577.1	ACV26166.1	orf06820	AOE50405.1	ADZ90145.1	AEF55777.1	ABR70028.1	CCK75631.1	CCU71349.1	AHK16455.1
OceaOF784	CAL17091.1	AFT69806.1	AJD48903.1	BAP14549.1	ABE59502.1	AJQ94529.1	AIA75565.1	ABC28632.1		ALM52836.1	AJY51312.1	CEP35545.1	WP_018625411.1	AKE52579.1	ACV26164.1	orf06800	AOE50407.1	ADZ90143.1	AEF55779.1	ABR70026.1	CCK75629.1	CCU71347.1	AHK16456.1
OceaOF785	CAL17139.1	AFT69765.1	AJD48942.1	BAP14597.1		AJQ94363.1							WP_018623327.1	AKE52944.1	ACV25767.1	orf02960	AOE50766.1	ADZ92390.1, ADZ91765.1	AEF55243.1, AEF54488.1	ABR71538.1, ABR70490.1	CCK77822.1, CCK77358.1	CCU73750.1, CCU74009.1	AHK16877.1, AHK17066.1
OceaOF786	CAL17162.1	AFT69739.1		BAP14621.1	ABE59509.1	AJQ96534.1	AIA76328.1	ABC31316.1	CBV42757.1	ALM52843.1	AJY50902.1	CEP36326.1	WP_018623406.1	AKE53019.1	ACV25687.1	orf02170	AOE50838.1	ADZ91314.1	AEF54632.1	ABR70957.1	CCK77139.1	CCU71161.1	AHK16592.1
OceaOF787	CAL17165.1	AFT70793.1, AFT69735.1	AJD49034.1, AJD47496.1	BAP14624.1	ABE58362.1, ABE59806.1, ABE57699.1	AJQ97546.1	AIA74837.1	ABC30566.1	CBV43335.1	ALM54745.1	AJY49037.1	CEP34188.1						ADZ91001.1	AEF54447.1	ABR71578.1	CCK77660.1	CCU72825.1	AHK17419.1
OceaOF788	CAL17189.1	AFT71238.1	AJD48550.1	BAP14647.1	ABE59506.1		AIA75561.1	ABC31664.1	CBV42754.1	ALM52840.1	AJY51316.1	CEP35541.1	WP_018625566.1	AKE52372.1	ACV26322.1	orf08350	AOE50187.1	ADZ91992.1	AEF55577.1	ABR72126.1	CCK75575.1	CCU72683.1	AHK15502.1
OceaOF789	CAL17190.1	AFT71239.1	AJD48551.1	BAP14648.1	ABE59505.1		AIA75562.1	ABC31665.1	CBV42753.1	ALM52839.1	AJY51315.1	CEP35542.1	WP_018625565.1	AKE52373.1	ACV26321.1	orf08340	AOE50188.1	ADZ91993.1	AEF55578.1	ABR72127.1	CCK75574.1	CCU72684.1	AHK17446.1
OceaOF790	CAL17201.1	AFT71250.1	AJD48562.1	BAP14659.1	ABE59210.1	AJQ96453.1	AIA76147.1	ABC31063.1	CBV42455.1	ALM52620.1	AJY50728.1	CEP36185.1	WP_018625553.1		ACV26310.1	orf08240	AOE50200.1	ADZ90729.1	AEF54256.1	ABR71773.1	CCK75563.1	CCU72695.1	AHK15492.1
OceaOF791	CAL17223.1	AFT71277.1	AJD47901.1	BAP14680.1	ABE58811.1	AJQ96176.1	AIA75573.1	ABC29403.1	CBV41939.1	ALM52074.1	AJY51304.1	CEP35554.1	WP_018625711.1	AKE52231.1	ACV26443.1	orf09780	AOE50034.1	ADZ91590.1	AEF54563.1	ABR71453.1	CCK76288.1	CCU72009.1
OceaOF792	CAL17224.1, CAL18062.1	AFT68551.1	AJD46594.1	BAP14681.1, BAP15525.1	ABE58294.1	AJQ94959.1	AIA75696.1	ABC27342.1	CBV44126.1	ALM51029.1	AJY50304.1	CEP35673.1	WP_018623768.1	AKE51102.1	ACV27891.1	orf23320	AOE48869.1	ADZ92633.1	AEF55792.1	ABR70010.1
OceaOF793	CAL17242.1	AFT71293.1	AJD48770.1	BAP14700.1	ABE60575.1		AIA76180.1	ABC31681.1	CBV42224.1	ALM52794.1	AJY50761.1	CEP36219.1	WP_018624503.1	AKE51706.1	ACV27143.1	orf16150	AOE49488.1	ADZ91169.1	AEF54976.1	ABR71298.1	CCK75454.1	CCU72797.1	AHK15417.1
OceaOF794	CAL17248.1	AFT71367.1	AJD48648.1	BAP14705.1	ABE57986.1		AIA75116.1	ABC29017.1	CBV43628.1	ALM51414.1	AJY52046.1	CEP37517.1	WP_018624786.1	AKE52119.1	ACV26851.1	orf13480	AOE49927.1	ADZ90031.1	AEF53728.1	ABR72533.1	CCK77002.1	CCU70881.1	AHK16713.1
OceaOF795	CAL17250.1	AFT71369.1	AJD48650.1	BAP14707.1	ABE57984.1	AJQ94565.1	AIA75109.1	ABC31908.1	CBV43630.1	ALM51412.1	AJY52048.1	CEP37519.1	WP_018624784.1	AKE52127.1	ACV26853.1	orf13500	AOE49935.1	ADZ90004.1	AEF53692.1	ABR72634.1		CCU70879.1	AHK16715.1
OceaOF796	CAL17331.1	AFT69455.1	AJD50095.1	BAP14795.1	ABE59677.1	AJQ97135.1	AIA74707.1	ABC27270.1	CBV43263.1		AJY52557.1	CEP37977.1	WP_018624635.1	AKE51832.1	ACV27002.1	orf14940	AOE49616.1	ADZ92352.1	AEF55373.1	ABR70381.1	CCK75094.1	CCU71045.1	AHK16668.1
OceaOF797	CAL17343.1	AFT69426.1	AJD50102.1	BAP14809.1	ABE58463.1		AIA73479.1	ABC28462.1	CBV43123.1	ALM53285.1	AJY49843.1	CEP35055.1	WP_018623506.1	AKE51069.1	ACV25593.1	orf01160	AOE48838.1	ADZ89947.1	AEF53646.1	ABR72683.1	CCK75109.1	CCU72756.1	AHK15442.1
OceaOF798	CAL17368.1	AFT69401.1	AJD49111.1	BAP14834.1	ABE58976.1	AJQ94942.1	AIA76494.1	ABC29114.1	CBV42917.1	ALM52193.1	AJY51073.1	CEP36544.1	WP_033413940.1		ACV28003.1	orf24420	AOE50995.1	ADZ91489.1	AEF54905.1	ABR71041.1	CCK76113.1	CCU71992.1	AHK15994.1
OceaOF799	CAL17370.1	AFT69399.1	AJD49319.1	BAP14836.1	ABE57602.1		AIA75648.1	ABC30332.1	CBV41342.1	ALM53097.1	AJY50274.1	CEP35637.1	WP_018625457.1	AKE51616.1	ACV26209.1	orf07240	AOE49395.1	ADZ90366.1	AEF55703.1	ABR70165.1	CCK76871.1	CCU72444.1	AHK15676.1
OceaOF800	CAL17382.1	AFT69388.1	AJD49121.1	BAP14847.1	ABE59684.1	AJQ94552.1	AIA75493.1	ABC32020.1	CBV43273.1	ALM51784.1	AJY49936.1	CEP35206.1		AKE52971.1	ACV25736.1	orf02670	AOE50794.1	ADZ92247.1	AEF54200.1	ABR71820.1	CCK74988.1	CCU71257.1	AHK16519.1
OceaOF801	CAL17385.1	AFT69381.1	AJD49128.1	BAP14851.1	ABE59687.1	AJQ94549.1	AIA75490.1	ABC32023.1	CBV43276.1	ALM51781.1	AJY49933.1	CEP35203.1	WP_018623356.1		ACV25739.1	orf02700	AOE50791.1	ADZ92250.1	AEF54197.1	ABR71823.1	CCK77468.1	CCU71254.1	AHK16522.1
OceaOF802	CAL17399.1	AFT69368.1	AJD49139.1	BAP14866.1	ABE58894.1	AJQ94460.1	AIA75843.1	ABC32497.1	CBV42077.1	ALM52895.1	AJY50391.1	CEP35810.1	WP_018624724.1		ACV26910.1	orf14090	AOE49710.1	ADZ90738.1	AEF54265.1	ABR71764.1	CCK74699.1	CCU73303.1	AHK15029.1
OceaOF803	CAL17403.1	AFT69364.1	AJD49143.1	BAP14870.1	ABE58898.1	AJQ94464.1	AIA75847.1	ABC32493.1	CBV42081.1	ALM52891.1	AJY50395.1	CEP35814.1		AKE52960.1	ACV25750.1	orf02780	AOE50783.1	ADZ90742.1	AEF54269.1	ABR71760.1	CCK74703.1	CCU73307.1	AHK15025.1
OceaOF804	CAL17461.1	AFT69295.1	AJD49202.1	BAP14928.1	ABE59637.1	AJQ94403.1	AIA76317.1	ABC32659.1	CBV42062.1		AJY50891.1	CEP36314.1	WP_026309168.1	AKE53032.1	ACV25671.1	orf02000	AOE50849.1	ADZ92310.1	AEF54125.1	ABR71896.1	CCK74785.1	CCU73249.1	AHK15068.1
OceaOF805	CAL17489.1	AFT69270.1		BAP14956.1	ABE58648.1, ABE57548.1	AJQ93449.1	AIA75421.1, AIA74737.1	ABC27330.1	CBV42963.1, CBV44184.1	ALM51868.1, ALM54199.1	AJY51597.1	CEP37046.1, CEP37939.1	WP_018624634.1	AKE51831.1	ACV27003.1	orf14950	AOE49615.1				CCK76798.1
OceaOF806	CAL17496.1	AFT69262.1	AJD49397.1	BAP14963.1	ABE58277.1	AJQ94225.1	AIA73567.1	ABC32751.1	CBV43366.1	ALM51616.1	AJY49755.1	CEP34964.1	WP_026309223.1	AKE51366.1	ACV27624.1	orf20580		ADZ90293.1	AEF55850.1	ABR69982.1	CCK75080.1	CCU71036.1	AHK16676.1
OceaOF807	CAL17497.1	AFT69261.1	AJD49398.1	BAP14964.1	ABE58278.1		AIA73566.1	ABC32750.1	CBV43365.1	ALM51617.1	AJY49756.1	CEP34965.1	WP_018623846.1	AKE51156.1	ACV27841.1	orf22630	AOE48925.1	ADZ90292.1	AEF55851.1	ABR69981.1	CCK75079.1	CCU71035.1	AHK16677.1
OceaOF808	CAL17622.1	AFT69102.1	AJD49529.1	BAP15079.1	ABE59932.1	AJQ94292.1		ABC32608.1	CBV43475.1	ALM51659.1	AJY51463.1	CEP36956.1	WP_026309345.1	AKE52827.1	ACV25891.1	orf04230	AOE50660.1	ADZ89794.1	AEF53335.1	ABR72946.1	CCK77628.1	CCU73539.1	AHK16727.1
OceaOF809	CAL17652.1	AFT69057.1	AJD49563.1	BAP15109.1	ABE58631.1	AJQ94380.1	AIA76628.1	ABC32053.1	CBV43249.1	ALM51752.1	AJY51208.1	CEP36681.1	WP_018625185.1		ACV25937.1	orf04640	AOE50621.1	ADZ91781.1	AEF54480.1	ABR71546.1	CCK77750.1	CCU73422.1	AHK14943.1
OceaOF810	CAL17653.1	AFT69056.1	AJD49565.1	BAP15110.1	ABE58630.1	AJQ94381.1	AIA76629.1	ABC32054.1	CBV43250.1	ALM51751.1		CEP36682.1	WP_018625184.1	AKE52789.1	ACV25936.1	orf04630	AOE50622.1	ADZ91782.1	AEF54479.1	ABR71547.1	CCK77751.1	CCU73423.1	AHK14942.1
OceaOF811	CAL17655.1	AFT69054.1	AJD49567.1	BAP15112.1	ABE58628.1	AJQ94383.1	AIA76631.1	ABC32057.1		ALM51749.1	AJY51210.1	CEP36684.1	WP_018625182.1	AKE52791.1	ACV25934.1	orf04610	AOE50624.1	ADZ91784.1	AEF54477.1	ABR71549.1	CCK77753.1	CCU73425.1	AHK14940.1
OceaOF812	CAL17665.1	AFT72216.1	AJD46785.1	BAP15123.1	ABE58520.1		AIA75011.1	ABC32037.1	CBV42051.1	ALM52920.1	AJY52179.1	CEP37649.1	WP_018624135.1	AKE51430.1	ACV27540.1	orf19860	AOE49184.1	ADZ92464.1	AEF53854.1	ABR72357.1	CCK75468.1	CCU71217.1	AHK16548.1
OceaOF813	CAL17681.1	AFT72231.1	AJD46765.1	BAP15139.1	ABE57974.1		AIA75099.1	ABC32620.1	CBV43640.1	ALM51402.1	AJY52058.1	CEP37529.1	WP_018624027.1	AKE51341.1	ACV27650.1	orf20840	AOE49093.1	ADZ92930.1	AEF56241.1	ABR73014.1	CCK77812.1	CCU73634.1	AHK16800.1
OceaOF814	CAL17688.1	AFT72248.1	AJD46758.1	BAP15146.1	ABE57966.1		AIA73745.1	ABC32627.1	CBV43648.1	ALM51396.1	AJY49553.1	CEP34733.1	WP_018624021.1	AKE51335.1	ACV27656.1	orf20900	AOE49087.1	ADZ92942.1	AEF56248.1	ABR73021.1	CCK77769.1	CCU73605.1	AHK16776.1
OceaOF815	CAL17699.1	AFT68916.1	AJD46746.1	BAP15158.1	ABE57954.1	AJQ93110.1	AIA73757.1	ABC27956.1	CBV43660.1		AJY49541.1	CEP34721.1	WP_018624004.1	AKE51317.1	ACV27673.1	orf21080	AOE49069.1	ADZ92691.1	AEF53515.1	ABR69676.1	CCK77489.1	CCU70680.1	AHK14745.1
OceaOF816	CAL17738.1	AFT68940.1	AJD46885.1	BAP15204.1	ABE57382.1		AIA74482.1	ABC27940.1	CBV40901.1	ALM50877.1	AJY52741.1	CEP38191.1	WP_018625222.1	AKE52769.1	ACV25974.1	orf04950	AOE50592.1	ADZ92493.1	AEF53833.1	ABR72378.1	CCK77662.1	CCU70484.1	AHK14608.1
OceaOF817	CAL17763.1	AFT72262.1	AJD46862.1	BAP15230.1	ABE57948.1	AJQ93481.1	AIA74959.1	ABC27200.1	CBV43667.1	ALM51363.1	AJY52238.1	CEP37726.1	WP_018623674.1	AKE53154.1	ACV27998.1	orf24370	AOE50989.1	ADZ92675.1	AEF56044.1	ABR72888.1	CCK77873.1	CCU74039.1
OceaOF818	CAL17773.1	AFT72272.1	AJD46680.1	BAP15240.1	ABE60454.1	AJQ93573.1	AIA74339.1	ABC27207.1	CBV44140.1	ALM51020.1	AJY48766.1	CEP33824.1	WP_018625215.1	AKE52770.1	ACV25968.1		AOE50605.1	ADZ92174.1	AEF53770.1	ABR72492.1	CCK77880.1	CCU74061.1	AHK17100.1
OceaOF819	CAL17791.1	AFT68754.1	AJD46651.1	BAP15257.1	ABE59918.1	AJQ97716.1	AIA76776.1	ABC32506.1	CBV41586.1	ALM51697.1	AJY51439.1	CEP36903.1	WP_018623819.1	AKE51135.1	ACV27824.1	orf22890		ADZ89995.1	AEF53684.1	ABR72642.1	CCK74319.1	CCU73980.1	AHK17042.1
OceaOF820	CAL17797.1	AFT68748.1	AJD46644.1	BAP15263.1	ABE59924.1	AJQ97735.1	AIA76783.1	ABC32635.1	CBV41579.1		AJY51446.1	CEP36910.1	WP_018623812.1	AKE51130.1	ACV27858.1	orf22950	AOE48897.1	ADZ89991.1	AEF53679.1	ABR72649.1	CCK74310.1	CCU73988.1	AHK17049.1
OceaOF821	CAL17831.1		AJD49783.1	BAP15296.1	ABE59271.1	AJQ93592.1	AIA76364.1, AIA73931.1	ABC31591.1	CBV42504.1	ALM52288.1, ALM52531.1	AJY50796.1, AJY49243.1	CEP36248.1, CEP34448.1			ACV26762.1			ADZ90463.1	AEF55622.1	ABR70243.1	CCK75282.1	CCU73906.1	AHK16982.1
OceaOF822	CAL17838.1	AFT72424.1	AJD49792.1	BAP15303.1	ABE59460.1	AJQ95882.1	AIA73340.1	ABC28379.1	CBV42850.1	ALM52245.1	AJY50104.1	CEP35368.1	WP_018625248.1	AKE52750.1	ACV26000.1	orf05200	AOE50571.1	ADZ89997.1	AEF53685.1	ABR72641.1		CCU71412.1	AHK16402.1
OceaOF823	CAL17839.1	AFT72425.1	AJD49793.1	BAP15304.1	ABE59194.1	AJQ93409.1	AIA76162.1	ABC28377.1	CBV42440.1	ALM52634.1	AJY50743.1	CEP36200.1	WP_018623498.1	AKE51076.1	ACV25601.1	orf01250	AOE48846.1	ADZ91382.1	AEF54787.1	ABR71128.1		CCU71748.1	AHK16179.1
OceaOF824	CAL17878.1	AFT72359.1	AJD48764.1	BAP15342.1		AJQ93748.1, AJQ94727.1	AIA75509.1		CBV44213.1	ALM54291.1	AJY50177.1	CEP35485.1	WP_018623535.1	AKE51283.1	ACV25561.1	orf00890	AOE49039.1	ADZ92970.1	AEF53283.1	ABR69292.1	CCK74976.1	CCU73589.1	AHK16762.1
OceaOF825	CAL17879.1	AFT72360.1	AJD48763.1	BAP15343.1		AJQ93749.1, AJQ94729.1	AIA75510.1		CBV44214.1	ALM54290.1	AJY50178.1	CEP35486.1	WP_018623534.1	AKE51284.1	ACV25562.1	orf00900	AOE49040.1	ADZ92969.1	AEF53284.1	ABR69293.1	CCK74977.1	CCU73590.1	AHK16763.1
OceaOF826	CAL17894.1	AFT68974.1	AJD49585.1	BAP15358.1	ABE59878.1	AJQ94391.1	AIA76639.1	ABC32068.1		ALM51741.1	AJY51218.1	CEP36695.1	WP_018624253.1	AKE51517.1	ACV27411.1	orf18720	AOE49286.1	ADZ90167.1	AEF55951.1	ABR69831.1	CCK74362.1	CCU73440.1	AHK14929.1
OceaOF827	CAL17895.1	AFT68973.1	AJD49586.1	BAP15359.1	ABE59877.1	AJQ94390.1	AIA76638.1	ABC32067.1	CBV41612.1	ALM51742.1	AJY51217.1	CEP36694.1	WP_018624254.1		ACV27410.1	orf18710	AOE49287.1	ADZ90168.1	AEF55940.1	ABR69844.1	CCK74363.1	CCU73439.1	AHK14930.1
OceaOF828	CAL17910.1	AFT72303.1	AJD46827.1	BAP15373.1	ABE59776.1	AJQ93667.1	AIA75551.1	ABC27197.1	CBV41619.1	ALM51805.1	AJY51327.1	CEP35530.1	WP_018623670.1		ACV28002.1	orf24410	AOE50994.1	ADZ92167.1	AEF53776.1	ABR72486.1	CCK74237.1	CCU73947.1	AHK17018.1
OceaOF829	CAL17970.1, CAL18078.1	AFT68724.1	AJD48351.1, AJD48686.1	BAP15421.1, BAP15542.1		AJQ93092.1	AIA73949.1	ABC32259.1	CBV43784.1	ALM53038.1, ALM53949.1	AJY49219.1	CEP34267.1, CEP34423.1						ADZ92659.1	AEF53586.1	ABR72566.1	CCK75675.1	CCU71635.1	AHK16252.1
OceaOF830	CAL17979.1	AFT72445.1	AJD49826.1	BAP15431.1	ABE60504.1	AJQ92220.1	AIA74296.1	ABC33043.1	CBV40984.1	ALM50959.1	AJY48820.1	CEP33910.1	WP_018623615.1		ACV25432.1	orf00100	AOE48740.1	ADZ92651.1	AEF53596.1	ABR72556.1	CCK77907.1	CCU73956.1	AHK17026.1
OceaOF831	CAL18017.1	AFT68518.1	AJD46560.1	BAP15470.1	ABE60331.1	AJQ93560.1	AIA74916.1	ABC27478.1	CBV43716.1	ALM51306.1	AJY52282.1	CEP37770.1	WP_018623694.1		ACV27978.1	orf24170	AOE50969.1	ADZ93230.1	AEF56425.1	ABR73220.1	CCK74235.1	CCU70589.1	AHK14681.1
OceaOF832	CAL18048.1	AFT68572.1	AJD46616.1	BAP15509.1	ABE57389.1	AJQ93544.1	AIA74489.1	ABC27951.1	CBV40908.1		AJY52733.1	CEP38184.1	WP_018623787.1	AKE51115.1	ACV27876.1	orf23120	AOE48882.1	ADZ89981.1	AEF53670.1	ABR72658.1	CCK74304.1	CCU73995.1	AHK17055.1
OceaOF833	CAL18060.1	AFT68553.1	AJD46596.1	BAP15523.1	ABE57732.1		AIA74510.1	ABC28396.1	CBV41063.1	ALM51097.1	AJY52711.1	CEP37850.1	WP_018623770.1	AKE51104.1	ACV27889.1	orf23300	AOE48871.1	ADZ93220.1	AEF56416.1	ABR73211.1	CCK74290.1	CCU73658.1	AHK16822.1
OceaOF834	CAL18101.1	AFT72550.1	AJD49724.1	BAP15562.1	ABE58255.1		AIA76648.1	ABC27694.1	CBV43403.1	ALM51597.1	AJY51247.1	CEP36718.1	WP_018625432.1	AKE51593.1	ACV26186.1	orf07010	AOE49372.1	ADZ89843.1	AEF53397.1	ABR72883.1	CCK77521.1	CCU73621.1	AHK16789.1
OceaOF835	CAL18105.1	AFT72554.1	AJD49728.1	BAP15566.1	ABE58259.1		AIA76644.1	ABC27698.1	CBV43399.1	ALM51601.1	AJY51243.1	CEP36714.1	WP_018625434.1	AKE51595.1	ACV26188.1	orf07030	AOE49374.1	ADZ89847.1	AEF53401.1	ABR72879.1	CCK77517.1	CCU73625.1	AHK16793.1
OceaOF836	CAL18107.1	AFT72589.1	AJD49938.1	BAP15568.1	ABE57910.1	AJQ93148.1		ABC32996.1	CBV43886.1	ALM53960.1	AJY49489.1	CEP34666.1	WP_026309200.1	AKE51092.1	ACV27902.1	orf23430	AOE48859.1	ADZ89506.1	AEF53224.1	ABR69221.1	CCK74210.1	CCU70532.1	AHK14638.1
OceaOF837	CAL18128.1	AFT72623.1	AJD49968.1	BAP15589.1	ABE58836.1		AIA75494.1	ABC31350.1	CBV42017.1	ALM54645.1	AJY49937.1	CEP35207.1	WP_018624864.1	AKE52132.1	ACV26772.1	orf12650	AOE49940.1	ADZ90046.1	AEF53460.1	ABR70775.1	CCK74353.1	CCU72464.1	AHK15660.1
OceaOF838	CAL18172.1		AJD50058.1	BAP15644.1	ABE60626.1	AJQ92455.1	AIA74425.1	ABC33681.1	CBV44320.1	ALM54396.1	AJY48551.1	CEP38252.1	WP_018623645.1	AKE53182.1	ACV28034.1	orf24650	AOE51019.1	ADZ89903.1	AEF53505.1	ABR69705.1	CCK78071.1	CCU73757.1	AHK16882.1
OceaOF839		AFT68851.1, AFT71573.1			ABE59222.1	AJQ93528.1	AIA75832.1	ABC27599.1, ABC28670.1	CBV42466.1	ALM52611.1	AJY50380.1	CEP35798.1	WP_018624305.1	AKE51572.1	ACV27359.1	orf18170	AOE49349.1	ADZ92087.1, ADZ92985.1	AEF55167.1, AEF53152.1	ABR70609.1, ABR69053.1
OceaOF840					ABE58377.1	AJQ95065.1, AJQ96582.1, AJQ97368.1	AIA74079.1	ABC29275.1, ABC28044.1	CBV42670.1, CBV43378.1	ALM53882.1, ALM52414.1	AJY49358.1, AJY51372.1	CEP34546.1, CEP34539.1, CEP36120.1						ADZ90877.1	AEF53529.1, AEF54072.1	ABR70909.1, ABR72019.1, ABR70783.1
OceaOF841					ABE58503.1, ABE59733.1		AIA74702.1	ABC27911.1	CBV43074.1	ALM53229.1, ALM51942.1	AJY52562.1, AJY48796.1	CEP37980.1	WP_018625212.1	AKE52773.1	ACV25965.1		AOE50608.1	ADZ90152.1	AEF55552.1, AEF55770.1	ABR69382.1, ABR70035.1	CCK77678.1	CCU73968.1	AHK17037.1
OceaOF842	CAL15469.1	AFT72561.1, AFT69962.1, AFT70298.1	AJD48912.1, AJD47753.1	BAP12873.1			AIA76453.1	ABC27542.1	CBV42307.1	ALM52771.1	AJY51029.1, AJY50595.1	CEP36503.1, CEP36017.1	WP_018625745.1	AKE52207.1	ACV26478.1	orf10100	AOE50007.1				CCK77426.1
OceaOF843	CAL17449.1		AJD47998.1	BAP14917.1	ABE59135.1		AIA74421.1, AIA75378.1	ABC33252.1	CBV41459.1	ALM53964.1	AJY48556.1, AJY52839.1, AJY50944.1	CEP38257.1, CEP33867.1, CEP36403.1						ADZ91270.1	AEF56459.1	ABR71250.1	CCK75275.1	CCU71227.1, CCU72344.1
OceaOF844	CAL15496.1	AFT72584.1		BAP12900.1	ABE59871.1	AJQ96535.1	AIA76620.1	ABC31320.1		ALM53312.1	AJY51200.1	CEP36673.1	WP_018623289.1	AKE52915.1	ACV25802.1	orf03330	AOE50740.1	ADZ91312.1	AEF54630.1	ABR70955.1	CCK77143.1	CCU73223.1	AHK15086.1
OceaOF845	CAL15535.1	AFT68328.1	AJD46535.1	BAP12940.1		AJQ93567.1	AIA73587.1	ABC27896.1			AJY49734.1	CEP34943.1	WP_018624033.1	AKE51347.1	ACV27644.1	orf20780	AOE49099.1	ADZ91842.1	AEF53158.1	ABR69059.1, ABR72177.1	CCK74228.1	CCU70671.1	AHK14737.1
OceaOF846	CAL15694.1		AJD46954.1	BAP13106.1	ABE58178.1	AJQ95136.1	AIA73419.1		CBV41325.1	ALM50955.1	AJY49926.1	CEP35196.1	WP_018624568.1	AKE51766.1	ACV26390.1	orf15540	AOE49556.1	ADZ92614.1	AEF55970.1	ABR72583.1	CCK75231.1	CCU73082.1	AHK15186.1
OceaOF847	CAL15717.1	AFT68789.1	AJD46854.1	BAP13129.1	ABE59764.1	AJQ96123.1, AJQ93046.1	AIA75410.1	ABC32732.1	CBV42980.1	ALM51852.1	AJY51609.1	CEP37058.1	WP_018623949.1	AKE51249.1	ACV27729.1	orf21630	AOE49015.1	ADZ93251.1	AEF56448.1	ABR73243.1
OceaOF848	CAL15739.1	AFT69786.1	AJD49646.1	BAP13152.1	ABE59827.1		AIA73993.1	ABC30600.1	CBV41905.1	ALM51914.1	AJY49142.1	CEP34338.1						ADZ92697.1	AEF54821.1	ABR71095.1, ABR72216.1	CCK75717.1, CCK76312.1	CCU71191.1, CCU73238.1	AHK15076.1, AHK16567.1
OceaOF849	CAL15797.1	AFT72095.1	AJD46917.1	BAP13212.1		AJQ94044.1	AIA74166.1	ABC32901.1		ALM50932.1			WP_018623314.1	AKE52929.1	ACV25780.1	orf03100	AOE50754.1	ADZ91463.1	AEF55426.1, AEF55697.1	ABR72050.1, ABR70167.1	CCK77691.1	CCU73387.1	AHK14974.1
OceaOF850	CAL15929.1	AFT71963.1	AJD47085.1	BAP13346.1	ABE57863.1	AJQ97409.1, AJQ93674.1	AIA73842.1	ABC32567.1, ABC33476.1	CBV41216.1	ALM51282.1	AJY49425.1	CEP34642.1		AKE51223.1				ADZ90470.1	AEF55617.1	ABR70248.1	CCK74778.1	CCU73257.1	AHK15061.1
OceaOF851	CAL15989.1			BAP13409.1	ABE59582.1	AJQ96514.1	AIA74015.1	ABC31998.1	CBV42932.1	ALM51892.1	AJY49097.1	CEP34273.1	WP_018625312.1	AKE52686.1	ACV26064.1	orf05850	AOE50508.1	ADZ91028.1	AEF55020.1	ABR71343.1	CCK74614.1	CCU73501.1	AHK14882.1
OceaOF852	CAL16000.1	AFT71843.1	AJD47332.1	BAP13420.1	ABE59577.1	AJQ96509.1	AIA76593.1	ABC31993.1	CBV41807.1	ALM52110.1	AJY51173.1	CEP36646.1	WP_018625316.1		ACV26068.1	orf05890		ADZ91031.1	AEF55017.1	ABR71340.1	CCK74619.1	CCU73496.1	AHK14887.1
OceaOF853	CAL16058.1	AFT71743.1	AJD47397.1	BAP13478.1	ABE59529.1		AIA76277.1	ABC31956.1	CBV42596.1	ALM52776.1	AJY50850.1	CEP36273.1	WP_018625368.1		ACV26120.1	orf06400	AOE50454.1	ADZ91278.1	AEF54698.1	ABR71239.1	CCK77172.1	CCU71125.1	AHK16622.1
OceaOF854	CAL16165.1	AFT71538.1	AJD47599.1	BAP13589.1	ABE57912.1	AJQ92676.1	AIA73810.1	ABC28606.1	CBV43884.1	ALM53953.1	AJY49496.1	CEP34673.1	WP_018624489.1	AKE51680.1	ACV27157.1	orf16270	AOE49464.1	ADZ89987.1	AEF53675.1	ABR72653.1	CCK76448.1
OceaOF855	CAL16173.1	AFT71530.1	AJD48799.1	BAP13597.1	ABE59478.1		AIA76308.1	ABC31679.1	CBV42627.1	ALM52457.1	AJY50882.1	CEP36305.1	WP_018625211.1	AKE52774.1	ACV25964.1		AOE50609.1	ADZ92153.1	AEF55283.1	ABR70461.1	CCK76891.1	CCU72795.1	AHK15419.1
OceaOF856		AFT72441.1	AJD49249.1		ABE57466.1	AJQ95029.1, AJQ95920.1	AIA74085.1	ABC27482.1, ABC30353.1		ALM51322.1			WP_018624908.1		ACV26708.1	orf12470		ADZ89669.1, ADZ93307.1	AEF53243.1	ABR69357.1, ABR69243.1	CCK77960.1	CCU72134.1, CCU70996.1	AHK15879.1
OceaOF857	CAL16283.1	AFT69830.1	AJD48874.1	BAP13736.1	ABE57819.1	AJQ94657.1	AIA74598.1	ABC33049.1	CBV41153.1	ALM54472.1	AJY52679.1	CEP38100.1	WP_018624167.1	AKE52586.1	ACV27500.1	orf19540	AOE50411.1	ADZ89589.1	AEF56327.1	ABR73136.1	CCK77776.1
OceaOF858	CAL16322.1	AFT69855.1	AJD47802.1	BAP13775.1		AJQ96722.1	AIA75130.1	ABC31071.1	CBV43610.1	ALM51429.1	AJY52031.1	CEP37503.1	WP_018624581.1	AKE51779.1	ACV26402.1	orf15420	AOE49569.1		AEF53896.1	ABR72314.1	CCK76495.1	CCU71510.1	AHK16340.1
OceaOF859	CAL16382.1	AFT70023.1	AJD48500.1	BAP13847.1	ABE59211.1	AJQ94954.1	AIA76729.1	ABC31588.1	CBV42456.1	ALM52619.1	AJY50727.1	CEP36184.1, CEP36868.1		AKE52343.1				ADZ92524.1	AEF53793.1	ABR72434.1	CCK76139.1, CCK76693.1	CCU72526.1	AHK15608.1
OceaOF860	CAL16532.1	AFT68727.1	AJD48163.1, AJD48161.1	BAP14001.1	ABE59630.1		AIA76311.1	ABC32468.1, ABC29944.1	CBV42069.1	ALM52905.1	AJY51822.1, AJY50885.1	CEP37309.1, CEP36308.1							AEF54333.1	ABR72628.1	CCK76298.1, CCK76384.1	CCU70489.1	AHK14613.1
OceaOF861	CAL16540.1	AFT70981.1	AJD48117.1	BAP14009.1	ABE58978.1	AJQ95332.1	AIA76492.1	ABC29314.1	CBV42914.1	ALM52195.1	AJY51071.1	CEP36542.1	WP_018624640.1	AKE52148.1	ACV26997.1			ADZ91554.1	AEF54679.1	ABR71265.1	CCK76205.1	CCU72039.1	AHK15962.1
OceaOF862	CAL16551.1	AFT71221.1, AFT72483.1	AJD47770.1	BAP14021.1	ABE57525.1, ABE60031.1		AIA73897.1	ABC28889.1, ABC28810.1			AJY49129.1	CEP34271.1, CEP34324.1	WP_018623847.1	AKE51157.1	ACV27842.1	orf22620	AOE48926.1		AEF55070.1		CCK75479.1, CCK74794.1
OceaOF863	CAL16728.1	AFT70254.1	AJD48199.1	BAP14203.1	ABE59789.1		AIA75439.1	ABC29158.1	CBV42948.1	ALM51881.1	AJY51579.1	CEP37028.1	WP_018625084.1	AKE52169.1	ACV26518.1	orf10510	AOE49973.1	ADZ90613.1	AEF54020.1		CCK76038.1	CCU72219.1	AHK15825.1
OceaOF864	CAL16743.1	AFT70272.1	AJD48212.1	BAP14218.1	ABE59664.1	AJQ95791.1		ABC29257.1	CBV42147.1	ALM52307.1	AJY50479.1	CEP35900.1	WP_018625397.1	AKE52242.1	ACV26149.1		AOE50045.1	ADZ90625.1	AEF54032.1	ABR72157.1	CCK76051.1	CCU72206.1	AHK15838.1
OceaOF865	CAL16782.1	AFT70543.1	AJD48253.1	BAP14258.1		AJQ96870.1	AIA75533.1	ABC31898.1	CBV42414.1	ALM54640.1		CEP35508.1	WP_018625399.1	AKE52597.1	ACV26151.1	orf06670	AOE50422.1	ADZ92327.1	AEF54116.1	ABR71905.1	CCK74888.1	CCU71484.1	AHK16358.1
OceaOF866	CAL16790.1	AFT70550.1	AJD48261.1	BAP14266.1		AJQ93595.1	AIA73691.1	ABC29092.1	CBV42733.1	ALM54224.1	AJY49594.1	CEP34777.1	WP_018625216.1		ACV25969.1	orf04900	AOE50595.1	ADZ91413.1	AEF54759.1	ABR71156.1	CCK76503.1	CCU71499.1	AHK16347.1
OceaOF867	CAL16795.1	AFT70555.1	AJD46910.1	BAP14270.1		AJQ94603.1	AIA73686.1, AIA74090.1	ABC29097.1, ABC30267.1	CBV43424.1	ALM51576.1	AJY49599.1	CEP34172.1, CEP34782.1	WP_018625205.1		ACV25958.1	orf04850	AOE50600.1				CCK75822.1	CCU72412.1	AHK15698.1
OceaOF868	CAL16853.1	AFT70611.1		BAP14303.1	ABE60349.1		AIA74891.1	ABC33360.1	CBV43736.1	ALM53840.1	AJY52296.1	CEP37788.1	WP_018624934.1		ACV26719.1	orf12020		ADZ91472.1	AEF54743.1	ABR71178.1	CCK75879.1	CCU72145.1, CCU71802.1	AHK15873.1, AHK16145.1
OceaOF869	CAL16880.1	AFT70635.1	AJD48325.1	BAP14331.1	ABE59767.1	AJQ94702.1	AIA75557.1	ABC29497.1	CBV41625.1	ALM51811.1	AJY51321.1	CEP35536.1	WP_018624598.1	AKE51802.1	ACV26419.1	orf15230	AOE49586.1		AEF55916.1	ABR69855.1		CCU72060.1	AHK15944.1
OceaOF870	CAL16881.1	AFT70636.1	AJD48326.1	BAP14332.1	ABE59768.1	AJQ94701.1	AIA75556.1	ABC29496.1	CBV41624.1	ALM51810.1	AJY51322.1	CEP35535.1	WP_018624597.1	AKE51801.1	ACV26418.1	orf15240	AOE49585.1		AEF55915.1	ABR69856.1		CCU72059.1	AHK15945.1
OceaOF871	CAL16978.1	AFT70763.1	AJD48360.1	BAP14433.1	ABE59218.1	AJQ93606.1	AIA76142.1	ABC29069.1	CBV42462.1	ALM51535.1	AJY50722.1	CEP36178.1	WP_018624754.1		ACV26883.1	orf13800		ADZ91704.1	AEF55072.1	ABR70779.1	CCK76919.1	CCU71448.1	AHK16378.1
OceaOF872	CAL16999.1	AFT70143.1	AJD47624.1	BAP14454.1		AJQ97098.1, AJQ95429.1		ABC27178.1, ABC31474.1		ALM51706.1			WP_018624274.1	AKE51539.1	ACV27390.1	orf18510	AOE49319.1	ADZ91798.1	AEF55114.1	ABR70662.1	CCK76395.1, CCK75767.1	CCU71619.1	AHK16261.1
OceaOF873	CAL17030.1			BAP14487.1	ABE58724.1		AIA76209.1, AIA75478.1		CBV41906.1, CBV43976.1	ALM54064.1	AJY51479.1, AJY52511.1, AJY53265.1	CEP36097.1, CEP36980.1	WP_018625082.1	AKE51955.1	ACV26524.1	orf10530	AOE49752.1	ADZ91085.1	AEF54621.1	ABR70905.1
OceaOF874	CAL17043.1			BAP14500.1	ABE58695.1	AJQ95430.1	AIA75452.1	ABC31471.1	CBV42933.1	ALM51890.1	AJY51566.1	CEP37015.1	WP_018624266.1	AKE51531.1	ACV27398.1	orf18590	AOE49311.1	ADZ92601.1	AEF55763.1	ABR70041.1	CCK75768.1	CCU71621.1	AHK16260.1
OceaOF875	CAL17061.1	AFT71232.1	AJD48788.1	BAP14519.1		AJQ95908.1, AJQ94070.1	AIA76298.1	ABC28726.1			AJY50871.1	CEP36293.1	WP_018625600.1	AKE52328.1	ACV26359.1	orf08700	AOE50138.1	ADZ92138.1	AEF55273.1	ABR70469.1	CCK76986.1	CCU71824.1	AHK16127.1
OceaOF876	CAL17097.1	AFT69799.1	AJD48918.1	BAP14555.1		AJQ96187.1	AIA74897.1	ABC28626.1	CBV43728.1	ALM54482.1	AJY52294.1	CEP37782.1	WP_018625406.1	AKE52590.1	ACV26158.1	orf06740	AOE50415.1	ADZ90273.1	AEF55747.1		CCK76554.1	CCU72925.1	AHK15308.1
OceaOF877	CAL17251.1		AJD47552.1	BAP14708.1	ABE58167.1	AJQ95227.1	AIA73464.1		CBV41536.1	ALM51482.1	AJY49863.1	CEP35087.1	WP_018623868.1	AKE51180.1	ACV27808.1	orf22390	AOE48949.1	ADZ90723.1	AEF54249.1	ABR71780.1	CCK74344.1	CCU70561.1	AHK14658.1
OceaOF878	CAL17330.1, CAL17356.1	AFT69456.1, AFT69411.1	AJD49096.1	BAP14794.1, BAP14822.1	ABE58168.1	AJQ94371.1	AIA76423.1	ABC31309.1			AJY52781.1	CEP36459.1	WP_018624118.1	AKE51410.1	ACV27556.1	orf20040	AOE49166.1				CCK77723.1	CCU70700.1	AHK14761.1
OceaOF879	CAL17468.1	AFT69288.1	AJD49210.1	BAP14935.1	ABE58269.1	AJQ94398.1			CBV43374.1	ALM51609.1	AJY50152.1	CEP35420.1	WP_018623431.1	AKE53041.1	ACV25662.1	orf01910	AOE50858.1	ADZ92317.1	AEF54118.1	ABR71903.1	CCK74780.1	CCU73255.1	AHK15063.1
OceaOF880	CAL17534.1		AJD48927.1	BAP14985.1	ABE60528.1	AJQ93418.1	AIA73472.1	ABC31404.1		ALM51419.1	AJY49855.1	CEP35067.1	WP_018625284.1	AKE52716.1	ACV26037.1	orf05570	AOE50537.1	ADZ92090.1	AEF55171.1	ABR70605.1	CCK75092.1	CCU71683.1	AHK16219.1
OceaOF881	CAL17549.1	AFT69208.1	AJD47886.1	BAP15000.1	ABE59869.1	AJQ94955.1	AIA74014.1	ABC31111.1	CBV43322.1	ALM53311.1	AJY49101.1	CEP34280.1	WP_018624213.1		ACV27445.1	orf19110	AOE49253.1	ADZ90706.1	AEF55286.1	ABR70458.1		CCU74031.1	AHK17086.1
OceaOF882	CAL17619.1	AFT69146.1	AJD49523.1	BAP15076.1	ABE59930.1	AJQ94295.1	AIA76806.1	ABC32605.1	CBV43473.1	ALM51660.1	AJY51461.1	CEP36954.1	WP_018625148.1	AKE52824.1	ACV25894.1	orf04270	AOE50657.1	ADZ89796.1			CCK77631.1	CCU73542.1	AHK16730.1
OceaOF883	CAL17620.1	AFT69145.1	AJD49527.1	BAP15077.1	ABE59931.1	AJQ94294.1	AIA76807.1	ABC32606.1	CBV43474.1	ALM54529.1	AJY51462.1	CEP36955.1	WP_018625146.1	AKE52825.1	ACV25893.1	orf04250	AOE50658.1	ADZ89795.1			CCK77630.1	CCU73541.1	AHK16729.1
OceaOF884	CAL17657.1	AFT69052.1	AJD49569.1	BAP15114.1	ABE58626.1	AJQ94384.1	AIA76633.1	ABC32059.1	CBV43253.1	ALM51748.1	AJY51212.1	CEP36686.1	WP_018623742.1		ACV27926.1	orf23670		ADZ90468.1	AEF55619.1	ABR70246.1	CCK77755.1	CCU73427.1	AHK14938.1
OceaOF885	CAL17794.1	AFT68751.1	AJD46648.1	BAP15260.1	ABE60019.1	AJQ92966.1	AIA76779.1	ABC32509.1	CBV41583.1	ALM51694.1	AJY51646.1	CEP37089.1	WP_018623816.1	AKE51132.1	ACV27821.1	orf22920	AOE48899.1			ABR73047.1	CCK74315.1	CCU73983.1	AHK17045.1
OceaOF886	CAL17804.1	AFT68741.1	AJD46803.1, AJD49255.1	BAP15270.1			AIA74964.1	ABC33363.1	CBV41455.1	ALM51800.1	AJY52878.1, AJY52943.1, AJY48811.1	CEP33876.1	WP_033414047.1		ACV26715.1	orf11980	AOE50055.1				CCK77940.1	CCU72125.1, CCU71009.1	AHK15888.1
OceaOF887	CAL17846.1	AFT72428.1	AJD49796.1	BAP15310.1	ABE57906.1	AJQ92951.1	AIA73814.1	ABC33051.1	CBV43889.1	ALM53962.1	AJY49487.1	CEP34664.1	WP_018625060.1	AKE51966.1	ACV26547.1	orf10770	AOE49760.1	ADZ90751.1		ABR71752.1	CCK74876.1, CCK76603.1
OceaOF888	CAL17861.1	AFT68713.1	AJD46567.1	BAP15324.1	ABE59520.1	AJQ93041.1	AIA76289.1, AIA76263.1	ABC31508.1	CBV42607.1	ALM52788.1	AJY50862.1	CEP36285.1	WP_018624455.1	AKE51649.1	ACV27199.1	orf16670	AOE49430.1	ADZ92235.1	AEF54228.1	ABR71800.1
OceaOF889	CAL17868.1, CAL18087.1	AFT72535.1, AFT70579.1		BAP15331.1, BAP15551.1	ABE58667.1	AJQ96955.1	AIA75473.1		CBV44270.1	ALM51832.1	AJY51494.1	CEP36992.1	WP_018624368.1	AKE53100.1	ACV27297.1	orf17570	AOE50936.1	ADZ91367.1		ABR69617.1	CCK76880.1
OceaOF890	CAL17869.1	AFT71478.1		BAP15332.1	ABE59351.1	AJQ93448.1	AIA74200.1, AIA76103.1	ABC27591.1	CBV42341.1	ALM52735.1	AJY50536.1	CEP35958.1	WP_018624510.1	AKE51711.1	ACV27136.1	orf16070	AOE49493.1	ADZ89617.1		ABR72061.1, ABR73054.1	CCK74477.1
OceaOF891	CAL17870.1	AFT71477.1		BAP15333.1	ABE59352.1	AJQ93447.1	AIA74199.1, AIA76104.1	ABC27592.1	CBV42340.1	ALM52736.1	AJY50535.1	CEP35957.1	WP_018624509.1	AKE51710.1	ACV27137.1	orf16080	AOE49492.1	ADZ89618.1		ABR73053.1, ABR72062.1	CCK74476.1
OceaOF892	CAL17881.1		AJD49106.1, AJD47900.1	BAP15345.1		AJQ97721.1	AIA73410.1	ABC27256.1, ABC29360.1, ABC31701.1, ABC32406.1		ALM51553.1	AJY50758.1, AJY49961.1	CEP36216.1, CEP35230.1	WP_018625628.1		ACV27089.1	orf08970		ADZ93361.1	AEF53924.1	ABR72285.1
OceaOF893	CAL18045.1	AFT68575.1	AJD46622.1	BAP15506.1	ABE57911.1		AIA73811.1	ABC31199.1	CBV43885.1	ALM53954.1	AJY49495.1	CEP34672.1	WP_018623793.1	AKE51119.1	ACV27869.1	orf23060	AOE48886.1	ADZ89985.1	AEF53673.1	ABR72655.1, ABR72743.1	CCK76446.1
OceaOF894	CAL18052.1	AFT68568.1	AJD46612.1	BAP15514.1	ABE57386.1	AJQ93539.1	AIA74486.1	ABC27945.1	CBV40905.1	ALM54432.1	AJY52736.1	CEP38187.1	WP_018623782.1		ACV27880.1	orf23170		ADZ90271.1	AEF55749.1	ABR70059.1	CCK74299.1	CCU73999.1	AHK17058.1
OceaOF895	CAL18069.1		AJD49841.1	BAP15532.1	ABE58912.1	AJQ94958.1	AIA73661.1, AIA75695.1	ABC27341.1	CBV44127.1	ALM54752.1	AJY49646.1	CEP34837.1, CEP35672.1	WP_018624661.1	AKE51853.1	ACV26971.1	orf14710	AOE49648.1	ADZ92634.1	AEF55793.1	ABR70009.1
OceaOF896	CAL18086.1	AFT72534.1	AJD49906.1	BAP15550.1	ABE60171.1	AJQ95127.1	AIA73462.1	ABC29127.1	CBV41292.1	ALM54762.1	AJY49865.1	CEP35111.1	WP_018625428.1		ACV26182.1	orf06970	AOE50391.1		AEF54606.1	ABR71383.1	CCK76442.1	CCU72358.1	AHK15738.1
OceaOF897		AFT68702.1			ABE59830.1, ABE58038.1	AJQ97169.1	AIA76701.1	ABC30284.1	CBV41662.1, CBV42687.1	ALM54736.1, ALM51529.1, ALM52403.1, ALM53121.1	AJY53250.1, AJY49353.1	CEP34533.1						ADZ93021.1, ADZ89334.1	AEF53091.1	ABR68975.1, ABR69630.1, ABR72703.1
OceaOF898		AFT68546.1, AFT69648.1	AJD47739.1		ABE58808.1, ABE60542.1	AJQ97761.1	AIA74248.1	ABC28496.1	CBV41020.1, CBV42154.1	ALM51965.1, ALM52313.1, ALM54172.1, ALM51184.1, ALM51976.1	AJY48865.1	CEP33959.1						ADZ92148.1	AEF55083.1	ABR70725.1, ABR72753.1
OceaOF899		AFT70753.1	AJD47810.1		ABE60320.1, ABE59956.1	AJQ92085.1		ABC28488.1	CBV41030.1	ALM53556.1	AJY51294.1	CEP36764.1	WP_018623541.1	AKE51037.1	ACV25556.1	orf00840	AOE48810.1	ADZ89891.1, ADZ90559.1	AEF53636.1, AEF53098.1	ABR72692.1, ABR68981.1
OceaOF900		AFT69932.1, AFT71202.1	AJD47871.1		ABE59982.1		AIA73581.1	ABC28710.1	CBV43498.1	ALM51639.1	AJY49740.1	CEP34949.1	WP_018625531.1	AKE52407.1	ACV26283.1	orf07980	AOE50225.1	ADZ90453.1	AEF55632.1	ABR70233.1	CCK77010.1	CCU73457.1	AHK14915.1
OceaOF901		AFT70939.1	AJD48024.1		ABE57830.1	AJQ94970.1	AIA74609.1	ABC31463.1	CBV41157.1	ALM51191.1	AJY52668.1	CEP38089.1	WP_018624592.1	AKE51796.1	ACV26413.1	orf15300	AOE49580.1	ADZ91398.1	AEF54774.1	ABR71141.1	CCK76949.1	CCU73199.1	AHK15105.1
OceaOF902		AFT71297.1, AFT71304.1, AFT71553.1			ABE57668.1, ABE57645.1	AJQ97983.1, AJQ96136.1	AIA74147.1	ABC32427.1	CBV43820.1	ALM53835.1	AJY52372.1, AJY48682.1	CEP33782.1, CEP33790.1						ADZ91840.1	AEF54086.1	ABR69645.1, ABR71937.1, ABR71998.1, ABR72078.1
OceaOF903		AFT72213.1			ABE58604.1	AJQ95272.1	AIA75650.1, AIA75651.1	ABC28663.1	CBV41686.1	ALM54688.1	AJY50276.1	CEP35644.1	WP_018624108.1	AKE51404.1	ACV27564.1	orf20110	AOE49160.1	ADZ93367.1	AEF56519.1	ABR73323.1	CCK77624.1	CCU72459.1	AHK15665.1
OceaOF904		AFT72588.1	AJD46577.1		ABE59682.1		AIA75530.1	ABC28196.1	CBV43271.1	ALM51786.1	AJY50199.1	CEP35506.1	WP_018625445.1	AKE51605.1	ACV26199.1	orf07110	AOE50376.1, AOE49385.1	ADZ90504.1	AEF55471.1	ABR70294.1	CCK76869.1	CCU71325.1	AHK16471.1
OceaOF905					ABE58339.1	AJQ93831.1	AIA73554.1, AIA74844.1	ABC30586.1	CBV43352.1	ALM53532.1	AJY48932.1, AJY48952.1, AJY49044.1, AJY49768.1	CEP34195.1, CEP34979.1	WP_026309284.1	AKE51797.1	ACV26414.1	orf15290	AOE49581.1	ADZ90949.1	AEF54004.1	ABR72185.1
OceaOF906						AJQ93172.1, AJQ93173.1, AJQ93174.1, AJQ93175.1, AJQ94249.1, AJQ94250.1, AJQ95446.1, AJQ95447.1, AJQ95448.1, AJQ95449.1, AJQ95450.1, AJQ96633.1, AJQ96634.1, AJQ96635.1, AJQ96939.1, AJQ96940.1, AJQ96941.1, AJQ96942.1, AJQ97123.1, AJQ97124.1, AJQ97125.1
OceaOF907	CAL15456.1	AFT68303.1	AJD46433.1	BAP12859.1	ABE57371.1	AJQ92663.1	AIA74472.1	ABC26944.1	CBV40892.1	ALM50866.1	AJY52755.1	CEP38204.1	WP_018623724.1	AKE53104.1	ACV27947.1	orf23860	AOE50941.1				CCK74188.1	CCU70468.1	AHK14595.1
OceaOF908	CAL15457.1	AFT68304.1	AJD46434.1	BAP12860.1	ABE57372.1	AJQ92662.1	AIA74473.1	ABC26945.1	CBV40893.1	ALM50867.1	AJY52754.1	CEP38203.1	WP_018623725.1	AKE53103.1	ACV27946.1	orf23850	AOE50940.1				CCK74189.1	CCU70469.1	AHK14596.1
OceaOF909	CAL15693.1, CAL16816.1	AFT72338.1	AJD46822.1, AJD46490.1	BAP13105.1, BAP13641.1	ABE58363.1			ABC30420.1			AJY52925.1, AJY52936.1		WP_026309318.1		ACV26685.1	orf11710, orf12340	AOE49337.1				CCK77918.1, CCK77935.1	CCU70985.1	AHK15901.1
OceaOF910	CAL15726.1	AFT68831.1	AJD46695.1	BAP13138.1	ABE60007.1	AJQ97741.1	AIA76796.1	ABC27468.1	CBV41566.1	ALM51679.1	AJY51452.1	CEP36943.1	WP_018623964.1	AKE51264.1	ACV27714.1	orf21480	AOE49029.1				CCK77829.1	CCU74015.1	AHK17072.1
OceaOF911	CAL15896.1	AFT71996.1	AJD47052.1	BAP13314.1	ABE60306.1		AIA75515.1	ABC27223.1	CBV43699.1	ALM51327.1	AJY50183.1	CEP35491.1	WP_018624514.1		ACV27132.1	orf16030	AOE49496.1			ABR72143.1	CCK77523.1	CCU73726.1, CCU73703.1	AHK16861.1
OceaOF912	CAL15942.1	AFT71947.1	AJD47131.1	BAP13360.1	ABE60266.1	AJQ94925.1	AIA74981.1	ABC28763.1	CBV41238.1	ALM53703.1	AJY52217.1	CEP37702.1	WP_018624430.1	AKE52456.1	ACV27235.1	orf16970	AOE50279.1				CCK75360.1	CCU71770.1	AHK16166.1
OceaOF913	CAL15997.1	AFT71846.1	AJD47329.1	BAP13417.1	ABE59580.1	AJQ96512.1	AIA76596.1	ABC31996.1	CBV41804.1	ALM52107.1	AJY51176.1	CEP36649.1	WP_018625313.1	AKE52685.1	ACV26065.1	orf05860	AOE50507.1				CCK74616.1	CCU73499.1	AHK14884.1
OceaOF914	CAL16026.1	AFT71786.1	AJD47365.1	BAP13446.1		AJQ93993.1	AIA76572.1	ABC32550.1	CBV41827.1	ALM52129.1	AJY51152.1	CEP36625.1	WP_018625335.1	AKE52663.1	ACV26087.1	orf06070	AOE50488.1	ADZ91052.1			CCK74592.1	CCU70843.1	AHK14857.1
OceaOF915	CAL16027.1	AFT71785.1	AJD47366.1	BAP13447.1		AJQ93994.1	AIA76571.1	ABC32549.1	CBV41828.1	ALM52130.1	AJY51151.1	CEP36624.1	WP_018625336.1	AKE52662.1	ACV26088.1	orf06080	AOE50487.1	ADZ91053.1			CCK74593.1	CCU70844.1	AHK14858.1
OceaOF916	CAL16028.1	AFT71784.1	AJD47367.1	BAP13448.1		AJQ93995.1	AIA76570.1	ABC32548.1	CBV41829.1	ALM52131.1	AJY51150.1	CEP36623.1	WP_018625337.1	AKE52661.1	ACV26089.1	orf06090	AOE50486.1	ADZ91054.1			CCK74594.1	CCU70845.1	AHK14859.1
OceaOF917	CAL16034.1	AFT71767.1	AJD47374.1	BAP13454.1	ABE59551.1	AJQ94420.1	AIA76564.1	ABC32543.1	CBV41835.1	ALM52135.1	AJY51144.1	CEP36617.1	WP_033414111.1	AKE52655.1	ACV26095.1	orf06150	AOE50480.1				CCK77212.1	CCU71279.1	AHK17760.1
OceaOF918	CAL16039.1	AFT71762.1	AJD47378.1	BAP13459.1	ABE59548.1	AJQ94424.1	AIA76561.1	ABC32539.1	CBV41838.1	ALM52138.1	AJY51141.1	CEP36614.1	WP_018625350.1	AKE52647.1	ACV26102.1	orf06220	AOE50472.1	ADZ91761.1	AEF54492.1	ABR71534.1
OceaOF919	CAL16061.1	AFT71740.1	AJD47400.1	BAP13481.1	ABE59526.1	AJQ94443.1	AIA76274.1	ABC31953.1	CBV42854.1	ALM52831.1	AJY50847.1	CEP36270.1	WP_018625374.1	AKE52626.1	ACV26127.1	orf06470	AOE50450.1				CCK77169.1	CCU71128.1	AHK16619.1
OceaOF920	CAL16175.1	AFT71529.1	AJD48797.1	BAP13600.1	ABE58596.1		AIA75645.1	ABC28583.1	CBV41676.1	ALM53104.1	AJY50271.1	CEP35634.1	WP_018625705.1	AKE52236.1	ACV26440.1	orf09730	AOE50038.1			ABR69550.1	CCK74874.1	CCU72860.1	AHK15360.1
OceaOF921	CAL16215.1		AJD47691.1	BAP13665.1	ABE57824.1	AJQ95027.1	AIA74603.1	ABC27248.1			AJY52674.1	CEP38095.1	WP_018623887.1	AKE51195.1	ACV27786.1	orf22220	AOE48966.1	ADZ89772.1	AEF56194.1	ABR72968.1	CCK76372.1	CCU73209.1	AHK15095.1
OceaOF922	CAL16217.1		AJD47693.1	BAP13667.1	ABE57822.1	AJQ95025.1	AIA74601.1	ABC27250.1			AJY52676.1	CEP38097.1	WP_018623889.1	AKE51197.1	ACV27784.1	orf22200	AOE48968.1	ADZ89774.1	AEF56192.1	ABR72966.1	CCK76370.1	CCU73211.1	AHK15093.1
OceaOF923	CAL16219.1	AFT71487.1	AJD47696.1	BAP13669.1	ABE60166.1	AJQ94627.1	AIA73733.1	ABC31602.1	CBV43467.1	ALM51494.1	AJY49564.1	CEP34748.1	WP_018625674.1	AKE52265.1	ACV27044.1	orf09430	AOE50070.1				CCK76705.1	CCU72540.1	AHK17482.1
OceaOF924	CAL16232.1	AFT69685.1	AJD47241.1	BAP13682.1	ABE58197.1	AJQ95979.1	AIA73741.1	ABC29018.1	CBV41555.1	ALM51487.1	AJY49557.1	CEP34738.1	WP_018625478.1	AKE51634.1	ACV26229.1	orf07440	AOE49414.1				CCK76559.1	CCU73042.1	AHK15222.1
OceaOF925	CAL16395.1	AFT70050.1	AJD47714.1	BAP13860.1	ABE58058.1	AJQ96717.1	AIA75135.1	ABC31429.1	CBV43605.1	ALM51434.1	AJY52026.1	CEP37498.1	WP_018625022.1	AKE51991.1	ACV26584.1	orf11140	AOE49786.1				CCK76478.1	CCU71605.1	AHK16272.1
OceaOF926	CAL16421.1	AFT70060.1	AJD48483.1	BAP13887.1	ABE59894.1	AJQ97387.1	AIA76655.1	ABC29064.1	CBV41601.1	ALM51732.1	AJY51252.1	CEP36724.1	WP_018624771.1	AKE52143.1	ACV26866.1	orf13630	AOE49950.1				CCK74661.1	CCU73092.1	AHK15176.1
OceaOF927	CAL16422.1	AFT70061.1	AJD48482.1	BAP13888.1	ABE59895.1	AJQ97388.1	AIA76656.1	ABC29063.1	CBV41600.1	ALM51731.1	AJY51253.1	CEP36725.1	WP_018624770.1	AKE52144.1	ACV26867.1	orf13640	AOE49951.1				CCK74662.1	CCU73091.1	AHK15177.1
OceaOF928	CAL16464.1	AFT70098.1	AJD48444.1	BAP13932.1	ABE59420.1	AJQ95783.1	AIA75956.1	ABC29465.1	CBV42855.1	ALM52833.1	AJY50508.1	CEP35929.1	WP_018625466.1	AKE51624.1	ACV26218.1	orf07330	AOE49404.1				CCK75873.1	CCU72494.1	AHK15630.1
OceaOF929	CAL16494.1	AFT70136.1	AJD48418.1	BAP13963.1	ABE58933.1	AJQ92595.1	AIA76542.1	ABC29169.1	CBV41858.1	ALM52155.1	AJY51122.1	CEP36596.1	WP_018625062.1	AKE51964.1	ACV26545.1	orf10750	AOE49758.1	ADZ93001.1		ABR71751.1	CCK76606.1
OceaOF930	CAL16510.1	AFT71007.1	AJD48092.1	BAP13979.1	ABE58947.1		AIA76528.1	ABC28966.1	CBV41875.1	ALM52168.1	AJY51108.1	CEP36582.1	WP_018625016.1	AKE51999.1	ACV26590.1	orf11200	AOE49794.1			ABR71162.1	CCK76184.1	CCU72066.1	AHK15938.1
OceaOF931	CAL16519.1	AFT70998.1	AJD48102.1	BAP13988.1	ABE58956.1	AJQ95322.1	AIA76519.1		CBV41884.1	ALM52175.1	AJY51099.1	CEP36573.1	WP_026309333.1	AKE52012.1	ACV26609.1	orf11370	AOE49809.1	ADZ91259.1	AEF54891.1	ABR71056.1	CCK76176.1
OceaOF932	CAL16639.1	AFT70521.1	AJD48362.1	BAP14112.1	ABE60207.1	AJQ94912.1	AIA75029.1	ABC28443.1	CBV41264.1	ALM53675.1	AJY52161.1	CEP37629.1	WP_018623333.1		ACV25761.1	orf02900	AOE50772.1	ADZ91003.1		ABR71645.1		CCU72853.1	AHK15367.1
OceaOF933	CAL16650.1	AFT70667.1	AJD48398.1	BAP14125.1	ABE58319.1		AIA75325.1	ABC26946.1	CBV43028.1	ALM53176.1	AJY51710.1	CEP37156.1	WP_018623648.1	AKE53178.1	ACV28031.1	orf24620	AOE51015.1	ADZ89315.1			CCK77373.1	CCU70580.1	AHK17177.1
OceaOF934	CAL16676.1	AFT70511.1	AJD48372.1	BAP14151.1	ABE59292.1	AJQ94593.1	AIA76047.1	ABC31763.1	CBV42574.1	ALM54625.1	AJY50622.1	CEP36045.1	WP_018624256.1	AKE51521.1	ACV27408.1	orf18690	AOE49290.1	ADZ89938.1	AEF53635.1	ABR72693.1
OceaOF935	CAL16727.1	AFT68890.1, AFT71111.1	AJD48198.1	BAP14202.1	ABE59428.1	AJQ93589.1	AIA75951.1	ABC31904.1	CBV42862.1	ALM52361.1	AJY50503.1	CEP35924.1			ACV26746.1			ADZ91541.1	AEF54941.1	ABR71003.1	CCK75016.1	CCU73909.1	AHK16985.1
OceaOF936	CAL16735.1	AFT70260.1	AJD48205.1	BAP14210.1	ABE59785.1	AJQ95399.1	AIA75444.1	ABC29165.1	CBV42943.1	ALM51884.1	AJY51574.1	CEP37023.1	WP_018624763.1	AKE51952.1	ACV26874.1	orf13710	AOE49749.1				CCK76044.1	CCU72213.1	AHK15831.1
OceaOF937	CAL16758.1	AFT70483.1, AFT71660.1	AJD48226.1, AJD49332.1	BAP14233.1	ABE59371.1	AJQ96325.1, AJQ97116.1	AIA74575.1	ABC27373.1, ABC30440.1	CBV44220.1	ALM54282.1		CEP38124.1						ADZ90380.1		ABR72209.1	CCK75401.1	CCU72904.1	AHK15324.1
OceaOF938	CAL16811.1, CAL17807.1	AFT72364.1	AJD49253.1	BAP15273.1			AIA76443.1		CBV41748.1	ALM51667.1	AJY52886.1, AJY52976.1	CEP33871.1, CEP36077.1	WP_018624909.1		ACV26711.1	orf12460					CCK77944.1	CCU70998.1, CCU72135.1, CCU72342.1	AHK15878.1
OceaOF939	CAL16836.1	AFT70593.1	AJD47962.1	BAP14285.1	ABE58207.1	AJQ96462.1	AIA73736.1	ABC31435.1	CBV41560.1	ALM51490.1	AJY49561.1	CEP34745.1	WP_018625543.1	AKE52392.1	ACV26300.1	orf08140	AOE50210.1				CCK75513.1	CCU72700.1	AHK15487.1
OceaOF940	CAL16872.1	AFT70625.1	AJD48312.1	BAP14323.1	ABE58658.1			ABC27243.1	CBV43126.1	ALM54712.1		CEP37393.1	WP_018623857.1	AKE51168.1	ACV27852.1	orf22500	AOE48937.1	ADZ92719.1	AEF53987.1	ABR72212.1	CCK74324.1	CCU73180.1	AHK15109.1
OceaOF941	CAL16907.1	AFT70901.1	AJD48066.1	BAP14359.1	ABE58618.1	AJQ94991.1	AIA75916.1	ABC29245.1	CBV42124.1	ALM52279.1	AJY50466.1	CEP35886.1	WP_026309302.1	AKE51930.1	ACV26896.1	orf13950	AOE49729.1	ADZ91323.1	AEF54645.1	ABR70966.1
OceaOF942	CAL16979.1	AFT70764.1	AJD47923.1	BAP14434.1	ABE58705.1	AJQ94950.1	AIA75462.1	ABC29125.1	CBV41899.1	ALM51904.1	AJY51556.1	CEP37005.1	WP_026309240.1	AKE52867.1				ADZ91537.1	AEF54727.1	ABR71345.1	CCK76443.1	CCU72359.1	AHK15737.1
OceaOF943	CAL17057.1	AFT71228.1	AJD48784.1	BAP14515.1		AJQ95904.1	AIA76294.1	ABC28730.1			AJY50867.1	CEP36289.1	WP_018625604.1	AKE52324.1	ACV26363.1	orf08740	AOE50134.1	ADZ92134.1	AEF55269.1	ABR70473.1	CCK76982.1	CCU71828.1	AHK16123.1
OceaOF944	CAL17058.1	AFT71229.1	AJD48785.1	BAP14516.1		AJQ95905.1	AIA76295.1	ABC28729.1			AJY50868.1	CEP36290.1	WP_018625603.1	AKE52325.1	ACV26362.1	orf08730	AOE50135.1	ADZ92135.1	AEF55270.1	ABR70472.1	CCK76983.1	CCU71827.1	AHK16124.1
OceaOF945	CAL17059.1	AFT71230.1	AJD48786.1	BAP14517.1		AJQ95906.1	AIA76296.1	ABC28728.1			AJY50869.1	CEP36291.1	WP_018625602.1	AKE52326.1	ACV26361.1	orf08720	AOE50136.1	ADZ92136.1	AEF55271.1	ABR70471.1	CCK76984.1	CCU71826.1	AHK16125.1
OceaOF946	CAL17060.1	AFT71231.1	AJD48787.1	BAP14518.1		AJQ95907.1	AIA76297.1	ABC28727.1			AJY50870.1	CEP36292.1	WP_018625601.1	AKE52327.1	ACV26360.1	orf08710	AOE50137.1	ADZ92137.1	AEF55272.1	ABR70470.1	CCK76985.1	CCU71825.1	AHK16126.1
OceaOF947	CAL17062.1	AFT71233.1	AJD48789.1	BAP14520.1		AJQ95909.1	AIA76299.1	ABC28725.1			AJY50872.1	CEP36294.1	WP_018625599.1	AKE52329.1	ACV26358.1	orf08690	AOE50139.1	ADZ92139.1	AEF55274.1	ABR70468.1	CCK76987.1	CCU71823.1	AHK16128.1
OceaOF948	CAL17067.1	AFT69972.1		BAP14525.1	ABE58056.1	AJQ93619.1	AIA75124.1	ABC33498.1	CBV43616.1	ALM51425.1	AJY52037.1	CEP37509.1	WP_018623613.1	AKE51004.1	ACV25434.1	orf00120	AOE48742.1	ADZ92239.1	AEF54225.1	ABR71803.1	CCK75981.1
OceaOF949	CAL17116.1	AFT68642.1	AJD49861.1	BAP14575.1		AJQ93859.1	AIA76642.1		CBV41607.1	ALM51738.1	AJY51241.1	CEP36712.1	WP_018625042.1		ACV26564.1	orf10940		ADZ93145.1	AEF56289.1	ABR73265.1, ABR73061.1	CCK77047.1	CCU73031.1	AHK15233.1
OceaOF950	CAL17125.1	AFT71619.1	AJD47250.1	BAP14583.1	ABE59234.1	AJQ95927.1	AIA76131.1	ABC28551.1, ABC29719.1, ABC27442.1		ALM52561.1	AJY50711.1	CEP36167.1		AKE52036.1				ADZ89497.1	AEF53231.1	ABR69233.1	CCK74216.1	CCU73767.1	AHK16887.1
OceaOF951	CAL17138.1	AFT69766.1	AJD48941.1	BAP14595.1		AJQ94362.1							WP_018623328.1	AKE51858.1, AKE52945.1	ACV25766.1	orf02950	AOE50767.1	ADZ91764.1, ADZ92391.1	AEF54489.1, AEF55242.1	ABR70491.1, ABR71537.1	CCK77357.1	CCU73749.1	AHK17878.1
OceaOF952	CAL17156.1	AFT69746.1, AFT68707.1	AJD49228.1	BAP14615.1	ABE57993.1	AJQ92670.1	AIA74729.1	ABC33054.1	CBV43130.1	ALM53807.1	AJY52535.1	CEP37948.1	WP_018624811.1	AKE52098.1	ACV26824.1	orf13150	AOE49904.1					CCU74096.1	AHK17129.1
OceaOF953	CAL17197.1	AFT71246.1	AJD48558.1	BAP14655.1	ABE59517.1	AJQ96449.1	AIA76285.1	ABC31671.1	CBV42603.1	ALM52784.1	AJY50858.1	CEP36281.1		AKE52147.1	ACV26996.1			ADZ90732.1	AEF54259.1	ABR71770.1	CCK75567.1	CCU72690.1	AHK15496.1
OceaOF954	CAL17202.1	AFT71251.1	AJD48563.1	BAP14660.1	ABE59209.1	AJQ96454.1	AIA76148.1	ABC31064.1	CBV42454.1	ALM52621.1	AJY50729.1	CEP36186.1	WP_018625552.1	AKE52383.1	ACV26309.1	orf08230	AOE50201.1				CCK75562.1	CCU72696.1	AHK15491.1
OceaOF955	CAL17420.1	AFT69344.1	AJD49174.1	BAP14888.1	ABE58889.1	AJQ96866.1	AIA75838.1	ABC32447.1	CBV42072.1	ALM52900.1	AJY50386.1	CEP35805.1	WP_018625270.1	AKE52725.1	ACV26023.1	orf05460	AOE50548.1				CCK74693.1	CCU71107.1	AHK16632.1
OceaOF956	CAL17447.1	AFT69304.1	AJD49195.1	BAP14915.1	ABE59632.1	AJQ94409.1		ABC32650.1	CBV42067.1	ALM52907.1			WP_018625260.1	AKE52738.1	ACV26013.1	orf05330	AOE50558.1	ADZ92303.1	AEF54132.1	ABR71889.1	CCK77218.1	CCU71328.1	AHK16469.1
OceaOF957	CAL17457.1	AFT69301.1	AJD49198.1	BAP14924.1	ABE59634.1	AJQ94407.1	AIA76314.1	ABC32655.1	CBV42065.1	ALM52909.1	AJY50888.1	CEP36311.1	WP_018623417.1	AKE53027.1	ACV25676.1	orf02060	AOE50844.1	ADZ92306.1	AEF54129.1	ABR71892.1
OceaOF958	CAL17477.1		AJD48937.1	BAP14944.1	ABE58513.1		AIA75243.1		CBV43064.1	ALM53225.1	AJY51809.1	CEP37291.1	WP_018623706.1	AKE53122.1	ACV27967.1	orf24060	AOE50958.1	ADZ91309.1	AEF54627.1	ABR70952.1	CCK78046.1	CCU70613.1	AHK14704.1
OceaOF959	CAL17504.1	AFT69252.1	AJD49412.1	BAP14971.1	ABE58327.1	AJQ96898.1	AIA73563.1	ABC32914.1	CBV43361.1	ALM51621.1	AJY49760.1	CEP34970.1	WP_018624097.1	AKE51394.1	ACV27575.1	orf20230	AOE49150.1				CCK75072.1	CCU71023.1	AHK16686.1
OceaOF960	CAL17627.1	AFT69096.1	AJD47649.1	BAP15084.1			AIA73601.1, AIA76068.1		CBV43541.1	ALM53502.1	AJY49710.1	CEP34924.1	WP_018623858.1	AKE51169.1	ACV27853.1	orf22490	AOE48938.1	ADZ89484.1	AEF53263.1	ABR69258.1		CCU70576.1	AHK14672.1
OceaOF961	CAL17631.1	AFT69086.1	AJD46831.1	BAP15088.1	ABE60563.1	AJQ95627.1	AIA74968.1	ABC27888.1	CBV43982.1	ALM54555.1	AJY52226.1, AJY53024.1	CEP37714.1	WP_018624874.1		ACV26687.1	orf12510		ADZ93056.1	AEF53200.1	ABR69118.1	CCK74241.1
OceaOF962	CAL17682.1	AFT72232.1	AJD46764.1	BAP15140.1	ABE57973.1	AJQ93099.1	AIA75098.1	ABC32621.1	CBV43641.1	ALM51401.1	AJY52059.1	CEP37530.1	WP_018624026.1	AKE51340.1	ACV27651.1	orf20850	AOE49092.1				CCK77813.1	CCU73635.1	AHK16801.1
OceaOF963	CAL17683.1	AFT72233.1	AJD46763.1	BAP15141.1	ABE57972.1	AJQ93098.1	AIA75097.1	ABC32622.1	CBV43642.1	ALM51400.1	AJY52060.1	CEP37531.1	WP_018624025.1	AKE51339.1	ACV27652.1	orf20860	AOE49091.1				CCK77814.1	CCU73636.1	AHK16802.1
OceaOF964	CAL17684.1	AFT72234.1	AJD46762.1	BAP15142.1	ABE57971.1	AJQ93097.1	AIA75096.1	ABC32623.1	CBV43643.1	ALM51399.1	AJY52061.1	CEP37532.1	WP_018624024.1	AKE51338.1	ACV27653.1	orf20870	AOE49090.1				CCK77815.1	CCU73637.1	AHK16803.1
OceaOF965	CAL17685.1	AFT72235.1	AJD46761.1	BAP15143.1	ABE57970.1	AJQ93096.1	AIA75095.1	ABC32624.1	CBV43644.1	ALM51398.1	AJY52062.1	CEP37533.1	WP_018624023.1	AKE51337.1	ACV27654.1	orf20880	AOE49089.1				CCK77816.1	CCU73638.1	AHK16804.1
OceaOF966	CAL17753.1	AFT68924.1	AJD46867.1	BAP15219.1	ABE58073.1		AIA75148.1	ABC27684.1	CBV41500.1	ALM51444.1	AJY52015.1	CEP37486.1	WP_018624110.1	AKE51406.1	ACV27562.1	orf20090	AOE49162.1	ADZ90598.1	AEF54005.1	ABR72184.1	CCK76729.1
OceaOF967	CAL17796.1	AFT68749.1	AJD46645.1	BAP15262.1	ABE59923.1	AJQ95134.1, AJQ97734.1	AIA76782.1	ABC31771.1, ABC32634.1	CBV41580.1	ALM51691.1	AJY51445.1	CEP36909.1						ADZ89992.1	AEF53680.1	ABR72648.1	CCK74311.1	CCU73987.1	AHK17048.1
OceaOF968	CAL17857.1		AJD50016.1	BAP15321.1	ABE60242.1		AIA74996.1	ABC33513.1	CBV41247.1	ALM53694.1	AJY52205.1	CEP37680.1	WP_018625192.1	AKE52781.1	ACV25945.1	orf04730		ADZ92661.1	AEF53584.1	ABR72568.1	CCK77635.1	CCU73547.1	AHK16734.1
OceaOF969	CAL17906.1		AJD46832.1	BAP15369.1	ABE58385.1	AJQ97648.1	AIA73417.1	ABC33433.1	CBV43317.1	ALM53415.1	AJY49928.1	CEP35199.1	WP_018624672.1	AKE52551.1	ACV26960.1	orf14600	AOE50379.1	ADZ91911.1	AEF53988.1, AEF54427.1	ABR72199.1
OceaOF970	CAL17913.1	AFT72308.1	AJD46823.1	BAP15376.1	ABE57947.1	AJQ93483.1	AIA74958.1	ABC27199.1	CBV43668.1	ALM51362.1	AJY52239.1	CEP37727.1	WP_018623673.1	AKE53155.1	ACV27999.1	orf24380	AOE50990.1				CCK77872.1	CCU74038.1	AHK17092.1
OceaOF971	CAL17944.1	AFT68951.1	AJD46893.1	BAP15395.1	ABE59901.1	AJQ93923.1	AIA76666.1	ABC32642.1	CBV41597.1	ALM51727.1	AJY51266.1	CEP36740.1	WP_018624245.1	AKE51509.1	ACV27419.1	orf18800	AOE49278.1				CCK77655.1	CCU70479.1	AHK14603.1
OceaOF972	CAL17977.1	AFT72443.1	AJD49824.1	BAP15429.1	ABE60506.1	AJQ92217.1	AIA74294.1	ABC33045.1	CBV40982.1	ALM50957.1	AJY48822.1	CEP33912.1					AOE50237.1	ADZ92653.1	AEF53594.1, AEF55542.1	ABR72558.1	CCK77891.1	CCU73953.1	AHK17023.1
OceaOF973	CAL18019.1	AFT68516.1	AJD46562.1	BAP15472.1	ABE60491.1	AJQ97811.1	AIA74308.1	ABC27058.1	CBV44169.1	ALM50990.1	AJY48803.1	CEP33857.1	WP_018623548.1	AKE51030.1	ACV25549.1	orf00770	AOE48803.1	ADZ91155.1	AEF54989.1	ABR71312.1
OceaOF974	CAL18027.1	AFT68879.1	AJD49010.1	BAP15480.1	ABE58494.1	AJQ92888.1		ABC33576.1	CBV43077.1	ALM53235.1			WP_018625516.1	AKE52421.1	ACV26268.1	orf07810	AOE50243.1	ADZ91522.1	AEF54741.1	ABR71180.1	CCK74371.1	CCU70960.1	AHK16699.1
OceaOF975	CAL18044.1	AFT68576.1	AJD46623.1	BAP15505.1	ABE57913.1		AIA73809.1	ABC31200.1	CBV43883.1	ALM53952.1	AJY49497.1	CEP34674.1	WP_018623794.1	AKE51120.1	ACV27868.1	orf23050	AOE48887.1	ADZ89986.1	AEF53674.1	ABR72654.1	CCK76447.1
OceaOF976	CAL18047.1	AFT68573.1	AJD46617.1	BAP15508.1	ABE57390.1	AJQ94009.1	AIA74490.1	ABC27952.1	CBV40909.1	ALM54433.1	AJY52732.1	CEP38183.1	WP_018623788.1	AKE51116.1	ACV27875.1	orf23110	AOE48883.1				CCK74305.1	CCU73994.1	AHK17054.1
OceaOF977	CAL18084.1	AFT68341.1	AJD49901.1	BAP15548.1	ABE59945.1	AJQ93941.1, AJQ93952.1	AIA76817.1			ALM52582.1	AJY53044.1, AJY51473.1	CEP36966.1, CEP34026.1		AKE51010.1				ADZ91206.1	AEF54817.1	ABR71099.1	CCK74740.1	CCU73567.1	AHK16748.1
OceaOF978	CAL18134.1	AFT72629.1		BAP15595.1			AIA74329.1	ABC27645.1	CBV44150.1	ALM51010.1	AJY48777.1	CEP33835.1	WP_018623484.1	AKE51089.1	ACV25613.1	orf01370	AOE48857.1	ADZ93362.1	AEF56515.1	ABR73319.1	CCK78062.1	CCU70592.1	AHK14684.1
OceaOF979	CAL18135.1	AFT72630.1		BAP15596.1			AIA74328.1	ABC27644.1	CBV44151.1	ALM51009.1	AJY48778.1	CEP33836.1	WP_018623485.1	AKE51088.1	ACV25612.1	orf01360	AOE48856.1	ADZ93363.1	AEF56516.1	ABR73320.1	CCK78063.1	CCU70591.1	AHK14683.1
OceaOF980					ABE60284.1	AJQ92582.1	AIA73791.1	ABC32178.1	CBV43872.1	ALM53933.1	AJY49515.1	CEP34692.1	WP_018623665.1	AKE53159.1	ACV28006.1	orf24460	AOE50997.1	ADZ90311.1	AEF55868.1	ABR69964.1	CCK75087.1, CCK75622.1	CCU73125.1	AHK15148.1
OceaOF981		AFT72393.1			ABE57960.1	AJQ92558.1	AIA73751.1	ABC32632.1	CBV43654.1	ALM51378.1	AJY49547.1	CEP34727.1	WP_018624010.1	AKE51322.1	ACV27667.1	orf21020	AOE49075.1	ADZ92947.1	AEF56253.1	ABR73026.1	CCK77773.1	CCU73597.1	AHK16770.1
OceaOF982			AJD47803.1		ABE60246.1	AJQ94077.1, AJQ92465.1		ABC33464.1	CBV41245.1	ALM53696.1	AJY52211.1	CEP37696.1	WP_018624494.1	AKE51691.1	ACV27152.1	orf16230	AOE49469.1	ADZ90758.1	AEF54282.1	ABR71745.1	CCK77306.1	CCU72926.1	AHK15307.1
OceaOF983			AJD48601.1		ABE59644.1	AJQ96609.1	AIA76321.1	ABC27432.1	CBV42057.1	ALM52915.1	AJY50895.1	CEP36318.1	WP_018624563.1	AKE51762.1	ACV26385.1	orf15600	AOE49552.1	ADZ90588.1	AEF53997.1	ABR72191.1	CCK76427.1	CCU72441.1	AHK15679.1
OceaOF984			AJD49593.1	BAP13207.1	ABE60404.1		AIA74797.1	ABC32903.1	CBV44005.1	ALM54162.1	AJY52449.1	CEP37868.1	WP_018623317.1	AKE52935.1	ACV25777.1	orf03070	AOE50757.1	ADZ92817.1	AEF53375.1	ABR72907.1	CCK77695.1	CCU73392.1	AHK14970.1
OceaOF985					ABE57998.1, ABE59961.1	AJQ96116.1	AIA75706.1	ABC27388.1, ABC33594.1	CBV42370.1, CBV43563.1	ALM53804.1	AJY51672.1	CEP37118.1, CEP35683.1						ADZ93245.1	AEF54147.1, AEF54971.1, AEF56442.1	ABR69170.1, ABR70574.1, ABR70929.1, ABR73237.1
OceaOF986	CAL15544.1	AFT68336.1	AJD48133.1	BAP12949.1			AIA73439.1		CBV41305.1	ALM53749.1	AJY49892.1	CEP35145.1	WP_018623971.1	AKE51272.1	ACV27707.1	orf21410	AOE49037.1	ADZ91864.1	AEF55077.1	ABR70769.1		CCU70806.1	AHK14834.1
OceaOF987	CAL15593.1	AFT68434.1, AFT72394.1	AJD47832.1	BAP13001.1	ABE57492.1	AJQ93866.1	AIA74292.1	ABC31093.1	CBV40976.1	ALM50952.1	AJY48824.1	CEP33914.1		AKE52247.1			AOE50050.1			ABR72767.1	CCK77113.1	CCU72773.1	AHK15434.1
OceaOF988	CAL15750.1	AFT69009.1		BAP13163.1	ABE59252.1	AJQ96459.1	AIA76115.1	ABC31230.1	CBV42499.1	ALM52536.1	AJY50696.1	CEP36152.1	WP_018624566.1			orf15560		ADZ92318.1	AEF54117.1	ABR71904.1	CCK76418.1	CCU71703.1	AHK16202.1
OceaOF989					ABE60477.1	AJQ97813.1	AIA74326.1	ABC27060.1	CBV44153.1	ALM51007.1	AJY48780.1	CEP33838.1	WP_018623546.1	AKE51032.1	ACV25551.1	orf00790	AOE48805.1	ADZ91154.1	AEF54990.1	ABR71313.1	CCK76296.1	CCU72501.1	AHK17491.1
OceaOF990	CAL15805.1	AFT72087.1	AJD46948.1	BAP13220.1	ABE60645.1	AJQ97616.1	AIA74448.1	ABC32894.1	CBV44346.1	ALM54418.1	AJY48527.1	CEP38227.1	WP_026309152.1		ACV25826.1		AOE50724.1	ADZ92406.1			CCK74392.1	CCU70757.1	AHK14805.1
OceaOF991	CAL15812.1	AFT72081.1	AJD46955.1	BAP13227.1	ABE60395.1		AIA74806.1	ABC32887.1	CBV43996.1	ALM54152.1	AJY52438.1	CEP37858.1	WP_018623262.1	AKE52896.1	ACV25831.1	orf03570	AOE50719.1				CCK74399.1	CCU70764.1	AHK14810.1
OceaOF992	CAL17301.1	AFT69484.1	AJD47181.1, AJD50089.1	BAP14768.1	ABE58419.1	AJQ96642.1, AJQ92946.1, AJQ93663.1	AIA75235.1	ABC30645.1		ALM53293.1		CEP37302.1								ABR70110.1	CCK77219.1	CCU71104.1, CCU72759.1	AHK17802.1, AHK17432.1
OceaOF993	CAL15916.1	AFT71976.1	AJD47073.1	BAP13334.1	ABE57855.1	AJQ97159.1, AJQ92410.1, AJQ97421.1	AIA73860.1	ABC32577.1	CBV41204.1	ALM51269.1	AJY49403.1	CEP34598.1	WP_018625651.1	AKE52282.1	ACV27067.1	orf09200	AOE50091.1
OceaOF994	CAL15919.2	AFT71973.1	AJD47076.1	BAP13337.1		AJQ97419.1	AIA73539.1	ABC32575.1			AJY49784.1	CEP34995.1, CEP36361.1	WP_018625761.1	AKE52192.1	ACV26496.1	orf10280	AOE49993.1	ADZ90008.1			CCK74771.1	CCU73264.1	AHK15056.1
OceaOF995	CAL15933.1	AFT71957.1	AJD47115.1	BAP13351.1	ABE57866.1	AJQ97398.1	AIA73839.1	ABC32565.1	CBV41220.1	ALM51285.1	AJY51735.1	CEP34813.1		AKE51224.1				ADZ91630.1	AEF55992.1	ABR72745.1	CCK74578.1	CCU73650.1	AHK16816.1
OceaOF996	CAL15947.1	AFT71943.1	AJD47135.1	BAP13364.1		AJQ96746.1	AIA74986.1	ABC31888.1	CBV41244.1	ALM53699.1	AJY52212.1	CEP37697.1	WP_018624435.1	AKE52452.1	ACV27230.1	orf16920	AOE50275.1				CCK77090.1	CCU71702.1	AHK16203.1
OceaOF997	CAL16062.1	AFT71739.1	AJD47401.1	BAP13482.1	ABE59525.1	AJQ94444.1		ABC31952.1	CBV42853.1	ALM52830.1	AJY50846.1	CEP36269.1	WP_018625373.1	AKE52627.1	ACV26126.1	orf06460	AOE50451.1				CCK77168.1	CCU71129.1	AHK16618.1
OceaOF998	CAL16068.1	AFT71728.1	AJD47414.1	BAP13488.1	ABE58211.1		AIA73709.1	ABC28755.1	CBV43457.1	ALM51503.1	AJY49574.1	CEP34758.1	WP_026309364.1	AKE52621.1	ACV26121.1	orf06420	AOE50445.1				CCK77162.1	CCU71133.1	AHK16614.1
OceaOF999	CAL16077.1	AFT71720.1	AJD47424.1	BAP13497.1	ABE59498.1	AJQ96537.1	AIA76449.1	ABC28760.1	CBV42184.1	ALM54590.1	AJY51025.1	CEP36499.1		AKE51478.1	ACV27477.1	orf19290	AOE49232.1				CCK77145.1	CCU73225.1	AHK15085.1
OceaOF1000	CAL16078.1	AFT71719.1	AJD47426.1	BAP13499.1	ABE59494.1		AIA76412.1	ABC31319.1	CBV42188.1	ALM52217.1	AJY50982.1	CEP36442.1	WP_018624189.1	AKE51479.1	ACV27476.1	orf19280	AOE49233.1				CCK77142.1	CCU73222.1	AHK15087.1
OceaOF1001			AJD47155.1		ABE58552.1	AJQ97885.1	AIA75512.1	ABC29037.1	CBV41771.1	ALM52994.1, ALM51357.1	AJY50180.1	CEP35488.1, CEP36780.1						ADZ90865.1, ADZ92993.1, ADZ91915.1	AEF53305.1, AEF54423.1	ABR72425.1		CCU70749.1	AHK14799.1
OceaOF1002	CAL16216.1		AJD47692.1	BAP13666.1	ABE57823.1		AIA74602.1	ABC27249.1			AJY52675.1	CEP38096.1	WP_018623888.1	AKE51196.1	ACV27785.1	orf22210	AOE48967.1	ADZ89773.1	AEF56193.1	ABR72967.1	CCK76371.1	CCU73210.1	AHK15094.1
OceaOF1003	CAL16291.1	AFT69838.1	AJD47829.1	BAP13745.1	ABE58053.1	AJQ94578.1	AIA75121.1	ABC31880.1	CBV43620.1	ALM51421.1	AJY52040.1	CEP37512.1			ACV26663.1			ADZ90037.1	AEF53735.1	ABR72526.1	CCK76991.1	CCU73089.1	AHK15179.1
OceaOF1004	CAL16293.1	AFT69840.1	AJD47831.1	BAP13747.1	ABE58055.1	AJQ94580.1	AIA75123.1	ABC31878.1	CBV43618.1	ALM51423.1	AJY52038.1	CEP37510.1			ACV26665.1			ADZ90039.1	AEF53737.1	ABR72524.1	CCK76989.1	CCU73087.1	AHK15181.1
OceaOF1005	CAL16310.1	AFT69848.1	AJD47722.1	BAP13764.1	ABE58032.1	AJQ96619.1, AJQ92183.1	AIA73772.1	ABC28051.1	CBV43770.1	ALM53754.1	AJY49535.1	CEP34715.1						ADZ92214.1	AEF53917.1	ABR72293.1	CCK75439.1	CCU72867.1	AHK15354.1
OceaOF1006	CAL16408.1	AFT69904.1, AFT68800.1, AFT70743.1	AJD47854.1, AJD49814.1	BAP13873.1	ABE59803.1			ABC33438.1, ABC29362.1	CBV41346.1			CEP37186.1	WP_018624953.1		ACV26646.1	orf11740	AOE49855.1	ADZ93080.1		ABR70446.1	CCK74939.1
OceaOF1007	CAL16454.1	AFT70089.1	AJD48453.1	BAP13922.1		AJQ95343.1	AIA75456.1	ABC31497.1	CBV42929.1	ALM51896.1	AJY51562.1	CEP37011.1	WP_018625465.1	AKE51623.1	ACV26217.1	orf07320	AOE49403.1				CCK76302.1	CCU71560.1	AHK16307.1
OceaOF1008	CAL16455.1	AFT70090.1	AJD48452.1	BAP13923.1	ABE59746.1		AIA75618.1	ABC31150.1	CBV41636.1	ALM51823.1	AJY50247.1	CEP35605.1	WP_018623995.1	AKE51306.1	ACV27683.1	orf21170	AOE49060.1	ADZ91389.1	AEF54782.1	ABR71133.1
OceaOF1009	CAL16459.1	AFT70094.1	AJD48448.1	BAP13927.1	ABE59744.1		AIA75626.1	ABC31455.1	CBV41638.1	ALM51825.1	AJY50249.1	CEP35613.1	WP_018625491.1	AKE51643.1	ACV26241.1	orf07560	AOE49424.1	ADZ91497.1	AEF54913.1	ABR71033.1
OceaOF1010	CAL16466.1	AFT70100.1	AJD48442.1	BAP13934.1	ABE59418.1		AIA75958.1	ABC29467.1	CBV42593.1	ALM52774.1	AJY50510.1	CEP35931.1	WP_018624833.1	AKE52074.1	ACV26800.1	orf12930	AOE49884.1				CCK75875.1	CCU72492.1	AHK15632.1
OceaOF1011	CAL16477.1	AFT70113.1, AFT69742.1	AJD48434.1	BAP13945.1	ABE58195.1	AJQ96867.1	AIA73743.1	ABC27677.1	CBV41553.1	ALM51484.1	AJY49555.1	CEP34735.1						ADZ90465.1	AEF55620.1	ABR70245.1	CCK77073.1	CCU71685.1	AHK16217.1
OceaOF1012	CAL16511.1	AFT71006.1	AJD48093.1	BAP13980.1	ABE58948.1	AJQ95315.1	AIA76527.1	ABC28967.1	CBV41876.1	ALM52169.1	AJY53321.1, AJY51107.1	CEP36581.1						ADZ91251.1	AEF54750.1	ABR71163.1	CCK76183.1	CCU72067.1	AHK15937.1
OceaOF1013	CAL16607.1	AFT70212.1	AJD48814.1	BAP14079.1	ABE57941.1	AJQ94689.1	AIA74954.1	ABC28699.1	CBV43672.1	ALM51352.1	AJY52243.1	CEP37731.1	WP_018624375.1		ACV27290.1	orf17520	AOE50341.1	ADZ90435.1	AEF55645.1	ABR70217.1
OceaOF1014	CAL16635.1	AFT70516.1	AJD48367.1	BAP14108.1	ABE59244.1	AJQ95215.1	AIA76121.1	ABC29338.1	CBV42492.1	ALM52545.1	AJY50702.1	CEP36158.1						ADZ91557.1	AEF54676.1	ABR71268.1, ABR72064.1	CCK76211.1	CCU72254.1	AHK15796.1
OceaOF1015	CAL16636.1	AFT70517.1	AJD48366.1	BAP14109.1	ABE59243.1	AJQ95216.1	AIA76122.1	ABC29339.1	CBV42491.1	ALM52546.1	AJY50703.1	CEP36159.1						ADZ91556.1	AEF54677.1	ABR71267.1, ABR72065.1	CCK76210.1	CCU72253.1	AHK15797.1
OceaOF1016	CAL16642.1	AFT70525.1	AJD48358.1	BAP14115.1				ABC31360.1					WP_018624769.1	AKE52145.1	ACV26868.1	orf13650	AOE49952.1	ADZ92241.1	AEF54223.1	ABR71805.1	CCK75976.1, CCK76933.1	CCU72239.1, CCU72783.1	AHK15810.1, AHK15428.1
OceaOF1017		AFT72647.1			ABE57574.1	AJQ93529.1, AJQ96488.1	AIA75066.1			ALM52005.1	AJY51230.1, AJY52104.1	CEP37603.1, CEP37583.1	WP_018624306.1	AKE51573.1	ACV27358.1	orf18160	AOE49350.1	ADZ92986.1	AEF53153.1	ABR69054.1, ABR70980.1
OceaOF1018	CAL16679.1	AFT70514.1	AJD48369.1	BAP14154.1	ABE60275.1	AJQ94317.1		ABC29336.1			AJY53048.1		WP_018625400.1	AKE52596.1	ACV26152.1	orf06680	AOE50421.1	ADZ90652.1	AEF56555.1	ABR73372.1	CCK76214.1	CCU72256.1	AHK15794.1
OceaOF1019	CAL16703.1	AFT70702.1	AJD46512.1	BAP14178.1	ABE60023.1	AJQ93070.1	AIA73659.1	ABC29260.1	CBV41946.1	ALM53550.1	AJY49648.1	CEP34839.1			ACV26749.1			ADZ90220.1	AEF55699.1	ABR69909.1	CCK77311.1	CCU73176.1	AHK15113.1
OceaOF1020	CAL16729.1			BAP14204.1	ABE57887.1		AIA75440.1	ABC29973.1	CBV42947.1		AJY51578.1	CEP37027.1	WP_018625083.1	AKE52168.1	ACV26519.1	orf10520	AOE49972.1	ADZ90609.1	AEF54016.1	ABR72172.1	CCK76039.1	CCU72218.1	AHK15826.1
OceaOF1021	CAL16760.1	AFT70485.1	AJD48228.1	BAP14235.1		AJQ95876.1		ABC30657.1	CBV43104.1				WP_018623954.1	AKE51254.1	ACV27724.1	orf21580	AOE49020.1	ADZ90262.1, ADZ91282.1	AEF54702.1	ABR71235.1	CCK76076.1	CCU72187.1	AHK15856.1
OceaOF1022	CAL16774.1	AFT70497.1	AJD48244.1	BAP14249.1	ABE57968.1		AIA74253.1		CBV43646.1	ALM54495.1	AJY48860.1	CEP33954.1	WP_018623721.1	AKE53108.1	ACV27950.1	orf23890	AOE50944.1			ABR70497.1	CCK77710.1	CCU73937.1	AHK17011.1
OceaOF1023	CAL16837.1	AFT70594.1	AJD47961.1	BAP14286.1	ABE58206.1	AJQ96463.1	AIA73737.1	ABC31436.1	CBV41559.1		AJY49560.1	CEP34744.1	WP_018625542.1	AKE52393.1	ACV26299.1	orf08130	AOE50211.1				CCK75512.1	CCU72701.1	AHK15486.1
OceaOF1024	CAL16966.1	AFT70738.1	AJD47990.1	BAP14420.1		AJQ96589.1		ABC27532.1, ABC33245.1	CBV43538.1				WP_018624587.1	AKE51785.1	ACV26408.1	orf15360	AOE49575.1	ADZ91346.1, ADZ89491.1	AEF53260.1		CCK76260.1	CCU72036.1	AHK15965.1
OceaOF1025	CAL17010.1	AFT71097.1	AJD48596.1	BAP14464.1	ABE59759.1		AIA75610.1	ABC29103.1	CBV41628.1	ALM51816.1	AJY50235.1	CEP35597.1	WP_018625392.1	AKE52600.1	ACV26144.1	orf06640	AOE50425.1	ADZ91013.1	AEF55035.1	ABR70854.1
OceaOF1026	CAL17019.1	AFT71180.1	AJD48724.1	BAP14476.1	ABE59461.1	AJQ95893.1	AIA75934.1	ABC28744.1	CBV42178.1	ALM52334.1	AJY50486.1	CEP35907.1	WP_018625624.1		ACV27093.1	orf08930	AOE50116.1				CCK76928.1	CCU72661.1	AHK15523.1
OceaOF1027	CAL17264.1	AFT71410.1	AJD48717.1	BAP14726.1	ABE59187.1	AJQ95340.1	AIA76167.1, AIA73762.1		CBV42432.1	ALM52640.1	AJY50748.1	CEP36205.1	WP_051082513.1		ACV26733.1	orf12240				ABR70268.1	CCK76428.1	CCU72442.1	AHK15678.1
OceaOF1028	CAL17369.1	AFT69400.1	AJD49112.1	BAP14835.1	ABE58280.1	AJQ92929.1			CBV43363.1	ALM51619.1			WP_018623537.1	AKE51040.1	ACV25559.1	orf00870	AOE48813.1	ADZ90290.1	AEF55853.1	ABR69979.1	CCK75077.1	CCU71033.1	AHK16679.1
OceaOF1029	CAL17422.1	AFT69343.1	AJD49176.1	BAP14890.1	ABE58888.1		AIA75837.1	ABC32448.1	CBV42071.1	ALM52901.1	AJY50385.1	CEP35804.1	WP_018625269.1	AKE52726.1	ACV26022.1	orf05450	AOE50549.1				CCK74692.1	CCU71106.1	AHK16633.1
OceaOF1030	CAL17492.1	AFT69266.1	AJD49393.1	BAP14959.1	ABE58273.1		AIA73571.1	ABC32756.1	CBV43370.1	ALM51612.1	AJY49751.1	CEP34960.1	WP_018624059.1	AKE51370.1	ACV27620.1	orf20540	AOE49119.1				CCK75084.1	CCU71040.1	AHK16673.1
OceaOF1031	CAL17493.1	AFT69265.1	AJD49394.1	BAP14960.1	ABE58274.1		AIA73570.1	ABC32754.1	CBV43369.1	ALM51613.1	AJY49752.1	CEP34961.1	WP_033413827.1	AKE51369.1	ACV27621.1	orf20550	AOE49118.1				CCK75083.1	CCU71039.1	AHK17826.1
OceaOF1032	CAL17530.1		AJD46487.1, AJD47519.1, AJD48287.1, AJD48689.1	BAP14981.1			AIA74209.1, AIA75885.1, AIA76084.1														CCK75184.1	CCU70460.1, CCU71762.1, CCU72336.1, CCU72347.1, CCU72581.1, CCU72959.1, CCU73193.1, CCU73711.1	AHK16134.1
OceaOF1033	CAL17582.1	AFT69181.1	AJD49483.1	BAP15035.1	ABE59235.1	AJQ95928.1	AIA76130.1	ABC27959.1, ABC28552.1	CBV42483.1	ALM52560.1	AJY50710.1	CEP36166.1						ADZ91145.1	AEF54615.1	ABR71353.1	CCK77485.1	CCU70684.1	AHK14749.1
OceaOF1034	CAL17590.1	AFT69172.1		BAP15045.1	ABE58603.1		AIA75649.1	ABC28662.1	CBV41685.1	ALM53094.1	AJY50275.1	CEP35645.1	WP_018625487.1	AKE51642.1	ACV26237.1	orf07520	AOE49422.1	ADZ92631.1	AEF55790.1	ABR70012.1	CCK77625.1
OceaOF1035	CAL17603.1	AFT69166.1	AJD49504.1	BAP15059.1	ABE58226.1	AJQ96878.1, AJQ97731.1	AIA73699.1	ABC31755.1	CBV43443.1	ALM51567.1	AJY49586.1	CEP34769.1						ADZ92366.1	AEF55449.1	ABR70353.1	CCK77982.1	CCU71528.1	AHK16330.1
OceaOF1036	CAL17727.1	AFT68877.1	AJD46713.1	BAP15186.1	ABE57879.1	AJQ92257.1	AIA73828.1	ABC28211.1	CBV43898.1	ALM54136.1	AJY49460.1	CEP34654.1	WP_018625527.1	AKE52411.1	ACV26279.1	orf07940	AOE50229.1					CCU70799.1	AHK14828.1
OceaOF1037	CAL17808.1	AFT72365.1	AJD49252.1	BAP15274.1			AIA76444.1		CBV41747.1	ALM51668.1	AJY52887.1, AJY52975.1	CEP33870.1, CEP36076.1	WP_018624910.1		ACV26712.1	orf12450					CCK77945.1	CCU70999.1, CCU72341.1, CCU72136.1	AHK15877.1
OceaOF1038	CAL17847.1	AFT72429.1	AJD49797.1	BAP15311.1	ABE57483.1	AJQ92214.1	AIA74275.1	ABC33050.1	CBV40973.1		AJY48838.1	CEP33929.1	WP_018625059.1	AKE51967.1	ACV26548.1	orf10780	AOE49761.1	ADZ90750.1				CCU70470.1	AHK14597.1
OceaOF1039	CAL18023.1	AFT68512.1	AJD46571.1	BAP15476.1	ABE59970.1	AJQ94312.1	AIA73292.1			ALM51648.1	AJY50157.1	CEP35462.1	WP_018624067.1	AKE51378.1	ACV27613.1	orf20460	AOE49130.1		AEF55798.1	ABR70004.1		CCU73931.1	AHK17006.1
OceaOF1040	CAL18098.1	AFT72547.1	AJD49934.1	BAP15558.1		AJQ92786.1	AIA74332.1	ABC27900.1	CBV44147.1	ALM51013.1	AJY48774.1	CEP33832.1	WP_018623761.1	AKE51095.1	ACV27898.1	orf23390	AOE48862.1				CCK74207.1	CCU70526.1	AHK14635.1
OceaOF1041	CAL18202.1		AJD50125.1		ABE60661.1	AJQ92641.1	AIA74464.1	ABC33700.1	CBV44356.1	ALM54427.1	AJY48517.1	CEP38211.1		AKE53203.1	ACV28054.1		AOE51040.1	ADZ93426.1	AEF56559.1	ABR73381.1	CCK78094.1	CCU74113.1	AHK17142.1
OceaOF1042	CAL18203.1		AJD50126.1	BAP15675.1	ABE60662.1	AJQ92642.1	AIA74465.1		CBV44357.1	ALM54428.1	AJY48516.1	CEP38210.1	WP_018623625.1		ACV28055.1	orf24840		ADZ93427.1	AEF56560.1	ABR73382.1	CCK78095.1	CCU74114.1	AHK17143.1
OceaOF1043		AFT68989.1	AJD47228.1		ABE58791.1	AJQ92877.1, AJQ96130.1	AIA73403.1, AIA76106.1	ABC30702.1	CBV41649.1	ALM50945.1, ALM52068.1	AJY50002.1, AJY49065.1	CEP35238.1, CEP34215.1						ADZ90116.1, ADZ93277.1	AEF53451.1	ABR72821.1
OceaOF1044		AFT70087.1	AJD48455.1	BAP13920.1	ABE58698.1	AJQ95243.1	AIA75454.1	ABC31654.1		ALM51894.1	AJY51564.1	CEP37013.1	WP_012800996.1	AKE52203.1	ACV26482.1	orf10140	AOE50003.1	ADZ91795.1			CCK75779.1	CCU71625.1	AHK16257.1
OceaOF1045		AFT72342.1	AJD49158.1			AJQ92500.1	AIA74663.1	ABC31501.1	CBV44182.1	ALM53763.1	AJY52614.1	CEP38034.1	WP_018625193.1		ACV25946.1	orf04740	AOE49454.1	ADZ90441.1, ADZ91372.1	AEF53299.1	ABR69309.1		CCU70626.1	AHK14715.1
OceaOF1046					ABE59163.1	AJQ96544.1	AIA76196.1	ABC30588.1	CBV42410.1	ALM52670.1	AJY50777.1	CEP36236.1	WP_018623805.1	AKE51124.1	ACV27864.1	orf23010	AOE48890.1	ADZ91418.1	AEF54718.1	ABR71207.1	CCK76753.1	CCU71207.1	AHK16556.1
OceaOF1047			AJD48214.1		ABE59276.1		AIA76109.1	ABC29348.1	CBV42509.1	ALM54628.1	AJY50690.1	CEP36146.1	WP_018624649.1	AKE51840.1	ACV26989.1	orf14840	AOE49625.1	ADZ92046.1	AEF54035.1	ABR72154.1	CCK76056.1	CCU72201.1	AHK15842.1
OceaOF1048					ABE57396.1, ABE58542.1	AJQ97307.1	AIA73972.1		CBV43148.1, CBV43803.1	ALM53791.1, ALM53348.1	AJY48966.1, AJY49183.1	CEP34376.1	WP_026309243.1	AKE51484.1	ACV27465.1	orf19230	AOE49238.1	ADZ89667.1	AEF53343.1	ABR72115.1
OceaOF1049					ABE57411.1	AJQ94030.1	AIA74494.1	ABC28217.1	CBV40913.1	ALM50885.1	AJY52728.1	CEP38179.1	WP_026309217.1	AKE51271.1	ACV27708.1	orf21420	AOE49036.1	ADZ92753.1	AEF56008.1	ABR69657.1	CCK74528.1	CCU73374.1	AHK14984.1
OceaOF1050					ABE57479.1	AJQ96288.1	AIA74273.1	ABC32517.1	CBV40971.1	ALM50947.1	AJY48840.1	CEP33931.1	WP_018623310.1	AKE52927.1	ACV25783.1	orf03140	AOE50752.1	ADZ91307.1	AEF54625.1	ABR70948.1	CCK77781.1	CCU73609.1	AHK16780.1
OceaOF1051					ABE57625.1	AJQ92516.1, AJQ93785.1	AIA75699.1, AIA75705.1	ABC27121.1, ABC27389.1	CBV43561.1, CBV43571.1		AJY49684.1	CEP35676.1, CEP35682.1						ADZ91520.1, ADZ93244.1	AEF54934.1, AEF56441.1	ABR68964.1, ABR71010.1, ABR73236.1
OceaOF1052					ABE58454.1	AJQ96576.1	AIA73957.1, AIA75708.1	ABC29985.1, ABC30864.1	CBV42048.1	ALM53358.1	AJY50306.1	CEP35685.1	WP_018624199.1		ACV27466.1			ADZ89612.1		ABR70065.1	CCK77319.1	CCU71820.1, CCU73796.1	AHK16130.1, AHK16908.1
OceaOF1053					ABE58541.1, ABE60071.1	AJQ97887.1	AIA73984.1, AIA73615.1		CBV43804.1, CBV43545.1, CBV41788.1, CBV41057.1	ALM51948.1, ALM53792.1, ALM53441.1, ALM52947.1	AJY49700.1	CEP34915.1						ADZ91683.1	AEF55553.1, AEF54540.1	ABR71975.1
OceaOF1054					ABE59181.1	AJQ94034.1	AIA76174.1	ABC32553.1	CBV42427.1	ALM52651.1	AJY50755.1	CEP36212.1	WP_018625475.1	AKE51631.1	ACV26226.1	orf07410	AOE49411.1	ADZ92519.1	AEF53808.1	ABR72406.1	CCK76918.1	CCU71449.1	AHK16377.1
OceaOF1055					ABE59274.1	AJQ95788.1	AIA76111.1	ABC29346.1	CBV42507.1	ALM52528.1	AJY50692.1	CEP36148.1	WP_018624647.1	AKE51839.1	ACV26991.1	orf14860	AOE49623.1	ADZ92048.1	AEF54033.1	ABR72156.1	CCK76054.1	CCU72203.1	AHK15841.1
OceaOF1056					ABE59587.1	AJQ97293.1	AIA76602.1	ABC32002.1	CBV41798.1	ALM52938.1	AJY51182.1	CEP36655.1	WP_018625305.1	AKE52691.1	ACV26057.1	orf05780	AOE50514.1	ADZ91024.1	AEF55024.1	ABR70865.1	CCK74610.1	CCU73505.1	AHK14879.1
OceaOF1057					ABE60241.1	AJQ96707.1	AIA74995.1	ABC28513.1	CBV41248.1	ALM53693.1	AJY52206.1	CEP37681.1	WP_026309241.1	AKE51481.1	ACV27474.1	orf19260	AOE49235.1	ADZ93408.1	AEF56539.1	ABR73354.1	CCK77101.1	CCU72746.1	AHK15452.1
OceaOF1058					ABE60281.1	AJQ93569.1	AIA73788.1	ABC27894.1	CBV43869.1	ALM53930.1	AJY49518.1	CEP34695.1	WP_018624037.1	AKE51350.1	ACV27640.1	orf20740	AOE49101.1	ADZ92906.1	AEF56084.1	ABR69485.1	CCK78019.1	CCU70667.1	AHK14733.1
OceaOF1059					ABE60444.1	AJQ97445.1	AIA74755.1	ABC28090.1	CBV44049.1	ALM51048.1	AJY52494.1	CEP37910.1	WP_018624238.1	AKE51502.1	ACV27426.1	orf18870	AOE49271.1	ADZ89856.1	AEF53421.1	ABR72867.1	CCK74855.1	CCU73142.1	AHK15133.1
OceaOF1060	CAL15476.1	AFT68372.1	AJD50017.1	BAP12880.1	ABE58492.1		AIA75254.1	ABC27132.1	CBV43079.1	ALM53238.1	AJY51797.1	CEP37278.1		AKE52043.1				ADZ89889.1	AEF53503.1	ABR69703.1	CCK74822.1	CCU72811.1	AHK15405.1
OceaOF1061	CAL15490.1	AFT72591.1	AJD49941.1	BAP12894.1	ABE57908.1	AJQ93147.1	AIA73813.1	ABC32994.1	CBV43888.1	ALM53961.1	AJY49488.1	CEP34665.1						ADZ89502.1	AEF53226.1	ABR69225.1	CCK74212.1	CCU70534.1	AHK14640.1
OceaOF1062		AFT72154.1			ABE59092.1	AJQ93430.1	AIA75239.1		CBV41911.1	ALM51992.1	AJY51555.1, AJY51816.1	CEP37004.1, CEP37298.1	WP_026309287.1	AKE51817.1	ACV26994.1	orf14890	AOE49606.1	ADZ89462.1	AEF56131.1	ABR69389.1
OceaOF1063	CAL15538.1	AFT68335.1	AJD46552.1	BAP12942.1	ABE59219.1	AJQ95990.1, AJQ96239.1	AIA76105.1		CBV42463.1	ALM52614.1			WP_018624032.1	AKE51346.1	ACV27645.1	orf20790	AOE49098.1				CCK76323.1	CCU71549.1	AHK16311.1
OceaOF1064	CAL15566.1	AFT68536.1	AJD46816.1	BAP12972.1	ABE58341.1		AIA73553.1	ABC28170.1	CBV43351.1	ALM53526.1	AJY49769.1	CEP34980.1		AKE51961.1				ADZ92613.1	AEF55969.1	ABR72582.1	CCK76874.1	CCU73412.1	AHK14952.1
OceaOF1065	CAL15580.1	AFT68407.1	AJD46454.1	BAP12987.1	ABE60212.1	AJQ92655.1	AIA75023.1	ABC26954.1			AJY52167.1	CEP37635.1	WP_018623655.1	AKE53172.1	ACV28025.1	orf24560	AOE51009.1				CCK74197.1	CCU70568.1	AHK14664.1
OceaOF1066	CAL15658.1	AFT68474.1	AJD46503.1	BAP13068.1	ABE60329.1	AJQ93129.1	AIA74918.1	ABC27909.1	CBV43714.1	ALM51308.1	AJY52280.1	CEP37768.1						ADZ89803.1	AEF56064.1	ABR69555.1	CCK78029.1	CCU70655.1	AHK14722.1
OceaOF1067	CAL15660.1	AFT68476.1	AJD46505.1	BAP13070.1	ABE60327.1	AJQ93131.1	AIA74920.1	ABC27907.1	CBV43712.1	ALM51310.1	AJY52278.1	CEP37766.1						ADZ89804.1	AEF56063.1	ABR69556.1	CCK78027.1	CCU70657.1	AHK14724.1
OceaOF1068		AFT69323.1	AJD48778.1			AJQ93579.1	AIA74424.1, AIA74743.1	ABC27654.1	CBV41310.1, CBV42207.1	ALM51554.1	AJY48553.1, AJY52524.1	CEP37931.1, CEP38254.1	WP_026309316.1		ACV26764.1	orf12620	AOE49845.1				CCK77122.1
OceaOF1069	CAL15707.1	AFT68780.1	AJD46841.1	BAP13119.1	ABE59999.1	AJQ97749.1	AIA76788.1	ABC33062.1	CBV41574.1	ALM51687.1	AJY49446.1	CEP36918.1						ADZ89898.1	AEF53495.1	ABR69696.1	CCK77838.1	CCU74024.1	AHK17080.1
OceaOF1070	CAL15722.1	AFT68812.1	AJD46856.1	BAP13134.1	ABE59675.1	AJQ96961.1	AIA75539.1	ABC33263.1	CBV43261.1	ALM51793.1	AJY51343.1	CEP35514.1						ADZ91521.1	AEF54742.1	ABR71179.1	CCK77000.1	CCU70883.1	AHK16712.1
OceaOF1071	CAL15727.1	AFT68835.1	AJD46696.1	BAP13139.1	ABE60008.1		AIA76797.1		CBV41565.1	ALM51678.1	AJY51453.1	CEP36944.1	WP_026309216.1	AKE51265.1	ACV27713.1	orf21470	AOE49030.1				CCK77828.1	CCU74014.1	AHK17071.1
OceaOF1072	CAL15789.1	AFT72103.1	AJD49597.1	BAP13203.1	ABE60406.1	AJQ97242.1	AIA74793.1	ABC32907.1	CBV44009.1	ALM54164.1	AJY52453.1	CEP37872.1						ADZ92819.1	AEF53373.1	ABR72909.1	CCK77700.1	CCU73396.1	AHK14966.1
OceaOF1073	CAL15801.1	AFT72091.1	AJD47279.1	BAP13216.1	ABE60383.1	AJQ94360.1	AIA73473.1	ABC28797.1	CBV41232.1	ALM53870.1	AJY49854.1	CEP35066.1						ADZ89316.1	AEF53080.1	ABR68955.1	CCK75245.1	CCU73548.1	AHK16735.1
OceaOF1074	CAL15930.1	AFT71962.1	AJD47086.1	BAP13347.1	ABE57864.1	AJQ97408.1	AIA73841.1	ABC32566.1	CBV41217.1	ALM51283.1	AJY49426.1	CEP34643.1						ADZ90471.1	AEF55616.1	ABR70249.1	CCK74779.1	CCU73256.1	AHK15062.1
OceaOF1075	CAL15957.1	AFT71934.1	AJD47144.1	BAP13374.1	ABE58644.1	AJQ92366.1	AIA73976.1, AIA75086.1, AIA76703.1		CBV42966.1	ALM51865.1	AJY49156.1, AJY52072.1	CEP34353.1, CEP37543.1						ADZ89352.1	AEF53106.1	ABR68990.1
OceaOF1076	CAL15968.1	AFT71893.1	AJD49044.1	BAP13385.1	ABE58879.1	AJQ96409.1	AIA75502.1	ABC28575.1	CBV41763.1	ALM53002.1	AJY49945.1	CEP35215.1						ADZ92187.1	AEF53757.1	ABR72504.1	CCK74656.1	CCU71269.1	AHK16511.1
OceaOF1077	CAL15975.1	AFT71864.1	AJD47314.1	BAP13395.1	ABE59594.1	AJQ97300.1	AIA76609.1	ABC32010.1	CBV41791.1	ALM52944.1	AJY51189.1	CEP36662.1						ADZ91017.1	AEF55031.1	ABR70858.1	CCK74603.1	CCU73512.1	AHK14873.1
OceaOF1078	CAL15976.1	AFT71863.1	AJD47315.1	BAP13396.1	ABE59593.1	AJQ97299.1	AIA76608.1	ABC32009.1	CBV41792.1	ALM52943.1	AJY51188.1	CEP36661.1						ADZ91018.1	AEF55030.1	ABR70859.1	CCK74604.1	CCU73511.1	AHK14874.1
OceaOF1079	CAL15977.1	AFT71862.1	AJD47316.1	BAP13397.1	ABE59592.1	AJQ97298.1	AIA76607.1	ABC32008.1	CBV41793.1	ALM52942.1	AJY51187.1	CEP36660.1						ADZ91019.1	AEF55029.1	ABR70860.1	CCK74605.1	CCU73510.1	AHK14875.1
OceaOF1080	CAL15983.1	AFT71856.1	AJD47322.1	BAP13403.1	ABE60188.1	AJQ97291.1		ABC32000.1		ALM51224.1			WP_018625307.1		ACV26059.1	orf05800	AOE50512.1	ADZ91026.1	AEF55022.1	ABR70867.1	CCK74612.1	CCU73503.1	AHK14880.1
OceaOF1081	CAL15996.1	AFT71847.1	AJD47328.1	BAP13416.1	ABE59581.1	AJQ96513.1	AIA76597.1	ABC31997.1	CBV41803.1	ALM52106.1	AJY51177.1	CEP36650.1						ADZ91029.1	AEF55019.1	ABR71342.1	CCK74615.1	CCU73500.1	AHK14883.1
OceaOF1082	CAL16009.1	AFT71833.1	AJD47342.1	BAP13429.1	ABE59564.1	AJQ96501.1	AIA76580.1	ABC31979.1	CBV41820.1	ALM52123.1	AJY51160.1	CEP36633.1						ADZ91043.1	AEF55006.1	ABR71329.1	CCK74631.1	CCU73484.1	AHK14897.1
OceaOF1083	CAL16013.1	AFT71829.1	AJD47345.1	BAP13433.1	ABE59562.1	AJQ96498.1	AIA76578.1	ABC31976.1	CBV41822.1	ALM54579.1	AJY51158.1	CEP36631.1						ADZ91046.1	AEF55003.1	ABR71326.1	CCK74647.1	CCU73481.1	AHK14900.1
OceaOF1084	CAL16014.1	AFT71828.1	AJD47346.1	BAP13434.1	ABE59561.1	AJQ96497.1	AIA76577.1	ABC31975.1	CBV41823.1	ALM52125.1	AJY51157.1	CEP36630.1						ADZ91047.1	AEF55002.1	ABR71325.1	CCK74648.1	CCU73480.1	AHK14901.1
OceaOF1085	CAL16023.1	AFT71789.1	AJD47361.1	BAP13443.1	ABE60389.1	AJQ95420.1	AIA74812.1	ABC28593.1	CBV41226.1	ALM54791.1	AJY52433.1	CEP37826.1						ADZ91561.1	AEF54672.1	ABR71272.1	CCK74926.1	CCU71976.1	AHK16006.1
OceaOF1086	CAL16056.1	AFT71745.1	AJD47395.1	BAP13476.1	ABE59531.1	AJQ94439.1	AIA76544.1	ABC32522.1	CBV41856.1	ALM52153.1	AJY51124.1	CEP36598.1						ADZ91746.1	AEF54507.1	ABR71519.1	CCK77174.1	CCU71249.1	AHK16526.1
OceaOF1087	CAL16073.1	AFT71723.1	AJD47419.1	BAP13493.1	ABE58325.1	AJQ92634.1	AIA73637.1	ABC26986.1	CBV43574.1	ALM53455.1	AJY49672.1	CEP34884.1	WP_018623589.1		ACV25500.1	orf00400		ADZ90718.1	AEF54246.1	ABR71784.1
OceaOF1088	CAL16074.1	AFT71722.1	AJD47420.1	BAP13494.1	ABE58326.1	AJQ92635.1	AIA73636.1	ABC26987.1	CBV43573.1	ALM53454.1	AJY49673.1	CEP34885.1	WP_018623590.1		ACV25499.1	orf00390		ADZ90719.1	AEF54247.1	ABR71783.1
OceaOF1089	CAL16096.1	AFT71639.1	AJD47514.1	BAP13516.1			AIA75605.1	ABC31972.1	CBV42024.1	ALM52094.1	AJY50230.1	CEP35592.1	WP_018625746.1	AKE52206.1	ACV26479.1	orf10110	AOE50006.1				CCK77740.1	CCU71071.1	AHK16655.1
OceaOF1090	CAL16128.1	AFT71604.1	AJD47567.1	BAP13550.1	ABE58993.1	AJQ95423.1	AIA76475.1	ABC28651.1	CBV42894.1	ALM52212.1	AJY51052.1	CEP36524.1						ADZ90399.1	AEF55679.1	ABR70184.1	CCK75649.1	CCU71367.1	AHK16441.1
OceaOF1091	CAL16162.1	AFT71541.1	AJD47594.1	BAP13586.1	ABE59455.1	AJQ95062.1	AIA76397.1	ABC33580.1	CBV42885.1	ALM52338.1	AJY50963.1	CEP36421.1						ADZ89872.1	AEF53437.1	ABR72850.1	CCK75441.1	CCU72865.1	AHK15355.1
OceaOF1092	CAL16171.1	AFT71532.1		BAP13595.1	ABE60305.1	AJQ95986.1		ABC31683.1		ALM51328.1			WP_018624497.1	AKE51694.1	ACV27149.1	orf16200	AOE49473.1	ADZ92211.1	AEF53920.1	ABR72290.1	CCK75463.1	CCU71213.1	AHK16552.1
OceaOF1093	CAL16236.1	AFT69689.1	AJD47252.1	BAP13686.1	ABE59988.1	AJQ95916.1	AIA75366.1	ABC29022.1	CBV43016.1	ALM53161.1	AJY51678.1	CEP37125.1						ADZ89965.1	AEF53654.1	ABR72675.1	CCK77029.1	CCU71791.1	AHK16153.1
OceaOF1094	CAL16244.1	AFT69697.1	AJD47259.1	BAP13694.1	ABE60362.1	AJQ95268.1	AIA74876.1	ABC28614.1	CBV43749.1	ALM53855.1	AJY52310.1	CEP37803.1						ADZ89967.1	AEF53656.1	ABR72673.1	CCK75542.1	CCU71409.1	AHK16405.1
OceaOF1095	CAL16254.1	AFT69707.1	AJD47269.1	BAP13704.1	ABE60354.1	AJQ94481.1	AIA74884.1	ABC28623.1	CBV43741.1	ALM53847.1	AJY52301.1	CEP37795.1						ADZ89974.1	AEF53663.1	ABR72666.1	CCK76744.1	CCU72807.1	AHK15409.1
OceaOF1096	CAL16280.1	AFT69755.1	AJD48006.1	BAP13733.1		AJQ95187.1, AJQ97782.1		ABC27776.1, ABC27170.1, ABC27738.1	CBV42834.1						ACV27601.1				AEF53960.1	ABR69905.1	CCK75752.1, CCK75933.1, CCK74943.1	CCU71394.1	AHK16419.1
OceaOF1097	CAL16457.1	AFT70092.1	AJD48450.1	BAP13925.1	ABE59421.1	AJQ95433.1	AIA75955.1	ABC28899.1	CBV42856.1	ALM52834.1	AJY50507.1	CEP35928.1						ADZ91491.1	AEF54907.1	ABR71039.1	CCK75872.1	CCU72495.1	AHK15629.1
OceaOF1098	CAL16471.1			BAP13939.1	ABE58820.1, ABE58442.1	AJQ92511.1		ABC29412.1		ALM51983.1			WP_018625690.1	AKE52241.1	ACV27027.1	orf09590	AOE50044.1	ADZ91057.1	AEF54572.1	ABR71439.1	CCK76515.1	CCU71485.1	AHK16357.1
OceaOF1099	CAL16479.1	AFT70114.1	AJD48432.1	BAP13948.1	ABE58921.1	AJQ95001.1	AIA75864.1	ABC29472.1	CBV42098.1	ALM52878.1	AJY50412.1	CEP35831.1						ADZ89867.1	AEF53432.1	ABR72855.1	CCK75737.1	CCU72486.1	AHK15636.1
OceaOF1100					ABE58859.1	AJQ93498.1	AIA76401.1		CBV41730.1	ALM53066.1	AJY50967.1	CEP36428.1	WP_018624492.1	AKE51689.1	ACV27154.1	orf16250	AOE49467.1	ADZ92869.1	AEF56075.1	ABR69542.1	CCK76209.1	CCU72252.1	AHK15798.1
OceaOF1101	CAL16513.1	AFT71004.1	AJD48096.1	BAP13982.1	ABE58950.1	AJQ95317.1	AIA76525.1	ABC28970.1	CBV41878.1	ALM52170.1	AJY51105.1	CEP36579.1						ADZ91253.1	AEF54897.1	ABR71050.1	CCK76182.1	CCU72068.1	AHK17586.1
OceaOF1102	CAL16524.1	AFT70993.1	AJD48107.1	BAP13993.1	ABE58961.1	AJQ95327.1	AIA76514.1	ABC29224.1			AJY51094.1	CEP36568.1	WP_018624994.1	AKE52017.1	ACV26614.1	orf11420	AOE49816.1				CCK76171.1	CCU72078.1	AHK15928.1
OceaOF1103	CAL16534.1	AFT70985.1	AJD48165.1	BAP14003.1	ABE58473.1	AJQ93987.1	AIA75229.1	ABC32471.1	CBV43119.1	ALM53276.1	AJY51826.1	CEP37314.1						ADZ93068.1	AEF54300.1	ABR71727.1	CCK76009.1	CCU71872.1	AHK16081.1
OceaOF1104	CAL16535.1	AFT70984.1	AJD48166.1, AJD48171.1	BAP14004.1	ABE58472.1	AJQ93986.1	AIA75228.1		CBV43120.1	ALM53277.1	AJY51827.1	CEP37315.1						ADZ93069.1	AEF54301.1	ABR71726.1	CCK76010.1	CCU71873.1	AHK16080.1
OceaOF1105	CAL16537.1	AFT68887.1	AJD48168.1	BAP14006.1	ABE58475.1	AJQ97238.1	AIA75231.1	ABC32473.1	CBV43115.1	ALM53275.1	AJY51824.1	CEP37312.1						ADZ93071.1	AEF54302.1	ABR71725.1	CCK77240.1	CCU71871.1	AHK16082.1
OceaOF1106	CAL16541.1	AFT70980.1	AJD48118.1	BAP14010.1	ABE60238.1	AJQ96458.1	AIA75008.1	ABC27030.1	CBV41250.1	ALM53689.1	AJY52183.1	CEP37652.1	WP_018624063.1	AKE51374.1		orf20500	AOE49124.1					CCU71637.1	AHK16250.1
OceaOF1107	CAL16543.1	AFT70978.1	AJD48120.1	BAP14012.1	ABE60057.1		AIA73334.1	ABC30755.1	CBV41462.1	ALM51549.1	AJY50113.1	CEP35377.1							AEF53593.1	ABR72559.1	CCK74722.1	CCU73388.1, CCU73413.1	AHK14951.1, AHK14973.1
OceaOF1108	CAL16586.1	AFT70191.1	AJD48837.1	BAP14058.1	ABE57920.1	AJQ94668.1	AIA74933.1	ABC31933.1	CBV43693.1	ALM51333.1	AJY52265.1	CEP37753.1						ADZ90415.1	AEF55665.1	ABR70197.1	CCK77117.1	CCU72761.1	AHK15440.1
OceaOF1109	CAL16588.1	AFT70193.1	AJD48835.1	BAP14060.1	ABE57922.1	AJQ94670.1	AIA74935.1	ABC31930.1	CBV43691.1	ALM51335.1	AJY52263.1	CEP37751.1						ADZ90416.1	AEF55664.1	ABR70198.1	CCK75140.1	CCU73652.1	AHK16817.1
OceaOF1110	CAL16618.1	AFT70223.1	AJD48804.1	BAP14090.1	ABE59980.1	AJQ96479.1	AIA73579.1	ABC28712.1	CBV43496.1	ALM51641.1	AJY49742.1	CEP34951.1						ADZ90455.1	AEF55630.1	ABR70235.1	CCK77008.1	CCU73455.1	AHK14917.1
OceaOF1111	CAL16631.1	AFT70887.1	AJD47922.1	BAP14103.1	ABE58703.1	AJQ94949.1	AIA75460.1	ABC29124.1	CBV41897.1	ALM51903.1	AJY51558.1	CEP37007.1						ADZ91538.1	AEF54726.1	ABR71193.1	CCK76444.1	CCU72360.1	AHK15736.1
OceaOF1112	CAL16662.1	AFT70651.1	AJD48385.1	BAP14137.1	ABE59393.1	AJQ95846.1	AIA76016.1	ABC28993.1	CBV42234.1	ALM52484.1	AJY50575.1	CEP35997.1						ADZ91805.1	AEF55121.1	ABR70653.1	CCK76224.1	CCU72268.1	AHK17556.1
OceaOF1113	CAL16686.1	AFT70715.1	AJD48141.1	BAP14161.1		AJQ95782.1	AIA76463.1	ABC30665.1	CBV42817.1	ALM52264.1	AJY51038.1	CEP36512.1	WP_018625743.1	AKE52209.1	ACV26476.1	orf10080	AOE50009.1	ADZ91452.1	AEF55415.1
OceaOF1114	CAL16693.1	AFT70709.1	AJD48147.1	BAP14168.1	ABE59411.1	AJQ93966.1	AIA75962.1	ABC28954.1	CBV42320.1	ALM52754.1	AJY50516.1	CEP35937.1						ADZ91340.1	AEF54951.1	ABR70993.1	CCK76187.1	CCU72056.1	AHK15947.1
OceaOF1115	CAL16709.1	AFT70891.1	AJD48178.1	BAP14184.1	ABE58220.1	AJQ95202.1	AIA73703.1	ABC28962.1	CBV43449.1	ALM54507.1	AJY49582.1	CEP34765.1						ADZ91406.1	AEF54766.1	ABR71149.1	CCK75809.1	CCU72426.1	AHK17521.1
OceaOF1116	CAL16715.1	AFT70234.1	AJD48184.1	BAP14190.1	ABE60498.1	AJQ97315.1	AIA74305.1	ABC28507.1	CBV44172.1	ALM50987.1	AJY48813.1	CEP33878.1						ADZ90542.1	AEF55710.1	ABR70108.1	CCK76255.1	CCU72308.1	AHK15756.1
OceaOF1117	CAL16725.1		AJD48196.1	BAP14200.1	ABE59429.1	AJQ93591.1	AIA75950.1	ABC32520.1	CBV42863.1	ALM52360.1	AJY50502.1	CEP35923.1			ACV26744.1			ADZ91543.1	AEF54943.1	ABR71001.1	CCK74484.1	CCU73907.1	AHK16983.1
OceaOF1118	CAL16748.1	AFT70277.1	AJD48216.1	BAP14223.1	ABE59279.1	AJQ95784.1	AIA76107.1	ABC29350.1	CBV42511.1	ALM52525.1	AJY50688.1	CEP36144.1						ADZ92044.1	AEF54037.1	ABR72152.1	CCK75954.1	CCU71743.1	AHK16181.1
OceaOF1119	CAL16791.1	AFT70551.1	AJD46906.1			AJQ94598.1	AIA73690.1	ABC29093.1	CBV43427.1	ALM51572.1	AJY49595.1, AJY52946.1	CEP34778.1	WP_018625209.1		ACV25962.1	orf04890	AOE50596.1				CCK75818.1	CCU72416.1	AHK15695.1
OceaOF1120	CAL16793.1	AFT70553.1	AJD46908.1	BAP14268.1		AJQ94600.1	AIA73688.1	ABC29095.1	CBV43426.1	ALM51574.1	AJY49597.1	CEP34780.1	WP_018625207.1		ACV25960.1	orf04870	AOE50598.1				CCK75820.1	CCU72414.1	AHK15697.1
OceaOF1121	CAL16796.1	AFT70556.1	AJD46911.1	BAP14271.1		AJQ94604.1	AIA73685.1	ABC29098.1	CBV43423.1	ALM51577.1	AJY49600.1	CEP34783.1	WP_018625204.1		ACV25957.1	orf04840	AOE50601.1				CCK75823.1	CCU72411.1	AHK15699.1
OceaOF1122	CAL16797.1	AFT70557.1	AJD46912.1	BAP14272.1		AJQ94605.1	AIA73684.1	ABC29099.1	CBV43422.1	ALM51578.1	AJY49601.1	CEP34784.1	WP_018625203.1		ACV25956.1	orf04830	AOE50602.1				CCK75824.1	CCU72410.1	AHK15700.1
OceaOF1123	CAL16798.1	AFT70558.1	AJD46913.1	BAP14273.1		AJQ94606.1	AIA73683.1	ABC29100.1	CBV43421.1	ALM51579.1	AJY49602.1	CEP34785.1	WP_018625202.1		ACV25955.1	orf04820	AOE50603.1				CCK75825.1	CCU72409.1	AHK15701.1
OceaOF1124	CAL16799.1	AFT70559.1	AJD46914.1	BAP14274.1		AJQ94607.1	AIA73682.1	ABC29101.1	CBV43420.1	ALM51580.1	AJY49603.1	CEP34786.1	WP_026309351.1		ACV25954.1	orf04810	AOE50604.1				CCK75826.1	CCU72408.1	AHK15702.1
OceaOF1125	CAL16877.1	AFT70631.1	AJD48322.1	BAP14328.1	ABE59766.1	AJQ94703.1		ABC29498.1	CBV41626.1	ALM51814.1	AJY51318.1	CEP35539.1	WP_018624613.1	AKE51808.1	ACV26430.1	orf15110	AOE49600.1		AEF55917.1	ABR69854.1
OceaOF1126	CAL16897.1	AFT70693.1	AJD48076.1	BAP14348.1		AJQ96742.1	AIA75988.1	ABC32505.1	CBV42353.1	ALM52722.1	AJY50546.1	CEP35967.1						ADZ93188.1	AEF56305.1	ABR73090.1, ABR73119.1	CCK77075.1	CCU71656.1	AHK16238.1
OceaOF1127	CAL16910.1	AFT70904.1	AJD48063.1	BAP14362.1	ABE58615.1	AJQ94988.1	AIA75913.1	ABC29242.1	CBV42121.1	ALM54597.1	AJY50463.1	CEP35883.1						ADZ91320.1	AEF54642.1	ABR70963.1	CCK76021.1	CCU71961.1	AHK16017.1
OceaOF1128	CAL16914.1	AFT70908.1	AJD48059.1	BAP14366.1	ABE59797.1	AJQ94985.1	AIA75910.1	ABC29239.1	CBV42119.1	ALM52278.1	AJY50460.1	CEP35880.1						ADZ91514.1	AEF54928.1	ABR71016.1	CCK76018.1	CCU71956.1	AHK16019.1
OceaOF1129	CAL16963.1	AFT70735.1	AJD47994.1	BAP14417.1	ABE59467.1	AJQ95922.1	AIA73886.1	ABC33365.1	CBV42220.1	ALM54657.1	AJY49372.1	CEP34565.1						ADZ91208.1	AEF54815.1	ABR71101.1	CCK75991.1	CCU72226.1	AHK15818.1
OceaOF1130	CAL17011.1	AFT71098.1	AJD48598.1	BAP14465.1	ABE59424.1	AJQ96423.1	AIA75953.1	ABC31675.1	CBV42858.1	ALM52364.1	AJY50505.1	CEP35926.1						ADZ91793.1	AEF55110.1	ABR70666.1	CCK74690.1	CCU71070.1	AHK16656.1
OceaOF1131	CAL17034.1	AFT71215.1	AJD48745.1	BAP14491.1	ABE59906.1	AJQ96618.1	AIA76672.1	ABC29051.1	CBV41592.1	ALM51723.1	AJY51281.1	CEP36746.1						ADZ89479.1	AEF53145.1	ABR69042.1	CCK77223.1	CCU71096.1	AHK16637.1
OceaOF1132	CAL17136.1	AFT69767.1, AFT68808.1, AFT70800.1, AFT71109.1	AJD48815.1	BAP14594.1	ABE60025.1		AIA73534.1	ABC33198.1	CBV43233.1	ALM53427.1	AJY49789.1	CEP35000.1						ADZ90159.1	AEF54691.1	ABR72714.1, ABR69865.1
OceaOF1133	CAL17245.1	AFT71363.1	AJD48646.1	BAP14702.1	ABE57988.1	AJQ94575.1	AIA75118.1	ABC31884.1	CBV43626.1	ALM51416.1	AJY52044.1	CEP37515.1						ADZ90034.1	AEF53732.1	ABR72529.1	CCK76993.1	CCU70889.1	AHK16708.1
OceaOF1134	CAL17313.1	AFT69472.1	AJD47169.1	BAP14780.1	ABE58588.1	AJQ96767.1	AIA75637.1	ABC28278.1	CBV41668.1	ALM53111.1	AJY50263.1	CEP35626.1						ADZ90483.1	AEF55490.1	ABR70273.1	CCK77105.1	CCU72749.1	AHK15449.1
OceaOF1135	CAL17314.1	AFT69471.1	AJD47168.1	BAP14782.1	ABE58589.1	AJQ96766.1	AIA75638.1	ABC28276.1	CBV41669.1	ALM53110.1	AJY50264.1	CEP35627.1						ADZ90484.1	AEF55489.1	ABR70274.1	CCK77106.1	CCU72750.1	AHK15448.1
OceaOF1136	CAL17315.1	AFT69470.1	AJD47167.1	BAP14783.1	ABE58590.1	AJQ96765.1	AIA75639.1	ABC28275.1	CBV41670.1	ALM53109.1	AJY50265.1	CEP35628.1						ADZ90485.1	AEF55488.1	ABR70275.1	CCK77107.1	CCU72751.1	AHK15447.1
OceaOF1137	CAL17316.1	AFT69469.1	AJD47166.1	BAP14784.1	ABE58591.1	AJQ96764.1	AIA75640.1	ABC28274.1	CBV41671.1	ALM53108.1	AJY50266.1	CEP35629.1						ADZ90486.1	AEF55487.1	ABR70276.1	CCK77108.1	CCU72752.1	AHK15446.1
OceaOF1138	CAL17318.1	AFT69467.1	AJD47164.1	BAP14786.1	ABE58592.1	AJQ96762.1	AIA75641.1	ABC28272.1	CBV41672.1	ALM53107.1	AJY50267.1	CEP35630.1						ADZ90488.1	AEF55485.1	ABR70278.1	CCK77110.1	CCU72754.1	AHK15444.1
OceaOF1139	CAL17319.1	AFT69466.1	AJD47163.1	BAP14787.1	ABE59237.1	AJQ96761.1	AIA76128.1	ABC28271.1	CBV42485.1	ALM52558.1	AJY50709.1	CEP36165.1						ADZ90489.1	AEF55484.1	ABR70279.1	CCK75139.1	CCU73653.1	AHK16818.1
OceaOF1140	CAL17342.1	AFT69427.1	AJD50098.1	BAP14808.1	ABE57831.1	AJQ92999.1	AIA74610.1	ABC31736.1	CBV41160.1	ALM51192.1	AJY52667.1	CEP38088.1						ADZ92240.1	AEF54224.1	ABR71804.1	CCK76086.1	CCU72177.1	AHK15862.1
OceaOF1141	CAL17380.1	AFT69390.1	AJD49119.1	BAP14845.1		AJQ95261.1	AIA74195.1	ABC29804.1	CBV42356.1	ALM52978.1			WP_018625259.1	AKE52739.1	ACV26012.1	orf05320	AOE50559.1	ADZ89476.1			CCK74792.1	CCU73243.1	AHK15072.1
OceaOF1142	CAL17472.1	AFT69284.1	AJD49242.1	BAP14939.1	ABE59669.1	AJQ96399.1	AIA75544.1	ABC32776.1	CBV43256.1	ALM51797.1	AJY51338.1	CEP35519.1						ADZ90304.1	AEF55838.1	ABR69994.1	CCK74574.1	CCU71090.1	AHK16642.1
OceaOF1143	CAL17491.1	AFT69267.1	AJD49392.1	BAP14958.1	ABE58272.1		AIA73572.1	ABC32757.1	CBV43371.1	ALM51611.1	AJY49750.1	CEP34959.1	WP_018624060.1		ACV27619.1	orf20530	AOE49120.1				CCK75085.1	CCU71041.1	AHK16672.1
OceaOF1144	CAL17598.1	AFT69170.1	AJD49494.1	BAP15054.1	ABE59228.1	AJQ95118.1	AIA76138.1	ABC28368.1	CBV42472.1	ALM52605.1	AJY50718.1	CEP36174.1						ADZ90812.1	AEF55726.1	ABR70087.1	CCK77288.1	CCU73927.1	AHK17002.1
OceaOF1145	CAL17599.1	AFT69169.1	AJD49495.1	BAP15055.1	ABE59229.1	AJQ95119.1	AIA76137.1	ABC28367.1	CBV42473.1	ALM52604.1	AJY50717.1	CEP36173.1						ADZ90811.1	AEF55725.1	ABR70088.1	CCK77287.1	CCU73926.1	AHK17001.1
OceaOF1146	CAL17600.1	AFT69168.1	AJD49496.1	BAP15056.1	ABE59230.1	AJQ95120.1	AIA76136.1	ABC28366.1	CBV42474.1	ALM52603.1	AJY50716.1	CEP36172.1						ADZ90810.1	AEF55724.1	ABR70089.1	CCK77286.1	CCU73925.1	AHK17000.1
OceaOF1147	CAL17602.1	AFT69167.1	AJD49501.1	BAP15058.1	ABE58223.1	AJQ96881.1	AIA73700.1	ABC31756.1	CBV43446.1	ALM51510.1	AJY49585.1	CEP34768.1						ADZ92336.1	AEF54105.1	ABR71916.1	CCK77983.1	CCU71527.1	AHK16331.1
OceaOF1148	CAL17606.1	AFT69162.1	AJD49508.1	BAP15063.1	ABE58228.1	AJQ97361.1	AIA73697.1	ABC31753.1	CBV43432.1	ALM51569.1	AJY49588.1	CEP34771.1						ADZ92359.1	AEF55442.1	ABR70368.1	CCK77987.1	CCU71539.1	AHK16321.1
OceaOF1149	CAL17607.1	AFT69161.1	AJD49509.1	BAP15064.1	ABE58229.1	AJQ97360.1	AIA73696.1	ABC31754.1	CBV43431.1	ALM51568.1	AJY49589.1	CEP34772.1						ADZ92358.1	AEF55441.1	ABR70369.1	CCK77986.1	CCU71540.1	AHK16320.1
OceaOF1150	CAL17646.1	AFT69063.1	AJD49557.1	BAP15103.1	ABE58636.1	AJQ94375.1	AIA76623.1	ABC32047.1	CBV43244.1	ALM51757.1	AJY51203.1	CEP36676.1						ADZ91775.1	AEF54486.1	ABR71540.1	CCK77745.1	CCU73416.1	AHK14948.1
OceaOF1151	CAL17676.1	AFT72226.1	AJD46770.1	BAP15134.1	ABE57978.1	AJQ93104.1	AIA75103.1	ABC32615.1	CBV43636.1	ALM51407.1	AJY52054.1	CEP37525.1						ADZ89719.1	AEF56236.1	ABR73009.1	CCK77807.1	CCU73629.1	AHK16796.1
OceaOF1152	CAL17677.1	AFT72227.1	AJD46769.1	BAP15135.1	ABE57977.1	AJQ93103.1	AIA75102.1	ABC32616.1	CBV43637.1	ALM51406.1	AJY52055.1	CEP37526.1						ADZ89718.1	AEF56237.1	ABR73010.1	CCK77808.1	CCU73630.1	AHK16797.1
OceaOF1153	CAL17691.1	AFT72253.1	AJD46755.1	BAP15149.1	ABE57963.1	AJQ93086.1	AIA73748.1	ABC32629.1	CBV43651.1	ALM51394.1	AJY49550.1	CEP34730.1						ADZ92944.1	AEF56250.1	ABR73023.1	CCK77777.1	CCU70780.1	AHK14819.1
OceaOF1154	CAL17697.1	AFT68918.1	AJD46748.1	BAP15156.1	ABE57956.1	AJQ93113.1	AIA73755.1	ABC27958.1	CBV43658.1	ALM51374.1	AJY49543.1	CEP34723.1						ADZ92689.1	AEF53517.1	ABR69678.1	CCK77486.1	CCU70683.1	AHK14748.1
OceaOF1155	CAL17707.1	AFT68909.1	AJD46738.1	BAP15166.1	ABE57610.1	AJQ92264.1	AIA74690.1	ABC27915.1	CBV41012.1	ALM54175.1	AJY52582.1	CEP38003.1						ADZ92742.1	AEF55997.1	ABR69668.1	CCK74548.1	CCU73353.1	AHK14999.1
OceaOF1156	CAL17754.1	AFT68923.1	AJD46866.1	BAP15220.1	ABE58074.1	AJQ93598.1	AIA75149.1	ABC27912.1	CBV41501.1	ALM51445.1	AJY52014.1	CEP37485.1						ADZ90151.1	AEF55771.1	ABR70034.1	CCK77679.1	CCU73969.1	AHK17038.1
OceaOF1157	CAL17760.1	AFT72256.1	AJD46865.1	BAP15227.1		AJQ93613.1	AIA76799.1	ABC32504.1	CBV41563.1	ALM51676.1	AJY51455.1	CEP36946.1		AKE51219.1				ADZ90000.1	AEF53688.1	ABR72638.1	CCK74358.1	CCU70802.1	AHK14830.1
OceaOF1158	CAL17769.1	AFT72268.1	AJD46858.1	BAP15236.1	ABE60452.1	AJQ93548.1	AIA74342.1	ABC27203.1	CBV44138.1	ALM51022.1	AJY48763.1	CEP33821.1						ADZ92176.1	AEF53768.1	ABR72494.1	CCK77876.1	CCU74057.1	AHK17096.1
OceaOF1159	CAL17776.1	AFT72287.1	AJD46675.1	BAP15243.1	ABE60456.1	AJQ93142.1	AIA74338.1	ABC27209.1	CBV44142.1	ALM51019.1	AJY48768.1	CEP33826.1						ADZ92171.1	AEF53772.1	ABR72490.1	CCK77883.1	CCU70709.1	AHK14770.1
OceaOF1160	CAL17777.1			BAP15244.1	ABE58769.1, ABE60056.1		AIA73981.1, AIA74105.1, AIA74751.1		CBV41440.1	ALM52569.1, ALM53340.1, ALM51993.1			WP_018624819.1	AKE52090.1	ACV26815.1	orf13070	AOE49897.1			ABR69141.1	CCK75952.1
OceaOF1161	CAL17779.1	AFT72288.1	AJD48297.1	BAP15246.1	ABE60654.1	AJQ96698.1	AIA74461.1	ABC27430.1	CBV44353.1	ALM54423.1	AJY48520.1	CEP38214.1						ADZ89999.1	AEF53687.1	ABR72639.1	CCK76299.1	CCU71740.1	AHK16184.1
OceaOF1162	CAL17781.1	AFT72293.1	AJD46667.1	BAP15248.1	ABE60458.1	AJQ93140.1	AIA74336.1	ABC27211.1	CBV44144.1	ALM51017.1	AJY48770.1	CEP33828.1						ADZ92169.1	AEF53774.1	ABR72488.1	CCK77885.1	CCU70707.1	AHK14768.1
OceaOF1163	CAL17798.1	AFT68747.1	AJD46643.1	BAP15264.1	ABE59925.1	AJQ97737.1	AIA76784.1	ABC32636.1	CBV41578.1	ALM51689.1	AJY51447.1	CEP36911.1						ADZ89990.1	AEF53678.1	ABR72650.1	CCK74309.1	CCU73989.1	AHK17050.1
OceaOF1164	CAL17872.1	AFT72344.1	AJD47889.1	BAP15335.1	ABE59842.1	AJQ96960.1	AIA75082.1	ABC32378.1	CBV41394.1	ALM51566.1	AJY52076.1	CEP37547.1						ADZ91488.1	AEF54904.1	ABR71042.1	CCK76526.1	CCU73179.1	AHK15110.1
OceaOF1165	CAL17957.1	AFT69022.1	AJD46965.1	BAP15408.1	ABE59663.1	AJQ96686.1	AIA74247.1	ABC31219.1	CBV42155.1	ALM54602.1	AJY48866.1	CEP33960.1						ADZ89420.1	AEF56177.1	ABR69879.1	CCK77898.1	CCU73961.1	AHK17031.1
OceaOF1166	CAL17958.1	AFT69021.1	AJD46966.1	BAP15409.1	ABE59662.1	AJQ96685.1	AIA74246.1	ABC31218.1	CBV42156.1	ALM54603.1	AJY48867.1	CEP33961.1						ADZ89421.1	AEF56176.1	ABR69880.1	CCK77897.1	CCU73960.1	AHK17030.1
OceaOF1167	CAL17959.1	AFT69020.1	AJD46967.1	BAP15410.1	ABE59661.1	AJQ96684.1	AIA74245.1	ABC31217.1	CBV42157.1	ALM52314.1	AJY48868.1	CEP33962.1						ADZ89422.1	AEF56175.1	ABR69881.1	CCK77896.1	CCU73959.1	AHK17029.1
OceaOF1168	CAL17960.1	AFT69019.1	AJD46969.1	BAP15411.1	ABE59660.1	AJQ96683.1	AIA74244.1	ABC31216.1	CBV42158.1	ALM52315.1	AJY48869.1	CEP33963.1						ADZ89423.1	AEF56174.1	ABR69882.1	CCK77895.1	CCU73958.1	AHK17028.1
OceaOF1169	CAL17961.1	AFT69018.1	AJD46970.1	BAP15412.1	ABE59659.1	AJQ96682.1	AIA74243.1	ABC31215.1	CBV42159.1	ALM52316.1	AJY48870.1	CEP33964.1						ADZ89424.1	AEF56173.1	ABR69883.1	CCK77894.1	CCU73957.1	AHK17027.1
OceaOF1170	CAL17985.1	AFT72453.1	AJD46899.1	BAP15437.1	ABE59302.1		AIA76037.1		CBV42586.1	ALM52502.1	AJY50612.1	CEP36035.1						ADZ92369.1	AEF55452.1	ABR70350.1, ABR70817.1	CCK76361.1, CCK77408.1	CCU71806.1	AHK16142.1
OceaOF1171	CAL17991.1	AFT72458.1, AFT69154.1	AJD49837.1	BAP15444.1	ABE58417.1		AIA75233.1, AIA73726.1	ABC31693.1	CBV41545.1			CEP37304.1, CEP34016.1	WP_018623415.1	AKE53025.1	ACV25678.1	orf02090	AOE50842.1				CCK75187.1
OceaOF1172	CAL18024.1	AFT68511.1	AJD49976.1	BAP15477.1	ABE60401.1	AJQ92918.1	AIA74802.1	ABC33004.1	CBV44001.1	ALM54156.1	AJY52444.1	CEP37863.1						ADZ93237.1	AEF56432.1	ABR73227.1	CCK74251.1	CCU73916.1	AHK16992.1
OceaOF1173	CAL18025.1	AFT68509.1	AJD49977.1	BAP15478.1	ABE60402.1	AJQ92917.1	AIA74801.1	ABC33005.1	CBV44002.1	ALM54157.1	AJY52445.1	CEP37864.1						ADZ93238.1	AEF56433.1	ABR73228.1	CCK74250.1	CCU73917.1	AHK16993.1
OceaOF1174	CAL18053.1	AFT68566.1	AJD46610.1	BAP15516.1	ABE57385.1	AJQ94357.1	AIA74485.1	ABC27944.1	CBV40904.1	ALM50880.1	AJY52738.1	CEP38188.1						ADZ92961.1	AEF56258.1	ABR73031.1	CCK77718.1	CCU73941.1	AHK17013.1
OceaOF1175	CAL18067.1	AFT68538.1	AJD46572.1	BAP15530.1	ABE57758.1	AJQ92564.1	AIA74519.1	ABC28389.1	CBV41087.1	ALM54468.1	AJY52702.1	CEP37841.1	WP_018625695.1	AKE52248.1	ACV27022.1	orf09640	AOE50051.1				CCK74281.1
OceaOF1176	CAL18081.1		AJD49881.1	BAP15545.1	ABE60298.1		AIA74210.1, AIA73803.1	ABC33053.1	CBV43876.1	ALM53943.1	AJY49503.1	CEP34680.1	WP_018623732.1	AKE53096.1	ACV27940.1	orf23780	AOE50933.1				CCK75931.1		AHK16244.1
OceaOF1177	CAL18082.1	AFT72532.1	AJD49889.1	BAP15546.1	ABE57478.1		AIA74270.1	ABC31502.1			AJY48841.1	CEP33932.1	WP_018624830.1	AKE52079.1	ACV26803.1	orf12960	AOE49886.1			ABR72231.1	CCK75093.1	CCU71044.1	AHK16669.1
OceaOF1178	CAL18085.1	AFT68342.1	AJD49902.1	BAP15549.1	ABE59944.1	AJQ93940.1, AJQ93951.1	AIA76816.1			ALM52581.1	AJY51472.1	CEP34027.1, CEP36965.1						ADZ91205.1	AEF54818.1	ABR71098.1	CCK74741.1	CCU73566.1	AHK16747.1
OceaOF1179	CAL18118.1	AFT68378.1	AJD50022.1	BAP15579.1	ABE60397.1	AJQ92923.1		ABC32998.1	CBV43997.1		AJY52440.1	CEP37859.1	WP_018623452.1	AKE53061.1	ACV25639.1	orf01670	AOE50879.1				CCK74255.1	CCU73911.1	AHK16987.1
OceaOF1180	CAL18136.1	AFT72631.1	AJD49974.1	BAP15597.1	ABE60613.1	AJQ92225.1	AIA74364.1	ABC27643.1	CBV44308.1	ALM54387.1	AJY48644.1	CEP33738.1						ADZ92029.1	AEF55592.1	ABR72141.1	CCK78064.1	CCU70590.1	AHK14682.1
OceaOF1181		AFT68678.1	AJD47455.1			AJQ92120.1	AIA75635.1, AIA73378.1		CBV41656.1	ALM51831.1	AJY50261.1, AJY50032.1, AJY50050.1	CEP35623.1, CEP35273.1		AKE52547.1			AOE50378.1	ADZ89411.1, ADZ91173.1	AEF53273.1	ABR69278.1
OceaOF1182		AFT69122.1, AFT69441.1, AFT69937.1, AFT72670.1			ABE58775.1	AJQ94651.1	AIA74616.1	ABC28120.1	CBV40999.1	ALM54182.1	AJY52661.1	CEP34055.1, CEP38081.1						ADZ92837.1, ADZ92745.1	AEF56000.1	ABR69665.1, ABR70743.1
OceaOF1183		AFT72648.1			ABE57575.1	AJQ93530.1	AIA75067.1	ABC26935.1		ALM52006.1	AJY51229.1, AJY52103.1	CEP37604.1, CEP37582.1	WP_018624307.1	AKE51574.1	ACV27357.1	orf18150	AOE49351.1	ADZ92987.1	AEF53154.1	ABR69055.1
OceaOF1184		AFT69942.1			ABE58154.1	AJQ92613.1	AIA75196.1	ABC33437.1, ABC30898.1	CBV41658.1	ALM53125.1	AJY51896.1	CEP37373.1	WP_018624363.1		ACV27302.1	orf17630		ADZ91546.1	AEF55949.1	ABR69840.1	CCK76878.1, CCK77671.1
OceaOF1185		AFT69952.1, AFT71159.1			ABE58448.1, ABE59256.1	AJQ94592.1	AIA76114.1	ABC31509.1	CBV42382.1, CBV42500.1	ALM52535.1	AJY50813.1, AJY50695.1	CEP36424.1, CEP36151.1, CEP36824.1									CCK76059.1	CCU72198.1	AHK15845.1
OceaOF1186		AFT70412.1	AJD49273.1		ABE59497.1	AJQ93420.1	AIA76415.1		CBV43924.1, CBV42185.1	ALM54116.1, ALM52214.1	AJY53323.1, AJY50985.1	CEP36445.1						ADZ90602.1	AEF54009.1	ABR72180.1	CCK77298.1	CCU70743.1	AHK14794.1
OceaOF1187		AFT70468.1			ABE59619.1	AJQ97527.1, AJQ93824.1		ABC30955.1	CBV42806.1	ALM53992.1		CEP34605.1			ACV27903.1	orf23440		ADZ90057.1, ADZ92882.1	AEF53712.1, AEF55525.1	ABR70126.1	CCK76774.1	CCU70816.1	AHK14842.1
OceaOF1188					ABE59221.1	AJQ93527.1	AIA75831.1	ABC28669.1	CBV42465.1	ALM52612.1	AJY50379.1	CEP35797.1	WP_018624304.1		ACV27360.1	orf18180	AOE49348.1	ADZ92088.1, ADZ92984.1	AEF55168.1, AEF53151.1	ABR70608.1, ABR69052.1
OceaOF1189		AFT71675.1	AJD49347.1		ABE59337.1		AIA74255.1, AIA73880.1	ABC33577.1	CBV44236.1, CBV44237.1	ALM54269.1		CEP34575.1, CEP34576.1, CEP33948.1						ADZ92572.1, ADZ92571.1	AEF55818.1	ABR72472.1, ABR72473.1	CCK74524.1
OceaOF1190		AFT72177.1			ABE57432.1, ABE57465.1	AJQ92135.1	AIA73671.1, AIA74083.1, AIA75672.1	ABC27973.1	CBV41475.1	ALM53584.1	AJY49627.1	CEP34809.1						ADZ93015.1	AEF54417.1	ABR71622.1	CCK77439.1	CCU73670.1	AHK16833.1
OceaOF1191			AJD48629.1		ABE59173.1, ABE57567.1		AIA75333.1	ABC27759.1	CBV43024.1	ALM52661.1	AJY49820.1, AJY51706.1	CEP35038.1, CEP37152.1						ADZ92525.1	AEF53796.1, AEF53337.1	ABR72431.1	CCK75922.1	CCU71199.1	AHK16560.1
OceaOF1192					ABE59777.1		AIA75550.1	ABC27891.1	CBV41618.1	ALM51804.1	AJY51328.1	CEP35529.1	WP_018623996.1	AKE51307.1	ACV27682.1	orf21160	AOE49061.1	ADZ91166.1	AEF54978.1	ABR71301.1	CCK77823.1	CCU74010.1	AHK17067.1
OceaOF1193	CAL15454.1	AFT68295.1	AJD46431.1	BAP12857.1	ABE57817.1	AJQ92664.1	AIA74596.1	ABC28567.1	CBV41151.1	ALM51186.1	AJY52681.1	CEP38102.1						ADZ89586.1	AEF56329.1	ABR73138.1		CCU70466.1	AHK14592.1
OceaOF1194	CAL15541.1	AFT69601.1		BAP12946.1	ABE60137.1	AJQ95525.1, AJQ93062.1	AIA75796.1	ABC30888.1, ABC30770.1	CBV42970.1	ALM51861.1	AJY49265.1	CEP34472.1	WP_018623832.1	AKE51147.1					AEF56148.1, AEF55305.1
OceaOF1195	CAL15556.1	AFT68356.1	AJD50000.1	BAP12961.1		AJQ93474.1	AIA76302.1	ABC27450.1	CBV42623.1		AJY50876.1	CEP36299.1	WP_012800162.1		ACV25647.1	orf01760	AOE50872.1				CCK74266.1	CCU70720.1	AHK14780.1
OceaOF1196	CAL15559.1	AFT68359.1	AJD50003.1	BAP12964.1		AJQ93471.1		ABC27453.1					WP_018623447.1	AKE53057.1	ACV25644.1	orf01720	AOE50875.1	ADZ93229.1	AEF56424.1	ABR73219.1	CCK74263.1	CCU70717.1	AHK14777.1
OceaOF1197	CAL15708.1	AFT68781.1	AJD49917.1	BAP13120.1	ABE57735.1, ABE59146.1	AJQ92483.1	AIA74513.1		CBV42385.1	ALM54644.1, ALM51100.1	AJY52708.1	CEP37847.1						ADZ89403.1			CCK77826.1	CCU74012.1	AHK17069.1
OceaOF1198	CAL15738.1		AJD48615.1	BAP13151.1	ABE59270.1	AJQ92148.1	AIA73932.1	ABC31078.1	CBV42503.1	ALM52532.1	AJY49242.1	CEP34447.1						ADZ90763.1	AEF54287.1	ABR71740.1	CCK77634.1	CCU73545.1	AHK16733.1
OceaOF1199	CAL15799.1	AFT72093.1	AJD46919.1	BAP13214.1		AJQ93887.1		ABC32897.1					WP_018623298.1	AKE52924.1	ACV25793.1	orf03240	AOE50749.1	ADZ90367.1	AEF55696.1	ABR70168.1	CCK74387.1	CCU70752.1	AHK14801.1
OceaOF1200	CAL15807.1		AJD46949.1	BAP13222.1			AIA74446.1	ABC32892.1	CBV44344.1	ALM54416.1	AJY48529.1	CEP38229.1	WP_018625214.1	AKE52771.1	ACV25967.1		AOE50606.1		AEF55609.1		CCK74394.1	CCU70759.1	AHK14807.1
OceaOF1201	CAL15811.1	AFT72082.1		BAP13226.1	ABE59168.1	AJQ96475.1, AJQ96476.1	AIA74694.1	ABC28591.1	CBV42415.1	ALM52667.1	AJY52577.1	CEP37997.1						ADZ90584.1	AEF53993.1	ABR72195.1		CCU73331.1	AHK15013.1
OceaOF1202	CAL15814.1	AFT72079.1	AJD46957.1	BAP13230.1	ABE60394.1	AJQ97609.1	AIA74807.1	ABC32885.1	CBV43995.1	ALM54151.1	AJY52437.1	CEP37857.1	WP_018623260.1	AKE52894.1	ACV25833.1	orf03590	AOE50717.1
OceaOF1203	CAL15932.1	AFT71958.1	AJD47114.1	BAP13350.1	ABE57865.1	AJQ97395.1	AIA73840.1		CBV41219.1	ALM51284.1	AJY51734.1	CEP34812.1						ADZ91631.1	AEF55991.1	ABR72744.1	CCK74579.1	CCU73649.1	AHK16815.1
OceaOF1204	CAL15955.1	AFT71936.1	AJD47142.1	BAP13372.1	ABE57516.1		AIA73973.1	ABC32389.1	CBV42831.1	ALM53349.1, ALM51085.1	AJY50969.1, AJY49888.1	CEP34375.1, CEP36430.1, CEP35140.1							AEF56391.1	ABR72114.1
OceaOF1205	CAL16020.1	AFT71821.1	AJD46897.1	BAP13441.1	ABE60348.1		AIA74892.1	ABC33567.1	CBV43735.1	ALM53839.1	AJY52295.1	CEP37787.1						ADZ90836.1	AEF54542.1	ABR71481.1	CCK77098.1	CCU71327.1	AHK17741.1
OceaOF1206	CAL16037.1	AFT71764.1	AJD47376.1	BAP13457.1		AJQ94422.1		ABC32541.1					WP_018625348.1	AKE52649.1	ACV26100.1	orf06200	AOE50474.1	ADZ91763.1	AEF54490.1	ABR71536.1	CCK77192.1	CCU71231.1	AHK16542.1
OceaOF1207	CAL16132.1	AFT71589.1	AJD47571.1	BAP13554.1		AJQ96751.1		ABC27127.1					WP_018625198.1	AKE52778.1	ACV25951.1	orf04760	AOE50612.1	ADZ90643.1	AEF54948.1	ABR70997.1	CCK74724.1	CCU70848.1	AHK14862.1
OceaOF1208	CAL16202.1	AFT71497.1	AJD47679.1	BAP13630.1	ABE59201.1	AJQ94616.1	AIA76156.1	ABC31610.1			AJY50737.1	CEP36194.1	WP_018624402.1	AKE52485.1	ACV27264.1	orf17260	AOE50308.1					CCU72548.1	AHK15595.1
OceaOF1209	CAL16220.1	AFT71486.1	AJD47697.1	BAP13670.1	ABE60165.1	AJQ94628.1	AIA73732.1	ABC31601.1		ALM54503.1	AJY49565.1	CEP34749.1						ADZ91228.1	AEF54936.1	ABR71008.1	CCK76704.1	CCU72539.1	AHK15602.1
OceaOF1210	CAL16227.1	AFT71479.1	AJD47704.1	BAP13677.1	ABE60159.1	AJQ94634.1	AIA73727.1	ABC31595.1	CBV43461.1	ALM51500.1	AJY49570.1	CEP34754.1						ADZ91233.1	AEF54882.1	ABR71067.1		CCU72534.1	AHK15606.1
OceaOF1211	CAL16235.1	AFT69688.1	AJD47247.1	BAP13685.1	ABE59987.1	AJQ95917.1	AIA75367.1	ABC29021.1	CBV43015.1	ALM53160.1	AJY51677.1	CEP37124.1						ADZ89964.1	AEF53653.1	ABR72676.1		CCU71790.1	AHK16154.1
OceaOF1212	CAL16242.1	AFT69693.1	AJD47256.1	BAP13692.1	ABE59816.1	AJQ97265.1	AIA75481.1	ABC29228.1	CBV43284.1	ALM51773.1	AJY50170.1	CEP35478.1					AOE49799.1			ABR71048.1	CCK75494.1	CCU72721.1	AHK15467.1
OceaOF1213	CAL16251.1	AFT69704.1	AJD47266.1	BAP13701.1	ABE60356.1		AIA74882.1	ABC28620.1	CBV43743.1	ALM53849.1	AJY52303.1	CEP37797.1	WP_026309375.1	AKE52435.1	ACV26252.1	orf07670	AOE50258.1	ADZ90157.1
OceaOF1214	CAL16386.1	AFT70017.1		BAP13851.1	ABE59074.1	AJQ92461.1	AIA76769.1	ABC31628.1	CBV43477.1, CBV42282.1		AJY51394.1	CEP36873.1						ADZ89932.1	AEF53558.1	ABR69749.1	CCK76138.1	CCU72667.1	AHK15519.1
OceaOF1215	CAL16416.1	AFT70054.1	AJD47763.1	BAP13881.1	ABE58063.1	AJQ96713.1	AIA75138.1		CBV43602.1	ALM51437.1	AJY52023.1	CEP37495.1						ADZ92411.1	AEF53903.1	ABR72307.1	CCK75502.1	CCU72713.1	AHK15475.1
OceaOF1216	CAL16488.1	AFT70124.1	AJD48423.1	BAP13958.1		AJQ97397.1		ABC32755.1					WP_018624378.1	AKE52511.1	ACV27286.1	orf17480	AOE50338.1	ADZ91291.1	AEF54869.1	ABR71079.1	CCK77081.1	CCU71638.1	AHK16249.1
OceaOF1217	CAL16501.1	AFT71082.1	AJD48410.1	BAP13970.1		AJQ95835.1		ABC29487.1					WP_018624844.1	AKE52067.1	ACV26790.1	orf12830	AOE49877.1	ADZ91239.1	AEF54876.1	ABR71072.1	CCK76244.1	CCU72296.1	AHK15763.1
OceaOF1218	CAL16502.1	AFT71081.1	AJD48409.1	BAP13971.1		AJQ95834.1		ABC29488.1					WP_018624845.1	AKE52066.1	ACV26789.1	orf12820	AOE49876.1	ADZ91240.1	AEF54875.1	ABR71073.1	CCK76243.1	CCU72295.1	AHK15764.1
OceaOF1219	CAL16539.1	AFT70983.1		BAP14008.1	ABE58070.1	AJQ94286.1	AIA75145.1, AIA75174.1	ABC31900.1	CBV41497.1		AJY52018.1	CEP37489.1	WP_018623434.1	AKE53043.1	ACV25659.1	orf01880	AOE50860.1			ABR69534.1
OceaOF1220	CAL16566.1	AFT70168.1	AJD48866.1	BAP14036.1	ABE60369.1		AIA74869.1	ABC28588.1	CBV43756.1	ALM53861.1	AJY52317.1	CEP37810.1						ADZ91563.1	AEF54670.1	ABR71274.1	CCK75145.1	CCU73336.1	AHK15009.1
OceaOF1221	CAL16567.1	AFT70169.1	AJD48867.1	BAP14037.1	ABE60370.1		AIA74868.1	ABC28589.1	CBV43757.1	ALM53862.1	AJY52318.1	CEP37811.1						ADZ91564.1	AEF54669.1	ABR71275.1	CCK75146.1	CCU73335.1	AHK15010.1
OceaOF1222	CAL16568.1	AFT70170.1	AJD48868.1	BAP14038.1	ABE60371.1		AIA74867.1	ABC28590.1	CBV43758.1	ALM53863.1	AJY52319.1	CEP37812.1						ADZ91565.1	AEF54668.1	ABR71276.1	CCK75147.1	CCU73334.1	AHK15011.1
OceaOF1223	CAL16688.1	AFT70713.1	AJD48143.1	BAP14163.1			AIA76461.1	ABC30663.1, ABC32671.1	CBV42815.1	ALM52266.1	AJY51036.1	CEP36510.1	WP_018625747.1	AKE52205.1	ACV26480.1	orf10120	AOE50005.1	ADZ93291.1
OceaOF1224	CAL16689.1	AFT70712.1	AJD48144.1	BAP14164.1			AIA76460.1	ABC30661.1	CBV42306.1	ALM52772.1	AJY51035.1	CEP36509.1	WP_018625748.1	AKE52204.1	ACV26481.1	orf10130	AOE50004.1					CCU71151.1	AHK16600.1
OceaOF1225	CAL16786.1	AFT70547.1	AJD48257.1	BAP14262.1	ABE60390.1		AIA74811.1	ABC31496.1	CBV41225.1	ALM53878.1	AJY52434.1	CEP37827.1						ADZ92182.1	AEF53762.1	ABR72499.1	CCK75834.1	CCU72559.1	AHK15586.1
OceaOF1226	CAL16805.1		AJD48151.1					ABC29786.1			AJY52960.1		WP_018624936.1, WP_018625697.1	AKE52034.1	ACV26717.1, ACV27020.1	orf09660, orf12000	AOE49850.1	ADZ92729.1			CCK77938.1	CCU71011.1, CCU72127.1	AHK15886.1
OceaOF1227	CAL16845.1	AFT70603.1	AJD47952.1	BAP14294.1	ABE59171.1		AIA76191.1	ABC28879.1	CBV42418.1	ALM52665.1	AJY50772.1	CEP36230.1						ADZ90721.1	AEF54248.1	ABR71782.1	CCK76513.1	CCU71488.1	AHK16356.1
OceaOF1228	CAL16859.1	AFT70615.1	AJD48303.1	BAP14309.1	ABE60653.1	AJQ92488.1	AIA74460.1	ABC28398.1	CBV44352.1	ALM54852.1	AJY48521.1	CEP38215.1	WP_018625620.1	AKE52311.1	ACV27097.1	orf08890	AOE50120.1
OceaOF1229	CAL16860.1	AFT72352.1	AJD49813.1	BAP14310.1		AJQ97144.1	AIA75815.1	ABC32238.1	CBV43777.1	ALM54808.1	AJY50365.1	CEP35773.1							AEF53169.1	ABR69070.1, ABR70447.1	CCK74887.1	CCU73870.1	AHK16970.1
OceaOF1230	CAL16968.1	AFT70754.1	AJD47983.1	BAP14422.1	ABE58823.1		AIA75585.1	ABC29438.1	CBV42004.1	ALM52083.1	AJY50206.1	CEP35567.1						ADZ91292.1	AEF54868.1	ABR71080.1	CCK77467.1	CCU73124.1	AHK15149.1
OceaOF1231	CAL17018.1	AFT71179.1	AJD48721.1	BAP14475.1	ABE58930.1	AJQ95309.1	AIA75872.1	ABC29482.1		ALM52869.1	AJY50420.1	CEP35839.1						ADZ91814.1	AEF55129.1	ABR70645.1	CCK75989.1	CCU72228.1	AHK15816.1
OceaOF1232	CAL17031.1			BAP14488.1			AIA76208.1		CBV43977.1	ALM54812.1	AJY53264.1, AJY52509.1	CEP36096.1, CEP35291.1	WP_018625081.1	AKE51956.1	ACV26525.1	orf10540	AOE49753.1	ADZ91084.1	AEF54620.1	ABR70904.1
OceaOF1233	CAL17084.1	AFT69812.1	AJD48897.1	BAP14542.1		AJQ94535.1		ABC28637.1					WP_018625416.1	AKE52574.1	ACV26170.1	orf06850	AOE50402.1	ADZ90149.1	AEF55773.1	ABR70032.1	CCK75634.1	CCU71353.1	AHK16453.1
OceaOF1234	CAL17195.1	AFT71244.1	AJD48556.1	BAP14653.1	ABE59516.1		AIA76284.1	ABC31670.1	CBV42602.1	ALM52783.1	AJY50857.1	CEP36280.1						ADZ90733.1	AEF54260.1	ABR71769.1	CCK75569.1	CCU72688.1	AHK15498.1
OceaOF1235	CAL17266.1	AFT71414.1	AJD49931.1	BAP14728.1	ABE58524.1		AIA73364.1	ABC27139.1	CBV41371.1	ALM51559.1	AJY50080.1	CEP35348.1						ADZ92024.1	AEF55590.1	ABR72139.1	CCK76532.1	CCU71896.1	AHK16061.1
OceaOF1236	CAL17267.1	AFT71415.1	AJD49930.1	BAP14729.1	ABE58525.1		AIA73368.1	ABC27138.1	CBV41370.1	ALM51558.1	AJY50078.1	CEP35344.1						ADZ92023.1	AEF55589.1	ABR72138.1	CCK76531.1	CCU71897.1	AHK16060.1
OceaOF1237	CAL17268.1	AFT71416.1	AJD49929.1	BAP14730.1	ABE58526.1		AIA73369.1	ABC27137.1	CBV41369.1	ALM51557.1	AJY50077.1	CEP35343.1						ADZ92022.1	AEF55588.1	ABR72137.1	CCK76530.1	CCU71898.1	AHK16059.1
OceaOF1238	CAL17345.1	AFT69418.1	AJD49090.1	BAP14811.1		AJQ92777.1	AIA75994.1	ABC26971.1	CBV42389.1	ALM52689.1	AJY50552.1	CEP35973.1	WP_018623393.1	AKE53005.1	ACV25702.1	orf02320	AOE50825.1				CCK75134.1
OceaOF1239	CAL17347.1	AFT69420.1	AJD49088.1	BAP14813.1		AJQ92775.1	AIA75992.1	ABC26970.1	CBV42387.1	ALM52690.1	AJY50550.1	CEP35971.1	WP_018623395.1	AKE53007.1	ACV25700.1	orf02300	AOE50827.1				CCK75136.1
OceaOF1240	CAL17348.1	AFT69421.1	AJD49087.1	BAP14814.1		AJQ92774.1	AIA75991.1	ABC26969.1	CBV42386.1	ALM52691.1	AJY50549.1	CEP35970.1	WP_018623396.1	AKE53008.1	ACV25699.1	orf02290	AOE50828.1				CCK75137.1
OceaOF1241	CAL17353.1	AFT69413.1	AJD49094.1	BAP14819.1		AJQ92781.1	AIA75998.1	ABC26975.1	CBV42393.1	ALM52686.1	AJY50556.1	CEP35977.1	WP_018623930.1	AKE51234.1	ACV27742.1	orf21770	AOE48999.1				CCK75130.1
OceaOF1242					ABE58971.1		AIA76499.1		CBV42922.1	ALM52189.1	AJY51078.1	CEP36549.1	WP_018624313.1	AKE51580.1	ACV27351.1	orf18080	AOE49357.1				CCK76099.1, CCK76536.1	CCU71337.1, CCU72090.1	AHK16463.1, AHK15917.1
OceaOF1243	CAL17454.1		AJD49456.1	BAP14921.1		AJQ93723.1, AJQ97441.1		ABC29389.1			AJY52942.1		WP_018623408.1		ACV25685.1	orf02150		ADZ92158.1		ABR71252.1	CCK75271.1, CCK77039.1, CCK74598.1	CCU71729.1	AHK16191.1
OceaOF1244	CAL17509.1	AFT69247.1	AJD49417.1	BAP14976.1		AJQ96902.1		ABC32919.1					WP_018624088.1	AKE51386.1	ACV27584.1	orf20320	AOE49143.1	ADZ90285.1	AEF55858.1	ABR69974.1	CCK75067.1	CCU71019.1	AHK16690.1
OceaOF1245	CAL17771.1	AFT72270.1	AJD46682.1	BAP15238.1		AJQ93570.1, AJQ94112.1		ABC27205.1					WP_018623508.1	AKE51066.1	ACV25590.1	orf01140	AOE48835.1	ADZ92396.1		ABR72246.1	CCK77878.1	CCU74059.1	AHK17098.1
OceaOF1246	CAL17813.1	AFT72397.1	AJD49762.1	BAP15279.1		AJQ94712.1	AIA75817.1	ABC27850.1	CBV41728.1	ALM53067.1	AJY50367.1	CEP35780.1						ADZ92672.1	AEF53574.1	ABR72579.1	CCK77156.1	CCU71141.1	AHK16608.1
OceaOF1247	CAL17826.1	AFT72406.1	AJD49772.1	BAP15291.1		AJQ93602.1	AIA75728.1	ABC27852.1	CBV41699.1	ALM54684.1	AJY50329.1	CEP35713.1						ADZ92381.1	AEF55463.1	ABR70338.1	CCK77159.1	CCU71138.1	AHK16611.1
OceaOF1248	CAL17828.1	AFT72416.1	AJD49776.1	BAP15293.1		AJQ93601.1	AIA75731.1	ABC27851.1	CBV41702.1	ALM53074.1	AJY50333.1	CEP35716.1						ADZ92669.1	AEF53577.1	ABR72576.1	CCK77160.1	CCU71137.1	AHK16612.1
OceaOF1249	CAL17888.1	AFT69899.1	AJD46641.1	BAP15352.1		AJQ96625.1					AJY49987.1		WP_018624330.1	AKE52561.1	ACV27338.1	orf17950	AOE50389.1	ADZ92126.1	AEF55233.1	ABR70503.1	CCK76746.1	CCU72821.1	AHK15395.1
OceaOF1250	CAL17939.1	AFT68967.1	AJD48856.1	BAP15390.1		AJQ94635.1		ABC31594.1					WP_018624190.1	AKE51480.1	ACV27475.1	orf19270	AOE49234.1	ADZ92193.1	AEF53751.1	ABR72510.1	CCK76699.1	CCU72533.1	AHK17484.1
OceaOF1251	CAL17976.1	AFT68739.1	AJD46638.1	BAP15428.1	ABE60313.1		AIA74926.1	ABC32638.1	CBV43706.1	ALM51316.1	AJY52272.1	CEP37760.1						ADZ89989.1	AEF53677.1	ABR72651.1	CCK75777.1	CCU73991.1	AHK17051.1
OceaOF1252	CAL17988.1	AFT72455.1	AJD49835.1	BAP15440.1		AJQ92883.1		ABC33081.1	CBV44273.1				WP_018623744.1	AKE53086.1	ACV27924.1	orf23650	AOE50903.1		AEF53603.1	ABR72551.1	CCK77910.1	CCU70704.1	AHK14765.1
OceaOF1253	CAL18102.1	AFT72551.1	AJD49725.1	BAP15563.1	ABE58256.1		AIA76647.1	ABC27695.1	CBV43402.1	ALM51598.1	AJY51246.1	CEP36717.1						ADZ89844.1	AEF53398.1	ABR72882.1	CCK77520.1	CCU73622.1	AHK16790.1
OceaOF1254	CAL18103.1	AFT72552.1	AJD49726.1	BAP15564.1	ABE58257.1		AIA76646.1	ABC27696.1	CBV43401.1	ALM51599.1	AJY51245.1	CEP36716.1						ADZ89845.1	AEF53399.1	ABR72881.1	CCK77519.1	CCU73623.1	AHK16791.1
OceaOF1255	CAL18104.1	AFT72553.1	AJD49727.1	BAP15565.1	ABE58258.1		AIA76645.1	ABC27697.1	CBV43400.1	ALM51600.1	AJY51244.1	CEP36715.1						ADZ89846.1	AEF53400.1	ABR72880.1	CCK77518.1	CCU73624.1	AHK16792.1
OceaOF1256	CAL18106.1	AFT72555.1	AJD49729.1	BAP15567.1	ABE58260.1		AIA76643.1	ABC27699.1	CBV43398.1	ALM51602.1	AJY51242.1	CEP36713.1						ADZ89848.1	AEF53402.1	ABR72878.1	CCK77516.1	CCU73626.1	AHK16794.1
OceaOF1257	CAL18122.1	AFT72618.1	AJD48750.1	BAP15583.1		AJQ92995.1	AIA75340.1	ABC27800.1		ALM51815.1	AJY51699.1, AJY53164.1	CEP37145.1						ADZ91136.1	AEF54603.1	ABR71390.1	CCK76730.1	CCU72455.1	AHK15668.1
OceaOF1258	CAL18164.1			BAP15635.1, BAP15636.1	ABE59653.1	AJQ96676.1	AIA74220.1	ABC31225.1	CBV42165.1	ALM52321.1	AJY48882.1	CEP33975.1						ADZ89430.1	AEF56167.1	ABR69889.1	CCK77900.1	CCU71401.1	AHK16413.1
OceaOF1259		AFT68544.1			ABE58806.1, ABE58607.1	AJQ97759.1	AIA74250.1	ABC28369.1, ABC28844.1, ABC28494.1	CBV42152.1	ALM51967.1, ALM52311.1, ALM53776.1	AJY48863.1	CEP33957.1						ADZ92146.1	AEF55085.1	ABR70723.1
OceaOF1260		AFT71412.1	AJD46700.1			AJQ94722.1	AIA73961.1	ABC33455.1, ABC27107.1	CBV40946.1	ALM50922.1	AJY49209.1	CEP34412.1						ADZ92355.1	AEF55376.1	ABR70379.1, ABR72063.1	CCK77295.1	CCU70487.1	AHK14611.1
OceaOF1261		AFT70453.1	AJD48610.1		ABE59130.1	AJQ94223.1	AIA75185.1	ABC32172.1	CBV41872.1	ALM53134.1	AJY50931.1	CEP36368.1	WP_018624954.1	AKE52032.1	ACV26645.1	orf11730	AOE49840.1					CCU71681.1	AHK16220.1
OceaOF1262		AFT70467.1			ABE59618.1	AJQ93823.1		ABC30954.1	CBV42807.1	ALM53993.1		CEP34604.1			ACV27904.1	orf23450		ADZ90056.1, ADZ92883.1	AEF53711.1, AEF55526.1	ABR70125.1	CCK76775.1	CCU70815.1	AHK14841.1
OceaOF1263		AFT71209.1			ABE60472.1, ABE58353.1		AIA74834.1	ABC27029.1	CBV41782.1	ALM53367.1, ALM54044.1	AJY49026.1	CEP33983.1, CEP34183.1	WP_018623381.1	AKE52995.1	ACV25715.1	orf02440	AOE50815.1			ABR71197.1
OceaOF1264		AFT71674.1	AJD49345.1		ABE59384.1, ABE57868.1		AIA73882.1, AIA73881.1	ABC31512.1	CBV44239.1, CBV44238.1	ALM54270.1	AJY49379.1, AJY49380.1	CEP34573.1, CEP34574.1						ADZ90958.1, ADZ92569.1	AEF55816.1
OceaOF1265		AFT71691.1	AJD49362.1		ABE59318.1	AJQ92728.1, AJQ96313.1	AIA74547.1	ABC31855.1, ABC30803.1	CBV44253.1	ALM54243.1		CEP38152.1						ADZ92438.1	AEF53874.1	ABR72336.1	CCK75411.1	CCU72894.1	AHK15332.1
OceaOF1266			AJD48886.1				AIA76481.1		CBV42900.1	ALM52207.1	AJY51058.1	CEP36530.1	WP_018625425.1	AKE52565.1	ACV26179.1	orf06940	AOE50393.1	ADZ90392.1	AEF55686.1	ABR70178.1	CCK75642.1	CCU71361.1	AHK16447.1
OceaOF1267						AJQ92427.1	AIA74073.1, AIA74028.1	ABC33514.1	CBV44125.1	ALM51030.1	AJY49085.1, AJY51366.1	CEP36126.1, CEP34248.1	WP_018624516.1	AKE52041.1	ACV27130.1	orf16010			AEF54476.1	ABR71550.1	CCK74820.1
OceaOF1268					ABE58418.1, ABE60015.1		AIA75234.1, AIA73648.1	ABC33327.1	CBV43585.1	ALM53481.1, ALM53294.1	AJY49661.1	CEP37303.1, CEP34865.1						ADZ91161.1, ADZ93352.1	AEF56506.1, AEF54983.1	ABR71306.1, ABR73304.1
OceaOF1269					ABE59304.1	AJQ96390.1	AIA76035.1	ABC27242.1	CBV42588.1	ALM52500.1	AJY50610.1	CEP36033.1	WP_018623746.1	AKE53084.1	ACV27922.1	orf23630	AOE50901.1	ADZ93045.1	AEF53197.1	ABR69109.1	CCK75941.1
OceaOF1270					ABE60644.1		AIA74447.1	ABC32893.1	CBV44345.1	ALM54417.1	AJY48528.1	CEP38228.1	WP_018623267.1	AKE52900.1	ACV25827.1	orf03520		ADZ92407.1	AEF55608.1	ABR70256.1	CCK74393.1	CCU70758.1	AHK14806.1
OceaOF1271						AJQ92891.1, AJQ94253.1, AJQ94788.1, AJQ94881.1, AJQ95053.1, AJQ95439.1, AJQ95483.1, AJQ95575.1, AJQ95600.1, AJQ95761.1, AJQ95799.1, AJQ96046.1, AJQ96935.1, AJQ96989.1, AJQ97203.1, AJQ97366.1, AJQ97504.1
OceaOF1272						AJQ97726.1	AIA75252.1	ABC31088.1	CBV43093.1	ALM54707.1	AJY51799.1	CEP37280.1	WP_018624443.1		ACV27218.1	orf16820	AOE48786.1	ADZ91014.1	AEF55034.1	ABR70855.1	CCK74313.1	CCU73985.1	AHK17922.1
OceaOF1273	CAL15475.1	AFT68373.1		BAP12879.1	ABE58043.1	AJQ96888.1	AIA73336.1	ABC30087.1, ABC28169.1	CBV43767.1	ALM53752.1	AJY50110.1	CEP35375.1						ADZ89888.1	AEF53502.1	ABR69702.1	CCK74824.1
OceaOF1274	CAL15604.1	AFT72594.1	AJD49945.1	BAP13012.1	ABE57553.1	AJQ95925.1		ABC27441.1, ABC29712.1	CBV43895.1			CEP34206.1						ADZ89496.1	AEF53232.1	ABR69234.1	CCK74217.1	CCU73768.1	AHK16888.1
OceaOF1275	CAL15605.1	AFT72595.1	AJD49946.1	BAP13013.1	ABE57554.1	AJQ95926.1		ABC27440.1, ABC29711.1	CBV43896.1			CEP34207.1						ADZ89495.1	AEF53233.1	ABR69235.1	CCK74218.1	CCU73769.1	AHK16889.1
OceaOF1276	CAL15783.1	AFT72109.1	AJD49603.1	BAP13197.1	ABE60411.1	AJQ97248.1	AIA74788.1		CBV44014.1		AJY52458.1	CEP37877.1						ADZ90409.1	AEF55671.1	ABR70192.1	CCK77705.1	CCU73401.1	AHK14961.1
OceaOF1277	CAL15794.1	AFT72098.1	AJD49591.1	BAP13209.1		AJQ93658.1	AIA74798.1		CBV44004.1	ALM54161.1	AJY52448.1	CEP37867.1						ADZ92816.1	AEF53376.1	ABR72906.1	CCK77694.1	CCU73391.1	AHK14971.1
OceaOF1278	CAL15809.1	AFT72084.1	AJD46951.1	BAP13224.1		AJQ97613.1		ABC32890.1					WP_018623265.1	AKE52898.1	ACV25829.1	orf03540	AOE50722.1		AEF55180.1	ABR70814.1	CCK74396.1	CCU70761.1	AHK14808.1
OceaOF1279	CAL15843.1			BAP13260.1	ABE59044.1, ABE59126.1	AJQ93024.1, AJQ95294.1	AIA75323.1	ABC29222.1			AJY51712.1	CEP37158.1						ADZ89923.1	AEF53555.1	ABR69753.1	CCK76121.1	CCU72951.1	AHK15291.1
OceaOF1280	CAL15866.1	AFT72036.1	AJD47011.1	BAP13283.1	ABE57804.1			ABC32841.1	CBV41140.1				WP_012800392.1		ACV25878.1	orf04100	AOE50673.1	ADZ89563.1	AEF56353.1	ABR73150.1	CCK74441.1	CCU73819.1
OceaOF1281	CAL15881.1	AFT72014.1	AJD47024.1	BAP13299.1		AJQ96528.1		ABC31311.1	CBV43103.1				WP_033413817.1	AKE51253.1	ACV27725.1	orf21590	AOE49019.1	ADZ92586.1			CCK74669.1	CCU71048.1	AHK16667.1
OceaOF1282	CAL15897.1	AFT71995.1	AJD47053.1	BAP13315.1	ABE59969.1		AIA73291.1	ABC27526.1	CBV43488.1	ALM51649.1	AJY50158.1	CEP35463.1						ADZ92223.1	AEF53908.1	ABR72302.1		CCU72709.1	AHK15479.1
OceaOF1283	CAL15911.1	AFT71981.1	AJD47067.1	BAP13329.1	ABE57847.1	AJQ97427.1, AJQ92405.1		ABC32581.1					WP_018625650.1	AKE52287.1	ACV27068.1	orf09190	AOE50092.1				CCK74769.1	CCU73268.1	AHK17318.1
OceaOF1284		AFT70473.1			ABE59623.1	AJQ93829.1		ABC30960.1	CBV42798.1	ALM53988.1		CEP34613.1				orf01460		ADZ90062.1, ADZ92877.1	AEF53717.1, AEF55517.1	ABR70134.1	CCK76786.1	CCU70821.1	AHK14846.1
OceaOF1285	CAL16031.1	AFT71770.1	AJD47371.1	BAP13451.1	ABE59554.1	AJQ94416.1	AIA76567.1		CBV41832.1	ALM52133.1	AJY51147.1	CEP36620.1	WP_018625340.1	AKE52658.1	ACV26092.1	orf06120	AOE50483.1
OceaOF1286	CAL16054.1	AFT71747.1	AJD47393.1	BAP13474.1		AJQ94437.1		ABC32524.1					WP_018625365.1	AKE52632.1	ACV26117.1	orf06370	AOE50457.1		AEF55179.1	ABR70815.1	CCK77176.1	CCU71247.1	AHK16528.1
OceaOF1287					ABE60492.1	AJQ92191.1	AIA73337.1, AIA73630.1	ABC30709.1	CBV41653.1	ALM53130.1, ALM52983.1	AJY51832.1	CEP35374.1, CEP37319.1, CEP34898.1						ADZ89387.1	AEF54460.1	ABR69024.1, ABR71564.1
OceaOF1288	CAL16095.1	AFT71640.1	AJD47513.1	BAP13515.1	ABE60279.1	AJQ95186.1	AIA73786.1		CBV43867.1	ALM54799.1	AJY49520.1	CEP34697.1						ADZ92513.1	AEF53814.1	ABR72400.1		CCU72399.1	AHK15708.1
OceaOF1289	CAL16124.1	AFT70881.1	AJD48772.1	BAP13545.1	ABE58009.1	AJQ93733.1	AIA75245.1		CBV43807.1	ALM54780.1	AJY51807.1	CEP37287.1						ADZ92071.1	AEF55158.1	ABR70618.1		CCU73586.1	AHK16759.1
OceaOF1290	CAL16212.1		AJD47688.1	BAP13662.1		AJQ94050.1		ABC29543.1					WP_018623882.1	AKE51190.1	ACV27791.1	orf22270	AOE48961.1	ADZ90328.1	AEF55731.1	ABR70082.1	CCK74725.1	CCU73203.1	AHK15101.1
OceaOF1291	CAL16226.1	AFT71480.1	AJD47703.1	BAP13676.1	ABE60160.1	AJQ94633.1			CBV43462.1	ALM51499.1			WP_026309396.1	AKE52259.1	ACV27037.1	orf09490	AOE50064.1				CCK76700.1	CCU72535.1	AHK15605.1
OceaOF1292	CAL16329.1	AFT69873.1	AJD47840.1	BAP13782.1			AIA73556.1, AIA74098.1			ALM51300.1		CEP34977.1, CEP34014.1	WP_018624469.1	AKE51661.1	ACV27182.1	orf16500	AOE49442.1					CCU71599.1	AHK16277.1
OceaOF1293	CAL16356.1	AFT69986.1	AJD48526.1	BAP13819.1			AIA76752.1	ABC29499.1		ALM52825.1	AJY50074.1		WP_018625587.1		ACV26340.1	orf08550	AOE50166.1			ABR69754.1, ABR69736.1	CCK76646.1		AHK15505.1
OceaOF1294	CAL16361.1			BAP13823.1		AJQ92449.1	AIA76758.1, AIA73874.1	ABC29218.1	CBV42281.1	ALM53711.1	AJY51414.1	CEP36887.1							AEF53565.1	ABR69770.1	CCK76148.1	CCU72940.1	AHK15513.1, AHK15297.1
OceaOF1295	CAL16379.1	AFT69985.1	AJD48533.1	BAP13844.1			AIA76763.1				AJY51421.1	CEP36880.1	WP_018624854.1		ACV26780.1	orf12730	AOE49865.1		AEF53533.1	ABR69731.1	CCK76122.1	CCU72936.1	AHK15301.1
OceaOF1296	CAL16407.1	AFT69903.1	AJD47853.1	BAP13872.1	ABE59960.1			ABC33267.1	CBV44097.1	ALM54297.1, ALM54563.1		CEP34110.1						ADZ90878.1	AEF54073.1	ABR73071.1	CCK77906.1	CCU70496.1	AHK14619.1
OceaOF1297			AJD46576.1		ABE59142.1	AJQ96699.1	AIA75987.1	ABC27986.1	CBV42351.1	ALM52724.1	AJY50545.1	CEP35966.1						ADZ92367.1, ADZ90633.1	AEF55450.1	ABR70352.1	CCK77449.1	CCU73690.1	AHK16852.1
OceaOF1298					ABE58970.1		AIA76500.1		CBV42923.1	ALM52188.1	AJY51079.1	CEP36550.1	WP_018624312.1	AKE51579.1	ACV27352.1	orf18090	AOE49356.1				CCK76100.1	CCU72089.1, CCU73684.1	AHK15918.1, AHK16847.1
OceaOF1299	CAL16547.1	AFT70977.1		BAP14016.1		AJQ95085.1	AIA75903.1	ABC30590.1, ABC28171.1	CBV43085.1	ALM52409.1	AJY49110.1	CEP34286.1						ADZ93040.1, ADZ89328.1	AEF56156.1	ABR69351.1, ABR69185.1
OceaOF1300	CAL16574.1	AFT68888.1	AJD48864.1	BAP14044.1	ABE59432.1		AIA73942.1	ABC31903.1	CBV42865.1	ALM52357.1	AJY49232.1	CEP34437.1			ACV26747.1			ADZ93073.1	AEF54304.1	ABR71723.1	CCK74483.1
OceaOF1301	CAL16580.1	AFT70186.1	AJD48857.1	BAP14050.1	ABE58218.1			ABC31767.1	CBV43451.1	ALM54506.1			WP_018623530.1	AKE51044.1	ACV25566.1	orf00940	AOE48816.1				CCK75655.1	CCU71375.1	AHK16435.1
OceaOF1302	CAL16646.1	AFT70529.1	AJD48354.1	BAP14119.1	ABE57539.1		AIA74661.1	ABC29106.1, ABC30430.1	CBV44188.1	ALM54204.1	AJY52615.1	CEP38035.1						ADZ93104.1			CCK76235.1	CCU72554.1	AHK15590.1
OceaOF1303	CAL16680.1			BAP14155.1	ABE59103.1	AJQ93903.1	AIA75677.1	ABC27479.1	CBV40930.1, CBV41487.1, CBV42201.1	ALM51221.1, ALM53560.1, ALM52227.1	AJY50789.1										CCK77230.1	CCU71434.1	AHK16389.1
OceaOF1304	CAL16681.1	AFT70884.1		BAP14156.1	ABE60525.1		AIA75676.1	ABC27480.1	CBV41486.1	ALM53561.1, ALM53619.1	AJY49122.1	CEP34316.1						ADZ93017.1		ABR71471.1	CCK77229.1	CCU71435.1	AHK16388.1
OceaOF1305	CAL16702.1	AFT70703.1		BAP14177.1		AJQ93069.1	AIA73660.1	ABC29261.1		ALM54750.1	AJY49647.1	CEP34838.1			ACV26750.1			ADZ90219.1	AEF55698.1	ABR69910.1	CCK77312.1	CCU73177.1	AHK15112.1
OceaOF1306	CAL16761.1	AFT70486.1	AJD48229.1	BAP14236.1		AJQ95875.1		ABC30656.1	CBV43105.1				WP_018623955.1	AKE51255.1	ACV27723.1	orf21570	AOE49021.1	ADZ90263.1			CCK76077.1	CCU72186.1	AHK15857.1
OceaOF1307	CAL16775.1	AFT70536.1	AJD48245.1	BAP14250.1	ABE59838.1	AJQ94666.1	AIA74047.1	ABC29810.1	CBV43306.1	ALM51761.1	AJY49063.1	CEP34213.1								ABR71200.1	CCK75680.1	CCU71854.1	AHK16101.1
OceaOF1308	CAL16777.1	AFT70538.1	AJD48247.1	BAP14252.1	ABE59839.1	AJQ94667.1	AIA74048.1	ABC29811.1	CBV43307.1	ALM51760.1	AJY49062.1	CEP34212.1								ABR71199.1	CCK75682.1	CCU71852.1	AHK16103.1
OceaOF1309	CAL16792.1	AFT70552.1	AJD46907.1	BAP14267.1		AJQ94599.1	AIA73689.1	ABC29094.1		ALM51573.1	AJY49596.1	CEP34779.1	WP_018625208.1		ACV25961.1	orf04880	AOE50597.1					CCU72415.1	AHK15696.1
OceaOF1310	CAL16800.1, CAL17931.1	AFT72322.1	AJD48481.1	BAP14275.1, BAP15383.1	ABE58906.1			ABC33153.1		ALM54816.1	AJY49677.1	CEP34890.1		AKE51738.1				ADZ90124.1			CCK77413.1	CCU72857.1	AHK15363.1
OceaOF1311		AFT72339.1			ABE57757.1				CBV41904.1		AJY52851.1, AJY52081.1, AJY52876.1	CEP33895.1, CEP37552.1	WP_051082517.1	AKE52832.1	ACV25886.1	orf04180	AOE50665.1			ABR70903.1		CCU72159.1	AHK16035.1
OceaOF1312	CAL16852.1	AFT70610.1		BAP14302.1	ABE59668.1	AJQ92532.1		ABC31962.1	CBV43255.1	ALM52254.1			WP_018625044.1	AKE51977.1	ACV26562.1	orf10910	AOE49772.1				CCK75910.1	CCU71211.1	AHK16553.1
OceaOF1313	CAL16856.1	AFT70613.1	AJD48299.1	BAP14306.1	ABE59457.1	AJQ95061.1		ABC31324.1, ABC33579.1	CBV42887.1	ALM53632.1								ADZ89870.1	AEF53435.1	ABR72852.1	CCK75850.1	CCU71909.1	AHK16051.1
OceaOF1314	CAL16882.1	AFT70637.1	AJD48327.1	BAP14333.1	ABE59769.1	AJQ94700.1	AIA75555.1	ABC29495.1	CBV41623.1	ALM51809.1	AJY51323.1	CEP35534.1							AEF55914.1	ABR69857.1		CCU72058.1	AHK15946.1
OceaOF1315	CAL16923.1	AFT70918.1	AJD48047.1	BAP14375.1		AJQ93537.1		ABC27681.1					WP_018623781.1	AKE51111.1	ACV27881.1	orf23180	AOE48878.1	ADZ92244.1	AEF54203.1	ABR71818.1		CCU74001.1	AHK17059.1
OceaOF1316	CAL16991.1	AFT70151.1	AJD47632.1	BAP14446.1	ABE59247.1								WP_018625671.1	AKE52267.1	ACV27047.1	orf09400	AOE50072.1	ADZ91811.1	AEF55127.1	ABR70647.1	CCK75612.1	CCU72727.1	AHK15465.1
OceaOF1317	CAL17025.1	AFT71186.1	AJD48730.1	BAP14482.1	ABE59465.1		AIA75930.1	ABC28735.1	CBV42172.1	ALM52329.1	AJY50482.1	CEP35903.1	WP_018625615.1	AKE52319.1	ACV27102.1	orf08840	AOE50125.1
OceaOF1318	CAL17127.1	AFT71620.1	AJD47249.1	BAP14585.1	ABE57556.1	AJQ93260.1	AIA75000.1	ABC29578.1	CBV41914.1	ALM54703.1	AJY52199.1	CEP37666.1						ADZ89838.1	AEF53406.1	ABR70375.1	CCK77379.1
OceaOF1319	CAL17166.1	AFT69734.1, AFT72009.1	AJD49035.1, AJD47036.1, AJD48296.1, AJD49573.1	BAP14625.1				ABC31625.1, ABC31820.1					WP_018625078.1	AKE52164.1	ACV26528.1	orf10570	AOE49970.1				CCK76008.1
OceaOF1320	CAL17357.1	AFT69410.1	AJD49097.1	BAP14823.1		AJQ94370.1	AIA76422.1	ABC31310.1				CEP36458.1	WP_018624116.1	AKE51409.1	ACV27557.1	orf20050	AOE49165.1				CCK77724.1	CCU70699.1	AHK14760.1
OceaOF1321	CAL17367.1	AFT69402.1	AJD49110.1	BAP14833.1	ABE58464.1			ABC31705.1	CBV42365.1	ALM52719.1			WP_018623815.1	AKE51131.1	ACV27857.1	orf22940	AOE48898.1				CCK75108.1	CCU71860.1	AHK16095.1
OceaOF1322	CAL17437.1	AFT69327.1	AJD49187.1	BAP14905.1	ABE58887.1		AIA76310.1	ABC32449.1	CBV42070.1	ALM52902.1	AJY50884.1	CEP36307.1	WP_018625268.1	AKE52727.1	ACV26021.1	orf05440	AOE50550.1
OceaOF1323	CAL17478.1	AFT72577.1	AJD48986.1	BAP14945.1		AJQ94319.1		ABC32229.1					WP_033413972.1	AKE51352.1	ACV27637.1	orf20710	AOE49103.1	ADZ90714.1	AEF54240.1	ABR71790.1		CCU73085.1	AHK15183.1
OceaOF1324	CAL17506.1	AFT69250.1	AJD49414.1	BAP14973.1	ABE58329.1		AIA73561.1	ABC32916.1	CBV43359.1	ALM51623.1	AJY49762.1	CEP34972.1	WP_018624095.1	AKE51392.1	ACV27577.1	orf20250	AOE49148.1
OceaOF1325	CAL17610.1		AJD49510.1	BAP15067.1	ABE58052.1	AJQ94577.1	AIA75120.1		CBV43621.1	ALM51420.1	AJY52041.1	CEP37513.1						ADZ90036.1	AEF53734.1	ABR72527.1	CCK76528.1	CCU73090.1	AHK15178.1
OceaOF1326	CAL17782.1	AFT72294.1	AJD46666.1	BAP15249.1	ABE60459.1		AIA74335.1	ABC27212.1	CBV44145.1	ALM51016.1	AJY48771.1	CEP33829.1	WP_018623501.1	AKE51074.1	ACV25598.1	orf01210	AOE48842.1
OceaOF1327	CAL17783.1	AFT72295.1	AJD46658.1	BAP15250.1	ABE60460.1	AJQ94698.1	AIA74334.1			ALM51015.1	AJY48772.1	CEP33830.1						ADZ92168.1	AEF53775.1	ABR72487.1	CCK77886.1	CCU70706.1	AHK14767.1
OceaOF1328	CAL17825.1	AFT72405.1	AJD49771.1	BAP15290.1		AJQ93435.1	AIA75729.1	ABC33106.1	CBV41700.1	ALM53075.1	AJY50331.1	CEP35714.1						ADZ92671.1	AEF53575.1	ABR72578.1	CCK77155.1	CCU71305.1
OceaOF1329	CAL17850.1	AFT72433.1	AJD49806.1	BAP15314.1				ABC33272.1, ABC33561.1	CBV43819.1		AJY48736.1, AJY52369.1							ADZ91433.1, ADZ91639.1	AEF55390.1	ABR71580.1	CCK77996.1	CCU74074.1	AHK17110.1
OceaOF1330	CAL17856.1	AFT68738.1	AJD49189.1	BAP15320.1		AJQ97705.1							WP_018624567.1	AKE51765.1	ACV26389.1	orf15550	AOE49555.1	ADZ92065.1	AEF55150.1	ABR70624.1	CCK75004.1	CCU72852.1	AHK15368.1
OceaOF1331	CAL17886.1	AFT72203.1	AJD46807.1	BAP15350.1	ABE59863.1	AJQ94977.1	AIA73592.1	ABC31824.1			AJY49729.1	CEP34938.1						ADZ91306.1	AEF54624.1	ABR70947.1	CCK75119.1	CCU73049.1	AHK15216.1
OceaOF1332					ABE58884.1	AJQ96368.1	AIA75507.1	ABC27860.1	CBV41768.1	ALM52998.1	AJY49950.1	CEP35220.1	WP_018625070.1	AKE52156.1	ACV26537.1	orf10660	AOE49964.1	ADZ93334.1	AEF56489.1	ABR73287.1
OceaOF1333	CAL17936.1		AJD48843.1	BAP15387.1	ABE57420.1	AJQ97119.1	AIA74498.1		CBV40940.1	ALM54442.1	AJY52722.1	CEP38173.1						ADZ91310.1	AEF54628.1	ABR70953.1	CCK75672.1	CCU71196.1	AHK16563.1
OceaOF1334	CAL17982.1	AFT72451.1	AJD49831.1	BAP15434.1	ABE58485.1	AJQ95145.1, AJQ93211.1			CBV42845.1	ALM54328.1, ALM54302.1	AJY48886.1	CEP33977.1						ADZ92326.1, ADZ89824.1	AEF55923.1	ABR69712.1
OceaOF1335	CAL18066.1	AFT68539.1	AJD46573.1	BAP15529.1		AJQ92563.1		ABC28390.1	CBV41082.1	ALM54467.1			WP_018623436.1	AKE53045.1	ACV25657.1	orf01860	AOE50862.1				CCK74282.1	CCU70736.1	AHK14790.1
OceaOF1336	CAL18119.1	AFT68377.1	AJD50021.1	BAP15580.1	ABE60396.1	AJQ92924.1		ABC32997.1			AJY52439.1		WP_018623451.1	AKE53060.1	ACV25640.1	orf01680	AOE50878.1				CCK74256.1	CCU73910.1	AHK16986.1
OceaOF1337	CAL18120.1	AFT72614.1	AJD49963.1	BAP15581.1	ABE57916.1		AIA74929.1	ABC31938.1	CBV43697.1	ALM54485.1	AJY52269.1	CEP37757.1	WP_018624462.1	AKE51654.1	ACV27191.1	orf16590	AOE49433.1
OceaOF1338	CAL18126.1		AJD49966.1	BAP15587.1		AJQ95653.1	AIA75601.1	ABC27417.1			AJY50225.1	CEP35587.1	WP_018624862.1		ACV26774.1	orf12670			AEF53457.1		CCK74354.1	CCU72462.1, CCU72166.1	AHK15662.1
OceaOF1339	CAL18163.1			BAP15634.1	ABE59652.1	AJQ96675.1	AIA74219.1	ABC31226.1	CBV42166.1	ALM52322.1	AJY48883.1	CEP33976.1						ADZ89431.1	AEF56166.1	ABR69890.1	CCK77899.1	CCU71400.1	AHK16414.1
OceaOF1340	CAL18166.1			BAP15638.1	ABE59654.1	AJQ96677.1	AIA74221.1	ABC31224.1	CBV42164.1	ALM54604.1	AJY48881.1	CEP33974.1						ADZ89429.1	AEF56168.1	ABR69888.1	CCK77901.1	CCU71402.1	AHK16412.1
OceaOF1341	CAL18167.1			BAP15639.1	ABE59655.1	AJQ96678.1	AIA74222.1	ABC31223.1	CBV42163.1	ALM52320.1	AJY48880.1	CEP33973.1						ADZ89428.1	AEF56169.1	ABR69887.1	CCK77902.1	CCU71403.1	AHK16411.1
OceaOF1342	CAL18168.1			BAP15640.1	ABE59656.1	AJQ96679.1	AIA74223.1	ABC31222.1	CBV42162.1	ALM52319.1	AJY48879.1	CEP33972.1						ADZ89427.1	AEF56170.1	ABR69886.1	CCK77903.1	CCU71404.1	AHK16410.1
OceaOF1343	CAL18169.1			BAP15641.1	ABE59657.1	AJQ96680.1	AIA74224.1	ABC31221.1	CBV42161.1	ALM52318.1	AJY48878.1	CEP33971.1						ADZ89426.1	AEF56171.1	ABR69885.1	CCK77904.1	CCU71405.1	AHK16409.1
OceaOF1344	CAL18170.1			BAP15642.1	ABE59658.1	AJQ96681.1	AIA74232.1	ABC31220.1	CBV42160.1	ALM52317.1	AJY48877.1	CEP33970.1						ADZ89425.1	AEF56172.1	ABR69884.1	CCK77905.1	CCU71406.1	AHK16408.1
OceaOF1345	CAL18196.1	AFT72700.1, AFT68711.1, AFT70331.1, AFT72469.1	AJD50107.1	BAP15668.1			AIA75623.1			ALM52555.1		CEP35610.1									CCK75107.1, CCK77060.1	CCU70963.1, CCU73930.1	AHK16696.1, AHK17005.1
OceaOF1346		AFT68333.1	AJD46539.1				AIA74713.1, AIA76189.1		CBV42421.1	ALM52663.1	AJY50770.1	CEP36228.1	WP_018625740.1	AKE52211.1	ACV26473.1	orf10050	AOE50012.1	ADZ89734.1	AEF54058.1	ABR71965.1
OceaOF1347		AFT68416.1, AFT69084.1, AFT69091.1	AJD47237.1		ABE58401.1			ABC30207.1	CBV43210.1	ALM53409.1		CEP35031.1		AKE51814.1	ACV27013.1	orf15030		ADZ89687.1	AEF56115.1	ABR69405.1	CCK75327.1
OceaOF1348		AFT69622.1	AJD47203.1		ABE60066.1	AJQ92539.1, AJQ96645.1	AIA73385.1	ABC27769.1, ABC33142.1	CBV41164.1	ALM51974.1	AJY50010.1	CEP35256.1						ADZ93109.1	AEF56223.1	ABR71222.1, ABR72994.1
OceaOF1349		AFT69787.1	AJD47291.1			AJQ97352.1	AIA74263.1	ABC28068.1			AJY48848.1	CEP33940.1	WP_018624515.1	AKE52042.1	ACV27131.1	orf16020		ADZ92537.1	AEF53790.1	ABR72441.1	CCK74821.1	CCU71942.1
OceaOF1350			AJD48264.1		ABE58193.1	AJQ96037.1	AIA73415.1		CBV42779.1	ALM54652.1		CEP35201.1	WP_018625283.1	AKE52114.1	ACV26036.1	orf05560	AOE49918.1			ABR73369.1	CCK74487.1	CCU73695.1	AHK16856.1
OceaOF1351		AFT70229.1			ABE58302.1	AJQ93816.1	AIA75368.1	ABC27233.1	CBV43014.1	ALM53159.1	AJY51665.1	CEP37111.1	WP_018625008.1	AKE52002.1	ACV26598.1	orf11280	AOE49798.1					CCU71704.1	AHK16201.1
OceaOF1352		AFT70519.1	AJD48364.1		ABE59242.1		AIA76123.1		CBV42490.1	ALM52547.1	AJY50704.1	CEP36160.1	WP_018624128.1	AKE51421.1	ACV27547.1	orf19940	AOE49176.1				CCK76208.1	CCU72251.1	AHK15799.1
OceaOF1353		AFT71114.1			ABE59141.1	AJQ92139.1	AIA74767.1, AIA75986.1	ABC27979.1	CBV42350.1	ALM52725.1	AJY50544.1	CEP35965.1						ADZ92095.1	AEF54437.1	ABR71612.1	CCK77444.1	CCU73675.1	AHK16838.1
OceaOF1354		AFT71336.1	AJD49434.1			AJQ96270.1	AIA76375.1	ABC31905.1	CBV42731.1		AJY50805.1	CEP36258.1	WP_018623614.1	AKE51003.1	ACV25433.1	orf00110	AOE48741.1				CCK78017.1	CCU73349.1	AHK15002.1
OceaOF1355		AFT71657.1	AJD49329.1		ABE59368.1	AJQ95158.1	AIA74578.1	ABC31847.1	CBV44219.1	ALM54284.1		CEP38121.1, CEP33933.1						ADZ92431.1	AEF53881.1	ABR72329.1	CCK75419.1	CCU72886.1	AHK15339.1
OceaOF1356		AFT71659.1	AJD49331.1		ABE59370.1	AJQ92579.1	AIA74576.1, AIA75670.1		CBV44223.1	ALM53471.1, ALM54280.1		CEP38123.1, CEP34424.1, CEP34425.1, CEP35109.1, CEP36479.1								ABR72206.1	CCK75349.1
OceaOF1357		AFT72174.1			ABE59138.1	AJQ92134.1	AIA74765.1, AIA75983.1	ABC27971.1	CBV42347.1	ALM52728.1	AJY50541.1	CEP35962.1						ADZ92097.1	AEF55173.1	ABR70603.1	CCK77437.1	CCU73668.1	AHK16831.1
OceaOF1358		AFT72506.1	AJD47147.1		ABE58322.1		AIA75328.1	ABC33329.1	CBV43025.1	ALM54694.1	AJY51707.1	CEP37153.1	WP_018625158.1	AKE52811.1	ACV25909.1	orf04370	AOE50643.1					CCU73661.1	AHK16825.1
OceaOF1359			AJD47158.1		ABE58549.1	AJQ97886.1	AIA75511.1	ABC29034.1	CBV41774.1	ALM52991.1	AJY50179.1	CEP35487.1						ADZ93009.1, ADZ92994.1, ADZ90864.1	AEF53306.1	ABR72426.1		CCU70750.1	AHK14800.1
OceaOF1360					ABE58968.1		AIA76501.1		CBV42925.1	ALM54589.1	AJY51081.1	CEP36552.1	WP_018624310.1	AKE51577.1	ACV27354.1	orf18110	AOE49354.1				CCK76539.1	CCU73682.1, CCU71334.1	AHK16845.1, AHK16466.1
OceaOF1361					ABE59738.1	AJQ95266.1		ABC28612.1	CBV43034.1	ALM54700.1		CEP35726.1	WP_018625218.1		ACV25971.1	orf04920	AOE50593.1	ADZ89849.1	AEF53404.1	ABR72876.1	CCK76917.1	CCU71450.1	AHK16376.1
OceaOF1362					ABE60127.1	AJQ93536.1	AIA73344.1	ABC31893.1	CBV41435.1	ALM51542.1	AJY50097.1	CEP35361.1	WP_018624800.1	AKE52108.1	ACV26834.1	orf13250	AOE49914.1	ADZ92594.1	AEF55757.1	ABR70052.1
OceaOF1363					ABE60150.1	AJQ97628.1	AIA73453.1	ABC28784.1	CBV41302.1	ALM53644.1	AJY49877.1	CEP35123.1	WP_033414161.1	AKE51612.1	ACV26205.1	orf07200	AOE49391.1	ADZ92665.1	AEF53580.1	ABR72572.1
OceaOF1364					ABE60151.1	AJQ97629.1	AIA73454.1	ABC28783.1	CBV41301.1	ALM53645.1	AJY49876.1	CEP35122.1	WP_018625453.1	AKE51613.1	ACV26206.1	orf07210	AOE49392.1	ADZ92664.1	AEF53581.1	ABR72571.1
OceaOF1365					ABE60152.1	AJQ97630.1	AIA73455.1	ABC28782.1	CBV41300.1	ALM53646.1	AJY49875.1	CEP35121.1	WP_018625454.1	AKE51614.1	ACV26207.1	orf07220	AOE49393.1	ADZ92663.1	AEF53582.1	ABR72570.1
OceaOF1366							AIA73890.1	ABC31109.1		ALM52239.1	AJY49367.1	CEP34561.1	WP_018623701.1	AKE53128.1	ACV27972.1	orf24110	AOE49630.1	ADZ91743.1	AEF54510.1	ABR71516.1	CCK75090.1	CCU73086.1	AHK15182.1
OceaOF1367	CAL15471.1	AFT72564.1	AJD47308.1	BAP12875.1	ABE57904.1, ABE60347.1	AJQ95121.1	AIA73816.1	ABC28365.1	CBV43892.1	ALM53152.1	AJY49485.1	CEP34662.1, CEP33853.1								ABR70090.1
OceaOF1368	CAL15474.1	AFT68374.1	AJD50018.1	BAP12878.1	ABE58493.1	AJQ96889.1	AIA75255.1	ABC26991.1	CBV43078.1	ALM53237.1	AJY51796.1	CEP37277.1						ADZ92511.1	AEF53816.1	ABR72398.1
OceaOF1369	CAL15479.1	AFT68368.1	AJD47508.1	BAP12884.1	ABE59940.1		AIA76810.1			ALM51467.1	AJY51466.1	CEP33996.1, CEP36959.1	WP_018623658.1	AKE53169.1	ACV28022.1	orf24530	AOE51006.1
OceaOF1370						AJQ95341.1	AIA74665.1	ABC31561.1	CBV44180.1		AJY52612.1	CEP38032.1			ACV26658.1	orf11850	AOE49456.1	ADZ93054.1	AEF53813.1	ABR72401.1	CCK75838.1	CCU72555.1	AHK15589.1
OceaOF1371	CAL15610.1	AFT72608.1	AJD49955.1	BAP13018.1	ABE60594.1	AJQ92955.1	AIA74378.1	ABC27673.1	CBV44298.1	ALM54377.1	AJY48628.1	CEP33723.1									CCK78048.1	CCU70611.1	AHK14702.1
OceaOF1372					ABE60014.1	AJQ93621.1	AIA73647.1	ABC27753.1	CBV43584.1	ALM54742.1	AJY49662.1	CEP34866.1						ADZ93006.1	AEF55185.1, AEF55707.1	ABR70570.1, ABR69144.1, ABR69078.1	CCK77378.1
OceaOF1373	CAL15969.1	AFT71892.1	AJD49043.1	BAP13386.1	ABE58880.1	AJQ96408.1	AIA75503.1	ABC28576.1	CBV41764.1	ALM54675.1	AJY49946.1	CEP35216.1									CCK74657.1	CCU71270.1	AHK17761.1
OceaOF1374	CAL15984.1	AFT71855.1	AJD47323.1	BAP13404.1	ABE59585.1		AIA76600.1		CBV41800.1	ALM52936.1	AJY51180.1	CEP36653.1	WP_018625308.1	AKE52689.1	ACV26060.1	orf05810	AOE50511.1
OceaOF1375	CAL15988.1	AFT71851.1	AJD47326.1	BAP13408.1	ABE59583.1		AIA76598.1		CBV41802.1	ALM52934.1	AJY51178.1	CEP36651.1	WP_018625311.1	AKE52687.1	ACV26063.1	orf05840	AOE50509.1
OceaOF1376	CAL16006.1	AFT71836.1	AJD47339.1	BAP13426.1	ABE59568.1	AJQ96504.1	AIA76584.1	ABC31984.1	CBV41816.1	ALM52119.1	AJY51164.1	CEP36637.1						ADZ91039.1	AEF55009.1	ABR71332.1
OceaOF1377		AFT71306.1	AJD46537.1		ABE60412.1		AIA74787.1	ABC28229.1	CBV44015.1	ALM51088.1	AJY52459.1	CEP37878.1						ADZ89732.1	AEF54060.1	ABR71963.1	CCK77708.1	CCU73929.1	AHK17004.1
OceaOF1378	CAL16102.1	AFT71613.1	AJD48775.1	BAP13522.1		AJQ93676.1		ABC32950.1			AJY52901.1		WP_018624947.1	AKE52238.1	ACV26653.1	orf11810	AOE50041.1				CCK74213.1	CCU73764.1	AHK16885.1
OceaOF1379	CAL16103.1	AFT71612.1	AJD48774.1	BAP13523.1		AJQ93677.1		ABC32951.1			AJY52900.1		WP_018624948.1	AKE52239.1	ACV26652.1	orf11800	AOE50042.1				CCK74214.1	CCU73765.1	AHK16886.1
OceaOF1380	CAL16164.1, CAL16710.1	AFT71539.1, AFT70890.1	AJD47596.1, AJD48179.1	BAP13588.1, BAP14185.1	ABE60222.1			ABC27411.1											AEF55706.1	ABR70160.1	CCK75442.1	CCU72864.1	AHK15356.1
OceaOF1381	CAL16177.1	AFT71527.1	AJD48795.1	BAP13602.1	ABE58555.1		AIA75376.1	ABC27433.1	CBV43007.1	ALM53154.1	AJY51655.1	CEP37101.1								ABR70291.1	CCK74872.1	CCU71179.1	AHK16574.1
OceaOF1382	CAL16240.1	AFT69691.1	AJD47254.1	BAP13690.1	ABE60533.1		AIA74133.1	ABC29024.1	CBV43172.1	ALM53587.1	AJY49621.1	CEP34802.1								ABR72012.1	CCK77024.1	CCU71796.1	AHK16150.1
OceaOF1383	CAL16279.1	AFT72412.1	AJD49011.1	BAP13732.1				ABC30840.1					WP_018623894.1	AKE51202.1	ACV27779.1	orf22150	AOE48973.1	ADZ90793.1	AEF54451.1	ABR71574.1	CCK77582.1, CCK77405.1
OceaOF1384		AFT71104.1, AFT71599.1, AFT72187.1, AFT72387.1			ABE57545.1	AJQ97305.1					AJY48858.1	CEP33952.1						ADZ89650.1, ADZ90639.1	AEF54435.1, AEF55550.1	ABR71615.1		CCU72815.1	AHK15401.1
OceaOF1385	CAL16309.1	AFT69847.1	AJD47721.1	BAP13763.1	ABE58033.1	AJQ92184.1	AIA73771.1	ABC28050.1	CBV43769.1	ALM54775.1	AJY49536.1	CEP34716.1		AKE52612.1								CCU71805.1	AHK16143.1
OceaOF1386	CAL16321.1	AFT69854.1	AJD47801.1	BAP13774.1		AJQ96723.1	AIA75129.1	ABC31072.1		ALM51428.1	AJY52032.1	CEP37504.1							AEF53895.1	ABR72315.1	CCK76496.1	CCU71509.1	AHK16341.1
OceaOF1387						AJQ97221.1	AIA74156.1	ABC27840.1	CBV40949.1	ALM50928.1			WP_018624705.1	AKE51899.1	ACV26928.1	orf14280	AOE49691.1	ADZ91434.1, ADZ91646.1	AEF55397.1	ABR71649.1, ABR71587.1
OceaOF1388	CAL16358.1			BAP13821.1		AJQ92451.1	AIA76761.1	ABC29217.1	CBV42280.1	ALM53709.1	AJY51416.1	CEP36890.1							AEF53564.1	ABR69769.1	CCK76145.1	CCU72941.1	AHK15512.1, AHK15296.1
OceaOF1389					ABE59045.1	AJQ92804.1, AJQ95283.1	AIA76770.1	ABC30160.1, ABC31376.1	CBV43478.1		AJY51427.1	CEP36892.1						ADZ89925.1	AEF53569.1	ABR69774.1	CCK76153.1	CCU72935.1	AHK15302.1
OceaOF1390	CAL16378.1	AFT69979.1	AJD48507.1	BAP13843.1				ABC29523.1, ABC32812.1					WP_018625597.1	AKE52332.1	ACV26356.1	orf08670	AOE50152.1	ADZ92556.1			CCK76133.1	CCU72974.1	AHK15282.1
OceaOF1391	CAL16431.1	AFT69963.1		BAP13897.1	ABE57664.1		AIA74139.1, AIA74178.1		CBV43844.1	ALM53909.1	AJY50593.1, AJY48675.1	CEP36015.1, CEP33769.1						ADZ92848.1		ABR72007.1, ABR71959.1
OceaOF1392	CAL16432.1	AFT69619.1	AJD47873.1	BAP13898.1			AIA75089.1	ABC32770.1	CBV42310.1	ALM52768.1	AJY52068.1	CEP37539.1	WP_018624980.1	AKE52026.1	ACV26626.1	orf11530	AOE49826.1
OceaOF1393	CAL16449.1		AJD48458.1	BAP13917.1				ABC31286.1					WP_018624264.1	AKE51529.1	ACV27400.1	orf18610	AOE49309.1	ADZ91461.1	AEF55424.1	ABR72052.1	CCK75712.1	CCU71576.1	AHK16297.1
OceaOF1394	CAL16450.1		AJD48457.1	BAP13918.1				ABC31285.1					WP_018624265.1	AKE51530.1	ACV27399.1	orf18600	AOE49310.1	ADZ91462.1	AEF55425.1	ABR72051.1	CCK75713.1	CCU71577.1	AHK16296.1
OceaOF1395	CAL16526.1	AFT70991.1	AJD48109.1	BAP13995.1	ABE60299.1	AJQ96738.1		ABC31660.1	CBV43877.1	ALM54800.1								ADZ92238.1	AEF54226.1	ABR71802.1	CCK74660.1	CCU73094.1	AHK15174.1
OceaOF1396	CAL16554.1	AFT70973.1	AJD48634.1	BAP14024.1		AJQ97564.1		ABC27870.1			AJY49900.1	CEP35174.1						ADZ89357.1		ABR69921.1	CCK77386.1	CCU71311.1, CCU74069.1	AHK16481.1, AHK17106.1
OceaOF1397	CAL16564.1	AFT70681.1	AJD47221.1	BAP14034.1	ABE60058.1			ABC30891.1	CBV41461.1	ALM51548.1			WP_018624468.1	AKE51660.1	ACV27183.1	orf16510	AOE49441.1			ABR72037.1	CCK75929.1
OceaOF1398	CAL16690.1			BAP14165.1				ABC29294.1					WP_018623708.1	AKE53120.1	ACV27965.1	orf24040	AOE49303.1, AOE50957.1				CCK77225.1, CCK77255.1	CCU71777.1, CCU71543.1	AHK16160.1, AHK16317.1
OceaOF1399	CAL16696.1	AFT70708.1	AJD48153.1	BAP14171.1			AIA76785.1	ABC28811.1	CBV41577.1	ALM51688.1	AJY49451.1	CEP36915.1	WP_018623827.1	AKE51142.1	ACV27829.1	orf22810	AOE48910.1
OceaOF1400	CAL16704.1	AFT70701.1	AJD46511.1	BAP14179.1	ABE60022.1	AJQ93071.1		ABC29259.1	CBV41947.1						ACV26748.1			ADZ90221.1	AEF55700.1	ABR69908.1	CCK77310.1	CCU73175.1	AHK15114.1
OceaOF1401	CAL16762.1	AFT70487.1	AJD48230.1	BAP14237.1		AJQ95874.1		ABC30655.1	CBV43106.1				WP_018623956.1	AKE51256.1	ACV27722.1	orf21560		ADZ90264.1			CCK76078.1	CCU72185.1	AHK15858.1
OceaOF1402					ABE60311.1	AJQ96367.1	AIA74928.1	ABC27861.1	CBV43703.1	ALM51323.1	AJY52270.1	CEP37758.1	WP_018625071.1	AKE52157.1	ACV26536.1	orf10650	AOE49965.1					CCU71891.1	AHK16065.1
OceaOF1403	CAL16951.1	AFT70962.1	AJD48009.1	BAP14405.1		AJQ94941.1	AIA75387.1	ABC31448.1	CBV43002.1	ALM51835.1								ADZ90224.1, ADZ93111.1	AEF53156.1	ABR69057.1		CCU71913.1	AHK16047.1
OceaOF1404	CAL18151.1	AFT72658.1	AJD49898.1	BAP15611.1	ABE58650.1		AIA73485.1		CBV42960.1	ALM51870.1	AJY49837.1	CEP35049.1		AKE52866.1			AOE50697.1	ADZ90981.1	AEF53484.1	ABR72768.1
OceaOF1405	CAL17042.1	AFT71222.1	AJD48755.1	BAP14499.1	ABE58853.1	AJQ97163.1	AIA75669.1	ABC32077.1	CBV41697.1	ALM53078.1	AJY50294.1	CEP35663.1						ADZ93036.1	AEF56162.1	ABR69336.1
OceaOF1406	CAL17049.1	AFT69946.1		BAP14506.1	ABE59808.1				CBV42647.1	ALM53222.1	AJY48724.1							ADZ91922.1, ADZ92839.1	AEF54337.1	ABR71996.1, ABR69375.1, ABR70741.1		CCU70950.1	AHK16706.1
OceaOF1407	CAL17093.1	AFT69803.1, AFT72562.1	AJD48910.1	BAP14551.1	ABE59415.1		AIA76452.1	ABC27540.1	CBV42308.1	ALM52770.1	AJY51028.1	CEP36502.1							AEF55468.1		CCK75625.1	CCU71344.1
OceaOF1408	CAL17160.1, CAL17900.1	AFT69741.1	AJD49030.1	BAP14619.1, BAP15363.1				ABC30157.1					WP_018624275.1	AKE51540.1	ACV27389.1	orf18500	AOE49320.1				CCK76901.1	CCU71669.1	AHK16229.1
OceaOF1409	CAL17200.1	AFT71249.1	AJD48561.1	BAP14658.1		AJQ96452.1		ABC31062.1					WP_018625554.1	AKE52382.1	ACV26311.1	orf08250	AOE50199.1			ABR69828.1	CCK75564.1	CCU72694.1	AHK15493.1
OceaOF1410	CAL17210.1	AFT71258.1, AFT71259.1	AJD48570.1, AJD48571.1	BAP14668.1				ABC27464.1													CCK77123.1, CCK77613.1	CCU70838.1, CCU71215.1, CCU73013.1	AHK14853.1, AHK15246.1, AHK16550.1
OceaOF1411	CAL17253.1			BAP14710.1	ABE58116.1	AJQ96965.1	AIA74117.1	ABC30140.1		ALM52953.1	AJY48997.1	CEP34162.1						ADZ90319.1	AEF55955.1	ABR69825.1	CCK74384.1	CCU73059.1	AHK15209.1
OceaOF1412	CAL17346.1	AFT69419.1	AJD49089.1	BAP14812.1		AJQ92776.1	AIA75993.1		CBV42388.1		AJY50551.1	CEP35972.1	WP_018623394.1	AKE53006.1	ACV25701.1	orf02310	AOE50826.1				CCK75135.1
OceaOF1413	CAL17439.1	AFT69308.1		BAP14907.1	ABE59446.1	AJQ92914.1	AIA75947.1	ABC27968.1	CBV42875.1	ALM52349.1	AJY50499.1	CEP35920.1						ADZ92507.1	AEF53820.1	ABR72392.1	CCK75089.1
OceaOF1414	CAL17450.1		AJD49463.1	BAP14918.1		AJQ93720.1, AJQ94305.1		ABC29382.1					WP_018623411.1		ACV25682.1	orf02120		ADZ92161.1		ABR71255.1	CCK75274.1, CCK77042.1	CCU71726.1	AHK16193.1
OceaOF1415	CAL17543.1		AJD47503.1	BAP14994.1	ABE58396.1	AJQ95480.1			CBV43209.1	ALM54732.1	AJY51856.1, AJY51883.1, AJY51860.1	CEP37337.1, CEP37361.1, CEP37341.1						ADZ90234.1		ABR69938.1
OceaOF1416	CAL17548.1	AFT72696.1	AJD50103.1	BAP14999.1			AIA76722.1			ALM54033.1	AJY48982.1	CEP34161.1	WP_018624179.1	AKE51468.1	ACV27487.1	orf19390	AOE49223.1			ABR70819.1	CCK74723.1
OceaOF1417	CAL17561.1	AFT69194.1	AJD49795.1	BAP15012.1	ABE59273.1	AJQ96289.1	AIA75578.1	ABC27571.1	CBV42506.1	ALM52529.1	AJY51299.1	CEP35559.1						ADZ92083.1	AEF55163.1	ABR70613.1
OceaOF1418	CAL17568.1	AFT71337.1, AFT71338.1	AJD46634.1	BAP15020.1			AIA76370.1			ALM54225.1	AJY50802.1	CEP36254.1	WP_018624214.1	AKE51489.1	ACV27444.1	orf19100	AOE49244.1, AOE49254.1
OceaOF1419	CAL17597.1	AFT69171.1	AJD49493.1	BAP15053.1		AJQ94277.1	AIA76382.1	ABC28508.1					WP_018624207.1			orf19170		ADZ90326.1	AEF55733.1	ABR70080.1	CCK77289.1	CCU73928.1	AHK17003.1
OceaOF1420	CAL17690.1	AFT72252.1	AJD46756.1	BAP15148.1		AJQ97121.1		ABC27994.1					WP_018624851.1	AKE52059.1	ACV26783.1	orf12760	AOE49869.1	ADZ92952.1	AEF56257.1	ABR73030.1	CCK75956.1
OceaOF1421	CAL17752.1	AFT68925.1	AJD46868.1	BAP15218.1	ABE58072.1		AIA75147.1		CBV41499.1	ALM51443.1	AJY52016.1	CEP37487.1	WP_018624111.1	AKE51407.1	ACV27561.1	orf20080	AOE49163.1
OceaOF1422	CAL17772.1	AFT72271.1	AJD46681.1	BAP15239.1		AJQ93571.1		ABC27206.1					WP_018623507.1	AKE51067.1	ACV25591.1	orf01150	AOE48836.1	ADZ92397.1			CCK77879.1	CCU74060.1	AHK17099.1
OceaOF1423	CAL17795.1	AFT68750.1	AJD46647.1	BAP15261.1	ABE59922.1	AJQ94396.1	AIA76781.1	ABC32510.1	CBV41581.1	ALM51692.1	AJY51444.1	CEP36908.1									CCK74314.1	CCU73984.1	AHK17046.1
OceaOF1424	CAL17818.1	AFT72402.1	AJD49767.1	BAP15284.1	ABE58845.1	AJQ93604.1	AIA75735.1		CBV41707.1	ALM53069.1	AJY50338.1	CEP35722.1								ABR69193.1	CCK77153.1	CCU71142.1	AHK16607.1
OceaOF1425	CAL17943.1	AFT68963.1	AJD46894.1	BAP15394.1	ABE59892.1	AJQ93924.1		ABC32641.1	CBV41603.1	ALM51734.1								ADZ92552.1	AEF55803.1	ABR72457.1	CCK77654.1	CCU70478.1	AHK14602.1
OceaOF1426					ABE58890.1	AJQ92928.1	AIA75839.1	ABC29042.1	CBV42073.1	ALM52899.1	AJY50387.1	CEP35806.1	WP_018624943.1	AKE52040.1	ACV26668.1		AOE49856.1	ADZ90601.1	AEF54008.1	ABR72181.1
OceaOF1427	CAL18071.1	AFT68532.1		BAP15535.1	ABE58672.1		AIA75924.1		CBV42134.1	ALM52285.1	AJY50474.1	CEP35895.1						ADZ89744.1	AEF56224.1	ABR72995.1	CCK77709.1	CCU73934.1	AHK17009.1
OceaOF1428	CAL18079.1		AJD48685.1	BAP15543.1		AJQ93091.1	AIA73950.1	ABC32260.1		ALM53950.1	AJY49218.1	CEP34422.1						ADZ92658.1	AEF53587.1	ABR72565.1	CCK75674.1	CCU71636.1	AHK16251.1
OceaOF1429	CAL18096.1	AFT72545.1	AJD49932.1	BAP15556.1	ABE60463.1	AJQ92789.1	AIA74330.1	ABC27902.1	CBV44149.1	ALM51011.1	AJY48776.1	CEP33834.1									CCK74205.1	CCU70524.1	AHK14633.1
OceaOF1430	CAL18152.1	AFT69244.1		BAP15612.1	ABE58110.1	AJQ97102.1	AIA75164.1		CBV41303.1	ALM54759.1	AJY51952.1, AJY51970.1	CEP37475.1								ABR69545.1	CCK74335.1	CCU73476.1	AHK14902.1
OceaOF1431	CAL18189.1	AFT71649.1	AJD49781.1	BAP15661.1			AIA75432.1		CBV42954.1	ALM51875.1	AJY51586.1	CEP37035.1						ADZ90541.1	AEF55709.1	ABR70109.1	CCK75461.1	CCU72826.1	AHK15391.1
OceaOF1432	CAL18191.1			BAP15663.1	ABE58291.1		AIA75418.1	ABC28885.1	CBV43514.1	ALM51625.1	AJY51600.1	CEP37049.1						ADZ92861.1	AEF56068.1	ABR69551.1	CCK75451.1	CCU72803.1	AHK15413.1
OceaOF1433	CAL18193.1	AFT72697.1	AJD50104.1	BAP15665.1		AJQ95135.1		ABC31726.1			AJY51540.1		WP_018624636.1	AKE51833.1	ACV27001.1	orf14930	AOE49617.1				CCK75810.1	CCU72425.1	AHK15688.1
OceaOF1434	CAL18194.1	AFT68505.1, AFT72698.1	AJD49983.1	BAP15666.1	ABE58792.1		AIA75517.1	ABC29044.1, ABC30260.1, ABC30492.1	CBV41920.1	ALM52016.1	AJY50186.1	CEP35493.1									CCK76740.1
OceaOF1435		AFT69123.1, AFT72669.1, AFT69936.1			ABE58776.1	AJQ94650.1	AIA74617.1	ABC28121.1	CBV41000.1	ALM54181.1	AJY52660.1	CEP34054.1, CEP38080.1						ADZ92746.1	AEF56001.1	ABR69664.1
OceaOF1436					ABE59713.1	AJQ96666.1, AJQ96148.1	AIA75887.1	ABC30368.1					WP_018625240.1		ACV25992.1	orf05140	AOE50579.1		AEF53215.1, AEF55312.1	ABR69163.1	CCK77484.1	CCU73058.1	AHK15210.1
OceaOF1437		AFT69351.1	AJD46569.1		ABE59476.1		AIA74741.1	ABC32933.1	CBV42622.1	ALM52459.1	AJY52526.1	CEP37933.1						ADZ90106.1	AEF53631.1	ABR72712.1	CCK76386.1	CCU72734.1	AHK15460.1
OceaOF1438		AFT69964.1				AJQ92360.1, AJQ95126.1	AIA75349.1	ABC27408.1, ABC29128.1			AJY51691.1	CEP37138.1						ADZ91621.1, ADZ89343.1	AEF56146.1	ABR69359.1	CCK76441.1	CCU72357.1	AHK15739.1
OceaOF1439		AFT71088.1	AJD48581.1					ABC30842.1			AJY49165.1		WP_018624663.1	AKE51855.1	ACV26969.1	orf14690	AOE49650.1	ADZ90991.1	AEF55433.1	ABR70377.1	CCK74498.1	CCU73761.1	AHK17882.1
OceaOF1440					ABE59674.1		AIA75540.1	ABC32761.1	CBV43260.1	ALM51794.1	AJY51342.1	CEP35515.1		AKE51051.1			AOE48823.1	ADZ90300.1	AEF55843.1	ABR69989.1	CCK74559.1	CCU73095.1	AHK15173.1
OceaOF1441		AFT71319.1	AJD47937.1		ABE59349.1	AJQ97918.1	AIA75981.1		CBV42343.1	ALM52734.1	AJY50538.1, AJY49494.1	CEP35960.1, CEP34671.1						ADZ91856.1, ADZ90833.1	AEF55326.1	ABR70437.1
OceaOF1442						AJQ96376.1	AIA74662.1	ABC32992.1	CBV42329.1	ALM52746.1			WP_026309326.1		ACV26639.1	orf11670	AOE49841.1	ADZ91211.1	AEF55290.1	ABR70454.1	CCK75978.1	CCU72238.1	AHK15811.1
OceaOF1443		AFT71460.1	AJD47523.1, AJD48703.1, AJD49264.1					ABC27524.1			AJY52498.1	CEP36846.1				orf18960	AOE49263.1	ADZ91353.1			CCK74841.1, CCK75264.1, CCK74512.1	CCU70633.1	AHK15263.1
OceaOF1444		AFT71651.1	AJD49324.1		ABE59362.1	AJQ95966.1	AIA74584.1	ABC31849.1	CBV44215.1	ALM54288.1		CEP38115.1						ADZ92433.1	AEF53879.1	ABR72331.1	CCK75417.1	CCU72888.1	AHK15337.1
OceaOF1445		AFT71655.1	AJD49326.1		ABE59366.1	AJQ95969.1	AIA74580.1	ABC31852.1	CBV44217.1	ALM54286.1		CEP38119.1						ADZ92435.1	AEF53877.1	ABR72333.1	CCK75414.1	CCU72891.1	AHK15335.1
OceaOF1446		AFT71656.1	AJD49328.1		ABE59367.1	AJQ96311.1	AIA74579.1	ABC31853.1	CBV44218.1	ALM54285.1		CEP38120.1						ADZ92436.1	AEF53876.1	ABR72334.1	CCK75413.1	CCU72892.1	AHK15334.1
OceaOF1447		AFT71670.1	AJD49341.1		ABE59380.1	AJQ96728.1	AIA74565.1	ABC31077.1	CBV44230.1	ALM54274.1		CEP38134.1						ADZ92422.1	AEF53890.1	ABR72320.1	CCK76501.1	CCU71504.1	AHK16345.1
OceaOF1448		AFT71673.1	AJD49344.1		ABE59383.1	AJQ96348.1	AIA74562.1	ABC31511.1	CBV44233.1	ALM54271.1		CEP38137.1						ADZ92568.1	AEF55815.1	ABR72469.1	CCK75383.1	CCU72921.1	AHK15311.1
OceaOF1449		AFT71679.1	AJD49350.1		ABE59306.1	AJQ96340.1	AIA74559.1	ABC31872.1	CBV44242.1	ALM54231.1		CEP38140.1						ADZ92455.1	AEF53858.1	ABR72352.1	CCK75388.1	CCU72917.1	AHK15315.1
OceaOF1450		AFT71680.1	AJD49351.1		ABE59307.1	AJQ96338.1	AIA74558.1	ABC31871.1	CBV44243.1	ALM54232.1		CEP38141.1						ADZ92454.1	AEF53859.1	ABR72351.1	CCK75389.1	CCU72916.1	AHK15316.1
OceaOF1451		AFT71681.1	AJD49352.1		ABE59308.1	AJQ96337.1	AIA74557.1	ABC31870.1	CBV44244.1	ALM54233.1		CEP38142.1						ADZ92453.1	AEF53860.1	ABR72350.1	CCK75390.1	CCU72915.1	AHK15317.1
OceaOF1452		AFT71683.1	AJD49354.1		ABE59310.1	AJQ96334.1	AIA74555.1	ABC31868.1	CBV44246.1	ALM54235.1		CEP38144.1						ADZ92451.1	AEF53862.1	ABR72348.1	CCK75392.1	CCU72913.1	AHK15318.1
OceaOF1453		AFT71687.1	AJD49358.1		ABE59314.1	AJQ96317.1	AIA74551.1	ABC31859.1	CBV44250.1	ALM54239.1		CEP38148.1						ADZ92442.1	AEF53870.1	ABR72340.1	CCK75407.1	CCU72898.1	AHK15328.1
OceaOF1454		AFT71690.1	AJD49361.1		ABE59317.1	AJQ96314.1	AIA74548.1	ABC31856.1	CBV44252.1	ALM54242.1		CEP38151.1						ADZ92439.1	AEF53873.1	ABR72337.1	CCK75410.1	CCU72895.1	AHK15331.1
OceaOF1455		AFT71692.1	AJD49363.1		ABE59319.1	AJQ96312.1	AIA74546.1	ABC31854.1	CBV44254.1	ALM54244.1		CEP38153.1						ADZ92437.1	AEF53875.1	ABR72335.1	CCK75412.1	CCU72893.1	AHK15333.1
OceaOF1456		AFT71696.1	AJD49369.1		ABE59323.1	AJQ96775.1	AIA74542.1	ABC31179.1	CBV44258.1	ALM54252.1		CEP38157.1						ADZ92577.1	AEF55824.1	ABR72478.1	CCK75374.1	CCU72982.1	AHK15276.1
OceaOF1457		AFT71697.1	AJD49370.1		ABE59324.1	AJQ96776.1	AIA74541.1	ABC31180.1	CBV44259.1	ALM54253.1		CEP38158.1						ADZ92578.1	AEF55825.1	ABR72479.1	CCK75373.1	CCU72986.1	AHK15274.1
OceaOF1458		AFT71698.1	AJD49371.1		ABE59325.1	AJQ96777.1	AIA74540.1	ABC31181.1	CBV44260.1	ALM54254.1		CEP38159.1						ADZ92579.1	AEF55826.1	ABR72480.1	CCK75372.1	CCU72987.1	AHK15273.1
OceaOF1459		AFT71699.1	AJD49372.1		ABE59326.1	AJQ96778.1	AIA74539.1	ABC31182.1	CBV44261.1	ALM54255.1		CEP38160.1						ADZ92580.1	AEF55827.1	ABR72481.1	CCK75371.1	CCU72988.1	AHK15272.1
OceaOF1460		AFT71702.1	AJD49375.1		ABE59329.1	AJQ96782.1	AIA74536.1	ABC31185.1	CBV44264.1	ALM54258.1		CEP38163.1						ADZ92583.1	AEF55830.1	ABR72484.1	CCK75368.1	CCU72992.1	AHK15269.1
OceaOF1461		AFT71703.1	AJD49376.1		ABE59330.1	AJQ96783.1	AIA74535.1	ABC31186.1	CBV44265.1	ALM54259.1		CEP38164.1						ADZ92584.1	AEF55831.1	ABR72485.1	CCK75367.1	CCU72993.1	AHK15268.1
OceaOF1462		AFT72351.1			ABE60310.1	AJQ94282.1	AIA73856.1	ABC29352.1	CBV43702.1	ALM51324.1	AJY49411.1	CEP34602.1						ADZ92021.1	AEF55587.1	ABR72136.1	CCK75511.1	CCU72703.1	AHK15484.1
OceaOF1463						AJQ95224.1	AIA76691.1	ABC30875.1	CBV42364.1	ALM53462.1		CEP36799.1, CEP36787.1	WP_018624689.1	AKE51886.1	ACV26943.1	orf14430	AOE49678.1	ADZ92794.1	AEF53471.1	ABR72802.1
OceaOF1464		AFT72449.1				AJQ93660.1	AIA73333.1	ABC32043.1	CBV41463.1	ALM51550.1	AJY50114.1	CEP35378.1						ADZ92478.1	AEF53840.1	ABR72371.1, ABR69272.1	CCK77062.1	CCU71203.1	AHK17776.1
OceaOF1465					ABE60610.1		AIA74367.1	ABC27649.1	CBV44305.1	ALM54385.1	AJY48640.1	CEP33735.1	WP_018624160.1	AKE51457.1	ACV27507.1	orf19600	AOE49208.1	ADZ93358.1	AEF56512.1	ABR73310.1
OceaOF1466			AJD47156.1		ABE58551.1	AJQ97884.1	AIA75513.1	ABC29036.1	CBV41772.1	ALM52993.1	AJY50181.1	CEP35489.1						ADZ90866.1, ADZ92992.1	AEF53304.1	ABR72424.1		CCU70748.1	AHK14798.1
OceaOF1467			AJD47157.1		ABE58550.1	AJQ97883.1	AIA75514.1	ABC29035.1	CBV41773.1	ALM52992.1	AJY50182.1	CEP35490.1						ADZ92991.1, ADZ90867.1	AEF53303.1	ABR72423.1		CCU70747.1	AHK14797.1
OceaOF1468			AJD47299.1		ABE57477.1	AJQ93975.1	AIA73469.1	ABC33627.1	CBV41538.1	ALM54006.1	AJY49858.1	CEP35082.1						ADZ91716.1	AEF55094.1	ABR70694.1	CCK77120.1	CCU71317.1	AHK16476.1
OceaOF1469			AJD48595.1				AIA75611.1	ABC29104.1	CBV41629.1	ALM51817.1	AJY50236.1	CEP35598.1	WP_018623946.1	AKE51245.1	ACV27733.1	orf21670	AOE49011.1				CCK75828.1	CCU72406.1	AHK15704.1
OceaOF1470			AJD48766.1		ABE60368.1	AJQ96626.1	AIA74870.1	ABC31688.1	CBV43755.1	ALM53860.1	AJY52316.1	CEP37809.1						ADZ91165.1	AEF54979.1	ABR71302.1	CCK76341.1	CCU71675.1	AHK16224.1
OceaOF1471					ABE58554.1	AJQ97898.1, AJQ97329.1	AIA73987.1		CBV41777.1	ALM52988.1			WP_018624609.1	AKE51807.1	ACV26429.1	orf15150	AOE49599.1	ADZ92998.1, ADZ93011.1		ABR72429.1, ABR72421.1
OceaOF1472					ABE58496.1				CBV40939.1, CBV41447.1, CBV42691.1, CBV43295.1	ALM50904.1, ALM52400.1, ALM54541.1	AJY49351.1, AJY51835.1	CEP34531.1, CEP37321.1						ADZ89364.1	AEF55928.1	ABR71211.1
OceaOF1473					ABE58675.1	AJQ95292.1, AJQ97912.1	AIA75926.1	ABC29577.1	CBV42136.1	ALM52295.1	AJY50476.1	CEP35897.1						ADZ93380.1, ADZ92547.1	AEF56534.1, AEF55800.1	ABR73340.1, ABR72454.1
OceaOF1474					ABE58969.1				CBV42924.1	ALM52187.1	AJY51080.1	CEP36551.1	WP_018624311.1	AKE51578.1	ACV27353.1	orf18100	AOE49355.1				CCK76101.1	CCU73683.1, CCU72088.1	AHK16846.1, AHK15919.1
OceaOF1475					ABE59005.1		AIA76281.1, AIA74122.1	ABC27508.1, ABC28378.1, ABC29195.1, ABC30081.1, ABC31210.1	CBV42599.1	ALM52780.1	AJY50854.1, AJY53203.1	CEP36277.1, CEP36243.1, CEP35093.1
OceaOF1476					ABE59140.1	AJQ92138.1	AIA74766.1, AIA75985.1	ABC27978.1	CBV42349.1	ALM52726.1	AJY50543.1	CEP35964.1						ADZ92096.1	AEF54438.1	ABR71611.1	CCK77443.1	CCU73674.1	AHK16837.1
OceaOF1477					ABE59454.1		AIA75938.1	ABC32666.1	CBV42884.1	ALM52341.1	AJY50490.1	CEP35911.1	WP_018624671.1	AKE51867.1	ACV26961.1	orf14610	AOE49659.1	ADZ93355.1	AEF56509.1	ABR73307.1
OceaOF1478					ABE59818.1	AJQ97849.1	AIA76708.1	ABC27394.1	CBV43302.1	ALM51770.1, ALM51763.1	AJY51376.1	CEP36850.1						ADZ90717.1	AEF54245.1	ABR71785.1	CCK75984.1	CCU72233.1	AHK15812.1
OceaOF1479					ABE60169.1	AJQ95393.1	AIA73460.1		CBV41294.1	ALM53649.1	AJY49867.1	CEP35113.1	WP_018625279.1	AKE52722.1	ACV26030.1	orf05520	AOE50543.1	ADZ90726.1	AEF54252.1	ABR71777.1
OceaOF1480					ABE60274.1	AJQ96743.1	AIA73782.1		CBV43861.1	ALM53923.1	AJY49524.1	CEP34701.1	WP_018624139.1	AKE51435.1	ACV27536.1	orf19820		ADZ89596.1	AEF56320.1	ABR69612.1, ABR73129.1
OceaOF1481					ABE60353.1	AJQ94482.1	AIA74885.1	ABC28624.1	CBV43740.1	ALM53846.1	AJY52300.1	CEP37794.1		AKE52761.1				ADZ89975.1	AEF53664.1	ABR72665.1	CCK76743.1	CCU71426.1	AHK16397.1
OceaOF1482					ABE60612.1		AIA74365.1	ABC27646.1	CBV44307.1	ALM54848.1	AJY48643.1	CEP33737.1	WP_018624171.1	AKE51462.1	ACV27497.1	orf19500	AOE49213.1	ADZ93360.1	AEF56514.1	ABR73312.1
OceaOF1483						AJQ93715.1		ABC32128.1, ABC27606.1, ABC31036.1, ABC33089.1, ABC28002.1, ABC28071.1, ABC33696.1, ABC28048.1, ABC28848.1, ABC32745.1, ABC28512.1, ABC30346.1, ABC30067.1													CCK76948.1
OceaOF1484						AJQ94647.1	AIA75287.1	ABC31154.1		ALM53180.1	AJY52768.1	CEP37245.1	WP_018624920.1		ACV26731.1	orf12190		ADZ91286.1	AEF54706.1	ABR71231.1	CCK76511.1	CCU71490.1	AHK16354.1
OceaOF1485						AJQ95690.1	AIA74155.1	ABC27841.1	CBV40950.1	ALM50929.1	AJY52340.1		WP_018624704.1	AKE51898.1	ACV26929.1	orf14290	AOE49690.1	ADZ89730.1, ADZ92319.1	AEF55385.1	ABR72047.1
OceaOF1486						AJQ95941.1	AIA74259.1	ABC33137.1		ALM54453.1	AJY48852.1	CEP33944.1	WP_018624945.1		ACV26655.1	orf11820	AOE49847.1		AEF55363.1	ABR70395.1	CCK77712.1	CCU71989.1	AHK15997.1
OceaOF1487								ABC27506.1, ABC27736.1, ABC28057.1, ABC28199.1, ABC28320.1, ABC29615.1, ABC31103.1, ABC32272.1, ABC33028.1		ALM50962.1	AJY48896.1, AJY48994.1, AJY49384.1, AJY49394.1, AJY51921.1
OceaOF1488	CAL15503.1	AFT68309.1	AJD46438.1	BAP12908.1	ABE60364.1			ABC28943.1					WP_018623994.1	AKE51305.1	ACV27684.1	orf21180	AOE49059.1				CCK75294.1	CCU72376.1	AHK15724.1
OceaOF1489	CAL15524.1, CAL17934.1, CAL17935.1	AFT72281.1, AFT69504.1		BAP12930.1, BAP15386.1	ABE60526.1		AIA74226.1	ABC28261.1		ALM54842.1	AJY51853.1											CCU71889.1	AHK16066.1
OceaOF1490	CAL15550.1	AFT68350.1	AJD49994.1	BAP12955.1		AJQ93480.1		ABC27444.1					WP_018623439.1	AKE53050.1	ACV25653.1	orf01820	AOE50866.1				CCK74272.1	CCU70726.1	AHK14786.1
OceaOF1491	CAL15553.1	AFT68353.1	AJD49997.1	BAP12958.1		AJQ93477.1		ABC27447.1					WP_018623442.1	AKE53052.1	ACV25650.1	orf01790	AOE50869.1				CCK74269.1	CCU70723.1	AHK14783.1
OceaOF1492	CAL15554.1	AFT68354.1	AJD49998.1	BAP12959.1		AJQ93476.1		ABC27448.1					WP_018623443.1	AKE53053.1	ACV25649.1	orf01780	AOE50870.1				CCK74268.1	CCU70722.1	AHK14782.1
OceaOF1493	CAL15555.1	AFT68355.1	AJD49999.1	BAP12960.1		AJQ93475.1		ABC27449.1					WP_018623444.1	AKE53054.1	ACV25648.1	orf01770	AOE50871.1				CCK74267.1	CCU70721.1	AHK14781.1
OceaOF1494	CAL15557.1	AFT68357.1	AJD50001.1	BAP12962.1		AJQ93473.1		ABC27451.1					WP_018623445.1	AKE53055.1	ACV25646.1	orf01750	AOE50873.1				CCK74265.1	CCU70719.1	AHK14779.1
OceaOF1495	CAL15611.1	AFT72609.1	AJD49956.1	BAP13019.1		AJQ92956.1		ABC27672.1					WP_026309153.1	AKE52909.1	ACV25814.1	orf03420	AOE50732.1				CCK78049.1	CCU70610.1	AHK14701.1
OceaOF1496	CAL15638.1, CAL15730.1	AFT68866.1, AFT70326.1	AJD48673.1, AJD49800.1	BAP13047.1, BAP13143.1																	CCK75242.1, CCK75333.1	CCU71147.1, CCU71160.1	AHK16593.1, AHK16603.1
OceaOF1497	CAL15640.1, CAL18043.1	AFT70328.1, AFT68565.1, AFT68578.1, AFT70809.1, AFT70875.1	AJD46625.1, AJD48667.1, AJD46627.1, AJD48961.1, AJD48980.1	BAP13049.1, BAP15504.1
OceaOF1498	CAL15687.1		AJD47972.1	BAP13099.1		AJQ96736.1	AIA75206.1	ABC27101.1	CBV42315.1	ALM52763.1	AJY51887.1	CEP37365.1						ADZ90842.1	AEF54547.1	ABR71476.1	CCK74381.1
OceaOF1499	CAL15688.1		AJD47971.1	BAP13100.1		AJQ96735.1	AIA75207.1	ABC27100.1	CBV42314.1	ALM52764.1	AJY51886.1	CEP37364.1						ADZ90841.1	AEF54546.1	ABR71477.1	CCK74380.1
OceaOF1500	CAL15690.1		AJD47969.1	BAP13102.1		AJQ96733.1	AIA75209.1	ABC27098.1	CBV42312.1	ALM52766.1	AJY51884.1	CEP37362.1						ADZ90839.1	AEF54544.1	ABR71479.1	CCK74379.1
OceaOF1501	CAL15700.1	AFT72337.1		BAP13112.1	ABE57829.1	AJQ96268.1		ABC31462.1	CBV41156.1	ALM51190.1								ADZ91399.1	AEF54773.1	ABR71142.1	CCK77130.1	CCU73202.1	AHK15102.1
OceaOF1502	CAL15920.1	AFT71972.1	AJD47077.1	BAP13338.1		AJQ97418.1		ABC32574.1					WP_018625762.1	AKE52191.1	ACV26497.1	orf10290	AOE49992.1				CCK74772.1	CCU73263.1	AHK17321.1
OceaOF1503		AFT71560.1	AJD47813.1		ABE58868.1	AJQ93730.1	AIA76387.1	ABC27743.1	CBV41744.1	ALM53054.1	AJY50952.1	CEP36410.1						ADZ89764.1	AEF56204.1	ABR72976.1	CCK77731.1
OceaOF1504	CAL16036.1	AFT71765.1	AJD46852.1	BAP13456.1		AJQ92791.1		ABC33505.1, ABC27362.1					WP_018625080.1		ACV26526.1	orf10550	AOE50284.1				CCK77316.1	CCU73099.1	AHK15171.1
OceaOF1505	CAL16084.1	AFT71713.1	AJD47441.1	BAP13504.1		AJQ94980.1		ABC32785.1					WP_018625568.1	AKE52370.1	ACV26324.1	orf08370	AOE50185.1				CCK76321.1	CCU71551.1	AHK17697.1
OceaOF1506	CAL16109.1		AJD48985.1	BAP13529.1		AJQ96753.1	AIA75191.1		CBV41516.1		AJY51906.1	CEP37382.1						ADZ91725.1	AEF55104.1	ABR70679.1	CCK77264.1	CCU71771.1	AHK16165.1
OceaOF1507	CAL16156.1	AFT71190.1	AJD48994.1	BAP13579.1	ABE57543.1		AIA74207.1, AIA73605.1		CBV44185.1	ALM54200.1	AJY50668.1, AJY52955.1, AJY49706.1	CEP34921.1									CCK75782.1
OceaOF1508	CAL16184.1	AFT71516.1		BAP13610.1	ABE57447.1	AJQ95018.1	AIA73360.1	ABC29605.1	CBV41495.1	ALM51556.1	AJY50087.1	CEP35351.1						ADZ89887.1	AEF53491.1	ABR69690.1
OceaOF1509	CAL16359.1			BAP13822.1		AJQ92450.1, AJQ96438.1	AIA76759.1	ABC29220.1		ALM53710.1	AJY51415.1	CEP36888.1							AEF53567.1	ABR69772.1	CCK76146.1	CCU72938.1	AHK15299.1
OceaOF1510	CAL16380.1	AFT70027.1		BAP13845.1			AIA76735.1				AJY51420.1	CEP36866.1		AKE52346.1				ADZ92501.1	AEF53825.1	ABR69734.1, ABR72386.1	CCK75576.1	CCU72937.1	AHK15300.1
OceaOF1511	CAL16392.1	AFT70038.1	AJD48493.1	BAP13857.1				ABC31662.1	CBV42648.1				WP_018625574.1	AKE52362.1	ACV26330.1	orf08440	AOE50179.1				CCK75593.1	CCU72660.1	AHK15524.1
OceaOF1512	CAL16398.1	AFT70053.1	AJD47717.1	BAP13863.1			AIA73979.1			ALM51366.1	AJY49153.1	CEP34349.1	WP_051082518.1	AKE52830.1	ACV25888.1	orf04200	AOE50663.1				CCK76475.1
OceaOF1513	CAL16470.1	AFT70097.1		BAP13938.1	ABE59024.1		AIA73606.1		CBV42564.1	ALM54763.1	AJY49705.1	CEP34920.1	WP_018623556.1	AKE51025.1	ACV25541.1	orf00690	AOE48797.1
OceaOF1514	CAL16536.1		AJD48167.1	BAP14005.1	ABE58474.1		AIA75230.1		CBV43118.1		AJY51825.1	CEP37313.1						ADZ93067.1	AEF54299.1	ABR71728.1	CCK77239.1	CCU71877.1	AHK16078.1
OceaOF1515					ABE58907.1	AJQ92435.1	AIA75855.1, AIA74748.1	ABC27798.1	CBV42089.1		AJY50403.1	CEP35822.1, CEP37173.1			ACV27799.1					ABR72824.1	CCK75687.1	CCU73573.1	AHK16754.1
OceaOF1516					ABE59291.1	AJQ95412.1	AIA76048.1	ABC29334.1	CBV42573.1	ALM52512.1	AJY50623.1	CEP36046.1						ADZ92128.1	AEF55236.1	ABR70500.1	CCK76216.1	CCU72258.1	AHK15792.1
OceaOF1517	CAL16634.1	AFT70515.1	AJD48368.1	BAP14107.1	ABE59968.1	AJQ97732.1		ABC33220.1		ALM53006.1			WP_018624976.1	AKE52029.1	ACV26630.1	orf11570	AOE49829.1			ABR73033.1
OceaOF1518		AFT71661.1	AJD49333.1		ABE59372.1	AJQ96327.1	AIA74574.1	ABC27371.1	CBV44221.1	ALM54281.1		CEP38125.1						ADZ90378.1		ABR72207.1	CCK75399.1	CCU72906.1	AHK15322.1
OceaOF1519	CAL16794.1	AFT70554.1	AJD46909.1	BAP14269.1			AIA73687.1	ABC29096.1	CBV43425.1	ALM51575.1	AJY49598.1	CEP34781.1	WP_018625206.1		ACV25959.1	orf04860	AOE50599.1
OceaOF1520	CAL16832.1	AFT70589.1	AJD47968.1	BAP14281.1		AJQ97686.1	AIA75822.1	ABC29414.1	CBV42199.1	ALM52225.1	AJY50371.1	CEP35789.1									CCK76277.1	CCU72019.1	AHK15976.1
OceaOF1521	CAL16833.1	AFT70590.1	AJD47967.1	BAP14282.1		AJQ97685.1	AIA75823.1	ABC29413.1	CBV42200.1	ALM52226.1	AJY50372.1	CEP35790.1									CCK76278.1	CCU72018.1	AHK15977.1
OceaOF1522	CAL16834.1	AFT70591.1	AJD47966.1	BAP14283.1	ABE58264.1		AIA73301.1	ABC27954.1	CBV43388.1	ALM51603.1	AJY50146.1	CEP35414.1						ADZ89976.1	AEF53665.1	ABR72664.1
OceaOF1523	CAL16899.1	AFT70893.1	AJD48074.1	BAP14350.1		AJQ94999.1		ABC29457.1					WP_018624282.1	AKE51547.1	ACV27382.1	orf18430	AOE49327.1				CCK76118.1	CCU71971.1	AHK16008.1
OceaOF1524	CAL16900.1	AFT70894.1	AJD48073.1	BAP14351.1		AJQ94998.1		ABC29456.1					WP_018624281.1	AKE51546.1	ACV27383.1	orf18440	AOE49326.1				CCK76119.1	CCU71970.1	AHK16009.1
OceaOF1525	CAL16901.1	AFT70895.1	AJD48072.1	BAP14352.1		AJQ94997.1		ABC29168.1					WP_018624280.1	AKE51545.1	ACV27384.1	orf18450	AOE49325.1				CCK76120.1	CCU71969.1	AHK16010.1
OceaOF1526	CAL16967.1	AFT70739.1	AJD47989.1	BAP14421.1									WP_018624586.1	AKE51784.1	ACV26407.1	orf15370	AOE49574.1				CCK76261.1	CCU72035.1, CCU70578.1	AHK14674.1, AHK15966.1
OceaOF1527	CAL17012.1	AFT71099.1	AJD48599.1	BAP14466.1				ABC31332.1										ADZ91525.1, ADZ92164.1	AEF54738.1, AEF53779.1	ABR71183.1	CCK77427.1, CCK75222.1	CCU72512.1	AHK15619.1
OceaOF1528	CAL17168.1	AFT69732.1		BAP14627.1	ABE57874.1	AJQ93945.1	AIA73833.1	ABC27155.1	CBV43988.1	ALM54141.1	AJY49456.1	CEP34649.1									CCK75521.1	CCU72624.1	AHK15541.1
OceaOF1529	CAL17172.1		AJD47311.1	BAP14631.1		AJQ96387.1	AIA75170.1	ABC32463.1, ABC28155.1				CEP37462.1	WP_018623563.1		ACV25533.1	orf00620				ABR70360.1		CCU73104.1	AHK15166.1
OceaOF1530	CAL17196.1	AFT71245.1	AJD48557.1	BAP14654.1		AJQ96448.1						CEP36798.1	WP_018625560.1	AKE52378.1	ACV26316.1	orf08290	AOE50194.1				CCK75568.1	CCU72689.1	AHK15497.1
OceaOF1531			AJD47251.1			AJQ93029.1	AIA73945.1	ABC28175.1	CBV42235.1	ALM52485.1	AJY49229.1	CEP34434.1						ADZ92130.1		ABR70498.1	CCK74339.1, CCK77349.1	CCU73742.1	AHK16873.1
OceaOF1532	CAL17272.1			BAP14736.1	ABE58704.1	AJQ94589.1	AIA75461.1		CBV41898.1		AJY51557.1	CEP37006.1						ADZ92075.1	AEF55162.1	ABR70614.1	CCK75802.1	CCU72432.1	AHK15685.1
OceaOF1533	CAL17283.1	AFT71464.1	AJD48484.1	BAP14745.1		AJQ95210.1		ABC31275.1					WP_015780726.1	AKE51726.1	ACV27120.1	orf15910	AOE49508.1				CCK75555.1	CCU72586.1	AHK15562.1
OceaOF1534	CAL17355.1	AFT72519.1	AJD49875.1	BAP14821.1		AJQ96385.1		ABC29753.1					WP_018624175.1		ACV27493.1	orf19460	AOE49219.1		AEF55445.1	ABR70362.1		CCU72875.1	AHK15347.1
OceaOF1535					ABE58903.1	AJQ94518.1	AIA75852.1	ABC32488.1	CBV42086.1	ALM52888.1	AJY50400.1	CEP35819.1						ADZ90747.1	AEF54274.1	ABR71755.1	CCK74708.1	CCU73291.1	AHK15036.1
OceaOF1536	CAL17471.1	AFT69285.1	AJD49216.1	BAP14938.1		AJQ96401.1		ABC32781.1					WP_018623521.1	AKE51054.1	ACV25574.1	orf01020	AOE48825.1				CCK74576.1	CCU71091.1	AHK16641.1
OceaOF1537	CAL17480.1	AFT69279.1	AJD50074.1	BAP14947.1	ABE59179.1		AIA76182.1	ABC28253.1	CBV42590.1	ALM52656.1	AJY50763.1	CEP36221.1									CCK74587.1	CCU70776.1	AHK17210.1
OceaOF1538	CAL17501.1	AFT69254.1	AJD49407.1	BAP14968.1		AJQ94287.1	AIA74257.1		CBV42218.1		AJY48854.1	CEP33946.1	WP_018624098.1	AKE51395.1	ACV27574.1	orf20220	AOE49151.1
OceaOF1539	CAL17537.1		AJD47500.1	BAP14988.1	ABE58411.1, ABE59711.1		AIA74168.1		CBV42708.1		AJY51862.1	CEP37343.1		AKE51682.1	ACV27450.1			ADZ91972.1	AEF55563.1	ABR70557.1
OceaOF1540	CAL17567.1		AJD49572.1	BAP15019.1	ABE57814.1		AIA76372.1	ABC28233.1	CBV42777.1	ALM54210.1	AJY50804.1	CEP36256.1						ADZ89378.1		ABR69008.1	CCK77328.1	CCU72330.1
OceaOF1541	CAL17660.1	AFT69049.1	AJD49577.1	BAP15118.1	ABE59875.1		AIA76636.1	ABC32065.1	CBV41614.1	ALM51745.1	AJY51215.1	CEP36689.1									CCK77687.1	CCU73433.1	AHK14933.1
OceaOF1542	CAL17721.1	AFT68896.1	AJD46721.1	BAP15180.1		AJQ94028.1		ABC28219.1					WP_018623974.1	AKE51287.1	ACV27704.1	orf21380	AOE49043.1	ADZ92761.1	AEF56015.1	ABR69650.1
OceaOF1543	CAL17748.1	AFT68929.1	AJD46872.1	BAP15214.1	ABE57374.1		AIA74475.1	ABC27928.1	CBV40895.1	ALM50868.1	AJY52752.1	CEP38201.1						ADZ92496.1	AEF53830.1	ABR72381.1
OceaOF1544	CAL17751.1	AFT68926.1	AJD46869.1	BAP15217.1		AJQ97840.1		ABC28692.1					WP_018625477.1	AKE51633.1	ACV26228.1	orf07430	AOE49413.1				CCK77676.1	CCU73966.1	AHK17036.1
OceaOF1545	CAL17774.1	AFT72285.1	AJD46677.1	BAP15241.1			AIA76721.1		CBV41287.1	ALM54034.1	AJY48981.1	CEP34160.1			ACV25529.1	orf00590				ABR70544.1	CCK76105.1	CCU72331.1
OceaOF1546	CAL17803.1	AFT68742.1		BAP15269.1				ABC33362.1					WP_018624866.1, WP_018624931.1		ACV26721.1, ACV26768.1	orf12630, orf12050					CCK76889.1, CCK77955.1	CCU72147.1	AHK15871.1
OceaOF1547	CAL17805.1	AFT68740.1		BAP15271.1	ABE60174.1	AJQ94639.1	AIA73463.1		CBV41288.1	ALM53651.1	AJY49864.1	CEP35089.1						ADZ92288.1	AEF54188.1	ABR71833.1	CCK77641.1
OceaOF1548	CAL17815.1	AFT72399.1		BAP15281.1		AJQ92164.1	AIA75746.1	ABC33111.1	CBV41714.1	ALM52053.1	AJY50342.1	CEP35732.1						ADZ90509.1	AEF53927.1	ABR72282.1	CCK74456.1
OceaOF1549	CAL17882.1	AFT72198.1	AJD49758.1	BAP15346.1	ABE58373.1	AJQ93060.1	AIA73550.1		CBV43347.1	ALM53522.1	AJY49773.1	CEP34984.1							AEF53219.1	ABR69196.1	CCK76116.1
OceaOF1550	CAL17884.1	AFT72200.1, AFT69631.1	AJD49760.1	BAP15348.1	ABE57875.1		AIA73832.1		CBV43987.1	ALM54818.1	AJY49457.1	CEP34650.1									CCK74915.1	CCU71609.1	AHK16269.1
OceaOF1551		AFT71616.1			ABE57407.1	AJQ93264.1		ABC32735.1, ABC32194.1					WP_033413759.1	AKE52946.1	ACV25765.1	orf02940	AOE50768.1	ADZ93115.1	AEF54344.1	ABR73038.1, ABR71681.1
OceaOF1552	CAL18050.1	AFT68570.1	AJD46614.1	BAP15511.1		AJQ93541.1		ABC27947.1					WP_018623784.1	AKE51113.1	ACV27878.1	orf23140	AOE48880.1				CCK74302.1	CCU73997.1	AHK17056.1
OceaOF1553	CAL18056.1	AFT68556.1	AJD46597.1	BAP15519.1	ABE60499.1		AIA74304.1	ABC28397.1	CBV44173.1	ALM50986.1	AJY48814.1	CEP33879.1									CCK74295.1	CCU74003.1	AHK17061.1
OceaOF1554	CAL18088.1	AFT72536.1	AJD49907.1	BAP15552.1	ABE57616.1	AJQ94297.1	AIA74504.1		CBV41021.1	ALM54821.1	AJY52717.1	CEP37856.1									CCK76326.1	CCU71544.1	AHK16316.1
OceaOF1555	CAL18125.1	AFT72620.1	AJD49965.1	BAP15586.1	ABE58838.1	AJQ95652.1	AIA75602.1		CBV41381.1	ALM54247.1	AJY50226.1	CEP35588.1							AEF53458.1		CCK76309.1	CCU72167.1
OceaOF1556	CAL18131.1	AFT72626.1	AJD49971.1	BAP15592.1	ABE58831.1	AJQ92228.1	AIA75594.1		CBV42012.1	ALM52092.1	AJY50214.1	CEP35575.1									CCK77343.1	CCU70595.1	AHK14687.1
OceaOF1557	CAL18132.1	AFT72627.1	AJD49972.1	BAP15593.1	ABE58830.1	AJQ92227.1	AIA75593.1		CBV42011.1	ALM52091.1	AJY50213.1	CEP35574.1									CCK77342.1	CCU70594.1	AHK14686.1
OceaOF1558	CAL18133.1	AFT72628.1	AJD49973.1	BAP15594.1	ABE58829.1	AJQ92226.1	AIA75592.1		CBV42010.1	ALM52090.1	AJY50212.1	CEP35573.1									CCK77341.1	CCU70593.1	AHK14685.1
OceaOF1559		AFT70010.1, AFT72586.1	AJD50029.1, AJD49864.1		ABE59691.1, ABE59030.1		AIA75075.1			ALM53888.1	AJY52862.1	CEP37562.1			ACV25810.1	orf15830		ADZ92732.1		ABR71411.1
OceaOF1560					ABE59257.1	AJQ94590.1	AIA76113.1	ABC31510.1	CBV42501.1	ALM52534.1	AJY50694.1	CEP36150.1						ADZ92789.1	AEF53390.1	ABR69574.1	CCK76058.1	CCU72199.1	AHK15844.1
OceaOF1561		AFT68737.1			ABE57380.1		AIA74480.1			ALM50875.1	AJY52743.1	CEP38193.1	WP_018623925.1	AKE51229.1	ACV27747.1	orf21820	AOE48994.1	ADZ92069.1	AEF55154.1	ABR70620.1
OceaOF1562		AFT68796.1			ABE58508.1	AJQ96259.1	AIA73955.1	ABC28721.1, ABC30086.1	CBV43063.1	ALM52585.1, ALM53698.1		CEP34416.1						ADZ89389.1	AEF53136.1	ABR69029.1, ABR73332.1
OceaOF1563		AFT68798.1	AJD49847.1			AJQ96226.1	AIA73537.1	ABC33296.1	CBV43239.1	ALM54735.1	AJY49786.1	CEP34997.1						ADZ91061.1	AEF54576.1	ABR71435.1		CCU72275.1	AHK15778.1
OceaOF1564		AFT68962.1	AJD47112.1			AJQ95647.1	AIA74697.1		CBV42837.1	ALM54424.1	AJY52569.1	CEP37990.1		AKE52396.1	ACV26295.1, ACV27329.1	orf17860			AEF54324.1		CCK77594.1
OceaOF1565		AFT69002.1, AFT69641.1			ABE60050.1			ABC29050.1	CBV43791.1	ALM53788.1	AJY49919.1	CEP35189.1						ADZ92285.1	AEF54190.1	ABR71831.1	CCK74715.1	CCU71441.1	AHK16384.1
OceaOF1566		AFT69067.1, AFT69068.1						ABC32476.1	CBV41444.1				WP_018625707.1, WP_018625708.1	AKE52233.1, AKE52234.1		orf09750, orf09760					CCK75177.1, CCK75001.1	CCU71066.1	AHK16658.1
OceaOF1567		AFT69234.1	AJD49811.1		ABE58869.1	AJQ93731.1	AIA76386.1	ABC27742.1	CBV41745.1	ALM53053.1	AJY50951.1	CEP36409.1						ADZ92529.1	AEF53800.1	ABR72416.1	CCK77732.1
OceaOF1568		AFT69374.1			ABE59147.1	AJQ96951.1	AIA73491.1	ABC27392.1	CBV42395.1	ALM53652.1	AJY48733.1, AJY49825.1	CEP35043.1	WP_018624331.1		ACV27337.1	orf17940					CCK74645.1
OceaOF1569					ABE57917.1	AJQ96756.1	AIA74930.1	ABC31937.1	CBV43696.1	ALM51330.1	AJY52268.1	CEP37756.1						ADZ90406.1	AEF55673.1	ABR70190.1	CCK75657.1	CCU71377.1	AHK16433.1
OceaOF1570		AFT69535.1			ABE57766.1	AJQ96825.1	AIA74530.1, AIA76102.1	ABC28532.1	CBV41103.1	ALM53324.1	AJY52691.1	CEP37830.1						ADZ90965.1	AEF55505.1	ABR72614.1		CCU73161.1
OceaOF1571		AFT71413.1	AJD47204.1		ABE58458.1	AJQ96386.1	AIA73794.1	ABC27109.1	CBV42840.1	ALM52249.1	AJY49513.1	CEP34689.1						ADZ92353.1	AEF55374.1	ABR70380.1	CCK75280.1
OceaOF1572		AFT69980.1	AJD48540.1		ABE59493.1		AIA76717.1		CBV42189.1	ALM52218.1	AJY51384.1	CEP36859.1	WP_018625577.1	AKE52359.1	ACV26333.1	orf08470	AOE50173.1						AHK15503.1
OceaOF1573		AFT71318.1	AJD47938.1		ABE59350.1	AJQ97917.1	AIA75980.1		CBV42342.1	ALM54649.1	AJY50537.1, AJY49493.1	CEP35959.1, CEP34670.1						ADZ91857.1	AEF55327.1	ABR70436.1
OceaOF1574		AFT71658.1	AJD49330.1		ABE59369.1	AJQ95157.1	AIA74577.1	ABC31848.1		ALM54283.1		CEP38122.1						ADZ92432.1	AEF53880.1	ABR72330.1	CCK75418.1	CCU72887.1	AHK15338.1
OceaOF1575		AFT71665.1	AJD49336.1		ABE59375.1	AJQ96330.1	AIA74570.1	ABC27365.1	CBV44226.1	ALM54278.1		CEP38129.1						ADZ90375.1		ABR72204.1	CCK75396.1	CCU72909.1	AHK15321.1
OceaOF1576		AFT71667.1	AJD49338.1		ABE59377.1		AIA74568.1	ABC32063.1	CBV44228.1	ALM54277.1		CEP38131.1						ADZ91789.1	AEF54472.1	ABR71554.1	CCK77685.1	CCU73431.1	AHK14934.1
OceaOF1577		AFT71688.1	AJD49359.1		ABE59315.1	AJQ96316.1	AIA74550.1	ABC31858.1		ALM54240.1		CEP38149.1						ADZ92441.1	AEF53871.1	ABR72339.1	CCK75408.1	CCU72897.1	AHK15329.1
OceaOF1578		AFT71695.1	AJD49368.1		ABE59322.1	AJQ96062.1	AIA74543.1	ABC31178.1	CBV44257.1			CEP38156.1						ADZ92576.1	AEF55823.1	ABR72477.1	CCK75376.1	CCU72981.1	AHK15277.1
OceaOF1579		AFT72176.1			ABE57442.1	AJQ92140.1	AIA73665.1		CBV41481.1	ALM53579.1	AJY49638.1	CEP34828.1						ADZ89456.1	AEF56112.1	ABR69406.1	CCK77376.1	CCU73666.1	AHK16829.1
OceaOF1580					ABE60451.1	AJQ93547.1	AIA74343.1	ABC27202.1	CBV44137.1	ALM54455.1	AJY48761.1	CEP33819.1						ADZ92177.1	AEF53767.1	ABR72495.1	CCK77875.1	CCU74056.1	AHK17095.1
OceaOF1581			AJD46439.1		ABE57482.1	AJQ94927.1		ABC27663.1		ALM50949.1			WP_018625723.1	AKE52225.1	ACV26456.1	orf09890	AOE50028.1	ADZ92091.1	AEF55172.1	ABR70604.1	CCK75692.1
OceaOF1582					ABE59390.1	AJQ96180.1	AIA75967.1	ABC33276.1	CBV42327.1	ALM52748.1	AJY50522.1	CEP35943.1						ADZ91504.1	AEF54920.1	ABR71026.1	CCK76893.1	CCU72856.1	AHK15364.1
OceaOF1583			AJD48028.1					ABC27186.1, ABC29266.1					WP_018623387.1, WP_018623389.1	AKE53001.1	ACV25709.1, ACV25707.1	orf02380, orf02360	AOE50821.1				CCK77071.1	CCU73642.1	AHK16808.1
OceaOF1584			AJD49525.1		ABE58640.1, ABE57582.1		AIA75321.1		CBV43029.1, CBV41698.1	ALM54695.1, ALM52713.1	AJY51714.1, AJY52191.1	CEP37160.1, CEP37660.1								ABR73191.1, ABR72036.1
OceaOF1585					ABE57376.1		AIA74477.1	ABC27930.1	CBV40897.1	ALM50873.1	AJY52747.1	CEP38197.1		AKE53115.1	ACV27959.1	orf23970	AOE50952.1	ADZ92499.1	AEF53827.1	ABR72383.1
OceaOF1586					ABE57381.1		AIA74481.1		CBV40900.1	ALM50876.1	AJY52742.1	CEP38192.1	WP_018623924.1	AKE51228.1	ACV27748.1	orf21830	AOE48993.1	ADZ92068.1	AEF55153.1	ABR70621.1
OceaOF1587					ABE57630.1	AJQ95262.1	AIA74506.1	ABC27105.1	CBV41026.1	ALM54169.1	AJY52715.1	CEP37854.1						ADZ91380.1	AEF54790.1	ABR71125.1	CCK77097.1	CCU73047.1	AHK15217.1
OceaOF1588					ABE57918.1	AJQ96755.1	AIA74931.1	ABC31936.1	CBV43695.1	ALM51331.1	AJY52267.1	CEP37755.1						ADZ90410.1	AEF55670.1	ABR70193.1	CCK77301.1	CCU73737.1	AHK16869.1
OceaOF1589					ABE58284.1, ABE60560.1	AJQ93900.1	AIA75354.1	ABC30286.1		ALM52714.1, ALM53623.1	AJY49334.1, AJY49118.1, AJY51686.1	CEP37133.1, CEP34312.1						ADZ93024.1		ABR69628.1
OceaOF1590					ABE58293.1	AJQ94963.1	AIA75727.1	ABC27343.1	CBV43512.1	ALM51627.1	AJY50328.1	CEP35712.1						ADZ92632.1	AEF55791.1	ABR70011.1	CCK76690.1	CCU72522.1	AHK15611.1
OceaOF1591					ABE58345.1	AJQ93496.1	AIA74825.1		CBV43346.1	ALM54747.1	AJY49018.1	CEP34174.1	WP_018624616.1		ACV26432.1	orf15180	AOE49593.1	ADZ90951.1	AEF54405.1	ABR71639.1
OceaOF1592					ABE58357.1	AJQ93838.1	AIA74841.1		CBV43330.1	ALM53508.1	AJY48928.1, AJY48949.1, AJY49041.1	CEP34192.1						ADZ90946.1, ADZ91658.1	AEF54348.1, AEF55536.1	ABR71671.1
OceaOF1593					ABE58386.1		AIA74043.1		CBV42263.1	ALM53414.1	AJY49071.1	CEP34233.1	WP_018625229.1	AKE52765.1	ACV25982.1	orf05020	AOE50586.1	ADZ89398.1	AEF53288.1	ABR69299.1
OceaOF1594					ABE58388.1		AIA74045.1		CBV42265.1	ALM53412.1	AJY49069.1	CEP34231.1, CEP34082.1	WP_018625227.1		ACV25980.1	orf05000	AOE50588.1	ADZ89401.1	AEF53286.1	ABR69297.1
OceaOF1595					ABE58666.1	AJQ95241.1	AIA75661.1	ABC31289.1	CBV41694.1	ALM54687.1	AJY50286.1	CEP35655.1						ADZ91300.1	AEF54861.1	ABR71088.1	CCK75709.1	CCU71573.1	AHK16300.1
OceaOF1596					ABE59139.1	AJQ92137.1	AIA75984.1	ABC27977.1	CBV42348.1	ALM52727.1	AJY50542.1	CEP35963.1						ADZ91006.1	AEF54439.1	ABR71610.1	CCK77442.1	CCU73673.1	AHK16836.1
OceaOF1597					ABE59440.1	AJQ94143.1	AIA76395.1	ABC28326.1, ABC29311.1, ABC30911.1, ABC33588.1	CBV42869.1	ALM52354.1	AJY50960.1	CEP36418.1						ADZ89670.1	AEF53308.1	ABR69313.1
OceaOF1598					ABE59521.1	AJQ95260.1	AIA76290.1	ABC30901.1	CBV42608.1	ALM52789.1	AJY50863.1	CEP36286.1						ADZ89585.1	AEF56330.1	ABR73139.1	CCK76521.1	CCU71477.1	AHK16361.1
OceaOF1599					ABE59978.1	AJQ94562.1	AIA73577.1	ABC28714.1	CBV43494.1	ALM51643.1	AJY49744.1	CEP34953.1						ADZ90457.1	AEF55628.1	ABR70237.1	CCK77006.1	CCU73453.1	AHK14919.1
OceaOF1600					ABE60086.1	AJQ94965.1	AIA75722.1	ABC27261.1	CBV43519.1	ALM53542.1	AJY50319.1	CEP35702.1						ADZ90317.1	AEF55862.1	ABR69970.1	CCK76689.1	CCU72521.1	AHK15612.1
OceaOF1601					ABE60088.1	AJQ94961.1	AIA75720.1	ABC27259.1	CBV43521.1	ALM53544.1	AJY50317.1	CEP35700.1						ADZ90316.1	AEF55863.1	ABR69969.1	CCK76692.1	CCU72524.1	AHK15609.1
OceaOF1602					ABE60240.1	AJQ95890.1	AIA74994.1	ABC32431.1	CBV41249.1	ALM53692.1	AJY52207.1	CEP37682.1						ADZ91381.1	AEF54788.1	ABR71127.1	CCK77051.1	CCU73021.1	AHK15240.1
OceaOF1603					ABE60549.1	AJQ93125.1	AIA74415.1	ABC32985.1	CBV44278.1	ALM54344.1	AJY48567.1	CEP38263.1						ADZ89800.1	AEF56067.1	ABR69552.1	CCK78033.1	CCU70651.1	AHK14718.1
OceaOF1604						AJQ92916.1	AIA74800.1	ABC33006.1		ALM54158.1	AJY52446.1	CEP37865.1	WP_018623456.1	AKE53065.1	ACV25635.1	orf01630	AOE50883.1				CCK74249.1	CCU73918.1	AHK16994.1
OceaOF1605						AJQ95221.1	AIA76693.1	ABC30876.1	CBV42362.1	ALM53464.1		CEP36772.1	WP_018624692.1	AKE51889.1	ACV26940.1	orf14400	AOE49681.1	ADZ92797.1	AEF53476.1	ABR72797.1
OceaOF1606						AJQ95222.1	AIA76696.1	ABC30879.1	CBV42359.1	ALM53467.1		CEP36791.1	WP_018624687.1	AKE51884.1	ACV26945.1	orf14450	AOE49676.1	ADZ92796.1	AEF53475.1	ABR72798.1
OceaOF1607						AJQ95223.1	AIA76695.1	ABC30878.1	CBV42360.1	ALM53466.1		CEP36775.1	WP_018624688.1	AKE51885.1	ACV26944.1	orf14440	AOE49677.1	ADZ92795.1	AEF53474.1	ABR72799.1
OceaOF1608						AJQ95426.1		ABC31477.1		ALM51703.1			WP_018624271.1	AKE51536.1	ACV27393.1	orf18540	AOE49316.1	ADZ91801.1	AEF55117.1	ABR70659.1	CCK75764.1	CCU71616.1	AHK16264.1
OceaOF1609								ABC28004.1					WP_018625404.1, WP_018625409.1	AKE52582.1, AKE52592.1	ACV26156.1, ACV26161.1	orf06720, orf06780	AOE50410.1, AOE50417.1				CCK75490.1	CCU72723.1	AHK17442.1
OceaOF1610								ABC29785.1					WP_018624937.1, WP_018625698.1	AKE52033.1	ACV26716.1, ACV27019.1	orf11990, orf09670	AOE49849.1	ADZ92730.1			CCK77939.1	CCU72126.1, CCU71010.1	AHK15887.1
OceaOF1611							AIA74531.1				AJY52690.1	CEP38168.1	WP_018624622.1	AKE51810.1	ACV26437.1	orf15060	AOE49596.1	ADZ90195.1	AEF55911.1	ABR69861.1	CCK74718.1	CCU72400.1	AHK15707.1
OceaOF1612																			AEF54588.1	ABR69465.1, ABR69466.1, ABR69467.1, ABR69468.1, ABR69469.1, ABR69470.1, ABR70719.1, ABR70720.1, ABR73249.1, ABR73250.1, ABR73251.1, ABR69464.1, ABR70718.1
OceaOF1613		AFT70587.1	AJD50092.1		ABE60113.1			ABC28354.1	CBV43530.1	ALM54324.1	AJY50359.1	CEP35766.1	WP_018623478.1	AKE53075.1	ACV25626.1	orf01540	AOE50892.1
OceaOF1614	CAL15551.1	AFT68351.1	AJD49995.1	BAP12956.1		AJQ93479.1		ABC27445.1					WP_033413770.1		ACV25652.1	orf01810	AOE50867.1				CCK74271.1	CCU70725.1	AHK14785.1
OceaOF1615	CAL15612.1	AFT72610.1	AJD49957.1	BAP13020.1	ABE60595.1		AIA74377.1			ALM54378.1	AJY48629.1	CEP33724.1						ADZ93340.1	AEF56495.1	ABR73293.1	CCK78050.1
OceaOF1616	CAL15741.1		AJD48993.1	BAP13154.1	ABE60382.1	AJQ93932.1	AIA74818.1		CBV41233.1	ALM53869.1	AJY52427.1	CEP37820.1									CCK76562.1	CCU73044.1	AHK15220.1
OceaOF1617	CAL15790.1	AFT72102.1	AJD49596.1	BAP13204.1		AJQ97241.1	AIA74794.1	ABC32906.1	CBV44008.1		AJY52452.1	CEP37871.1									CCK77699.1	CCU73395.1	AHK14967.1
OceaOF1618	CAL15791.1	AFT72101.1	AJD49595.1	BAP13205.1		AJQ97240.1	AIA74795.1	ABC32905.1	CBV44007.1		AJY52451.1	CEP37870.1									CCK77698.1	CCU73394.1	AHK14968.1
OceaOF1619	CAL15958.1	AFT71933.1	AJD47145.1	BAP13375.1	ABE60123.1	AJQ92757.1	AIA73342.1		CBV41448.1	ALM51545.1, ALM53613.1	AJY50101.1	CEP35365.1								ABR71990.1
OceaOF1620					ABE60191.1		AIA75046.1	ABC31169.1	CBV41280.1	ALM53659.1	AJY52145.1	CEP37613.1						ADZ92523.1	AEF53804.1	ABR72410.1	CCK75658.1	CCU71379.1	AHK16432.1
OceaOF1621	CAL15990.1	AFT71331.1		BAP13410.1	ABE58689.1	AJQ94060.1	AIA76365.1	ABC30724.1	CBV42734.1	ALM52289.1, ALM54001.1	AJY50797.1	CEP36249.1			ACV26752.1
OceaOF1622	CAL16011.1	AFT71831.1	AJD47344.1	BAP13431.1	ABE57869.1		AIA73837.1		CBV43993.1	ALM54146.1	AJY49452.1	CEP34645.1						ADZ90275.1	AEF55745.1	ABR70062.1
OceaOF1623	CAL16019.1, CAL18110.1	AFT71822.1, AFT68388.1	AJD47351.1, AJD46445.1	BAP13440.1, BAP15571.1			AIA75621.1	ABC32440.1				CEP35608.1									CCK77431.1	CCU71153.1
OceaOF1624	CAL16075.1	AFT71721.1	AJD47422.1	BAP13495.1				ABC28759.1					WP_018625702.1	AKE51746.1	ACV27015.1	orf09710	AOE49536.1				CCK77149.1	CCU73228.1	AHK15083.1
OceaOF1625	CAL16080.1		AJD47428.1	BAP13501.1	ABE59508.1		AIA76327.1	ABC31317.1	CBV42756.1	ALM52842.1	AJY50901.1	CEP36325.1									CCK77140.1	CCU71150.1	AHK16601.1
OceaOF1626			AJD49695.1					ABC27012.1, ABC28716.1, ABC28955.1, ABC31267.1, ABC31875.1, ABC33353.1			AJY48919.1, AJY52799.1, AJY52326.1							ADZ89922.1			CCK75890.1, CCK76968.1
OceaOF1627	CAL16086.1	AFT71711.1		BAP13506.1		AJQ94055.1		ABC32558.1				CEP35302.1		AKE51626.1	ACV26220.1	orf07350	AOE49406.1				CCK74583.1	CCU70771.1	AHK14813.1
OceaOF1628	CAL16144.1, CAL16560.1	AFT70691.1	AJD48081.1	BAP13566.1, BAP14030.1		AJQ96393.1		ABC28748.1					WP_018624745.1	AKE51935.1	ACV26891.1	orf13900					CCK76912.1
OceaOF1629	CAL16158.1	AFT71545.1	AJD47590.1	BAP13582.1	ABE58028.1			ABC33545.1	CBV43774.1	ALM53758.1			WP_018624487.1	AKE51678.1	ACV27159.1	orf16290	AOE49462.1
OceaOF1630	CAL16159.1	AFT71544.1	AJD47591.1	BAP13583.1	ABE58029.1			ABC33546.1	CBV43773.1	ALM53757.1			WP_018624488.1	AKE51679.1	ACV27158.1	orf16280	AOE49463.1
OceaOF1631	CAL16196.1	AFT71503.1	AJD47673.1	BAP13623.1		AJQ94610.1							WP_018625332.1	AKE52666.1	ACV26084.1	orf06040	AOE50491.1				CCK75943.1	CCU72383.1	AHK15721.1
OceaOF1632	CAL16198.1	AFT71501.1	AJD47675.1	BAP13626.1	ABE59197.1	AJQ94612.1		ABC31615.1	CBV42443.1				WP_018624387.1	AKE52501.1	ACV27277.1	orf17390	AOE50328.1
OceaOF1633	CAL16250.1	AFT69703.1	AJD47265.1	BAP13700.1	ABE59934.1		AIA76657.1		CBV42565.1	ALM53843.1			WP_018624807.1	AKE52102.1	ACV26828.1	orf13190	AOE49908.1
OceaOF1634	CAL16268.1	AFT69683.1	AJD47239.1	BAP13720.1				ABC29026.1					WP_018625489.1	AKE52031.1	ACV26239.1	orf07540	AOE49831.1				CCK77022.1	CCU71798.1	AHK16148.1
OceaOF1635	CAL16301.1	AFT69844.1	AJD49441.1	BAP13755.1		AJQ96244.1		ABC33334.1			AJY51628.1							ADZ93066.1	AEF54298.1	ABR71729.1	CCK77237.1	CCU71879.1	AHK16076.1
OceaOF1636	CAL16348.1	AFT69721.1	AJD47298.1	BAP13811.1		AJQ97027.1, AJQ92838.1		ABC28789.1		ALM52985.1					ACV26485.1					ABR69049.1	CCK76836.1	CCU73860.1	AHK16965.1
OceaOF1637	CAL16362.1			BAP13824.1		AJQ92448.1	AIA76757.1	ABC29219.1		ALM53714.1	AJY51413.1	CEP36886.1							AEF53566.1	ABR69771.1	CCK76147.1	CCU72939.1	AHK15298.1
OceaOF1638	CAL16447.1		AJD48460.1, AJD47463.1	BAP13915.1				ABC31970.1					WP_018624262.1	AKE51527.1	ACV27402.1	orf18630	AOE49307.1				CCK77742.1	CCU71073.1	AHK16654.1
OceaOF1639	CAL16462.1			BAP13930.1		AJQ95139.1, AJQ97060.1		ABC29296.1					WP_018623709.1	AKE53119.1	ACV27964.1	orf24030	AOE50956.1				CCK77254.1	CCU71778.1	AHK16159.1
OceaOF1640	CAL16465.1	AFT70099.1	AJD48443.1	BAP13933.1	ABE59419.1		AIA75957.1	ABC29466.1		ALM52832.1	AJY50509.1	CEP35930.1									CCK75874.1	CCU72493.1	AHK15631.1
OceaOF1641	CAL16467.1	AFT70101.1	AJD48441.1	BAP13935.1	ABE59417.1	AJQ96269.1		ABC29468.1										ADZ90301.1	AEF55842.1	ABR69990.1	CCK77793.1	CCU73594.1	AHK16767.1
OceaOF1642	CAL16627.1	AFT70231.1	AJD47918.1	BAP14099.1		AJQ96554.1							WP_026309282.1	AKE51757.1	ACV26377.1	orf15680	AOE49548.1				CCK76908.1	CCU72768.1	AHK15436.1
OceaOF1643	CAL16637.1	AFT70518.1	AJD48365.1	BAP14110.1		AJQ95219.1		ABC29342.1			AJY50548.1	CEP35969.1	WP_018624142.1	AKE51438.1	ACV27533.1	orf19780	AOE49190.1
OceaOF1644					ABE59709.1	AJQ93861.1		ABC29603.1, ABC31568.1	CBV41645.1	ALM51830.1	AJY50260.1	CEP35622.1						ADZ93141.1	AEF55966.1	ABR69803.1		CCU71113.1	AHK16629.1
OceaOF1645		AFT71058.1						ABC33541.1	CBV43071.1, CBV42728.1	ALM52968.1		CEP37411.1						ADZ92609.1	AEF55960.1	ABR69810.1, ABR71281.1	CCK77044.1	CCU71725.1	AHK16194.1
OceaOF1646	CAL16719.1	AFT70248.1	AJD48190.1	BAP14194.1	ABE59795.1		AIA75433.1		CBV42953.1	ALM51876.1	AJY51585.1	CEP37034.1						ADZ90606.1	AEF54013.1	ABR72175.1
[truncated: 21,412 more rows]
