# Supplementary material for: Comparative Genomics Reveals Evidence of Genome Reduction and High Extracellular Protein Degradation Potential in Kangiella
Source: Front Microbiol. 2018 Jun 7;9:1224. doi: 10.3389/fmicb.2018.01224 (PMC6000758; doi:10.3389/fmicb.2018.01224)
Supplement: TABLE S7 — Kangiella-specific missing GOs. [file Table_7.xlsx]

## Sheet: 3.Kangiella-excluded_GO_terms
Supplementary Table S7: Kangiella-missing_GO
#OF number	GO accession	GO term
OceaOF1111	GO:0004021	F:L-alanine:2-oxoglutarate aminotransferase activity
OceaOF1086	GO:0004042	F:acetyl-CoA:L-glutamate N-acetyltransferase activity
OceaOF1156	GO:0004042	F:acetyl-CoA:L-glutamate N-acetyltransferase activity
OceaOF1086	GO:0004358	F:glutamate N-acetyltransferase activity
OceaOF1091	GO:0004370	F:glycerol kinase activity
OceaOF1174	GO:0004794	F:L-threonine ammonia-lyase activity
OceaOF114	GO:0004801	F:sedoheptulose-7-phosphate:D-glyceraldehyde-3-phosphate glyceronetransferase activity
OceaOF1091	GO:0006072	P:glycerol-3-phosphate metabolic process
OceaOF1116	GO:0006097	P:glyoxylate cycle
OceaOF1090	GO:0006107	P:oxaloacetate metabolic process
OceaOF1011	GO:0006637	P:acyl-CoA metabolic process
OceaOF1114	GO:0008428	F:ribonuclease inhibitor activity
OceaOF70	GO:0008817	F:cob(I)yrinic acid a,c-diamide adenosyltransferase activity
OceaOF1130	GO:0008864	F:formyltetrahydrofolate deformylase activity
OceaOF1103	GO:0008942	F:nitrite reductase [NAD(P)H] activity
OceaOF1090	GO:0008964	F:phosphoenolpyruvate carboxylase activity
OceaOF1109	GO:0009016	F:succinyldiaminopimelate transaminase activity
OceaOF1081	GO:0009401	P:phosphoenolpyruvate-dependent sugar phosphotransferase system
OceaOF967	GO:0009401	P:phosphoenolpyruvate-dependent sugar phosphotransferase system
OceaOF1090	GO:0015977	P:carbon fixation
OceaOF1144	GO:0019491	P:ectoine biosynthetic process
OceaOF1145	GO:0019491	P:ectoine biosynthetic process
OceaOF1146	GO:0019491	P:ectoine biosynthetic process
OceaOF1091	GO:0019563	P:glycerol catabolic process
OceaOF1144	GO:0033816	F:diaminobutyrate acetyltransferase activity
OceaOF1146	GO:0033990	F:ectoine synthase activity
OceaOF1103	GO:0042128	P:nitrate assimilation
OceaOF1114	GO:0043086	P:negative regulation of catalytic activity,
OceaOF1145	GO:0045303	F:diaminobutyrate-2-oxoglutarate transaminase activity
OceaOF1067	GO:0046080	P:dUMP biosynthetic process
OceaOF1145	GO:0047307	F:diaminobutyrate-pyruvate transaminase activity
OceaOF1114	GO:0047443	F:4-hydroxy-4-methyl-2-oxoglutarate aldolase activity
OceaOF1077	GO:0050567	F:glutaminyl-tRNA synthase (glutamine-hydrolyzing) activity, P:translation
OceaOF1078	GO:0050567	F:glutaminyl-tRNA synthase (glutamine-hydrolyzing) activity
OceaOF1079	GO:0050567	F:glutaminyl-tRNA synthase (glutamine-hydrolyzing) activity
OceaOF1114	GO:0051252	P:regulation of RNA metabolic process
OceaOF1131	GO:0052914	F:16S rRNA (guanine(1207)-N(2))-methyltransferase activity
