# Supplementary material for: Comparative Genomics Reveals Evidence of Genome Reduction and High Extracellular Protein Degradation Potential in Kangiella
Source: Front Microbiol. 2018 Jun 7;9:1224. doi: 10.3389/fmicb.2018.01224 (PMC6000758; doi:10.3389/fmicb.2018.01224)
Supplement: TABLE S8 — Number of SignalP-fused proteases identified in all 23 genomes. [file Table_8.XLS]

## Sheet: analysis_sigP_protease
Supplementary Table S8: Number of SignalP-fused proteases identified in all 23 genomes.
Species Name	Total peptidase	secetory peptidase	A02D	A08	C26	C39	C40	C46	C56	C58A	C59	C60A	C69	C80	C82A	C93	M01	M02	M03A	M03B	M04	M06	M09A	M10A	M11	M12A	M12B	M13	M14A	M14B	M16A	M16B	M19	M20A	M20D	M23A	M23B	M26	M28A	M28B	M28D	M28E	M35	M38	M41	M48C	M49	M72	M75
Kangiella aquimarina DSM 16071	142	56	0	0	0	0	1	0	0	0	0	1	0	0	0	0	1	1	1	0	1	0	0	1	1	0	0	1	0	1	0	3	2	0	1	1	2	0	1	0	1	0	0	3	0	2	1	0	0
Kangiella geojedonensis KCTC 23420	140	50	1	0	1	0	0	0	0	0	0	0	0	0	0	0	0	1	0	0	1	1	0	0	0	0	0	0	1	0	0	2	1	0	1	0	1	0	0	1	1	1	0	1	0	1	0	0	0
Kangiella koreensis DSM 16069	156	62	0	0	0	0	1	0	1	0	0	0	0	0	0	0	1	1	1	0	1	1	0	1	0	0	0	1	1	0	0	3	2	0	1	1	1	0	1	0	1	1	0	2	0	2	1	0	0
Kangiella profundi FT102	142	54	0	0	0	0	1	0	1	0	0	1	0	0	0	0	1	1	1	0	1	0	0	1	1	0	0	1	1	1	0	3	1	0	1	1	1	0	1	0	1	0	0	1	0	2	1	0	0
Kangiella sediminilitoris KCTC 23892	142	43	0	0	0	0	0	0	0	0	0	0	0	0	0	0	1	1	1	0	0	0	0	0	0	0	0	0	1	0	1	1	2	0	1	0	0	0	0	1	1	0	0	2	0	1	1	0	0
Alcanivorax borkumensis SK2	108	20	0	0	0	0	1	0	0	0	0	0	0	0	0	0	0	0	0	0	0	0	0	0	0	0	0	0	0	0	0	2	0	0	0	0	4	0	0	0	0	0	0	0	1	2	0	0	1
Alcanivorax dieselolei B5	151	21	0	0	0	0	0	0	0	0	0	0	0	0	0	0	0	0	0	0	0	0	0	0	0	0	0	0	0	0	0	2	0	0	1	0	2	0	0	0	0	0	0	0	0	2	0	0	0
Alcanivorax pacificus W11-5	121	20	0	1	0	0	0	0	0	0	0	0	0	0	0	0	0	0	0	0	0	0	0	0	0	0	0	0	0	0	0	1	0	0	0	0	4	0	0	0	0	0	0	0	0	2	0	0	0
Alcanivorax sp. NBRC 101098	107	21	0	1	0	0	1	0	0	0	0	0	0	0	0	0	0	0	0	0	0	0	0	0	0	0	0	0	0	0	0	2	0	0	0	0	3	0	0	0	0	0	0	0	1	2	0	0	1
Chromohalobacter salexigens DSM 3043	123	15	0	0	0	0	1	0	0	0	0	0	1	0	1	0	0	0	0	0	0	0	0	0	0	0	0	0	0	0	1	0	0	0	0	0	2	0	0	0	0	0	0	0	0	2	0	0	0
Gynuella sunshinyii YC6258	156	29	0	0	0	0	0	1	0	0	0	0	0	0	1	0	0	0	0	1	2	0	0	0	0	1	0	0	0	0	0	0	1	0	0	0	1	4	1	0	0	1	1	0	0	2	0	0	1
Halomonas campaniensis	133	25	0	0	0	0	1	0	0	0	2	0	0	0	2	0	0	0	0	0	0	0	0	0	0	0	0	0	0	0	0	0	0	0	0	0	3	0	0	0	0	0	0	0	0	3	0	0	1
Hahella chejuensis KCTC 2396	219	54	0	0	0	0	1	0	1	0	0	0	0	0	2	1	0	0	0	0	1	1	1	1	0	0	0	0	1	0	1	0	0	0	0	2	4	0	1	0	0	1	0	0	0	1	0	4	1
Halomonas elongata DSM 2581	122	12	0	0	0	1	0	0	0	0	1	0	0	0	0	0	0	0	0	0	0	0	0	0	0	0	0	0	0	0	1	0	0	1	0	0	1	0	0	0	0	0	0	0	0	1	0	0	1
Halomonas huangheensis	147	23	0	0	0	1	2	0	0	0	0	0	0	0	0	0	0	0	0	0	0	0	0	0	0	0	0	0	0	0	0	0	0	2	1	0	1	0	0	0	0	0	0	0	0	2	0	0	1
Halomonas sp. KO116	132	21	0	2	0	0	0	0	0	0	0	0	0	0	2	0	0	0	0	0	0	0	0	0	0	0	0	0	0	0	1	0	0	0	0	0	2	0	0	0	0	0	0	0	0	3	0	0	1
Halomonas sp. R57-5	141	20	0	0	0	0	0	0	0	0	0	0	0	0	2	0	0	0	0	0	0	0	0	0	0	0	0	0	0	0	1	0	0	0	0	0	2	0	0	0	0	0	0	0	0	3	0	0	1
Marinomonas mediterranea MMB-1	120	15	0	0	0	0	0	0	0	0	0	0	0	0	0	0	0	0	0	0	1	0	0	0	0	0	0	0	0	0	0	0	0	0	0	0	1	0	0	0	0	0	0	0	0	2	0	0	0
Marinomonas posidonica IVIA-Po-181	111	15	0	0	0	0	0	0	0	0	0	0	0	0	0	0	0	0	0	0	0	0	0	0	0	0	0	0	0	0	1	0	0	0	0	0	1	0	0	0	0	0	0	0	0	1	0	0	1
Marinomonas sp. MWYL1	122	11	0	0	0	0	0	0	0	0	0	0	0	0	0	0	0	0	0	0	0	0	0	0	0	0	0	0	0	0	0	0	0	0	0	0	1	0	0	0	0	0	0	1	0	1	0	0	0
Oleispira antarctica RB-8	119	15	0	0	0	0	0	0	0	0	0	0	0	0	0	0	0	0	0	0	0	1	0	0	0	0	1	0	0	0	0	0	0	0	0	0	1	0	0	0	0	0	0	0	0	0	0	0	1
Thalassolituus oleivorans MIL-1	117	20	0	0	0	0	0	0	0	0	0	0	0	0	0	0	0	0	0	0	0	0	0	0	0	0	0	0	0	1	0	0	0	0	0	0	2	5	0	0	0	0	0	0	0	0	0	0	1
Thalassolituus oleivorans R6-15	115	22	0	0	0	0	0	0	0	0	0	0	0	0	0	1	0	0	0	0	0	0	0	0	0	0	0	0	0	1	0	0	0	0	0	0	2	7	0	0	0	0	0	0	0	1	0	0	1
#only list secretory peptidases number
[truncated: 28 more columns]
