# Supplementary material for: Comparative Genomics Reveals Evidence of Genome Reduction and High Extracellular Protein Degradation Potential in Kangiella
Source: Front Microbiol. 2018 Jun 7;9:1224. doi: 10.3389/fmicb.2018.01224 (PMC6000758; doi:10.3389/fmicb.2018.01224)
Supplement: MATERIAL S1 — “.ab1” files and PCR primers for genomic gap filling. [file Data_Sheet_1.ZIP]

Archive with 27 entries (24 files):
- Supplementary material 1/
- Supplementary material 1/.DS_Store
- __MACOSX/
- __MACOSX/Supplementary material 1/
- __MACOSX/Supplementary material 1/._.DS_Store
- Supplementary material 1/Ka_500N_pmr1F.ab1
- Supplementary material 1/Ka_500N_pmr1R.ab1
- Supplementary material 1/Ka_500N_pmr2F.ab1
- Supplementary material 1/Ka_500N_pmr2R.ab1
- Supplementary material 1/Kp_GAP1F.ab1
- Supplementary material 1/Kp_GAP1R.ab1
- Supplementary material 1/Kp_GAP2F.ab1
- Supplementary material 1/Kp_GAP2R.ab1
- Supplementary material 1/Kp_GAP3F.ab1
- Supplementary material 1/Kp_GAP3R.ab1
- Supplementary material 1/Kp_rrn1_F.ab1
- __MACOSX/Supplementary material 1/._Kp_rrn1_F.ab1
- Supplementary material 1/Kp_rrn1_R.ab1
- __MACOSX/Supplementary material 1/._Kp_rrn1_R.ab1
- Supplementary material 1/Kp_rrn1_rrn2_gel_map.tiff
- __MACOSX/Supplementary material 1/._Kp_rrn1_rrn2_gel_map.tiff
- Supplementary material 1/Kp_rrn2_F.ab1
- __MACOSX/Supplementary material 1/._Kp_rrn2_F.ab1
- Supplementary material 1/Kp_rrn2_R.ab1
- __MACOSX/Supplementary material 1/._Kp_rrn2_R.ab1
- Supplementary material 1/primers.xls
- __MACOSX/Supplementary material 1/._primers.xls
