# Supplementary material for: Comparative Genomics Reveals Evidence of Genome Reduction and High Extracellular Protein Degradation Potential in Kangiella
Source: Front Microbiol. 2018 Jun 7;9:1224. doi: 10.3389/fmicb.2018.01224 (PMC6000758; doi:10.3389/fmicb.2018.01224)
Supplement: MATERIAL S1 — “.ab1” files and PCR primers for genomic gap filling. [file Data_Sheet_1.ZIP › Supplementary material 1/primers.xls]

## Sheet: primers.txt
#These following two primer pairs were designed to fill the same gap (~500 "N") in K. aquimarina DSM 16071 genome downloaded from NCBI database.
#Name (strain_target_direction)	Sequence
Ka_pmr1_F	GCAAAAGTGTGGCTTGGGTT
Ka_pmr1_R	AAAAGGCTGGTTCGCTGTTG
Ka_pmr2_F	GTTTGACCTGCCGTATCGGT
Ka_pmr2_R	TTGAGCTGGACGAGAATGGC
#These following primer pairs were designed for fill the gaps in K. profundi FT102
#Name (strain_target_direction)	Sequence
Kp_GAP1_F	GCTTATCGGCACCAGCTTTG
Kp_GAP1_R	GAAGTAGAACTGCGGACGGT
Kp_GAP2_F	ACGTACGAAACCGCACGTAA
Kp_GAP2_R	TGCGCCAGAATTGTTGGACT
Kp_GAP3_F	AGAGGGCGACAACAACTACG
Kp_GAP3_R	CCGGGGTAGCTGGTTTTGAT
Kp_rrn1_F	ATCAACCCGGGAAGGATGATC
Kp_rrn1_R	AGAGGACATGTTTTTCAATAGG
Kp_rrn2_F	CGCATAAACATGTGCCTCTGC
Kp_rrn2_R	TTTGTCACAGGGGAGTCCTAGG
