# Supplementary material for: Comparative Genomics Reveals Evidence of Genome Reduction and High Extracellular Protein Degradation Potential in Kangiella
Source: Front Microbiol. 2018 Jun 7;9:1224. doi: 10.3389/fmicb.2018.01224 (PMC6000758; doi:10.3389/fmicb.2018.01224)
Supplement: MATERIAL S2 — Raw gel electrophoresis maps and PCR primers corresponding to Supplementary Figure S3. [file Data_Sheet_2.ZIP]

Archive with 6 entries (5 files):
- Supplementary material 2/
- Supplementary material 2/primers_for_Supplementary_meterial_2.xls
- Supplementary material 2/Raw_map_of_FigS2D_Sulfite.tif
- Supplementary material 2/Raw_map_of_FigS2E_Phe.tif
- Supplementary material 2/Raw_map_of_FigS2F_Arg.tif
- Supplementary material 2/Raw_map_of_FigS2G_CCO.tif
