# Supplementary material for: Comparative Genomics Reveals Evidence of Genome Reduction and High Extracellular Protein Degradation Potential in Kangiella
Source: Front Microbiol. 2018 Jun 7;9:1224. doi: 10.3389/fmicb.2018.01224 (PMC6000758; doi:10.3389/fmicb.2018.01224)
Supplement: MATERIAL S2 — Raw gel electrophoresis maps and PCR primers corresponding to Supplementary Figure S3. [file Data_Sheet_2.ZIP › Supplementary material 2/primers_for_Supplementary_meterial_2.xls]

## Sheet: Sheet1
#Primer name (strain_target_direction)	Sequence
KA_ARG_F	ATGTTCGCGGTAGGTGTGTT
KA_ARG_R	TGCGGTAAGTGTGCGTAGTT
KA_COO_F	GACACCGTGGAAGTCTTCGT
KA_COO_R	TTCCCGGCTGCAATACAACT
KA_PHE_F	CACTTAGCAAGGCCTCCACA
KA_PHE_R	ACGTGAACGCCAGGTACAAT
KA_SUL_F	TCCACGAGCAATGTGTCGAA
KA_SUL_R	GGCTTCCTTGCACTTGTTGG
KG_COO_F	AAATAAGGTAACGCGCCCCA
KG_COO_R	TGAGTGTTCGGTAACCACGG
KK_ARG_F	ATGTTCGCGGTAGGTGTGTT
KK_ARG_R	TCATGTGGCAACGCAAAGTG
KK_COO_F	GCCCATGTGCGAAAAAGTGT
KK_COO_R	GTTGCAGTTGTTCTGGGCTG
KK_PHE_F	TAAACCACCACAGACACCCG
KK_PHE_R	TTGTGGTCTGCGCCATGTAT
KK_SUL_F	ACAGGGGCAGCTACCTTTTC
KK_SUL_R	TGGCCGCTCACCAATAACTT
KP_ARG_F	CCATGTTCGCAGTTGGTGTG
KP_ARG_R	TGCGGTAAGTGTGCGTAGTT
KP_PHE_F	CTCCACAAACACCGGCAATC
KP_PHE_R	TTGTGGTCTGCGCCATGTAT
KP_SUL_F	GCCAGCTTAAACGCGATGAG
KP_SUL_R	GGAGCTGCTCTGGCAACTTA
