# Supplementary material for: Comparative Genomics Reveals Evidence of Genome Reduction and High Extracellular Protein Degradation Potential in Kangiella
Source: Front Microbiol. 2018 Jun 7;9:1224. doi: 10.3389/fmicb.2018.01224 (PMC6000758; doi:10.3389/fmicb.2018.01224)
Supplement: MATERIAL S3 — Peptidase genes predicted with MEROPS batch BLAST and SignalP prediction of 23 genomes corresponding to Supplementary Table S8. [file Data_Sheet_3.ZIP]

Archive with 50 entries (47 files):
- Supplementary material 3/
- Supplementary material 3/Alcanivorax_borkumensis_SK2.merops.batch_blastp.txt
- __MACOSX/
- __MACOSX/Supplementary material 3/
- __MACOSX/Supplementary material 3/._Alcanivorax_borkumensis_SK2.merops.batch_blastp.txt
- Supplementary material 3/Alcanivorax_borkumensis_SK2.signalP.txt
- Supplementary material 3/Alcanivorax_dieselolei_B5.merops.batch_blastp.txt
- Supplementary material 3/Alcanivorax_dieselolei_B5.signalP.txt
- Supplementary material 3/Alcanivorax_pacificus_W11-5.merops.batch_blastp.txt
- Supplementary material 3/Alcanivorax_pacificus_W11-5.signalP.txt
- Supplementary material 3/Alcanivorax_sp._NBRC_101098.merops.batch_blastp.txt
- Supplementary material 3/Alcanivorax_sp._NBRC_101098.signalP.txt
- Supplementary material 3/Chromohalobacter_salexigens_DSM_3043.merops.batch_blastp.txt
- Supplementary material 3/Chromohalobacter_salexigens_DSM_3043.signalP.txt
- Supplementary material 3/Gynuella_sunshinyii_YC6258.merops.batch_blastp.txt
- Supplementary material 3/Gynuella_sunshinyii_YC6258.signalP.txt
- Supplementary material 3/Hahella_chejuensis_KCTC_2396.merops.batch_blastp.txt
- Supplementary material 3/Hahella_chejuensis_KCTC_2396.signalP.txt
- Supplementary material 3/Halomonas_campaniensis.merops.batch_blastp.txt
- Supplementary material 3/Halomonas_campaniensis.signalP.txt
- Supplementary material 3/Halomonas_elongata_DSM_2581.merops.batch_blastp.txt
- Supplementary material 3/Halomonas_elongata_DSM_2581.signalP.txt
- Supplementary material 3/Halomonas_huangheensis.merops.batch_blastp.txt
- Supplementary material 3/Halomonas_huangheensis.signalP.txt
- Supplementary material 3/Halomonas_sp._KO116.merops.batch_blastp.txt
- Supplementary material 3/Halomonas_sp._KO116.signalP.txt
- Supplementary material 3/Halomonas_sp._R57-5.merops.batch_blastp.txt
- Supplementary material 3/Halomonas_sp._R57-5.signalP.txt
- Supplementary material 3/Kangiella_aquimarina_DSM_16071.merops.batch_blastp.txt
- Supplementary material 3/Kangiella_aquimarina_DSM_16071.signalP.txt
- Supplementary material 3/Kangiella_geojedonensis_KCTC_23420.merops.batch_blastp.txt
- Supplementary material 3/Kangiella_geojedonensis_KCTC_23420.signalP.txt
- Supplementary material 3/Kangiella_koreensis_DSM_16069.merops.batch_blastp.txt
- Supplementary material 3/Kangiella_koreensis_DSM_16069.signalP.txt
- Supplementary material 3/Kangiella_profundi_FT102.merops.batch_blastp.txt
- Supplementary material 3/Kangiella_profundi_FT102.signalP.txt
- Supplementary material 3/Kangiella_sediminilitoris_KCTC_23892.merops.batch_blastp.txt
- Supplementary material 3/Kangiella_sediminilitoris_KCTC_23892.signalP.txt
- Supplementary material 3/Marinomonas_mediterranea_MMB-1.merops.batch_blastp.txt
- Supplementary material 3/Marinomonas_mediterranea_MMB-1.signalP.txt
- Supplementary material 3/Marinomonas_posidonica_IVIA-Po-181.merops.batch_blastp.txt
- Supplementary material 3/Marinomonas_posidonica_IVIA-Po-181.signalP.txt
- Supplementary material 3/Marinomonas_sp._MWYL1.merops.batch_blastp.txt
- Supplementary material 3/Marinomonas_sp._MWYL1.signalP.txt
- Supplementary material 3/Oleispira_antarctica_RB-8.merops.batch_blastp.txt
- Supplementary material 3/Oleispira_antarctica_RB-8.signalP.txt
- Supplementary material 3/Thalassolituus_oleivorans_MIL-1.merops.batch_blastp.txt
- Supplementary material 3/Thalassolituus_oleivorans_MIL-1.signalP.txt
- Supplementary material 3/Thalassolituus_oleivorans_R6-15.merops.batch_blastp.txt
- Supplementary material 3/Thalassolituus_oleivorans_R6-15.signalP.txt
