# Supplementary material for: Comparative Genomics Reveals Evidence of Genome Reduction and High Extracellular Protein Degradation Potential in Kangiella
Source: Front Microbiol. 2018 Jun 7;9:1224. doi: 10.3389/fmicb.2018.01224 (PMC6000758; doi:10.3389/fmicb.2018.01224)
Supplement: MATERIAL S3 — Peptidase genes predicted with MEROPS batch BLAST and SignalP prediction of 23 genomes corresponding to Supplementary Table S8. [file Data_Sheet_3.ZIP › Supplementary material 3/Alcanivorax_borkumensis_SK2.merops.batch_blastp.txt]

ICAL15482.1	M38	225-379			MER0005767	1587-1738	6.30e-08
CAL15482.1	M38	64-152			MER0005767	1454-1546	2.30e-05
CAL15486.1	U73	32-198			MER0492485	26-191	1.20e-63
CAL15491.1	S09X	83-317	S191, D271, H315		MER0034665	62-306	7.50e-24
CAL15499.1	C26	55-227	C99, H189, E191		MER0043475	58-230	1.90e-10
CAL15528.1	T03	25-544	T361		MER0001978	51-573	4.90e-103
CAL15538.1	S33	59-379	S203, D334, H362		MER0059846	6-327	2.10e-48
CAL15544.1	I87	25-237			MER0192051	100-303	6.30e-10
CAL15564.1	S09X	4-280	S149, D225, H259		MER0043126	3-281	4.90e-103
CAL15588.1	M03A	4-677	E469	H468, H472, E498	MER0001161	3-680	6.60e-232
CAL15639.1	S33	41-299	S120, P213D, H281		MER0031610	62-314	2.20e-16
CAL15643.1	S09X	72-222	S143, >D, >H		MER0042911	83-249	7.10e-14
CAL15687.1	M75	19-429			MER0042581	34-446	8.50e-141
CAL15729.1	S09X	12-132	S112, >D, >H		MER0017248	67-185	8.40e-10
CAL15729.1	S33	15-126	S112, >D, >H		MER0036063	25-133	8.80e-06
CAL15765.1	C26	7-368			MER0060647	4-354	5.60e-68
CAL15770.1	M41	367-611	E420	H419, H423, D497	MER0001620	365-609	4.60e-95
CAL15813.1	M23B	177-404	H380	H299, D303, H382	MER0003380	196-417	2.30e-39
CAL15884.1	S33	13-315	D103S, D266, H296		MER0017177	245-542	8.90e-58
CAL15908.1	A08	13-141	D117, >D		MER0001313	10-138	1.80e-39
CAL15943.1	M17	40-489	K272, R346	K260, D265, D283, D342, E344	MER0001236	43-497	3.70e-120
CAL15984.1	U62	32-495			MER0016301	3-470	6.40e-156
CAL15988.1	U62	16-451			MER0016222	18-450	1.40e-98
CAL16013.1	S01C	91-358	H108, D138, S212		MER0001372	91-360	2.80e-63
CAL16017.1	S09C	51-137	S109, >D, >H		MER0033244	160-245	8.90e-08
CAL16054.1	M23B	174-301	H287	H208, D212, H289	MER0069741	261-387	4.80e-29
CAL16056.1	T05	192-407	T192		MER0011829	215-441	2.10e-44
CAL16060.1	A24A	52-281	D151, D216		MER0000870	50-279	9.20e-79
CAL16116.1	S33	17-273	S105, D233, H261		MER0037236	23-277	1.90e-30
CAL16116.1	S09C	2-130	S105, >D, >H		MER0035184	19-148	3.10e-05
CAL16126.1	S01A	47-282	H90, D144, S245		MER0016592	475-709	8.80e-25
CAL16134.1	S54	88-269	X195S, H247		MER0015468	94-276	4.60e-25
CAL16219.1	M48C	68-244	E130	H129, H133, E195	MER0031491	75-250	2.30e-32
CAL16233.1	C56	1054-1149	A1064E, F1099C, S1100H		MER0042827	1072-1167	4.20e-24
CAL16257.1	S12	49-209	S109, K112, Y196		MER0011726	71-231	2.30e-18
CAL16263.1	S01C	101-434	H118, D148, S223		MER0001372	92-422	1.20e-108
CAL16346.1	I39	1007-1842			MER0034541	776-1635	2.60e-41
CAL16346.1	I39	515-860			MER0034541	278-618	3.70e-18
CAL16446.1	M01	224-433	E309, Y392	H308, H312, E331	MER0001001	212-421	3.40e-81
CAL16457.1	S24	89-200	S123, K160		MER0000569	85-198	6.10e-25
CAL16465.1	C82A	76-118	H81, C97		MER0107804	187-229	3.10e-09
CAL16511.1	S49B	97-272	S152, S174, K204		MER0321345	93-265	7.20e-30
CAL16527.1	S01A	27-269	H73, D125, S223		MER0001503	34-259	5.30e-37
CAL16564.1	M90	24-250	E157	H156, H160, E217	MER0217243	19-244	1.30e-35
CAL16585.1	M20A	5-174	D68, E133	H66, D99, E134, E162, >H	MER0001272	6-174	9.10e-60
CAL16585.1	M20A	284-374	<D, <E	<H, <D, <E, <D/E, >H	MER0001272	175-265	5.40e-28
CAL16590.1	M24A	66-326	H150	D168, D179, H242, E275, E306	MER0001243	1-255	4.70e-99
CAL16598.1	M50B	18-197	E19	H18, H22, >D	MER0004480	22-201	3.30e-34
CAL16598.1	M50B	274-395	<E	<H, <H, >D	MER0004480	207-335	2.60e-12
CAL16610.1	C26	276-540	C378, H514, E516		MER0065554	277-541	4.70e-99
CAL16619.1	M23B	130-252	Q232H	S150H, A157D, H234	MER0015415	478-609	6.90e-24
CAL16628.1	M48B	86-292	E148	H147, H151, E225	MER0002637	78-286	1.70e-50
CAL16639.1	M48C	87-247	E124	H123, H127, E185	MER0042387	89-246	1.40e-28
CAL16643.1	S16	562-791	S701, K744		MER0000495	705-945	2.80e-63
CAL16645.1	S33	68-306	S143, D267, H295		MER0031611	71-317	3.40e-23
CAL16645.1	S09X	62-197	S143, >D, >H		MER0034550	17-161	6.00e-06
CAL16658.1	S14	23-216	S121, H146, D195		MER0000474	13-206	9.00e-94
CAL16660.1	S16	531-770	S673, K716		MER0000485	537-776	2.70e-97
CAL16678.1	S49B	135-301	S178, S200, K230		MER0001300	135-301	3.40e-72
CAL16699.1	S09X	68-333	S183, D311, >H		MER0030934	75-332	8.30e-48
CAL16780.1	S41A	412-588	S521, K546		MER0001295	356-532	7.30e-43
CAL16817.1	A08	2-117	D79, D106		MER0001313	35-152	1.10e-30
CAL16828.1	S33	22-211	X103S, D204, >H		MER0035041	41-235	3.30e-06
CAL16873.1	M23B	145-192	>H	>H, >D, >H	MER0066182	1489-1537	1.10e-12
CAL16899.1	C110	416-484	C424, H468, D484		MER0472834	217-282	1.20e-05
CAL16903.1	C44	2-235	C2		MER0011806	87-308	9.70e-38
CAL16931.1	S33	31-282	S103, D203, H264		MER0036115	44-307	3.40e-36
CAL16970.1	M61	13-489	E291	H290, H294, E324	MER0073084	28-513	4.20e-153
CAL16971.1	S33	29-137	S115, >D, >H		MER0036052	127-231	1.10e-11
CAL16971.1	S09C	32-128	S115, >D, >H		MER0033244	142-230	2.70e-07
CAL16989.1	S33	12-279	D97S, D237, H268		MER0031617	87-348	3.00e-23
CAL17031.1	S24	41-154	S76, K113		MER0000576	25-139	5.70e-34
CAL17035.1	M23B	548-610	>H	>H, >D, >H	MER0066182	1489-1538	2.40e-05
CAL17039.1	S09X	104-192	S110, D165, H192		MER0209142	96-192	8.30e-05
CAL17081.1	S26A	56-134	S69, K124		MER0000589	78-156	2.10e-29
CAL17081.1	S26A	154-240	<S, <K		MER0000589	215-302	2.10e-14
CAL17083.1	S01C	107-259	H123, D153, S226		MER0013623	98-250	9.80e-70
CAL17131.1	M38	9-380	D306	Q62H, H64, -151K, A195H, H235	MER0015112	7-405	3.00e-21
CAL17155.1	S33	68-243	S148, >D, >H		MER0037236	29-217	9.80e-18
CAL17200.1	M38	64-310	D308	H71, H73, T174K, E211H, H220	MER0037714	75-332	8.20e-21
CAL17242.1	M38	7-303	D248	H14, H16, K100, H137, H175	MER0061068	10-306	9.50e-102
CAL17298.1	C26	9-238	C85, H179, E181		MER0045886	14-236	7.60e-55
CAL17343.1	S09X	98-196	S118, D168, >H		MER0209507	176-280	8.80e-20
CAL17357.1	M48B	109-322	E172	H171, H175, E251	MER0006293	79-289	1.30e-13
CAL17376.1	M14B	26-133	R120, >E	X68H, E71, >H	MER0015121	80-190	4.20e-05
CAL17407.1	S11	34-386	S65, K68, S125		MER0000450	38-398	2.00e-89
CAL17413.1	S13	77-485	S85, K88, S331		MER0011571	50-446	3.90e-56
CAL17474.1	C26	25-191	C80, H174, E176		MER0043394	24-185	5.50e-66
CAL17489.1	C40	86-196	C107, H158, H170		MER0004035	73-183	1.00e-37
CAL17556.1	S09C	84-138	>S, >D, >H		MER0034548	86-140	5.50e-09
CAL17559.1	S33	26-281	S113, D229, H260		MER0033247	33-292	2.10e-14
CAL17579.1	M23B	168-253	H248	H168, D172, D250H	MER0013541	297-381	6.10e-14
CAL17591.1	I17	26-67			MER0018542	27-69	1.00e-05
CAL17633.1	S16	190-454	A372S, R415		MER0014135	206-470	7.00e-115
CAL17648.1	I87	172-348			MER0191412	148-327	3.00e-37
CAL17649.1	I87	63-347			MER0192051	80-363	6.60e-71
CAL17666.1	S33	24-255	S91, D217, H245		MER0017142	16-245	1.90e-49
CAL17677.1	C44	21-385	C21		MER0198917	37-407	6.30e-79
CAL17692.1	T01B	7-178	T7		MER0001627	2-172	1.60e-59
CAL17701.1	S09X	24-275	S147, D230, H258		MER0017248	42-285	1.50e-38
CAL17701.1	S33	50-152	S147, >D, >H		MER0036060	37-144	6.70e-09
CAL17706.1	S33	14-298	S109, D255, H283		MER0000431	12-302	6.70e-56
CAL17723.1	M23B	263-378	G361H	I286D, Y363H	MER0005300	293-408	6.00e-23
CAL17724.1	S41A	202-369	S302, K327		MER0001425	191-361	4.80e-48
CAL17728.1	C26	5-209	C84, H193, E195		MER0065588	3-194	3.90e-37
CAL17737.1	M48C	84-243	E128	H127, H131, E188	MER0026552	309-460	1.40e-26
CAL17863.1	S33	21-278	D118S, D245, H274		MER0003280	22-293	2.70e-44
CAL17868.1	C56	67-187	L106E, C133, H134		MER0031431	72-198	3.60e-16
CAL17884.1	C26	47-178	C87, H175, E177		MER0042974	54-183	1.00e-05
CAL17897.1	S33	4-67	>S, >D, >H		MER0026339	2-65	8.20e-06
CAL17897.1	S33	90-137	S120, >D, >H		MER0210990	98-145	9.30e-06
CAL17902.1	S09X	66-215	S145, >D, >H		MER0033274	642-796	7.50e-08
CAL17943.1	S09C	9-174	S71, D149, H174		MER0107796	5-172	4.20e-30
CAL18012.1	M16B	56-264	X95E, I166E	X92H, X96H, L174E	MER0237414	32-243	1.50e-28
CAL18013.1	M16B	28-203	E70, E140	H67, H71, E146	MER0195774	38-213	5.70e-51
CAL18024.1	S33	31-253	S164, >D, >H		MER0044357	39-251	4.70e-44
CAL18024.1	S33	268-400	<S, D329, H362		MER0044357	340-462	6.70e-11
CAL18048.1	M24B	155-417	H227, H334, H345	D244, D255, H338, E368, E392	MER0001244	172-432	8.20e-82
CAL18050.1	S79	3-57	<S		MER0246409	348-401	5.60e-05
CAL18056.1	S33	46-318	S154, D268, H297		MER0033247	18-290	1.30e-16
CAL18087.1	C56	89-181	M103E, C130, H131		MER0031431	97-190	1.40e-15
CAL18093.1	S33	23-119	S95, >D, >H		MER0036115	43-144	4.70e-09
CAL18093.1	S09X	60-135	S95, >D, >H		MER0033245	120-198	4.20e-05
CAL18144.1	S33	27-110	D103S, >D, >H		MER0014065	122-204	1.60e-12
CAL18167.1	M38	88-434	D360	H134, H136, K217, H272, H320	MER0004801	88-434	1.80e-147
CAL18171.1	C44	2-233	C2		MER0003327	2-233	1.00e-75
