# Supplementary material for: Comparative Genomics Reveals Evidence of Genome Reduction and High Extracellular Protein Degradation Potential in Kangiella
Source: Front Microbiol. 2018 Jun 7;9:1224. doi: 10.3389/fmicb.2018.01224 (PMC6000758; doi:10.3389/fmicb.2018.01224)
Supplement: MATERIAL S3 — Peptidase genes predicted with MEROPS batch BLAST and SignalP prediction of 23 genomes corresponding to Supplementary Table S8. [file Data_Sheet_3.ZIP › Supplementary material 3/Alcanivorax_borkumensis_SK2.signalP.txt]

# SignalP-4.1 gram- predictions
# name                     Cmax  pos  Ymax  pos  Smax  pos  Smean   D     ?  Dmaxcut    Networks-used
CAL15449.1             0.109  50  0.106  38  0.142  36  0.098   0.102 N  0.570      SignalP-noTM
CAL15450.1             0.163  19  0.151  19  0.182  17  0.138   0.145 N  0.570      SignalP-noTM
CAL15451.1             0.145  31  0.128  31  0.183   5  0.124   0.126 N  0.570      SignalP-noTM
CAL15452.1             0.110  55  0.114  11  0.197   2  0.124   0.119 N  0.570      SignalP-noTM
CAL15453.1             0.107  24  0.099  65  0.104  58  0.083   0.092 N  0.570      SignalP-noTM
CAL15454.1             0.213  45  0.138  45  0.201   1  0.110   0.128 N  0.510      SignalP-TM
CAL15455.1             0.125  20  0.104  20  0.116  50  0.077   0.092 N  0.570      SignalP-noTM
CAL15456.1             0.226  21  0.130  21  0.109  70  0.073   0.103 N  0.570      SignalP-noTM
CAL15457.1             0.187  25  0.178  25  0.376  23  0.148   0.164 N  0.570      SignalP-noTM
CAL15458.1             0.117  44  0.100  44  0.107  62  0.077   0.089 N  0.570      SignalP-noTM
CAL15459.1             0.103  28  0.114  13  0.170   6  0.135   0.124 N  0.570      SignalP-noTM
CAL15460.1             0.107  58  0.105  37  0.125  34  0.090   0.098 N  0.570      SignalP-noTM
CAL15461.1             0.318  49  0.189  49  0.175  48  0.109   0.151 N  0.570      SignalP-noTM
CAL15462.1             0.106  42  0.121  26  0.188   2  0.142   0.131 N  0.570      SignalP-noTM
CAL15463.1             0.110  43  0.128  11  0.237   1  0.156   0.138 N  0.510      SignalP-TM
CAL15464.1             0.115  28  0.105  11  0.166   1  0.108   0.106 N  0.510      SignalP-TM
CAL15465.1             0.277  26  0.278  26  0.703   5  0.424   0.332 N  0.510      SignalP-TM
CAL15466.1             0.124  26  0.119  26  0.148  14  0.114   0.117 N  0.570      SignalP-noTM
CAL15467.1             0.111  24  0.130  24  0.174  21  0.146   0.138 N  0.570      SignalP-noTM
CAL15468.1             0.142  31  0.127  18  0.251  14  0.141   0.134 N  0.570      SignalP-noTM
CAL15469.1             0.101  61  0.097  30  0.108   8  0.088   0.093 N  0.570      SignalP-noTM
CAL15470.1             0.220  17  0.270  17  0.563  16  0.326   0.297 N  0.570      SignalP-noTM
CAL15471.1             0.102  24  0.108  32  0.140  23  0.100   0.104 N  0.570      SignalP-noTM
CAL15472.1             0.143  27  0.109  11  0.179   1  0.114   0.110 N  0.510      SignalP-TM
CAL15473.1             0.116  45  0.163  45  0.380  38  0.149   0.156 N  0.570      SignalP-noTM
CAL15474.1             0.109  51  0.106  21  0.124  10  0.102   0.104 N  0.570      SignalP-noTM
CAL15475.1             0.289  24  0.193  24  0.207  10  0.151   0.173 N  0.570      SignalP-noTM
CAL15476.1             0.234  26  0.176  26  0.201   1  0.135   0.157 N  0.570      SignalP-noTM
CAL15477.1             0.187  28  0.403  20  0.980  15  0.958   0.664 Y  0.570      SignalP-noTM
CAL15478.1             0.163  27  0.178  11  0.483   1  0.304   0.224 N  0.510      SignalP-TM
CAL15479.1             0.410  19  0.353  19  0.448   1  0.330   0.344 N  0.510      SignalP-TM
CAL15480.1             0.220  34  0.151  34  0.192  33  0.079   0.117 N  0.570      SignalP-noTM
CAL15481.1             0.680  22  0.774  22  0.963  17  0.886   0.827 Y  0.570      SignalP-noTM
CAL15482.1             0.118  18  0.140  18  0.206  17  0.158   0.149 N  0.570      SignalP-noTM
CAL15483.1             0.102  47  0.113  12  0.158   5  0.132   0.122 N  0.570      SignalP-noTM
CAL15484.1             0.139  51  0.138  51  0.263  47  0.093   0.117 N  0.570      SignalP-noTM
CAL15485.1             0.241  25  0.125  11  0.183   1  0.163   0.139 N  0.510      SignalP-TM
CAL15486.1             0.828  26  0.876  26  0.973  15  0.935   0.904 Y  0.570      SignalP-noTM
CAL15487.1             0.267  23  0.417  23  0.926  14  0.737   0.567 N  0.570      SignalP-noTM
CAL15488.1             0.112  40  0.105  40  0.127   9  0.098   0.102 N  0.570      SignalP-noTM
CAL15489.1             0.709  22  0.778  22  0.922  19  0.850   0.812 Y  0.570      SignalP-noTM
CAL15490.1             0.110  14  0.130  11  0.265   1  0.156   0.142 N  0.570      SignalP-noTM
CAL15491.1             0.133  27  0.157  11  0.286   6  0.245   0.198 N  0.570      SignalP-noTM
CAL15492.1             0.115  51  0.139  51  0.236  46  0.125   0.132 N  0.570      SignalP-noTM
CAL15493.1             0.297  20  0.527  20  0.957   2  0.940   0.721 Y  0.570      SignalP-noTM
CAL15494.1             0.777  29  0.859  29  0.966  27  0.900   0.878 Y  0.570      SignalP-noTM
CAL15495.1             0.168  31  0.146  11  0.291   3  0.224   0.175 N  0.510      SignalP-TM
CAL15496.1             0.106  46  0.105  23  0.117  14  0.087   0.097 N  0.570      SignalP-noTM
CAL15497.1             0.108  21  0.110  21  0.145  10  0.102   0.107 N  0.570      SignalP-noTM
CAL15498.1             0.157  50  0.156  50  0.325  25  0.145   0.151 N  0.570      SignalP-noTM
CAL15499.1             0.132  68  0.110  68  0.125   9  0.091   0.101 N  0.570      SignalP-noTM
CAL15500.1             0.161  23  0.324  23  0.817  18  0.687   0.494 N  0.570      SignalP-noTM
CAL15501.1             0.109  46  0.128  13  0.247  29  0.166   0.146 N  0.570      SignalP-noTM
CAL15502.1             0.141  65  0.112  65  0.150   2  0.093   0.103 N  0.570      SignalP-noTM
CAL15503.1             0.192  50  0.232  50  0.406  46  0.228   0.231 N  0.510      SignalP-TM
CAL15504.1             0.117  41  0.101  43  0.098  40  0.073   0.088 N  0.570      SignalP-noTM
CAL15505.1             0.182  28  0.160  28  0.172  26  0.134   0.150 N  0.510      SignalP-TM
CAL15506.1             0.334  38  0.330  38  0.456  31  0.188   0.277 N  0.510      SignalP-TM
CAL15507.1             0.100  64  0.099  58  0.118  46  0.085   0.092 N  0.570      SignalP-noTM
CAL15508.1             0.541  22  0.694  22  0.944  19  0.903   0.792 Y  0.570      SignalP-noTM
CAL15509.1             0.204  29  0.154  29  0.332   2  0.163   0.158 N  0.570      SignalP-noTM
CAL15510.1             0.693  23  0.689  23  0.757  10  0.637   0.669 Y  0.510      SignalP-TM
CAL15511.1             0.123  21  0.195  21  0.446   1  0.344   0.265 N  0.570      SignalP-noTM
CAL15512.1             0.110  22  0.107  22  0.142   1  0.095   0.101 N  0.570      SignalP-noTM
CAL15513.1             0.114  28  0.106  14  0.138   2  0.113   0.109 N  0.570      SignalP-noTM
CAL15514.1             0.145  64  0.114  64  0.139  38  0.096   0.106 N  0.570      SignalP-noTM
CAL15515.1             0.135   9  0.136  11  0.256   8  0.191   0.162 N  0.570      SignalP-noTM
CAL15516.1             0.113  45  0.107  26  0.159   2  0.099   0.103 N  0.570      SignalP-noTM
CAL15517.1             0.336  34  0.464  22  0.973  14  0.933   0.684 Y  0.570      SignalP-noTM
CAL15518.1             0.240  24  0.464  24  0.959   1  0.919   0.678 Y  0.570      SignalP-noTM
CAL15519.1             0.160  25  0.340  18  0.935   2  0.908   0.607 Y  0.570      SignalP-noTM
CAL15520.1             0.777  23  0.866  23  0.977  18  0.958   0.909 Y  0.570      SignalP-noTM
CAL15521.1             0.158  29  0.152  29  0.233   1  0.149   0.151 N  0.510      SignalP-TM
CAL15522.1             0.118  63  0.109  27  0.149  67  0.109   0.109 N  0.510      SignalP-TM
CAL15523.1             0.132  36  0.106  11  0.164   1  0.109   0.107 N  0.510      SignalP-TM
CAL15524.1             0.360  40  0.534  40  0.901  36  0.563   0.548 N  0.570      SignalP-noTM
CAL15525.1             0.131  25  0.201  14  0.498  10  0.401   0.295 N  0.570      SignalP-noTM
CAL15526.1             0.107  46  0.110  23  0.151   3  0.116   0.113 N  0.570      SignalP-noTM
CAL15527.1             0.114  20  0.122  20  0.145  19  0.130   0.126 N  0.570      SignalP-noTM
CAL15528.1             0.783  18  0.836  18  0.962  14  0.881   0.857 Y  0.570      SignalP-noTM
CAL15529.1             0.102  24  0.129  15  0.236   3  0.169   0.148 N  0.570      SignalP-noTM
CAL15530.1             0.108  43  0.137  11  0.265   3  0.190   0.162 N  0.570      SignalP-noTM
CAL15531.1             0.227  25  0.315  25  0.685  11  0.495   0.399 N  0.570      SignalP-noTM
CAL15532.1             0.107  36  0.131  11  0.246   2  0.160   0.144 N  0.570      SignalP-noTM
CAL15533.1             0.127  54  0.111  54  0.111   1  0.093   0.102 N  0.570      SignalP-noTM
CAL15534.1             0.243  29  0.413  29  0.863  27  0.622   0.511 N  0.570      SignalP-noTM
CAL15535.1             0.104  31  0.112  47  0.154  35  0.108   0.110 N  0.570      SignalP-noTM
CAL15536.1             0.103  43  0.143  11  0.363   1  0.179   0.160 N  0.570      SignalP-noTM
CAL15537.1             0.148  37  0.113  37  0.166   2  0.095   0.105 N  0.570      SignalP-noTM
CAL15538.1             0.107  27  0.165  15  0.348   5  0.271   0.215 N  0.570      SignalP-noTM
CAL15539.1             0.191  38  0.190  16  0.471   7  0.357   0.252 N  0.510      SignalP-TM
CAL15540.1             0.274  24  0.322  24  0.647   7  0.456   0.372 N  0.510      SignalP-TM
CAL15541.1             0.146  28  0.152  50  0.215  48  0.108   0.131 N  0.570      SignalP-noTM
CAL15542.1             0.461  30  0.196  30  0.151  38  0.108   0.164 N  0.510      SignalP-TM
CAL15543.1             0.100  60  0.104  42  0.128  38  0.094   0.100 N  0.570      SignalP-noTM
CAL15544.1             0.107  28  0.101  35  0.169   1  0.084   0.095 N  0.510      SignalP-TM
CAL15545.1             0.122  25  0.075  51  0.097  70  0.041   0.062 N  0.510      SignalP-TM
CAL15546.1             0.252  20  0.218  20  0.273  17  0.194   0.206 N  0.570      SignalP-noTM
CAL15547.1             0.143  33  0.144  33  0.324  28  0.133   0.140 N  0.510      SignalP-TM
CAL15548.1             0.165  28  0.238  28  0.502  15  0.352   0.280 N  0.510      SignalP-TM
CAL15549.1             0.113  22  0.110  22  0.132  20  0.090   0.101 N  0.570      SignalP-noTM
CAL15550.1             0.155  29  0.136  29  0.144  16  0.117   0.127 N  0.570      SignalP-noTM
CAL15551.1             0.126  27  0.128  27  0.172  19  0.121   0.125 N  0.570      SignalP-noTM
CAL15552.1             0.107  30  0.111  40  0.138  29  0.099   0.105 N  0.570      SignalP-noTM
CAL15553.1             0.116  20  0.119  20  0.177   2  0.124   0.122 N  0.570      SignalP-noTM
CAL15554.1             0.244  52  0.227  51  0.306  44  0.128   0.191 N  0.510      SignalP-TM
CAL15555.1             0.118  24  0.115  24  0.151  22  0.110   0.113 N  0.570      SignalP-noTM
CAL15556.1             0.115  42  0.106  66  0.112  11  0.093   0.100 N  0.570      SignalP-noTM
CAL15557.1             0.110  49  0.109  23  0.153  36  0.109   0.109 N  0.570      SignalP-noTM
CAL15558.1             0.103  25  0.116  15  0.157   6  0.135   0.125 N  0.570      SignalP-noTM
CAL15559.1             0.418  36  0.285  36  0.323  34  0.171   0.243 N  0.510      SignalP-TM
CAL15560.1             0.277  21  0.189  21  0.300  19  0.136   0.164 N  0.570      SignalP-noTM
CAL15561.1             0.244  30  0.182  30  0.163  29  0.127   0.156 N  0.570      SignalP-noTM
CAL15562.1             0.142  22  0.158  22  0.309   1  0.193   0.171 N  0.510      SignalP-TM
CAL15563.1             0.107  57  0.132  11  0.285   1  0.165   0.148 N  0.570      SignalP-noTM
CAL15564.1             0.135  44  0.173  44  0.480  40  0.147   0.161 N  0.570      SignalP-noTM
CAL15565.1             0.114  43  0.106  45  0.148   2  0.097   0.102 N  0.570      SignalP-noTM
CAL15566.1             0.142  23  0.136  23  0.173  22  0.121   0.129 N  0.570      SignalP-noTM
CAL15567.1             0.118  33  0.099  63  0.127  22  0.081   0.091 N  0.570      SignalP-noTM
CAL15568.1             0.120  42  0.122  11  0.180   1  0.148   0.134 N  0.570      SignalP-noTM
CAL15569.1             0.106  51  0.112  11  0.178   4  0.129   0.120 N  0.570      SignalP-noTM
CAL15570.1             0.173  36  0.233  36  0.444  30  0.205   0.223 N  0.510      SignalP-TM
CAL15571.1             0.725  24  0.819  24  0.987  13  0.935   0.874 Y  0.570      SignalP-noTM
CAL15572.1             0.809  30  0.673  30  0.753  26  0.496   0.607 Y  0.510      SignalP-TM
CAL15573.1             0.645  28  0.721  28  0.964  22  0.810   0.763 Y  0.570      SignalP-noTM
CAL15574.1             0.584  23  0.644  23  0.907  19  0.719   0.679 Y  0.570      SignalP-noTM
CAL15575.1             0.170  29  0.191  29  0.406   8  0.228   0.205 N  0.510      SignalP-TM
CAL15576.1             0.129  17  0.169  17  0.327  11  0.208   0.187 N  0.570      SignalP-noTM
CAL15577.1             0.112  20  0.145  15  0.270   9  0.195   0.168 N  0.570      SignalP-noTM
CAL15578.1             0.169  22  0.232  22  0.601  15  0.403   0.312 N  0.570      SignalP-noTM
CAL15579.1             0.120  49  0.100  70  0.111  15  0.086   0.094 N  0.570      SignalP-noTM
CAL15580.1             0.785  25  0.843  25  0.956  10  0.907   0.873 Y  0.570      SignalP-noTM
CAL15581.1             0.285  20  0.330  20  0.694  19  0.429   0.377 N  0.570      SignalP-noTM
CAL15582.1             0.227  20  0.139  20  0.161  37  0.082   0.112 N  0.570      SignalP-noTM
CAL15583.1             0.124  26  0.111  48  0.140  44  0.091   0.102 N  0.570      SignalP-noTM
CAL15584.1             0.129  34  0.106  34  0.135   9  0.094   0.101 N  0.570      SignalP-noTM
CAL15585.1             0.140  23  0.108  11  0.189   2  0.112   0.110 N  0.510      SignalP-TM
CAL15586.1             0.308  20  0.365  20  0.537   4  0.454   0.397 N  0.510      SignalP-TM
CAL15587.1             0.103  33  0.097  45  0.112   5  0.089   0.094 N  0.570      SignalP-noTM
CAL15588.1             0.118  26  0.102  70  0.113  61  0.091   0.097 N  0.570      SignalP-noTM
CAL15589.1             0.102  39  0.101  57  0.158   1  0.096   0.099 N  0.570      SignalP-noTM
CAL15590.1             0.159  23  0.291  23  0.728  13  0.517   0.397 N  0.570      SignalP-noTM
CAL15591.1             0.128  33  0.112  62  0.185  54  0.094   0.104 N  0.570      SignalP-noTM
CAL15592.1             0.121  70  0.113  11  0.155   2  0.129   0.121 N  0.570      SignalP-noTM
CAL15593.1             0.113  27  0.131  11  0.224   6  0.173   0.151 N  0.570      SignalP-noTM
CAL15594.1             0.428  26  0.305  26  0.449   1  0.257   0.282 N  0.570      SignalP-noTM
CAL15595.1             0.102  43  0.107  54  0.140  50  0.072   0.094 N  0.510      SignalP-TM
CAL15596.1             0.108  25  0.112  34  0.142  12  0.115   0.114 N  0.570      SignalP-noTM
CAL15597.1             0.106   3  0.122  47  0.167  27  0.118   0.120 N  0.570      SignalP-noTM
CAL15598.1             0.110  55  0.144  11  0.309   2  0.202   0.165 N  0.510      SignalP-TM
CAL15599.1             0.174  26  0.230  26  0.501   7  0.348   0.274 N  0.510      SignalP-TM
CAL15600.1             0.158  31  0.205  31  0.517  30  0.183   0.197 N  0.510      SignalP-TM
CAL15601.1             0.113  31  0.123  11  0.216   1  0.147   0.134 N  0.570      SignalP-noTM
CAL15602.1             0.140  31  0.129  31  0.253   3  0.121   0.125 N  0.570      SignalP-noTM
CAL15603.1             0.613  24  0.635  24  0.934  12  0.760   0.694 Y  0.570      SignalP-noTM
CAL15604.1             0.136  30  0.150  30  0.276   2  0.176   0.162 N  0.570      SignalP-noTM
CAL15605.1             0.264  47  0.150  11  0.271   3  0.231   0.180 N  0.510      SignalP-TM
CAL15606.1             0.111  28  0.182  28  0.351  18  0.279   0.218 N  0.510      SignalP-TM
CAL15607.1             0.130  12  0.120  12  0.145   2  0.108   0.114 N  0.570      SignalP-noTM
CAL15608.1             0.293  63  0.530  24  0.989  19  0.945   0.725 Y  0.570      SignalP-noTM
CAL15609.1             0.146  39  0.127  14  0.189   8  0.162   0.140 N  0.510      SignalP-TM
CAL15610.1             0.159  56  0.125  20  0.227  12  0.137   0.131 N  0.570      SignalP-noTM
CAL15611.1             0.103  19  0.113  30  0.148  23  0.104   0.109 N  0.570      SignalP-noTM
CAL15612.1             0.147  30  0.125  30  0.148  24  0.084   0.106 N  0.570      SignalP-noTM
CAL15613.1             0.129  44  0.109  27  0.148  18  0.114   0.111 N  0.510      SignalP-TM
CAL15614.1             0.138  33  0.116  33  0.121   6  0.088   0.103 N  0.570      SignalP-noTM
CAL15615.1             0.233  26  0.219  23  0.393  10  0.277   0.240 N  0.510      SignalP-TM
CAL15616.1             0.187  23  0.142  23  0.184   2  0.116   0.130 N  0.570      SignalP-noTM
CAL15617.1             0.182  38  0.180  27  0.288   6  0.205   0.191 N  0.570      SignalP-noTM
CAL15618.1             0.154  18  0.125  18  0.158  17  0.101   0.114 N  0.570      SignalP-noTM
CAL15619.1             0.120  40  0.113  22  0.134   5  0.116   0.114 N  0.570      SignalP-noTM
CAL15620.1             0.158  20  0.244  20  0.674  19  0.353   0.296 N  0.570      SignalP-noTM
CAL15621.1             0.109  25  0.104  11  0.167   2  0.103   0.103 N  0.510      SignalP-TM
CAL15622.1             0.111  24  0.102  68  0.163   1  0.076   0.090 N  0.570      SignalP-noTM
CAL15623.1             0.121  26  0.112  52  0.136  43  0.104   0.108 N  0.570      SignalP-noTM
CAL15624.1             0.141  65  0.110  65  0.127  39  0.083   0.098 N  0.570      SignalP-noTM
CAL15625.1             0.131  62  0.111  62  0.129   3  0.097   0.104 N  0.570      SignalP-noTM
CAL15626.1             0.201  24  0.197  24  0.321  22  0.197   0.197 N  0.570      SignalP-noTM
CAL15627.1             0.120  35  0.115  60  0.135  51  0.085   0.101 N  0.570      SignalP-noTM
CAL15628.1             0.107  61  0.118  21  0.185  14  0.138   0.128 N  0.570      SignalP-noTM
CAL15629.1             0.171  25  0.143  25  0.165   1  0.117   0.131 N  0.570      SignalP-noTM
CAL15630.1             0.105  49  0.122  11  0.230   2  0.152   0.136 N  0.570      SignalP-noTM
CAL15631.1             0.333  27  0.342  27  0.497  18  0.382   0.361 N  0.570      SignalP-noTM
CAL15632.1             0.108  24  0.139  12  0.268   3  0.189   0.162 N  0.570      SignalP-noTM
CAL15633.1             0.104  40  0.112  40  0.150  39  0.114   0.113 N  0.570      SignalP-noTM
CAL15634.1             0.118  59  0.105  11  0.126   3  0.110   0.107 N  0.570      SignalP-noTM
CAL15635.1             0.175  22  0.144  22  0.204   1  0.141   0.143 N  0.570      SignalP-noTM
CAL15636.1             0.138  45  0.200  11  0.534   1  0.385   0.287 N  0.570      SignalP-noTM
CAL15637.1             0.160  24  0.199  24  0.384   3  0.278   0.236 N  0.570      SignalP-noTM
CAL15638.1             0.205  21  0.238  21  0.442   1  0.304   0.269 N  0.570      SignalP-noTM
CAL15639.1             0.131  61  0.121  11  0.230   2  0.142   0.131 N  0.570      SignalP-noTM
CAL15640.1             0.131  27  0.260  27  0.607  20  0.412   0.316 N  0.510      SignalP-TM
CAL15641.1             0.283  30  0.507  30  0.968  18  0.913   0.698 Y  0.570      SignalP-noTM
CAL15642.1             0.142  40  0.121  40  0.155  32  0.104   0.113 N  0.570      SignalP-noTM
CAL15643.1             0.107  20  0.146  11  0.432   1  0.179   0.161 N  0.570      SignalP-noTM
CAL15644.1             0.287  33  0.268  14  0.788   6  0.720   0.480 N  0.570      SignalP-noTM
CAL15645.1             0.107  34  0.106  26  0.138  14  0.104   0.105 N  0.570      SignalP-noTM
CAL15646.1             0.110  54  0.124  11  0.177   1  0.156   0.139 N  0.570      SignalP-noTM
CAL15647.1             0.110  21  0.105  47  0.123  36  0.091   0.099 N  0.570      SignalP-noTM
CAL15648.1             0.110  67  0.114  67  0.131  13  0.095   0.105 N  0.570      SignalP-noTM
CAL15649.1             0.108  53  0.124  14  0.181   3  0.146   0.135 N  0.570      SignalP-noTM
CAL15650.1             0.247  22  0.185  22  0.287  21  0.149   0.168 N  0.570      SignalP-noTM
CAL15651.1             0.113  24  0.111  47  0.145   9  0.104   0.108 N  0.570      SignalP-noTM
CAL15652.1             0.142  30  0.116  30  0.122  31  0.075   0.097 N  0.570      SignalP-noTM
CAL15653.1             0.142  10  0.116  12  0.182   9  0.113   0.114 N  0.570      SignalP-noTM
CAL15654.1             0.156  25  0.146  25  0.214   4  0.145   0.146 N  0.570      SignalP-noTM
CAL15655.1             0.168  50  0.127  11  0.223   3  0.166   0.145 N  0.570      SignalP-noTM
CAL15656.1             0.445  24  0.449  24  0.653  12  0.460   0.453 N  0.510      SignalP-TM
CAL15657.1             0.128  43  0.130  11  0.224   1  0.164   0.146 N  0.570      SignalP-noTM
CAL15658.1             0.139  25  0.121  25  0.151  23  0.093   0.108 N  0.570      SignalP-noTM
CAL15659.1             0.120  18  0.160  11  0.337   5  0.258   0.196 N  0.510      SignalP-TM
CAL15660.1             0.280  23  0.173  23  0.178   2  0.119   0.147 N  0.570      SignalP-noTM
CAL15661.1             0.139  23  0.233  11  0.724   3  0.535   0.375 N  0.570      SignalP-noTM
CAL15662.1             0.121  70  0.118  44  0.150  40  0.100   0.110 N  0.570      SignalP-noTM
CAL15663.1             0.103  22  0.134  11  0.209   5  0.180   0.155 N  0.570      SignalP-noTM
CAL15664.1             0.106   3  0.118  11  0.182   2  0.140   0.128 N  0.570      SignalP-noTM
CAL15665.1             0.246  34  0.163  14  0.355   9  0.273   0.204 N  0.510      SignalP-TM
CAL15666.1             0.268  34  0.228  34  0.394  26  0.220   0.225 N  0.510      SignalP-TM
CAL15667.1             0.307  56  0.220  56  0.307  22  0.188   0.208 N  0.510      SignalP-TM
CAL15668.1             0.153  67  0.123  53  0.144  42  0.096   0.110 N  0.570      SignalP-noTM
CAL15669.1             0.111  65  0.111  32  0.131  28  0.099   0.106 N  0.570      SignalP-noTM
CAL15670.1             0.125  44  0.097  34  0.119  33  0.092   0.095 N  0.510      SignalP-TM
CAL15671.1             0.164  22  0.167  11  0.487   1  0.257   0.201 N  0.510      SignalP-TM
CAL15672.1             0.143  21  0.333  21  0.921   1  0.804   0.554 N  0.570      SignalP-noTM
CAL15673.1             0.577  22  0.589  22  0.842   1  0.628   0.607 Y  0.570      SignalP-noTM
CAL15674.1             0.120  35  0.172  14  0.400   5  0.300   0.219 N  0.510      SignalP-TM
CAL15675.1             0.106  34  0.145  11  0.295   3  0.211   0.176 N  0.570      SignalP-noTM
CAL15676.1             0.121  42  0.113  42  0.117  44  0.084   0.099 N  0.570      SignalP-noTM
CAL15677.1             0.108  45  0.137  54  0.428  47  0.119   0.128 N  0.570      SignalP-noTM
CAL15678.1             0.155  20  0.281  20  0.628  10  0.433   0.352 N  0.570      SignalP-noTM
CAL15679.1             0.801  26  0.812  26  0.923   5  0.862   0.836 Y  0.570      SignalP-noTM
CAL15680.1             0.377  39  0.217  39  0.313   2  0.148   0.192 N  0.510      SignalP-TM
CAL15681.1             0.113  61  0.117  11  0.189   4  0.144   0.130 N  0.570      SignalP-noTM
CAL15682.1             0.137  13  0.096  61  0.107  49  0.057   0.082 N  0.510      SignalP-TM
CAL15683.1             0.112  27  0.159  11  0.308   6  0.259   0.196 N  0.510      SignalP-TM
CAL15684.1             0.141  69  0.145  30  0.253   1  0.183   0.163 N  0.570      SignalP-noTM
CAL15685.1             0.101  68  0.105  68  0.117  28  0.090   0.098 N  0.570      SignalP-noTM
CAL15686.1             0.251  50  0.200  50  0.296  46  0.136   0.176 N  0.510      SignalP-TM
CAL15687.1             0.351  22  0.509  22  0.914  17  0.771   0.632 Y  0.570      SignalP-noTM
CAL15688.1             0.235  25  0.296  25  0.888  12  0.604   0.441 N  0.570      SignalP-noTM
CAL15689.1             0.268  27  0.436  19  0.951  17  0.895   0.652 Y  0.570      SignalP-noTM
CAL15690.1             0.157  17  0.295  17  0.715   2  0.590   0.404 N  0.510      SignalP-TM
CAL15691.1             0.599  19  0.686  19  0.876  15  0.779   0.730 Y  0.570      SignalP-noTM
CAL15692.1             0.108  14  0.129  14  0.281  13  0.162   0.144 N  0.570      SignalP-noTM
CAL15693.1             0.302  36  0.230  36  0.280  34  0.126   0.191 N  0.510      SignalP-TM
CAL15694.1             0.140  26  0.115  26  0.128  38  0.096   0.106 N  0.570      SignalP-noTM
CAL15695.1             0.124  14  0.151  48  0.356  40  0.174   0.162 N  0.570      SignalP-noTM
CAL15696.1             0.108  23  0.136  11  0.218   3  0.183   0.153 N  0.510      SignalP-TM
CAL15697.1             0.115  18  0.100  70  0.113  69  0.084   0.093 N  0.570      SignalP-noTM
CAL15698.1             0.237  24  0.466  24  0.947  20  0.901   0.670 Y  0.570      SignalP-noTM
CAL15699.1             0.285  45  0.194  31  0.294   1  0.149   0.172 N  0.570      SignalP-noTM
CAL15700.1             0.150  18  0.156  18  0.282  11  0.148   0.152 N  0.570      SignalP-noTM
CAL15701.1             0.106  27  0.108  13  0.143   4  0.119   0.113 N  0.570      SignalP-noTM
CAL15702.1             0.132  24  0.136  11  0.367  48  0.177   0.155 N  0.570      SignalP-noTM
CAL15703.1             0.153  29  0.129  29  0.153  28  0.097   0.114 N  0.570      SignalP-noTM
CAL15704.1             0.159  32  0.127  32  0.141  16  0.100   0.115 N  0.570      SignalP-noTM
CAL15705.1             0.121  26  0.173  11  0.423   2  0.300   0.220 N  0.510      SignalP-TM
CAL15706.1             0.482  23  0.515  23  0.821  14  0.580   0.545 N  0.570      SignalP-noTM
CAL15707.1             0.120  22  0.149  48  0.291  43  0.145   0.147 N  0.570      SignalP-noTM
CAL15708.1             0.150  34  0.108  12  0.156   7  0.124   0.114 N  0.510      SignalP-TM
CAL15709.1             0.131  54  0.120  54  0.139  43  0.068   0.101 N  0.510      SignalP-TM
CAL15710.1             0.166  22  0.225  22  0.538   4  0.381   0.283 N  0.510      SignalP-TM
CAL15711.1             0.132  22  0.137  11  0.248   5  0.188   0.161 N  0.570      SignalP-noTM
CAL15712.1             0.186  22  0.129  22  0.127  58  0.080   0.106 N  0.570      SignalP-noTM
CAL15713.1             0.111  42  0.104  42  0.129   4  0.095   0.100 N  0.570      SignalP-noTM
CAL15714.1             0.134  33  0.127  43  0.215  35  0.112   0.121 N  0.510      SignalP-TM
CAL15715.1             0.149  39  0.194  33  0.416  25  0.246   0.213 N  0.510      SignalP-TM
CAL15716.1             0.114  35  0.099  35  0.119   6  0.087   0.093 N  0.570      SignalP-noTM
CAL15717.1             0.190  26  0.144  11  0.232   3  0.216   0.171 N  0.510      SignalP-TM
CAL15718.1             0.355  23  0.443  23  0.707  17  0.549   0.493 N  0.570      SignalP-noTM
CAL15719.1             0.244  19  0.196  19  0.295   1  0.168   0.183 N  0.570      SignalP-noTM
CAL15720.1             0.191  29  0.168  19  0.375  12  0.255   0.200 N  0.510      SignalP-TM
CAL15721.1             0.168  68  0.147  68  0.165  61  0.082   0.123 N  0.510      SignalP-TM
CAL15722.1             0.129  25  0.164  11  0.349   1  0.262   0.210 N  0.570      SignalP-noTM
CAL15723.1             0.117  29  0.107  29  0.140   1  0.096   0.102 N  0.570      SignalP-noTM
CAL15724.1             0.134  49  0.102  37  0.119  29  0.086   0.096 N  0.510      SignalP-TM
CAL15725.1             0.157  23  0.146  11  0.273   5  0.217   0.179 N  0.570      SignalP-noTM
CAL15726.1             0.142  38  0.112  38  0.109  19  0.082   0.098 N  0.570      SignalP-noTM
CAL15727.1             0.105  32  0.117  37  0.155  30  0.114   0.115 N  0.570      SignalP-noTM
CAL15728.1             0.159  20  0.113  20  0.131  36  0.084   0.099 N  0.570      SignalP-noTM
CAL15729.1             0.103  18  0.103  27  0.121   5  0.097   0.100 N  0.570      SignalP-noTM
CAL15730.1             0.130  22  0.179  22  0.398  20  0.262   0.218 N  0.570      SignalP-noTM
CAL15731.1             0.231  32  0.245  18  0.471   6  0.325   0.282 N  0.570      SignalP-noTM
CAL15732.1             0.118  64  0.107  29  0.150  63  0.108   0.107 N  0.510      SignalP-TM
CAL15733.1             0.128  36  0.180  36  0.428  35  0.197   0.188 N  0.570      SignalP-noTM
CAL15734.1             0.492  29  0.312  29  0.586   4  0.314   0.313 N  0.570      SignalP-noTM
CAL15735.1             0.121  61  0.115  61  0.189  54  0.088   0.102 N  0.570      SignalP-noTM
CAL15736.1             0.111  54  0.162  15  0.353   6  0.258   0.197 N  0.510      SignalP-TM
CAL15737.1             0.480  58  0.392  21  0.841  17  0.725   0.549 N  0.570      SignalP-noTM
CAL15738.1             0.128  48  0.103  70  0.115  69  0.080   0.092 N  0.570      SignalP-noTM
CAL15739.1             0.197  36  0.270  23  0.764  12  0.596   0.423 N  0.570      SignalP-noTM
CAL15740.1             0.231  26  0.422  26  0.902   3  0.830   0.614 Y  0.570      SignalP-noTM
CAL15741.1             0.109  29  0.119  29  0.163  28  0.119   0.119 N  0.570      SignalP-noTM
CAL15742.1             0.106  30  0.110  30  0.153   7  0.110   0.110 N  0.510      SignalP-TM
CAL15743.1             0.107  27  0.114  27  0.146  11  0.120   0.117 N  0.570      SignalP-noTM
CAL15744.1             0.199  41  0.137  41  0.120  54  0.083   0.111 N  0.570      SignalP-noTM
CAL15745.1             0.406  67  0.203  67  0.161   8  0.102   0.156 N  0.570      SignalP-noTM
CAL15746.1             0.113  27  0.133  27  0.201  10  0.155   0.141 N  0.510      SignalP-TM
CAL15747.1             0.128  52  0.133  24  0.167  13  0.139   0.135 N  0.510      SignalP-TM
CAL15748.1             0.139  34  0.131  34  0.159  38  0.127   0.129 N  0.570      SignalP-noTM
CAL15749.1             0.162  41  0.187  41  0.289  28  0.167   0.177 N  0.570      SignalP-noTM
CAL15750.1             0.123  54  0.111  54  0.119  46  0.085   0.099 N  0.570      SignalP-noTM
CAL15751.1             0.116  54  0.165  12  0.372   6  0.287   0.222 N  0.570      SignalP-noTM
CAL15752.1             0.444  41  0.217  41  0.193   1  0.125   0.183 N  0.510      SignalP-TM
CAL15753.1             0.102  29  0.142  13  0.306   8  0.208   0.173 N  0.570      SignalP-noTM
CAL15754.1             0.136  29  0.135  22  0.233   8  0.154   0.142 N  0.510      SignalP-TM
CAL15755.1             0.119  46  0.110  14  0.190   6  0.113   0.111 N  0.570      SignalP-noTM
CAL15756.1             0.537  18  0.566  18  0.800   3  0.642   0.594 Y  0.510      SignalP-TM
CAL15757.1             0.112  29  0.111  11  0.162   1  0.116   0.114 N  0.570      SignalP-noTM
CAL15758.1             0.141  56  0.146  11  0.377   1  0.189   0.166 N  0.570      SignalP-noTM
CAL15759.1             0.099  26  0.109  30  0.144  13  0.108   0.109 N  0.510      SignalP-TM
CAL15760.1             0.195  27  0.154  27  0.172  25  0.107   0.132 N  0.570      SignalP-noTM
CAL15761.1             0.108  54  0.101  54  0.109  14  0.090   0.096 N  0.570      SignalP-noTM
CAL15762.1             0.131  18  0.119  18  0.174   1  0.119   0.119 N  0.570      SignalP-noTM
CAL15763.1             0.131  19  0.099  19  0.104  70  0.075   0.087 N  0.570      SignalP-noTM
CAL15764.1             0.154  32  0.199  23  0.351  17  0.260   0.227 N  0.570      SignalP-noTM
CAL15765.1             0.127  50  0.133  22  0.188  18  0.144   0.138 N  0.570      SignalP-noTM
CAL15766.1             0.172  24  0.220  24  0.494  19  0.302   0.258 N  0.570      SignalP-noTM
CAL15767.1             0.109  21  0.121  11  0.172   6  0.147   0.133 N  0.570      SignalP-noTM
CAL15768.1             0.103  33  0.129  12  0.202   9  0.167   0.147 N  0.570      SignalP-noTM
CAL15769.1             0.202  27  0.130  27  0.166   2  0.098   0.115 N  0.570      SignalP-noTM
CAL15770.1             0.730  33  0.603  33  0.722  15  0.452   0.547 Y  0.510      SignalP-TM
CAL15771.1             0.217  33  0.256  23  0.668   7  0.486   0.364 N  0.570      SignalP-noTM
CAL15772.1             0.133  38  0.125  12  0.195   1  0.153   0.138 N  0.570      SignalP-noTM
CAL15773.1             0.460  34  0.272  34  0.356  45  0.175   0.226 N  0.570      SignalP-noTM
CAL15774.1             0.150  26  0.180  26  0.341  22  0.170   0.176 N  0.510      SignalP-TM
CAL15775.1             0.134  28  0.131  28  0.208  20  0.131   0.131 N  0.570      SignalP-noTM
CAL15776.1             0.116  26  0.127  20  0.187   6  0.149   0.137 N  0.570      SignalP-noTM
CAL15777.1             0.106  28  0.100  69  0.119   2  0.091   0.096 N  0.570      SignalP-noTM
CAL15778.1             0.112  70  0.120  15  0.188   8  0.145   0.132 N  0.570      SignalP-noTM
CAL15779.1             0.125  26  0.174  14  0.434  12  0.314   0.240 N  0.570      SignalP-noTM
CAL15780.1             0.103  44  0.100  24  0.122  15  0.083   0.092 N  0.570      SignalP-noTM
CAL15781.1             0.213  30  0.172  30  0.239   1  0.151   0.162 N  0.570      SignalP-noTM
CAL15782.1             0.108  41  0.103  41  0.117  18  0.092   0.098 N  0.570      SignalP-noTM
CAL15783.1             0.157  19  0.117  19  0.206   1  0.106   0.112 N  0.570      SignalP-noTM
CAL15784.1             0.126  64  0.118  64  0.149   1  0.107   0.113 N  0.570      SignalP-noTM
CAL15785.1             0.142  36  0.139  36  0.221  16  0.163   0.150 N  0.570      SignalP-noTM
CAL15786.1             0.131  41  0.123  20  0.203   8  0.131   0.127 N  0.570      SignalP-noTM
CAL15787.1             0.157  27  0.179  27  0.445  32  0.196   0.187 N  0.570      SignalP-noTM
CAL15788.1             0.190  21  0.189  21  0.418   2  0.252   0.219 N  0.570      SignalP-noTM
CAL15789.1             0.108  32  0.105  32  0.131   4  0.093   0.099 N  0.570      SignalP-noTM
CAL15790.1             0.202  57  0.125  11  0.241   1  0.152   0.135 N  0.510      SignalP-TM
CAL15791.1             0.113  32  0.097  32  0.162   1  0.081   0.091 N  0.510      SignalP-TM
CAL15792.1             0.146  31  0.249  18  0.733  10  0.549   0.390 N  0.570      SignalP-noTM
CAL15793.1             0.111  58  0.137  58  0.253  51  0.131   0.134 N  0.570      SignalP-noTM
CAL15794.1             0.322  53  0.175  53  0.365  26  0.166   0.171 N  0.570      SignalP-noTM
CAL15795.1             0.134  27  0.133  11  0.205   1  0.177   0.154 N  0.570      SignalP-noTM
CAL15796.1             0.109  30  0.106  49  0.125  39  0.086   0.097 N  0.570      SignalP-noTM
CAL15797.1             0.273  37  0.150  37  0.113  23  0.083   0.118 N  0.570      SignalP-noTM
CAL15798.1             0.116  25  0.109  11  0.157   1  0.114   0.111 N  0.570      SignalP-noTM
CAL15799.1             0.106  65  0.141  11  0.284   2  0.197   0.162 N  0.510      SignalP-TM
CAL15800.1             0.236  28  0.380  28  0.953  17  0.760   0.558 N  0.570      SignalP-noTM
CAL15801.1             0.122  60  0.132  11  0.351   2  0.159   0.145 N  0.570      SignalP-noTM
CAL15802.1             0.118  28  0.116  47  0.174  43  0.115   0.116 N  0.570      SignalP-noTM
CAL15803.1             0.106  38  0.130  15  0.222   8  0.162   0.145 N  0.570      SignalP-noTM
CAL15804.1             0.112  22  0.112  44  0.151  43  0.084   0.099 N  0.570      SignalP-noTM
CAL15805.1             0.338  40  0.253  40  0.245  32  0.111   0.200 N  0.510      SignalP-TM
CAL15806.1             0.123  56  0.153  14  0.282   5  0.241   0.185 N  0.510      SignalP-TM
CAL15807.1             0.266  38  0.175  38  0.254   5  0.132   0.155 N  0.570      SignalP-noTM
CAL15808.1             0.125  52  0.130  26  0.207  21  0.127   0.129 N  0.510      SignalP-TM
CAL15809.1             0.119  44  0.136  17  0.228   1  0.182   0.157 N  0.570      SignalP-noTM
CAL15810.1             0.132  35  0.104  35  0.114  60  0.078   0.092 N  0.570      SignalP-noTM
CAL15811.1             0.113  32  0.196  14  0.562  28  0.376   0.281 N  0.570      SignalP-noTM
CAL15812.1             0.173  21  0.251  21  0.601   1  0.380   0.312 N  0.570      SignalP-noTM
CAL15813.1             0.125  37  0.181  37  0.415  33  0.228   0.199 N  0.510      SignalP-TM
CAL15814.1             0.105  39  0.103  31  0.125  20  0.087   0.096 N  0.570      SignalP-noTM
CAL15815.1             0.126  27  0.141  11  0.282   1  0.189   0.164 N  0.570      SignalP-noTM
CAL15816.1             0.121  31  0.108  31  0.131   1  0.090   0.100 N  0.570      SignalP-noTM
CAL15817.1             0.114  55  0.129  55  0.197  48  0.115   0.122 N  0.570      SignalP-noTM
CAL15818.1             0.505  40  0.256  40  0.217  12  0.149   0.216 N  0.510      SignalP-TM
CAL15819.1             0.215  47  0.186  47  0.264  46  0.127   0.158 N  0.570      SignalP-noTM
CAL15820.1             0.208  33  0.172  33  0.259  31  0.126   0.155 N  0.510      SignalP-TM
CAL15821.1             0.120  21  0.122  21  0.159  20  0.121   0.121 N  0.570      SignalP-noTM
CAL15822.1             0.177  27  0.191  21  0.464  13  0.316   0.250 N  0.570      SignalP-noTM
CAL15823.1             0.107  46  0.111  12  0.173   1  0.120   0.115 N  0.570      SignalP-noTM
CAL15824.1             0.178  20  0.210  20  0.397  19  0.227   0.218 N  0.570      SignalP-noTM
CAL15825.1             0.183  53  0.216  53  0.466  44  0.133   0.177 N  0.570      SignalP-noTM
CAL15826.1             0.109  30  0.133  19  0.235   2  0.174   0.152 N  0.570      SignalP-noTM
CAL15827.1             0.138  26  0.110  46  0.162  36  0.095   0.103 N  0.570      SignalP-noTM
CAL15828.1             0.101   3  0.142  46  0.256  45  0.145   0.144 N  0.570      SignalP-noTM
CAL15829.1             0.104  36  0.130  20  0.198  14  0.159   0.143 N  0.570      SignalP-noTM
CAL15830.1             0.113  40  0.182  11  0.547   2  0.313   0.243 N  0.570      SignalP-noTM
CAL15831.1             0.215  47  0.186  47  0.264  46  0.127   0.158 N  0.570      SignalP-noTM
CAL15832.1             0.167  18  0.238  18  0.540   1  0.378   0.304 N  0.570      SignalP-noTM
CAL15833.1             0.143  27  0.141  27  0.240  16  0.135   0.139 N  0.510      SignalP-TM
CAL15834.1             0.122  59  0.119  16  0.159  11  0.138   0.128 N  0.570      SignalP-noTM
CAL15835.1             0.201  21  0.150  21  0.181   2  0.116   0.134 N  0.570      SignalP-noTM
CAL15836.1             0.670  23  0.789  23  0.968  20  0.926   0.853 Y  0.570      SignalP-noTM
CAL15837.1             0.132  20  0.152  11  0.382   1  0.217   0.176 N  0.510      SignalP-TM
CAL15838.1             0.151  40  0.203  34  0.420  30  0.269   0.228 N  0.510      SignalP-TM
CAL15839.1             0.617  19  0.745  19  0.946  17  0.888   0.812 Y  0.570      SignalP-noTM
CAL15840.1             0.294  31  0.485  29  0.925  19  0.837   0.651 Y  0.570      SignalP-noTM
CAL15841.1             0.127  10  0.134  18  0.294   8  0.171   0.151 N  0.570      SignalP-noTM
CAL15842.1             0.885  20  0.926  20  0.978  19  0.959   0.941 Y  0.570      SignalP-noTM
CAL15843.1             0.116  23  0.127  23  0.174  17  0.132   0.129 N  0.570      SignalP-noTM
CAL15844.1             0.103  22  0.117  11  0.230   2  0.128   0.122 N  0.570      SignalP-noTM
CAL15845.1             0.126  18  0.135  18  0.194   2  0.150   0.142 N  0.570      SignalP-noTM
CAL15846.1             0.168  45  0.135  45  0.167  19  0.107   0.122 N  0.570      SignalP-noTM
CAL15847.1             0.148  24  0.129  24  0.135  13  0.108   0.119 N  0.570      SignalP-noTM
CAL15848.1             0.104  42  0.140  11  0.281   1  0.184   0.160 N  0.570      SignalP-noTM
CAL15849.1             0.106  63  0.131  55  0.243  47  0.109   0.121 N  0.570      SignalP-noTM
CAL15850.1             0.158  61  0.121  61  0.155   1  0.099   0.111 N  0.570      SignalP-noTM
CAL15851.1             0.133  25  0.114  25  0.158   1  0.098   0.106 N  0.570      SignalP-noTM
CAL15852.1             0.106  50  0.195  22  0.572  16  0.342   0.264 N  0.570      SignalP-noTM
CAL15853.1             0.101  50  0.102  18  0.117  13  0.092   0.097 N  0.570      SignalP-noTM
CAL15854.1             0.131  50  0.113  50  0.163   2  0.106   0.110 N  0.570      SignalP-noTM
CAL15855.1             0.207  34  0.147  34  0.156   9  0.104   0.127 N  0.570      SignalP-noTM
CAL15856.1             0.172  48  0.129  48  0.114  31  0.096   0.113 N  0.570      SignalP-noTM
CAL15857.1             0.161  46  0.121  46  0.116   3  0.090   0.106 N  0.570      SignalP-noTM
CAL15858.1             0.128  37  0.162  19  0.383  17  0.255   0.206 N  0.570      SignalP-noTM
CAL15859.1             0.126  38  0.110  12  0.149   1  0.121   0.115 N  0.570      SignalP-noTM
CAL15860.1             0.105  66  0.111  11  0.164   1  0.123   0.117 N  0.570      SignalP-noTM
CAL15861.1             0.130  39  0.180  11  0.405   2  0.325   0.248 N  0.570      SignalP-noTM
CAL15862.1             0.108   5  0.111  39  0.151  13  0.113   0.112 N  0.570      SignalP-noTM
CAL15863.1             0.105  36  0.124  14  0.167  12  0.153   0.138 N  0.570      SignalP-noTM
CAL15864.1             0.100  37  0.098  70  0.103  14  0.091   0.095 N  0.570      SignalP-noTM
CAL15865.1             0.145  43  0.138  43  0.217  15  0.123   0.133 N  0.510      SignalP-TM
CAL15866.1             0.106  35  0.183  17  0.461  12  0.323   0.249 N  0.570      SignalP-noTM
CAL15867.1             0.187  31  0.157  31  0.203  29  0.129   0.144 N  0.570      SignalP-noTM
CAL15868.1             0.127  29  0.163  12  0.326   4  0.269   0.212 N  0.570      SignalP-noTM
CAL15869.1             0.104  35  0.135  11  0.271   2  0.174   0.153 N  0.570      SignalP-noTM
CAL15870.1             0.235  24  0.167  24  0.258  53  0.133   0.151 N  0.570      SignalP-noTM
CAL15871.1             0.110  33  0.210  17  0.626  13  0.405   0.302 N  0.570      SignalP-noTM
CAL15872.1             0.140  21  0.116  46  0.187  49  0.100   0.108 N  0.570      SignalP-noTM
CAL15873.1             0.104  67  0.135  11  0.252   1  0.175   0.154 N  0.570      SignalP-noTM
CAL15874.1             0.764  25  0.852  25  0.984  11  0.950   0.898 Y  0.570      SignalP-noTM
CAL15875.1             0.179  42  0.144  42  0.214  40  0.104   0.126 N  0.570      SignalP-noTM
CAL15876.1             0.111  34  0.114  17  0.168  10  0.123   0.118 N  0.570      SignalP-noTM
CAL15877.1             0.149  40  0.112  40  0.156  39  0.080   0.100 N  0.510      SignalP-TM
CAL15878.1             0.112  28  0.124  11  0.229   1  0.145   0.134 N  0.570      SignalP-noTM
CAL15879.1             0.161  29  0.204  29  0.434  24  0.245   0.219 N  0.510      SignalP-TM
CAL15880.1             0.376  35  0.164  35  0.198  16  0.111   0.144 N  0.510      SignalP-TM
CAL15881.1             0.690  33  0.809  33  0.982  23  0.919   0.861 Y  0.570      SignalP-noTM
CAL15882.1             0.278  23  0.419  23  0.866   3  0.708   0.555 N  0.570      SignalP-noTM
CAL15883.1             0.176  21  0.170  21  0.235  12  0.163   0.166 N  0.570      SignalP-noTM
CAL15884.1             0.171  41  0.137  22  0.147   1  0.120   0.131 N  0.510      SignalP-TM
CAL15885.1             0.130  27  0.118  11  0.195   4  0.142   0.129 N  0.570      SignalP-noTM
CAL15886.1             0.113  21  0.111  21  0.164   3  0.117   0.114 N  0.570      SignalP-noTM
CAL15887.1             0.118  38  0.100  47  0.125  42  0.081   0.091 N  0.570      SignalP-noTM
CAL15888.1             0.136  43  0.133  43  0.201  33  0.115   0.125 N  0.570      SignalP-noTM
CAL15889.1             0.116  26  0.126  11  0.219   1  0.156   0.140 N  0.570      SignalP-noTM
CAL15890.1             0.125  29  0.237  29  0.590  26  0.345   0.277 N  0.510      SignalP-TM
CAL15891.1             0.801  24  0.835  24  0.959  11  0.900   0.866 Y  0.570      SignalP-noTM
CAL15892.1             0.169  29  0.252  29  0.708  13  0.496   0.367 N  0.570      SignalP-noTM
CAL15893.1             0.106  37  0.107  37  0.149  12  0.101   0.104 N  0.570      SignalP-noTM
CAL15894.1             0.192  32  0.205  32  0.389  28  0.162   0.185 N  0.570      SignalP-noTM
CAL15895.1             0.129  33  0.114  33  0.150   1  0.092   0.104 N  0.570      SignalP-noTM
CAL15896.1             0.116  24  0.116  34  0.149  29  0.105   0.111 N  0.570      SignalP-noTM
CAL15897.1             0.229  25  0.240  25  0.364   1  0.260   0.249 N  0.570      SignalP-noTM
CAL15898.1             0.389  18  0.608  18  0.968  16  0.946   0.767 Y  0.570      SignalP-noTM
CAL15899.1             0.111  49  0.127  49  0.214  44  0.109   0.119 N  0.570      SignalP-noTM
CAL15900.1             0.119  12  0.112  12  0.131  21  0.105   0.108 N  0.570      SignalP-noTM
CAL15901.1             0.133  62  0.109  62  0.144   8  0.099   0.104 N  0.570      SignalP-noTM
CAL15902.1             0.115  50  0.105  69  0.114  61  0.089   0.098 N  0.570      SignalP-noTM
CAL15903.1             0.141  55  0.139  11  0.346   2  0.186   0.162 N  0.570      SignalP-noTM
CAL15904.1             0.137  38  0.216  38  0.486  26  0.253   0.234 N  0.570      SignalP-noTM
CAL15905.1             0.128  52  0.126  52  0.196  47  0.123   0.125 N  0.510      SignalP-TM
CAL15906.1             0.104  33  0.127  11  0.210   2  0.162   0.143 N  0.570      SignalP-noTM
CAL15907.1             0.119  61  0.119  11  0.190   2  0.142   0.130 N  0.570      SignalP-noTM
CAL15908.1             0.109  36  0.125  26  0.221   3  0.153   0.136 N  0.510      SignalP-TM
CAL15909.1             0.111  29  0.123  11  0.191   2  0.146   0.134 N  0.570      SignalP-noTM
CAL15910.1             0.113  19  0.109  11  0.179   1  0.110   0.110 N  0.570      SignalP-noTM
CAL15911.1             0.165  26  0.129  11  0.207   3  0.176   0.147 N  0.510      SignalP-TM
CAL15912.1             0.137  40  0.137  40  0.211   6  0.119   0.130 N  0.510      SignalP-TM
CAL15913.1             0.182  47  0.163  47  0.216  39  0.128   0.150 N  0.510      SignalP-TM
CAL15914.1             0.141  46  0.171  19  0.329   7  0.252   0.201 N  0.510      SignalP-TM
CAL15915.1             0.749  24  0.805  24  0.956  19  0.886   0.843 Y  0.570      SignalP-noTM
CAL15916.1             0.122  36  0.117  14  0.161   6  0.140   0.126 N  0.510      SignalP-TM
CAL15917.1             0.157  41  0.119  41  0.176   5  0.110   0.116 N  0.510      SignalP-TM
CAL15918.1             0.235  29  0.203  29  0.397  26  0.134   0.171 N  0.570      SignalP-noTM
CAL15919.2             0.502  35  0.255  35  0.324  34  0.091   0.178 N  0.570      SignalP-noTM
CAL15920.1             0.201  23  0.259  23  0.499   1  0.371   0.301 N  0.510      SignalP-TM
CAL15921.1             0.188  28  0.288  28  0.564  21  0.279   0.284 N  0.510      SignalP-TM
CAL15922.1             0.160  25  0.123  25  0.190  44  0.090   0.108 N  0.570      SignalP-noTM
CAL15923.1             0.226  19  0.428  19  0.916   1  0.825   0.615 Y  0.570      SignalP-noTM
CAL15924.1             0.106  57  0.108  57  0.123  50  0.094   0.102 N  0.570      SignalP-noTM
CAL15925.1             0.116  22  0.113  29  0.157  28  0.109   0.111 N  0.570      SignalP-noTM
CAL15926.1             0.251  25  0.179  50  0.352  44  0.153   0.167 N  0.570      SignalP-noTM
CAL15927.1             0.160  46  0.130  46  0.163   1  0.107   0.119 N  0.570      SignalP-noTM
CAL15928.1             0.380  22  0.574  22  0.913   2  0.879   0.717 Y  0.570      SignalP-noTM
CAL15929.1             0.113  58  0.100  39  0.108  31  0.083   0.092 N  0.570      SignalP-noTM
CAL15930.1             0.109  18  0.118  11  0.165   2  0.144   0.130 N  0.570      SignalP-noTM
CAL15931.1             0.111  37  0.147  42  0.251  34  0.138   0.144 N  0.510      SignalP-TM
CAL15932.1             0.134  26  0.156  26  0.331   1  0.194   0.174 N  0.570      SignalP-noTM
CAL15933.1             0.375  35  0.218  35  0.267  32  0.128   0.175 N  0.570      SignalP-noTM
CAL15934.1             0.135  25  0.163  25  0.250  17  0.198   0.176 N  0.510      SignalP-TM
CAL15935.1             0.108  14  0.109  36  0.134  35  0.079   0.098 N  0.510      SignalP-TM
CAL15936.1             0.119  29  0.155  14  0.351   8  0.240   0.195 N  0.570      SignalP-noTM
CAL15937.1             0.186  22  0.195  22  0.407   6  0.264   0.220 N  0.510      SignalP-TM
CAL15938.1             0.178  68  0.127  68  0.121   9  0.090   0.110 N  0.570      SignalP-noTM
CAL15939.1             0.515  20  0.679  20  0.930  18  0.902   0.784 Y  0.570      SignalP-noTM
CAL15940.1             0.118  47  0.104  21  0.134  10  0.104   0.104 N  0.570      SignalP-noTM
CAL15941.1             0.109  27  0.101  59  0.115  50  0.080   0.091 N  0.570      SignalP-noTM
CAL15942.1             0.124  31  0.151  11  0.379   2  0.209   0.178 N  0.570      SignalP-noTM
CAL15943.1             0.130  47  0.108  11  0.157   2  0.121   0.114 N  0.570      SignalP-noTM
CAL15944.1             0.130  39  0.136  39  0.219   5  0.121   0.130 N  0.510      SignalP-TM
CAL15945.1             0.118  19  0.122  11  0.201   1  0.149   0.132 N  0.510      SignalP-TM
CAL15946.1             0.107  43  0.116  43  0.159  27  0.114   0.115 N  0.570      SignalP-noTM
CAL15947.1             0.108  56  0.115  56  0.160   1  0.084   0.103 N  0.510      SignalP-TM
CAL15948.1             0.121  24  0.107  24  0.131  11  0.084   0.096 N  0.570      SignalP-noTM
CAL15949.1             0.112  34  0.133  15  0.193   2  0.172   0.151 N  0.570      SignalP-noTM
CAL15950.1             0.837  23  0.886  23  0.960  10  0.915   0.896 Y  0.510      SignalP-TM
CAL15951.1             0.260  35  0.300  35  0.497  34  0.243   0.279 N  0.510      SignalP-TM
CAL15952.1             0.103  63  0.179  13  0.435   7  0.331   0.235 N  0.510      SignalP-TM
CAL15953.1             0.355  20  0.451  20  0.789   1  0.596   0.519 N  0.570      SignalP-noTM
CAL15954.1             0.140  38  0.129  38  0.228  36  0.101   0.116 N  0.570      SignalP-noTM
CAL15955.1             0.129  22  0.188  22  0.360  11  0.261   0.222 N  0.570      SignalP-noTM
CAL15956.1             0.119  28  0.106  28  0.116  27  0.079   0.093 N  0.570      SignalP-noTM
CAL15957.1             0.156  17  0.133  17  0.315   1  0.134   0.134 N  0.570      SignalP-noTM
CAL15958.1             0.201  50  0.154  22  0.342  20  0.149   0.152 N  0.570      SignalP-noTM
CAL15959.1             0.112  40  0.108  11  0.135   1  0.117   0.112 N  0.570      SignalP-noTM
CAL15960.1             0.149  24  0.140  24  0.253  23  0.146   0.143 N  0.570      SignalP-noTM
CAL15961.1             0.127  21  0.137  21  0.211  20  0.140   0.139 N  0.570      SignalP-noTM
CAL15962.1             0.170  35  0.139  35  0.174  33  0.118   0.129 N  0.570      SignalP-noTM
CAL15963.1             0.152  22  0.194  22  0.403  20  0.250   0.220 N  0.570      SignalP-noTM
CAL15964.1             0.109   3  0.108  26  0.135  18  0.098   0.103 N  0.570      SignalP-noTM
CAL15965.1             0.103  37  0.110  21  0.148  10  0.105   0.108 N  0.570      SignalP-noTM
CAL15966.1             0.260  19  0.208  19  0.228  13  0.166   0.188 N  0.570      SignalP-noTM
CAL15967.1             0.116  10  0.160  11  0.434   1  0.225   0.191 N  0.570      SignalP-noTM
CAL15968.1             0.200  20  0.402  20  0.914  19  0.804   0.591 Y  0.570      SignalP-noTM
CAL15969.1             0.168  66  0.134  41  0.240  37  0.105   0.120 N  0.570      SignalP-noTM
CAL15970.1             0.135  45  0.122  45  0.151  42  0.104   0.114 N  0.570      SignalP-noTM
CAL15971.1             0.107  59  0.101  48  0.114  43  0.087   0.095 N  0.570      SignalP-noTM
CAL15972.1             0.122  22  0.157  21  0.324   7  0.223   0.188 N  0.570      SignalP-noTM
CAL15973.1             0.164  60  0.172  49  0.450  43  0.140   0.157 N  0.570      SignalP-noTM
CAL15974.1             0.103  43  0.105  43  0.120  36  0.095   0.100 N  0.570      SignalP-noTM
CAL15975.1             0.125  31  0.122  31  0.191  28  0.119   0.121 N  0.570      SignalP-noTM
CAL15976.1             0.116  52  0.112  11  0.175   1  0.123   0.117 N  0.570      SignalP-noTM
CAL15977.1             0.123  27  0.123  11  0.247   2  0.146   0.134 N  0.570      SignalP-noTM
CAL15978.1             0.131  52  0.157  11  0.317   2  0.243   0.197 N  0.570      SignalP-noTM
CAL15979.1             0.234  32  0.220  32  0.285  22  0.217   0.219 N  0.510      SignalP-TM
CAL15980.1             0.198  32  0.128  32  0.194   2  0.095   0.116 N  0.510      SignalP-TM
CAL15981.1             0.171  41  0.151  14  0.302  11  0.200   0.174 N  0.570      SignalP-noTM
CAL15982.1             0.118  34  0.142  15  0.245   4  0.209   0.167 N  0.510      SignalP-TM
CAL15983.1             0.265  24  0.165  24  0.144  21  0.097   0.133 N  0.570      SignalP-noTM
CAL15984.1             0.138  52  0.145  23  0.317   1  0.193   0.167 N  0.570      SignalP-noTM
CAL15985.1             0.119  24  0.123  11  0.241   1  0.139   0.131 N  0.570      SignalP-noTM
CAL15986.1             0.160  54  0.203  54  0.457  43  0.219   0.209 N  0.510      SignalP-TM
CAL15987.1             0.100  38  0.105  16  0.149  10  0.108   0.106 N  0.570      SignalP-noTM
CAL15988.1             0.165  20  0.110  55  0.129  54  0.081   0.096 N  0.570      SignalP-noTM
CAL15989.1             0.133  40  0.120  40  0.185   3  0.113   0.117 N  0.570      SignalP-noTM
CAL15990.1             0.131  32  0.114  11  0.185   4  0.128   0.120 N  0.570      SignalP-noTM
CAL15991.1             0.117  21  0.106  36  0.136   2  0.090   0.100 N  0.510      SignalP-TM
CAL15992.1             0.134  31  0.197  11  0.539   3  0.404   0.294 N  0.570      SignalP-noTM
CAL15993.1             0.117  32  0.161  12  0.313   5  0.266   0.210 N  0.570      SignalP-noTM
CAL15994.1             0.102  70  0.110  37  0.136  35  0.094   0.103 N  0.570      SignalP-noTM
CAL15995.1             0.125  28  0.128  40  0.219   7  0.123   0.126 N  0.510      SignalP-TM
CAL15996.1             0.133  21  0.153  21  0.242  11  0.169   0.160 N  0.570      SignalP-noTM
CAL15997.1             0.120  42  0.126  11  0.212   1  0.156   0.140 N  0.570      SignalP-noTM
CAL15998.1             0.160  19  0.133  19  0.205  31  0.113   0.123 N  0.570      SignalP-noTM
CAL15999.1             0.130  68  0.107  68  0.109  27  0.085   0.097 N  0.570      SignalP-noTM
CAL16000.1             0.127  50  0.132  11  0.233   1  0.171   0.150 N  0.570      SignalP-noTM
CAL16001.1             0.111  56  0.109  58  0.144  54  0.092   0.101 N  0.570      SignalP-noTM
CAL16002.1             0.874  29  0.895  29  0.957  20  0.901   0.898 Y  0.570      SignalP-noTM
CAL16003.1             0.147  30  0.189  30  0.432  20  0.258   0.215 N  0.510      SignalP-TM
CAL16004.1             0.112  18  0.115  11  0.188   2  0.127   0.121 N  0.570      SignalP-noTM
CAL16005.1             0.146  62  0.120  62  0.155  33  0.095   0.108 N  0.570      SignalP-noTM
CAL16006.1             0.418  24  0.532  24  0.768  20  0.516   0.526 Y  0.510      SignalP-TM
CAL16007.1             0.115  21  0.111  52  0.137  47  0.087   0.100 N  0.570      SignalP-noTM
CAL16008.1             0.179  36  0.222  36  0.456  30  0.173   0.199 N  0.570      SignalP-noTM
CAL16009.1             0.110  25  0.139  12  0.226   9  0.198   0.167 N  0.570      SignalP-noTM
CAL16010.1             0.121  25  0.107  65  0.113  32  0.086   0.097 N  0.570      SignalP-noTM
CAL16011.1             0.104  45  0.102  64  0.120  21  0.093   0.098 N  0.570      SignalP-noTM
CAL16012.1             0.739  19  0.851  19  0.991  18  0.968   0.906 Y  0.570      SignalP-noTM
CAL16013.1             0.153  36  0.210  11  0.626   2  0.431   0.291 N  0.510      SignalP-TM
CAL16014.1             0.110  14  0.122  14  0.200  12  0.134   0.127 N  0.570      SignalP-noTM
CAL16015.1             0.139  45  0.139  11  0.281   2  0.192   0.164 N  0.570      SignalP-noTM
CAL16016.1             0.165  33  0.173  33  0.329   2  0.172   0.172 N  0.510      SignalP-TM
CAL16017.1             0.125  31  0.111  31  0.122  48  0.092   0.102 N  0.570      SignalP-noTM
CAL16018.1             0.115  44  0.097  44  0.108  51  0.075   0.087 N  0.570      SignalP-noTM
CAL16019.1             0.103  10  0.106  29  0.128   7  0.108   0.107 N  0.570      SignalP-noTM
CAL16020.1             0.675  23  0.774  23  0.958  12  0.894   0.830 Y  0.570      SignalP-noTM
CAL16021.1             0.176  31  0.115  18  0.156  12  0.129   0.121 N  0.570      SignalP-noTM
CAL16022.1             0.121  36  0.181  48  0.347  41  0.173   0.178 N  0.510      SignalP-TM
CAL16023.1             0.294  30  0.330  30  0.620   5  0.435   0.380 N  0.570      SignalP-noTM
CAL16024.1             0.130  30  0.121  11  0.185   1  0.145   0.132 N  0.570      SignalP-noTM
CAL16025.1             0.107  30  0.168  12  0.351   4  0.285   0.223 N  0.570      SignalP-noTM
CAL16026.1             0.199  44  0.256  27  0.529  23  0.360   0.294 N  0.510      SignalP-TM
CAL16027.1             0.107  32  0.105  70  0.138  60  0.080   0.095 N  0.510      SignalP-TM
CAL16028.1             0.823  19  0.875  19  0.965  15  0.927   0.900 Y  0.570      SignalP-noTM
CAL16029.1             0.112  30  0.123  21  0.233   1  0.132   0.127 N  0.570      SignalP-noTM
CAL16030.1             0.175  33  0.160  33  0.280   2  0.160   0.160 N  0.570      SignalP-noTM
CAL16031.1             0.154  29  0.337  29  0.916   7  0.817   0.563 N  0.570      SignalP-noTM
CAL16032.1             0.184  21  0.124  21  0.110  28  0.084   0.105 N  0.570      SignalP-noTM
CAL16033.1             0.101  38  0.114  16  0.152  14  0.128   0.121 N  0.570      SignalP-noTM
CAL16034.1             0.148  27  0.336  21  0.896  18  0.814   0.561 N  0.570      SignalP-noTM
CAL16035.1             0.115  23  0.109  16  0.135  10  0.106   0.107 N  0.570      SignalP-noTM
CAL16036.1             0.147  18  0.124  18  0.169   3  0.119   0.121 N  0.570      SignalP-noTM
CAL16037.1             0.114  24  0.125  24  0.213  22  0.136   0.130 N  0.570      SignalP-noTM
CAL16038.1             0.122  66  0.106  66  0.154   1  0.091   0.099 N  0.570      SignalP-noTM
CAL16039.1             0.303  28  0.289  28  0.367  17  0.268   0.281 N  0.510      SignalP-TM
CAL16040.1             0.116  29  0.159  39  0.338  34  0.232   0.186 N  0.510      SignalP-TM
CAL16041.1             0.288  18  0.369  18  0.660   8  0.493   0.427 N  0.570      SignalP-noTM
CAL16042.1             0.134  40  0.113  17  0.157   7  0.118   0.115 N  0.570      SignalP-noTM
CAL16043.1             0.106  20  0.101  59  0.123  45  0.075   0.091 N  0.510      SignalP-TM
CAL16044.1             0.142  33  0.139  33  0.159  23  0.117   0.128 N  0.570      SignalP-noTM
CAL16045.1             0.199  41  0.230  41  0.421  35  0.149   0.200 N  0.510      SignalP-TM
CAL16046.1             0.366  22  0.307  22  0.395  21  0.236   0.274 N  0.570      SignalP-noTM
CAL16047.1             0.125  38  0.115  38  0.178  32  0.099   0.109 N  0.510      SignalP-TM
CAL16048.1             0.138  49  0.173  11  0.426   8  0.307   0.236 N  0.570      SignalP-noTM
CAL16049.1             0.120  53  0.123  53  0.197  52  0.123   0.123 N  0.510      SignalP-TM
CAL16050.1             0.130  28  0.131  28  0.180  27  0.123   0.127 N  0.570      SignalP-noTM
CAL16051.1             0.117  41  0.131  11  0.235   3  0.177   0.153 N  0.570      SignalP-noTM
CAL16052.1             0.106  31  0.177  11  0.436   3  0.295   0.232 N  0.570      SignalP-noTM
CAL16053.1             0.223  22  0.339  22  0.795   3  0.586   0.455 N  0.570      SignalP-noTM
CAL16054.1             0.159  46  0.132  14  0.199   3  0.180   0.149 N  0.510      SignalP-TM
CAL16055.1             0.167  37  0.140  37  0.269  32  0.119   0.131 N  0.570      SignalP-noTM
CAL16056.1             0.223  23  0.196  23  0.360   6  0.213   0.204 N  0.570      SignalP-noTM
CAL16057.1             0.121  29  0.148  11  0.354   1  0.204   0.174 N  0.570      SignalP-noTM
CAL16058.1             0.109  53  0.132  11  0.205   6  0.179   0.154 N  0.570      SignalP-noTM
CAL16059.1             0.187  24  0.188  24  0.238  20  0.173   0.181 N  0.570      SignalP-noTM
CAL16060.1             0.116  18  0.129  11  0.231   1  0.164   0.142 N  0.510      SignalP-TM
CAL16061.1             0.103  51  0.113  11  0.197   1  0.123   0.118 N  0.570      SignalP-noTM
CAL16062.1             0.132  59  0.123  11  0.199   5  0.148   0.135 N  0.570      SignalP-noTM
CAL16063.1             0.155  34  0.169  34  0.332  25  0.199   0.180 N  0.510      SignalP-TM
CAL16064.1             0.118  43  0.095  12  0.132  40  0.083   0.091 N  0.510      SignalP-TM
CAL16065.1             0.122  61  0.110  61  0.152   2  0.096   0.104 N  0.570      SignalP-noTM
CAL16066.1             0.152  26  0.102  59  0.132  52  0.069   0.090 N  0.510      SignalP-TM
CAL16067.1             0.138  46  0.180  46  0.585  38  0.173   0.177 N  0.570      SignalP-noTM
CAL16068.1             0.124  46  0.108  31  0.146  21  0.095   0.102 N  0.570      SignalP-noTM
CAL16069.1             0.188  25  0.169  25  0.224  10  0.166   0.168 N  0.510      SignalP-TM
CAL16070.1             0.115  35  0.111  46  0.127  24  0.100   0.106 N  0.570      SignalP-noTM
CAL16071.1             0.101  32  0.104  47  0.118  38  0.099   0.102 N  0.570      SignalP-noTM
CAL16072.1             0.719  19  0.778  19  0.889   1  0.848   0.811 Y  0.570      SignalP-noTM
CAL16073.1             0.133  49  0.106  49  0.131  47  0.070   0.089 N  0.570      SignalP-noTM
CAL16074.1             0.133  22  0.154  11  0.357   5  0.246   0.188 N  0.510      SignalP-TM
CAL16075.1             0.110  61  0.148  11  0.356   1  0.199   0.172 N  0.570      SignalP-noTM
CAL16076.1             0.282  61  0.459  31  0.980  16  0.892   0.663 Y  0.570      SignalP-noTM
CAL16077.1             0.132  40  0.108  28  0.151  24  0.101   0.106 N  0.510      SignalP-TM
CAL16078.1             0.125  46  0.120  19  0.210  13  0.139   0.127 N  0.510      SignalP-TM
CAL16079.1             0.140  38  0.124  38  0.173  36  0.110   0.117 N  0.570      SignalP-noTM
CAL16080.1             0.111  36  0.136  11  0.225   6  0.194   0.163 N  0.570      SignalP-noTM
CAL16081.1             0.110  32  0.102  32  0.113  42  0.095   0.099 N  0.570      SignalP-noTM
CAL16082.1             0.123  57  0.112  17  0.142   6  0.113   0.113 N  0.570      SignalP-noTM
CAL16083.1             0.129  66  0.159  55  0.348  50  0.176   0.167 N  0.570      SignalP-noTM
CAL16084.1             0.251  35  0.198  35  0.226  10  0.134   0.175 N  0.510      SignalP-TM
CAL16085.1             0.117  27  0.109  16  0.158   7  0.116   0.112 N  0.510      SignalP-TM
CAL16086.1             0.126  64  0.109  64  0.126  21  0.090   0.100 N  0.570      SignalP-noTM
CAL16087.1             0.186  33  0.250  28  0.689  15  0.422   0.331 N  0.570      SignalP-noTM
CAL16088.1             0.119  57  0.110  15  0.192  14  0.105   0.108 N  0.570      SignalP-noTM
CAL16089.1             0.356  30  0.520  30  0.954  16  0.850   0.675 Y  0.570      SignalP-noTM
CAL16090.1             0.372  23  0.290  32  0.414  30  0.210   0.260 N  0.510      SignalP-TM
CAL16091.1             0.113  43  0.124  11  0.210   5  0.156   0.139 N  0.570      SignalP-noTM
CAL16092.1             0.107  22  0.098  47  0.111  43  0.082   0.091 N  0.570      SignalP-noTM
CAL16093.1             0.174  37  0.118  37  0.137   2  0.068   0.100 N  0.510      SignalP-TM
CAL16094.1             0.440  22  0.410  22  0.706   1  0.426   0.416 N  0.510      SignalP-TM
CAL16095.1             0.161  25  0.212  16  0.627  15  0.296   0.252 N  0.570      SignalP-noTM
CAL16096.1             0.151  34  0.222  17  0.541   9  0.428   0.319 N  0.570      SignalP-noTM
CAL16097.1             0.106  35  0.100  64  0.104  63  0.083   0.092 N  0.570      SignalP-noTM
CAL16098.1             0.123  28  0.110  29  0.142  52  0.101   0.106 N  0.570      SignalP-noTM
CAL16099.1             0.107  26  0.116  30  0.165  23  0.097   0.109 N  0.510      SignalP-TM
CAL16100.1             0.183  20  0.162  20  0.380   1  0.188   0.174 N  0.570      SignalP-noTM
CAL16101.1             0.117  44  0.120  18  0.202  10  0.141   0.130 N  0.570      SignalP-noTM
CAL16102.1             0.107  56  0.106  36  0.140  26  0.098   0.102 N  0.570      SignalP-noTM
CAL16103.1             0.136  50  0.139  50  0.181  41  0.098   0.120 N  0.570      SignalP-noTM
CAL16104.1             0.154  23  0.161  23  0.287  20  0.171   0.165 N  0.570      SignalP-noTM
CAL16105.1             0.105  18  0.110  11  0.173   1  0.116   0.113 N  0.570      SignalP-noTM
CAL16106.1             0.113  24  0.107  58  0.127   1  0.100   0.103 N  0.570      SignalP-noTM
CAL16107.1             0.113  28  0.127  11  0.244   2  0.155   0.140 N  0.570      SignalP-noTM
CAL16108.1             0.197  24  0.146  24  0.120  17  0.096   0.123 N  0.570      SignalP-noTM
CAL16109.1             0.126  22  0.115  22  0.185  21  0.098   0.107 N  0.570      SignalP-noTM
CAL16110.1             0.136  50  0.125  50  0.153  49  0.101   0.114 N  0.570      SignalP-noTM
CAL16111.1             0.243  20  0.300  20  0.559  18  0.383   0.339 N  0.570      SignalP-noTM
CAL16112.1             0.105  21  0.104  32  0.131  20  0.094   0.099 N  0.570      SignalP-noTM
CAL16113.1             0.121  36  0.122  36  0.160  35  0.104   0.113 N  0.570      SignalP-noTM
CAL16114.1             0.133  36  0.155  36  0.338  33  0.198   0.171 N  0.510      SignalP-TM
CAL16115.1             0.245  26  0.354  26  0.737  22  0.473   0.398 N  0.510      SignalP-TM
CAL16116.1             0.113  27  0.103  41  0.148  39  0.090   0.097 N  0.570      SignalP-noTM
CAL16117.1             0.154  20  0.110  20  0.109  43  0.074   0.093 N  0.570      SignalP-noTM
CAL16118.1             0.106  22  0.106  22  0.120  15  0.100   0.103 N  0.570      SignalP-noTM
CAL16119.1             0.126  31  0.105  69  0.137   1  0.091   0.099 N  0.570      SignalP-noTM
CAL16120.1             0.190  68  0.138  68  0.166   2  0.102   0.121 N  0.570      SignalP-noTM
CAL16121.1             0.773  30  0.776  30  0.917  23  0.788   0.782 Y  0.570      SignalP-noTM
CAL16122.1             0.807  38  0.694  38  0.890  17  0.706   0.700 Y  0.570      SignalP-noTM
CAL16123.1             0.151  43  0.125  43  0.163   4  0.106   0.116 N  0.570      SignalP-noTM
CAL16124.1             0.139  19  0.221  19  0.550   2  0.382   0.297 N  0.570      SignalP-noTM
CAL16125.1             0.120  39  0.109  16  0.145   8  0.103   0.107 N  0.510      SignalP-TM
CAL16126.1             0.571  40  0.580  40  0.716  39  0.394   0.511 Y  0.510      SignalP-TM
CAL16127.1             0.128  27  0.116  11  0.159   9  0.138   0.124 N  0.510      SignalP-TM
CAL16128.1             0.144  29  0.116  29  0.187   1  0.086   0.102 N  0.570      SignalP-noTM
CAL16129.1             0.106  19  0.120  42  0.192  35  0.102   0.112 N  0.570      SignalP-noTM
CAL16130.1             0.145  33  0.136  26  0.196  20  0.119   0.128 N  0.570      SignalP-noTM
CAL16131.1             0.170  40  0.108  22  0.132  21  0.104   0.106 N  0.510      SignalP-TM
CAL16132.1             0.116  46  0.117  36  0.156  32  0.109   0.113 N  0.570      SignalP-noTM
CAL16133.1             0.207  20  0.246  20  0.416   1  0.319   0.273 N  0.510      SignalP-TM
CAL16134.1             0.110  29  0.110  12  0.167   4  0.120   0.114 N  0.570      SignalP-noTM
CAL16135.1             0.249  28  0.413  28  0.896   9  0.781   0.586 Y  0.570      SignalP-noTM
CAL16136.1             0.478  19  0.545  19  0.742   3  0.644   0.581 Y  0.510      SignalP-TM
CAL16137.1             0.273  35  0.100  16  0.118  10  0.099   0.099 N  0.510      SignalP-TM
CAL16138.1             0.205  22  0.155  22  0.305   1  0.130   0.146 N  0.510      SignalP-TM
CAL16139.1             0.131  20  0.143  11  0.277   1  0.196   0.168 N  0.570      SignalP-noTM
CAL16140.1             0.106  24  0.127  15  0.195   8  0.158   0.141 N  0.570      SignalP-noTM
CAL16141.1             0.208  50  0.263  50  0.638   4  0.309   0.280 N  0.510      SignalP-TM
CAL16142.1             0.387  23  0.392  23  0.767   2  0.513   0.449 N  0.570      SignalP-noTM
CAL16143.1             0.107  19  0.122  14  0.216   5  0.149   0.135 N  0.570      SignalP-noTM
CAL16144.1             0.127  39  0.142  39  0.233  30  0.129   0.136 N  0.570      SignalP-noTM
CAL16145.1             0.269  33  0.176  33  0.314  39  0.105   0.150 N  0.510      SignalP-TM
CAL16146.1             0.228  23  0.268  23  0.521  13  0.288   0.277 N  0.570      SignalP-noTM
CAL16147.1             0.658  20  0.800  20  0.981  11  0.959   0.875 Y  0.570      SignalP-noTM
CAL16148.1             0.398  23  0.537  23  0.893   2  0.788   0.630 Y  0.510      SignalP-TM
CAL16149.1             0.608  56  0.473  56  0.481  53  0.259   0.393 N  0.510      SignalP-TM
CAL16150.1             0.507  28  0.661  28  0.943  20  0.855   0.752 Y  0.570      SignalP-noTM
CAL16151.1             0.118  18  0.118  11  0.178   1  0.138   0.127 N  0.570      SignalP-noTM
CAL16152.1             0.167  22  0.122  22  0.116  32  0.080   0.102 N  0.570      SignalP-noTM
CAL16153.1             0.250  44  0.191  44  0.210  43  0.126   0.167 N  0.510      SignalP-TM
CAL16154.1             0.103  33  0.110  33  0.128  15  0.104   0.107 N  0.570      SignalP-noTM
CAL16155.1             0.503  22  0.642  22  0.932  20  0.852   0.741 Y  0.570      SignalP-noTM
CAL16156.1             0.132  69  0.125  55  0.225  46  0.114   0.120 N  0.570      SignalP-noTM
CAL16157.1             0.148  24  0.118  24  0.148  42  0.080   0.100 N  0.570      SignalP-noTM
CAL16158.1             0.105  10  0.099  64  0.118  10  0.088   0.094 N  0.570      SignalP-noTM
CAL16159.1             0.108  70  0.104  54  0.124  50  0.089   0.097 N  0.570      SignalP-noTM
CAL16160.1             0.102  41  0.108  51  0.138  45  0.095   0.102 N  0.570      SignalP-noTM
CAL16161.1             0.158  27  0.173  11  0.389   1  0.300   0.220 N  0.510      SignalP-TM
CAL16162.1             0.126  32  0.115  11  0.167   2  0.134   0.124 N  0.570      SignalP-noTM
CAL16163.1             0.105  33  0.110  24  0.143  22  0.105   0.108 N  0.510      SignalP-TM
CAL16164.1             0.127  67  0.098  29  0.123  23  0.082   0.092 N  0.510      SignalP-TM
CAL16165.1             0.117  22  0.130  22  0.202  11  0.134   0.132 N  0.570      SignalP-noTM
CAL16166.1             0.113  34  0.113  34  0.134  22  0.101   0.107 N  0.570      SignalP-noTM
CAL16167.1             0.135  49  0.126  49  0.225   2  0.115   0.121 N  0.570      SignalP-noTM
CAL16168.1             0.240  51  0.228  51  0.438  46  0.142   0.187 N  0.570      SignalP-noTM
CAL16169.1             0.703  23  0.788  23  0.949   8  0.899   0.840 Y  0.570      SignalP-noTM
CAL16170.1             0.163  48  0.140  48  0.149  47  0.111   0.127 N  0.570      SignalP-noTM
CAL16171.1             0.126  53  0.110  53  0.143   1  0.092   0.102 N  0.570      SignalP-noTM
CAL16172.1             0.116  55  0.120  11  0.190   5  0.151   0.135 N  0.570      SignalP-noTM
CAL16173.1             0.115  22  0.140  11  0.272   1  0.188   0.162 N  0.570      SignalP-noTM
CAL16174.1             0.118  26  0.133  12  0.216   1  0.175   0.153 N  0.570      SignalP-noTM
CAL16175.1             0.106  46  0.115  11  0.157   1  0.130   0.122 N  0.570      SignalP-noTM
CAL16176.1             0.126  46  0.155  11  0.322   2  0.249   0.199 N  0.570      SignalP-noTM
CAL16177.1             0.110  26  0.134  12  0.216   2  0.176   0.154 N  0.570      SignalP-noTM
CAL16178.1             0.141  48  0.142  48  0.305  43  0.103   0.128 N  0.510      SignalP-TM
CAL16179.1             0.313  28  0.461  22  0.963  11  0.885   0.661 Y  0.570      SignalP-noTM
CAL16180.1             0.125  24  0.122  24  0.202   1  0.118   0.121 N  0.510      SignalP-TM
CAL16181.1             0.156  24  0.128  24  0.242   1  0.127   0.128 N  0.570      SignalP-noTM
CAL16182.1             0.172  30  0.140  44  0.368  43  0.103   0.122 N  0.570      SignalP-noTM
CAL16183.1             0.107   6  0.106  27  0.132  20  0.087   0.099 N  0.510      SignalP-TM
CAL16184.1             0.165  24  0.178  24  0.301   7  0.213   0.191 N  0.510      SignalP-TM
CAL16185.1             0.148  27  0.155  27  0.251   8  0.178   0.166 N  0.570      SignalP-noTM
CAL16186.1             0.126  34  0.225  34  0.585  40  0.307   0.264 N  0.570      SignalP-noTM
CAL16187.1             0.117  31  0.130  31  0.181  29  0.128   0.129 N  0.570      SignalP-noTM
CAL16188.1             0.128  62  0.124  62  0.183  50  0.108   0.116 N  0.570      SignalP-noTM
CAL16189.1             0.322  36  0.198  36  0.188  35  0.111   0.166 N  0.510      SignalP-TM
CAL16190.1             0.421  30  0.471  30  0.709  26  0.404   0.446 N  0.510      SignalP-TM
CAL16191.1             0.126  27  0.106  27  0.120  50  0.081   0.094 N  0.570      SignalP-noTM
CAL16192.1             0.236  44  0.146  44  0.183   4  0.101   0.129 N  0.510      SignalP-TM
CAL16193.1             0.185  23  0.162  23  0.202  37  0.138   0.151 N  0.570      SignalP-noTM
CAL16194.1             0.765  27  0.797  27  0.891   3  0.838   0.816 Y  0.570      SignalP-noTM
CAL16195.1             0.108  35  0.101  35  0.110  65  0.092   0.097 N  0.570      SignalP-noTM
CAL16196.1             0.112  17  0.175  11  0.437   2  0.302   0.234 N  0.570      SignalP-noTM
CAL16197.1             0.105  61  0.105  32  0.119  31  0.093   0.100 N  0.570      SignalP-noTM
CAL16198.1             0.102  37  0.119  37  0.193  35  0.113   0.116 N  0.570      SignalP-noTM
CAL16199.1             0.152  31  0.141  31  0.197  28  0.117   0.130 N  0.570      SignalP-noTM
CAL16200.1             0.117  45  0.122  11  0.198   4  0.155   0.138 N  0.570      SignalP-noTM
CAL16201.1             0.104  23  0.099  52  0.111  45  0.083   0.092 N  0.570      SignalP-noTM
CAL16202.1             0.162  57  0.135  57  0.165  40  0.110   0.123 N  0.570      SignalP-noTM
CAL16203.1             0.182  37  0.134  17  0.232   1  0.149   0.139 N  0.510      SignalP-TM
CAL16204.1             0.158  37  0.152  37  0.288  36  0.133   0.145 N  0.510      SignalP-TM
CAL16205.1             0.169  35  0.184  35  0.362  27  0.181   0.183 N  0.510      SignalP-TM
CAL16206.1             0.390  35  0.380  35  0.561  29  0.309   0.354 N  0.510      SignalP-TM
CAL16207.1             0.320  19  0.551  19  0.969  10  0.950   0.738 Y  0.570      SignalP-noTM
CAL16208.1             0.807  25  0.859  25  0.965  21  0.923   0.889 Y  0.570      SignalP-noTM
CAL16209.1             0.113  54  0.123  17  0.176  15  0.132   0.127 N  0.570      SignalP-noTM
CAL16210.1             0.203  27  0.262  25  0.528  16  0.392   0.323 N  0.570      SignalP-noTM
CAL16211.1             0.161  45  0.131  22  0.206  21  0.124   0.128 N  0.570      SignalP-noTM
CAL16212.1             0.108  68  0.133  15  0.256   6  0.169   0.150 N  0.570      SignalP-noTM
CAL16213.1             0.114  37  0.113  37  0.135  30  0.104   0.109 N  0.570      SignalP-noTM
CAL16214.1             0.284  21  0.260  21  0.372  20  0.250   0.255 N  0.570      SignalP-noTM
CAL16215.1             0.166  19  0.248  19  0.566  17  0.370   0.306 N  0.570      SignalP-noTM
CAL16216.1             0.105  17  0.115  13  0.167   3  0.134   0.124 N  0.570      SignalP-noTM
CAL16217.1             0.118  35  0.130  35  0.189  25  0.146   0.138 N  0.570      SignalP-noTM
CAL16218.1             0.106  60  0.114  32  0.143  28  0.089   0.103 N  0.570      SignalP-noTM
CAL16219.1             0.594  23  0.665  23  0.925  16  0.796   0.727 Y  0.570      SignalP-noTM
CAL16220.1             0.120  41  0.113  53  0.144  43  0.100   0.107 N  0.570      SignalP-noTM
CAL16221.1             0.160  42  0.093  16  0.119   9  0.084   0.090 N  0.510      SignalP-TM
CAL16222.1             0.110  51  0.118  51  0.157  42  0.100   0.110 N  0.570      SignalP-noTM
CAL16223.1             0.132  31  0.139  11  0.256   5  0.199   0.161 N  0.510      SignalP-TM
CAL16224.1             0.112  16  0.135  16  0.355  14  0.173   0.153 N  0.570      SignalP-noTM
CAL16225.1             0.159  23  0.371  23  0.948  12  0.899   0.619 Y  0.570      SignalP-noTM
CAL16226.1             0.599  20  0.231  20  0.140   5  0.097   0.168 N  0.570      SignalP-noTM
CAL16227.1             0.116  56  0.107  35  0.115  33  0.090   0.099 N  0.570      SignalP-noTM
CAL16228.1             0.228  27  0.323  27  0.831   3  0.608   0.429 N  0.510      SignalP-TM
CAL16229.1             0.128  70  0.122  34  0.170  22  0.116   0.119 N  0.570      SignalP-noTM
CAL16230.1             0.127  29  0.099  60  0.107  49  0.079   0.089 N  0.570      SignalP-noTM
CAL16231.1             0.212  34  0.263  34  0.456  19  0.283   0.273 N  0.570      SignalP-noTM
CAL16232.1             0.217  33  0.295  33  0.639  25  0.377   0.326 N  0.510      SignalP-TM
CAL16233.1             0.186  45  0.152  45  0.230   9  0.120   0.137 N  0.570      SignalP-noTM
CAL16234.1             0.108  51  0.105  23  0.136   2  0.106   0.105 N  0.570      SignalP-noTM
CAL16235.1             0.123  30  0.104  70  0.114  67  0.093   0.099 N  0.570      SignalP-noTM
CAL16236.1             0.103  20  0.110  37  0.136   1  0.112   0.111 N  0.570      SignalP-noTM
CAL16237.1             0.144  32  0.135  32  0.163  25  0.122   0.129 N  0.570      SignalP-noTM
CAL16238.1             0.764  28  0.827  28  0.958  23  0.818   0.823 Y  0.570      SignalP-noTM
CAL16239.1             0.558  25  0.236  25  0.159   2  0.106   0.175 N  0.570      SignalP-noTM
CAL16240.1             0.121  45  0.120  45  0.142  38  0.104   0.113 N  0.570      SignalP-noTM
CAL16241.1             0.101  30  0.113  58  0.188   1  0.103   0.108 N  0.570      SignalP-noTM
CAL16242.1             0.323  69  0.179  69  0.227  26  0.107   0.153 N  0.510      SignalP-TM
CAL16243.1             0.160  24  0.137  32  0.239  25  0.105   0.125 N  0.510      SignalP-TM
CAL16244.1             0.115  48  0.141  36  0.316   1  0.137   0.139 N  0.510      SignalP-TM
CAL16245.1             0.117  18  0.103  24  0.139   1  0.097   0.100 N  0.570      SignalP-noTM
CAL16246.1             0.130  28  0.126  11  0.224   7  0.165   0.144 N  0.570      SignalP-noTM
CAL16247.1             0.154  67  0.124  33  0.207  29  0.106   0.116 N  0.570      SignalP-noTM
CAL16248.1             0.424  23  0.476  23  0.782  19  0.580   0.525 N  0.570      SignalP-noTM
CAL16249.1             0.113  34  0.112  34  0.125  23  0.090   0.102 N  0.570      SignalP-noTM
CAL16250.1             0.110  44  0.101  21  0.126   1  0.094   0.099 N  0.510      SignalP-TM
CAL16251.1             0.106  58  0.094  58  0.101  26  0.081   0.088 N  0.570      SignalP-noTM
CAL16252.1             0.391  21  0.546  21  0.892   1  0.792   0.661 Y  0.570      SignalP-noTM
CAL16253.1             0.108  42  0.123  18  0.188  10  0.135   0.129 N  0.570      SignalP-noTM
CAL16254.1             0.115  22  0.158  11  0.349   1  0.230   0.192 N  0.570      SignalP-noTM
CAL16255.1             0.114  23  0.121  11  0.190   3  0.144   0.132 N  0.570      SignalP-noTM
CAL16256.1             0.271  52  0.183  52  0.169  49  0.088   0.148 N  0.510      SignalP-TM
CAL16257.1             0.102  39  0.141  11  0.273   2  0.199   0.169 N  0.570      SignalP-noTM
CAL16258.1             0.119  45  0.130  33  0.224  31  0.116   0.125 N  0.510      SignalP-TM
CAL16259.1             0.129  54  0.124  54  0.226  50  0.097   0.112 N  0.570      SignalP-noTM
CAL16260.1             0.191  34  0.201  34  0.285  28  0.178   0.190 N  0.570      SignalP-noTM
CAL16261.1             0.207  51  0.137  51  0.198   4  0.115   0.127 N  0.570      SignalP-noTM
CAL16262.1             0.225  64  0.142  64  0.180   5  0.111   0.128 N  0.570      SignalP-noTM
CAL16263.1             0.809  33  0.801  33  0.875  31  0.541   0.705 Y  0.510      SignalP-TM
CAL16264.1             0.259  39  0.149  39  0.166  10  0.105   0.129 N  0.570      SignalP-noTM
CAL16265.1             0.258  25  0.267  25  0.513   2  0.352   0.307 N  0.570      SignalP-noTM
CAL16266.1             0.204  43  0.138  43  0.150  39  0.096   0.123 N  0.510      SignalP-TM
CAL16267.1             0.178  26  0.108  11  0.137   4  0.121   0.113 N  0.510      SignalP-TM
CAL16268.1             0.128  41  0.142  13  0.270   3  0.177   0.159 N  0.570      SignalP-noTM
CAL16269.1             0.159  54  0.118  54  0.118  35  0.080   0.100 N  0.570      SignalP-noTM
CAL16270.1             0.688  25  0.651  25  0.865   1  0.728   0.687 Y  0.570      SignalP-noTM
CAL16271.1             0.109  24  0.120  13  0.194   7  0.148   0.131 N  0.510      SignalP-TM
CAL16272.1             0.194  21  0.420  21  0.949  19  0.913   0.652 Y  0.570      SignalP-noTM
CAL16273.1             0.295  35  0.193  35  0.380  10  0.188   0.191 N  0.570      SignalP-noTM
CAL16274.1             0.252  26  0.205  26  0.285   4  0.203   0.205 N  0.510      SignalP-TM
CAL16275.1             0.130  22  0.129  30  0.226  20  0.120   0.126 N  0.510      SignalP-TM
CAL16276.1             0.103  30  0.109  30  0.143   8  0.110   0.110 N  0.570      SignalP-noTM
CAL16277.1             0.179  32  0.193  32  0.362  16  0.267   0.220 N  0.510      SignalP-TM
CAL16278.1             0.105  64  0.137  47  0.244  37  0.142   0.139 N  0.570      SignalP-noTM
CAL16279.1             0.127  34  0.114  34  0.114  28  0.082   0.099 N  0.570      SignalP-noTM
CAL16280.1             0.120  19  0.187  11  0.465   1  0.354   0.249 N  0.510      SignalP-TM
CAL16281.1             0.140  27  0.111  27  0.112  32  0.077   0.095 N  0.570      SignalP-noTM
CAL16282.1             0.170  20  0.197  20  0.452   1  0.240   0.218 N  0.570      SignalP-noTM
CAL16283.1             0.172  31  0.147  11  0.305   1  0.204   0.174 N  0.570      SignalP-noTM
CAL16284.1             0.137  40  0.170  11  0.362   1  0.295   0.216 N  0.510      SignalP-TM
CAL16285.1             0.123  26  0.165  26  0.306   2  0.226   0.187 N  0.510      SignalP-TM
CAL16286.1             0.734  17  0.806  17  0.934  16  0.884   0.842 Y  0.570      SignalP-noTM
CAL16287.1             0.228  29  0.192  29  0.275   1  0.141   0.173 N  0.510      SignalP-TM
CAL16288.1             0.119  18  0.131  18  0.224  10  0.138   0.134 N  0.570      SignalP-noTM
CAL16289.1             0.149  40  0.236  23  0.629  11  0.478   0.350 N  0.570      SignalP-noTM
CAL16290.1             0.161  30  0.115  30  0.116   8  0.089   0.103 N  0.570      SignalP-noTM
CAL16291.1             0.141  42  0.154  42  0.221  34  0.105   0.136 N  0.510      SignalP-TM
CAL16292.1             0.114  36  0.102  68  0.124  35  0.085   0.094 N  0.570      SignalP-noTM
CAL16293.1             0.110  70  0.103  70  0.131  58  0.065   0.089 N  0.510      SignalP-TM
CAL16294.1             0.102  68  0.124  30  0.173  20  0.137   0.129 N  0.510      SignalP-TM
CAL16295.1             0.101  38  0.098  47  0.110  42  0.082   0.091 N  0.570      SignalP-noTM
CAL16296.1             0.592  22  0.394  22  0.431   4  0.318   0.366 N  0.510      SignalP-TM
CAL16297.1             0.108  38  0.199  14  0.527  10  0.387   0.287 N  0.570      SignalP-noTM
CAL16298.1             0.154  53  0.142  39  0.206   2  0.119   0.133 N  0.510      SignalP-TM
CAL16299.1             0.780  23  0.785  23  0.885  18  0.819   0.801 Y  0.570      SignalP-noTM
CAL16300.1             0.165  18  0.132  18  0.246  50  0.114   0.126 N  0.510      SignalP-TM
CAL16301.1             0.135  61  0.115  61  0.131  10  0.093   0.105 N  0.570      SignalP-noTM
CAL16302.1             0.817  26  0.790  26  0.938   6  0.837   0.812 Y  0.570      SignalP-noTM
CAL16303.1             0.106  32  0.110  49  0.140  48  0.107   0.109 N  0.570      SignalP-noTM
CAL16304.1             0.130  23  0.170  30  0.353  29  0.234   0.194 N  0.510      SignalP-TM
CAL16305.1             0.455  31  0.577  31  0.939  10  0.842   0.702 Y  0.570      SignalP-noTM
CAL16306.1             0.124  24  0.101  24  0.105  47  0.082   0.092 N  0.570      SignalP-noTM
CAL16307.1             0.130  37  0.117  37  0.138  35  0.092   0.105 N  0.570      SignalP-noTM
CAL16308.1             0.141  26  0.205  26  0.475  24  0.288   0.244 N  0.570      SignalP-noTM
CAL16309.1             0.118  65  0.099  11  0.156   1  0.089   0.094 N  0.570      SignalP-noTM
CAL16310.1             0.150  23  0.115  23  0.118  22  0.081   0.099 N  0.570      SignalP-noTM
CAL16311.1             0.132  51  0.104  51  0.106  23  0.077   0.091 N  0.570      SignalP-noTM
CAL16312.1             0.125  29  0.118  29  0.135   1  0.105   0.112 N  0.570      SignalP-noTM
CAL16313.1             0.201  22  0.303  22  0.624   6  0.507   0.378 N  0.510      SignalP-TM
CAL16314.1             0.119  21  0.108  11  0.153   1  0.112   0.110 N  0.510      SignalP-TM
CAL16315.1             0.122  22  0.113  22  0.129   2  0.104   0.109 N  0.570      SignalP-noTM
CAL16316.1             0.133  21  0.102  42  0.123  41  0.071   0.088 N  0.570      SignalP-noTM
CAL16317.1             0.529  25  0.682  25  0.969  23  0.888   0.779 Y  0.570      SignalP-noTM
CAL16318.1             0.236  41  0.157  41  0.190  48  0.093   0.127 N  0.570      SignalP-noTM
CAL16319.1             0.132  40  0.107  11  0.208   2  0.115   0.110 N  0.510      SignalP-TM
CAL16320.1             0.201  50  0.137  50  0.244  14  0.123   0.132 N  0.510      SignalP-TM
CAL16321.1             0.133  38  0.108  38  0.123  35  0.067   0.093 N  0.510      SignalP-TM
CAL16322.1             0.230  25  0.199  25  0.436   6  0.266   0.224 N  0.510      SignalP-TM
CAL16323.1             0.128  33  0.119  33  0.206  31  0.081   0.101 N  0.570      SignalP-noTM
CAL16324.1             0.163  23  0.190  23  0.422   6  0.271   0.228 N  0.570      SignalP-noTM
CAL16325.1             0.116  24  0.111  11  0.225   1  0.107   0.109 N  0.570      SignalP-noTM
CAL16326.1             0.178  19  0.213  19  0.422   1  0.276   0.243 N  0.570      SignalP-noTM
CAL16327.1             0.099   4  0.107  31  0.148  28  0.104   0.106 N  0.510      SignalP-TM
CAL16328.1             0.136  54  0.112  32  0.155  11  0.105   0.109 N  0.570      SignalP-noTM
CAL16329.1             0.135  47  0.201  42  0.450  39  0.169   0.189 N  0.510      SignalP-TM
CAL16330.1             0.237  42  0.223  42  0.373  39  0.118   0.184 N  0.510      SignalP-TM
CAL16331.1             0.111  52  0.118  70  0.180  63  0.107   0.114 N  0.510      SignalP-TM
CAL16332.1             0.121  18  0.101  27  0.126  16  0.089   0.095 N  0.570      SignalP-noTM
CAL16333.1             0.123  69  0.126  25  0.197  21  0.154   0.136 N  0.510      SignalP-TM
CAL16334.1             0.146  19  0.157  19  0.259  18  0.187   0.171 N  0.570      SignalP-noTM
CAL16335.1             0.562  33  0.718  33  0.988  18  0.875   0.791 Y  0.570      SignalP-noTM
CAL16336.1             0.138  26  0.141  18  0.248  10  0.191   0.159 N  0.510      SignalP-TM
CAL16337.1             0.234  50  0.293  50  0.447  40  0.206   0.261 N  0.510      SignalP-TM
CAL16338.1             0.113  32  0.140  14  0.275   5  0.198   0.162 N  0.510      SignalP-TM
CAL16339.1             0.868  24  0.883  24  0.974   9  0.925   0.903 Y  0.570      SignalP-noTM
CAL16340.1             0.181  19  0.300  19  0.566  14  0.500   0.374 N  0.510      SignalP-TM
CAL16341.1             0.132  35  0.096  12  0.110  18  0.090   0.094 N  0.510      SignalP-TM
CAL16342.1             0.232  44  0.124  13  0.166   1  0.137   0.129 N  0.510      SignalP-TM
CAL16343.1             0.211  25  0.171  25  0.214  22  0.119   0.147 N  0.570      SignalP-noTM
CAL16344.1             0.223  28  0.139  28  0.156   1  0.096   0.123 N  0.510      SignalP-TM
CAL16345.1             0.384  26  0.324  26  0.451   7  0.332   0.327 N  0.510      SignalP-TM
CAL16346.1             0.507  27  0.642  27  0.952  18  0.864   0.746 Y  0.570      SignalP-noTM
CAL16347.1             0.111  22  0.124  22  0.168   1  0.123   0.124 N  0.570      SignalP-noTM
CAL16348.1             0.116  21  0.131  21  0.194  14  0.140   0.135 N  0.570      SignalP-noTM
CAL16349.1             0.105  50  0.102  70  0.165   1  0.089   0.096 N  0.570      SignalP-noTM
CAL16350.1             0.165  21  0.341  21  0.859  13  0.691   0.505 N  0.570      SignalP-noTM
CAL16351.1             0.138  22  0.141  22  0.343  20  0.154   0.147 N  0.570      SignalP-noTM
CAL16352.1             0.783  29  0.822  29  0.935  14  0.839   0.830 Y  0.570      SignalP-noTM
CAL16353.1             0.172  28  0.348  24  0.909  15  0.788   0.555 N  0.570      SignalP-noTM
CAL16354.1             0.122  30  0.117  43  0.183  29  0.109   0.113 N  0.570      SignalP-noTM
CAL16355.1             0.208  55  0.125  55  0.138   1  0.068   0.104 N  0.510      SignalP-TM
CAL16356.1             0.120  22  0.100  33  0.132   3  0.088   0.095 N  0.510      SignalP-TM
CAL16357.1             0.118  46  0.185  18  0.470  15  0.310   0.243 N  0.570      SignalP-noTM
CAL16358.1             0.110  21  0.150  18  0.276  17  0.207   0.177 N  0.570      SignalP-noTM
CAL16359.1             0.107  36  0.142  11  0.285   1  0.188   0.163 N  0.570      SignalP-noTM
CAL16360.1             0.118  14  0.219  14  0.497   7  0.399   0.285 N  0.510      SignalP-TM
CAL16361.1             0.119  65  0.140  55  0.292  47  0.163   0.151 N  0.570      SignalP-noTM
CAL16362.1             0.124  37  0.108  11  0.145   1  0.117   0.113 N  0.570      SignalP-noTM
CAL16363.1             0.120  48  0.124  48  0.205  39  0.097   0.114 N  0.510      SignalP-TM
CAL16364.1             0.105  19  0.099  39  0.106  26  0.083   0.092 N  0.570      SignalP-noTM
CAL16365.1             0.129  26  0.114  26  0.142  23  0.101   0.109 N  0.510      SignalP-TM
CAL16366.1             0.115  37  0.110  37  0.124   6  0.106   0.108 N  0.570      SignalP-noTM
CAL16367.1             0.137  31  0.148  22  0.236  12  0.175   0.161 N  0.570      SignalP-noTM
CAL16368.1             0.104  34  0.103  45  0.167   4  0.098   0.100 N  0.570      SignalP-noTM
CAL16369.1             0.164  45  0.148  45  0.180  41  0.119   0.134 N  0.570      SignalP-noTM
CAL16370.1             0.116  65  0.168  11  0.328   3  0.289   0.225 N  0.570      SignalP-noTM
CAL16371.1             0.521  26  0.150  26  0.136   2  0.070   0.120 N  0.510      SignalP-TM
CAL16372.1             0.134  38  0.142  11  0.331   1  0.193   0.166 N  0.570      SignalP-noTM
CAL16373.1             0.122  41  0.148  11  0.326   2  0.217   0.173 N  0.510      SignalP-TM
CAL16374.1             0.191  45  0.132  45  0.143   1  0.093   0.114 N  0.570      SignalP-noTM
CAL16375.1             0.114  63  0.107  35  0.130  31  0.096   0.102 N  0.570      SignalP-noTM
CAL16376.1             0.121  27  0.144  27  0.258  14  0.168   0.153 N  0.510      SignalP-TM
CAL16377.1             0.368  27  0.228  27  0.214  25  0.137   0.195 N  0.510      SignalP-TM
CAL16378.1             0.236  58  0.201  58  0.254  50  0.124   0.165 N  0.570      SignalP-noTM
CAL16379.1             0.133  59  0.107  11  0.170   1  0.107   0.107 N  0.570      SignalP-noTM
CAL16380.1             0.246  28  0.342  20  0.731  16  0.589   0.458 N  0.570      SignalP-noTM
CAL16381.1             0.159  46  0.136  11  0.226   2  0.189   0.155 N  0.510      SignalP-TM
CAL16382.1             0.133  22  0.188  12  0.495   1  0.338   0.258 N  0.570      SignalP-noTM
CAL16383.1             0.292  21  0.227  21  0.238   8  0.194   0.211 N  0.570      SignalP-noTM
CAL16384.1             0.108  64  0.100  64  0.106  50  0.086   0.093 N  0.570      SignalP-noTM
CAL16385.1             0.142  32  0.119  32  0.191   1  0.110   0.115 N  0.570      SignalP-noTM
CAL16386.1             0.104  64  0.114  12  0.160   9  0.135   0.124 N  0.570      SignalP-noTM
CAL16387.1             0.140  27  0.160  20  0.296   2  0.224   0.184 N  0.510      SignalP-TM
CAL16388.1             0.171  58  0.168  11  0.359   4  0.288   0.225 N  0.570      SignalP-noTM
CAL16389.1             0.113  24  0.132  24  0.230  17  0.140   0.136 N  0.570      SignalP-noTM
CAL16390.1             0.159  53  0.135  30  0.212  29  0.152   0.143 N  0.570      SignalP-noTM
CAL16391.1             0.114  44  0.185  19  0.453  14  0.325   0.251 N  0.570      SignalP-noTM
CAL16392.1             0.175  31  0.130  31  0.219   6  0.125   0.128 N  0.570      SignalP-noTM
CAL16393.1             0.136  56  0.120  56  0.146  49  0.082   0.102 N  0.570      SignalP-noTM
CAL16394.1             0.148  59  0.108  26  0.152   1  0.113   0.110 N  0.510      SignalP-TM
CAL16395.1             0.125  54  0.162  14  0.331   2  0.266   0.211 N  0.570      SignalP-noTM
CAL16396.1             0.101  28  0.113  56  0.147  51  0.087   0.103 N  0.510      SignalP-TM
CAL16397.1             0.102  59  0.103  38  0.152   1  0.086   0.095 N  0.570      SignalP-noTM
CAL16398.1             0.424  25  0.635  19  0.980  17  0.964   0.789 Y  0.570      SignalP-noTM
CAL16399.1             0.107  20  0.109  29  0.142  20  0.109   0.109 N  0.570      SignalP-noTM
CAL16400.1             0.178  42  0.207  14  0.557   6  0.427   0.311 N  0.570      SignalP-noTM
CAL16401.1             0.221  47  0.168  47  0.198  43  0.117   0.144 N  0.570      SignalP-noTM
CAL16402.1             0.162  25  0.136  25  0.208   1  0.131   0.134 N  0.570      SignalP-noTM
CAL16403.1             0.100  65  0.103  15  0.126   8  0.105   0.104 N  0.570      SignalP-noTM
CAL16404.1             0.106  61  0.101  61  0.106  11  0.088   0.095 N  0.570      SignalP-noTM
CAL16405.1             0.111  69  0.116  11  0.176   2  0.135   0.125 N  0.570      SignalP-noTM
CAL16406.1             0.106  64  0.099  27  0.109  25  0.081   0.091 N  0.570      SignalP-noTM
CAL16407.1             0.124  66  0.103  66  0.136   1  0.085   0.095 N  0.570      SignalP-noTM
CAL16408.1             0.233  27  0.159  27  0.165   2  0.116   0.139 N  0.570      SignalP-noTM
CAL16409.1             0.131  17  0.114  17  0.146   7  0.098   0.106 N  0.570      SignalP-noTM
CAL16410.1             0.163  43  0.115  43  0.159   1  0.103   0.110 N  0.570      SignalP-noTM
CAL16411.1             0.174  23  0.371  23  0.887  20  0.789   0.567 N  0.570      SignalP-noTM
CAL16412.1             0.236  27  0.203  27  0.286   8  0.178   0.194 N  0.510      SignalP-TM
CAL16413.1             0.140  60  0.170  20  0.400   9  0.249   0.199 N  0.510      SignalP-TM
CAL16414.1             0.116  42  0.116  11  0.195   2  0.126   0.120 N  0.570      SignalP-noTM
CAL16415.1             0.131  49  0.125  49  0.179   3  0.111   0.120 N  0.510      SignalP-TM
CAL16416.1             0.101  18  0.112  40  0.144  34  0.098   0.106 N  0.570      SignalP-noTM
CAL16417.1             0.256  28  0.188  28  0.254  27  0.165   0.179 N  0.510      SignalP-TM
CAL16418.1             0.251  33  0.227  33  0.334  28  0.185   0.211 N  0.510      SignalP-TM
CAL16419.1             0.246  23  0.474  23  0.970  15  0.914   0.681 Y  0.570      SignalP-noTM
CAL16420.1             0.143  45  0.121  45  0.198  42  0.100   0.113 N  0.510      SignalP-TM
CAL16421.1             0.146  58  0.129  58  0.142  41  0.104   0.117 N  0.570      SignalP-noTM
CAL16422.1             0.128  35  0.126  24  0.161  23  0.115   0.121 N  0.570      SignalP-noTM
CAL16423.1             0.261  26  0.208  26  0.547   2  0.261   0.228 N  0.510      SignalP-TM
CAL16424.1             0.128  31  0.124  22  0.192  21  0.130   0.127 N  0.570      SignalP-noTM
CAL16425.1             0.175  22  0.130  22  0.147  29  0.094   0.116 N  0.510      SignalP-TM
CAL16426.1             0.131  20  0.144  11  0.283   5  0.224   0.174 N  0.510      SignalP-TM
CAL16427.1             0.154  47  0.135  47  0.209  44  0.109   0.122 N  0.570      SignalP-noTM
CAL16428.1             0.123  64  0.108  64  0.122  20  0.092   0.100 N  0.570      SignalP-noTM
CAL16429.1             0.136  34  0.138  34  0.268  32  0.115   0.127 N  0.570      SignalP-noTM
CAL16430.1             0.263  24  0.254  24  0.401  21  0.238   0.247 N  0.570      SignalP-noTM
CAL16431.1             0.172  23  0.129  23  0.186   3  0.115   0.123 N  0.570      SignalP-noTM
CAL16432.1             0.107  18  0.102  33  0.137  11  0.093   0.098 N  0.570      SignalP-noTM
CAL16433.1             0.162  60  0.127  60  0.163   1  0.106   0.118 N  0.570      SignalP-noTM
CAL16434.1             0.214  58  0.158  23  0.218   5  0.158   0.158 N  0.570      SignalP-noTM
CAL16435.1             0.150  59  0.205  11  0.583   2  0.427   0.310 N  0.570      SignalP-noTM
CAL16436.1             0.100  36  0.111  16  0.144  13  0.124   0.117 N  0.570      SignalP-noTM
CAL16437.1             0.107  36  0.105  50  0.123  37  0.095   0.100 N  0.570      SignalP-noTM
CAL16438.1             0.144  32  0.140  11  0.236   2  0.196   0.166 N  0.570      SignalP-noTM
CAL16439.1             0.136  21  0.173  21  0.385  19  0.230   0.200 N  0.570      SignalP-noTM
CAL16440.1             0.103  53  0.098  68  0.103  59  0.083   0.091 N  0.570      SignalP-noTM
CAL16441.1             0.122  26  0.110  43  0.142  48  0.094   0.103 N  0.570      SignalP-noTM
CAL16442.1             0.234  20  0.192  20  0.293   2  0.187   0.189 N  0.570      SignalP-noTM
CAL16443.1             0.105  25  0.111  11  0.167   1  0.118   0.114 N  0.570      SignalP-noTM
CAL16444.1             0.106  25  0.106  70  0.125  24  0.098   0.102 N  0.570      SignalP-noTM
CAL16445.1             0.165  21  0.373  21  0.936   1  0.863   0.603 Y  0.570      SignalP-noTM
CAL16446.1             0.165  52  0.157  52  0.276  49  0.105   0.132 N  0.570      SignalP-noTM
CAL16447.1             0.368  31  0.571  31  0.954  22  0.882   0.717 Y  0.570      SignalP-noTM
CAL16448.1             0.666  25  0.700  25  0.930   9  0.818   0.756 Y  0.570      SignalP-noTM
CAL16449.1             0.502  40  0.574  40  0.870  34  0.380   0.483 N  0.570      SignalP-noTM
CAL16450.1             0.129  38  0.158  38  0.279   9  0.201   0.174 N  0.510      SignalP-TM
CAL16451.1             0.130  24  0.130  52  0.195  49  0.121   0.125 N  0.570      SignalP-noTM
CAL16452.1             0.159  36  0.273  26  0.763  15  0.550   0.375 N  0.510      SignalP-TM
CAL16453.1             0.124  33  0.112  21  0.219  11  0.116   0.114 N  0.570      SignalP-noTM
CAL16454.1             0.146  18  0.155  18  0.248  13  0.157   0.156 N  0.570      SignalP-noTM
CAL16455.1             0.146  41  0.137  11  0.278   3  0.185   0.159 N  0.570      SignalP-noTM
CAL16456.1             0.785  28  0.842  28  0.970  21  0.844   0.843 Y  0.570      SignalP-noTM
CAL16457.1             0.152  44  0.113  44  0.164   3  0.095   0.104 N  0.570      SignalP-noTM
CAL16458.1             0.102  20  0.152  11  0.327   4  0.224   0.186 N  0.570      SignalP-noTM
CAL16459.1             0.116  49  0.104  24  0.120  12  0.096   0.100 N  0.570      SignalP-noTM
CAL16460.1             0.125  15  0.116  15  0.125  12  0.108   0.112 N  0.570      SignalP-noTM
CAL16461.1             0.236  38  0.199  38  0.253   8  0.172   0.189 N  0.510      SignalP-TM
CAL16462.1             0.777  22  0.756  22  0.894   1  0.773   0.764 Y  0.570      SignalP-noTM
CAL16463.1             0.595  20  0.615  20  0.822   2  0.680   0.646 Y  0.570      SignalP-noTM
CAL16464.1             0.188  25  0.135  25  0.133  39  0.090   0.114 N  0.570      SignalP-noTM
CAL16465.1             0.222  39  0.157  39  0.221   1  0.153   0.155 N  0.570      SignalP-noTM
CAL16466.1             0.221  29  0.239  14  0.687   1  0.516   0.369 N  0.570      SignalP-noTM
CAL16467.1             0.119  47  0.112  47  0.143  42  0.066   0.095 N  0.510      SignalP-TM
CAL16468.1             0.179  61  0.130  61  0.139   4  0.094   0.113 N  0.570      SignalP-noTM
CAL16469.1             0.114  34  0.111  15  0.163  13  0.121   0.116 N  0.570      SignalP-noTM
CAL16470.1             0.270  34  0.214  34  0.303   6  0.216   0.215 N  0.510      SignalP-TM
CAL16471.1             0.105  31  0.131  11  0.203   5  0.175   0.152 N  0.570      SignalP-noTM
CAL16472.1             0.216  17  0.313  17  0.658   1  0.480   0.392 N  0.570      SignalP-noTM
CAL16473.1             0.104  49  0.116  18  0.156  11  0.124   0.120 N  0.570      SignalP-noTM
CAL16474.1             0.136  54  0.189  13  0.475  12  0.361   0.270 N  0.570      SignalP-noTM
CAL16475.1             0.807  20  0.817  20  0.917  17  0.801   0.810 Y  0.570      SignalP-noTM
CAL16476.1             0.226  54  0.168  54  0.224  52  0.116   0.144 N  0.570      SignalP-noTM
CAL16477.1             0.137  29  0.128  54  0.356  45  0.110   0.119 N  0.570      SignalP-noTM
CAL16478.1             0.245  32  0.160  32  0.120  45  0.092   0.128 N  0.570      SignalP-noTM
CAL16479.1             0.101  57  0.115  41  0.163  30  0.105   0.110 N  0.570      SignalP-noTM
CAL16480.1             0.127  20  0.112  20  0.140  43  0.106   0.109 N  0.570      SignalP-noTM
CAL16481.1             0.107  46  0.115  46  0.150  45  0.091   0.104 N  0.570      SignalP-noTM
CAL16482.1             0.382  39  0.362  30  0.586  26  0.316   0.345 N  0.510      SignalP-TM
CAL16483.1             0.215  32  0.206  32  0.267  31  0.141   0.182 N  0.510      SignalP-TM
CAL16484.1             0.232  22  0.150  22  0.153   5  0.111   0.135 N  0.510      SignalP-TM
CAL16485.1             0.131  32  0.162  32  0.336  29  0.122   0.147 N  0.510      SignalP-TM
CAL16486.1             0.119  23  0.235  11  0.731   3  0.578   0.362 N  0.510      SignalP-TM
CAL16487.1             0.189  23  0.212  23  0.441   2  0.256   0.228 N  0.510      SignalP-TM
CAL16488.1             0.195  62  0.177  28  0.263  27  0.175   0.176 N  0.570      SignalP-noTM
CAL16489.1             0.480  25  0.571  25  0.800  12  0.598   0.584 Y  0.570      SignalP-noTM
CAL16490.1             0.142  21  0.251  21  0.585  11  0.449   0.344 N  0.570      SignalP-noTM
CAL16491.1             0.136  23  0.139  23  0.278   2  0.162   0.148 N  0.510      SignalP-TM
CAL16492.1             0.195  24  0.142  24  0.127  23  0.104   0.124 N  0.570      SignalP-noTM
CAL16493.1             0.113  23  0.150  11  0.415   1  0.197   0.172 N  0.570      SignalP-noTM
CAL16494.1             0.114  33  0.105  60  0.121   1  0.096   0.101 N  0.570      SignalP-noTM
CAL16495.1             0.207  27  0.133  27  0.235   1  0.100   0.117 N  0.570      SignalP-noTM
CAL16496.1             0.822  23  0.873  23  0.979  10  0.937   0.903 Y  0.570      SignalP-noTM
CAL16497.1             0.168  22  0.190  22  0.258  15  0.216   0.200 N  0.510      SignalP-TM
CAL16498.1             0.119  22  0.150  14  0.305   5  0.222   0.184 N  0.570      SignalP-noTM
CAL16499.1             0.106  38  0.125  16  0.186   7  0.155   0.137 N  0.510      SignalP-TM
CAL16500.1             0.241  27  0.160  27  0.204  15  0.129   0.149 N  0.510      SignalP-TM
CAL16501.1             0.247  25  0.139  25  0.167  38  0.103   0.126 N  0.510      SignalP-TM
CAL16502.1             0.127  37  0.139  37  0.276  32  0.124   0.133 N  0.510      SignalP-TM
CAL16503.1             0.175  42  0.212  42  0.397  41  0.150   0.189 N  0.510      SignalP-TM
CAL16504.1             0.124  30  0.172  48  0.385  41  0.216   0.193 N  0.570      SignalP-noTM
CAL16505.1             0.124  23  0.172  12  0.369   2  0.285   0.225 N  0.570      SignalP-noTM
CAL16506.1             0.214  20  0.256  20  0.404   1  0.301   0.277 N  0.570      SignalP-noTM
CAL16507.1             0.184  32  0.137  32  0.176  48  0.093   0.116 N  0.570      SignalP-noTM
CAL16508.1             0.103  62  0.110  38  0.143   1  0.100   0.105 N  0.570      SignalP-noTM
CAL16509.1             0.103  23  0.109  58  0.137  50  0.107   0.108 N  0.570      SignalP-noTM
CAL16510.1             0.261  43  0.276  43  0.499  41  0.170   0.226 N  0.570      SignalP-noTM
CAL16511.1             0.115  70  0.119  70  0.185   7  0.097   0.111 N  0.510      SignalP-TM
CAL16512.1             0.109  62  0.115  11  0.186   1  0.129   0.122 N  0.570      SignalP-noTM
CAL16513.1             0.105  17  0.106  69  0.119  55  0.093   0.100 N  0.570      SignalP-noTM
CAL16514.1             0.104  27  0.216  16  0.558  13  0.449   0.326 N  0.570      SignalP-noTM
CAL16515.1             0.227  37  0.185  11  0.438   2  0.351   0.263 N  0.570      SignalP-noTM
CAL16516.1             0.123  24  0.125  11  0.207   3  0.155   0.139 N  0.570      SignalP-noTM
CAL16517.1             0.237  22  0.214  22  0.261   1  0.195   0.205 N  0.570      SignalP-noTM
CAL16518.1             0.119  47  0.112  65  0.136  57  0.098   0.105 N  0.570      SignalP-noTM
CAL16519.1             0.105  36  0.100  59  0.116  52  0.089   0.095 N  0.570      SignalP-noTM
CAL16520.1             0.112  25  0.114  54  0.173  47  0.108   0.111 N  0.570      SignalP-noTM
CAL16521.1             0.357  25  0.272  25  0.511   6  0.294   0.280 N  0.510      SignalP-TM
CAL16522.1             0.378  63  0.192  63  0.116  28  0.091   0.145 N  0.570      SignalP-noTM
CAL16523.1             0.191  21  0.143  21  0.172  20  0.114   0.129 N  0.570      SignalP-noTM
CAL16524.1             0.134  33  0.162  20  0.299  15  0.212   0.185 N  0.570      SignalP-noTM
CAL16525.1             0.212  46  0.167  11  0.432   1  0.259   0.210 N  0.570      SignalP-noTM
CAL16526.1             0.205  19  0.202  11  0.519   1  0.316   0.244 N  0.510      SignalP-TM
CAL16527.1             0.484  18  0.649  18  0.910  17  0.864   0.728 Y  0.510      SignalP-TM
CAL16528.1             0.108  25  0.122  35  0.163  34  0.120   0.121 N  0.570      SignalP-noTM
CAL16529.1             0.290  39  0.179  39  0.167  36  0.085   0.135 N  0.570      SignalP-noTM
CAL16530.1             0.102  61  0.103  52  0.129   9  0.098   0.101 N  0.570      SignalP-noTM
CAL16531.1             0.120  34  0.100  65  0.110  51  0.086   0.094 N  0.570      SignalP-noTM
CAL16532.1             0.149  70  0.123  70  0.135  69  0.091   0.108 N  0.570      SignalP-noTM
CAL16533.1             0.150  43  0.117  11  0.171   1  0.138   0.125 N  0.510      SignalP-TM
CAL16534.1             0.122  27  0.121  27  0.160  23  0.120   0.120 N  0.570      SignalP-noTM
CAL16535.1             0.127  56  0.119  30  0.145   1  0.108   0.114 N  0.570      SignalP-noTM
CAL16536.1             0.151  25  0.171  11  0.454   1  0.266   0.216 N  0.570      SignalP-noTM
CAL16537.1             0.123  58  0.131  49  0.173  47  0.121   0.127 N  0.570      SignalP-noTM
CAL16538.1             0.210  28  0.251  19  0.733   7  0.557   0.364 N  0.510      SignalP-TM
CAL16539.1             0.120  48  0.112  48  0.138  37  0.081   0.101 N  0.510      SignalP-TM
CAL16540.1             0.122  25  0.105  47  0.130  44  0.094   0.100 N  0.570      SignalP-noTM
CAL16541.1             0.126  25  0.116  25  0.144  24  0.105   0.111 N  0.570      SignalP-noTM
CAL16542.1             0.104  46  0.111  14  0.141  30  0.125   0.117 N  0.570      SignalP-noTM
CAL16543.1             0.122  23  0.109  12  0.159   1  0.117   0.113 N  0.570      SignalP-noTM
CAL16544.1             0.124  59  0.158  11  0.319   3  0.259   0.206 N  0.570      SignalP-noTM
CAL16545.1             0.121  30  0.148  13  0.267   3  0.227   0.177 N  0.510      SignalP-TM
CAL16546.1             0.116  44  0.167  27  0.392  19  0.223   0.194 N  0.570      SignalP-noTM
CAL16547.1             0.282  24  0.185  24  0.183  23  0.116   0.152 N  0.570      SignalP-noTM
CAL16548.1             0.273  24  0.169  24  0.179  20  0.114   0.143 N  0.570      SignalP-noTM
CAL16549.1             0.124  30  0.128  22  0.186   5  0.146   0.137 N  0.570      SignalP-noTM
CAL16550.1             0.138  24  0.126  13  0.249   5  0.149   0.137 N  0.570      SignalP-noTM
CAL16551.1             0.201  48  0.176  48  0.230   2  0.137   0.158 N  0.570      SignalP-noTM
CAL16552.1             0.378  18  0.549  18  0.903  16  0.788   0.661 Y  0.570      SignalP-noTM
CAL16553.1             0.150  34  0.149  12  0.279   3  0.212   0.172 N  0.510      SignalP-TM
CAL16554.1             0.142  18  0.260  18  0.630   6  0.510   0.353 N  0.510      SignalP-TM
CAL16555.1             0.166  39  0.158  39  0.340  38  0.137   0.148 N  0.570      SignalP-noTM
CAL16556.1             0.110  48  0.133  23  0.219  12  0.161   0.146 N  0.570      SignalP-noTM
CAL16557.1             0.276  17  0.248  17  0.340  15  0.220   0.235 N  0.570      SignalP-noTM
CAL16558.1             0.113  27  0.136  11  0.276   1  0.175   0.150 N  0.510      SignalP-TM
CAL16559.1             0.127  63  0.121  63  0.164  45  0.102   0.112 N  0.570      SignalP-noTM
CAL16560.1             0.104  54  0.117  20  0.166   9  0.131   0.122 N  0.510      SignalP-TM
CAL16561.1             0.097  33  0.109  49  0.150  46  0.088   0.102 N  0.510      SignalP-TM
CAL16562.1             0.115  37  0.098  21  0.128  13  0.089   0.094 N  0.570      SignalP-noTM
CAL16563.1             0.125  22  0.219  22  0.522  15  0.365   0.273 N  0.510      SignalP-TM
CAL16564.1             0.165  66  0.119  66  0.177   3  0.104   0.112 N  0.570      SignalP-noTM
CAL16565.1             0.134  36  0.111  36  0.109  67  0.088   0.100 N  0.570      SignalP-noTM
CAL16566.1             0.103  19  0.124  13  0.184  11  0.154   0.138 N  0.570      SignalP-noTM
CAL16567.1             0.110  64  0.117  50  0.157  44  0.106   0.112 N  0.570      SignalP-noTM
CAL16568.1             0.124  36  0.127  36  0.203   3  0.136   0.131 N  0.570      SignalP-noTM
CAL16569.1             0.130  20  0.119  20  0.250   1  0.119   0.119 N  0.510      SignalP-TM
CAL16570.1             0.133  42  0.122  42  0.131  35  0.092   0.108 N  0.570      SignalP-noTM
CAL16571.1             0.209  22  0.151  22  0.164   3  0.124   0.138 N  0.570      SignalP-noTM
CAL16572.1             0.437  18  0.566  18  0.824  15  0.725   0.625 Y  0.510      SignalP-TM
CAL16573.1             0.268  42  0.158  42  0.130  40  0.086   0.124 N  0.570      SignalP-noTM
CAL16574.1             0.111  48  0.102  20  0.125  47  0.091   0.097 N  0.570      SignalP-noTM
CAL16575.1             0.112  23  0.171  12  0.606  11  0.273   0.219 N  0.570      SignalP-noTM
CAL16576.1             0.140  20  0.131  20  0.195   1  0.131   0.131 N  0.570      SignalP-noTM
CAL16577.1             0.222  21  0.140  21  0.120   1  0.087   0.115 N  0.570      SignalP-noTM
CAL16578.1             0.208  43  0.138  26  0.209  22  0.131   0.136 N  0.510      SignalP-TM
CAL16579.1             0.174  33  0.132  33  0.198   1  0.118   0.126 N  0.570      SignalP-noTM
CAL16580.1             0.273  28  0.338  28  0.606  24  0.406   0.370 N  0.570      SignalP-noTM
CAL16581.1             0.118  25  0.103  39  0.112  34  0.089   0.096 N  0.570      SignalP-noTM
CAL16582.1             0.186  25  0.146  25  0.163  10  0.126   0.137 N  0.570      SignalP-noTM
CAL16583.1             0.112  57  0.128  19  0.190  17  0.151   0.136 N  0.510      SignalP-TM
CAL16584.1             0.125  32  0.156  11  0.371   2  0.236   0.186 N  0.510      SignalP-TM
CAL16585.1             0.114  65  0.118  11  0.224   1  0.122   0.120 N  0.570      SignalP-noTM
CAL16586.1             0.115  52  0.106  52  0.131   6  0.098   0.102 N  0.570      SignalP-noTM
CAL16587.1             0.104  20  0.103  20  0.121  13  0.099   0.101 N  0.570      SignalP-noTM
CAL16588.1             0.102  22  0.151  14  0.279  10  0.229   0.188 N  0.570      SignalP-noTM
CAL16589.1             0.230  21  0.150  21  0.185   8  0.109   0.130 N  0.570      SignalP-noTM
CAL16590.1             0.125  54  0.118  11  0.193   2  0.139   0.128 N  0.570      SignalP-noTM
CAL16591.1             0.127  18  0.140  48  0.257  39  0.143   0.141 N  0.570      SignalP-noTM
CAL16592.1             0.163  28  0.216  28  0.618  13  0.340   0.274 N  0.570      SignalP-noTM
CAL16593.1             0.391  32  0.236  32  0.215  31  0.144   0.202 N  0.510      SignalP-TM
CAL16594.1             0.111  35  0.107  48  0.142   2  0.100   0.104 N  0.570      SignalP-noTM
CAL16595.1             0.107  36  0.102  36  0.103  34  0.080   0.092 N  0.570      SignalP-noTM
CAL16596.1             0.132  30  0.156  11  0.338   3  0.244   0.188 N  0.510      SignalP-TM
CAL16597.1             0.138  70  0.155  15  0.309   6  0.239   0.195 N  0.570      SignalP-noTM
CAL16598.1             0.128  28  0.117  11  0.224   1  0.130   0.122 N  0.510      SignalP-TM
CAL16599.1             0.251  29  0.316  29  0.554  27  0.365   0.335 N  0.510      SignalP-TM
CAL16600.1             0.782  20  0.865  20  0.968  17  0.944   0.902 Y  0.570      SignalP-noTM
CAL16601.1             0.108  47  0.103  57  0.117  46  0.085   0.094 N  0.570      SignalP-noTM
CAL16602.1             0.123  70  0.109  70  0.149   9  0.099   0.104 N  0.570      SignalP-noTM
CAL16603.1             0.165  40  0.137  40  0.137  39  0.085   0.112 N  0.570      SignalP-noTM
CAL16604.1             0.198  30  0.168  30  0.290   1  0.161   0.165 N  0.570      SignalP-noTM
CAL16605.1             0.140  34  0.114  34  0.114  42  0.075   0.095 N  0.570      SignalP-noTM
CAL16606.1             0.132  60  0.109  60  0.130   2  0.100   0.105 N  0.570      SignalP-noTM
CAL16607.1             0.101  45  0.102  39  0.118  33  0.081   0.092 N  0.570      SignalP-noTM
CAL16608.1             0.120  41  0.115  41  0.162  40  0.096   0.108 N  0.510      SignalP-TM
CAL16609.1             0.136  37  0.141  37  0.173  24  0.131   0.137 N  0.510      SignalP-TM
CAL16610.1             0.189  26  0.250  26  0.494  10  0.366   0.305 N  0.570      SignalP-noTM
CAL16611.1             0.117  44  0.118  44  0.136  35  0.102   0.111 N  0.570      SignalP-noTM
CAL16612.1             0.265  38  0.153  38  0.121  47  0.092   0.124 N  0.570      SignalP-noTM
CAL16613.1             0.137  46  0.151  11  0.298   1  0.229   0.180 N  0.510      SignalP-TM
CAL16614.1             0.171  19  0.175  19  0.260   1  0.177   0.176 N  0.570      SignalP-noTM
CAL16615.1             0.132  39  0.101  59  0.124  52  0.071   0.087 N  0.570      SignalP-noTM
CAL16616.1             0.102  18  0.106  11  0.126   8  0.113   0.109 N  0.570      SignalP-noTM
CAL16617.1             0.111  55  0.108  11  0.140   3  0.119   0.113 N  0.570      SignalP-noTM
CAL16618.1             0.132  29  0.177  14  0.413   2  0.321   0.244 N  0.570      SignalP-noTM
CAL16619.1             0.313  19  0.519  19  0.921  17  0.872   0.685 Y  0.570      SignalP-noTM
CAL16620.1             0.191  34  0.137  11  0.280   1  0.183   0.154 N  0.510      SignalP-TM
CAL16621.1             0.118  39  0.167  27  0.331  23  0.231   0.191 N  0.510      SignalP-TM
CAL16622.1             0.156  53  0.137  11  0.286  23  0.196   0.165 N  0.570      SignalP-noTM
CAL16623.1             0.104  26  0.109  43  0.140   1  0.106   0.107 N  0.570      SignalP-noTM
CAL16624.1             0.102  54  0.107  11  0.162   1  0.110   0.108 N  0.570      SignalP-noTM
CAL16625.1             0.252  35  0.172  17  0.346   4  0.271   0.219 N  0.570      SignalP-noTM
CAL16626.1             0.100  39  0.107  39  0.162   1  0.092   0.100 N  0.570      SignalP-noTM
CAL16627.1             0.132  40  0.130  40  0.149  35  0.107   0.119 N  0.570      SignalP-noTM
CAL16628.1             0.186  33  0.157  11  0.329   1  0.244   0.189 N  0.510      SignalP-TM
CAL16629.1             0.123  21  0.172  17  0.389   1  0.287   0.215 N  0.510      SignalP-TM
CAL16630.1             0.113  48  0.119  48  0.220  45  0.100   0.110 N  0.570      SignalP-noTM
CAL16631.1             0.110  30  0.108  37  0.127  31  0.101   0.105 N  0.570      SignalP-noTM
CAL16632.1             0.126  24  0.145  21  0.247  12  0.173   0.158 N  0.570      SignalP-noTM
CAL16633.1             0.856  27  0.894  27  0.967  21  0.918   0.905 Y  0.570      SignalP-noTM
CAL16634.1             0.260  27  0.189  27  0.228   1  0.145   0.168 N  0.570      SignalP-noTM
CAL16635.1             0.106  35  0.115  11  0.220   2  0.124   0.119 N  0.570      SignalP-noTM
CAL16636.1             0.123  65  0.127  19  0.207  11  0.144   0.135 N  0.570      SignalP-noTM
CAL16637.1             0.113  44  0.126  44  0.168  31  0.117   0.123 N  0.510      SignalP-TM
CAL16638.1             0.145  44  0.116  28  0.136  59  0.078   0.098 N  0.570      SignalP-noTM
CAL16639.1             0.486  21  0.651  21  0.945  13  0.887   0.762 Y  0.570      SignalP-noTM
CAL16640.1             0.150  27  0.198  34  0.432   9  0.279   0.236 N  0.570      SignalP-noTM
CAL16641.1             0.115  21  0.109  21  0.126   8  0.097   0.104 N  0.570      SignalP-noTM
CAL16642.1             0.157  49  0.127  49  0.165   6  0.112   0.120 N  0.570      SignalP-noTM
CAL16643.1             0.106  28  0.104  38  0.128  36  0.081   0.093 N  0.570      SignalP-noTM
CAL16644.1             0.166  65  0.139  13  0.307   5  0.195   0.165 N  0.570      SignalP-noTM
CAL16645.1             0.168  27  0.284  19  0.785   1  0.622   0.443 N  0.570      SignalP-noTM
CAL16646.1             0.206  24  0.213  24  0.373  20  0.188   0.204 N  0.510      SignalP-TM
CAL16647.1             0.125  28  0.208  28  0.459  31  0.321   0.261 N  0.570      SignalP-noTM
CAL16648.1             0.150  22  0.131  22  0.165   5  0.127   0.129 N  0.570      SignalP-noTM
CAL16649.1             0.129  42  0.111  42  0.122  15  0.090   0.101 N  0.570      SignalP-noTM
CAL16650.1             0.147  37  0.143  14  0.238  19  0.204   0.166 N  0.510      SignalP-TM
CAL16651.1             0.129  21  0.103  67  0.107  62  0.072   0.089 N  0.570      SignalP-noTM
CAL16652.1             0.117  21  0.106  49  0.142  44  0.075   0.091 N  0.570      SignalP-noTM
CAL16653.1             0.540  18  0.706  18  0.953  15  0.921   0.807 Y  0.570      SignalP-noTM
CAL16654.1             0.117  19  0.156  19  0.272   1  0.197   0.175 N  0.570      SignalP-noTM
CAL16655.1             0.106  58  0.108  11  0.206   2  0.114   0.110 N  0.570      SignalP-noTM
CAL16656.1             0.117  22  0.119  37  0.182  21  0.131   0.125 N  0.570      SignalP-noTM
CAL16657.1             0.101  69  0.113  11  0.163   1  0.125   0.119 N  0.570      SignalP-noTM
CAL16658.1             0.107  25  0.103  45  0.125  35  0.101   0.102 N  0.570      SignalP-noTM
CAL16659.1             0.123  32  0.122  64  0.168  53  0.106   0.115 N  0.570      SignalP-noTM
CAL16660.1             0.148  33  0.142  33  0.186  31  0.131   0.137 N  0.570      SignalP-noTM
CAL16661.1             0.155  22  0.111  58  0.123  56  0.086   0.099 N  0.570      SignalP-noTM
CAL16662.1             0.173  44  0.140  44  0.230  11  0.146   0.142 N  0.510      SignalP-TM
CAL16663.1             0.150  30  0.159  11  0.333   1  0.243   0.198 N  0.570      SignalP-noTM
CAL16664.1             0.151  58  0.120  58  0.238  14  0.103   0.112 N  0.570      SignalP-noTM
CAL16665.1             0.118  48  0.118  48  0.176  42  0.116   0.117 N  0.510      SignalP-TM
CAL16666.1             0.471  31  0.386  31  0.447  28  0.255   0.337 N  0.510      SignalP-TM
CAL16667.1             0.784  25  0.776  25  0.905   2  0.783   0.779 Y  0.570      SignalP-noTM
CAL16668.1             0.724  25  0.755  25  0.918   4  0.827   0.789 Y  0.570      SignalP-noTM
CAL16669.1             0.186  21  0.372  21  0.853   1  0.756   0.552 N  0.570      SignalP-noTM
CAL16670.1             0.157  61  0.116  61  0.146   8  0.100   0.108 N  0.570      SignalP-noTM
CAL16671.1             0.111  34  0.117  11  0.222   1  0.122   0.119 N  0.570      SignalP-noTM
CAL16672.1             0.108  23  0.111  11  0.142   6  0.124   0.117 N  0.570      SignalP-noTM
CAL16673.1             0.121  66  0.107  37  0.125  25  0.101   0.104 N  0.570      SignalP-noTM
CAL16674.1             0.270  45  0.127  20  0.244   1  0.124   0.126 N  0.510      SignalP-TM
CAL16675.1             0.131  25  0.142  19  0.259  13  0.191   0.165 N  0.570      SignalP-noTM
CAL16676.1             0.222  22  0.140  22  0.148  21  0.073   0.108 N  0.570      SignalP-noTM
CAL16677.1             0.145  55  0.116  11  0.256   1  0.118   0.117 N  0.510      SignalP-TM
CAL16678.1             0.259  33  0.303  33  0.680  30  0.210   0.269 N  0.510      SignalP-TM
CAL16679.1             0.110  49  0.109  49  0.142   7  0.108   0.108 N  0.570      SignalP-noTM
CAL16680.1             0.130  38  0.217  19  0.602  17  0.347   0.278 N  0.570      SignalP-noTM
CAL16681.1             0.161  23  0.206  23  0.444   1  0.304   0.252 N  0.570      SignalP-noTM
CAL16682.1             0.127  26  0.143  11  0.269   6  0.216   0.170 N  0.510      SignalP-TM
CAL16683.1             0.112  26  0.109  67  0.125  57  0.077   0.094 N  0.570      SignalP-noTM
CAL16684.1             0.104  18  0.102  68  0.109  67  0.089   0.096 N  0.570      SignalP-noTM
CAL16685.1             0.107  59  0.135  12  0.203   2  0.181   0.156 N  0.570      SignalP-noTM
CAL16686.1             0.172  25  0.144  25  0.248   1  0.146   0.145 N  0.570      SignalP-noTM
CAL16687.1             0.108  44  0.107  11  0.154   2  0.114   0.110 N  0.570      SignalP-noTM
CAL16688.1             0.146  26  0.108  26  0.113  33  0.085   0.097 N  0.570      SignalP-noTM
CAL16689.1             0.106  27  0.115  52  0.159  45  0.118   0.116 N  0.570      SignalP-noTM
CAL16690.1             0.147  36  0.162  36  0.276  31  0.146   0.156 N  0.510      SignalP-TM
CAL16691.1             0.133  23  0.131  23  0.206   1  0.135   0.133 N  0.510      SignalP-TM
CAL16692.1             0.120  25  0.155  12  0.378   1  0.223   0.187 N  0.570      SignalP-noTM
CAL16693.1             0.146  33  0.129  33  0.140  51  0.105   0.118 N  0.570      SignalP-noTM
CAL16694.1             0.109  28  0.162  12  0.343   2  0.267   0.212 N  0.570      SignalP-noTM
CAL16695.1             0.161  42  0.115  42  0.184  65  0.088   0.105 N  0.510      SignalP-TM
CAL16696.1             0.141  51  0.204  11  0.479   1  0.411   0.301 N  0.570      SignalP-noTM
CAL16697.1             0.182  20  0.202  20  0.285  16  0.222   0.209 N  0.510      SignalP-TM
CAL16698.1             0.114  38  0.144  14  0.246   4  0.213   0.176 N  0.570      SignalP-noTM
CAL16699.1             0.118  30  0.113  30  0.152   3  0.118   0.115 N  0.570      SignalP-noTM
CAL16700.1             0.165  50  0.119  50  0.171  20  0.100   0.110 N  0.570      SignalP-noTM
CAL16701.1             0.117  31  0.149  11  0.284   1  0.214   0.179 N  0.570      SignalP-noTM
CAL16702.1             0.447  19  0.654  19  0.978  16  0.937   0.787 Y  0.570      SignalP-noTM
CAL16703.1             0.113  19  0.102  48  0.135  41  0.067   0.089 N  0.510      SignalP-TM
CAL16704.1             0.124  21  0.134  21  0.216  11  0.146   0.140 N  0.570      SignalP-noTM
CAL16705.1             0.113   3  0.107  32  0.214   1  0.099   0.104 N  0.510      SignalP-TM
CAL16706.1             0.106  20  0.114  20  0.154  18  0.117   0.115 N  0.570      SignalP-noTM
CAL16707.1             0.179  20  0.144  20  0.183  18  0.122   0.134 N  0.570      SignalP-noTM
CAL16708.1             0.142  29  0.130  29  0.239   1  0.135   0.132 N  0.570      SignalP-noTM
CAL16709.1             0.145  48  0.113  17  0.169   9  0.123   0.118 N  0.570      SignalP-noTM
CAL16710.1             0.136  43  0.156  43  0.235  37  0.138   0.149 N  0.510      SignalP-TM
CAL16711.1             0.123  66  0.124  18  0.180   9  0.134   0.129 N  0.570      SignalP-noTM
CAL16712.1             0.114  18  0.106  18  0.120  30  0.093   0.100 N  0.570      SignalP-noTM
CAL16713.1             0.198  25  0.139  25  0.133  45  0.096   0.119 N  0.570      SignalP-noTM
CAL16714.1             0.110  65  0.139  12  0.273   5  0.200   0.168 N  0.570      SignalP-noTM
CAL16715.1             0.106  38  0.097  38  0.104  38  0.077   0.087 N  0.570      SignalP-noTM
CAL16716.1             0.109  44  0.130  50  0.302  48  0.092   0.112 N  0.570      SignalP-noTM
CAL16717.1             0.666  21  0.755  21  0.929  18  0.858   0.804 Y  0.570      SignalP-noTM
CAL16718.1             0.131  25  0.140  34  0.262  29  0.112   0.127 N  0.570      SignalP-noTM
CAL16719.1             0.101  28  0.101  13  0.137   6  0.103   0.102 N  0.570      SignalP-noTM
CAL16720.1             0.127  21  0.192  11  0.581   1  0.349   0.266 N  0.570      SignalP-noTM
CAL16721.1             0.113  19  0.119  19  0.156   1  0.120   0.119 N  0.570      SignalP-noTM
CAL16722.1             0.129  25  0.135  25  0.245   2  0.151   0.142 N  0.570      SignalP-noTM
CAL16723.1             0.178  26  0.157  26  0.273  23  0.150   0.154 N  0.570      SignalP-noTM
CAL16724.1             0.103  24  0.108  32  0.139  27  0.098   0.103 N  0.570      SignalP-noTM
CAL16725.1             0.109  18  0.104  50  0.143  43  0.093   0.099 N  0.570      SignalP-noTM
CAL16726.1             0.155  24  0.152  24  0.181  22  0.143   0.147 N  0.570      SignalP-noTM
CAL16727.1             0.107  26  0.104  64  0.115  53  0.092   0.098 N  0.570      SignalP-noTM
CAL16728.1             0.120  60  0.126  19  0.225  13  0.142   0.134 N  0.570      SignalP-noTM
CAL16729.1             0.169  34  0.136  34  0.174   2  0.127   0.132 N  0.570      SignalP-noTM
CAL16730.1             0.141  54  0.118  54  0.122   3  0.094   0.107 N  0.570      SignalP-noTM
CAL16731.1             0.107  45  0.108  11  0.160   2  0.117   0.113 N  0.570      SignalP-noTM
CAL16732.1             0.104  22  0.100  70  0.109  67  0.083   0.092 N  0.570      SignalP-noTM
CAL16733.1             0.191  49  0.116  49  0.127  35  0.091   0.104 N  0.570      SignalP-noTM
CAL16734.1             0.108   3  0.109  22  0.158  10  0.108   0.108 N  0.570      SignalP-noTM
CAL16735.1             0.166  17  0.126  17  0.192   1  0.110   0.118 N  0.570      SignalP-noTM
CAL16736.1             0.117  27  0.100  64  0.114  49  0.083   0.092 N  0.570      SignalP-noTM
CAL16737.1             0.251  26  0.242  26  0.396  19  0.205   0.225 N  0.570      SignalP-noTM
CAL16738.1             0.108  39  0.114  12  0.150  11  0.132   0.121 N  0.510      SignalP-TM
CAL16739.1             0.464  23  0.612  23  0.926   9  0.856   0.727 Y  0.570      SignalP-noTM
CAL16740.1             0.115  18  0.097  36  0.110   7  0.082   0.089 N  0.570      SignalP-noTM
CAL16741.1             0.138  19  0.108  47  0.138  41  0.085   0.100 N  0.510      SignalP-TM
CAL16742.1             0.118  32  0.100  41  0.101  47  0.073   0.087 N  0.570      SignalP-noTM
CAL16743.1             0.120  65  0.139  11  0.291   1  0.188   0.162 N  0.570      SignalP-noTM
CAL16744.1             0.103  20  0.113  13  0.161   8  0.129   0.121 N  0.570      SignalP-noTM
CAL16745.1             0.145  39  0.150  39  0.252  37  0.133   0.142 N  0.570      SignalP-noTM
CAL16746.1             0.345  34  0.337  34  0.628   9  0.409   0.371 N  0.570      SignalP-noTM
CAL16747.1             0.163  26  0.290  19  0.914   9  0.737   0.500 N  0.570      SignalP-noTM
CAL16748.1             0.259  51  0.216  51  0.258  42  0.134   0.186 N  0.510      SignalP-TM
CAL16749.1             0.132  47  0.204  14  0.579   9  0.417   0.304 N  0.570      SignalP-noTM
CAL16750.1             0.128  56  0.125  56  0.191   1  0.114   0.120 N  0.570      SignalP-noTM
CAL16751.1             0.232  54  0.182  11  0.418  10  0.345   0.242 N  0.510      SignalP-TM
CAL16752.1             0.113  36  0.105  36  0.112  31  0.086   0.096 N  0.570      SignalP-noTM
CAL16753.1             0.139  41  0.125  41  0.148   2  0.104   0.115 N  0.570      SignalP-noTM
CAL16754.1             0.197  41  0.149  41  0.255   3  0.112   0.135 N  0.510      SignalP-TM
CAL16755.1             0.258  29  0.173  29  0.271   3  0.159   0.168 N  0.510      SignalP-TM
CAL16756.1             0.119  41  0.148  48  0.334  40  0.121   0.135 N  0.570      SignalP-noTM
CAL16757.1             0.102  24  0.096  70  0.108  35  0.081   0.089 N  0.570      SignalP-noTM
CAL16758.1             0.162  49  0.149  49  0.304   5  0.145   0.148 N  0.510      SignalP-TM
CAL16759.1             0.141  33  0.110  33  0.124  51  0.075   0.094 N  0.570      SignalP-noTM
CAL16760.1             0.110  26  0.103  26  0.124  33  0.094   0.099 N  0.570      SignalP-noTM
CAL16761.1             0.109  65  0.102  14  0.143   5  0.105   0.104 N  0.570      SignalP-noTM
CAL16762.1             0.155  36  0.165  11  0.351   1  0.272   0.205 N  0.510      SignalP-TM
CAL16763.1             0.138  33  0.148  33  0.233  26  0.127   0.140 N  0.510      SignalP-TM
CAL16764.1             0.331  37  0.290  37  0.344  34  0.209   0.260 N  0.510      SignalP-TM
CAL16765.1             0.123  32  0.121  11  0.199  43  0.156   0.134 N  0.510      SignalP-TM
CAL16766.1             0.284  44  0.154  11  0.347   1  0.232   0.183 N  0.510      SignalP-TM
CAL16767.1             0.170  60  0.117  60  0.112  25  0.087   0.103 N  0.570      SignalP-noTM
CAL16768.1             0.226  56  0.177  56  0.223  55  0.092   0.145 N  0.510      SignalP-TM
CAL16769.1             0.167  42  0.142  12  0.288   2  0.201   0.164 N  0.510      SignalP-TM
CAL16770.1             0.136  21  0.120  51  0.196  50  0.111   0.116 N  0.570      SignalP-noTM
CAL16771.1             0.126  61  0.104  30  0.140  20  0.099   0.102 N  0.510      SignalP-TM
CAL16772.1             0.111   8  0.133  11  0.275   3  0.182   0.156 N  0.570      SignalP-noTM
CAL16773.1             0.121  39  0.092  54  0.109  51  0.063   0.081 N  0.510      SignalP-TM
CAL16774.1             0.270  23  0.492  23  0.945  11  0.909   0.688 Y  0.570      SignalP-noTM
CAL16775.1             0.159  33  0.145  33  0.230   2  0.128   0.139 N  0.510      SignalP-TM
CAL16776.1             0.112  51  0.115  11  0.190   2  0.132   0.121 N  0.510      SignalP-TM
CAL16777.1             0.111  46  0.112  37  0.140  32  0.105   0.109 N  0.570      SignalP-noTM
CAL16778.1             0.163  18  0.218  18  0.522   5  0.331   0.271 N  0.570      SignalP-noTM
CAL16779.1             0.105  19  0.114  11  0.167   1  0.125   0.119 N  0.570      SignalP-noTM
CAL16780.1             0.113  21  0.143  21  0.234  18  0.170   0.153 N  0.510      SignalP-TM
CAL16781.1             0.123  28  0.179  17  0.302   1  0.265   0.211 N  0.510      SignalP-TM
CAL16782.1             0.232  41  0.141  41  0.166  40  0.085   0.114 N  0.570      SignalP-noTM
CAL16783.1             0.101   6  0.101  45  0.118  39  0.082   0.092 N  0.570      SignalP-noTM
CAL16784.1             0.147  23  0.214  23  0.574  11  0.347   0.276 N  0.570      SignalP-noTM
CAL16785.1             0.121  38  0.121  11  0.261   2  0.137   0.127 N  0.510      SignalP-TM
CAL16786.1             0.105  29  0.106  19  0.161  10  0.104   0.105 N  0.570      SignalP-noTM
CAL16787.1             0.101  64  0.108  49  0.127  41  0.093   0.101 N  0.570      SignalP-noTM
CAL16788.1             0.136  41  0.144  41  0.193  34  0.106   0.126 N  0.570      SignalP-noTM
CAL16789.1             0.142  38  0.177  25  0.381  21  0.249   0.211 N  0.570      SignalP-noTM
CAL16790.1             0.126  69  0.112  69  0.113  68  0.091   0.102 N  0.570      SignalP-noTM
CAL16791.1             0.295  25  0.307  25  0.483  15  0.342   0.320 N  0.510      SignalP-TM
CAL16792.1             0.478  21  0.320  21  0.520  20  0.228   0.286 N  0.510      SignalP-TM
CAL16793.1             0.146  17  0.136  11  0.301   2  0.182   0.158 N  0.570      SignalP-noTM
CAL16794.1             0.171  46  0.190  46  0.302  43  0.116   0.163 N  0.510      SignalP-TM
CAL16795.1             0.104  26  0.102  70  0.135  61  0.085   0.095 N  0.510      SignalP-TM
CAL16796.1             0.550  33  0.374  33  0.484  31  0.184   0.304 N  0.510      SignalP-TM
CAL16797.1             0.128  29  0.157  11  0.431   1  0.224   0.182 N  0.510      SignalP-TM
CAL16798.1             0.490  30  0.219  30  0.210   4  0.110   0.179 N  0.510      SignalP-TM
CAL16799.1             0.117  38  0.114  37  0.162  26  0.114   0.114 N  0.510      SignalP-TM
CAL16800.1             0.136  23  0.114  23  0.144  39  0.098   0.107 N  0.570      SignalP-noTM
CAL16801.1             0.126  35  0.122  24  0.178  20  0.108   0.115 N  0.570      SignalP-noTM
CAL16802.1             0.136  51  0.115  51  0.123  48  0.093   0.104 N  0.570      SignalP-noTM
CAL16803.1             0.167  33  0.132  33  0.126  32  0.090   0.112 N  0.570      SignalP-noTM
CAL16804.1             0.176  26  0.212  26  0.405  24  0.279   0.237 N  0.510      SignalP-TM
CAL16805.1             0.144  20  0.219  11  0.670   2  0.472   0.313 N  0.510      SignalP-TM
CAL16806.1             0.443  32  0.452  32  0.565  25  0.393   0.430 N  0.510      SignalP-TM
CAL16807.1             0.752  23  0.857  23  0.989  12  0.961   0.906 Y  0.570      SignalP-noTM
CAL16808.1             0.106  29  0.104  70  0.126  10  0.094   0.099 N  0.570      SignalP-noTM
CAL16809.1             0.157  67  0.130  12  0.204   6  0.177   0.148 N  0.510      SignalP-TM
CAL16810.1             0.689  25  0.741  25  0.939  13  0.838   0.787 Y  0.570      SignalP-noTM
CAL16811.1             0.875  21  0.861  21  0.935  19  0.845   0.853 Y  0.570      SignalP-noTM
CAL16812.1             0.780  22  0.842  22  0.963   8  0.925   0.881 Y  0.570      SignalP-noTM
CAL16813.1             0.185  19  0.140  19  0.122  17  0.101   0.122 N  0.570      SignalP-noTM
CAL16814.1             0.205  18  0.138  18  0.213   1  0.117   0.130 N  0.510      SignalP-TM
CAL16815.1             0.101  51  0.131  11  0.259   1  0.152   0.141 N  0.570      SignalP-noTM
CAL16816.1             0.111  37  0.106  56  0.130  48  0.089   0.098 N  0.570      SignalP-noTM
CAL16817.1             0.144  66  0.121  30  0.142  14  0.107   0.116 N  0.510      SignalP-TM
CAL16818.1             0.104  65  0.102  55  0.125   1  0.097   0.100 N  0.570      SignalP-noTM
CAL16819.1             0.113  41  0.110  69  0.169  27  0.108   0.109 N  0.570      SignalP-noTM
CAL16820.1             0.107  28  0.136  18  0.206  13  0.174   0.154 N  0.570      SignalP-noTM
CAL16821.1             0.148  64  0.134  59  0.256   1  0.124   0.130 N  0.510      SignalP-TM
CAL16822.1             0.149  48  0.141  48  0.184  44  0.106   0.128 N  0.510      SignalP-TM
CAL16823.1             0.123  27  0.131  27  0.165  14  0.138   0.134 N  0.510      SignalP-TM
CAL16824.1             0.707  32  0.629  32  0.715  24  0.372   0.534 Y  0.510      SignalP-TM
CAL16825.1             0.146  40  0.156  40  0.247   2  0.145   0.152 N  0.510      SignalP-TM
CAL16826.1             0.706  24  0.766  24  0.899   1  0.851   0.806 Y  0.570      SignalP-noTM
CAL16827.1             0.796  38  0.528  38  0.513  34  0.271   0.433 N  0.510      SignalP-TM
CAL16828.1             0.174  49  0.146  49  0.158  22  0.107   0.127 N  0.570      SignalP-noTM
CAL16829.1             0.371  27  0.572  27  0.967  18  0.910   0.731 Y  0.570      SignalP-noTM
CAL16830.1             0.542  22  0.684  22  0.926   6  0.884   0.778 Y  0.570      SignalP-noTM
CAL16831.1             0.132  31  0.135  39  0.237  30  0.129   0.133 N  0.510      SignalP-TM
CAL16832.1             0.213  36  0.171  36  0.272   8  0.176   0.173 N  0.570      SignalP-noTM
CAL16833.1             0.123  66  0.113  22  0.141  13  0.118   0.115 N  0.570      SignalP-noTM
CAL16834.1             0.119  42  0.133  42  0.194  18  0.145   0.139 N  0.570      SignalP-noTM
CAL16835.1             0.103  45  0.108  12  0.166   3  0.116   0.112 N  0.570      SignalP-noTM
CAL16836.1             0.117  24  0.100  51  0.107  46  0.084   0.092 N  0.570      SignalP-noTM
CAL16837.1             0.170  31  0.114  31  0.100  65  0.073   0.095 N  0.570      SignalP-noTM
CAL16838.1             0.113  70  0.112  42  0.163  32  0.111   0.111 N  0.570      SignalP-noTM
CAL16839.1             0.124  42  0.120  11  0.185   2  0.145   0.132 N  0.570      SignalP-noTM
CAL16840.1             0.219  28  0.143  28  0.154   1  0.104   0.125 N  0.570      SignalP-noTM
CAL16841.1             0.123  17  0.140  17  0.190  12  0.153   0.145 N  0.510      SignalP-TM
CAL16842.1             0.120  26  0.110  21  0.134  11  0.105   0.108 N  0.570      SignalP-noTM
CAL16843.1             0.752  21  0.853  21  0.979   8  0.958   0.902 Y  0.570      SignalP-noTM
CAL16844.1             0.320  58  0.320  58  0.536  50  0.265   0.299 N  0.510      SignalP-TM
CAL16845.1             0.328  32  0.122  32  0.157   4  0.067   0.102 N  0.510      SignalP-TM
CAL16846.1             0.212  49  0.178  19  0.409  15  0.276   0.224 N  0.570      SignalP-noTM
CAL16847.1             0.129  39  0.102  69  0.137   2  0.091   0.097 N  0.570      SignalP-noTM
CAL16848.1             0.206  37  0.138  37  0.264   1  0.107   0.123 N  0.570      SignalP-noTM
CAL16849.1             0.598  31  0.454  31  0.445  30  0.290   0.393 N  0.510      SignalP-TM
CAL16850.1             0.129  26  0.226  24  0.570   8  0.447   0.308 N  0.510      SignalP-TM
CAL16851.1             0.171  38  0.194  25  0.321  19  0.217   0.202 N  0.510      SignalP-TM
CAL16852.1             0.114  43  0.093  43  0.130  28  0.070   0.085 N  0.510      SignalP-TM
CAL16853.1             0.113  35  0.136  52  0.239  45  0.137   0.136 N  0.570      SignalP-noTM
CAL16854.1             0.691  24  0.417  24  0.347  22  0.258   0.358 N  0.510      SignalP-TM
CAL16855.1             0.152  19  0.104  19  0.112   9  0.074   0.090 N  0.570      SignalP-noTM
CAL16856.1             0.113  20  0.137  11  0.293   1  0.176   0.152 N  0.510      SignalP-TM
CAL16857.1             0.111  32  0.138  21  0.241  15  0.173   0.154 N  0.570      SignalP-noTM
CAL16858.1             0.133  20  0.184  13  0.375   1  0.265   0.222 N  0.570      SignalP-noTM
CAL16859.1             0.220  57  0.282  18  0.806   2  0.744   0.453 N  0.510      SignalP-TM
CAL16860.1             0.111  43  0.135  43  0.231  42  0.125   0.130 N  0.570      SignalP-noTM
CAL16861.1             0.179  28  0.156  11  0.435   1  0.226   0.189 N  0.570      SignalP-noTM
CAL16862.1             0.126  55  0.117  55  0.146  49  0.096   0.109 N  0.510      SignalP-TM
CAL16863.1             0.133  35  0.141  19  0.241  14  0.163   0.149 N  0.510      SignalP-TM
CAL16864.1             0.110  26  0.104  60  0.149   1  0.099   0.102 N  0.570      SignalP-noTM
CAL16865.1             0.113  38  0.116  38  0.194  36  0.102   0.109 N  0.570      SignalP-noTM
CAL16866.1             0.153  59  0.149  11  0.341   2  0.208   0.176 N  0.570      SignalP-noTM
CAL16867.1             0.723  38  0.762  38  0.933  37  0.475   0.628 Y  0.570      SignalP-noTM
CAL16868.1             0.429  22  0.640  22  0.978  18  0.936   0.779 Y  0.570      SignalP-noTM
CAL16869.1             0.109  31  0.191  19  0.458  16  0.345   0.263 N  0.570      SignalP-noTM
CAL16870.1             0.114  23  0.201  15  0.511  10  0.392   0.291 N  0.570      SignalP-noTM
CAL16871.1             0.261  20  0.191  20  0.269  19  0.135   0.165 N  0.570      SignalP-noTM
CAL16872.1             0.130  38  0.104  52  0.130  47  0.073   0.093 N  0.510      SignalP-TM
CAL16873.1             0.497  28  0.364  28  0.538  10  0.381   0.370 N  0.510      SignalP-TM
CAL16874.1             0.110  46  0.100  46  0.129  10  0.093   0.097 N  0.570      SignalP-noTM
CAL16875.1             0.225  51  0.176  51  0.218  44  0.097   0.139 N  0.570      SignalP-noTM
CAL16876.1             0.105  28  0.132  11  0.211   1  0.175   0.152 N  0.570      SignalP-noTM
CAL16877.1             0.108  41  0.112  47  0.147  40  0.101   0.107 N  0.570      SignalP-noTM
CAL16878.1             0.117  36  0.136  15  0.223   9  0.180   0.157 N  0.570      SignalP-noTM
CAL16879.1             0.172  33  0.118  33  0.117   1  0.087   0.104 N  0.570      SignalP-noTM
CAL16880.1             0.109  25  0.125  13  0.171   5  0.146   0.135 N  0.570      SignalP-noTM
CAL16881.1             0.222  32  0.178  32  0.270  29  0.112   0.147 N  0.570      SignalP-noTM
CAL16882.1             0.108  28  0.106  63  0.141   4  0.100   0.103 N  0.570      SignalP-noTM
CAL16883.1             0.181  44  0.127  44  0.165   1  0.101   0.115 N  0.570      SignalP-noTM
CAL16884.1             0.139  22  0.116  22  0.122  33  0.085   0.102 N  0.570      SignalP-noTM
CAL16885.1             0.143  24  0.169  24  0.320  11  0.212   0.189 N  0.570      SignalP-noTM
CAL16886.1             0.154  30  0.144  11  0.313   2  0.203   0.172 N  0.570      SignalP-noTM
CAL16887.1             0.106   3  0.103  35  0.119  30  0.090   0.097 N  0.570      SignalP-noTM
CAL16888.1             0.585  32  0.666  32  0.856  28  0.727   0.694 Y  0.570      SignalP-noTM
CAL16889.1             0.111   5  0.096  11  0.144   1  0.089   0.093 N  0.510      SignalP-TM
CAL16890.1             0.136  25  0.161  25  0.293  22  0.198   0.179 N  0.570      SignalP-noTM
CAL16891.1             0.116  34  0.110  59  0.152  52  0.086   0.101 N  0.510      SignalP-TM
CAL16892.1             0.172  39  0.132  39  0.155   2  0.105   0.122 N  0.510      SignalP-TM
CAL16893.1             0.167  20  0.174  20  0.326   2  0.217   0.194 N  0.570      SignalP-noTM
CAL16894.1             0.115  43  0.116  43  0.157  37  0.087   0.102 N  0.570      SignalP-noTM
CAL16895.1             0.211  25  0.147  25  0.175  32  0.098   0.124 N  0.570      SignalP-noTM
CAL16896.1             0.109  21  0.154  11  0.290   1  0.232   0.191 N  0.570      SignalP-noTM
CAL16897.1             0.116  52  0.113  11  0.194   2  0.117   0.115 N  0.570      SignalP-noTM
CAL16898.1             0.115  40  0.104  45  0.133  39  0.083   0.094 N  0.570      SignalP-noTM
CAL16899.1             0.155  55  0.142  12  0.267   5  0.214   0.169 N  0.510      SignalP-TM
CAL16900.1             0.101  59  0.108  31  0.178  21  0.112   0.110 N  0.510      SignalP-TM
CAL16901.1             0.153  38  0.152  38  0.209  35  0.112   0.134 N  0.570      SignalP-noTM
CAL16902.1             0.150  48  0.127  48  0.166   2  0.102   0.115 N  0.570      SignalP-noTM
CAL16903.1             0.115  33  0.123  16  0.190  13  0.134   0.128 N  0.570      SignalP-noTM
CAL16904.1             0.110  64  0.102  11  0.185   1  0.098   0.101 N  0.510      SignalP-TM
CAL16905.1             0.131  40  0.164  14  0.320  10  0.273   0.204 N  0.510      SignalP-TM
CAL16906.1             0.108  53  0.109  53  0.152  50  0.094   0.102 N  0.570      SignalP-noTM
CAL16907.1             0.101  39  0.111  28  0.145  21  0.113   0.112 N  0.570      SignalP-noTM
CAL16908.1             0.141  46  0.131  15  0.188   4  0.169   0.149 N  0.570      SignalP-noTM
CAL16909.1             0.120  41  0.117  41  0.165  31  0.095   0.107 N  0.570      SignalP-noTM
CAL16910.1             0.137  43  0.159  20  0.285  10  0.225   0.190 N  0.570      SignalP-noTM
CAL16911.1             0.136  50  0.121  43  0.177  30  0.118   0.119 N  0.570      SignalP-noTM
CAL16912.1             0.298  23  0.492  23  0.936  20  0.837   0.654 Y  0.570      SignalP-noTM
CAL16913.1             0.129  39  0.128  26  0.239   1  0.142   0.135 N  0.570      SignalP-noTM
CAL16914.1             0.187  44  0.189  29  0.379  17  0.228   0.207 N  0.570      SignalP-noTM
CAL16915.1             0.136  20  0.108  20  0.107  43  0.086   0.098 N  0.570      SignalP-noTM
CAL16916.1             0.262  27  0.457  27  0.972  15  0.883   0.657 Y  0.570      SignalP-noTM
CAL16917.1             0.128  60  0.119  60  0.122  49  0.090   0.105 N  0.570      SignalP-noTM
CAL16918.1             0.107  56  0.101  66  0.116   1  0.086   0.094 N  0.570      SignalP-noTM
CAL16919.1             0.181  29  0.185  29  0.341  26  0.163   0.175 N  0.570      SignalP-noTM
CAL16920.1             0.114  45  0.109  11  0.175   1  0.115   0.112 N  0.510      SignalP-TM
CAL16921.1             0.116  25  0.118  54  0.154  45  0.103   0.111 N  0.570      SignalP-noTM
CAL16922.1             0.127  36  0.117  14  0.185   6  0.136   0.126 N  0.570      SignalP-noTM
CAL16923.1             0.112  63  0.110  52  0.149  48  0.096   0.103 N  0.570      SignalP-noTM
CAL16924.1             0.649  21  0.569  21  0.753  18  0.450   0.525 Y  0.510      SignalP-TM
CAL16925.1             0.106  32  0.148  11  0.307   6  0.224   0.184 N  0.570      SignalP-noTM
CAL16926.1             0.174  24  0.275  24  0.740   7  0.547   0.376 N  0.510      SignalP-TM
CAL16927.1             0.365  34  0.329  34  0.803  23  0.511   0.414 N  0.570      SignalP-noTM
CAL16928.1             0.129  70  0.150  11  0.282   1  0.223   0.184 N  0.570      SignalP-noTM
CAL16929.1             0.133  22  0.114  22  0.121  19  0.096   0.106 N  0.570      SignalP-noTM
CAL16930.1             0.124  35  0.100  35  0.101  14  0.084   0.092 N  0.570      SignalP-noTM
CAL16931.1             0.175  59  0.117  59  0.118   4  0.088   0.103 N  0.570      SignalP-noTM
CAL16932.1             0.151   7  0.113  21  0.140   1  0.105   0.109 N  0.570      SignalP-noTM
CAL16933.1             0.115  31  0.124  11  0.228   1  0.143   0.133 N  0.570      SignalP-noTM
CAL16934.1             0.106  50  0.099  11  0.115   2  0.102   0.100 N  0.510      SignalP-TM
CAL16935.1             0.135  57  0.120  14  0.159   9  0.126   0.123 N  0.570      SignalP-noTM
CAL16936.1             0.483  22  0.415  22  0.499  20  0.302   0.362 N  0.570      SignalP-noTM
CAL16937.1             0.165  30  0.135  30  0.166   5  0.108   0.122 N  0.570      SignalP-noTM
CAL16938.1             0.132  22  0.120  22  0.141  13  0.106   0.115 N  0.510      SignalP-TM
CAL16939.1             0.099  65  0.116  49  0.146  40  0.095   0.106 N  0.570      SignalP-noTM
CAL16940.1             0.127  63  0.132  11  0.215   1  0.171   0.150 N  0.570      SignalP-noTM
CAL16941.1             0.189  25  0.141  25  0.134   7  0.107   0.125 N  0.570      SignalP-noTM
CAL16942.1             0.156  20  0.125  20  0.170  31  0.097   0.112 N  0.570      SignalP-noTM
CAL16943.1             0.218  62  0.144  62  0.114  30  0.090   0.119 N  0.570      SignalP-noTM
CAL16944.1             0.164  21  0.116  11  0.243   1  0.123   0.119 N  0.570      SignalP-noTM
CAL16945.1             0.100  30  0.116  23  0.156  20  0.128   0.122 N  0.570      SignalP-noTM
CAL16946.1             0.197  31  0.187  31  0.398  11  0.242   0.213 N  0.570      SignalP-noTM
CAL16947.1             0.111  24  0.100  12  0.123  67  0.105   0.102 N  0.510      SignalP-TM
CAL16948.1             0.200  56  0.141  56  0.207  20  0.098   0.125 N  0.510      SignalP-TM
CAL16949.1             0.124  26  0.112  26  0.136  41  0.093   0.103 N  0.570      SignalP-noTM
CAL16950.1             0.134  29  0.131  18  0.273   1  0.162   0.143 N  0.510      SignalP-TM
CAL16951.1             0.303  20  0.365  20  0.635  19  0.402   0.382 N  0.570      SignalP-noTM
CAL16952.1             0.388  31  0.595  31  0.949  23  0.846   0.713 Y  0.570      SignalP-noTM
CAL16953.1             0.162  20  0.103  20  0.114  32  0.070   0.087 N  0.570      SignalP-noTM
CAL16954.1             0.107  36  0.103  70  0.124  20  0.093   0.098 N  0.570      SignalP-noTM
CAL16955.1             0.420  36  0.553  36  0.925  28  0.662   0.605 Y  0.570      SignalP-noTM
CAL16956.1             0.113   8  0.125  11  0.215   7  0.161   0.139 N  0.510      SignalP-TM
CAL16957.1             0.292  31  0.172  31  0.198  29  0.129   0.152 N  0.570      SignalP-noTM
CAL16958.1             0.194  50  0.259  50  0.425  47  0.196   0.235 N  0.510      SignalP-TM
CAL16959.1             0.243  30  0.174  30  0.247  13  0.146   0.161 N  0.570      SignalP-noTM
CAL16960.1             0.171  34  0.157  34  0.195  26  0.134   0.149 N  0.510      SignalP-TM
CAL16961.1             0.140   6  0.118  58  0.191  54  0.112   0.115 N  0.570      SignalP-noTM
CAL16962.1             0.110  27  0.111  27  0.153   1  0.101   0.107 N  0.570      SignalP-noTM
CAL16963.1             0.120  43  0.112  43  0.136  15  0.091   0.102 N  0.570      SignalP-noTM
CAL16964.1             0.696  37  0.598  37  0.687  33  0.287   0.483 N  0.510      SignalP-TM
CAL16965.1             0.149  28  0.119  28  0.190   1  0.105   0.112 N  0.570      SignalP-noTM
CAL16966.1             0.240  26  0.206  26  0.351  24  0.178   0.193 N  0.570      SignalP-noTM
CAL16967.1             0.881  31  0.826  31  0.971  11  0.853   0.839 Y  0.570      SignalP-noTM
CAL16968.1             0.116  21  0.127  19  0.160  13  0.136   0.131 N  0.570      SignalP-noTM
CAL16969.1             0.106  63  0.119  18  0.175  10  0.138   0.128 N  0.570      SignalP-noTM
CAL16970.1             0.121  35  0.118  35  0.148  13  0.120   0.119 N  0.570      SignalP-noTM
CAL16971.1             0.197  28  0.136  28  0.184  42  0.096   0.117 N  0.570      SignalP-noTM
CAL16972.1             0.101  23  0.105  60  0.115  50  0.096   0.100 N  0.570      SignalP-noTM
CAL16973.1             0.195  20  0.294  20  0.571  19  0.420   0.340 N  0.510      SignalP-TM
CAL16974.1             0.215  23  0.440  23  0.943  10  0.912   0.662 Y  0.570      SignalP-noTM
CAL16975.1             0.647  23  0.654  23  0.741   3  0.643   0.648 Y  0.570      SignalP-noTM
CAL16976.1             0.258  24  0.454  24  0.940   4  0.846   0.638 Y  0.570      SignalP-noTM
CAL16977.1             0.155  64  0.158  31  0.286  25  0.178   0.167 N  0.570      SignalP-noTM
CAL16978.1             0.148  36  0.126  55  0.177  46  0.109   0.118 N  0.570      SignalP-noTM
CAL16979.1             0.125  69  0.116  25  0.153  21  0.098   0.107 N  0.570      SignalP-noTM
CAL16980.1             0.102  13  0.155  11  0.260   1  0.244   0.188 N  0.510      SignalP-TM
CAL16981.1             0.138  24  0.176  11  0.457   1  0.291   0.230 N  0.570      SignalP-noTM
CAL16982.1             0.130  41  0.132  51  0.209   8  0.130   0.131 N  0.570      SignalP-noTM
CAL16983.1             0.223  36  0.226  36  0.384   1  0.244   0.232 N  0.510      SignalP-TM
CAL16984.1             0.185  54  0.304  19  0.886   6  0.827   0.550 N  0.570      SignalP-noTM
CAL16985.1             0.555  25  0.712  25  0.952  19  0.918   0.808 Y  0.570      SignalP-noTM
CAL16986.1             0.101  23  0.099  11  0.163   3  0.103   0.101 N  0.570      SignalP-noTM
CAL16987.1             0.131  51  0.133  51  0.192   1  0.110   0.122 N  0.570      SignalP-noTM
CAL16988.1             0.156  59  0.113  59  0.112  35  0.083   0.099 N  0.570      SignalP-noTM
CAL16989.1             0.160  20  0.147  20  0.187   2  0.148   0.147 N  0.570      SignalP-noTM
CAL16990.1             0.226  68  0.214  22  0.348  19  0.189   0.203 N  0.570      SignalP-noTM
CAL16991.1             0.167  19  0.207  19  0.588   1  0.321   0.260 N  0.570      SignalP-noTM
CAL16992.1             0.118  21  0.150  11  0.315   2  0.222   0.184 N  0.570      SignalP-noTM
CAL16993.1             0.163  21  0.176  21  0.304   2  0.215   0.194 N  0.570      SignalP-noTM
CAL16994.1             0.173  33  0.201  27  0.327  24  0.200   0.201 N  0.510      SignalP-TM
CAL16995.1             0.212  47  0.119  31  0.116  27  0.070   0.101 N  0.510      SignalP-TM
CAL16996.1             0.123  55  0.110  12  0.158   4  0.127   0.118 N  0.570      SignalP-noTM
CAL16997.1             0.166  19  0.111  19  0.115   4  0.082   0.100 N  0.510      SignalP-TM
CAL16998.1             0.322  29  0.335  29  0.639   3  0.451   0.378 N  0.510      SignalP-TM
CAL16999.1             0.106   8  0.113  48  0.225  45  0.092   0.103 N  0.570      SignalP-noTM
CAL17000.1             0.236  42  0.196  11  0.582   2  0.381   0.264 N  0.510      SignalP-TM
CAL17001.1             0.139  27  0.131  27  0.206  25  0.140   0.135 N  0.570      SignalP-noTM
CAL17002.1             0.166  27  0.255  27  0.511  20  0.348   0.289 N  0.510      SignalP-TM
CAL17003.1             0.252  36  0.269  21  0.434  15  0.337   0.294 N  0.510      SignalP-TM
CAL17004.1             0.137  35  0.161  11  0.351   1  0.249   0.193 N  0.510      SignalP-TM
CAL17005.1             0.236  25  0.293  25  0.520   2  0.366   0.320 N  0.510      SignalP-TM
CAL17006.1             0.150  47  0.176  19  0.381  18  0.218   0.196 N  0.570      SignalP-noTM
CAL17007.1             0.129  66  0.135  24  0.206  17  0.150   0.142 N  0.570      SignalP-noTM
CAL17008.1             0.123  23  0.104  41  0.118  34  0.083   0.094 N  0.570      SignalP-noTM
CAL17009.1             0.532  38  0.298  38  0.242  35  0.163   0.248 N  0.510      SignalP-TM
CAL17010.1             0.153  34  0.123  27  0.206   1  0.104   0.114 N  0.570      SignalP-noTM
CAL17011.1             0.119  34  0.129  34  0.198  33  0.112   0.121 N  0.570      SignalP-noTM
CAL17012.1             0.114  25  0.211  11  0.551   4  0.463   0.329 N  0.570      SignalP-noTM
CAL17013.1             0.268  32  0.177  32  0.207   1  0.127   0.153 N  0.570      SignalP-noTM
CAL17014.1             0.118  31  0.110  31  0.119  28  0.093   0.102 N  0.570      SignalP-noTM
CAL17015.1             0.101  65  0.128  11  0.217   1  0.158   0.142 N  0.570      SignalP-noTM
CAL17016.1             0.129  20  0.125  20  0.166  18  0.125   0.125 N  0.570      SignalP-noTM
CAL17017.1             0.105   3  0.108  30  0.133  26  0.092   0.100 N  0.570      SignalP-noTM
CAL17018.1             0.146  20  0.185  20  0.393  17  0.204   0.194 N  0.570      SignalP-noTM
CAL17019.1             0.270  20  0.236  20  0.314   8  0.208   0.223 N  0.570      SignalP-noTM
CAL17020.1             0.153  21  0.122  21  0.128  34  0.089   0.107 N  0.570      SignalP-noTM
CAL17021.1             0.109  42  0.112  52  0.191  48  0.114   0.113 N  0.570      SignalP-noTM
CAL17022.1             0.506  43  0.219  43  0.391   1  0.145   0.184 N  0.570      SignalP-noTM
CAL17023.1             0.747  35  0.666  35  0.735  29  0.404   0.569 Y  0.510      SignalP-TM
CAL17024.1             0.796  18  0.849  18  0.943  14  0.895   0.871 Y  0.570      SignalP-noTM
CAL17025.1             0.178  30  0.138  30  0.143   1  0.102   0.121 N  0.570      SignalP-noTM
CAL17026.1             0.127  51  0.117  11  0.163   1  0.140   0.128 N  0.570      SignalP-noTM
CAL17027.1             0.179  28  0.367  19  0.940  16  0.866   0.602 Y  0.570      SignalP-noTM
CAL17028.1             0.151  20  0.137  20  0.157  19  0.107   0.123 N  0.570      SignalP-noTM
CAL17029.1             0.104  62  0.111  62  0.133  52  0.096   0.104 N  0.570      SignalP-noTM
CAL17030.1             0.143  13  0.141  13  0.213  11  0.139   0.140 N  0.570      SignalP-noTM
CAL17031.1             0.425  41  0.359  41  0.437  31  0.282   0.331 N  0.510      SignalP-TM
CAL17032.1             0.131  62  0.128  38  0.185  36  0.107   0.118 N  0.570      SignalP-noTM
CAL17033.1             0.112  41  0.103  41  0.124   2  0.091   0.098 N  0.570      SignalP-noTM
CAL17034.1             0.177  44  0.125  11  0.216   2  0.155   0.139 N  0.570      SignalP-noTM
CAL17035.1             0.661  26  0.768  26  0.940  18  0.897   0.829 Y  0.570      SignalP-noTM
CAL17036.1             0.137  56  0.128  18  0.223  10  0.140   0.134 N  0.570      SignalP-noTM
CAL17037.1             0.119  22  0.128  11  0.205   6  0.173   0.145 N  0.510      SignalP-TM
CAL17038.1             0.131  36  0.167  36  0.289  29  0.192   0.179 N  0.570      SignalP-noTM
CAL17039.1             0.360  30  0.355  30  0.586  26  0.224   0.293 N  0.570      SignalP-noTM
CAL17040.1             0.216  53  0.150  53  0.223  13  0.122   0.137 N  0.570      SignalP-noTM
CAL17041.1             0.146  33  0.194  25  0.420  14  0.318   0.240 N  0.510      SignalP-TM
CAL17042.1             0.117  34  0.185  11  0.392   4  0.359   0.267 N  0.570      SignalP-noTM
CAL17043.1             0.127  47  0.147  50  0.407  46  0.115   0.132 N  0.570      SignalP-noTM
CAL17044.1             0.128  52  0.111  52  0.131  51  0.087   0.100 N  0.570      SignalP-noTM
CAL17045.1             0.124  36  0.112  56  0.143  50  0.104   0.108 N  0.570      SignalP-noTM
CAL17046.1             0.659  40  0.662  40  0.819  36  0.320   0.536 Y  0.510      SignalP-TM
CAL17047.1             0.119  25  0.118  11  0.195   1  0.136   0.126 N  0.570      SignalP-noTM
CAL17048.1             0.142  66  0.137  11  0.367   1  0.160   0.148 N  0.570      SignalP-noTM
CAL17049.1             0.139  22  0.118  11  0.214   1  0.137   0.127 N  0.570      SignalP-noTM
CAL17050.1             0.103  20  0.097  38  0.101  31  0.075   0.086 N  0.570      SignalP-noTM
CAL17051.1             0.108  37  0.105  37  0.121  40  0.083   0.095 N  0.570      SignalP-noTM
CAL17052.1             0.113  25  0.107  11  0.136   2  0.117   0.112 N  0.570      SignalP-noTM
CAL17053.1             0.140  50  0.148  22  0.235   9  0.193   0.165 N  0.510      SignalP-TM
CAL17054.1             0.123  49  0.166  11  0.330   1  0.277   0.219 N  0.570      SignalP-noTM
CAL17055.1             0.128  20  0.118  20  0.155  19  0.110   0.115 N  0.570      SignalP-noTM
CAL17056.1             0.109  34  0.117  49  0.171  40  0.110   0.114 N  0.570      SignalP-noTM
CAL17057.1             0.139  21  0.119  38  0.160   1  0.100   0.112 N  0.510      SignalP-TM
CAL17058.1             0.211  26  0.292  26  0.707   1  0.447   0.349 N  0.510      SignalP-TM
CAL17059.1             0.141  30  0.180  15  0.407  11  0.329   0.250 N  0.570      SignalP-noTM
CAL17060.1             0.170  12  0.185  12  0.238   1  0.198   0.190 N  0.510      SignalP-TM
CAL17061.1             0.164  26  0.379  25  0.963  17  0.913   0.630 Y  0.570      SignalP-noTM
CAL17062.1             0.151  42  0.152  34  0.273  23  0.167   0.158 N  0.510      SignalP-TM
CAL17063.1             0.197  19  0.301  19  0.597   1  0.461   0.361 N  0.510      SignalP-TM
CAL17064.1             0.118  24  0.119  11  0.206   2  0.137   0.125 N  0.510      SignalP-TM
CAL17065.1             0.316  43  0.203  43  0.253  42  0.129   0.168 N  0.570      SignalP-noTM
CAL17066.1             0.132  32  0.111  32  0.147  20  0.097   0.104 N  0.570      SignalP-noTM
CAL17067.1             0.366  42  0.333  42  0.690  39  0.176   0.259 N  0.570      SignalP-noTM
CAL17068.1             0.137  67  0.127  67  0.161  66  0.106   0.119 N  0.510      SignalP-TM
CAL17069.1             0.772  23  0.797  23  0.932  20  0.848   0.821 Y  0.570      SignalP-noTM
CAL17070.1             0.102  23  0.101  60  0.209  11  0.090   0.096 N  0.570      SignalP-noTM
CAL17071.1             0.101  62  0.112  11  0.171   1  0.120   0.116 N  0.570      SignalP-noTM
CAL17072.1             0.101  70  0.110  11  0.179   2  0.123   0.116 N  0.570      SignalP-noTM
CAL17073.1             0.111  35  0.102  35  0.107  43  0.082   0.092 N  0.570      SignalP-noTM
CAL17074.1             0.103  20  0.149  11  0.285   3  0.227   0.186 N  0.570      SignalP-noTM
CAL17075.1             0.156  39  0.169  27  0.414  19  0.267   0.205 N  0.510      SignalP-TM
CAL17076.1             0.210  34  0.164  23  0.233   1  0.168   0.166 N  0.570      SignalP-noTM
CAL17077.1             0.114  39  0.135  23  0.245  20  0.158   0.146 N  0.570      SignalP-noTM
CAL17078.1             0.103  30  0.141  11  0.249   2  0.211   0.174 N  0.570      SignalP-noTM
CAL17079.1             0.122  64  0.109  36  0.134  25  0.107   0.109 N  0.570      SignalP-noTM
CAL17080.1             0.138  40  0.150  11  0.312   1  0.223   0.177 N  0.510      SignalP-TM
CAL17081.1             0.102  22  0.092  38  0.108  64  0.066   0.083 N  0.510      SignalP-TM
CAL17082.1             0.125  25  0.107  51  0.155   1  0.094   0.101 N  0.570      SignalP-noTM
CAL17083.1             0.277  25  0.486  25  0.970  20  0.856   0.660 Y  0.570      SignalP-noTM
CAL17084.1             0.178  24  0.138  24  0.140  23  0.103   0.122 N  0.570      SignalP-noTM
CAL17085.1             0.689  19  0.816  19  0.977  11  0.948   0.878 Y  0.570      SignalP-noTM
CAL17086.1             0.130  54  0.102  35  0.114  28  0.081   0.092 N  0.570      SignalP-noTM
CAL17087.1             0.140  40  0.120  40  0.123  38  0.089   0.106 N  0.570      SignalP-noTM
CAL17088.1             0.260  25  0.472  25  0.919  15  0.863   0.656 Y  0.570      SignalP-noTM
CAL17089.1             0.167  47  0.181  11  0.485   2  0.327   0.249 N  0.570      SignalP-noTM
CAL17090.1             0.550  20  0.276  20  0.409   1  0.203   0.249 N  0.510      SignalP-TM
CAL17091.1             0.113  36  0.152  11  0.302   2  0.225   0.186 N  0.570      SignalP-noTM
CAL17092.1             0.136  22  0.100  65  0.111  56  0.079   0.090 N  0.570      SignalP-noTM
CAL17093.1             0.146  47  0.159  32  0.299  29  0.178   0.168 N  0.570      SignalP-noTM
CAL17094.1             0.117   7  0.108  11  0.161   4  0.113   0.110 N  0.570      SignalP-noTM
CAL17095.1             0.104  47  0.153  11  0.274   1  0.234   0.191 N  0.570      SignalP-noTM
CAL17096.1             0.122  51  0.104  70  0.118  69  0.091   0.098 N  0.570      SignalP-noTM
CAL17097.1             0.143  40  0.126  40  0.142  27  0.112   0.120 N  0.570      SignalP-noTM
CAL17098.1             0.129  47  0.125  47  0.180  45  0.103   0.115 N  0.570      SignalP-noTM
CAL17099.1             0.109  44  0.125  27  0.224  17  0.135   0.130 N  0.570      SignalP-noTM
CAL17100.1             0.108  21  0.106  45  0.123  35  0.097   0.102 N  0.570      SignalP-noTM
CAL17101.1             0.109  50  0.130  45  0.222  43  0.139   0.134 N  0.570      SignalP-noTM
CAL17102.1             0.176  29  0.119  50  0.169  47  0.092   0.109 N  0.510      SignalP-TM
CAL17103.1             0.454  22  0.590  22  0.913  18  0.732   0.657 Y  0.570      SignalP-noTM
CAL17104.1             0.117  33  0.147  11  0.281   1  0.220   0.174 N  0.510      SignalP-TM
CAL17105.1             0.118  63  0.106  63  0.154   1  0.088   0.098 N  0.570      SignalP-noTM
CAL17106.1             0.126  21  0.112  11  0.190   3  0.124   0.117 N  0.570      SignalP-noTM
CAL17107.1             0.173  18  0.119  18  0.119  44  0.076   0.099 N  0.570      SignalP-noTM
CAL17108.1             0.130  19  0.136  19  0.203  18  0.136   0.136 N  0.510      SignalP-TM
CAL17109.1             0.158  42  0.118  42  0.110  29  0.091   0.106 N  0.570      SignalP-noTM
CAL17110.1             0.109  19  0.101  68  0.110  66  0.084   0.093 N  0.570      SignalP-noTM
CAL17111.1             0.107  44  0.130  16  0.222   9  0.164   0.146 N  0.570      SignalP-noTM
CAL17112.1             0.144  27  0.140  27  0.224   1  0.134   0.137 N  0.570      SignalP-noTM
CAL17113.1             0.102  18  0.119  12  0.175   1  0.143   0.130 N  0.570      SignalP-noTM
CAL17114.1             0.596  38  0.750  38  0.980  35  0.734   0.742 Y  0.570      SignalP-noTM
CAL17115.1             0.146  52  0.127  52  0.135  40  0.102   0.115 N  0.570      SignalP-noTM
CAL17116.1             0.165  50  0.150  13  0.268   9  0.203   0.170 N  0.510      SignalP-TM
CAL17117.1             0.131  29  0.132  11  0.200   2  0.177   0.148 N  0.510      SignalP-TM
CAL17118.1             0.141  22  0.151  22  0.262  12  0.165   0.158 N  0.570      SignalP-noTM
CAL17119.1             0.156  62  0.122  62  0.144  11  0.095   0.110 N  0.570      SignalP-noTM
CAL17120.1             0.833  19  0.844  19  0.879   2  0.846   0.845 Y  0.570      SignalP-noTM
CAL17121.1             0.123  30  0.151  30  0.227  19  0.178   0.161 N  0.510      SignalP-TM
CAL17122.1             0.169  32  0.118  32  0.106  10  0.084   0.102 N  0.570      SignalP-noTM
CAL17123.1             0.562  24  0.706  24  0.926  18  0.894   0.794 Y  0.570      SignalP-noTM
CAL17124.1             0.144  26  0.176  20  0.374  11  0.273   0.212 N  0.510      SignalP-TM
CAL17125.1             0.135  45  0.132  45  0.249  43  0.124   0.128 N  0.570      SignalP-noTM
CAL17126.1             0.117  22  0.113  11  0.163   6  0.134   0.123 N  0.570      SignalP-noTM
CAL17127.1             0.120  40  0.147  40  0.261  38  0.144   0.146 N  0.570      SignalP-noTM
CAL17128.1             0.361  22  0.254  22  0.287  19  0.137   0.199 N  0.570      SignalP-noTM
CAL17129.1             0.112  36  0.110  36  0.139  35  0.101   0.106 N  0.570      SignalP-noTM
CAL17130.1             0.124  38  0.143  45  0.314  41  0.100   0.123 N  0.570      SignalP-noTM
CAL17131.1             0.114  29  0.142  11  0.317   1  0.196   0.167 N  0.570      SignalP-noTM
CAL17132.1             0.133  32  0.127  11  0.255   2  0.158   0.141 N  0.570      SignalP-noTM
CAL17133.1             0.854  30  0.903  30  0.980  28  0.918   0.910 Y  0.570      SignalP-noTM
CAL17134.1             0.148  58  0.125  58  0.131  40  0.102   0.114 N  0.570      SignalP-noTM
CAL17135.1             0.326  23  0.551  23  0.972  12  0.931   0.730 Y  0.570      SignalP-noTM
CAL17136.1             0.105  37  0.115  37  0.145  27  0.109   0.112 N  0.570      SignalP-noTM
CAL17137.1             0.322  22  0.407  22  0.840   1  0.594   0.495 N  0.570      SignalP-noTM
CAL17138.1             0.142  55  0.197  11  0.453  10  0.416   0.278 N  0.510      SignalP-TM
CAL17139.1             0.123  20  0.215  12  0.545   4  0.443   0.322 N  0.570      SignalP-noTM
CAL17140.1             0.180  42  0.241  42  0.419  35  0.253   0.246 N  0.510      SignalP-TM
CAL17141.1             0.752  19  0.769  19  0.847  16  0.789   0.778 Y  0.570      SignalP-noTM
CAL17142.1             0.811  25  0.875  25  0.979  17  0.936   0.903 Y  0.570      SignalP-noTM
CAL17143.1             0.139  37  0.149  26  0.265   2  0.179   0.163 N  0.570      SignalP-noTM
CAL17144.1             0.112  24  0.112  49  0.135  48  0.108   0.111 N  0.570      SignalP-noTM
CAL17145.1             0.132  37  0.143  37  0.210  33  0.144   0.143 N  0.570      SignalP-noTM
CAL17146.1             0.105  46  0.124  46  0.211   2  0.130   0.127 N  0.570      SignalP-noTM
CAL17147.1             0.198  28  0.216  28  0.300   4  0.244   0.226 N  0.510      SignalP-TM
CAL17148.1             0.306  30  0.394  30  0.628  27  0.467   0.421 N  0.510      SignalP-TM
CAL17149.1             0.152  18  0.196  11  0.595   2  0.375   0.280 N  0.570      SignalP-noTM
CAL17150.1             0.123  64  0.122  17  0.172   9  0.136   0.129 N  0.570      SignalP-noTM
CAL17151.1             0.126  24  0.109  24  0.142   8  0.101   0.105 N  0.570      SignalP-noTM
CAL17152.1             0.110   5  0.134  11  0.275   3  0.175   0.153 N  0.570      SignalP-noTM
CAL17153.1             0.122  45  0.126  11  0.255   1  0.151   0.138 N  0.570      SignalP-noTM
CAL17154.1             0.158  69  0.126  69  0.135  55  0.095   0.112 N  0.570      SignalP-noTM
CAL17155.1             0.885  29  0.920  29  0.976  25  0.875   0.899 Y  0.570      SignalP-noTM
CAL17156.1             0.119  20  0.171  11  0.418   2  0.287   0.214 N  0.510      SignalP-TM
CAL17157.1             0.130  42  0.098  65  0.119  11  0.079   0.089 N  0.570      SignalP-noTM
CAL17158.1             0.544  47  0.639  47  0.948  44  0.434   0.543 N  0.570      SignalP-noTM
CAL17159.1             0.508  36  0.605  36  0.910  18  0.747   0.671 Y  0.570      SignalP-noTM
CAL17160.1             0.149  27  0.161  27  0.291  20  0.181   0.170 N  0.570      SignalP-noTM
CAL17161.1             0.113  51  0.163  28  0.331  18  0.212   0.186 N  0.570      SignalP-noTM
CAL17162.1             0.175  37  0.152  23  0.199   5  0.162   0.156 N  0.510      SignalP-TM
CAL17163.1             0.157  22  0.136  22  0.163  24  0.116   0.127 N  0.570      SignalP-noTM
CAL17164.1             0.112  68  0.131  68  0.225  63  0.110   0.123 N  0.510      SignalP-TM
CAL17165.1             0.134  52  0.179  18  0.393  15  0.308   0.240 N  0.570      SignalP-noTM
CAL17166.1             0.117  48  0.189  24  0.411   3  0.354   0.266 N  0.570      SignalP-noTM
CAL17167.1             0.123  38  0.162  14  0.285  13  0.257   0.207 N  0.570      SignalP-noTM
CAL17168.1             0.142  29  0.119  29  0.145   1  0.100   0.110 N  0.570      SignalP-noTM
CAL17169.1             0.239  24  0.439  24  0.964  15  0.860   0.637 Y  0.570      SignalP-noTM
CAL17170.1             0.124  47  0.110  47  0.126  37  0.098   0.104 N  0.570      SignalP-noTM
CAL17171.1             0.120  39  0.147  39  0.260  29  0.185   0.161 N  0.510      SignalP-TM
CAL17172.1             0.150  21  0.164  21  0.270   9  0.190   0.176 N  0.570      SignalP-noTM
CAL17173.1             0.165  23  0.184  23  0.342  20  0.188   0.186 N  0.570      SignalP-noTM
CAL17174.1             0.302  30  0.447  30  0.741  19  0.551   0.486 N  0.510      SignalP-TM
CAL17175.1             0.259  34  0.405  21  0.977  10  0.955   0.664 Y  0.570      SignalP-noTM
CAL17176.1             0.112  66  0.121  42  0.173  30  0.111   0.116 N  0.570      SignalP-noTM
CAL17177.1             0.415  34  0.410  34  0.675  31  0.308   0.373 N  0.510      SignalP-TM
CAL17178.1             0.102  66  0.104  30  0.167   1  0.102   0.103 N  0.570      SignalP-noTM
CAL17179.1             0.121  37  0.125  20  0.199   2  0.147   0.135 N  0.570      SignalP-noTM
CAL17180.1             0.869  22  0.892  22  0.979  18  0.922   0.907 Y  0.570      SignalP-noTM
CAL17181.1             0.142  41  0.329  41  0.904  34  0.559   0.437 N  0.570      SignalP-noTM
CAL17182.1             0.297  21  0.312  21  0.642   3  0.427   0.366 N  0.570      SignalP-noTM
CAL17183.1             0.117  50  0.099  65  0.114  49  0.079   0.090 N  0.570      SignalP-noTM
CAL17184.1             0.105  42  0.102  21  0.124  17  0.088   0.097 N  0.510      SignalP-TM
CAL17185.1             0.105  56  0.103  67  0.108  56  0.092   0.097 N  0.570      SignalP-noTM
CAL17186.1             0.101  65  0.101  20  0.120  35  0.088   0.095 N  0.570      SignalP-noTM
CAL17187.1             0.190  20  0.236  20  0.555   3  0.361   0.295 N  0.570      SignalP-noTM
CAL17188.1             0.900  22  0.942  22  0.993  12  0.975   0.958 Y  0.570      SignalP-noTM
CAL17189.1             0.229  22  0.206  20  0.334   9  0.192   0.199 N  0.570      SignalP-noTM
CAL17190.1             0.119  23  0.114  11  0.202   1  0.125   0.119 N  0.510      SignalP-TM
CAL17191.1             0.134  27  0.108  11  0.171   3  0.111   0.109 N  0.510      SignalP-TM
CAL17192.1             0.123  41  0.101  41  0.102  66  0.080   0.091 N  0.570      SignalP-noTM
CAL17193.1             0.142  41  0.116  41  0.123  63  0.078   0.098 N  0.570      SignalP-noTM
CAL17194.1             0.164  62  0.137  38  0.246  37  0.131   0.134 N  0.570      SignalP-noTM
CAL17195.1             0.365  34  0.286  34  0.592  30  0.193   0.252 N  0.510      SignalP-TM
CAL17196.1             0.103  56  0.104  37  0.113  32  0.096   0.100 N  0.570      SignalP-noTM
CAL17197.1             0.124  48  0.111  57  0.135  50  0.089   0.101 N  0.570      SignalP-noTM
CAL17198.1             0.118  23  0.151  11  0.351   2  0.223   0.185 N  0.570      SignalP-noTM
CAL17199.1             0.106  36  0.107  39  0.130  37  0.092   0.100 N  0.570      SignalP-noTM
CAL17200.1             0.146  30  0.117  30  0.119  46  0.083   0.101 N  0.570      SignalP-noTM
CAL17201.1             0.136  37  0.110  27  0.132  12  0.101   0.106 N  0.570      SignalP-noTM
CAL17202.1             0.147  54  0.122  54  0.147  39  0.105   0.114 N  0.570      SignalP-noTM
CAL17203.1             0.171  42  0.211  42  0.435  36  0.170   0.196 N  0.510      SignalP-TM
CAL17204.1             0.421  21  0.629  21  0.952  19  0.934   0.772 Y  0.570      SignalP-noTM
CAL17205.1             0.686  24  0.767  24  0.950  19  0.880   0.820 Y  0.570      SignalP-noTM
CAL17206.1             0.664  22  0.775  22  0.937  14  0.910   0.839 Y  0.570      SignalP-noTM
CAL17207.1             0.119  25  0.114  50  0.146  49  0.099   0.107 N  0.570      SignalP-noTM
CAL17208.1             0.135  34  0.226  14  0.633  23  0.521   0.335 N  0.510      SignalP-TM
CAL17209.1             0.876  25  0.819  25  0.933  11  0.841   0.829 Y  0.570      SignalP-noTM
CAL17210.1             0.136  36  0.128  36  0.218  33  0.122   0.126 N  0.510      SignalP-TM
CAL17211.1             0.107  32  0.148  18  0.290   4  0.220   0.182 N  0.570      SignalP-noTM
CAL17212.1             0.155  40  0.121  40  0.119  14  0.098   0.110 N  0.570      SignalP-noTM
CAL17213.1             0.227  60  0.242  60  0.314  57  0.117   0.196 N  0.510      SignalP-TM
CAL17214.1             0.107  67  0.125  11  0.247   3  0.149   0.136 N  0.570      SignalP-noTM
CAL17215.1             0.122  48  0.109  48  0.132   7  0.107   0.108 N  0.570      SignalP-noTM
CAL17216.1             0.109  43  0.109  43  0.126  32  0.093   0.101 N  0.570      SignalP-noTM
CAL17217.1             0.103  21  0.113  12  0.149   8  0.126   0.119 N  0.570      SignalP-noTM
CAL17218.1             0.167  45  0.252  45  0.510  44  0.289   0.269 N  0.570      SignalP-noTM
CAL17219.1             0.802  23  0.819  23  0.945  18  0.876   0.846 Y  0.570      SignalP-noTM
CAL17220.1             0.104  63  0.116  11  0.171   5  0.138   0.127 N  0.570      SignalP-noTM
CAL17221.1             0.221  26  0.164  26  0.301   1  0.140   0.153 N  0.570      SignalP-noTM
CAL17222.1             0.115  15  0.102  70  0.112  69  0.086   0.094 N  0.570      SignalP-noTM
CAL17223.1             0.113  41  0.133  11  0.255   1  0.165   0.148 N  0.570      SignalP-noTM
CAL17224.1             0.126  25  0.146  11  0.260   2  0.216   0.179 N  0.570      SignalP-noTM
CAL17225.1             0.110  21  0.110  11  0.217   1  0.111   0.111 N  0.570      SignalP-noTM
CAL17226.1             0.166  31  0.129  31  0.151  35  0.086   0.109 N  0.570      SignalP-noTM
CAL17227.1             0.115  38  0.107  21  0.131   2  0.108   0.107 N  0.570      SignalP-noTM
CAL17228.1             0.198  23  0.153  23  0.173  11  0.107   0.131 N  0.570      SignalP-noTM
CAL17229.1             0.150  26  0.165  16  0.382   6  0.267   0.213 N  0.570      SignalP-noTM
CAL17230.1             0.122  26  0.137  26  0.252   5  0.157   0.146 N  0.570      SignalP-noTM
CAL17231.1             0.127  35  0.139  27  0.261  26  0.171   0.154 N  0.570      SignalP-noTM
CAL17232.1             0.129  25  0.226  11  0.632   2  0.499   0.354 N  0.570      SignalP-noTM
CAL17233.1             0.114  34  0.151  13  0.270   4  0.233   0.190 N  0.570      SignalP-noTM
CAL17234.1             0.136  22  0.134  22  0.221  19  0.134   0.134 N  0.570      SignalP-noTM
CAL17235.1             0.122  37  0.170  12  0.366   2  0.289   0.226 N  0.570      SignalP-noTM
CAL17236.1             0.119  62  0.108  62  0.109  40  0.091   0.100 N  0.570      SignalP-noTM
CAL17237.1             0.114  27  0.116  11  0.156  31  0.134   0.124 N  0.570      SignalP-noTM
CAL17238.1             0.127  64  0.106  23  0.116  48  0.084   0.098 N  0.510      SignalP-TM
CAL17239.1             0.136  41  0.116  41  0.130  12  0.099   0.108 N  0.570      SignalP-noTM
CAL17240.1             0.206  27  0.255  27  0.644  12  0.402   0.310 N  0.510      SignalP-TM
CAL17241.1             0.122  22  0.141  22  0.277   2  0.179   0.159 N  0.570      SignalP-noTM
CAL17242.1             0.145  54  0.143  54  0.182  48  0.097   0.121 N  0.570      SignalP-noTM
CAL17243.1             0.270  25  0.198  25  0.220   5  0.167   0.187 N  0.510      SignalP-TM
CAL17244.1             0.101  37  0.112  24  0.143  19  0.125   0.118 N  0.570      SignalP-noTM
CAL17245.1             0.105  50  0.113  13  0.150  21  0.129   0.120 N  0.570      SignalP-noTM
CAL17246.1             0.209  20  0.288  20  0.580  14  0.321   0.303 N  0.570      SignalP-noTM
CAL17247.1             0.260  49  0.192  49  0.236  45  0.095   0.156 N  0.510      SignalP-TM
CAL17248.1             0.103  44  0.100  69  0.114  24  0.088   0.095 N  0.570      SignalP-noTM
CAL17249.1             0.105  21  0.133  37  0.246  35  0.119   0.127 N  0.570      SignalP-noTM
CAL17250.1             0.143  37  0.165  28  0.287   1  0.213   0.188 N  0.570      SignalP-noTM
CAL17251.1             0.106  48  0.117  11  0.170   3  0.140   0.128 N  0.570      SignalP-noTM
CAL17252.1             0.119  37  0.125  25  0.188  15  0.135   0.130 N  0.570      SignalP-noTM
CAL17253.1             0.151  23  0.183  23  0.335  34  0.201   0.191 N  0.570      SignalP-noTM
CAL17254.1             0.104  40  0.111  19  0.156  38  0.110   0.111 N  0.570      SignalP-noTM
CAL17255.1             0.126  31  0.141  11  0.283   4  0.195   0.166 N  0.570      SignalP-noTM
CAL17256.1             0.113  42  0.112  14  0.150   7  0.125   0.118 N  0.570      SignalP-noTM
CAL17257.1             0.112  45  0.100  45  0.123   2  0.082   0.092 N  0.570      SignalP-noTM
CAL17258.1             0.111  55  0.109  68  0.138   1  0.101   0.105 N  0.570      SignalP-noTM
CAL17259.1             0.104  25  0.102  40  0.117  36  0.085   0.094 N  0.570      SignalP-noTM
CAL17260.1             0.158  17  0.168  17  0.288   1  0.189   0.178 N  0.570      SignalP-noTM
CAL17261.1             0.120  32  0.252  20  0.764  15  0.538   0.386 N  0.570      SignalP-noTM
CAL17262.1             0.283  46  0.253  46  0.358  35  0.164   0.211 N  0.570      SignalP-noTM
CAL17263.1             0.330  27  0.198  27  0.222   1  0.149   0.180 N  0.510      SignalP-TM
CAL17264.1             0.148  43  0.132  43  0.152  40  0.076   0.111 N  0.510      SignalP-TM
CAL17265.1             0.185  29  0.127  29  0.120  21  0.083   0.106 N  0.570      SignalP-noTM
CAL17266.1             0.114  46  0.107  11  0.171   1  0.108   0.107 N  0.570      SignalP-noTM
CAL17267.1             0.118  33  0.118  11  0.166   6  0.146   0.128 N  0.510      SignalP-TM
CAL17268.1             0.185  59  0.147  59  0.158  49  0.098   0.124 N  0.570      SignalP-noTM
CAL17269.1             0.852  22  0.908  22  0.989   9  0.966   0.935 Y  0.570      SignalP-noTM
CAL17270.1             0.437  28  0.542  28  0.947  18  0.779   0.653 Y  0.570      SignalP-noTM
CAL17271.1             0.226  37  0.154  37  0.375   1  0.118   0.141 N  0.510      SignalP-TM
CAL17272.1             0.108  30  0.154  15  0.341   9  0.227   0.188 N  0.570      SignalP-noTM
CAL17273.1             0.189  35  0.161  35  0.202  30  0.133   0.148 N  0.570      SignalP-noTM
CAL17274.1             0.138  31  0.186  20  0.408  11  0.270   0.226 N  0.570      SignalP-noTM
CAL17275.1             0.105  19  0.105  26  0.142  21  0.096   0.101 N  0.570      SignalP-noTM
CAL17276.1             0.107  23  0.120  11  0.207   3  0.142   0.130 N  0.570      SignalP-noTM
CAL17277.1             0.113  39  0.105  12  0.151   2  0.109   0.107 N  0.570      SignalP-noTM
CAL17278.1             0.124  49  0.133  49  0.208  37  0.103   0.119 N  0.570      SignalP-noTM
CAL17279.1             0.294  27  0.199  27  0.294  25  0.124   0.171 N  0.510      SignalP-TM
CAL17280.1             0.152  43  0.121  43  0.148   3  0.097   0.110 N  0.570      SignalP-noTM
CAL17281.1             0.200  21  0.415  21  0.948  11  0.887   0.637 Y  0.570      SignalP-noTM
CAL17282.1             0.108  32  0.124  14  0.242   2  0.159   0.141 N  0.570      SignalP-noTM
CAL17283.1             0.101  68  0.109  48  0.145  38  0.094   0.102 N  0.570      SignalP-noTM
CAL17284.1             0.106  25  0.106  70  0.120  34  0.097   0.101 N  0.570      SignalP-noTM
CAL17285.1             0.116  53  0.110  29  0.147  10  0.113   0.111 N  0.570      SignalP-noTM
CAL17286.1             0.126  19  0.104  59  0.115  49  0.081   0.093 N  0.570      SignalP-noTM
CAL17287.1             0.119  39  0.158  29  0.331  24  0.221   0.188 N  0.570      SignalP-noTM
CAL17288.1             0.100  52  0.142  11  0.270   1  0.204   0.171 N  0.570      SignalP-noTM
CAL17289.1             0.100  60  0.107  19  0.140  10  0.109   0.108 N  0.570      SignalP-noTM
CAL17290.1             0.119  59  0.107  59  0.137   8  0.102   0.105 N  0.570      SignalP-noTM
CAL17291.1             0.186  23  0.217  23  0.449  21  0.292   0.245 N  0.510      SignalP-TM
CAL17292.1             0.185  34  0.162  11  0.346   3  0.262   0.199 N  0.510      SignalP-TM
CAL17293.1             0.136  29  0.105  53  0.132   1  0.085   0.096 N  0.570      SignalP-noTM
CAL17294.1             0.120  31  0.199  11  0.469   5  0.410   0.298 N  0.570      SignalP-noTM
CAL17295.1             0.267  42  0.234  42  0.404  37  0.133   0.197 N  0.510      SignalP-TM
CAL17296.1             0.140  49  0.144  11  0.238   7  0.215   0.178 N  0.570      SignalP-noTM
CAL17297.1             0.208  37  0.155  37  0.224   4  0.160   0.157 N  0.510      SignalP-TM
CAL17298.1             0.137  65  0.114  24  0.164  37  0.099   0.107 N  0.570      SignalP-noTM
CAL17299.1             0.202  48  0.220  48  0.593  46  0.143   0.183 N  0.570      SignalP-noTM
CAL17300.1             0.118  20  0.114  20  0.174   2  0.117   0.116 N  0.570      SignalP-noTM
CAL17301.1             0.133  41  0.169  41  0.295  34  0.152   0.163 N  0.510      SignalP-TM
CAL17302.1             0.314  24  0.418  24  0.628  20  0.526   0.458 N  0.510      SignalP-TM
CAL17303.1             0.116  30  0.114  30  0.159  28  0.107   0.111 N  0.570      SignalP-noTM
CAL17304.1             0.137  33  0.155  12  0.275   8  0.242   0.196 N  0.570      SignalP-noTM
CAL17305.1             0.526  25  0.613  25  0.916   1  0.794   0.698 Y  0.570      SignalP-noTM
CAL17306.1             0.114  32  0.110  40  0.181  31  0.082   0.100 N  0.510      SignalP-TM
CAL17307.1             0.106  35  0.110  20  0.137   5  0.119   0.114 N  0.570      SignalP-noTM
CAL17308.1             0.118  69  0.139  11  0.244   3  0.198   0.167 N  0.570      SignalP-noTM
CAL17309.1             0.117  43  0.115  43  0.160   2  0.108   0.112 N  0.570      SignalP-noTM
CAL17310.1             0.307  19  0.531  19  0.936  18  0.921   0.714 Y  0.570      SignalP-noTM
CAL17311.1             0.103  19  0.110  13  0.157  17  0.124   0.117 N  0.570      SignalP-noTM
CAL17312.1             0.157  48  0.136  48  0.151  42  0.102   0.120 N  0.570      SignalP-noTM
CAL17313.1             0.108  17  0.111  17  0.153   7  0.110   0.111 N  0.570      SignalP-noTM
CAL17314.1             0.172  32  0.124  32  0.109   7  0.088   0.107 N  0.570      SignalP-noTM
CAL17315.1             0.241  32  0.164  19  0.194   1  0.144   0.155 N  0.570      SignalP-noTM
CAL17316.1             0.109  20  0.106  33  0.140  23  0.091   0.099 N  0.570      SignalP-noTM
CAL17317.1             0.117  33  0.109  11  0.197   1  0.108   0.109 N  0.570      SignalP-noTM
CAL17318.1             0.124  52  0.125  52  0.188  51  0.128   0.126 N  0.570      SignalP-noTM
CAL17319.1             0.104  18  0.109  38  0.131  35  0.084   0.097 N  0.570      SignalP-noTM
CAL17320.1             0.156  35  0.128  35  0.151   1  0.109   0.119 N  0.570      SignalP-noTM
CAL17321.1             0.197  29  0.323  22  0.871  20  0.708   0.504 N  0.570      SignalP-noTM
CAL17322.1             0.588  27  0.504  27  0.699  23  0.411   0.469 N  0.510      SignalP-TM
CAL17323.1             0.739  19  0.786  19  0.921  16  0.833   0.808 Y  0.570      SignalP-noTM
CAL17324.1             0.111  20  0.113  11  0.165   2  0.129   0.120 N  0.570      SignalP-noTM
CAL17325.1             0.148  31  0.123  31  0.154   3  0.097   0.111 N  0.570      SignalP-noTM
CAL17326.1             0.115  61  0.103  61  0.126   3  0.094   0.099 N  0.570      SignalP-noTM
CAL17327.1             0.102  40  0.104  40  0.117  20  0.090   0.098 N  0.570      SignalP-noTM
CAL17328.1             0.125  13  0.101  69  0.142  65  0.065   0.087 N  0.510      SignalP-TM
CAL17329.1             0.777  18  0.857  18  0.963  16  0.936   0.894 Y  0.570      SignalP-noTM
CAL17330.1             0.109  42  0.171  13  0.378   3  0.301   0.219 N  0.510      SignalP-TM
CAL17331.1             0.110  19  0.135  19  0.252  16  0.156   0.145 N  0.570      SignalP-noTM
CAL17332.1             0.127  27  0.121  11  0.254   2  0.137   0.127 N  0.510      SignalP-TM
CAL17333.1             0.127  18  0.192  18  0.454   9  0.284   0.235 N  0.570      SignalP-noTM
CAL17334.1             0.144  20  0.296  19  0.812  12  0.594   0.436 N  0.570      SignalP-noTM
CAL17335.1             0.783  28  0.814  28  0.983   9  0.909   0.858 Y  0.570      SignalP-noTM
CAL17336.1             0.251  43  0.237  43  0.374  35  0.231   0.235 N  0.510      SignalP-TM
CAL17337.1             0.119  58  0.110  27  0.126  14  0.104   0.107 N  0.570      SignalP-noTM
CAL17338.1             0.115  23  0.136  11  0.229   6  0.193   0.163 N  0.570      SignalP-noTM
CAL17339.1             0.121  53  0.110  45  0.158   1  0.097   0.104 N  0.570      SignalP-noTM
CAL17340.1             0.192  36  0.208  36  0.479  12  0.300   0.251 N  0.570      SignalP-noTM
CAL17341.1             0.112  23  0.122  13  0.186   8  0.151   0.135 N  0.570      SignalP-noTM
CAL17342.1             0.105  46  0.122  46  0.158  39  0.107   0.115 N  0.570      SignalP-noTM
CAL17343.1             0.142  19  0.116  19  0.174  30  0.092   0.105 N  0.570      SignalP-noTM
CAL17344.1             0.712  25  0.727  25  0.899   2  0.791   0.757 Y  0.570      SignalP-noTM
CAL17345.1             0.147  40  0.167  40  0.298  32  0.146   0.159 N  0.510      SignalP-TM
CAL17346.1             0.141  55  0.146  39  0.297  30  0.179   0.158 N  0.510      SignalP-TM
CAL17347.1             0.169  53  0.104  66  0.176  56  0.076   0.094 N  0.510      SignalP-TM
CAL17348.1             0.705  25  0.608  25  0.680  23  0.490   0.564 Y  0.510      SignalP-TM
CAL17349.1             0.121  24  0.126  11  0.228   2  0.154   0.140 N  0.570      SignalP-noTM
CAL17350.1             0.130  30  0.155  30  0.314  20  0.164   0.158 N  0.510      SignalP-TM
CAL17351.1             0.180  28  0.220  28  0.379   5  0.263   0.236 N  0.510      SignalP-TM
CAL17352.1             0.119  25  0.173  11  0.366   6  0.306   0.222 N  0.510      SignalP-TM
CAL17353.1             0.149  40  0.207  40  0.510  14  0.335   0.255 N  0.510      SignalP-TM
CAL17354.1             0.190  29  0.184  29  0.356  28  0.166   0.177 N  0.510      SignalP-TM
CAL17355.1             0.144  44  0.119  24  0.170  14  0.108   0.115 N  0.510      SignalP-TM
CAL17356.1             0.110  37  0.110  39  0.136  36  0.073   0.096 N  0.510      SignalP-TM
CAL17357.1             0.202  51  0.149  51  0.207   7  0.095   0.129 N  0.510      SignalP-TM
CAL17358.1             0.215  42  0.176  42  0.218  41  0.138   0.158 N  0.570      SignalP-noTM
CAL17359.1             0.164  34  0.161  17  0.379  13  0.230   0.193 N  0.570      SignalP-noTM
CAL17360.1             0.102  27  0.111  15  0.172  12  0.121   0.116 N  0.570      SignalP-noTM
CAL17361.1             0.113  31  0.126  39  0.206  29  0.100   0.116 N  0.510      SignalP-TM
CAL17362.1             0.125  34  0.101  11  0.154   2  0.102   0.102 N  0.510      SignalP-TM
CAL17363.1             0.198  21  0.319  21  0.683   6  0.564   0.410 N  0.510      SignalP-TM
CAL17364.1             0.299  47  0.373  47  0.644  41  0.249   0.327 N  0.510      SignalP-TM
CAL17365.1             0.158  27  0.127  13  0.195   8  0.169   0.143 N  0.510      SignalP-TM
CAL17366.1             0.280  24  0.359  24  0.540  15  0.397   0.377 N  0.570      SignalP-noTM
CAL17367.1             0.190  45  0.139  45  0.142   3  0.101   0.121 N  0.570      SignalP-noTM
CAL17368.1             0.161  52  0.106  52  0.111  13  0.079   0.093 N  0.570      SignalP-noTM
CAL17369.1             0.171  32  0.123  32  0.189  44  0.101   0.113 N  0.570      SignalP-noTM
CAL17370.1             0.609  25  0.700  25  0.877  18  0.805   0.749 Y  0.570      SignalP-noTM
CAL17371.1             0.118  25  0.097  46  0.104  37  0.078   0.088 N  0.570      SignalP-noTM
CAL17372.1             0.119  19  0.113  19  0.188  15  0.106   0.110 N  0.570      SignalP-noTM
CAL17373.1             0.101   6  0.108  24  0.127  18  0.102   0.105 N  0.570      SignalP-noTM
CAL17374.1             0.165  63  0.121  22  0.175  13  0.133   0.125 N  0.510      SignalP-TM
CAL17375.1             0.168  26  0.158  26  0.290   1  0.161   0.160 N  0.570      SignalP-noTM
CAL17376.1             0.118  26  0.109  26  0.177   1  0.101   0.105 N  0.570      SignalP-noTM
CAL17377.1             0.174  24  0.337  20  0.841   1  0.664   0.491 N  0.570      SignalP-noTM
CAL17378.1             0.286  30  0.469  28  0.981  17  0.877   0.661 Y  0.570      SignalP-noTM
CAL17379.1             0.551  19  0.488  19  0.644  15  0.392   0.453 N  0.510      SignalP-TM
CAL17380.1             0.865  27  0.762  27  0.864  25  0.711   0.738 Y  0.570      SignalP-noTM
CAL17381.1             0.112  41  0.162  41  0.340  29  0.163   0.162 N  0.510      SignalP-TM
CAL17382.1             0.140  56  0.119  56  0.137  31  0.103   0.112 N  0.570      SignalP-noTM
CAL17383.1             0.102  20  0.097  42  0.104  39  0.078   0.088 N  0.570      SignalP-noTM
CAL17384.1             0.111  37  0.117  60  0.149  49  0.085   0.102 N  0.570      SignalP-noTM
CAL17385.1             0.111  30  0.107  30  0.150   2  0.101   0.104 N  0.570      SignalP-noTM
CAL17386.1             0.224  42  0.253  42  0.422  33  0.184   0.228 N  0.510      SignalP-TM
CAL17387.1             0.117  57  0.118  32  0.192  29  0.103   0.111 N  0.570      SignalP-noTM
CAL17388.1             0.269  20  0.171  20  0.315   1  0.157   0.166 N  0.510      SignalP-TM
CAL17389.1             0.110  30  0.105  50  0.126  44  0.096   0.101 N  0.570      SignalP-noTM
CAL17390.1             0.169  26  0.133  39  0.260  36  0.105   0.123 N  0.510      SignalP-TM
CAL17391.1             0.174  22  0.197  22  0.312  20  0.211   0.202 N  0.510      SignalP-TM
CAL17392.1             0.107  29  0.103  29  0.142   1  0.099   0.101 N  0.570      SignalP-noTM
CAL17393.1             0.342  26  0.215  26  0.175   1  0.136   0.186 N  0.510      SignalP-TM
CAL17394.1             0.175  21  0.205  21  0.540   1  0.272   0.230 N  0.510      SignalP-TM
CAL17395.1             0.104  67  0.101  22  0.121  11  0.096   0.099 N  0.570      SignalP-noTM
CAL17396.1             0.193  19  0.289  19  0.598   2  0.437   0.344 N  0.510      SignalP-TM
CAL17397.1             0.145  24  0.176  24  0.380  21  0.229   0.201 N  0.570      SignalP-noTM
CAL17398.1             0.554  23  0.250  23  0.232  22  0.106   0.182 N  0.570      SignalP-noTM
CAL17399.1             0.117  51  0.117  28  0.179   7  0.131   0.124 N  0.570      SignalP-noTM
CAL17400.1             0.134  27  0.123  11  0.223   1  0.145   0.133 N  0.570      SignalP-noTM
CAL17401.1             0.131  21  0.117  21  0.126  32  0.095   0.107 N  0.570      SignalP-noTM
CAL17402.1             0.196  17  0.240  17  0.487  13  0.273   0.255 N  0.570      SignalP-noTM
CAL17403.1             0.110  37  0.117  17  0.165   6  0.135   0.124 N  0.510      SignalP-TM
CAL17404.1             0.114  51  0.122  12  0.179   3  0.156   0.134 N  0.510      SignalP-TM
CAL17405.1             0.800  46  0.600  46  0.680  42  0.265   0.476 N  0.510      SignalP-TM
CAL17406.1             0.217  19  0.421  19  0.908   1  0.836   0.616 Y  0.570      SignalP-noTM
CAL17407.1             0.740  28  0.813  28  0.982  14  0.923   0.865 Y  0.570      SignalP-noTM
CAL17408.1             0.135  17  0.145  17  0.241  11  0.163   0.153 N  0.570      SignalP-noTM
CAL17409.1             0.114  29  0.103  39  0.115  37  0.077   0.091 N  0.570      SignalP-noTM
CAL17410.1             0.121  31  0.201  11  0.504   2  0.416   0.281 N  0.510      SignalP-TM
CAL17411.1             0.147  29  0.120  29  0.170   1  0.100   0.111 N  0.570      SignalP-noTM
CAL17412.1             0.134   8  0.110  52  0.144  29  0.108   0.109 N  0.570      SignalP-noTM
CAL17413.1             0.710  36  0.548  36  0.610  32  0.341   0.471 N  0.510      SignalP-TM
CAL17414.1             0.379  18  0.515  18  0.877   1  0.725   0.614 Y  0.570      SignalP-noTM
CAL17415.1             0.193  32  0.108  52  0.122  40  0.083   0.099 N  0.510      SignalP-TM
CAL17416.1             0.128  33  0.127  41  0.186  34  0.104   0.118 N  0.510      SignalP-TM
CAL17417.1             0.143  38  0.147  38  0.250  35  0.129   0.140 N  0.510      SignalP-TM
CAL17418.1             0.232  35  0.203  35  0.396  11  0.269   0.227 N  0.510      SignalP-TM
CAL17419.1             0.124  55  0.108  55  0.122  50  0.076   0.096 N  0.510      SignalP-TM
CAL17420.1             0.144  40  0.167  15  0.311   9  0.266   0.214 N  0.570      SignalP-noTM
CAL17421.1             0.190  64  0.114  11  0.192   2  0.133   0.121 N  0.510      SignalP-TM
CAL17422.1             0.281  23  0.352  23  0.617  19  0.396   0.373 N  0.570      SignalP-noTM
CAL17423.1             0.548  24  0.576  24  0.777   5  0.642   0.600 Y  0.510      SignalP-TM
CAL17424.1             0.146  28  0.275  20  0.681   1  0.550   0.377 N  0.510      SignalP-TM
CAL17425.1             0.135  25  0.121  37  0.160  46  0.102   0.112 N  0.570      SignalP-noTM
CAL17426.1             0.104  42  0.108  69  0.123  59  0.094   0.101 N  0.570      SignalP-noTM
CAL17427.1             0.126  41  0.113  41  0.112  36  0.081   0.098 N  0.570      SignalP-noTM
CAL17428.1             0.137  30  0.117  30  0.138  26  0.100   0.109 N  0.570      SignalP-noTM
CAL17429.1             0.137  59  0.153  14  0.270   9  0.195   0.173 N  0.570      SignalP-noTM
CAL17430.1             0.128  24  0.122  24  0.198   2  0.116   0.119 N  0.570      SignalP-noTM
CAL17431.1             0.128  33  0.104  13  0.140  61  0.112   0.107 N  0.510      SignalP-TM
CAL17432.1             0.174  51  0.112  51  0.142   5  0.075   0.098 N  0.510      SignalP-TM
CAL17433.1             0.824  40  0.853  40  0.973  31  0.775   0.816 Y  0.570      SignalP-noTM
CAL17434.1             0.133  29  0.111  47  0.173   1  0.095   0.104 N  0.570      SignalP-noTM
CAL17435.1             0.108  27  0.106  46  0.184  42  0.082   0.095 N  0.570      SignalP-noTM
CAL17436.1             0.127  19  0.157  19  0.232  11  0.193   0.171 N  0.510      SignalP-TM
CAL17437.1             0.166  23  0.242  23  0.511  12  0.384   0.309 N  0.570      SignalP-noTM
CAL17438.1             0.109  42  0.118  14  0.162  63  0.142   0.127 N  0.510      SignalP-TM
CAL17439.1             0.115  40  0.110  56  0.132  48  0.104   0.107 N  0.570      SignalP-noTM
CAL17440.1             0.142  26  0.331  21  0.891  12  0.817   0.559 N  0.570      SignalP-noTM
CAL17441.1             0.616  23  0.756  23  0.963  17  0.925   0.835 Y  0.570      SignalP-noTM
CAL17442.1             0.203  27  0.133  27  0.122  52  0.071   0.104 N  0.570      SignalP-noTM
CAL17443.1             0.114  33  0.099  33  0.126  29  0.088   0.095 N  0.510      SignalP-TM
CAL17444.1             0.104  66  0.129  11  0.199   5  0.171   0.149 N  0.570      SignalP-noTM
CAL17445.1             0.128  18  0.140  18  0.235   1  0.155   0.147 N  0.570      SignalP-noTM
CAL17446.1             0.184  22  0.271  22  0.614  17  0.403   0.333 N  0.570      SignalP-noTM
CAL17447.1             0.114  23  0.149  11  0.346   1  0.210   0.171 N  0.510      SignalP-TM
CAL17448.1             0.107  19  0.154  11  0.374   1  0.225   0.180 N  0.510      SignalP-TM
CAL17449.1             0.119  23  0.109  23  0.143  19  0.091   0.100 N  0.570      SignalP-noTM
CAL17450.1             0.202  25  0.151  25  0.291  39  0.114   0.134 N  0.570      SignalP-noTM
CAL17451.1             0.104  36  0.106  64  0.142   9  0.096   0.101 N  0.570      SignalP-noTM
CAL17452.1             0.519  44  0.423  44  0.503  34  0.177   0.307 N  0.570      SignalP-noTM
CAL17453.1             0.154  21  0.301  21  0.824   1  0.653   0.466 N  0.570      SignalP-noTM
CAL17454.1             0.780  19  0.804  19  0.920  15  0.826   0.814 Y  0.570      SignalP-noTM
CAL17455.1             0.821  24  0.845  24  0.941  20  0.844   0.845 Y  0.570      SignalP-noTM
CAL17456.1             0.114  29  0.185  14  0.443  26  0.334   0.255 N  0.570      SignalP-noTM
CAL17457.1             0.141  62  0.110  32  0.152  50  0.101   0.106 N  0.570      SignalP-noTM
CAL17458.1             0.128  57  0.127  11  0.215   4  0.162   0.144 N  0.570      SignalP-noTM
CAL17459.1             0.128   9  0.189  23  0.452   2  0.329   0.255 N  0.570      SignalP-noTM
CAL17460.1             0.141  52  0.147  52  0.310  40  0.127   0.137 N  0.570      SignalP-noTM
CAL17461.1             0.112  45  0.174  11  0.451   1  0.289   0.228 N  0.570      SignalP-noTM
CAL17462.1             0.136  23  0.149  11  0.346   9  0.223   0.184 N  0.570      SignalP-noTM
CAL17463.1             0.134  26  0.119  26  0.158  23  0.104   0.112 N  0.570      SignalP-noTM
CAL17464.1             0.171  27  0.122  27  0.155  18  0.083   0.104 N  0.570      SignalP-noTM
CAL17465.1             0.101  49  0.105  31  0.146   1  0.097   0.101 N  0.570      SignalP-noTM
CAL17466.1             0.755  34  0.632  34  0.689  32  0.456   0.567 Y  0.510      SignalP-TM
CAL17467.1             0.188  46  0.135  46  0.118  45  0.095   0.116 N  0.570      SignalP-noTM
CAL17468.1             0.392  38  0.199  38  0.217   3  0.124   0.164 N  0.570      SignalP-noTM
CAL17469.1             0.226  40  0.158  40  0.231   6  0.131   0.146 N  0.570      SignalP-noTM
CAL17470.1             0.105  54  0.110  33  0.135  31  0.094   0.103 N  0.570      SignalP-noTM
CAL17471.1             0.114  33  0.103  70  0.160   1  0.094   0.099 N  0.570      SignalP-noTM
CAL17472.1             0.135  35  0.116  35  0.122  34  0.086   0.102 N  0.570      SignalP-noTM
CAL17473.1             0.138   9  0.102  60  0.126  52  0.090   0.096 N  0.570      SignalP-noTM
CAL17474.1             0.118  66  0.109  18  0.141  10  0.114   0.112 N  0.570      SignalP-noTM
CAL17475.1             0.130  34  0.121  34  0.186   7  0.117   0.119 N  0.570      SignalP-noTM
CAL17476.1             0.112  19  0.131  19  0.262  11  0.142   0.136 N  0.570      SignalP-noTM
CAL17477.1             0.124  34  0.132  11  0.215   4  0.177   0.153 N  0.570      SignalP-noTM
CAL17478.1             0.114  25  0.108  36  0.153  26  0.089   0.101 N  0.510      SignalP-TM
CAL17479.1             0.129  22  0.109  22  0.118  21  0.075   0.093 N  0.570      SignalP-noTM
CAL17480.1             0.110  27  0.141  13  0.239   6  0.198   0.162 N  0.510      SignalP-TM
CAL17481.1             0.134  23  0.226  11  0.609   2  0.530   0.339 N  0.510      SignalP-TM
CAL17482.1             0.133  31  0.088  51  0.089  66  0.053   0.075 N  0.510      SignalP-TM
CAL17483.1             0.310  21  0.289  21  0.536   3  0.351   0.312 N  0.510      SignalP-TM
CAL17484.1             0.153  47  0.099  11  0.138   2  0.101   0.100 N  0.510      SignalP-TM
CAL17485.1             0.196  22  0.355  22  0.819  20  0.598   0.445 N  0.510      SignalP-TM
CAL17486.1             0.110   8  0.134  11  0.259   1  0.177   0.150 N  0.510      SignalP-TM
CAL17487.1             0.129  27  0.141  27  0.192  24  0.146   0.143 N  0.570      SignalP-noTM
CAL17488.1             0.116  35  0.139  11  0.357   1  0.166   0.151 N  0.570      SignalP-noTM
CAL17489.1             0.360  34  0.585  31  0.985  27  0.933   0.749 Y  0.570      SignalP-noTM
CAL17490.1             0.144  21  0.168  11  0.403   1  0.263   0.213 N  0.570      SignalP-noTM
CAL17491.1             0.106  65  0.121  20  0.179  13  0.143   0.131 N  0.570      SignalP-noTM
CAL17492.1             0.122  39  0.116  41  0.167  38  0.096   0.106 N  0.570      SignalP-noTM
CAL17493.1             0.666  23  0.739  23  0.907   2  0.833   0.783 Y  0.570      SignalP-noTM
CAL17494.1             0.509  30  0.380  30  0.513   2  0.355   0.371 N  0.510      SignalP-TM
CAL17495.1             0.109  35  0.105  35  0.119  12  0.093   0.099 N  0.570      SignalP-noTM
CAL17496.1             0.103  33  0.120  11  0.178   3  0.143   0.131 N  0.570      SignalP-noTM
CAL17497.1             0.143  57  0.115  57  0.120  36  0.093   0.104 N  0.570      SignalP-noTM
CAL17498.1             0.189  28  0.134  28  0.122  26  0.081   0.109 N  0.570      SignalP-noTM
CAL17499.1             0.198  30  0.157  30  0.277   1  0.147   0.154 N  0.510      SignalP-TM
CAL17500.1             0.112  22  0.121  11  0.204   1  0.136   0.128 N  0.570      SignalP-noTM
CAL17501.1             0.129  18  0.125  18  0.185   1  0.131   0.128 N  0.570      SignalP-noTM
CAL17502.1             0.315  19  0.453  19  0.822   1  0.661   0.551 N  0.570      SignalP-noTM
CAL17503.1             0.876  23  0.865  23  0.933  19  0.845   0.856 Y  0.570      SignalP-noTM
CAL17504.1             0.125  45  0.107  45  0.123  44  0.088   0.098 N  0.570      SignalP-noTM
CAL17505.1             0.099  25  0.101  44  0.110  43  0.087   0.094 N  0.570      SignalP-noTM
CAL17506.1             0.128  30  0.151  32  0.412  28  0.144   0.148 N  0.510      SignalP-TM
CAL17507.1             0.108  69  0.107  69  0.120  47  0.094   0.101 N  0.570      SignalP-noTM
CAL17508.1             0.105  27  0.124  46  0.175  36  0.116   0.120 N  0.570      SignalP-noTM
CAL17509.1             0.162  33  0.152  33  0.374  32  0.114   0.134 N  0.570      SignalP-noTM
CAL17510.1             0.109  53  0.112  53  0.173  48  0.106   0.109 N  0.570      SignalP-noTM
CAL17511.1             0.108  63  0.133  11  0.276   1  0.164   0.148 N  0.570      SignalP-noTM
CAL17512.1             0.109  35  0.140  14  0.249   4  0.191   0.164 N  0.570      SignalP-noTM
CAL17513.1             0.106  47  0.113  36  0.149  29  0.105   0.109 N  0.570      SignalP-noTM
CAL17514.1             0.115  24  0.104  24  0.120  19  0.091   0.098 N  0.570      SignalP-noTM
CAL17515.1             0.109  52  0.112  52  0.146   5  0.101   0.107 N  0.570      SignalP-noTM
CAL17516.1             0.121  52  0.154  52  0.374  44  0.139   0.147 N  0.570      SignalP-noTM
CAL17517.1             0.176  40  0.153  40  0.153  37  0.110   0.137 N  0.510      SignalP-TM
CAL17518.1             0.739  24  0.801  24  0.954  13  0.882   0.839 Y  0.570      SignalP-noTM
CAL17519.1             0.156  22  0.284  22  0.903   1  0.582   0.424 N  0.570      SignalP-noTM
CAL17520.1             0.188  24  0.177  19  0.341   9  0.215   0.191 N  0.510      SignalP-TM
CAL17521.1             0.194  31  0.229  31  0.504  30  0.233   0.231 N  0.510      SignalP-TM
CAL17522.1             0.112  36  0.156  14  0.328   7  0.246   0.198 N  0.570      SignalP-noTM
CAL17523.1             0.195  23  0.132  23  0.117  57  0.073   0.104 N  0.570      SignalP-noTM
CAL17524.1             0.101  26  0.106  40  0.123  28  0.082   0.095 N  0.570      SignalP-noTM
CAL17525.1             0.205  29  0.148  29  0.240   1  0.117   0.133 N  0.570      SignalP-noTM
CAL17526.1             0.167  27  0.160  11  0.341   1  0.256   0.196 N  0.510      SignalP-TM
CAL17527.1             0.106  32  0.137  59  0.270  53  0.120   0.129 N  0.570      SignalP-noTM
CAL17528.1             0.149  18  0.108  18  0.117  54  0.075   0.093 N  0.570      SignalP-noTM
CAL17529.1             0.236  32  0.178  32  0.268   4  0.159   0.169 N  0.570      SignalP-noTM
CAL17530.1             0.130  42  0.112  16  0.148   7  0.124   0.118 N  0.570      SignalP-noTM
CAL17531.1             0.105  32  0.138  11  0.350   3  0.184   0.159 N  0.570      SignalP-noTM
CAL17532.1             0.169  16  0.133  16  0.173   1  0.109   0.122 N  0.570      SignalP-noTM
CAL17533.1             0.168  22  0.179  22  0.293   2  0.211   0.194 N  0.570      SignalP-noTM
CAL17534.1             0.433  33  0.254  33  0.267   2  0.170   0.214 N  0.570      SignalP-noTM
CAL17535.1             0.231  43  0.149  43  0.137   3  0.096   0.124 N  0.570      SignalP-noTM
CAL17536.1             0.194  30  0.162  24  0.234  19  0.159   0.161 N  0.570      SignalP-noTM
CAL17537.1             0.136  24  0.109  24  0.176  20  0.095   0.102 N  0.570      SignalP-noTM
CAL17538.1             0.126  23  0.130  11  0.290   1  0.151   0.140 N  0.570      SignalP-noTM
CAL17539.1             0.774  36  0.746  36  0.879  27  0.603   0.679 Y  0.570      SignalP-noTM
CAL17540.1             0.121  22  0.108  22  0.139   1  0.096   0.102 N  0.570      SignalP-noTM
CAL17541.1             0.125  38  0.169  38  0.350  41  0.151   0.161 N  0.570      SignalP-noTM
CAL17542.1             0.105  32  0.116  32  0.135  23  0.108   0.112 N  0.570      SignalP-noTM
CAL17543.1             0.293  43  0.319  17  0.551   8  0.411   0.353 N  0.510      SignalP-TM
CAL17544.1             0.116  31  0.170  11  0.332   5  0.283   0.223 N  0.570      SignalP-noTM
CAL17545.1             0.336  21  0.537  21  0.942  16  0.857   0.688 Y  0.570      SignalP-noTM
CAL17546.1             0.373  35  0.192  35  0.242   1  0.114   0.155 N  0.570      SignalP-noTM
CAL17547.1             0.115  21  0.098  21  0.101  59  0.075   0.087 N  0.570      SignalP-noTM
CAL17548.1             0.108  34  0.128  12  0.193  10  0.166   0.146 N  0.570      SignalP-noTM
CAL17549.1             0.124  26  0.140  11  0.254   2  0.199   0.162 N  0.510      SignalP-TM
CAL17550.1             0.108  41  0.109  11  0.191   1  0.108   0.109 N  0.570      SignalP-noTM
CAL17551.1             0.164  20  0.129  20  0.169   1  0.117   0.124 N  0.570      SignalP-noTM
CAL17552.1             0.400  19  0.588  19  0.916  17  0.862   0.717 Y  0.570      SignalP-noTM
CAL17553.1             0.369  24  0.575  24  0.940  21  0.893   0.724 Y  0.570      SignalP-noTM
CAL17554.1             0.200  18  0.172  18  0.234   1  0.157   0.165 N  0.570      SignalP-noTM
CAL17555.1             0.167  38  0.164  16  0.297  10  0.229   0.188 N  0.510      SignalP-TM
CAL17556.1             0.138  21  0.197  21  0.430  27  0.245   0.219 N  0.570      SignalP-noTM
CAL17557.1             0.127  19  0.269  19  0.743   1  0.615   0.432 N  0.570      SignalP-noTM
CAL17558.1             0.458  33  0.597  28  0.941  26  0.852   0.717 Y  0.570      SignalP-noTM
CAL17559.1             0.140  53  0.126  16  0.213   5  0.156   0.140 N  0.570      SignalP-noTM
CAL17560.1             0.132  20  0.143  11  0.266   1  0.193   0.166 N  0.570      SignalP-noTM
CAL17561.1             0.102  68  0.120  50  0.195  40  0.108   0.114 N  0.570      SignalP-noTM
CAL17562.1             0.119  28  0.105  28  0.109  26  0.073   0.090 N  0.570      SignalP-noTM
CAL17563.1             0.129  25  0.109  25  0.114  11  0.094   0.102 N  0.570      SignalP-noTM
CAL17564.1             0.131  39  0.118  27  0.147  25  0.104   0.111 N  0.570      SignalP-noTM
CAL17565.1             0.236  28  0.186  28  0.293   1  0.163   0.175 N  0.570      SignalP-noTM
CAL17566.1             0.134  50  0.108  11  0.133   8  0.122   0.113 N  0.510      SignalP-TM
CAL17567.1             0.109  42  0.119  19  0.179   1  0.137   0.128 N  0.570      SignalP-noTM
CAL17568.1             0.113  29  0.150  11  0.343   1  0.207   0.177 N  0.570      SignalP-noTM
CAL17569.1             0.133  35  0.218  22  0.441  14  0.280   0.247 N  0.570      SignalP-noTM
CAL17570.1             0.106  61  0.121  11  0.190   3  0.148   0.131 N  0.510      SignalP-TM
CAL17571.1             0.207  21  0.192  21  0.521  20  0.159   0.177 N  0.570      SignalP-noTM
CAL17572.1             0.220  65  0.221  49  0.622  46  0.260   0.239 N  0.570      SignalP-noTM
CAL17573.1             0.155  57  0.186  57  0.300  52  0.122   0.156 N  0.570      SignalP-noTM
CAL17574.1             0.186  58  0.188  16  0.489  12  0.344   0.261 N  0.570      SignalP-noTM
CAL17575.1             0.133  69  0.112  50  0.126  49  0.097   0.105 N  0.570      SignalP-noTM
CAL17576.1             0.195  43  0.135  43  0.180   8  0.116   0.126 N  0.570      SignalP-noTM
CAL17577.1             0.120  48  0.171  48  0.420  46  0.144   0.158 N  0.570      SignalP-noTM
CAL17578.1             0.151  37  0.205  12  0.482   1  0.411   0.302 N  0.570      SignalP-noTM
CAL17579.1             0.601  19  0.744  19  0.946  17  0.914   0.824 Y  0.570      SignalP-noTM
CAL17580.1             0.178  44  0.126  11  0.242   1  0.152   0.139 N  0.570      SignalP-noTM
CAL17581.1             0.150  22  0.113  22  0.124  38  0.083   0.099 N  0.570      SignalP-noTM
CAL17582.1             0.110  38  0.101  63  0.121  15  0.091   0.097 N  0.570      SignalP-noTM
CAL17583.1             0.268  66  0.169  66  0.194  39  0.113   0.143 N  0.570      SignalP-noTM
CAL17584.1             0.758  19  0.835  19  0.945   9  0.913   0.871 Y  0.570      SignalP-noTM
CAL17585.1             0.203  62  0.130  12  0.177   3  0.163   0.143 N  0.510      SignalP-TM
CAL17586.1             0.472  27  0.636  25  0.947  20  0.881   0.751 Y  0.570      SignalP-noTM
CAL17587.1             0.124  27  0.331  21  0.943  10  0.890   0.594 Y  0.570      SignalP-noTM
CAL17588.1             0.675  19  0.776  19  0.941   6  0.900   0.834 Y  0.570      SignalP-noTM
CAL17589.1             0.139  55  0.121  55  0.132  28  0.089   0.106 N  0.570      SignalP-noTM
CAL17590.1             0.195  27  0.215  27  0.366   1  0.223   0.218 N  0.510      SignalP-TM
CAL17591.1             0.724  25  0.767  25  0.903  11  0.825   0.794 Y  0.570      SignalP-noTM
CAL17592.1             0.121  64  0.110  64  0.116   1  0.091   0.101 N  0.570      SignalP-noTM
CAL17593.1             0.580  30  0.720  30  0.952  24  0.796   0.756 Y  0.570      SignalP-noTM
CAL17594.1             0.691  25  0.619  25  0.866   4  0.684   0.650 Y  0.570      SignalP-noTM
CAL17595.1             0.197  21  0.144  21  0.169   1  0.107   0.130 N  0.510      SignalP-TM
CAL17596.1             0.137  23  0.122  60  0.203  53  0.092   0.111 N  0.510      SignalP-TM
CAL17597.1             0.176  19  0.133  63  0.194  47  0.114   0.124 N  0.570      SignalP-noTM
CAL17598.1             0.121  64  0.107  64  0.134   5  0.098   0.103 N  0.570      SignalP-noTM
CAL17599.1             0.106  31  0.104  54  0.120  51  0.090   0.098 N  0.570      SignalP-noTM
CAL17600.1             0.105  56  0.106  19  0.129  15  0.097   0.102 N  0.570      SignalP-noTM
CAL17601.1             0.570  24  0.623  24  0.868  16  0.736   0.676 Y  0.570      SignalP-noTM
CAL17602.1             0.154  21  0.110  29  0.224  28  0.092   0.102 N  0.570      SignalP-noTM
CAL17603.1             0.165  23  0.140  29  0.265   1  0.143   0.141 N  0.510      SignalP-TM
CAL17604.1             0.117  23  0.115  43  0.138  33  0.097   0.107 N  0.570      SignalP-noTM
CAL17605.1             0.108  63  0.107  63  0.120  56  0.090   0.099 N  0.570      SignalP-noTM
CAL17606.1             0.185  51  0.154  28  0.255  24  0.122   0.142 N  0.510      SignalP-TM
CAL17607.1             0.126  27  0.102  11  0.132   3  0.108   0.105 N  0.510      SignalP-TM
CAL17608.1             0.179  61  0.215  31  0.601  29  0.305   0.257 N  0.570      SignalP-noTM
CAL17609.1             0.103  27  0.119  16  0.166  11  0.135   0.126 N  0.570      SignalP-noTM
CAL17610.1             0.150  25  0.171  16  0.389  10  0.275   0.220 N  0.570      SignalP-noTM
CAL17611.1             0.855  25  0.796  25  0.901  21  0.787   0.792 Y  0.570      SignalP-noTM
CAL17612.1             0.101  69  0.103  69  0.117   1  0.093   0.098 N  0.570      SignalP-noTM
CAL17613.1             0.128  44  0.116  11  0.166   1  0.128   0.122 N  0.570      SignalP-noTM
CAL17614.1             0.117  26  0.170  11  0.391   5  0.300   0.231 N  0.570      SignalP-noTM
CAL17615.1             0.144  64  0.107  15  0.140   9  0.116   0.110 N  0.510      SignalP-TM
CAL17616.1             0.131  27  0.231  25  0.518  23  0.363   0.280 N  0.510      SignalP-TM
CAL17617.1             0.104   7  0.098  70  0.109  28  0.087   0.093 N  0.570      SignalP-noTM
CAL17618.1             0.138  46  0.276  30  0.784  26  0.515   0.388 N  0.570      SignalP-noTM
CAL17619.1             0.143  33  0.143  33  0.200  31  0.143   0.143 N  0.570      SignalP-noTM
CAL17620.1             0.103  65  0.102  33  0.115  29  0.084   0.094 N  0.570      SignalP-noTM
CAL17621.1             0.194  54  0.144  54  0.179  53  0.103   0.125 N  0.570      SignalP-noTM
CAL17622.1             0.124  56  0.129  11  0.249   5  0.179   0.153 N  0.570      SignalP-noTM
CAL17623.1             0.124   9  0.120  45  0.155   3  0.126   0.123 N  0.570      SignalP-noTM
CAL17624.1             0.107  46  0.109  40  0.125  28  0.090   0.100 N  0.570      SignalP-noTM
CAL17625.1             0.113  36  0.172  26  0.327  24  0.236   0.202 N  0.570      SignalP-noTM
CAL17626.1             0.198  58  0.144  11  0.299   4  0.217   0.178 N  0.570      SignalP-noTM
CAL17627.1             0.142  44  0.183  44  0.316  43  0.154   0.169 N  0.570      SignalP-noTM
CAL17628.1             0.111  22  0.128  45  0.251  37  0.120   0.124 N  0.570      SignalP-noTM
CAL17629.1             0.124  40  0.119  11  0.237   1  0.129   0.122 N  0.510      SignalP-TM
CAL17630.1             0.113  29  0.103  11  0.138   1  0.104   0.103 N  0.570      SignalP-noTM
CAL17631.1             0.111  17  0.211  11  0.602   1  0.447   0.299 N  0.510      SignalP-TM
CAL17632.1             0.850  20  0.899  20  0.969   9  0.949   0.922 Y  0.570      SignalP-noTM
CAL17633.1             0.116  32  0.161  11  0.434   1  0.230   0.193 N  0.570      SignalP-noTM
CAL17634.1             0.164  32  0.203  21  0.409  16  0.323   0.259 N  0.570      SignalP-noTM
CAL17635.1             0.147  25  0.114  41  0.140  34  0.089   0.102 N  0.570      SignalP-noTM
CAL17636.1             0.129  45  0.109  45  0.117   1  0.092   0.101 N  0.570      SignalP-noTM
CAL17637.1             0.101  34  0.144  11  0.401   1  0.179   0.160 N  0.570      SignalP-noTM
CAL17638.1             0.119  64  0.108  28  0.139  38  0.105   0.107 N  0.570      SignalP-noTM
CAL17639.1             0.159  21  0.121  21  0.124  42  0.086   0.104 N  0.570      SignalP-noTM
CAL17640.1             0.114  35  0.109  11  0.151   1  0.116   0.112 N  0.570      SignalP-noTM
CAL17641.1             0.104  23  0.105  11  0.148   1  0.107   0.106 N  0.570      SignalP-noTM
CAL17642.1             0.521  27  0.665  27  0.983   9  0.908   0.779 Y  0.570      SignalP-noTM
CAL17643.1             0.194  26  0.322  26  0.891  11  0.693   0.496 N  0.570      SignalP-noTM
CAL17644.1             0.154  18  0.376  18  0.945  13  0.870   0.608 Y  0.570      SignalP-noTM
CAL17645.1             0.116  41  0.101  41  0.099  70  0.083   0.092 N  0.570      SignalP-noTM
CAL17646.1             0.146  25  0.123  25  0.115  15  0.085   0.105 N  0.570      SignalP-noTM
CAL17647.1             0.133  24  0.188  11  0.415   2  0.366   0.254 N  0.510      SignalP-TM
CAL17648.1             0.134  20  0.219  20  0.591   1  0.403   0.287 N  0.510      SignalP-TM
CAL17649.1             0.102   3  0.100  37  0.116   2  0.085   0.093 N  0.570      SignalP-noTM
CAL17650.1             0.139  24  0.117  24  0.164  23  0.095   0.107 N  0.570      SignalP-noTM
CAL17651.1             0.110  66  0.113  34  0.177  32  0.114   0.114 N  0.570      SignalP-noTM
CAL17652.1             0.183  25  0.255  25  0.527  17  0.350   0.300 N  0.570      SignalP-noTM
CAL17653.1             0.112  18  0.106  11  0.142   1  0.107   0.106 N  0.570      SignalP-noTM
CAL17654.1             0.851  26  0.898  26  0.986  15  0.954   0.924 Y  0.570      SignalP-noTM
CAL17655.1             0.154  27  0.117  27  0.147   2  0.100   0.109 N  0.570      SignalP-noTM
CAL17656.1             0.125  39  0.113  11  0.179   5  0.131   0.122 N  0.570      SignalP-noTM
CAL17657.1             0.125  32  0.102  69  0.108  61  0.084   0.094 N  0.570      SignalP-noTM
CAL17658.1             0.162  48  0.120  48  0.204   1  0.098   0.109 N  0.570      SignalP-noTM
CAL17659.1             0.100   3  0.137  11  0.281   2  0.177   0.156 N  0.570      SignalP-noTM
CAL17660.1             0.239  35  0.140  35  0.102  67  0.079   0.112 N  0.570      SignalP-noTM
CAL17661.1             0.203  22  0.228  22  0.415  18  0.239   0.233 N  0.570      SignalP-noTM
CAL17662.1             0.104  15  0.143  15  0.253  13  0.187   0.164 N  0.570      SignalP-noTM
CAL17663.1             0.142  32  0.305  20  0.801  12  0.638   0.462 N  0.570      SignalP-noTM
CAL17664.1             0.108  55  0.136  11  0.310   1  0.176   0.155 N  0.570      SignalP-noTM
CAL17665.1             0.239  29  0.317  29  0.802   8  0.584   0.443 N  0.570      SignalP-noTM
CAL17666.1             0.143  22  0.112  22  0.141  45  0.087   0.100 N  0.570      SignalP-noTM
CAL17667.1             0.121  59  0.131  33  0.184  27  0.131   0.131 N  0.570      SignalP-noTM
CAL17668.1             0.112   6  0.130  42  0.216  38  0.124   0.127 N  0.570      SignalP-noTM
CAL17669.1             0.121  46  0.170  12  0.370   2  0.289   0.226 N  0.570      SignalP-noTM
CAL17670.1             0.173  35  0.148  35  0.184  33  0.096   0.124 N  0.570      SignalP-noTM
CAL17671.1             0.112  55  0.103  32  0.142   2  0.098   0.101 N  0.570      SignalP-noTM
CAL17672.1             0.430  21  0.525  21  0.833   1  0.650   0.584 Y  0.570      SignalP-noTM
CAL17673.1             0.108  15  0.102  42  0.128   1  0.098   0.100 N  0.570      SignalP-noTM
CAL17674.1             0.100  56  0.107  38  0.137  40  0.103   0.105 N  0.510      SignalP-TM
CAL17675.1             0.122  59  0.108  34  0.148   2  0.109   0.108 N  0.570      SignalP-noTM
CAL17676.1             0.106  67  0.108  44  0.131  39  0.093   0.101 N  0.570      SignalP-noTM
CAL17677.1             0.174  57  0.128  57  0.114   1  0.092   0.111 N  0.570      SignalP-noTM
CAL17678.1             0.434  39  0.180  39  0.137   1  0.078   0.132 N  0.570      SignalP-noTM
CAL17679.1             0.265  29  0.226  29  0.416  28  0.204   0.215 N  0.570      SignalP-noTM
CAL17680.1             0.102  68  0.115  58  0.153  52  0.098   0.107 N  0.570      SignalP-noTM
CAL17681.1             0.456  35  0.583  35  0.916  13  0.781   0.676 Y  0.570      SignalP-noTM
CAL17682.1             0.260  19  0.494  19  0.960  10  0.935   0.701 Y  0.570      SignalP-noTM
CAL17683.1             0.127  58  0.125  58  0.164  55  0.083   0.110 N  0.510      SignalP-TM
CAL17684.1             0.103  45  0.107  22  0.140  20  0.101   0.105 N  0.510      SignalP-TM
CAL17685.1             0.147  49  0.161  24  0.317   1  0.213   0.186 N  0.570      SignalP-noTM
CAL17686.1             0.357  27  0.282  27  0.408   8  0.277   0.280 N  0.510      SignalP-TM
CAL17687.1             0.132  45  0.114  45  0.146  49  0.088   0.102 N  0.570      SignalP-noTM
CAL17688.1             0.114  34  0.122  11  0.184   2  0.150   0.135 N  0.570      SignalP-noTM
CAL17689.1             0.140  25  0.173  11  0.492   3  0.306   0.235 N  0.570      SignalP-noTM
CAL17690.1             0.205  27  0.161  27  0.158  23  0.119   0.141 N  0.570      SignalP-noTM
CAL17691.1             0.103   3  0.142  11  0.246   2  0.210   0.167 N  0.510      SignalP-TM
CAL17692.1             0.113  22  0.153  11  0.320   1  0.222   0.185 N  0.570      SignalP-noTM
CAL17693.1             0.107  31  0.116  48  0.159  43  0.100   0.108 N  0.570      SignalP-noTM
CAL17694.1             0.107  29  0.131  11  0.220   1  0.167   0.148 N  0.570      SignalP-noTM
CAL17695.1             0.200  20  0.189  20  0.323   2  0.213   0.200 N  0.570      SignalP-noTM
CAL17696.1             0.115  40  0.131  11  0.222   2  0.180   0.149 N  0.510      SignalP-TM
CAL17697.1             0.107  63  0.101  63  0.103  65  0.082   0.092 N  0.570      SignalP-noTM
CAL17698.1             0.115  21  0.116  11  0.202   2  0.134   0.123 N  0.510      SignalP-TM
CAL17699.1             0.124  30  0.108  30  0.150   2  0.091   0.102 N  0.510      SignalP-TM
CAL17700.1             0.137  42  0.101  64  0.123   6  0.080   0.093 N  0.510      SignalP-TM
CAL17701.1             0.269  33  0.299  33  0.526   3  0.314   0.304 N  0.510      SignalP-TM
CAL17702.1             0.755  19  0.859  19  0.986  17  0.960   0.906 Y  0.570      SignalP-noTM
CAL17703.1             0.823  20  0.888  20  0.978  11  0.955   0.920 Y  0.570      SignalP-noTM
CAL17704.1             0.117  57  0.111  22  0.141  36  0.105   0.108 N  0.570      SignalP-noTM
CAL17705.1             0.355  30  0.532  30  0.970  22  0.824   0.669 Y  0.570      SignalP-noTM
CAL17706.1             0.106  53  0.109  34  0.144  24  0.103   0.106 N  0.570      SignalP-noTM
CAL17707.1             0.104  29  0.104  63  0.144   3  0.100   0.103 N  0.570      SignalP-noTM
CAL17708.1             0.163  50  0.164  50  0.512  49  0.134   0.150 N  0.570      SignalP-noTM
CAL17709.1             0.531  28  0.685  28  0.952  22  0.879   0.776 Y  0.570      SignalP-noTM
CAL17710.1             0.105  27  0.101  11  0.122   5  0.106   0.103 N  0.570      SignalP-noTM
CAL17711.1             0.116  53  0.122  32  0.168  28  0.127   0.125 N  0.570      SignalP-noTM
CAL17712.1             0.123  28  0.186  28  0.445  24  0.265   0.223 N  0.570      SignalP-noTM
CAL17713.1             0.174  59  0.112  11  0.164   7  0.133   0.120 N  0.510      SignalP-TM
CAL17714.1             0.108  24  0.167  11  0.424   3  0.273   0.217 N  0.570      SignalP-noTM
CAL17715.1             0.280  25  0.281  25  0.596  24  0.318   0.295 N  0.510      SignalP-TM
CAL17716.1             0.587  20  0.736  20  0.955   6  0.927   0.826 Y  0.570      SignalP-noTM
CAL17717.1             0.114  37  0.104  55  0.119  52  0.090   0.098 N  0.570      SignalP-noTM
CAL17718.1             0.204  28  0.189  28  0.393  14  0.249   0.217 N  0.570      SignalP-noTM
CAL17719.1             0.106  62  0.103  17  0.129   7  0.099   0.101 N  0.570      SignalP-noTM
CAL17720.1             0.113  32  0.114  32  0.138   1  0.105   0.110 N  0.570      SignalP-noTM
CAL17721.1             0.132  29  0.163  11  0.361   2  0.257   0.207 N  0.570      SignalP-noTM
CAL17722.1             0.107  33  0.119  11  0.192   3  0.149   0.130 N  0.510      SignalP-TM
CAL17723.1             0.457  25  0.644  25  0.948  10  0.911   0.770 Y  0.570      SignalP-noTM
CAL17724.1             0.660  29  0.736  29  0.909  20  0.824   0.777 Y  0.570      SignalP-noTM
CAL17725.1             0.575  25  0.516  25  0.559  22  0.472   0.500 N  0.510      SignalP-TM
CAL17726.1             0.109  21  0.105  69  0.122   1  0.093   0.099 N  0.570      SignalP-noTM
CAL17727.1             0.108  23  0.110  11  0.192   1  0.111   0.110 N  0.570      SignalP-noTM
CAL17728.1             0.143  18  0.115  18  0.123   7  0.095   0.106 N  0.570      SignalP-noTM
CAL17729.1             0.117  20  0.123  20  0.182   5  0.137   0.129 N  0.570      SignalP-noTM
CAL17730.1             0.174  20  0.113  20  0.129  45  0.075   0.095 N  0.570      SignalP-noTM
CAL17731.1             0.444  33  0.288  33  0.483  31  0.141   0.233 N  0.510      SignalP-TM
CAL17732.1             0.169  23  0.159  23  0.243   2  0.152   0.157 N  0.510      SignalP-TM
CAL17733.1             0.112  53  0.111  53  0.126  48  0.087   0.100 N  0.570      SignalP-noTM
CAL17734.1             0.103  41  0.111  11  0.175   2  0.124   0.117 N  0.570      SignalP-noTM
CAL17735.1             0.151  29  0.168  29  0.252   7  0.194   0.180 N  0.570      SignalP-noTM
CAL17736.1             0.108  53  0.124  14  0.181   3  0.146   0.135 N  0.570      SignalP-noTM
CAL17737.1             0.133  23  0.278  20  0.848  13  0.631   0.444 N  0.570      SignalP-noTM
CAL17738.1             0.142  69  0.139  11  0.279   1  0.185   0.161 N  0.570      SignalP-noTM
CAL17739.1             0.109  33  0.115  14  0.177   5  0.136   0.122 N  0.510      SignalP-TM
CAL17740.1             0.135  40  0.128  11  0.193   1  0.168   0.143 N  0.510      SignalP-TM
CAL17741.1             0.121  56  0.107  18  0.148  11  0.104   0.106 N  0.510      SignalP-TM
CAL17742.1             0.118  55  0.106  30  0.118  21  0.082   0.095 N  0.570      SignalP-noTM
CAL17743.1             0.110  18  0.133  14  0.197   4  0.166   0.148 N  0.570      SignalP-noTM
CAL17744.1             0.205  23  0.123  23  0.145  22  0.070   0.098 N  0.570      SignalP-noTM
CAL17745.1             0.136  19  0.173  19  0.261  14  0.208   0.189 N  0.570      SignalP-noTM
CAL17746.1             0.183  33  0.236  23  0.550  11  0.379   0.303 N  0.570      SignalP-noTM
CAL17747.1             0.148  34  0.162  34  0.311  28  0.195   0.177 N  0.570      SignalP-noTM
CAL17748.1             0.223  27  0.203  27  0.494  20  0.169   0.187 N  0.570      SignalP-noTM
CAL17749.1             0.169  44  0.130  44  0.129  43  0.089   0.110 N  0.570      SignalP-noTM
CAL17750.1             0.162  45  0.122  45  0.134  43  0.083   0.104 N  0.570      SignalP-noTM
CAL17751.1             0.104  38  0.112  47  0.139   2  0.102   0.108 N  0.570      SignalP-noTM
CAL17752.1             0.107  22  0.103  63  0.129  19  0.094   0.099 N  0.570      SignalP-noTM
CAL17753.1             0.397  29  0.330  29  0.378  25  0.213   0.287 N  0.510      SignalP-TM
CAL17754.1             0.130  45  0.127  45  0.189  40  0.111   0.120 N  0.570      SignalP-noTM
CAL17755.1             0.146  34  0.098  22  0.120  45  0.082   0.092 N  0.510      SignalP-TM
CAL17756.1             0.129  32  0.171  17  0.311  11  0.240   0.204 N  0.570      SignalP-noTM
CAL17757.1             0.113  24  0.189  14  0.427   7  0.355   0.267 N  0.570      SignalP-noTM
CAL17758.1             0.164  31  0.172  31  0.226  15  0.175   0.173 N  0.510      SignalP-TM
CAL17759.1             0.113  23  0.109  45  0.152  42  0.099   0.106 N  0.510      SignalP-TM
CAL17760.1             0.110  19  0.167  11  0.454   2  0.270   0.215 N  0.570      SignalP-noTM
CAL17761.1             0.110  57  0.138  11  0.341   1  0.166   0.151 N  0.570      SignalP-noTM
CAL17762.1             0.153  42  0.196  24  0.454  22  0.285   0.229 N  0.510      SignalP-TM
CAL17763.1             0.201  27  0.245  27  0.671   1  0.346   0.292 N  0.570      SignalP-noTM
CAL17764.1             0.112  11  0.114  60  0.170  53  0.107   0.112 N  0.510      SignalP-TM
CAL17765.1             0.116  24  0.139  11  0.271   3  0.206   0.164 N  0.510      SignalP-TM
CAL17766.1             0.503  21  0.674  21  0.950  18  0.891   0.776 Y  0.570      SignalP-noTM
CAL17767.1             0.362  24  0.316  24  0.443   1  0.320   0.317 N  0.510      SignalP-TM
CAL17768.1             0.204  30  0.181  30  0.319  12  0.206   0.190 N  0.510      SignalP-TM
CAL17769.1             0.130  41  0.130  17  0.249  10  0.157   0.143 N  0.570      SignalP-noTM
CAL17770.1             0.111  20  0.127  11  0.232   3  0.152   0.139 N  0.570      SignalP-noTM
CAL17771.1             0.104  33  0.102  65  0.124   3  0.090   0.096 N  0.570      SignalP-noTM
CAL17772.1             0.121  40  0.132  11  0.234   2  0.180   0.150 N  0.510      SignalP-TM
CAL17773.1             0.108  58  0.106  11  0.180   1  0.102   0.104 N  0.570      SignalP-noTM
CAL17774.1             0.108  21  0.121  11  0.206   1  0.142   0.131 N  0.570      SignalP-noTM
CAL17775.1             0.137  19  0.316  19  0.855   1  0.733   0.512 N  0.570      SignalP-noTM
CAL17776.1             0.116  36  0.102  36  0.105  22  0.081   0.092 N  0.570      SignalP-noTM
CAL17777.1             0.150  29  0.143  39  0.208   1  0.133   0.139 N  0.510      SignalP-TM
CAL17778.1             0.152  54  0.120  30  0.124   6  0.099   0.110 N  0.570      SignalP-noTM
CAL17779.1             0.115  52  0.117  11  0.145   3  0.129   0.123 N  0.570      SignalP-noTM
CAL17780.1             0.147  61  0.113  61  0.130   1  0.091   0.103 N  0.570      SignalP-noTM
CAL17781.1             0.119  10  0.103  60  0.129  50  0.083   0.094 N  0.570      SignalP-noTM
CAL17782.1             0.113  33  0.127  11  0.241   1  0.154   0.140 N  0.570      SignalP-noTM
CAL17783.1             0.108  43  0.102  18  0.122   8  0.096   0.099 N  0.570      SignalP-noTM
CAL17784.1             0.175  43  0.125  26  0.137  41  0.078   0.103 N  0.570      SignalP-noTM
CAL17785.1             0.142  25  0.206  12  0.518   4  0.402   0.298 N  0.570      SignalP-noTM
CAL17786.1             0.119  53  0.148  18  0.230   7  0.180   0.163 N  0.570      SignalP-noTM
CAL17787.1             0.103  43  0.106  14  0.137   4  0.114   0.110 N  0.570      SignalP-noTM
CAL17788.1             0.321  42  0.205  42  0.294  41  0.109   0.160 N  0.570      SignalP-noTM
CAL17789.1             0.119  31  0.128  31  0.217  17  0.133   0.129 N  0.510      SignalP-TM
CAL17790.1             0.246  60  0.161  60  0.181  59  0.078   0.122 N  0.570      SignalP-noTM
CAL17791.1             0.128  15  0.233  15  0.551   1  0.439   0.330 N  0.570      SignalP-noTM
CAL17792.1             0.111  70  0.132  50  0.198  48  0.115   0.124 N  0.570      SignalP-noTM
CAL17793.1             0.144  31  0.121  41  0.209  30  0.084   0.107 N  0.510      SignalP-TM
CAL17794.1             0.118  18  0.124  11  0.227   3  0.155   0.135 N  0.510      SignalP-TM
CAL17795.1             0.119  62  0.130  14  0.206   1  0.149   0.139 N  0.570      SignalP-noTM
CAL17796.1             0.119  27  0.113  56  0.140  51  0.094   0.104 N  0.570      SignalP-noTM
CAL17797.1             0.126  28  0.111  64  0.130  57  0.100   0.105 N  0.570      SignalP-noTM
CAL17798.1             0.271  67  0.161  67  0.124  49  0.085   0.125 N  0.570      SignalP-noTM
CAL17799.1             0.313  27  0.492  18  0.963   1  0.935   0.700 Y  0.570      SignalP-noTM
CAL17800.1             0.864  22  0.882  22  0.959  11  0.900   0.890 Y  0.570      SignalP-noTM
CAL17801.1             0.179  27  0.229  27  0.459  26  0.314   0.269 N  0.570      SignalP-noTM
CAL17802.1             0.117  67  0.105  42  0.121  20  0.090   0.098 N  0.570      SignalP-noTM
CAL17803.1             0.212  32  0.219  32  0.377  28  0.159   0.197 N  0.510      SignalP-TM
CAL17804.1             0.223  29  0.332  16  0.950   1  0.915   0.606 Y  0.570      SignalP-noTM
CAL17805.1             0.446  27  0.282  27  0.438   2  0.263   0.275 N  0.510      SignalP-TM
CAL17806.1             0.374  31  0.451  31  0.681  16  0.545   0.486 N  0.510      SignalP-TM
CAL17807.1             0.183  37  0.228  37  0.457   5  0.309   0.258 N  0.510      SignalP-TM
CAL17808.1             0.673  23  0.755  23  0.931  15  0.870   0.809 Y  0.570      SignalP-noTM
CAL17809.1             0.102  49  0.101  60  0.118  48  0.092   0.097 N  0.570      SignalP-noTM
CAL17810.1             0.231  41  0.169  41  0.163  50  0.104   0.139 N  0.570      SignalP-noTM
CAL17811.1             0.212  20  0.159  20  0.151   2  0.119   0.140 N  0.570      SignalP-noTM
CAL17812.1             0.151  42  0.119  42  0.106  57  0.090   0.106 N  0.570      SignalP-noTM
CAL17813.1             0.162  21  0.187  35  0.384  29  0.221   0.203 N  0.570      SignalP-noTM
CAL17814.1             0.103  55  0.107  37  0.151  27  0.104   0.106 N  0.570      SignalP-noTM
CAL17815.1             0.251  27  0.232  11  0.716   3  0.556   0.384 N  0.570      SignalP-noTM
CAL17816.1             0.121  20  0.100  59  0.120  20  0.087   0.094 N  0.570      SignalP-noTM
CAL17817.1             0.137  23  0.163  23  0.301  11  0.190   0.173 N  0.510      SignalP-TM
CAL17818.1             0.833  22  0.892  22  0.972  10  0.945   0.917 Y  0.570      SignalP-noTM
CAL17819.1             0.599  24  0.728  24  0.959  21  0.902   0.810 Y  0.570      SignalP-noTM
CAL17820.1             0.106  22  0.124  11  0.194   4  0.152   0.137 N  0.570      SignalP-noTM
CAL17821.1             0.186  29  0.290  13  0.878   2  0.788   0.524 N  0.570      SignalP-noTM
CAL17822.1             0.119  33  0.202  28  0.480   1  0.388   0.271 N  0.510      SignalP-TM
CAL17823.1             0.340  19  0.563  19  0.965  10  0.932   0.737 Y  0.570      SignalP-noTM
CAL17824.1             0.231  43  0.152  43  0.118  36  0.082   0.119 N  0.570      SignalP-noTM
CAL17825.1             0.118  13  0.160  13  0.338   1  0.219   0.182 N  0.510      SignalP-TM
CAL17826.1             0.118  25  0.101  25  0.104  26  0.075   0.089 N  0.570      SignalP-noTM
CAL17827.1             0.114  18  0.101  62  0.105  57  0.080   0.091 N  0.570      SignalP-noTM
CAL17828.1             0.176  19  0.139  19  0.150   1  0.114   0.127 N  0.570      SignalP-noTM
CAL17829.1             0.337  26  0.286  26  0.372  25  0.254   0.271 N  0.570      SignalP-noTM
CAL17830.1             0.192  43  0.143  43  0.231   2  0.114   0.129 N  0.570      SignalP-noTM
CAL17831.1             0.108  25  0.183  11  0.494   1  0.307   0.241 N  0.570      SignalP-noTM
CAL17832.1             0.106  67  0.098  52  0.126  50  0.091   0.095 N  0.570      SignalP-noTM
CAL17833.1             0.109  28  0.093  69  0.102  63  0.063   0.082 N  0.510      SignalP-TM
CAL17834.1             0.110  23  0.151  11  0.325   3  0.226   0.186 N  0.570      SignalP-noTM
CAL17835.1             0.112  25  0.110  47  0.177  43  0.088   0.102 N  0.510      SignalP-TM
CAL17836.1             0.173  29  0.149  11  0.277   4  0.222   0.176 N  0.510      SignalP-TM
CAL17837.1             0.287  35  0.509  21  0.960  12  0.934   0.708 Y  0.570      SignalP-noTM
CAL17838.1             0.136  56  0.152  11  0.327   3  0.230   0.189 N  0.570      SignalP-noTM
CAL17839.1             0.206  29  0.140  29  0.148  35  0.091   0.117 N  0.570      SignalP-noTM
CAL17840.1             0.110  37  0.105  37  0.122  34  0.081   0.094 N  0.570      SignalP-noTM
CAL17841.1             0.142  28  0.124  36  0.232  33  0.108   0.116 N  0.570      SignalP-noTM
CAL17842.1             0.219  33  0.268  19  0.595  11  0.399   0.329 N  0.570      SignalP-noTM
CAL17843.1             0.150  69  0.127  24  0.177  20  0.111   0.119 N  0.570      SignalP-noTM
CAL17844.1             0.106  41  0.114  12  0.170   2  0.128   0.119 N  0.510      SignalP-TM
CAL17845.1             0.117  22  0.107  22  0.148  36  0.091   0.099 N  0.570      SignalP-noTM
CAL17846.1             0.109  10  0.102  49  0.116  41  0.094   0.099 N  0.570      SignalP-noTM
CAL17847.1             0.106  22  0.117  11  0.186   2  0.138   0.127 N  0.570      SignalP-noTM
CAL17848.1             0.107  41  0.116  41  0.169  39  0.112   0.114 N  0.570      SignalP-noTM
CAL17849.1             0.125  26  0.105  26  0.120  28  0.069   0.088 N  0.570      SignalP-noTM
CAL17850.1             0.117  28  0.132  28  0.240   1  0.147   0.139 N  0.570      SignalP-noTM
CAL17851.1             0.103  13  0.104  62  0.137  47  0.092   0.098 N  0.570      SignalP-noTM
CAL17852.1             0.148  26  0.152  26  0.233   1  0.171   0.161 N  0.570      SignalP-noTM
CAL17853.1             0.110  49  0.115  31  0.163  25  0.119   0.117 N  0.510      SignalP-TM
CAL17854.1             0.126  28  0.121  35  0.231  26  0.123   0.122 N  0.510      SignalP-TM
CAL17855.1             0.163  26  0.161  55  0.384  49  0.140   0.151 N  0.570      SignalP-noTM
CAL17856.1             0.187  31  0.145  31  0.174  30  0.101   0.124 N  0.570      SignalP-noTM
CAL17857.1             0.104  68  0.114  13  0.197   7  0.132   0.122 N  0.570      SignalP-noTM
CAL17858.1             0.119  20  0.124  20  0.161   9  0.128   0.126 N  0.570      SignalP-noTM
CAL17859.1             0.326  33  0.224  33  0.371  29  0.154   0.191 N  0.570      SignalP-noTM
CAL17860.1             0.724  23  0.798  23  0.964  11  0.888   0.840 Y  0.570      SignalP-noTM
CAL17861.1             0.145  20  0.134  20  0.203  19  0.126   0.130 N  0.570      SignalP-noTM
CAL17862.1             0.148  30  0.120  30  0.187   2  0.108   0.114 N  0.570      SignalP-noTM
CAL17863.1             0.105  67  0.105  25  0.131  14  0.096   0.101 N  0.570      SignalP-noTM
CAL17864.1             0.112  59  0.116  11  0.213   1  0.122   0.119 N  0.570      SignalP-noTM
CAL17865.1             0.141  21  0.115  34  0.159  30  0.109   0.112 N  0.570      SignalP-noTM
CAL17866.1             0.241  45  0.209  45  0.330  44  0.131   0.172 N  0.570      SignalP-noTM
CAL17867.1             0.177  31  0.169  31  0.293  16  0.172   0.170 N  0.570      SignalP-noTM
CAL17868.1             0.144  40  0.136  15  0.332  11  0.159   0.147 N  0.570      SignalP-noTM
CAL17869.1             0.106  22  0.101  11  0.177   1  0.094   0.098 N  0.510      SignalP-TM
CAL17870.1             0.111  49  0.118  15  0.156  13  0.130   0.122 N  0.510      SignalP-TM
CAL17871.1             0.844  21  0.830  21  0.925  17  0.829   0.829 Y  0.570      SignalP-noTM
CAL17872.1             0.140  43  0.126  27  0.198   5  0.153   0.138 N  0.570      SignalP-noTM
CAL17873.1             0.116  38  0.105  13  0.143   2  0.113   0.109 N  0.570      SignalP-noTM
CAL17874.1             0.143  39  0.142  39  0.196  37  0.115   0.129 N  0.570      SignalP-noTM
CAL17875.1             0.268  24  0.202  24  0.223   1  0.166   0.185 N  0.570      SignalP-noTM
CAL17876.1             0.199  43  0.194  43  0.405  40  0.168   0.181 N  0.570      SignalP-noTM
CAL17877.1             0.105  37  0.094  37  0.100  18  0.075   0.085 N  0.570      SignalP-noTM
CAL17878.1             0.115  52  0.107  15  0.135   9  0.096   0.102 N  0.570      SignalP-noTM
CAL17879.1             0.113  18  0.107  53  0.126  52  0.087   0.098 N  0.570      SignalP-noTM
CAL17880.1             0.382  24  0.201  24  0.260   2  0.120   0.163 N  0.570      SignalP-noTM
CAL17881.1             0.178  47  0.130  47  0.192  10  0.098   0.118 N  0.510      SignalP-TM
CAL17882.1             0.183  22  0.214  11  0.588   3  0.464   0.307 N  0.510      SignalP-TM
CAL17883.1             0.287  20  0.484  20  0.938   2  0.849   0.656 Y  0.570      SignalP-noTM
CAL17884.1             0.185  22  0.142  22  0.145  14  0.105   0.124 N  0.570      SignalP-noTM
CAL17885.1             0.104  46  0.108  23  0.128  14  0.108   0.108 N  0.570      SignalP-noTM
CAL17886.1             0.187  33  0.132  33  0.153   2  0.099   0.116 N  0.570      SignalP-noTM
CAL17887.1             0.102  26  0.165  12  0.341   3  0.271   0.215 N  0.570      SignalP-noTM
CAL17888.1             0.121  48  0.116  20  0.147  28  0.116   0.116 N  0.570      SignalP-noTM
CAL17889.1             0.105  56  0.100  29  0.117  21  0.076   0.091 N  0.510      SignalP-TM
CAL17890.1             0.135  57  0.118  57  0.155   6  0.110   0.115 N  0.570      SignalP-noTM
CAL17891.1             0.146  26  0.130  26  0.327   1  0.125   0.128 N  0.570      SignalP-noTM
CAL17892.1             0.107  25  0.101  52  0.112   5  0.084   0.093 N  0.570      SignalP-noTM
CAL17893.1             0.109  21  0.108  21  0.161  10  0.101   0.105 N  0.570      SignalP-noTM
CAL17894.1             0.112  38  0.114  38  0.147   2  0.099   0.107 N  0.570      SignalP-noTM
CAL17895.1             0.117  18  0.162  18  0.319   9  0.227   0.193 N  0.570      SignalP-noTM
CAL17896.1             0.146  43  0.116  43  0.226   1  0.105   0.111 N  0.570      SignalP-noTM
CAL17897.1             0.115  49  0.118  49  0.172  42  0.107   0.113 N  0.570      SignalP-noTM
CAL17898.1             0.116  24  0.105  11  0.150   1  0.109   0.107 N  0.570      SignalP-noTM
CAL17899.1             0.124  46  0.106  25  0.126  13  0.100   0.104 N  0.570      SignalP-noTM
CAL17900.1             0.129  29  0.153  11  0.301   1  0.224   0.187 N  0.570      SignalP-noTM
CAL17901.1             0.104  29  0.106  69  0.129   1  0.094   0.100 N  0.570      SignalP-noTM
CAL17902.1             0.105  59  0.127  12  0.195   5  0.163   0.144 N  0.570      SignalP-noTM
CAL17903.1             0.133  43  0.112  43  0.127  40  0.085   0.099 N  0.570      SignalP-noTM
CAL17904.1             0.100  69  0.140  11  0.243   3  0.204   0.163 N  0.510      SignalP-TM
CAL17905.1             0.100  67  0.115  11  0.174   1  0.127   0.121 N  0.570      SignalP-noTM
CAL17906.1             0.146  20  0.105  20  0.120  29  0.073   0.090 N  0.570      SignalP-noTM
CAL17907.1             0.213  52  0.158  12  0.314   1  0.251   0.201 N  0.570      SignalP-noTM
CAL17908.1             0.112  48  0.116  48  0.162  47  0.097   0.107 N  0.570      SignalP-noTM
CAL17909.1             0.177  28  0.118  28  0.118  55  0.062   0.092 N  0.570      SignalP-noTM
CAL17910.1             0.113  27  0.105  51  0.125  48  0.082   0.094 N  0.570      SignalP-noTM
CAL17911.1             0.102  47  0.097  70  0.105  26  0.084   0.091 N  0.570      SignalP-noTM
CAL17912.1             0.614  39  0.585  29  0.977  20  0.902   0.734 Y  0.570      SignalP-noTM
CAL17913.1             0.105  62  0.107  12  0.148   6  0.114   0.110 N  0.570      SignalP-noTM
CAL17914.1             0.355  33  0.449  33  0.854   6  0.693   0.564 N  0.570      SignalP-noTM
CAL17915.1             0.171  59  0.264  22  0.773   4  0.632   0.437 N  0.570      SignalP-noTM
CAL17916.1             0.104  33  0.108  61  0.137  53  0.092   0.100 N  0.570      SignalP-noTM
CAL17917.1             0.157  54  0.135  11  0.250   1  0.180   0.156 N  0.570      SignalP-noTM
CAL17918.1             0.145  56  0.111  65  0.168  64  0.069   0.095 N  0.510      SignalP-TM
CAL17919.1             0.122  39  0.138  11  0.288   2  0.196   0.160 N  0.510      SignalP-TM
CAL17920.1             0.660  27  0.703  27  0.906   6  0.805   0.751 Y  0.570      SignalP-noTM
CAL17921.1             0.381  25  0.586  25  0.971  17  0.904   0.736 Y  0.570      SignalP-noTM
CAL17922.1             0.196  19  0.388  19  0.883  14  0.773   0.569 N  0.570      SignalP-noTM
CAL17923.1             0.104  33  0.108  61  0.137  53  0.092   0.100 N  0.570      SignalP-noTM
CAL17924.1             0.157  54  0.135  11  0.250   1  0.180   0.156 N  0.570      SignalP-noTM
CAL17925.1             0.150  56  0.106  65  0.177  64  0.066   0.091 N  0.510      SignalP-TM
CAL17926.1             0.733  20  0.681  20  0.805   2  0.672   0.677 Y  0.510      SignalP-TM
CAL17927.1             0.678  20  0.759  20  0.912  12  0.828   0.792 Y  0.570      SignalP-noTM
CAL17928.1             0.105  58  0.098  70  0.161   1  0.085   0.092 N  0.570      SignalP-noTM
CAL17929.1             0.642  25  0.658  25  0.876  17  0.733   0.693 Y  0.570      SignalP-noTM
CAL17930.1             0.203  26  0.150  26  0.287  34  0.112   0.132 N  0.570      SignalP-noTM
CAL17931.1             0.119  18  0.105  58  0.136  49  0.087   0.097 N  0.570      SignalP-noTM
CAL17932.1             0.278  27  0.221  27  0.347  33  0.162   0.193 N  0.570      SignalP-noTM
CAL17933.1             0.845  24  0.868  24  0.943  14  0.899   0.883 Y  0.570      SignalP-noTM
CAL17934.1             0.550  22  0.627  22  0.852   1  0.743   0.682 Y  0.570      SignalP-noTM
CAL17935.1             0.112  19  0.121  19  0.154  11  0.123   0.122 N  0.570      SignalP-noTM
CAL17936.1             0.104  27  0.133  11  0.205   5  0.179   0.155 N  0.570      SignalP-noTM
CAL17937.1             0.100  16  0.112  62  0.140  53  0.092   0.102 N  0.570      SignalP-noTM
CAL17938.1             0.130  19  0.108  19  0.113  18  0.079   0.094 N  0.570      SignalP-noTM
CAL17939.1             0.782  43  0.618  43  0.751  39  0.250   0.482 N  0.510      SignalP-TM
CAL17940.1             0.118  54  0.125  39  0.202  36  0.091   0.112 N  0.510      SignalP-TM
CAL17941.1             0.109   3  0.107  36  0.134  34  0.093   0.100 N  0.570      SignalP-noTM
CAL17942.1             0.115  37  0.110  28  0.187   1  0.115   0.112 N  0.570      SignalP-noTM
CAL17943.1             0.164  34  0.157  52  0.287  50  0.122   0.141 N  0.570      SignalP-noTM
CAL17944.1             0.143  21  0.113  21  0.187   3  0.105   0.110 N  0.570      SignalP-noTM
CAL17945.1             0.183  40  0.133  40  0.213   1  0.122   0.128 N  0.570      SignalP-noTM
CAL17946.1             0.116  23  0.106  23  0.124  47  0.099   0.103 N  0.570      SignalP-noTM
CAL17947.1             0.105  50  0.109  43  0.129  32  0.094   0.102 N  0.570      SignalP-noTM
CAL17948.1             0.804  23  0.876  23  0.977  17  0.948   0.910 Y  0.570      SignalP-noTM
CAL17949.1             0.124  30  0.114  30  0.226   1  0.103   0.110 N  0.510      SignalP-TM
CAL17950.1             0.170  34  0.122  49  0.230  46  0.087   0.109 N  0.510      SignalP-TM
CAL17951.1             0.121  52  0.202  11  0.582   2  0.390   0.290 N  0.570      SignalP-noTM
CAL17952.1             0.368  19  0.513  19  0.874  14  0.714   0.608 Y  0.570      SignalP-noTM
CAL17953.1             0.143  19  0.174  19  0.455  18  0.221   0.196 N  0.570      SignalP-noTM
CAL17954.1             0.251  53  0.171  53  0.192  52  0.119   0.147 N  0.570      SignalP-noTM
CAL17955.1             0.122  23  0.166  11  0.351   5  0.291   0.225 N  0.570      SignalP-noTM
CAL17956.1             0.105  37  0.106  41  0.127  36  0.099   0.102 N  0.570      SignalP-noTM
CAL17957.1             0.790  29  0.580  29  0.681  21  0.499   0.550 Y  0.510      SignalP-TM
CAL17958.1             0.766  24  0.836  24  0.949  19  0.880   0.857 Y  0.570      SignalP-noTM
CAL17959.1             0.119  47  0.148  41  0.266  37  0.156   0.151 N  0.510      SignalP-TM
CAL17960.1             0.106  55  0.108  25  0.132  13  0.109   0.108 N  0.570      SignalP-noTM
CAL17961.1             0.117  70  0.126  56  0.185   2  0.122   0.124 N  0.570      SignalP-noTM
CAL17962.1             0.185  29  0.135  29  0.149  28  0.095   0.116 N  0.570      SignalP-noTM
CAL17963.1             0.360  23  0.288  23  0.340  20  0.227   0.265 N  0.510      SignalP-TM
CAL17964.1             0.326  24  0.463  24  0.894   7  0.732   0.589 Y  0.570      SignalP-noTM
CAL17965.1             0.120  31  0.139  12  0.240   1  0.187   0.161 N  0.570      SignalP-noTM
CAL17966.1             0.174  26  0.144  26  0.157  25  0.110   0.128 N  0.570      SignalP-noTM
CAL17967.1             0.105  55  0.106  25  0.123  38  0.103   0.105 N  0.570      SignalP-noTM
CAL17968.1             0.113  57  0.110  57  0.122  49  0.074   0.097 N  0.510      SignalP-TM
CAL17969.1             0.172  43  0.141  13  0.280   5  0.205   0.171 N  0.570      SignalP-noTM
CAL17970.1             0.126  59  0.146  36  0.310  27  0.151   0.148 N  0.510      SignalP-TM
CAL17971.1             0.177  22  0.401  22  0.951  13  0.902   0.636 Y  0.570      SignalP-noTM
CAL17972.1             0.138  45  0.228  38  0.599  30  0.350   0.285 N  0.570      SignalP-noTM
CAL17973.1             0.108  38  0.100  38  0.107  14  0.087   0.094 N  0.570      SignalP-noTM
CAL17974.1             0.123  34  0.112  12  0.183   3  0.129   0.120 N  0.570      SignalP-noTM
CAL17975.1             0.117  51  0.115  37  0.158  12  0.116   0.116 N  0.570      SignalP-noTM
CAL17976.1             0.117  30  0.136  11  0.252   5  0.197   0.165 N  0.570      SignalP-noTM
CAL17977.1             0.303  42  0.241  42  0.319  34  0.129   0.199 N  0.510      SignalP-TM
CAL17978.1             0.115  22  0.102  22  0.116   1  0.091   0.097 N  0.570      SignalP-noTM
CAL17979.1             0.109  39  0.106  58  0.128  52  0.099   0.103 N  0.570      SignalP-noTM
CAL17980.1             0.108  34  0.121  11  0.197   1  0.145   0.133 N  0.570      SignalP-noTM
CAL17981.1             0.132  23  0.111  36  0.135  32  0.099   0.105 N  0.570      SignalP-noTM
CAL17982.1             0.268  31  0.268  31  0.606   6  0.428   0.343 N  0.570      SignalP-noTM
CAL17983.1             0.133  30  0.212  21  0.569  13  0.299   0.253 N  0.570      SignalP-noTM
CAL17984.1             0.106   3  0.124  22  0.276   2  0.156   0.139 N  0.570      SignalP-noTM
CAL17985.1             0.107  29  0.104  11  0.131  28  0.101   0.103 N  0.570      SignalP-noTM
CAL17986.1             0.118  24  0.119  24  0.187  12  0.121   0.120 N  0.570      SignalP-noTM
CAL17987.1             0.182  20  0.403  20  0.944  18  0.894   0.634 Y  0.570      SignalP-noTM
CAL17988.1             0.443  24  0.623  24  0.969  16  0.912   0.759 Y  0.570      SignalP-noTM
CAL17989.1             0.220  38  0.183  38  0.223  11  0.154   0.172 N  0.510      SignalP-TM
CAL17990.1             0.744  20  0.808  20  0.958  17  0.880   0.842 Y  0.570      SignalP-noTM
CAL17991.1             0.196  24  0.167  24  0.256   1  0.140   0.154 N  0.570      SignalP-noTM
CAL17992.1             0.293  20  0.134  20  0.184   1  0.079   0.114 N  0.510      SignalP-TM
CAL17993.1             0.119  26  0.119  11  0.196   3  0.140   0.129 N  0.570      SignalP-noTM
CAL17994.1             0.163  57  0.158  11  0.323   1  0.253   0.193 N  0.510      SignalP-TM
CAL17995.1             0.219  33  0.162  33  0.257   1  0.146   0.156 N  0.510      SignalP-TM
CAL17996.1             0.275  37  0.360  37  0.702  23  0.432   0.394 N  0.570      SignalP-noTM
CAL17997.1             0.111  60  0.125  11  0.192   2  0.162   0.142 N  0.570      SignalP-noTM
CAL17998.1             0.134  40  0.146  49  0.223  43  0.124   0.136 N  0.570      SignalP-noTM
CAL17999.1             0.820  23  0.869  23  0.967  11  0.933   0.899 Y  0.570      SignalP-noTM
CAL18000.1             0.593  21  0.739  21  0.962  10  0.927   0.827 Y  0.570      SignalP-noTM
CAL18001.1             0.106  64  0.151  11  0.300   4  0.235   0.190 N  0.570      SignalP-noTM
CAL18002.1             0.125  30  0.180  11  0.406   4  0.338   0.254 N  0.570      SignalP-noTM
CAL18003.1             0.126  46  0.189  11  0.442   1  0.346   0.263 N  0.570      SignalP-noTM
CAL18004.1             0.118  28  0.118  14  0.157   9  0.142   0.129 N  0.570      SignalP-noTM
CAL18005.1             0.106  54  0.121  12  0.198   4  0.148   0.134 N  0.570      SignalP-noTM
CAL18006.1             0.878  24  0.912  24  0.959  14  0.928   0.919 Y  0.570      SignalP-noTM
CAL18007.1             0.136  34  0.097  11  0.118   1  0.095   0.096 N  0.510      SignalP-TM
CAL18008.1             0.114  45  0.116  11  0.213   2  0.122   0.118 N  0.570      SignalP-noTM
CAL18009.1             0.111  40  0.146  11  0.297   1  0.213   0.171 N  0.510      SignalP-TM
CAL18010.1             0.115  10  0.110  52  0.144  45  0.105   0.108 N  0.570      SignalP-noTM
CAL18011.1             0.134  21  0.134  11  0.285   1  0.161   0.147 N  0.570      SignalP-noTM
CAL18012.1             0.692  23  0.813  23  0.982  17  0.951   0.878 Y  0.570      SignalP-noTM
CAL18013.1             0.813  20  0.864  20  0.957  18  0.896   0.879 Y  0.570      SignalP-noTM
CAL18014.1             0.121  37  0.119  18  0.173  11  0.124   0.121 N  0.570      SignalP-noTM
CAL18015.1             0.153  58  0.137  19  0.220  15  0.176   0.155 N  0.570      SignalP-noTM
CAL18016.1             0.107  43  0.154  11  0.316   1  0.232   0.191 N  0.570      SignalP-noTM
CAL18017.1             0.153  32  0.160  11  0.381   1  0.234   0.195 N  0.570      SignalP-noTM
CAL18018.1             0.167  29  0.167  29  0.287  27  0.157   0.163 N  0.510      SignalP-TM
CAL18019.1             0.140  19  0.126  19  0.178   2  0.126   0.126 N  0.570      SignalP-noTM
CAL18020.1             0.127  55  0.117  55  0.172   3  0.113   0.115 N  0.570      SignalP-noTM
CAL18021.1             0.194  38  0.149  38  0.163  11  0.115   0.133 N  0.570      SignalP-noTM
CAL18022.1             0.513  20  0.673  20  0.948  14  0.871   0.766 Y  0.570      SignalP-noTM
CAL18023.1             0.144  63  0.127  63  0.145  49  0.101   0.115 N  0.570      SignalP-noTM
CAL18024.1             0.161  27  0.113  27  0.127  49  0.071   0.093 N  0.570      SignalP-noTM
CAL18025.1             0.126  31  0.101  31  0.115   4  0.080   0.091 N  0.570      SignalP-noTM
CAL18026.1             0.114  40  0.125  31  0.197  25  0.132   0.128 N  0.570      SignalP-noTM
CAL18027.1             0.115  35  0.140  11  0.245   1  0.193   0.165 N  0.570      SignalP-noTM
CAL18028.1             0.116  32  0.171  12  0.356   2  0.299   0.231 N  0.570      SignalP-noTM
CAL18029.1             0.143  50  0.152  50  0.232  48  0.114   0.134 N  0.570      SignalP-noTM
CAL18030.1             0.810  44  0.781  44  0.961  32  0.651   0.720 Y  0.570      SignalP-noTM
CAL18031.1             0.113  52  0.112  17  0.164   8  0.119   0.115 N  0.570      SignalP-noTM
CAL18032.1             0.122  22  0.117  11  0.177   1  0.135   0.126 N  0.570      SignalP-noTM
CAL18033.1             0.146  44  0.141  12  0.247   1  0.196   0.161 N  0.510      SignalP-TM
CAL18034.1             0.105  33  0.104  68  0.129   1  0.088   0.096 N  0.570      SignalP-noTM
CAL18035.1             0.189  32  0.246  26  0.478  23  0.266   0.254 N  0.510      SignalP-TM
CAL18036.1             0.116  25  0.127  25  0.178   3  0.138   0.132 N  0.570      SignalP-noTM
CAL18037.1             0.114  37  0.121  37  0.214  33  0.113   0.117 N  0.570      SignalP-noTM
CAL18038.1             0.148  31  0.152  42  0.197  32  0.101   0.133 N  0.510      SignalP-TM
CAL18039.1             0.145  27  0.111  27  0.115   1  0.089   0.101 N  0.570      SignalP-noTM
CAL18040.1             0.122  37  0.097  68  0.098  56  0.073   0.086 N  0.570      SignalP-noTM
CAL18041.1             0.162  18  0.114  53  0.109  56  0.077   0.096 N  0.570      SignalP-noTM
CAL18042.1             0.107  20  0.109  12  0.158   1  0.114   0.111 N  0.570      SignalP-noTM
CAL18043.1             0.161  26  0.333  19  0.933   1  0.854   0.578 Y  0.570      SignalP-noTM
CAL18044.1             0.174  39  0.169  11  0.396   3  0.287   0.213 N  0.510      SignalP-TM
CAL18045.1             0.195  30  0.228  30  0.322  19  0.224   0.227 N  0.510      SignalP-TM
CAL18046.1             0.141  29  0.115  38  0.186  31  0.105   0.111 N  0.510      SignalP-TM
CAL18047.1             0.122  18  0.202  18  0.605  13  0.327   0.261 N  0.570      SignalP-noTM
CAL18048.1             0.108  42  0.115  11  0.187   9  0.131   0.122 N  0.570      SignalP-noTM
CAL18049.1             0.117  61  0.097  61  0.098  31  0.078   0.088 N  0.570      SignalP-noTM
CAL18050.1             0.103  26  0.101  45  0.114  41  0.094   0.098 N  0.570      SignalP-noTM
CAL18051.1             0.117  25  0.097  68  0.101  70  0.082   0.090 N  0.570      SignalP-noTM
CAL18052.1             0.117  38  0.210  28  0.547  22  0.361   0.281 N  0.570      SignalP-noTM
CAL18053.1             0.255  26  0.179  26  0.172  25  0.126   0.154 N  0.570      SignalP-noTM
CAL18054.1             0.112  41  0.101  41  0.118  51  0.082   0.092 N  0.570      SignalP-noTM
CAL18055.1             0.657  24  0.776  24  0.972  12  0.926   0.847 Y  0.570      SignalP-noTM
CAL18056.1             0.106  22  0.103  34  0.128   2  0.086   0.095 N  0.570      SignalP-noTM
CAL18057.1             0.123  30  0.125  30  0.174   3  0.126   0.125 N  0.570      SignalP-noTM
CAL18058.1             0.123  44  0.124  66  0.218  60  0.077   0.107 N  0.510      SignalP-TM
CAL18059.1             0.202  19  0.436  19  0.961  10  0.942   0.674 Y  0.570      SignalP-noTM
CAL18060.1             0.120  14  0.139  14  0.249  13  0.157   0.147 N  0.570      SignalP-noTM
CAL18061.1             0.118  53  0.107  11  0.154   4  0.117   0.112 N  0.570      SignalP-noTM
CAL18062.1             0.116  21  0.143  11  0.277   3  0.198   0.169 N  0.570      SignalP-noTM
CAL18063.1             0.141  28  0.152  11  0.347   1  0.216   0.182 N  0.570      SignalP-noTM
CAL18064.1             0.128  36  0.108  11  0.180   3  0.116   0.112 N  0.570      SignalP-noTM
CAL18065.1             0.111  42  0.105  67  0.119  55  0.083   0.095 N  0.570      SignalP-noTM
CAL18066.1             0.128  30  0.109  30  0.152   3  0.093   0.102 N  0.570      SignalP-noTM
CAL18067.1             0.143  36  0.155  36  0.221  39  0.146   0.150 N  0.570      SignalP-noTM
CAL18068.1             0.226  44  0.149  44  0.153  34  0.095   0.124 N  0.570      SignalP-noTM
CAL18069.1             0.132  32  0.262  32  0.606  16  0.438   0.345 N  0.570      SignalP-noTM
CAL18070.1             0.157  70  0.122  70  0.173  49  0.092   0.108 N  0.570      SignalP-noTM
CAL18071.1             0.111  59  0.120  11  0.222   1  0.134   0.125 N  0.510      SignalP-TM
CAL18072.1             0.113  25  0.175  11  0.459   1  0.279   0.214 N  0.510      SignalP-TM
CAL18073.1             0.192  27  0.287  18  0.851   6  0.747   0.503 N  0.570      SignalP-noTM
CAL18074.1             0.116  60  0.121  12  0.161   4  0.147   0.133 N  0.570      SignalP-noTM
CAL18075.1             0.295  20  0.454  20  0.880   1  0.735   0.587 Y  0.570      SignalP-noTM
CAL18076.1             0.156  36  0.112  36  0.135   7  0.081   0.101 N  0.510      SignalP-TM
CAL18077.1             0.156  21  0.180  21  0.378  20  0.182   0.181 N  0.510      SignalP-TM
CAL18078.1             0.130  29  0.135  34  0.215   4  0.137   0.135 N  0.510      SignalP-TM
CAL18079.1             0.227  26  0.313  26  0.760  15  0.501   0.401 N  0.570      SignalP-noTM
CAL18080.1             0.123  52  0.138  52  0.266  50  0.140   0.139 N  0.570      SignalP-noTM
CAL18081.1             0.107  28  0.141  11  0.242   6  0.198   0.168 N  0.570      SignalP-noTM
CAL18082.1             0.114  41  0.095  69  0.127  65  0.062   0.083 N  0.510      SignalP-TM
CAL18083.1             0.112  39  0.110  39  0.169  35  0.093   0.102 N  0.570      SignalP-noTM
CAL18084.1             0.139  33  0.160  20  0.313  14  0.231   0.186 N  0.510      SignalP-TM
CAL18085.1             0.222  23  0.273  23  0.454  12  0.356   0.304 N  0.510      SignalP-TM
CAL18086.1             0.112  35  0.113  43  0.163  41  0.097   0.106 N  0.570      SignalP-noTM
CAL18087.1             0.126  48  0.149  19  0.259  13  0.175   0.161 N  0.570      SignalP-noTM
CAL18088.1             0.101  47  0.100  47  0.122  50  0.084   0.093 N  0.570      SignalP-noTM
CAL18089.1             0.137  22  0.131  22  0.185  21  0.124   0.128 N  0.570      SignalP-noTM
CAL18090.1             0.131  23  0.207  16  0.495   1  0.391   0.293 N  0.570      SignalP-noTM
CAL18091.1             0.494  21  0.665  21  0.938  15  0.902   0.777 Y  0.570      SignalP-noTM
CAL18092.1             0.172  54  0.299  18  0.909   1  0.759   0.515 N  0.570      SignalP-noTM
CAL18093.1             0.105  39  0.105  11  0.150   1  0.106   0.105 N  0.570      SignalP-noTM
CAL18094.1             0.111  39  0.106  57  0.133  47  0.082   0.095 N  0.570      SignalP-noTM
CAL18095.1             0.545  22  0.598  22  0.843  17  0.707   0.649 Y  0.570      SignalP-noTM
CAL18096.1             0.193  53  0.137  53  0.178   6  0.110   0.125 N  0.570      SignalP-noTM
CAL18097.1             0.675  21  0.780  21  0.934   1  0.897   0.835 Y  0.570      SignalP-noTM
CAL18098.1             0.839  22  0.894  22  0.990  10  0.956   0.923 Y  0.570      SignalP-noTM
CAL18099.1             0.745  20  0.778  20  0.897  16  0.817   0.797 Y  0.570      SignalP-noTM
CAL18100.1             0.107  47  0.115  11  0.173   2  0.131   0.122 N  0.570      SignalP-noTM
CAL18101.1             0.146  21  0.113  44  0.132  39  0.087   0.103 N  0.510      SignalP-TM
CAL18102.1             0.122  37  0.102  37  0.146   1  0.071   0.091 N  0.510      SignalP-TM
CAL18103.1             0.201  33  0.157  33  0.203   2  0.134   0.148 N  0.510      SignalP-TM
CAL18104.1             0.201  55  0.178  55  0.380  42  0.138   0.163 N  0.510      SignalP-TM
CAL18105.1             0.121  24  0.106  61  0.159  53  0.088   0.099 N  0.510      SignalP-TM
CAL18106.1             0.331  55  0.205  55  0.354   1  0.178   0.195 N  0.510      SignalP-TM
CAL18107.1             0.281  41  0.291  24  0.825  10  0.685   0.476 N  0.570      SignalP-noTM
CAL18108.1             0.778  22  0.769  22  0.851  11  0.763   0.766 Y  0.570      SignalP-noTM
CAL18109.1             0.346  24  0.567  24  0.989  12  0.946   0.745 Y  0.570      SignalP-noTM
CAL18110.1             0.100  70  0.100  42  0.106  38  0.092   0.096 N  0.570      SignalP-noTM
CAL18111.1             0.125  20  0.109  20  0.162   1  0.103   0.106 N  0.570      SignalP-noTM
CAL18112.1             0.179  22  0.127  11  0.270   1  0.149   0.135 N  0.510      SignalP-TM
CAL18113.1             0.127  32  0.293  32  0.813  23  0.665   0.468 N  0.570      SignalP-noTM
CAL18114.1             0.149  32  0.130  32  0.144  27  0.104   0.117 N  0.570      SignalP-noTM
CAL18115.1             0.137  20  0.125  34  0.188   1  0.094   0.114 N  0.510      SignalP-TM
CAL18116.1             0.268  20  0.266  20  0.392   7  0.280   0.273 N  0.570      SignalP-noTM
CAL18117.1             0.133  42  0.108  42  0.107   3  0.089   0.099 N  0.570      SignalP-noTM
CAL18118.1             0.110  22  0.104  70  0.118  69  0.088   0.096 N  0.570      SignalP-noTM
CAL18119.1             0.111  30  0.109  30  0.161  21  0.099   0.104 N  0.570      SignalP-noTM
CAL18120.1             0.106  26  0.106  46  0.131  38  0.102   0.104 N  0.570      SignalP-noTM
CAL18121.1             0.152  51  0.118  23  0.170   1  0.113   0.116 N  0.510      SignalP-TM
CAL18122.1             0.121  49  0.134  57  0.252  50  0.118   0.126 N  0.570      SignalP-noTM
CAL18123.1             0.115  64  0.087  19  0.105  68  0.077   0.083 N  0.510      SignalP-TM
CAL18124.1             0.116  61  0.190  21  0.426   1  0.325   0.240 N  0.510      SignalP-TM
CAL18125.1             0.105  20  0.117  11  0.175   2  0.134   0.125 N  0.570      SignalP-noTM
CAL18126.1             0.140  40  0.145  26  0.217   1  0.166   0.153 N  0.510      SignalP-TM
CAL18127.1             0.250  26  0.200  26  0.427   1  0.207   0.203 N  0.570      SignalP-noTM
CAL18128.1             0.137  30  0.175  30  0.330  25  0.205   0.189 N  0.570      SignalP-noTM
CAL18129.1             0.146  52  0.120  52  0.114  46  0.080   0.101 N  0.570      SignalP-noTM
CAL18130.1             0.099   6  0.107  44  0.130  38  0.087   0.098 N  0.570      SignalP-noTM
CAL18131.1             0.101  52  0.112  11  0.158   2  0.131   0.119 N  0.510      SignalP-TM
CAL18132.1             0.280  30  0.166  30  0.266   1  0.094   0.139 N  0.510      SignalP-TM
CAL18133.1             0.795  24  0.775  24  0.955   8  0.839   0.805 Y  0.570      SignalP-noTM
CAL18134.1             0.108  28  0.124  11  0.184   1  0.155   0.135 N  0.510      SignalP-TM
CAL18135.1             0.408  26  0.239  26  0.233   5  0.155   0.208 N  0.510      SignalP-TM
CAL18136.1             0.181  34  0.139  34  0.180  32  0.111   0.126 N  0.570      SignalP-noTM
CAL18137.1             0.104  43  0.122  18  0.169   9  0.134   0.128 N  0.570      SignalP-noTM
CAL18138.1             0.165  21  0.109  54  0.140  47  0.078   0.094 N  0.570      SignalP-noTM
CAL18139.1             0.110  56  0.119  20  0.177   8  0.136   0.125 N  0.510      SignalP-TM
CAL18140.1             0.129  23  0.143  23  0.281  22  0.171   0.156 N  0.570      SignalP-noTM
CAL18141.1             0.166  22  0.179  22  0.322   1  0.217   0.197 N  0.570      SignalP-noTM
CAL18142.1             0.540  29  0.703  29  0.968  24  0.872   0.782 Y  0.570      SignalP-noTM
CAL18143.1             0.120  52  0.106  52  0.154   2  0.092   0.099 N  0.570      SignalP-noTM
CAL18144.1             0.115  42  0.129  11  0.216   3  0.167   0.147 N  0.570      SignalP-noTM
CAL18145.1             0.116  55  0.124  11  0.260   2  0.142   0.132 N  0.570      SignalP-noTM
CAL18146.1             0.128  52  0.122  17  0.169  10  0.141   0.131 N  0.570      SignalP-noTM
CAL18147.1             0.184  26  0.232  20  0.586   2  0.391   0.307 N  0.570      SignalP-noTM
CAL18148.1             0.583  25  0.700  25  0.963  23  0.819   0.756 Y  0.570      SignalP-noTM
CAL18149.1             0.174  21  0.381  21  0.926   1  0.856   0.604 Y  0.570      SignalP-noTM
CAL18150.1             0.392  22  0.424  22  0.538  14  0.393   0.413 N  0.510      SignalP-TM
CAL18151.1             0.757  19  0.852  19  0.972  13  0.943   0.895 Y  0.570      SignalP-noTM
CAL18152.1             0.120  28  0.170  18  0.390  14  0.260   0.212 N  0.570      SignalP-noTM
CAL18153.1             0.163  37  0.182  37  0.349  34  0.174   0.179 N  0.510      SignalP-TM
CAL18154.1             0.118  20  0.131  20  0.222  18  0.133   0.132 N  0.570      SignalP-noTM
CAL18155.1             0.110  15  0.107  24  0.133  18  0.088   0.100 N  0.510      SignalP-TM
CAL18156.1             0.133  65  0.115  65  0.114  21  0.094   0.105 N  0.570      SignalP-noTM
CAL18157.1             0.120  18  0.109  18  0.151  47  0.103   0.106 N  0.570      SignalP-noTM
CAL18158.1             0.174  18  0.163  23  0.275   2  0.168   0.165 N  0.570      SignalP-noTM
CAL18159.1             0.104   3  0.111  58  0.147  51  0.106   0.109 N  0.570      SignalP-noTM
CAL18160.1             0.113  10  0.101  55  0.114  43  0.086   0.094 N  0.570      SignalP-noTM
CAL18161.1             0.136  29  0.247  23  0.630  19  0.461   0.326 N  0.510      SignalP-TM
CAL18162.1             0.160  25  0.149  25  0.320  13  0.160   0.154 N  0.570      SignalP-noTM
CAL18163.1             0.106  34  0.121  12  0.196   1  0.144   0.132 N  0.570      SignalP-noTM
CAL18164.1             0.173  28  0.194  11  0.478   5  0.383   0.283 N  0.570      SignalP-noTM
CAL18165.1             0.558  39  0.621  39  0.942  35  0.462   0.546 N  0.570      SignalP-noTM
CAL18166.1             0.142  32  0.115  32  0.123   9  0.095   0.106 N  0.570      SignalP-noTM
CAL18167.1             0.170  11  0.160  11  0.187   8  0.148   0.154 N  0.570      SignalP-noTM
CAL18168.1             0.101  67  0.110  30  0.146  23  0.109   0.110 N  0.570      SignalP-noTM
CAL18169.1             0.146  26  0.128  11  0.224   2  0.157   0.141 N  0.570      SignalP-noTM
CAL18170.1             0.137  46  0.119  46  0.133   4  0.099   0.110 N  0.570      SignalP-noTM
CAL18171.1             0.122  33  0.139  11  0.219   6  0.196   0.166 N  0.570      SignalP-noTM
CAL18172.1             0.119  20  0.184  20  0.417   9  0.275   0.227 N  0.570      SignalP-noTM
CAL18173.1             0.131  27  0.120  27  0.134   7  0.111   0.115 N  0.570      SignalP-noTM
CAL18174.1             0.174  23  0.135  23  0.141   1  0.102   0.119 N  0.570      SignalP-noTM
CAL18175.1             0.125  60  0.124  45  0.179  37  0.121   0.123 N  0.570      SignalP-noTM
CAL18176.1             0.109  27  0.109  27  0.144   1  0.105   0.107 N  0.570      SignalP-noTM
CAL18177.1             0.176  20  0.129  20  0.248   3  0.123   0.126 N  0.570      SignalP-noTM
CAL18178.1             0.157  33  0.149  33  0.218   1  0.136   0.144 N  0.510      SignalP-TM
CAL18179.1             0.112  20  0.115  11  0.179   5  0.135   0.122 N  0.510      SignalP-TM
CAL18180.1             0.121  46  0.105  46  0.158   1  0.092   0.099 N  0.570      SignalP-noTM
CAL18181.1             0.281  40  0.179  11  0.401   4  0.331   0.235 N  0.510      SignalP-TM
CAL18182.1             0.113  52  0.123  27  0.175  26  0.132   0.127 N  0.570      SignalP-noTM
CAL18183.1             0.129  25  0.170  25  0.356  10  0.245   0.205 N  0.570      SignalP-noTM
CAL18184.1             0.137  40  0.123  40  0.208  39  0.098   0.111 N  0.570      SignalP-noTM
CAL18185.1             0.133  25  0.148  25  0.225  21  0.148   0.148 N  0.570      SignalP-noTM
CAL18186.1             0.155  29  0.135  44  0.201  43  0.098   0.121 N  0.510      SignalP-TM
CAL18187.1             0.111  21  0.125  11  0.256   1  0.144   0.134 N  0.570      SignalP-noTM
CAL18188.1             0.263  28  0.440  28  0.942  19  0.825   0.621 Y  0.570      SignalP-noTM
CAL18189.1             0.118  22  0.113  22  0.142  27  0.099   0.106 N  0.570      SignalP-noTM
CAL18190.1             0.248  36  0.152  36  0.124  13  0.094   0.125 N  0.570      SignalP-noTM
CAL18191.1             0.103  29  0.123  12  0.189   1  0.148   0.134 N  0.570      SignalP-noTM
CAL18192.1             0.115  43  0.105  11  0.184   1  0.104   0.105 N  0.570      SignalP-noTM
CAL18193.1             0.118  50  0.134  11  0.259  47  0.165   0.148 N  0.570      SignalP-noTM
CAL18194.1             0.127  29  0.140  15  0.213  27  0.167   0.150 N  0.510      SignalP-TM
CAL18195.1             0.154  28  0.150  28  0.254   1  0.142   0.147 N  0.510      SignalP-TM
CAL18196.1             0.179  26  0.168  26  0.269  25  0.161   0.165 N  0.570      SignalP-noTM
CAL18197.1             0.118  34  0.110  34  0.132  40  0.092   0.102 N  0.570      SignalP-noTM
CAL18198.1             0.208  59  0.130  59  0.168   1  0.100   0.116 N  0.570      SignalP-noTM
CAL18199.1             0.138  41  0.118  41  0.152  34  0.084   0.102 N  0.570      SignalP-noTM
CAL18200.1             0.135  52  0.123  52  0.183  31  0.117   0.120 N  0.570      SignalP-noTM
CAL18201.1             0.134  29  0.189  29  0.437  21  0.216   0.199 N  0.510      SignalP-TM
CAL18202.1             0.133  46  0.123  46  0.173  20  0.111   0.117 N  0.570      SignalP-noTM
CAL18203.1             0.101  23  0.171  11  0.363   3  0.295   0.229 N  0.570      SignalP-noTM
