# Supplementary material for: Comparative Genomics Reveals Evidence of Genome Reduction and High Extracellular Protein Degradation Potential in Kangiella
Source: Front Microbiol. 2018 Jun 7;9:1224. doi: 10.3389/fmicb.2018.01224 (PMC6000758; doi:10.3389/fmicb.2018.01224)
Supplement: MATERIAL S3 — Peptidase genes predicted with MEROPS batch BLAST and SignalP prediction of 23 genomes corresponding to Supplementary Table S8. [file Data_Sheet_3.ZIP › Supplementary material 3/Alcanivorax_dieselolei_B5.merops.batch_blastp.txt]

AFT68306.1	C26	58-228	C96, H186, E188		MER0043475	64-234	3.90e-12
AFT68322.1	T03	32-552	T369		MER0001978	51-573	1.50e-110
AFT68335.1	S33	16-316	S139, D270, H298		MER0059846	28-326	6.30e-48
AFT68336.1	I87	3-250			MER0192051	78-317	3.30e-11
AFT68366.1	M38	209-363			MER0005767	1587-1738	3.10e-11
AFT68366.1	M38	47-136			MER0005767	1454-1546	3.10e-05
AFT68389.1	C60A	93-183	H103, C161		MER0066140	143-231	3.50e-09
AFT68414.1	M03A	4-675	E469	H468, H472, E498	MER0001161	3-678	1.00e-238
AFT68427.1	U69	1260-1513			MER0195951	654-892	3.40e-05
AFT68443.1	S09X	120-378	S236, D340, >H		MER0033213	114-360	1.10e-39
AFT68511.1	S33	3-237	S148, >D, >H		MER0044357	27-251	4.70e-44
AFT68511.1	S33	252-365	<S, D313, H346		MER0044357	340-449	6.30e-12
AFT68522.1	M16B	28-204	E70, E140	H67, H71, E146	MER0195774	38-214	6.40e-50
AFT68523.1	M16B	50-246	S88E, I160E	A85H, A89H, L168E	MER0237414	32-231	6.90e-41
AFT68533.1	M20D	49-436	D107, E174	D105, D142, E175, H202, H417	MER0002014	55-415	2.20e-54
AFT68534.1	S09X	5-280	S150, D226, H260		MER0043126	3-280	5.60e-102
AFT68556.1	S33	55-313	S151, D266, H295		MER0033247	24-287	2.20e-14
AFT68572.1	M24B	170-432	H242, H349, H360	D259, D270, H353, E383, E407	MER0001244	172-432	6.10e-78
AFT68626.1	C82A	1-23	H3, C11		MER0152590	133-155	4.70e-08
AFT68677.1	S33	17-208	D108S, >D, >H		MER0003280	33-224	2.20e-17
AFT68837.1	S09X	4-130	S112, >D, >H		MER0017248	58-183	2.70e-10
AFT68837.1	S33	5-136	S112, >D, >H		MER0036049	57-190	1.10e-05
AFT68876.1	C26	5-209	C84, H193, E195		MER0065588	3-194	1.00e-37
AFT68893.1	S41A	201-368	S301, K326		MER0001425	191-361	1.10e-47
AFT68894.1	M23B	265-380	A363H	I288D, Y365H	MER0005300	293-408	2.20e-31
AFT68910.1	S33	3-310	S110, D261, H289		MER0000431	1-308	1.00e-56
AFT68914.1	S09X	21-270	S142, D225, H253		MER0017248	43-285	5.50e-30
AFT68914.1	S33	56-157	S142, >D, >H		MER0036049	73-179	2.50e-07
AFT68963.1	S09C	7-172	S69, D147, H172		MER0107796	5-172	4.30e-34
AFT68970.1	S45	244-424	S244		MER0006198	199-367	5.70e-12
AFT68972.1	S33	93-140	S120, >D, >H		MER0210990	101-148	6.10e-07
AFT69014.1	S33	29-270	S112, D230, H258		MER0037236	24-277	1.80e-26
AFT69037.1	M23B	203-396	H373	H294, D298, H375	MER0003380	225-416	1.40e-49
AFT69041.1	S33	42-299	D127S, X267D, H295		MER0031617	84-341	1.60e-22
AFT69060.1	I87	79-344			MER0192051	96-360	2.80e-63
AFT69061.1	I87	213-347			MER0191412	193-327	1.10e-28
AFT69061.1	I87	22-165			MER0191412	19-160	5.90e-17
AFT69080.1	S16	188-452	S370, R413		MER0014135	206-470	1.60e-114
AFT69121.1	S26A	155-274	<S, M175K		MER0013626	71-175	2.50e-19
AFT69198.1	S09C	69-138	>S, >D, >H		MER0034548	70-140	3.30e-09
AFT69201.1	S09X	82-136	>S, >D, >H		MER0042911	81-137	5.70e-10
AFT69201.1	S09X	226-279	<S, E249D, H279		MER0034960	317-370	3.10e-06
AFT69270.1	C40	61-175	C85, H136, H148		MER0002443	38-154	2.10e-42
AFT69282.1	C26	25-191	C80, H174, E176		MER0043394	24-185	4.20e-64
AFT69318.1	S33	26-122	S100, >D, >H		MER0036053	97-195	9.80e-13
AFT69318.1	S33	198-266	<S, D220, H248		MER0031611	256-324	1.10e-05
AFT69352.1	S13	34-461	S71, K74, S318		MER0011571	21-435	3.40e-55
AFT69360.1	S11	36-388	S67, K70, S127		MER0000450	38-398	5.90e-93
AFT69394.1	M14B	45-133	R120, >E	X68H, E71, >H	MER0015121	99-190	4.50e-05
AFT69410.1	M48B	108-318	E171	H170, H174, E247	MER0006293	79-289	1.00e-17
AFT69426.1	S09X	91-193	S114, D166, >H		MER0200434	129-236	5.30e-15
AFT69426.1	S33	76-154	S114, >D, >H		MER0017033	101-177	5.80e-05
AFT69432.1	S09C	4-154	S109, >D, >H		MER0005807	333-493	6.10e-06
AFT69432.1	S33	21-145	S109, >D, >H		MER0033247	35-155	6.50e-06
AFT69487.1	C26	9-238	C85, H179, E181		MER0045886	14-236	5.10e-54
AFT69546.1	S33	1-267	S97, D227, H256		MER0026339	1-267	3.70e-118
AFT69546.1	S09C	47-146	S97, >D, >H		MER0017368	195-297	2.10e-05
AFT69556.1	M24A	1-250	H76	D93, D104, H167, E201, E232	MER0013450	1-251	1.10e-62
AFT69562.1	S09X	279-509	S392, >D, >H		MER0030934	79-307	2.50e-33
AFT69562.1	S09C	615-657	<H		MER0037862	148-190	2.00e-06
AFT69563.1	S09X	272-421	S393, >D, >H		MER0033240	105-249	6.50e-37
AFT69566.1	S08A	499-600	<D, <H, <N, D504S		MER0013641	303-404	2.90e-07
AFT69585.1	S33	44-142	S114, >D, >H		MER0059846	81-181	4.30e-06
AFT69593.1	C56	30-169	E93, C119, H120		MER0014721	160-300	1.50e-51
AFT69600.1	C56	37-150	V76E, C102, T103H		MER0014721	180-301	1.10e-06
AFT69631.1	C26	68-180	C91, H177, E179		MER0043392	58-173	4.20e-06
AFT69686.1	C56	1050-1145	X1060E, F1095C, S1096H		MER0042827	1072-1167	1.20e-19
AFT69710.1	S12	64-224	S101, K104, Y189		MER0015683	543-706	2.90e-22
AFT69716.1	S01C	98-432	H115, D145, S220		MER0001372	92-422	1.40e-98
AFT69720.1	I39	868-1629			MER0034541	645-1426	1.80e-51
AFT69771.1	S33	21-239	S79, D204, H232		MER0017142	16-242	6.30e-09
AFT69813.1	S01C	114-266	H130, D160, S233		MER0013623	98-250	5.00e-71
AFT69813.1	M50B	430-480	<E	<H, <H, >D	MER0004469	157-205	3.10e-05
AFT69815.1	S26A	56-134	S69, K124		MER0000589	78-156	1.80e-28
AFT69815.1	S26A	168-243	<S, <K		MER0000589	229-305	3.50e-15
AFT69885.1	S33	36-340	D126S, D291, H322		MER0017177	245-541	2.90e-50
AFT70047.1	S33	85-230	S165, >D, >H		MER0037236	29-177	5.80e-15
AFT70084.1	M01	225-434	E310, Y393	H309, H313, E332	MER0001001	212-421	4.10e-81
AFT70092.1	S24	89-200	S123, K160		MER0000569	85-198	9.10e-24
AFT70099.1	C82B	99-154	H115, C131G		MER0223887	105-165	6.80e-09
AFT70153.1	S33	19-274	D96S, D236, H267		MER0031617	95-344	2.80e-17
AFT70155.1	S09X	73-211	X165S, >D, >H		MER0034960	100-239	5.10e-14
AFT70155.1	S09X	245-292	<S, C257D, H287		MER0034960	328-375	3.60e-06
AFT70190.1	M20A	1-175	D69, E134	H67, D100, E135, E163, >H	MER0001272	1-174	1.80e-58
AFT70190.1	M20A	285-375	<D, <E	<H, <D, <E, <D/E, >H	MER0001272	175-265	8.30e-27
AFT70195.1	M24A	1-260	H85	D103, D114, H177, E210, E241	MER0001243	1-254	1.80e-98
AFT70203.1	M50B	18-217	E19	H18, H22, >D	MER0004480	22-232	1.40e-33
AFT70203.1	M50B	272-397	<E	<H, <H, >D	MER0004480	203-335	5.30e-20
AFT70215.1	C26	276-535	C378, H514, E516		MER0065554	277-536	2.80e-101
AFT70224.1	M23B	173-241	Q221H	<H, <D, H223	MER0015415	534-609	1.70e-14
AFT70327.1	S33	17-275	S96, P189D, H257		MER0031610	62-314	4.90e-14
AFT70340.1	S33	39-158	S130, >D, >H		MER0033247	26-150	1.10e-08
AFT70340.1	S09C	80-170	S130, >D, >H		MER0031556	109-194	5.30e-05
AFT70344.1	S09C	49-231	X127S, E225D, >H		MER0034548	85-268	3.60e-10
AFT70428.1	U69	3205-3377			MER0195951	643-810	6.10e-08
AFT70428.1	U69	2373-2626			MER0195951	643-883	2.10e-05
AFT70455.1	M15C	151-241	D236	H184, D191, H239	MER0004954	62-163	9.80e-17
AFT70513.1	S49B	136-302	S179, S201, K231		MER0001300	135-301	2.80e-65
AFT70521.1	M48C	76-233	E122	H121, H125, E184	MER0026552	307-454	1.20e-25
AFT70523.1	S33	17-202	D102S, >D, >H		MER0003280	33-223	3.90e-19
AFT70526.1	S16	560-788	S699, K742		MER0000495	705-944	4.80e-63
AFT70528.1	S33	35-308	S144, D268, H296		MER0031611	37-318	1.30e-17
AFT70540.1	S33	3-119	S81, >D, >H		MER0036072	1432-1551	9.40e-05
AFT70541.1	S41A	368-544	S477, K502		MER0001295	356-532	3.00e-45
AFT70569.1	S33	44-264	S102, P185D, H246		MER0031610	87-314	1.70e-09
AFT70579.1	C56	82-190	M108E, C135, H136		MER0031431	85-198	2.00e-17
AFT70586.1	S49C	76-142	S116, N135K		MER0042954	57-123	5.10e-16
AFT70587.1	I87	8-160			MER0192051	83-236	6.90e-09
AFT70626.1	M23B	139-186	>H	>H, >D, >H	MER0066182	1489-1537	1.70e-10
AFT70653.1	S16	513-752	S655, K698		MER0000485	537-776	1.10e-96
AFT70655.1	S14	26-216	S121, H146, D195		MER0000474	16-206	1.10e-89
AFT70681.1	M90	64-250	E155	H154, H158, E214	MER0217243	58-247	5.80e-36
AFT70706.1	S09X	77-318	S185, D313, >H		MER0030934	80-314	8.40e-50
AFT70756.1	M61	35-508	E312	H311, H315, E345	MER0073084	28-511	7.30e-155
AFT70757.1	S33	3-113	S111, >D, >H		MER0031618	17-124	2.70e-07
AFT70824.1	S09C	398-618	S483, D565, H597		MER0015682	494-709	2.20e-53
AFT70825.1	M16A	30-204	E65, E136	H62, H66, E143	MER0001223	17-191	1.70e-28
AFT70872.1	I11	37-162			MER0018254	29-155	1.90e-34
AFT70889.1	M48B	86-292	E148	H147, H151, E225	MER0002637	78-286	3.40e-57
AFT70897.1	C44	2-235	C2		MER0011806	87-308	1.30e-37
AFT70932.1	S33	18-284	S105, D205, H266		MER0036115	29-307	1.70e-35
AFT70932.1	S09C	5-127	S105, >D, >H		MER0017378	39-167	3.10e-05
AFT70948.1	S12	16-265	S73, K76, Y190		MER0006204	21-254	3.50e-29
AFT70990.1	S01A	12-232	H34, D85, S182		MER0016592	497-721	6.00e-31
AFT71006.1	S49B	95-270	X150S, S172, K202		MER0321345	93-265	1.10e-18
AFT71030.1	S26C	53-193	S57, K111		MER0001529	33-174	9.70e-15
AFT71216.1	M23B	543-605	>H	>H, >D, >H	MER0066182	1489-1538	7.80e-06
AFT71220.1	S09X	15-156	S97, D156, >H		MER0209142	32-163	5.20e-09
AFT71249.1	M38	64-310	D308	H71, H73, T174K, E211H, H220	MER0037714	75-332	6.80e-18
AFT71293.1	M38	9-303	D248	H14, H16, K100, H137, H175	MER0061068	12-306	5.50e-100
AFT71320.1	U32	39-216			MER0003855	37-217	6.10e-21
AFT71321.1	U32	33-293			MER0037246	38-295	4.30e-51
AFT71372.1	M38	60-320	D320	H67, H69, R186K, R222H, H232	MER0037714	75-330	3.20e-11
AFT71449.1	S01E	233-384	H233, D263, S361		MER0000249	235-366	7.60e-08
AFT71487.1	M48C	68-257	E130	H129, H133, E195	MER0031491	75-263	6.60e-35
AFT71587.1	S54	92-272	X199S, H251		MER0015468	94-275	2.70e-27
AFT71593.1	M38	166-273	>D	<H, <H, <K, S179H, H188	MER0037714	218-327	1.30e-05
AFT71598.1	M38	7-387	D311	H62, H64, K147, D198H, H238	MER0030151	18-411	2.60e-33
AFT71606.1	S01A	25-271	H68, D119, S226		MER0000150	29-264	3.40e-28
AFT71627.1	S33	49-244	S111, D212, H241		MER0033259	76-275	1.90e-11
AFT71627.1	S09C	3-148	S111, >D, >H		MER0017246	51-194	2.70e-05
AFT71656.1	N06	9-347	A264N		MER0181656	7-345	9.80e-70
AFT71670.1	N06	8-86	<N		MER0181660	265-344	2.00e-11
AFT71676.1	S11	61-164	S77, K80, S138		MER0223899	71-171	1.60e-13
AFT71741.1	A24A	176-277	<D, D211		MER0000870	178-279	2.40e-28
AFT71741.1	A24A	53-125	>D, >D		MER0000870	56-128	8.90e-22
AFT71745.1	T05	185-401	T185		MER0011829	215-441	6.00e-40
AFT71747.1	M23B	170-299	H285	H206, D210, H287	MER0069741	259-387	1.60e-29
AFT71824.1	S09C	66-147	S109, >D, >H		MER0033244	175-261	1.90e-06
AFT71829.1	S01C	94-361	H111, D141, S215		MER0001372	91-360	5.60e-68
AFT71851.1	U62	15-451			MER0016222	14-450	2.30e-111
AFT71855.1	U62	38-470			MER0016301	34-470	8.60e-160
AFT71865.1	S41A	244-430	S368, K394		MER0195376	263-445	7.00e-43
AFT71946.1	M17	26-489	K271, R345	K259, D264, D282, D341, E343	MER0001236	29-498	2.00e-127
AFT71961.1	M23B	45-136	H131	H50, D54, H133	MER0025070	199-297	2.80e-10
AFT71984.1	A08	27-180	D130, D157		MER0001313	10-164	5.80e-36
AFT72011.1	S33	13-314	D103S, D266, H296		MER0017177	245-541	1.30e-56
AFT72011.1	S09C	11-130	D103S, >D, >H		MER0033244	123-246	2.90e-06
AFT72080.1	M23B	165-398	H374	H293, D297, H376	MER0003380	191-417	4.50e-40
AFT72127.1	M41	364-639	E417	H416, H420, D494	MER0001620	365-639	3.00e-94
AFT72132.1	C26	198-340	C240, H324, E326		MER0115185	227-369	1.50e-70
AFT72154.1	T03	11-525	T343		MER0223926	11-520	2.70e-95
AFT72169.1	M38	60-327	D325	H66, H68, E191K, R228H, H237	MER0037714	76-332	3.30e-16
AFT72174.1	M38	60-306	D305	H67, H69, E176K, Q206H, H215	MER0037714	75-331	4.50e-38
AFT72182.1	M38	60-322	D322	H67, H69, E189K, R225H, H234	MER0037714	75-330	3.90e-08
AFT72185.1	S33	5-235	S75, D198, H225		MER0214982	17-258	1.40e-14
AFT72193.1	S33	43-215	S58, D178, H207		MER0037236	97-273	4.20e-11
AFT72200.1	C26	38-181	C87, H175, E177		MER0043475	50-198	1.80e-09
AFT72217.1	S33	18-256	S91, D217, H246		MER0017142	10-245	3.10e-43
AFT72227.1	C44	21-385	C21		MER0198917	37-407	3.20e-78
AFT72254.1	T01B	2-173	T2		MER0001627	2-173	5.30e-60
AFT72289.1	S33	48-275	X133S, D266, >H		MER0037236	25-245	7.10e-06
AFT72297.1	C56	75-140	A98E, C135, I136H		MER0160094	117-182	2.10e-15
AFT72507.1	U73	32-198			MER0492485	26-191	3.70e-67
AFT72524.1	S12	169-366	S169, K172, Y276		MER0122661	85-288	3.30e-07
AFT72535.1	C56	84-170	M103E, C130, H131		MER0031431	92-179	2.10e-14
AFT72590.1	S09C	95-318	S191, D286, H316		MER0036033	72-306	1.10e-19
AFT72650.1	S33	14-111	D104S, >D, >H		MER0031617	84-180	1.30e-12
AFT72664.1	M38	4-67	>D	H64, H66, >K, >H, >H	MER0015112	7-70	5.90e-09
