# Supplementary material for: Comparative Genomics Reveals Evidence of Genome Reduction and High Extracellular Protein Degradation Potential in Kangiella
Source: Front Microbiol. 2018 Jun 7;9:1224. doi: 10.3389/fmicb.2018.01224 (PMC6000758; doi:10.3389/fmicb.2018.01224)
Supplement: MATERIAL S3 — Peptidase genes predicted with MEROPS batch BLAST and SignalP prediction of 23 genomes corresponding to Supplementary Table S8. [file Data_Sheet_3.ZIP › Supplementary material 3/Alcanivorax_dieselolei_B5.signalP.txt]

# SignalP-4.1 gram- predictions
# name                     Cmax  pos  Ymax  pos  Smax  pos  Smean   D     ?  Dmaxcut    Networks-used
AFT68290.1             0.114  38  0.113  22  0.158  37  0.112   0.113 N  0.570      SignalP-noTM
AFT68291.1             0.136  19  0.140  19  0.173  17  0.142   0.141 N  0.570      SignalP-noTM
AFT68292.1             0.109  17  0.114  17  0.148  13  0.108   0.111 N  0.570      SignalP-noTM
AFT68293.1             0.111  55  0.107  11  0.190   2  0.111   0.109 N  0.570      SignalP-noTM
AFT68294.1             0.108  21  0.105  60  0.117  56  0.089   0.097 N  0.570      SignalP-noTM
AFT68295.1             0.121  34  0.134  14  0.240   6  0.183   0.152 N  0.510      SignalP-TM
AFT68296.1             0.120  40  0.105  40  0.112  37  0.081   0.094 N  0.570      SignalP-noTM
AFT68297.1             0.129  33  0.128  11  0.226   5  0.173   0.149 N  0.570      SignalP-noTM
AFT68298.1             0.124  48  0.108  48  0.124  17  0.092   0.100 N  0.570      SignalP-noTM
AFT68299.1             0.114  22  0.100  69  0.128   6  0.088   0.094 N  0.570      SignalP-noTM
AFT68300.1             0.380  63  0.244  63  0.424  19  0.224   0.236 N  0.510      SignalP-TM
AFT68301.1             0.188  24  0.123  70  0.185   3  0.101   0.115 N  0.510      SignalP-TM
AFT68302.1             0.164  28  0.235  11  0.686   4  0.574   0.361 N  0.510      SignalP-TM
AFT68303.1             0.110  49  0.101  49  0.111  70  0.081   0.091 N  0.570      SignalP-noTM
AFT68304.1             0.162  25  0.165  25  0.305  23  0.142   0.154 N  0.570      SignalP-noTM
AFT68305.1             0.113  43  0.103  60  0.111  59  0.086   0.095 N  0.570      SignalP-noTM
AFT68306.1             0.117  56  0.110  56  0.118  46  0.097   0.104 N  0.570      SignalP-noTM
AFT68307.1             0.160  32  0.147  32  0.288  28  0.133   0.140 N  0.570      SignalP-noTM
AFT68308.1             0.120  56  0.113  11  0.180   1  0.124   0.119 N  0.570      SignalP-noTM
AFT68309.1             0.117  28  0.157  20  0.307  10  0.228   0.184 N  0.510      SignalP-TM
AFT68310.1             0.676  24  0.762  24  0.947   3  0.884   0.819 Y  0.570      SignalP-noTM
AFT68311.1             0.153  54  0.122  54  0.136  30  0.106   0.115 N  0.570      SignalP-noTM
AFT68312.1             0.127   8  0.126  28  0.199   1  0.128   0.127 N  0.570      SignalP-noTM
AFT68313.1             0.113  24  0.111  24  0.176   2  0.104   0.108 N  0.570      SignalP-noTM
AFT68314.1             0.477  39  0.323  39  0.405  27  0.208   0.281 N  0.510      SignalP-TM
AFT68315.1             0.192  23  0.426  23  0.962  17  0.944   0.670 Y  0.570      SignalP-noTM
AFT68316.1             0.270  22  0.469  22  0.911  13  0.832   0.640 Y  0.570      SignalP-noTM
AFT68317.1             0.523  24  0.518  24  0.759  23  0.449   0.493 N  0.510      SignalP-TM
AFT68318.1             0.109  47  0.100  11  0.171   1  0.093   0.098 N  0.510      SignalP-TM
AFT68319.1             0.119  28  0.115  11  0.209   1  0.122   0.118 N  0.570      SignalP-noTM
AFT68320.1             0.158  53  0.132  15  0.249  14  0.164   0.147 N  0.570      SignalP-noTM
AFT68321.1             0.170  29  0.160  29  0.271  28  0.157   0.158 N  0.570      SignalP-noTM
AFT68322.1             0.415  25  0.607  25  0.956  21  0.909   0.749 Y  0.570      SignalP-noTM
AFT68323.1             0.105  42  0.107  16  0.149   7  0.109   0.108 N  0.570      SignalP-noTM
AFT68324.1             0.198  39  0.182  39  0.326  20  0.196   0.189 N  0.570      SignalP-noTM
AFT68325.1             0.101  47  0.113  45  0.147  36  0.120   0.116 N  0.570      SignalP-noTM
AFT68326.1             0.140  27  0.111  27  0.132  26  0.077   0.095 N  0.570      SignalP-noTM
AFT68327.1             0.615  25  0.570  25  0.682  23  0.441   0.523 Y  0.510      SignalP-TM
AFT68328.1             0.100  38  0.109  15  0.143   5  0.113   0.111 N  0.570      SignalP-noTM
AFT68329.1             0.103  21  0.108  21  0.150   1  0.115   0.111 N  0.570      SignalP-noTM
AFT68330.1             0.129  34  0.260  22  0.714  15  0.587   0.414 N  0.570      SignalP-noTM
AFT68331.1             0.412  29  0.598  29  0.953  21  0.874   0.728 Y  0.570      SignalP-noTM
AFT68332.1             0.141  53  0.139  11  0.263   1  0.192   0.159 N  0.510      SignalP-TM
AFT68333.1             0.119  45  0.104  45  0.103  35  0.074   0.090 N  0.570      SignalP-noTM
AFT68334.1             0.160  17  0.189  17  0.294  24  0.223   0.202 N  0.510      SignalP-TM
AFT68335.1             0.107  33  0.156  12  0.327   4  0.251   0.201 N  0.570      SignalP-noTM
AFT68336.1             0.116  27  0.111  32  0.186   1  0.103   0.108 N  0.510      SignalP-TM
AFT68337.1             0.155  33  0.074  11  0.094  68  0.053   0.066 N  0.510      SignalP-TM
AFT68338.1             0.127  30  0.107  30  0.115   4  0.087   0.097 N  0.570      SignalP-noTM
AFT68339.1             0.335  30  0.530  30  0.920  28  0.720   0.619 Y  0.570      SignalP-noTM
AFT68340.1             0.132  29  0.114  43  0.152  39  0.095   0.105 N  0.570      SignalP-noTM
AFT68341.1             0.215  16  0.147  16  0.151   6  0.102   0.130 N  0.510      SignalP-TM
AFT68342.1             0.194  27  0.203  27  0.404   2  0.260   0.224 N  0.510      SignalP-TM
AFT68343.1             0.331  36  0.280  36  0.358  27  0.197   0.250 N  0.510      SignalP-TM
AFT68344.1             0.135  23  0.129  23  0.163  20  0.124   0.126 N  0.570      SignalP-noTM
AFT68345.1             0.100  28  0.102  45  0.120  40  0.089   0.096 N  0.570      SignalP-noTM
AFT68346.1             0.219  44  0.153  44  0.156  25  0.120   0.138 N  0.570      SignalP-noTM
AFT68347.1             0.116  29  0.113  29  0.153   1  0.104   0.109 N  0.570      SignalP-noTM
AFT68348.1             0.117  45  0.160  17  0.311  10  0.259   0.197 N  0.510      SignalP-TM
AFT68349.1             0.104  63  0.108  19  0.141   7  0.115   0.111 N  0.570      SignalP-noTM
AFT68350.1             0.138  40  0.118  40  0.127  38  0.080   0.100 N  0.570      SignalP-noTM
AFT68351.1             0.110  43  0.101  28  0.115  26  0.088   0.095 N  0.570      SignalP-noTM
AFT68352.1             0.103  64  0.101  34  0.117  27  0.078   0.090 N  0.570      SignalP-noTM
AFT68353.1             0.121  19  0.112  19  0.187  10  0.106   0.109 N  0.570      SignalP-noTM
AFT68354.1             0.204  47  0.196  51  0.382   4  0.171   0.187 N  0.510      SignalP-TM
AFT68355.1             0.311  65  0.175  23  0.236   3  0.172   0.173 N  0.570      SignalP-noTM
AFT68356.1             0.113  66  0.105  66  0.116  14  0.094   0.100 N  0.570      SignalP-noTM
AFT68357.1             0.109  49  0.109  23  0.142  36  0.109   0.109 N  0.570      SignalP-noTM
AFT68358.1             0.103  30  0.107  56  0.119  53  0.094   0.101 N  0.570      SignalP-noTM
AFT68359.1             0.155  40  0.182  34  0.333   4  0.220   0.196 N  0.510      SignalP-TM
AFT68360.1             0.110  40  0.106  40  0.144   1  0.095   0.101 N  0.570      SignalP-noTM
AFT68361.1             0.123  28  0.140  28  0.233  27  0.161   0.150 N  0.570      SignalP-noTM
AFT68362.1             0.280  34  0.183  34  0.209  13  0.131   0.158 N  0.570      SignalP-noTM
AFT68363.1             0.509  24  0.588  24  0.827   4  0.716   0.648 Y  0.570      SignalP-noTM
AFT68364.1             0.123  44  0.105  44  0.133  43  0.078   0.092 N  0.570      SignalP-noTM
AFT68365.1             0.114  25  0.100  31  0.132   2  0.087   0.094 N  0.570      SignalP-noTM
AFT68366.1             0.118  21  0.097  11  0.154   1  0.087   0.092 N  0.570      SignalP-noTM
AFT68367.1             0.865  24  0.883  24  0.950  10  0.922   0.901 Y  0.570      SignalP-noTM
AFT68368.1             0.141  21  0.130  11  0.226   2  0.172   0.145 N  0.510      SignalP-TM
AFT68369.1             0.148  23  0.105  34  0.117  55  0.068   0.088 N  0.570      SignalP-noTM
AFT68370.1             0.140  33  0.160  11  0.404   2  0.250   0.193 N  0.510      SignalP-TM
AFT68371.1             0.115  46  0.106  58  0.163  51  0.086   0.097 N  0.570      SignalP-noTM
AFT68372.1             0.159  40  0.124  26  0.174   1  0.112   0.119 N  0.570      SignalP-noTM
AFT68373.1             0.186  25  0.151  25  0.227  12  0.134   0.143 N  0.570      SignalP-noTM
AFT68374.1             0.104  69  0.103  23  0.115  15  0.094   0.099 N  0.570      SignalP-noTM
AFT68375.1             0.115  46  0.120  46  0.163  41  0.114   0.117 N  0.570      SignalP-noTM
AFT68376.1             0.110  39  0.111  57  0.143  47  0.101   0.106 N  0.570      SignalP-noTM
AFT68377.1             0.139  33  0.121  33  0.139  21  0.096   0.109 N  0.570      SignalP-noTM
AFT68378.1             0.110  22  0.106  70  0.123  69  0.091   0.099 N  0.570      SignalP-noTM
AFT68379.1             0.138  13  0.155  13  0.262   2  0.174   0.164 N  0.570      SignalP-noTM
AFT68380.1             0.267  20  0.255  20  0.373   7  0.258   0.257 N  0.570      SignalP-noTM
AFT68381.1             0.132  34  0.124  34  0.156  31  0.083   0.109 N  0.510      SignalP-TM
AFT68382.1             0.113  24  0.120  24  0.152  19  0.107   0.114 N  0.570      SignalP-noTM
AFT68383.1             0.124  45  0.139  15  0.262   4  0.197   0.161 N  0.510      SignalP-TM
AFT68384.1             0.139  20  0.115  20  0.140   2  0.100   0.108 N  0.570      SignalP-noTM
AFT68385.1             0.812  26  0.823  26  0.929   8  0.872   0.846 Y  0.570      SignalP-noTM
AFT68386.1             0.420  32  0.325  20  0.752  11  0.452   0.385 N  0.570      SignalP-noTM
AFT68387.1             0.111  16  0.113  16  0.189  12  0.109   0.111 N  0.570      SignalP-noTM
AFT68388.1             0.109  59  0.105  42  0.122  30  0.097   0.101 N  0.570      SignalP-noTM
AFT68389.1             0.155  31  0.149  26  0.283   2  0.163   0.155 N  0.510      SignalP-TM
AFT68390.1             0.828  37  0.763  37  0.855  31  0.502   0.666 Y  0.510      SignalP-TM
AFT68391.1             0.107  24  0.102  36  0.111  31  0.086   0.094 N  0.570      SignalP-noTM
AFT68392.1             0.130  36  0.168  36  0.280  30  0.160   0.165 N  0.510      SignalP-TM
AFT68393.1             0.107  43  0.120  11  0.241   1  0.132   0.126 N  0.570      SignalP-noTM
AFT68394.1             0.294  44  0.278  44  0.447  13  0.265   0.272 N  0.570      SignalP-noTM
AFT68395.1             0.124  63  0.106  11  0.145   1  0.110   0.108 N  0.570      SignalP-noTM
AFT68396.1             0.105  15  0.102  31  0.113  27  0.095   0.099 N  0.570      SignalP-noTM
AFT68397.1             0.143  18  0.112  49  0.177  42  0.091   0.102 N  0.570      SignalP-noTM
AFT68398.1             0.147  35  0.120  35  0.185  32  0.096   0.109 N  0.570      SignalP-noTM
AFT68399.1             0.204  49  0.154  49  0.213  48  0.100   0.129 N  0.570      SignalP-noTM
AFT68400.1             0.106  33  0.105  33  0.127  30  0.079   0.093 N  0.570      SignalP-noTM
AFT68401.1             0.109  47  0.103  11  0.152   2  0.104   0.104 N  0.570      SignalP-noTM
AFT68402.1             0.159  29  0.201  29  0.478  20  0.242   0.216 N  0.510      SignalP-TM
AFT68403.1             0.129  17  0.150  17  0.222  11  0.168   0.158 N  0.570      SignalP-noTM
AFT68404.1             0.157  38  0.148  12  0.277   2  0.170   0.158 N  0.570      SignalP-noTM
AFT68405.1             0.284  22  0.211  22  0.306  21  0.170   0.192 N  0.570      SignalP-noTM
AFT68406.1             0.116  49  0.106  49  0.116  67  0.084   0.096 N  0.570      SignalP-noTM
AFT68407.1             0.441  24  0.639  24  0.974   9  0.937   0.779 Y  0.570      SignalP-noTM
AFT68408.1             0.124  20  0.133  11  0.286   4  0.174   0.152 N  0.570      SignalP-noTM
AFT68409.1             0.157  16  0.129  34  0.205  42  0.111   0.120 N  0.570      SignalP-noTM
AFT68410.1             0.103  68  0.108  39  0.130  28  0.092   0.101 N  0.570      SignalP-noTM
AFT68411.1             0.140  26  0.112  11  0.164   6  0.123   0.117 N  0.570      SignalP-noTM
AFT68412.1             0.187  22  0.379  22  0.866  19  0.763   0.559 N  0.570      SignalP-noTM
AFT68413.1             0.113  33  0.107  16  0.127  14  0.113   0.110 N  0.570      SignalP-noTM
AFT68414.1             0.110  45  0.101  70  0.111  61  0.086   0.094 N  0.570      SignalP-noTM
AFT68415.1             0.104  51  0.110  51  0.140  22  0.096   0.103 N  0.570      SignalP-noTM
AFT68416.1             0.501  23  0.555  23  0.836  20  0.632   0.591 Y  0.570      SignalP-noTM
AFT68417.1             0.337  26  0.388  26  0.545  13  0.413   0.397 N  0.510      SignalP-TM
AFT68418.1             0.871  21  0.897  21  0.970  18  0.920   0.908 Y  0.570      SignalP-noTM
AFT68419.1             0.200  16  0.198  16  0.318  11  0.182   0.190 N  0.570      SignalP-noTM
AFT68420.1             0.729  24  0.638  24  0.744  23  0.545   0.603 Y  0.510      SignalP-TM
AFT68421.1             0.465  24  0.649  24  0.968  13  0.903   0.768 Y  0.570      SignalP-noTM
AFT68422.1             0.125  56  0.181  12  0.388   1  0.318   0.232 N  0.510      SignalP-TM
AFT68423.1             0.125  31  0.107  11  0.168   1  0.112   0.109 N  0.510      SignalP-TM
AFT68424.1             0.137  29  0.117  39  0.166  35  0.088   0.107 N  0.510      SignalP-TM
AFT68425.1             0.152  39  0.126  39  0.180   2  0.113   0.120 N  0.570      SignalP-noTM
AFT68426.1             0.155  40  0.130  40  0.186   2  0.116   0.124 N  0.570      SignalP-noTM
AFT68427.1             0.315  55  0.293  55  0.400  51  0.238   0.272 N  0.510      SignalP-TM
AFT68428.1             0.674  19  0.753  19  0.939  17  0.832   0.790 Y  0.570      SignalP-noTM
AFT68429.1             0.116  30  0.113  11  0.204   1  0.116   0.114 N  0.570      SignalP-noTM
AFT68430.1             0.101  33  0.100  11  0.139   1  0.098   0.099 N  0.570      SignalP-noTM
AFT68431.1             0.167  26  0.255  26  0.540   7  0.440   0.324 N  0.510      SignalP-TM
AFT68432.1             0.118  38  0.109  38  0.130   5  0.099   0.105 N  0.570      SignalP-noTM
AFT68433.1             0.141  33  0.115  11  0.171   5  0.140   0.127 N  0.570      SignalP-noTM
AFT68434.1             0.105  26  0.132  11  0.225   6  0.175   0.152 N  0.570      SignalP-noTM
AFT68435.1             0.254  24  0.174  24  0.250   1  0.126   0.151 N  0.570      SignalP-noTM
AFT68436.1             0.209  23  0.392  23  0.902  11  0.791   0.579 Y  0.570      SignalP-noTM
AFT68437.1             0.374  22  0.568  22  0.912  18  0.861   0.705 Y  0.570      SignalP-noTM
AFT68438.1             0.134  21  0.125  21  0.143  20  0.104   0.115 N  0.570      SignalP-noTM
AFT68439.1             0.207  22  0.169  22  0.195  21  0.139   0.155 N  0.570      SignalP-noTM
AFT68440.1             0.172  34  0.152  34  0.222  30  0.111   0.133 N  0.570      SignalP-noTM
AFT68441.1             0.183  23  0.147  23  0.142  17  0.104   0.131 N  0.510      SignalP-TM
AFT68442.1             0.156  22  0.211  22  0.457  19  0.270   0.238 N  0.570      SignalP-noTM
AFT68443.1             0.158  27  0.347  23  0.867  16  0.783   0.552 N  0.570      SignalP-noTM
AFT68444.1             0.194  26  0.353  26  0.766  21  0.633   0.485 N  0.570      SignalP-noTM
AFT68445.1             0.126  27  0.260  27  0.699  23  0.440   0.327 N  0.510      SignalP-TM
AFT68446.1             0.126  26  0.132  11  0.239   2  0.176   0.153 N  0.570      SignalP-noTM
AFT68447.1             0.220  19  0.229  19  0.346  16  0.226   0.228 N  0.570      SignalP-noTM
AFT68448.1             0.855  22  0.768  22  0.841   1  0.702   0.737 Y  0.570      SignalP-noTM
AFT68449.1             0.206  60  0.147  60  0.241  41  0.132   0.142 N  0.510      SignalP-TM
AFT68450.1             0.380  27  0.269  27  0.424   1  0.221   0.251 N  0.510      SignalP-TM
AFT68451.1             0.106  36  0.152  26  0.319  20  0.173   0.160 N  0.510      SignalP-TM
AFT68452.1             0.508  27  0.646  27  0.945  24  0.828   0.732 Y  0.570      SignalP-noTM
AFT68453.1             0.141  65  0.115  36  0.151  39  0.106   0.111 N  0.570      SignalP-noTM
AFT68454.1             0.110  28  0.111  28  0.136  27  0.111   0.111 N  0.570      SignalP-noTM
AFT68455.1             0.197  24  0.171  24  0.215  22  0.154   0.163 N  0.570      SignalP-noTM
AFT68456.1             0.111  63  0.107  63  0.111  68  0.087   0.098 N  0.570      SignalP-noTM
AFT68457.1             0.108  12  0.132  12  0.230   2  0.158   0.144 N  0.570      SignalP-noTM
AFT68458.1             0.119  30  0.105  11  0.142   1  0.110   0.108 N  0.570      SignalP-noTM
AFT68459.1             0.175  34  0.191  34  0.534  32  0.142   0.168 N  0.570      SignalP-noTM
AFT68460.1             0.348  23  0.522  23  0.959  16  0.848   0.675 Y  0.570      SignalP-noTM
AFT68461.1             0.109  46  0.102  54  0.116  48  0.090   0.096 N  0.570      SignalP-noTM
AFT68462.1             0.110  40  0.124  14  0.208  29  0.155   0.139 N  0.570      SignalP-noTM
AFT68463.1             0.107  25  0.138  11  0.234   7  0.199   0.160 N  0.510      SignalP-TM
AFT68464.1             0.131  27  0.096  11  0.141   1  0.089   0.093 N  0.510      SignalP-TM
AFT68465.1             0.176  16  0.115  16  0.107  40  0.073   0.095 N  0.570      SignalP-noTM
AFT68466.1             0.106  27  0.100  27  0.147  25  0.077   0.089 N  0.570      SignalP-noTM
AFT68467.1             0.116  29  0.123  13  0.195   1  0.153   0.137 N  0.570      SignalP-noTM
AFT68468.1             0.130  27  0.121  13  0.149   8  0.132   0.126 N  0.570      SignalP-noTM
AFT68469.1             0.159  10  0.116  50  0.143  41  0.101   0.109 N  0.570      SignalP-noTM
AFT68470.1             0.110  42  0.124  11  0.222   4  0.151   0.137 N  0.570      SignalP-noTM
AFT68471.1             0.177  49  0.139  12  0.250   2  0.198   0.167 N  0.570      SignalP-noTM
AFT68472.1             0.692  22  0.800  22  0.957  13  0.927   0.860 Y  0.570      SignalP-noTM
AFT68473.1             0.126  35  0.122  11  0.224   1  0.138   0.130 N  0.570      SignalP-noTM
AFT68474.1             0.121  39  0.122  39  0.142   1  0.114   0.118 N  0.570      SignalP-noTM
AFT68475.1             0.277  30  0.265  30  0.548  29  0.251   0.260 N  0.510      SignalP-TM
AFT68476.1             0.254  23  0.159  23  0.162   2  0.107   0.135 N  0.570      SignalP-noTM
AFT68477.1             0.171  23  0.243  23  0.682   2  0.409   0.321 N  0.570      SignalP-noTM
AFT68478.1             0.150  44  0.129  44  0.163   2  0.116   0.123 N  0.570      SignalP-noTM
AFT68479.1             0.105  22  0.123  11  0.187   1  0.150   0.136 N  0.570      SignalP-noTM
AFT68480.1             0.108   3  0.114  22  0.148  14  0.122   0.118 N  0.570      SignalP-noTM
AFT68481.1             0.140  25  0.118  25  0.123   7  0.100   0.111 N  0.510      SignalP-TM
AFT68482.1             0.221  21  0.313  21  0.541  17  0.404   0.347 N  0.510      SignalP-TM
AFT68483.1             0.527  52  0.372  52  0.388  50  0.146   0.288 N  0.510      SignalP-TM
AFT68484.1             0.128  66  0.126  51  0.213  47  0.094   0.111 N  0.570      SignalP-noTM
AFT68485.1             0.101   3  0.101  69  0.122   4  0.093   0.097 N  0.570      SignalP-noTM
AFT68486.1             0.126  49  0.130  11  0.197   1  0.178   0.148 N  0.510      SignalP-TM
AFT68487.1             0.140  21  0.153  21  0.241  11  0.174   0.161 N  0.510      SignalP-TM
AFT68488.1             0.161  21  0.306  21  0.732   3  0.619   0.453 N  0.570      SignalP-noTM
AFT68489.1             0.746  20  0.661  20  0.764   1  0.579   0.622 Y  0.570      SignalP-noTM
AFT68490.1             0.144  30  0.140  11  0.248   3  0.204   0.164 N  0.510      SignalP-TM
AFT68491.1             0.108  21  0.173  11  0.417   1  0.286   0.226 N  0.570      SignalP-noTM
AFT68492.1             0.110  63  0.115  50  0.151  46  0.108   0.112 N  0.570      SignalP-noTM
AFT68493.1             0.276  31  0.370  31  0.604  28  0.490   0.414 N  0.510      SignalP-TM
AFT68494.1             0.150  25  0.186  30  0.432  28  0.194   0.190 N  0.570      SignalP-noTM
AFT68495.1             0.486  27  0.244  27  0.163  12  0.134   0.203 N  0.510      SignalP-TM
AFT68496.1             0.115  28  0.176  13  0.336   9  0.315   0.227 N  0.510      SignalP-TM
AFT68497.1             0.282  33  0.166  33  0.267   1  0.117   0.148 N  0.510      SignalP-TM
AFT68498.1             0.229  58  0.164  58  0.152  49  0.087   0.127 N  0.570      SignalP-noTM
AFT68499.1             0.125  64  0.119  38  0.184  37  0.099   0.109 N  0.570      SignalP-noTM
AFT68500.1             0.134  47  0.121  11  0.221   1  0.141   0.129 N  0.510      SignalP-TM
AFT68501.1             0.124  49  0.109  49  0.115  48  0.088   0.099 N  0.570      SignalP-noTM
AFT68502.1             0.113  52  0.130  17  0.212   9  0.155   0.142 N  0.570      SignalP-noTM
AFT68503.1             0.739  24  0.753  24  0.865  14  0.769   0.759 Y  0.510      SignalP-TM
AFT68504.1             0.347  21  0.501  21  0.848   4  0.761   0.623 Y  0.570      SignalP-noTM
AFT68505.1             0.178  29  0.236  29  0.615  27  0.263   0.246 N  0.510      SignalP-TM
AFT68506.1             0.157  25  0.187  11  0.495   1  0.345   0.245 N  0.510      SignalP-TM
AFT68507.1             0.106  21  0.124  11  0.193   1  0.148   0.135 N  0.570      SignalP-noTM
AFT68508.1             0.122  68  0.121  35  0.178  31  0.115   0.118 N  0.570      SignalP-noTM
AFT68509.1             0.123  33  0.108  11  0.143   1  0.117   0.112 N  0.570      SignalP-noTM
AFT68510.1             0.135  55  0.123  55  0.151  53  0.087   0.106 N  0.570      SignalP-noTM
AFT68511.1             0.376  57  0.240  57  0.264  55  0.106   0.177 N  0.570      SignalP-noTM
AFT68512.1             0.132  29  0.120  11  0.198   1  0.134   0.126 N  0.570      SignalP-noTM
AFT68513.1             0.116  23  0.105  70  0.112  67  0.088   0.097 N  0.570      SignalP-noTM
AFT68514.1             0.209  38  0.153  38  0.190   9  0.123   0.139 N  0.570      SignalP-noTM
AFT68515.1             0.128  55  0.115  55  0.129   1  0.100   0.108 N  0.570      SignalP-noTM
AFT68516.1             0.313  49  0.167  49  0.234   2  0.127   0.148 N  0.570      SignalP-noTM
AFT68517.1             0.173  23  0.237  23  0.522   5  0.390   0.293 N  0.510      SignalP-TM
AFT68518.1             0.126  30  0.111  11  0.190   1  0.116   0.114 N  0.570      SignalP-noTM
AFT68519.1             0.118  60  0.170  11  0.409   1  0.287   0.213 N  0.510      SignalP-TM
AFT68520.1             0.143  58  0.145  16  0.284  15  0.205   0.173 N  0.570      SignalP-noTM
AFT68521.1             0.104  35  0.109  17  0.137  10  0.108   0.108 N  0.570      SignalP-noTM
AFT68522.1             0.722  20  0.764  20  0.919  17  0.789   0.776 Y  0.570      SignalP-noTM
AFT68523.1             0.146  29  0.367  19  0.967  16  0.944   0.638 Y  0.570      SignalP-noTM
AFT68524.1             0.121  69  0.130  11  0.216   1  0.165   0.146 N  0.570      SignalP-noTM
AFT68525.1             0.154  20  0.227  20  0.571  18  0.288   0.250 N  0.510      SignalP-TM
AFT68526.1             0.142  31  0.106  69  0.142  68  0.074   0.094 N  0.510      SignalP-TM
AFT68527.1             0.184  21  0.382  21  0.942   1  0.840   0.597 Y  0.570      SignalP-noTM
AFT68528.1             0.120  66  0.110  12  0.140   1  0.121   0.115 N  0.570      SignalP-noTM
AFT68529.1             0.116  22  0.097  69  0.106   1  0.076   0.087 N  0.570      SignalP-noTM
AFT68530.1             0.164  40  0.143  40  0.211  36  0.114   0.132 N  0.510      SignalP-TM
AFT68531.1             0.117  26  0.121  11  0.185   1  0.146   0.133 N  0.570      SignalP-noTM
AFT68532.1             0.136  32  0.153  20  0.314  10  0.206   0.173 N  0.510      SignalP-TM
AFT68533.1             0.817  25  0.819  25  0.931  23  0.847   0.832 Y  0.570      SignalP-noTM
AFT68534.1             0.129  43  0.151  43  0.356  41  0.119   0.136 N  0.570      SignalP-noTM
AFT68535.1             0.112  43  0.106  49  0.154   2  0.097   0.102 N  0.570      SignalP-noTM
AFT68536.1             0.120  21  0.127  21  0.163  10  0.126   0.127 N  0.570      SignalP-noTM
AFT68537.1             0.256  29  0.165  29  0.158  12  0.111   0.140 N  0.570      SignalP-noTM
AFT68538.1             0.137  36  0.180  36  0.289  35  0.187   0.183 N  0.570      SignalP-noTM
AFT68539.1             0.125  30  0.106  30  0.159   3  0.084   0.096 N  0.570      SignalP-noTM
AFT68540.1             0.114  46  0.123  15  0.189  13  0.153   0.137 N  0.570      SignalP-noTM
AFT68541.1             0.116  42  0.106  64  0.124  55  0.081   0.094 N  0.570      SignalP-noTM
AFT68542.1             0.123  47  0.166  11  0.352   1  0.279   0.219 N  0.570      SignalP-noTM
AFT68543.1             0.423  24  0.427  24  0.601  18  0.426   0.427 N  0.510      SignalP-TM
AFT68544.1             0.345  31  0.423  31  0.746  24  0.507   0.454 N  0.510      SignalP-TM
AFT68545.1             0.209  25  0.143  25  0.335   1  0.140   0.142 N  0.510      SignalP-TM
AFT68546.1             0.125  45  0.101  12  0.126   1  0.102   0.101 N  0.510      SignalP-TM
AFT68547.1             0.245  59  0.158  22  0.223  20  0.147   0.154 N  0.510      SignalP-TM
AFT68548.1             0.117  33  0.104  33  0.125  18  0.093   0.099 N  0.570      SignalP-noTM
AFT68549.1             0.210  30  0.355  30  0.834  26  0.601   0.471 N  0.570      SignalP-noTM
AFT68550.1             0.166  28  0.145  11  0.305   2  0.209   0.175 N  0.570      SignalP-noTM
AFT68551.1             0.111  21  0.138  11  0.274   3  0.187   0.161 N  0.570      SignalP-noTM
AFT68552.1             0.111  53  0.112  11  0.170   4  0.127   0.119 N  0.570      SignalP-noTM
AFT68553.1             0.117  14  0.121  14  0.166  12  0.122   0.122 N  0.570      SignalP-noTM
AFT68554.1             0.117  55  0.103  68  0.118  19  0.092   0.098 N  0.570      SignalP-noTM
AFT68555.1             0.666  27  0.744  27  0.975  10  0.896   0.816 Y  0.570      SignalP-noTM
AFT68556.1             0.115  42  0.116  11  0.148   2  0.136   0.126 N  0.570      SignalP-noTM
AFT68557.1             0.813  24  0.844  24  0.942   7  0.885   0.863 Y  0.570      SignalP-noTM
AFT68558.1             0.112   3  0.109  70  0.134   2  0.107   0.108 N  0.570      SignalP-noTM
AFT68559.1             0.121  58  0.122  58  0.195  47  0.091   0.107 N  0.570      SignalP-noTM
AFT68560.1             0.828  25  0.860  25  0.952  19  0.896   0.877 Y  0.570      SignalP-noTM
AFT68561.1             0.124  25  0.131  11  0.294   1  0.156   0.140 N  0.510      SignalP-TM
AFT68562.1             0.153  18  0.209  18  0.422   1  0.296   0.250 N  0.570      SignalP-noTM
AFT68563.1             0.219  21  0.143  21  0.113  61  0.084   0.115 N  0.570      SignalP-noTM
AFT68564.1             0.816  30  0.847  30  0.969  19  0.843   0.845 Y  0.570      SignalP-noTM
AFT68565.1             0.197  29  0.318  21  0.877  14  0.766   0.529 N  0.570      SignalP-noTM
AFT68566.1             0.269  26  0.182  26  0.150   1  0.122   0.154 N  0.570      SignalP-noTM
AFT68567.1             0.180  32  0.229  22  0.437  14  0.333   0.267 N  0.510      SignalP-TM
AFT68568.1             0.130  69  0.159  11  0.356   6  0.259   0.206 N  0.570      SignalP-noTM
AFT68569.1             0.143  20  0.109  20  0.137  31  0.080   0.096 N  0.570      SignalP-noTM
AFT68570.1             0.104  26  0.112  37  0.138  25  0.107   0.110 N  0.570      SignalP-noTM
AFT68571.1             0.151  29  0.112  29  0.131   2  0.086   0.100 N  0.570      SignalP-noTM
AFT68572.1             0.101  38  0.110  22  0.155  11  0.116   0.112 N  0.570      SignalP-noTM
AFT68573.1             0.178  43  0.149  33  0.315  25  0.149   0.149 N  0.510      SignalP-TM
AFT68574.1             0.148  20  0.123  20  0.171   7  0.120   0.122 N  0.510      SignalP-TM
AFT68575.1             0.137  23  0.315  23  0.931   1  0.789   0.538 N  0.570      SignalP-noTM
AFT68576.1             0.133  36  0.150  36  0.238  35  0.130   0.143 N  0.510      SignalP-TM
AFT68577.1             0.717  26  0.779  26  0.927  16  0.857   0.816 Y  0.570      SignalP-noTM
AFT68578.1             0.156  49  0.355  20  0.931  15  0.904   0.613 Y  0.570      SignalP-noTM
AFT68579.1             0.417  37  0.317  37  0.364  33  0.190   0.270 N  0.510      SignalP-TM
AFT68580.1             0.744  26  0.788  26  0.939  22  0.836   0.811 Y  0.570      SignalP-noTM
AFT68581.1             0.165  20  0.122  20  0.133   1  0.097   0.110 N  0.570      SignalP-noTM
AFT68582.1             0.117  35  0.106  15  0.143   9  0.109   0.107 N  0.570      SignalP-noTM
AFT68583.1             0.103  58  0.101  66  0.109  56  0.078   0.091 N  0.570      SignalP-noTM
AFT68584.1             0.127  53  0.107  53  0.127   6  0.096   0.102 N  0.570      SignalP-noTM
AFT68585.1             0.102  45  0.103  62  0.111  54  0.075   0.090 N  0.570      SignalP-noTM
AFT68586.1             0.119  68  0.108  11  0.172   1  0.111   0.110 N  0.570      SignalP-noTM
AFT68587.1             0.157  43  0.162  43  0.283  39  0.124   0.144 N  0.570      SignalP-noTM
AFT68588.1             0.105  24  0.139  11  0.218   3  0.195   0.165 N  0.570      SignalP-noTM
AFT68589.1             0.102  34  0.102  34  0.115   5  0.099   0.100 N  0.570      SignalP-noTM
AFT68590.1             0.338  42  0.332  34  0.622  30  0.246   0.300 N  0.510      SignalP-TM
AFT68591.1             0.161  67  0.170  24  0.390  15  0.231   0.198 N  0.570      SignalP-noTM
AFT68592.1             0.114  31  0.104  55  0.134  53  0.086   0.095 N  0.570      SignalP-noTM
AFT68593.1             0.129  22  0.138  11  0.306   1  0.178   0.152 N  0.510      SignalP-TM
AFT68594.1             0.127  21  0.120  21  0.234   1  0.127   0.123 N  0.510      SignalP-TM
AFT68595.1             0.103  58  0.106  28  0.122  19  0.099   0.103 N  0.570      SignalP-noTM
AFT68596.1             0.128  32  0.122  11  0.186   1  0.149   0.135 N  0.570      SignalP-noTM
AFT68597.1             0.122  37  0.101  70  0.107  68  0.082   0.092 N  0.570      SignalP-noTM
AFT68598.1             0.100  68  0.108  22  0.132  10  0.102   0.105 N  0.570      SignalP-noTM
AFT68599.1             0.166  25  0.127  25  0.125  16  0.092   0.111 N  0.570      SignalP-noTM
AFT68600.1             0.108  60  0.118  31  0.209  21  0.109   0.114 N  0.570      SignalP-noTM
AFT68601.1             0.139  48  0.138  48  0.208  43  0.114   0.127 N  0.570      SignalP-noTM
AFT68602.1             0.117  49  0.152  11  0.371   1  0.219   0.184 N  0.570      SignalP-noTM
AFT68603.1             0.122  21  0.107  47  0.131  39  0.097   0.102 N  0.570      SignalP-noTM
AFT68604.1             0.185  35  0.208  35  0.345  33  0.212   0.210 N  0.510      SignalP-TM
AFT68605.1             0.168  41  0.170  22  0.295  11  0.226   0.190 N  0.510      SignalP-TM
AFT68606.1             0.107  31  0.126  49  0.209  42  0.119   0.122 N  0.570      SignalP-noTM
AFT68607.1             0.126  26  0.142  11  0.298   1  0.191   0.165 N  0.570      SignalP-noTM
AFT68608.1             0.104  64  0.116  18  0.168  14  0.130   0.123 N  0.570      SignalP-noTM
AFT68609.1             0.139  19  0.162  11  0.333   1  0.256   0.206 N  0.570      SignalP-noTM
AFT68610.1             0.119  32  0.155  19  0.378  15  0.215   0.183 N  0.570      SignalP-noTM
AFT68611.1             0.104  33  0.108  11  0.187   2  0.114   0.111 N  0.570      SignalP-noTM
AFT68612.1             0.103  30  0.117  30  0.155   2  0.122   0.119 N  0.570      SignalP-noTM
AFT68613.1             0.139  17  0.184  17  0.307   2  0.254   0.210 N  0.510      SignalP-TM
AFT68614.1             0.103  31  0.139  14  0.236   9  0.191   0.163 N  0.570      SignalP-noTM
AFT68615.1             0.109  61  0.146  20  0.306   9  0.181   0.163 N  0.570      SignalP-noTM
AFT68616.1             0.135  62  0.123  23  0.173  15  0.117   0.120 N  0.570      SignalP-noTM
AFT68617.1             0.201  26  0.135  40  0.194  38  0.088   0.113 N  0.570      SignalP-noTM
AFT68618.1             0.131  35  0.108  35  0.152   2  0.084   0.097 N  0.570      SignalP-noTM
AFT68619.1             0.107  38  0.101  55  0.124   8  0.094   0.098 N  0.570      SignalP-noTM
AFT68620.1             0.133  47  0.155  47  0.249  31  0.154   0.155 N  0.570      SignalP-noTM
AFT68621.1             0.128  20  0.134  14  0.206   5  0.183   0.152 N  0.510      SignalP-TM
AFT68622.1             0.805  33  0.757  33  0.929  20  0.803   0.779 Y  0.570      SignalP-noTM
AFT68623.1             0.111  24  0.107  67  0.122  54  0.089   0.099 N  0.570      SignalP-noTM
AFT68624.1             0.148  24  0.107  24  0.166   2  0.089   0.099 N  0.570      SignalP-noTM
AFT68625.1             0.158  62  0.144  52  0.279  50  0.104   0.125 N  0.570      SignalP-noTM
AFT68626.1             0.125  20  0.159  20  0.322  26  0.171   0.165 N  0.570      SignalP-noTM
AFT68627.1             0.116  21  0.101  38  0.113   1  0.087   0.094 N  0.570      SignalP-noTM
AFT68628.1             0.111  24  0.106  63  0.130  54  0.078   0.095 N  0.510      SignalP-TM
AFT68629.1             0.105  68  0.194  11  0.540   3  0.388   0.285 N  0.570      SignalP-noTM
AFT68630.1             0.159  28  0.145  28  0.183   8  0.147   0.146 N  0.570      SignalP-noTM
AFT68631.1             0.249  46  0.154  46  0.184  12  0.108   0.133 N  0.570      SignalP-noTM
AFT68632.1             0.100  24  0.102  42  0.111  37  0.088   0.095 N  0.570      SignalP-noTM
AFT68633.1             0.183  34  0.175  34  0.257  29  0.125   0.156 N  0.510      SignalP-TM
AFT68634.1             0.121  19  0.128  19  0.197  15  0.129   0.129 N  0.570      SignalP-noTM
AFT68635.1             0.143  36  0.127  36  0.180  49  0.104   0.116 N  0.570      SignalP-noTM
AFT68636.1             0.199  34  0.138  51  0.237  40  0.117   0.130 N  0.510      SignalP-TM
AFT68637.1             0.125  59  0.110  59  0.177   1  0.103   0.106 N  0.570      SignalP-noTM
AFT68638.1             0.122  26  0.159  12  0.319   7  0.263   0.208 N  0.570      SignalP-noTM
AFT68639.1             0.144  37  0.120  11  0.189   1  0.146   0.132 N  0.570      SignalP-noTM
AFT68640.1             0.104  29  0.111  14  0.149   9  0.123   0.117 N  0.570      SignalP-noTM
AFT68641.1             0.136  32  0.127  11  0.221   1  0.154   0.140 N  0.570      SignalP-noTM
AFT68642.1             0.197  46  0.147  46  0.147  36  0.096   0.128 N  0.510      SignalP-TM
AFT68643.1             0.142  69  0.122  11  0.210   1  0.148   0.134 N  0.570      SignalP-noTM
AFT68644.1             0.124  34  0.181  11  0.413   2  0.334   0.253 N  0.570      SignalP-noTM
AFT68645.1             0.103  45  0.112  45  0.180   1  0.100   0.106 N  0.570      SignalP-noTM
AFT68646.1             0.105  44  0.115  12  0.178   4  0.134   0.124 N  0.570      SignalP-noTM
AFT68647.1             0.137  22  0.150  22  0.290  18  0.163   0.156 N  0.570      SignalP-noTM
AFT68648.1             0.862  28  0.638  28  0.753  26  0.387   0.545 Y  0.510      SignalP-TM
AFT68649.1             0.108  24  0.108  11  0.154   2  0.118   0.112 N  0.570      SignalP-noTM
AFT68650.1             0.291  28  0.186  28  0.191  10  0.142   0.165 N  0.570      SignalP-noTM
AFT68651.1             0.172  41  0.258  22  0.545  11  0.402   0.325 N  0.570      SignalP-noTM
AFT68652.1             0.101  19  0.107  46  0.126  44  0.091   0.099 N  0.570      SignalP-noTM
AFT68653.1             0.141  61  0.116  61  0.154   7  0.089   0.104 N  0.570      SignalP-noTM
AFT68654.1             0.107  61  0.151  11  0.301   2  0.228   0.187 N  0.570      SignalP-noTM
AFT68655.1             0.115  51  0.102  51  0.167   1  0.091   0.097 N  0.570      SignalP-noTM
AFT68656.1             0.161  12  0.105  58  0.135  48  0.067   0.091 N  0.510      SignalP-TM
AFT68657.1             0.123  20  0.110  11  0.193   1  0.113   0.111 N  0.510      SignalP-TM
AFT68658.1             0.269  39  0.247  21  0.758  13  0.497   0.365 N  0.570      SignalP-noTM
AFT68659.1             0.203  28  0.267  28  0.603  22  0.303   0.284 N  0.570      SignalP-noTM
AFT68660.1             0.123  52  0.149  11  0.304   1  0.222   0.183 N  0.570      SignalP-noTM
AFT68661.1             0.125  39  0.115  39  0.118  34  0.088   0.102 N  0.570      SignalP-noTM
AFT68662.1             0.153  19  0.136  19  0.176  18  0.108   0.123 N  0.570      SignalP-noTM
AFT68663.1             0.125  23  0.098  70  0.099  62  0.079   0.089 N  0.570      SignalP-noTM
AFT68664.1             0.171  18  0.370  18  0.911   1  0.821   0.582 Y  0.570      SignalP-noTM
AFT68665.1             0.121  10  0.107  50  0.131  26  0.101   0.104 N  0.570      SignalP-noTM
AFT68666.1             0.123  35  0.122  35  0.172  31  0.106   0.114 N  0.570      SignalP-noTM
AFT68667.1             0.210  32  0.208  32  0.474   8  0.301   0.252 N  0.570      SignalP-noTM
AFT68668.1             0.126  51  0.118  31  0.224   1  0.125   0.121 N  0.570      SignalP-noTM
AFT68669.1             0.225  52  0.164  52  0.214  23  0.111   0.139 N  0.570      SignalP-noTM
AFT68670.1             0.112  60  0.134  11  0.258   3  0.183   0.157 N  0.570      SignalP-noTM
AFT68671.1             0.408  46  0.223  46  0.290  17  0.134   0.181 N  0.570      SignalP-noTM
AFT68672.1             0.104  56  0.120  11  0.229   1  0.134   0.126 N  0.570      SignalP-noTM
AFT68673.1             0.309  18  0.234  18  0.245   1  0.191   0.214 N  0.570      SignalP-noTM
AFT68674.1             0.112  56  0.112  22  0.166  13  0.113   0.113 N  0.570      SignalP-noTM
AFT68675.1             0.156  28  0.132  28  0.192   2  0.127   0.130 N  0.570      SignalP-noTM
AFT68676.1             0.130  44  0.140  23  0.256  21  0.163   0.151 N  0.570      SignalP-noTM
AFT68677.1             0.122  53  0.109  11  0.205   3  0.121   0.115 N  0.570      SignalP-noTM
AFT68678.1             0.117  29  0.115  38  0.142  41  0.104   0.110 N  0.570      SignalP-noTM
AFT68679.1             0.209  34  0.143  34  0.215  33  0.101   0.127 N  0.510      SignalP-TM
AFT68680.1             0.151  51  0.145  51  0.171  50  0.108   0.128 N  0.570      SignalP-noTM
AFT68681.1             0.158  30  0.121  30  0.120  58  0.087   0.105 N  0.570      SignalP-noTM
AFT68682.1             0.213  23  0.427  23  0.933  16  0.851   0.626 Y  0.570      SignalP-noTM
AFT68683.1             0.113  23  0.125  36  0.197  33  0.130   0.128 N  0.570      SignalP-noTM
AFT68684.1             0.135  36  0.117  36  0.118  35  0.094   0.106 N  0.570      SignalP-noTM
AFT68685.1             0.896  28  0.881  28  0.944  20  0.862   0.872 Y  0.570      SignalP-noTM
AFT68686.1             0.101  32  0.095  23  0.116  21  0.084   0.091 N  0.510      SignalP-TM
AFT68687.1             0.109  34  0.117  11  0.206   1  0.130   0.123 N  0.570      SignalP-noTM
AFT68688.1             0.109  33  0.114  44  0.143  32  0.101   0.108 N  0.570      SignalP-noTM
AFT68689.1             0.758  28  0.822  28  0.946  19  0.881   0.850 Y  0.570      SignalP-noTM
AFT68690.1             0.859  27  0.878  27  0.990  10  0.928   0.901 Y  0.570      SignalP-noTM
AFT68691.1             0.129  26  0.202  26  0.385  17  0.289   0.234 N  0.510      SignalP-TM
AFT68692.1             0.253  19  0.244  19  0.357   2  0.259   0.249 N  0.510      SignalP-TM
AFT68693.1             0.200  31  0.147  31  0.143  10  0.110   0.130 N  0.570      SignalP-noTM
AFT68694.1             0.124  63  0.185  11  0.404   3  0.348   0.261 N  0.570      SignalP-noTM
AFT68695.1             0.139  29  0.143  11  0.276   5  0.217   0.178 N  0.570      SignalP-noTM
AFT68696.1             0.231  25  0.120  25  0.126  37  0.072   0.102 N  0.510      SignalP-TM
AFT68697.1             0.123  54  0.103  61  0.120   5  0.085   0.095 N  0.570      SignalP-noTM
AFT68698.1             0.120  53  0.138  53  0.311  44  0.131   0.134 N  0.570      SignalP-noTM
AFT68699.1             0.116  43  0.106  43  0.123  25  0.097   0.102 N  0.570      SignalP-noTM
AFT68700.1             0.634  33  0.654  33  0.967  14  0.799   0.722 Y  0.570      SignalP-noTM
AFT68701.1             0.130  51  0.101  51  0.115   1  0.068   0.089 N  0.510      SignalP-TM
AFT68702.1             0.121  45  0.101  11  0.191   1  0.091   0.097 N  0.510      SignalP-TM
AFT68703.1             0.112  40  0.132  40  0.209  35  0.121   0.127 N  0.570      SignalP-noTM
AFT68704.1             0.130  34  0.106  48  0.119  44  0.080   0.094 N  0.570      SignalP-noTM
AFT68705.1             0.202  45  0.139  45  0.132  38  0.078   0.110 N  0.570      SignalP-noTM
AFT68706.1             0.149  22  0.143  22  0.200   1  0.148   0.146 N  0.570      SignalP-noTM
AFT68707.1             0.219  37  0.364  21  0.908  16  0.810   0.574 Y  0.570      SignalP-noTM
AFT68708.1             0.107  32  0.097  67  0.103  64  0.078   0.088 N  0.570      SignalP-noTM
AFT68709.1             0.813  23  0.807  23  0.870  19  0.776   0.793 Y  0.570      SignalP-noTM
AFT68710.1             0.110  22  0.103  35  0.116  34  0.095   0.099 N  0.570      SignalP-noTM
AFT68711.1             0.467  20  0.281  20  0.346  18  0.167   0.227 N  0.570      SignalP-noTM
AFT68712.1             0.132  23  0.127  23  0.188  11  0.125   0.126 N  0.570      SignalP-noTM
AFT68713.1             0.110  22  0.127  12  0.190   3  0.159   0.142 N  0.570      SignalP-noTM
AFT68714.1             0.105  66  0.116  11  0.207   2  0.126   0.121 N  0.570      SignalP-noTM
AFT68715.1             0.120  42  0.114  42  0.141  41  0.100   0.108 N  0.570      SignalP-noTM
AFT68716.1             0.174  27  0.149  27  0.196  37  0.109   0.130 N  0.570      SignalP-noTM
AFT68717.1             0.106  55  0.111  60  0.156  49  0.108   0.110 N  0.570      SignalP-noTM
AFT68718.1             0.157  39  0.118  39  0.126  36  0.079   0.100 N  0.570      SignalP-noTM
AFT68719.1             0.108  21  0.103  21  0.118   8  0.097   0.100 N  0.570      SignalP-noTM
AFT68720.1             0.109  66  0.101  15  0.142   7  0.100   0.100 N  0.510      SignalP-TM
AFT68721.1             0.371  49  0.215  49  0.198  44  0.103   0.173 N  0.510      SignalP-TM
AFT68722.1             0.153  27  0.185  27  0.360  24  0.204   0.192 N  0.510      SignalP-TM
AFT68723.1             0.109  61  0.121  18  0.193   8  0.140   0.128 N  0.510      SignalP-TM
AFT68724.1             0.167  38  0.227  38  0.440  27  0.220   0.225 N  0.510      SignalP-TM
AFT68725.1             0.200  19  0.404  19  0.897  17  0.802   0.591 Y  0.570      SignalP-noTM
AFT68726.1             0.135  42  0.150  42  0.327  14  0.175   0.162 N  0.570      SignalP-noTM
AFT68727.1             0.147  57  0.129  57  0.189  42  0.104   0.117 N  0.570      SignalP-noTM
AFT68728.1             0.201  43  0.234  43  0.439  38  0.145   0.201 N  0.510      SignalP-TM
AFT68729.1             0.130  30  0.091  11  0.110   4  0.089   0.090 N  0.510      SignalP-TM
AFT68730.1             0.148  36  0.125  36  0.181   3  0.110   0.118 N  0.570      SignalP-noTM
AFT68731.1             0.110  21  0.118  14  0.178  10  0.134   0.125 N  0.570      SignalP-noTM
AFT68732.1             0.124  21  0.158  11  0.370   1  0.229   0.192 N  0.570      SignalP-noTM
AFT68733.1             0.150  39  0.145  39  0.303  43  0.134   0.140 N  0.570      SignalP-noTM
AFT68734.1             0.135  59  0.178  23  0.492  17  0.272   0.222 N  0.570      SignalP-noTM
AFT68735.1             0.148  20  0.292  20  0.719  11  0.573   0.424 N  0.570      SignalP-noTM
AFT68736.1             0.119  28  0.134  19  0.213  16  0.171   0.148 N  0.510      SignalP-TM
AFT68737.1             0.105  30  0.109  45  0.138  41  0.091   0.101 N  0.570      SignalP-noTM
AFT68738.1             0.118  31  0.112  31  0.115  20  0.090   0.102 N  0.570      SignalP-noTM
AFT68739.1             0.129  69  0.121  11  0.207   2  0.148   0.133 N  0.570      SignalP-noTM
AFT68740.1             0.534  27  0.461  27  0.591  23  0.403   0.440 N  0.510      SignalP-TM
AFT68741.1             0.802  20  0.874  20  0.968  18  0.945   0.907 Y  0.570      SignalP-noTM
AFT68742.1             0.175  32  0.173  32  0.272  29  0.109   0.150 N  0.510      SignalP-TM
AFT68743.1             0.115  39  0.095  69  0.099  65  0.074   0.085 N  0.570      SignalP-noTM
AFT68744.1             0.175  34  0.218  34  0.482  31  0.246   0.231 N  0.570      SignalP-noTM
AFT68745.1             0.515  22  0.658  22  0.947  11  0.877   0.761 Y  0.570      SignalP-noTM
AFT68746.1             0.316  25  0.417  25  0.903  13  0.680   0.540 N  0.570      SignalP-noTM
AFT68747.1             0.163  39  0.117  39  0.104  64  0.073   0.096 N  0.570      SignalP-noTM
AFT68748.1             0.180  20  0.135  20  0.136  57  0.103   0.120 N  0.570      SignalP-noTM
AFT68749.1             0.119  27  0.112  54  0.139  51  0.101   0.107 N  0.570      SignalP-noTM
AFT68750.1             0.118  14  0.133  14  0.195   1  0.152   0.142 N  0.570      SignalP-noTM
AFT68751.1             0.148  49  0.157  11  0.410   2  0.240   0.188 N  0.510      SignalP-TM
AFT68752.1             0.129  21  0.100  47  0.127  36  0.076   0.091 N  0.510      SignalP-TM
AFT68753.1             0.110  70  0.114  19  0.172  10  0.111   0.113 N  0.570      SignalP-noTM
AFT68754.1             0.126  25  0.124  11  0.180   2  0.159   0.141 N  0.570      SignalP-noTM
AFT68755.1             0.101  27  0.113  11  0.187   1  0.123   0.118 N  0.570      SignalP-noTM
AFT68756.1             0.107  63  0.107  44  0.138  33  0.105   0.106 N  0.570      SignalP-noTM
AFT68757.1             0.116  19  0.109  19  0.118  10  0.088   0.099 N  0.570      SignalP-noTM
AFT68758.1             0.157  31  0.184  31  0.312  30  0.174   0.180 N  0.510      SignalP-TM
AFT68759.1             0.291  19  0.178  19  0.235   6  0.127   0.154 N  0.570      SignalP-noTM
AFT68760.1             0.109  20  0.149  11  0.313   1  0.213   0.179 N  0.570      SignalP-noTM
AFT68761.1             0.148  52  0.147  52  0.233   1  0.127   0.138 N  0.570      SignalP-noTM
AFT68762.1             0.108  28  0.114  11  0.193   1  0.123   0.118 N  0.570      SignalP-noTM
AFT68763.1             0.441  53  0.235  53  0.193  50  0.110   0.177 N  0.570      SignalP-noTM
AFT68764.1             0.264  23  0.156  11  0.409   1  0.229   0.183 N  0.510      SignalP-TM
AFT68765.1             0.135  52  0.126  52  0.179  49  0.101   0.114 N  0.570      SignalP-noTM
AFT68766.1             0.115  33  0.106  18  0.136  11  0.106   0.106 N  0.570      SignalP-noTM
AFT68767.1             0.119  59  0.113  59  0.159  26  0.092   0.103 N  0.570      SignalP-noTM
AFT68768.1             0.603  26  0.674  26  0.941   8  0.832   0.748 Y  0.570      SignalP-noTM
AFT68769.1             0.104  25  0.100  35  0.114   2  0.090   0.095 N  0.570      SignalP-noTM
AFT68770.1             0.115  45  0.229  12  0.585   3  0.534   0.372 N  0.570      SignalP-noTM
AFT68771.1             0.406  23  0.414  23  0.599   4  0.460   0.431 N  0.510      SignalP-TM
AFT68772.1             0.203  32  0.143  32  0.127  31  0.085   0.116 N  0.570      SignalP-noTM
AFT68773.1             0.118  36  0.136  45  0.242  40  0.141   0.138 N  0.570      SignalP-noTM
AFT68774.1             0.100  53  0.109  11  0.156   2  0.125   0.116 N  0.570      SignalP-noTM
AFT68775.1             0.103  21  0.108  21  0.142  11  0.103   0.106 N  0.570      SignalP-noTM
AFT68776.1             0.121  27  0.136  11  0.250   3  0.180   0.157 N  0.570      SignalP-noTM
AFT68777.1             0.170  47  0.136  47  0.207   1  0.110   0.124 N  0.570      SignalP-noTM
AFT68778.1             0.140  28  0.118  28  0.150  45  0.086   0.103 N  0.570      SignalP-noTM
AFT68779.1             0.122  23  0.250  23  0.700   2  0.531   0.382 N  0.570      SignalP-noTM
AFT68780.1             0.152  11  0.137  11  0.177  45  0.118   0.128 N  0.570      SignalP-noTM
AFT68781.1             0.606  28  0.299  28  0.229   1  0.158   0.247 N  0.510      SignalP-TM
AFT68782.1             0.110  40  0.100  50  0.148  39  0.062   0.086 N  0.510      SignalP-TM
AFT68783.1             0.193  25  0.294  25  0.627  24  0.439   0.348 N  0.510      SignalP-TM
AFT68784.1             0.118  29  0.134  29  0.246  24  0.125   0.130 N  0.570      SignalP-noTM
AFT68785.1             0.102  21  0.101  41  0.123   1  0.091   0.096 N  0.570      SignalP-noTM
AFT68786.1             0.266  22  0.146  22  0.128  35  0.077   0.114 N  0.570      SignalP-noTM
AFT68787.1             0.119  19  0.104  53  0.128  41  0.098   0.101 N  0.570      SignalP-noTM
AFT68788.1             0.102  64  0.098  64  0.110   6  0.084   0.092 N  0.570      SignalP-noTM
AFT68789.1             0.176  27  0.158  11  0.281   6  0.259   0.195 N  0.510      SignalP-TM
AFT68790.1             0.110  23  0.164  12  0.342   6  0.268   0.202 N  0.510      SignalP-TM
AFT68791.1             0.159  52  0.115  52  0.129  20  0.089   0.105 N  0.510      SignalP-TM
AFT68792.1             0.210  20  0.245  20  0.383  18  0.276   0.257 N  0.510      SignalP-TM
AFT68793.1             0.136  25  0.172  25  0.303  24  0.216   0.193 N  0.570      SignalP-noTM
AFT68794.1             0.171  57  0.159  57  0.216  53  0.118   0.140 N  0.570      SignalP-noTM
AFT68795.1             0.237  62  0.217  12  0.586   6  0.474   0.338 N  0.570      SignalP-noTM
AFT68796.1             0.247  44  0.143  44  0.203   8  0.103   0.124 N  0.570      SignalP-noTM
AFT68797.1             0.131  41  0.150  11  0.385   1  0.201   0.174 N  0.570      SignalP-noTM
AFT68798.1             0.412  22  0.583  22  0.915   2  0.853   0.710 Y  0.570      SignalP-noTM
AFT68799.1             0.147  29  0.160  20  0.268   6  0.206   0.182 N  0.570      SignalP-noTM
AFT68800.1             0.318  45  0.183  45  0.174   1  0.115   0.151 N  0.570      SignalP-noTM
AFT68801.1             0.119  56  0.103  11  0.137   1  0.106   0.104 N  0.510      SignalP-TM
AFT68802.1             0.110  47  0.111  11  0.167   2  0.125   0.117 N  0.570      SignalP-noTM
AFT68803.1             0.318  26  0.255  26  0.375   3  0.225   0.241 N  0.570      SignalP-noTM
AFT68804.1             0.137  19  0.159  19  0.360   1  0.199   0.174 N  0.510      SignalP-TM
AFT68805.1             0.138  35  0.140  11  0.260   1  0.193   0.160 N  0.510      SignalP-TM
AFT68806.1             0.185  37  0.140  37  0.139  11  0.108   0.125 N  0.570      SignalP-noTM
AFT68807.1             0.505  41  0.247  41  0.163  40  0.090   0.174 N  0.570      SignalP-noTM
AFT68808.1             0.638  33  0.660  33  0.971  14  0.845   0.747 Y  0.570      SignalP-noTM
AFT68809.1             0.546  19  0.308  19  0.481   1  0.231   0.280 N  0.510      SignalP-TM
AFT68810.1             0.631  23  0.652  23  0.870   2  0.707   0.678 Y  0.570      SignalP-noTM
AFT68811.1             0.131  36  0.098  36  0.120   1  0.081   0.092 N  0.510      SignalP-TM
AFT68812.1             0.111  23  0.161  11  0.391   1  0.238   0.197 N  0.570      SignalP-noTM
AFT68813.1             0.133  52  0.149  11  0.312   3  0.219   0.182 N  0.570      SignalP-noTM
AFT68814.1             0.116  40  0.101  31  0.117  12  0.091   0.097 N  0.570      SignalP-noTM
AFT68815.1             0.146  36  0.121  36  0.112  24  0.087   0.105 N  0.570      SignalP-noTM
AFT68816.1             0.573  23  0.670  23  0.890  21  0.762   0.713 Y  0.570      SignalP-noTM
AFT68817.1             0.633  24  0.689  24  0.918   1  0.809   0.745 Y  0.570      SignalP-noTM
AFT68818.1             0.200  53  0.169  53  0.292  15  0.203   0.182 N  0.510      SignalP-TM
AFT68819.1             0.191  35  0.158  35  0.313   1  0.115   0.142 N  0.510      SignalP-TM
AFT68820.1             0.286  23  0.261  23  0.386  22  0.234   0.251 N  0.510      SignalP-TM
AFT68821.1             0.554  38  0.498  38  0.660  35  0.297   0.424 N  0.510      SignalP-TM
AFT68822.1             0.143  18  0.126  18  0.140   9  0.111   0.121 N  0.510      SignalP-TM
AFT68823.1             0.336  35  0.290  35  0.387  33  0.223   0.266 N  0.510      SignalP-TM
AFT68824.1             0.100  27  0.107  11  0.167   2  0.114   0.111 N  0.570      SignalP-noTM
AFT68825.1             0.104  37  0.104  26  0.128  15  0.090   0.097 N  0.570      SignalP-noTM
AFT68826.1             0.128  39  0.125  39  0.155  43  0.103   0.115 N  0.570      SignalP-noTM
AFT68827.1             0.199  48  0.176  48  0.239  47  0.119   0.149 N  0.570      SignalP-noTM
AFT68828.1             0.145  29  0.119  29  0.131  51  0.094   0.107 N  0.570      SignalP-noTM
AFT68829.1             0.104  50  0.099  70  0.116  27  0.083   0.093 N  0.510      SignalP-TM
AFT68830.1             0.193  27  0.147  27  0.214   3  0.135   0.141 N  0.570      SignalP-noTM
AFT68831.1             0.106  40  0.094  69  0.099  19  0.079   0.087 N  0.570      SignalP-noTM
AFT68832.1             0.118  57  0.120  11  0.211   1  0.135   0.127 N  0.570      SignalP-noTM
AFT68833.1             0.312  37  0.372  26  0.943  21  0.901   0.621 Y  0.570      SignalP-noTM
AFT68834.1             0.228  27  0.305  18  0.830   2  0.688   0.485 N  0.570      SignalP-noTM
AFT68835.1             0.103  33  0.122  11  0.184   1  0.147   0.133 N  0.570      SignalP-noTM
AFT68836.1             0.113  21  0.105  36  0.125  34  0.091   0.099 N  0.570      SignalP-noTM
AFT68837.1             0.112  36  0.121  11  0.210   2  0.144   0.132 N  0.570      SignalP-noTM
AFT68838.1             0.140  29  0.113  29  0.149  65  0.084   0.102 N  0.510      SignalP-TM
AFT68839.1             0.167  23  0.253  23  0.670   2  0.399   0.322 N  0.570      SignalP-noTM
AFT68840.1             0.113  35  0.098  35  0.108  45  0.070   0.085 N  0.570      SignalP-noTM
AFT68841.1             0.416  25  0.623  25  0.969  21  0.923   0.764 Y  0.570      SignalP-noTM
AFT68842.1             0.105  46  0.114  11  0.213   2  0.119   0.116 N  0.570      SignalP-noTM
AFT68843.1             0.163  25  0.122  25  0.114  39  0.084   0.104 N  0.570      SignalP-noTM
AFT68844.1             0.114  28  0.103  59  0.139  52  0.087   0.095 N  0.570      SignalP-noTM
AFT68845.1             0.402  22  0.591  22  0.932   2  0.875   0.725 Y  0.570      SignalP-noTM
AFT68846.1             0.375  34  0.181  34  0.117  53  0.084   0.135 N  0.570      SignalP-noTM
AFT68847.1             0.112  12  0.105  66  0.143  35  0.084   0.097 N  0.510      SignalP-TM
AFT68848.1             0.139  25  0.175  11  0.365   1  0.317   0.228 N  0.510      SignalP-TM
AFT68849.1             0.348  49  0.307  49  0.491  36  0.188   0.263 N  0.510      SignalP-TM
AFT68850.1             0.184  35  0.126  35  0.112  53  0.077   0.103 N  0.570      SignalP-noTM
AFT68851.1             0.125  25  0.116  43  0.149  24  0.107   0.112 N  0.570      SignalP-noTM
AFT68852.1             0.113  42  0.115  13  0.156   7  0.134   0.124 N  0.570      SignalP-noTM
AFT68853.1             0.179  22  0.216  22  0.392  21  0.244   0.229 N  0.570      SignalP-noTM
AFT68854.1             0.135  28  0.182  11  0.401  10  0.344   0.258 N  0.570      SignalP-noTM
AFT68855.1             0.182  22  0.163  22  0.180   3  0.148   0.156 N  0.570      SignalP-noTM
AFT68856.1             0.833  20  0.878  20  0.959  16  0.909   0.893 Y  0.570      SignalP-noTM
AFT68857.1             0.119  57  0.203  14  0.481   9  0.416   0.303 N  0.570      SignalP-noTM
AFT68858.1             0.174  27  0.169  27  0.244  10  0.181   0.174 N  0.570      SignalP-noTM
AFT68859.1             0.175  22  0.119  22  0.197  54  0.085   0.103 N  0.570      SignalP-noTM
AFT68860.1             0.106  30  0.119  30  0.170  20  0.131   0.125 N  0.570      SignalP-noTM
AFT68861.1             0.119  18  0.109  43  0.131  41  0.090   0.100 N  0.570      SignalP-noTM
AFT68862.1             0.125  31  0.127  31  0.244   2  0.126   0.127 N  0.570      SignalP-noTM
AFT68863.1             0.106  28  0.110  28  0.145   3  0.109   0.109 N  0.570      SignalP-noTM
AFT68864.1             0.127  38  0.126  17  0.227   9  0.142   0.133 N  0.570      SignalP-noTM
AFT68865.1             0.132  23  0.121  23  0.164   1  0.110   0.116 N  0.570      SignalP-noTM
AFT68866.1             0.128  35  0.152  22  0.286  20  0.200   0.170 N  0.510      SignalP-TM
AFT68867.1             0.600  28  0.727  28  0.968  12  0.895   0.806 Y  0.570      SignalP-noTM
AFT68868.1             0.877  34  0.876  34  0.943  33  0.690   0.788 Y  0.570      SignalP-noTM
AFT68869.1             0.126  49  0.106  49  0.119  24  0.085   0.097 N  0.570      SignalP-noTM
AFT68870.1             0.139  32  0.167  11  0.346   1  0.275   0.218 N  0.570      SignalP-noTM
AFT68871.1             0.136  33  0.119  33  0.165   6  0.116   0.117 N  0.570      SignalP-noTM
AFT68872.1             0.136  29  0.109  11  0.152   4  0.127   0.115 N  0.510      SignalP-TM
AFT68873.1             0.125  17  0.188  17  0.359   9  0.269   0.226 N  0.570      SignalP-noTM
AFT68874.1             0.162  56  0.128  56  0.152  47  0.088   0.109 N  0.570      SignalP-noTM
AFT68875.1             0.110  31  0.135  12  0.241   3  0.190   0.161 N  0.570      SignalP-noTM
AFT68876.1             0.125  18  0.111  18  0.131   7  0.102   0.107 N  0.570      SignalP-noTM
AFT68877.1             0.137  58  0.110  58  0.123  33  0.087   0.100 N  0.570      SignalP-noTM
AFT68878.1             0.109  46  0.108  69  0.145   1  0.100   0.104 N  0.570      SignalP-noTM
AFT68879.1             0.122  62  0.123  47  0.198  40  0.106   0.115 N  0.570      SignalP-noTM
AFT68880.1             0.120  25  0.112  25  0.124  22  0.093   0.103 N  0.570      SignalP-noTM
AFT68881.1             0.648  23  0.774  23  0.980   8  0.939   0.852 Y  0.570      SignalP-noTM
AFT68882.1             0.114  42  0.107  28  0.155   1  0.097   0.102 N  0.570      SignalP-noTM
AFT68883.1             0.111  33  0.111  33  0.135  22  0.096   0.106 N  0.510      SignalP-TM
AFT68884.1             0.174  41  0.161  41  0.227  37  0.122   0.147 N  0.510      SignalP-TM
AFT68885.1             0.115  56  0.188  51  0.440  49  0.160   0.175 N  0.570      SignalP-noTM
AFT68886.1             0.121  46  0.107  46  0.136   5  0.095   0.101 N  0.570      SignalP-noTM
AFT68887.1             0.201  25  0.176  25  0.373   1  0.174   0.175 N  0.570      SignalP-noTM
AFT68888.1             0.130  40  0.128  40  0.150  44  0.102   0.116 N  0.570      SignalP-noTM
AFT68889.1             0.104  43  0.113  20  0.141  11  0.105   0.109 N  0.570      SignalP-noTM
AFT68890.1             0.106  35  0.102  70  0.111  64  0.082   0.093 N  0.570      SignalP-noTM
AFT68891.1             0.123  70  0.130  11  0.228   2  0.168   0.148 N  0.570      SignalP-noTM
AFT68892.1             0.307  48  0.187  48  0.198  47  0.125   0.158 N  0.570      SignalP-noTM
AFT68893.1             0.597  26  0.695  26  0.904  12  0.817   0.753 Y  0.570      SignalP-noTM
AFT68894.1             0.672  18  0.653  18  0.819   1  0.657   0.655 Y  0.570      SignalP-noTM
AFT68895.1             0.114  24  0.114  11  0.174   3  0.139   0.124 N  0.510      SignalP-TM
AFT68896.1             0.106  19  0.182  11  0.405   2  0.335   0.254 N  0.570      SignalP-noTM
AFT68897.1             0.109  27  0.107  68  0.131   2  0.106   0.107 N  0.570      SignalP-noTM
AFT68898.1             0.107  39  0.122  17  0.201   7  0.140   0.130 N  0.570      SignalP-noTM
AFT68899.1             0.269  23  0.492  23  0.955  11  0.913   0.690 Y  0.570      SignalP-noTM
AFT68900.1             0.118  37  0.106  55  0.122  52  0.092   0.099 N  0.570      SignalP-noTM
AFT68901.1             0.199  16  0.236  16  0.540  12  0.282   0.258 N  0.570      SignalP-noTM
AFT68902.1             0.201  22  0.270  22  0.688   3  0.421   0.326 N  0.510      SignalP-TM
AFT68903.1             0.102  22  0.144  11  0.284   3  0.201   0.171 N  0.570      SignalP-noTM
AFT68904.1             0.118  33  0.183  33  0.434  27  0.270   0.224 N  0.570      SignalP-noTM
AFT68905.1             0.116  45  0.119  27  0.147  19  0.116   0.118 N  0.570      SignalP-noTM
AFT68906.1             0.104  27  0.098  13  0.116   5  0.098   0.098 N  0.570      SignalP-noTM
AFT68907.1             0.491  23  0.637  23  0.929   1  0.845   0.734 Y  0.570      SignalP-noTM
AFT68908.1             0.131  50  0.152  12  0.315   5  0.241   0.194 N  0.570      SignalP-noTM
AFT68909.1             0.108  31  0.105  56  0.146  28  0.102   0.103 N  0.570      SignalP-noTM
AFT68910.1             0.102  53  0.099  61  0.125  51  0.083   0.092 N  0.570      SignalP-noTM
AFT68911.1             0.108  35  0.121  41  0.152  33  0.111   0.116 N  0.570      SignalP-noTM
AFT68912.1             0.851  20  0.894  20  0.963  11  0.940   0.916 Y  0.570      SignalP-noTM
AFT68913.1             0.582  24  0.691  24  0.924  21  0.822   0.752 Y  0.570      SignalP-noTM
AFT68914.1             0.290  30  0.233  23  0.570   1  0.310   0.262 N  0.510      SignalP-TM
AFT68915.1             0.118  43  0.109  57  0.137  55  0.080   0.098 N  0.510      SignalP-TM
AFT68916.1             0.119  22  0.102  11  0.146   1  0.104   0.103 N  0.510      SignalP-TM
AFT68917.1             0.110  30  0.116  11  0.203   3  0.136   0.123 N  0.510      SignalP-TM
AFT68918.1             0.113  63  0.101  63  0.103  25  0.079   0.091 N  0.570      SignalP-noTM
AFT68919.1             0.146  46  0.282  28  0.690  21  0.553   0.410 N  0.570      SignalP-noTM
AFT68920.1             0.210  25  0.163  25  0.242  13  0.131   0.148 N  0.570      SignalP-noTM
AFT68921.1             0.106  61  0.105  61  0.134  29  0.096   0.101 N  0.570      SignalP-noTM
AFT68922.1             0.107  48  0.132  12  0.236   4  0.181   0.155 N  0.570      SignalP-noTM
AFT68923.1             0.141  67  0.180  14  0.372   9  0.311   0.241 N  0.570      SignalP-noTM
AFT68924.1             0.250  29  0.246  29  0.305  23  0.201   0.229 N  0.510      SignalP-TM
AFT68925.1             0.110  22  0.108  61  0.139  19  0.097   0.103 N  0.570      SignalP-noTM
AFT68926.1             0.134  14  0.117  14  0.149  35  0.105   0.111 N  0.570      SignalP-noTM
AFT68927.1             0.188  45  0.119  45  0.114  44  0.068   0.095 N  0.570      SignalP-noTM
AFT68928.1             0.155  47  0.136  47  0.151  46  0.094   0.116 N  0.570      SignalP-noTM
AFT68929.1             0.209  27  0.173  27  0.288  21  0.146   0.161 N  0.570      SignalP-noTM
AFT68930.1             0.110  30  0.164  17  0.317  15  0.252   0.205 N  0.570      SignalP-noTM
AFT68931.1             0.137  23  0.170  23  0.322  11  0.230   0.198 N  0.570      SignalP-noTM
AFT68932.1             0.140  51  0.138  19  0.180  14  0.143   0.141 N  0.570      SignalP-noTM
AFT68933.1             0.128  23  0.113  23  0.139  22  0.078   0.096 N  0.570      SignalP-noTM
AFT68934.1             0.270  28  0.175  28  0.246   2  0.158   0.167 N  0.570      SignalP-noTM
AFT68935.1             0.258  35  0.167  35  0.169  34  0.092   0.132 N  0.570      SignalP-noTM
AFT68936.1             0.158  27  0.135  27  0.208   4  0.134   0.134 N  0.570      SignalP-noTM
AFT68937.1             0.185  49  0.136  11  0.292   1  0.176   0.151 N  0.510      SignalP-TM
AFT68938.1             0.105  28  0.099  11  0.144   1  0.095   0.097 N  0.510      SignalP-TM
AFT68939.1             0.127  24  0.114  11  0.171   3  0.134   0.122 N  0.510      SignalP-TM
AFT68940.1             0.131  69  0.121  11  0.225   2  0.136   0.128 N  0.570      SignalP-noTM
AFT68941.1             0.124  25  0.124  11  0.245   1  0.144   0.133 N  0.570      SignalP-noTM
AFT68942.1             0.107  39  0.133  15  0.251  31  0.178   0.154 N  0.570      SignalP-noTM
AFT68943.1             0.114  65  0.139  11  0.305   2  0.188   0.162 N  0.570      SignalP-noTM
AFT68944.1             0.122  49  0.120  49  0.166  42  0.100   0.113 N  0.510      SignalP-TM
AFT68945.1             0.115  28  0.119  30  0.196   1  0.107   0.114 N  0.510      SignalP-TM
AFT68946.1             0.832  23  0.865  23  0.947  17  0.892   0.877 Y  0.570      SignalP-noTM
AFT68947.1             0.103  44  0.119  44  0.158  33  0.099   0.109 N  0.570      SignalP-noTM
AFT68948.1             0.128  54  0.173  41  0.442  35  0.148   0.161 N  0.570      SignalP-noTM
AFT68949.1             0.106  69  0.106  47  0.127  46  0.099   0.103 N  0.570      SignalP-noTM
AFT68950.1             0.113  23  0.165  23  0.340  16  0.233   0.197 N  0.570      SignalP-noTM
AFT68951.1             0.150  21  0.172  21  0.329   3  0.205   0.188 N  0.570      SignalP-noTM
AFT68952.1             0.136  22  0.103  22  0.137   1  0.084   0.094 N  0.570      SignalP-noTM
AFT68953.1             0.232  16  0.149  16  0.143   1  0.098   0.125 N  0.570      SignalP-noTM
AFT68954.1             0.137  18  0.163  11  0.346   5  0.277   0.205 N  0.510      SignalP-TM
AFT68955.1             0.162  53  0.207  53  0.459  41  0.170   0.190 N  0.570      SignalP-noTM
AFT68956.1             0.248  32  0.236  32  0.348  28  0.150   0.204 N  0.510      SignalP-TM
AFT68957.1             0.148  35  0.143  13  0.221  26  0.176   0.155 N  0.510      SignalP-TM
AFT68958.1             0.474  32  0.547  32  0.854  14  0.706   0.622 Y  0.570      SignalP-noTM
AFT68959.1             0.102  50  0.097  63  0.121   3  0.084   0.091 N  0.570      SignalP-noTM
AFT68960.1             0.107  22  0.104  11  0.139   2  0.110   0.107 N  0.570      SignalP-noTM
AFT68961.1             0.119  62  0.106  39  0.122  11  0.092   0.099 N  0.570      SignalP-noTM
AFT68962.1             0.109  27  0.109  54  0.132  51  0.088   0.099 N  0.570      SignalP-noTM
AFT68963.1             0.174  21  0.150  21  0.150   7  0.131   0.141 N  0.570      SignalP-noTM
AFT68964.1             0.105  22  0.118  28  0.195   1  0.127   0.122 N  0.570      SignalP-noTM
AFT68965.1             0.110   3  0.106  36  0.146  34  0.091   0.099 N  0.570      SignalP-noTM
AFT68966.1             0.151  30  0.156  11  0.385   1  0.229   0.183 N  0.510      SignalP-TM
AFT68967.1             0.871  20  0.869  20  0.941  17  0.853   0.861 Y  0.570      SignalP-noTM
AFT68968.1             0.100  66  0.112  64  0.138  56  0.095   0.104 N  0.570      SignalP-noTM
AFT68969.1             0.131  25  0.142  25  0.212  21  0.137   0.140 N  0.570      SignalP-noTM
AFT68970.1             0.230  28  0.444  28  0.901  15  0.780   0.602 Y  0.570      SignalP-noTM
AFT68971.1             0.130  52  0.125  52  0.214  48  0.111   0.118 N  0.570      SignalP-noTM
AFT68972.1             0.120  45  0.107  45  0.125  42  0.089   0.098 N  0.570      SignalP-noTM
AFT68973.1             0.225  44  0.213  20  0.511  12  0.321   0.264 N  0.570      SignalP-noTM
AFT68974.1             0.118  38  0.119  38  0.148   2  0.101   0.111 N  0.570      SignalP-noTM
AFT68975.1             0.108  50  0.102  68  0.118  12  0.088   0.096 N  0.570      SignalP-noTM
AFT68976.1             0.118  32  0.106  46  0.135  45  0.088   0.098 N  0.570      SignalP-noTM
AFT68977.1             0.159  21  0.134  21  0.192  12  0.095   0.116 N  0.570      SignalP-noTM
AFT68978.1             0.296  27  0.200  27  0.275  26  0.126   0.165 N  0.570      SignalP-noTM
AFT68979.1             0.227  49  0.306  20  0.913   2  0.835   0.555 N  0.570      SignalP-noTM
AFT68980.1             0.130  31  0.189  11  0.465   1  0.361   0.270 N  0.570      SignalP-noTM
AFT68981.1             0.149  29  0.171  29  0.266  25  0.187   0.178 N  0.570      SignalP-noTM
AFT68982.1             0.103  28  0.102  11  0.179   1  0.092   0.098 N  0.570      SignalP-noTM
AFT68983.1             0.178  31  0.148  31  0.190  28  0.126   0.137 N  0.570      SignalP-noTM
AFT68984.1             0.742  37  0.598  37  0.873  15  0.626   0.611 Y  0.570      SignalP-noTM
AFT68985.1             0.125  58  0.105  58  0.123   1  0.075   0.094 N  0.510      SignalP-TM
AFT68986.1             0.364  29  0.156  29  0.144   3  0.077   0.127 N  0.510      SignalP-TM
AFT68987.1             0.111  20  0.154  11  0.372   2  0.235   0.192 N  0.570      SignalP-noTM
AFT68988.1             0.137  23  0.145  23  0.212  21  0.142   0.143 N  0.570      SignalP-noTM
AFT68989.1             0.114  29  0.208  11  0.518   6  0.452   0.323 N  0.570      SignalP-noTM
AFT68990.1             0.339  25  0.334  25  0.496  21  0.347   0.340 N  0.570      SignalP-noTM
AFT68991.1             0.157  51  0.123  51  0.122  40  0.091   0.108 N  0.570      SignalP-noTM
AFT68992.1             0.180  41  0.120  41  0.124  40  0.072   0.097 N  0.570      SignalP-noTM
AFT68993.1             0.200  27  0.182  27  0.262   1  0.141   0.167 N  0.510      SignalP-TM
AFT68994.1             0.131  37  0.101  66  0.112  59  0.085   0.094 N  0.570      SignalP-noTM
AFT68995.1             0.189  41  0.137  41  0.121  38  0.086   0.113 N  0.570      SignalP-noTM
AFT68996.1             0.140  65  0.118  65  0.162  35  0.112   0.115 N  0.570      SignalP-noTM
AFT68997.1             0.222  30  0.223  30  0.349  29  0.179   0.206 N  0.510      SignalP-TM
AFT68998.1             0.123  27  0.157  15  0.256   6  0.211   0.177 N  0.510      SignalP-TM
AFT68999.1             0.208  22  0.389  22  0.902   2  0.759   0.563 N  0.570      SignalP-noTM
AFT69000.1             0.110  21  0.115  34  0.148  31  0.096   0.106 N  0.570      SignalP-noTM
AFT69001.1             0.215  38  0.127  38  0.204   2  0.104   0.119 N  0.510      SignalP-TM
AFT69002.1             0.137  52  0.132  52  0.165  46  0.099   0.116 N  0.570      SignalP-noTM
AFT69003.1             0.102  41  0.122  16  0.208   1  0.148   0.135 N  0.570      SignalP-noTM
AFT69004.1             0.160  53  0.148  53  0.241  43  0.126   0.138 N  0.570      SignalP-noTM
AFT69005.1             0.122  43  0.106  23  0.155  22  0.096   0.102 N  0.510      SignalP-TM
AFT69006.1             0.171  34  0.165  14  0.435   6  0.269   0.214 N  0.570      SignalP-noTM
AFT69007.1             0.101  31  0.104  70  0.135  30  0.098   0.101 N  0.570      SignalP-noTM
AFT69008.1             0.103  30  0.131  13  0.223   6  0.177   0.148 N  0.510      SignalP-TM
AFT69009.1             0.167  44  0.146  44  0.225  43  0.101   0.125 N  0.570      SignalP-noTM
AFT69010.1             0.105  22  0.101  48  0.105  21  0.083   0.093 N  0.570      SignalP-noTM
AFT69011.1             0.104  36  0.097  68  0.108  70  0.088   0.093 N  0.570      SignalP-noTM
AFT69012.1             0.152  24  0.181  46  0.333  38  0.196   0.188 N  0.570      SignalP-noTM
AFT69013.1             0.136  44  0.107  44  0.126  26  0.088   0.098 N  0.570      SignalP-noTM
AFT69014.1             0.180  26  0.202  26  0.311  23  0.185   0.196 N  0.510      SignalP-TM
AFT69015.1             0.196  47  0.187  47  0.264  41  0.144   0.167 N  0.570      SignalP-noTM
AFT69016.1             0.114  24  0.106  42  0.120  23  0.094   0.100 N  0.570      SignalP-noTM
AFT69017.1             0.348  21  0.201  21  0.337  20  0.131   0.168 N  0.570      SignalP-noTM
AFT69018.1             0.112  57  0.122  57  0.192  53  0.116   0.119 N  0.570      SignalP-noTM
AFT69019.1             0.111  50  0.122  13  0.204   3  0.152   0.136 N  0.570      SignalP-noTM
AFT69020.1             0.118  65  0.110  43  0.192  37  0.091   0.103 N  0.510      SignalP-TM
AFT69021.1             0.140  29  0.098  69  0.102  64  0.078   0.089 N  0.570      SignalP-noTM
AFT69022.1             0.757  29  0.804  29  0.975  15  0.887   0.843 Y  0.570      SignalP-noTM
AFT69023.1             0.118  41  0.115  41  0.128  39  0.088   0.102 N  0.570      SignalP-noTM
AFT69024.1             0.176  56  0.135  47  0.217  40  0.132   0.134 N  0.570      SignalP-noTM
AFT69025.1             0.119  53  0.106  53  0.131  23  0.096   0.101 N  0.570      SignalP-noTM
AFT69026.1             0.117  31  0.123  12  0.171   2  0.134   0.128 N  0.570      SignalP-noTM
AFT69027.1             0.114  65  0.127  44  0.225  36  0.115   0.122 N  0.570      SignalP-noTM
AFT69028.1             0.394  30  0.490  30  0.857  20  0.705   0.591 Y  0.570      SignalP-noTM
AFT69029.1             0.287  40  0.192  11  0.450   4  0.393   0.267 N  0.510      SignalP-TM
AFT69030.1             0.256  60  0.122  34  0.220  26  0.116   0.120 N  0.510      SignalP-TM
AFT69031.1             0.114  31  0.113  31  0.170  29  0.090   0.102 N  0.570      SignalP-noTM
AFT69032.1             0.112  39  0.117  15  0.178   5  0.132   0.124 N  0.570      SignalP-noTM
AFT69033.1             0.290  36  0.176  36  0.147  35  0.106   0.143 N  0.570      SignalP-noTM
AFT69034.1             0.132  61  0.115  61  0.171   3  0.093   0.105 N  0.570      SignalP-noTM
AFT69035.1             0.119  25  0.114  33  0.167  32  0.106   0.110 N  0.570      SignalP-noTM
AFT69036.1             0.104  39  0.122  11  0.244   5  0.167   0.143 N  0.570      SignalP-noTM
AFT69037.1             0.248  41  0.270  41  0.638  24  0.335   0.294 N  0.510      SignalP-TM
AFT69038.1             0.215  35  0.193  35  0.484  34  0.160   0.178 N  0.570      SignalP-noTM
AFT69039.1             0.126  31  0.113  31  0.113  30  0.087   0.101 N  0.570      SignalP-noTM
AFT69040.1             0.325  66  0.265  66  0.276   3  0.166   0.228 N  0.510      SignalP-TM
AFT69041.1             0.841  24  0.893  24  0.982  10  0.952   0.920 Y  0.570      SignalP-noTM
AFT69042.1             0.135  65  0.135  12  0.279   6  0.193   0.156 N  0.510      SignalP-TM
AFT69043.1             0.153  52  0.156  52  0.495  50  0.105   0.132 N  0.570      SignalP-noTM
AFT69044.1             0.108  26  0.148  11  0.358   1  0.204   0.174 N  0.570      SignalP-noTM
AFT69045.1             0.111  39  0.115  39  0.145  35  0.105   0.110 N  0.570      SignalP-noTM
AFT69046.1             0.118  23  0.172  30  0.357  20  0.212   0.187 N  0.510      SignalP-TM
AFT69047.1             0.609  23  0.766  23  0.985  14  0.955   0.855 Y  0.570      SignalP-noTM
AFT69048.1             0.232  23  0.311  23  0.761  19  0.356   0.332 N  0.570      SignalP-noTM
AFT69049.1             0.166  34  0.118  34  0.142  12  0.080   0.100 N  0.570      SignalP-noTM
AFT69050.1             0.106  50  0.144  11  0.306   2  0.195   0.168 N  0.570      SignalP-noTM
AFT69051.1             0.180  47  0.129  47  0.118   1  0.088   0.110 N  0.570      SignalP-noTM
AFT69052.1             0.118  26  0.110  26  0.149  23  0.098   0.105 N  0.570      SignalP-noTM
AFT69053.1             0.161  38  0.147  41  0.235  37  0.126   0.137 N  0.570      SignalP-noTM
AFT69054.1             0.137  26  0.146  26  0.241  14  0.163   0.154 N  0.570      SignalP-noTM
AFT69055.1             0.225  13  0.304  13  0.685   9  0.409   0.353 N  0.570      SignalP-noTM
AFT69056.1             0.124  41  0.107  41  0.144   1  0.094   0.101 N  0.570      SignalP-noTM
AFT69057.1             0.130  47  0.102  29  0.135  18  0.096   0.099 N  0.570      SignalP-noTM
AFT69058.1             0.110  66  0.113  34  0.177  32  0.114   0.114 N  0.570      SignalP-noTM
AFT69059.1             0.107  31  0.102  12  0.130   4  0.110   0.106 N  0.570      SignalP-noTM
AFT69060.1             0.102   3  0.099  35  0.127   2  0.089   0.094 N  0.570      SignalP-noTM
AFT69061.1             0.137  28  0.152  25  0.326   1  0.192   0.167 N  0.510      SignalP-TM
AFT69062.1             0.236  25  0.146  25  0.152  22  0.090   0.125 N  0.510      SignalP-TM
AFT69063.1             0.116  26  0.110  26  0.124  50  0.086   0.098 N  0.570      SignalP-noTM
AFT69064.1             0.115  41  0.102  41  0.106  39  0.085   0.094 N  0.570      SignalP-noTM
AFT69065.1             0.130  20  0.121  20  0.163   7  0.114   0.118 N  0.570      SignalP-noTM
AFT69066.1             0.146  21  0.300  26  0.818  20  0.603   0.442 N  0.570      SignalP-noTM
AFT69067.1             0.285  21  0.511  21  0.935  15  0.877   0.683 Y  0.570      SignalP-noTM
AFT69068.1             0.815  25  0.779  25  0.894  14  0.756   0.768 Y  0.570      SignalP-noTM
AFT69069.1             0.844  25  0.886  25  0.983  13  0.932   0.907 Y  0.570      SignalP-noTM
AFT69070.1             0.605  34  0.748  34  0.958  30  0.784   0.765 Y  0.570      SignalP-noTM
AFT69071.1             0.157  38  0.292  20  0.855  15  0.779   0.521 N  0.570      SignalP-noTM
AFT69072.1             0.102  38  0.102  38  0.120  13  0.091   0.097 N  0.570      SignalP-noTM
AFT69073.1             0.108  35  0.101  11  0.123   1  0.101   0.101 N  0.570      SignalP-noTM
AFT69074.1             0.128  21  0.106  21  0.127  42  0.078   0.093 N  0.570      SignalP-noTM
AFT69075.1             0.128  47  0.109  47  0.205   2  0.103   0.107 N  0.570      SignalP-noTM
AFT69076.1             0.104  34  0.150  11  0.405   1  0.200   0.173 N  0.570      SignalP-noTM
AFT69077.1             0.122  27  0.113  27  0.113  19  0.094   0.104 N  0.570      SignalP-noTM
AFT69078.1             0.136  25  0.106  41  0.134  34  0.076   0.092 N  0.570      SignalP-noTM
AFT69079.1             0.154  32  0.198  11  0.436   7  0.402   0.293 N  0.570      SignalP-noTM
AFT69080.1             0.110  22  0.109  22  0.130  21  0.104   0.107 N  0.570      SignalP-noTM
AFT69081.1             0.282  19  0.254  19  0.370   1  0.245   0.250 N  0.570      SignalP-noTM
AFT69082.1             0.134  32  0.123  11  0.212   1  0.147   0.132 N  0.510      SignalP-TM
AFT69083.1             0.126  22  0.160  11  0.345   3  0.253   0.194 N  0.510      SignalP-TM
AFT69084.1             0.739  24  0.775  24  0.909   3  0.830   0.801 Y  0.570      SignalP-noTM
AFT69085.1             0.782  19  0.804  19  0.902  14  0.808   0.806 Y  0.570      SignalP-noTM
AFT69086.1             0.119  20  0.179  11  0.477   2  0.328   0.234 N  0.510      SignalP-TM
AFT69087.1             0.117  24  0.103  11  0.138   1  0.105   0.104 N  0.570      SignalP-noTM
AFT69088.1             0.143  39  0.127  39  0.180  38  0.106   0.117 N  0.570      SignalP-noTM
AFT69089.1             0.156  32  0.147  32  0.250  30  0.128   0.138 N  0.570      SignalP-noTM
AFT69090.1             0.116  29  0.101  33  0.109   3  0.080   0.091 N  0.570      SignalP-noTM
AFT69091.1             0.807  30  0.777  30  0.956  18  0.845   0.809 Y  0.570      SignalP-noTM
AFT69092.1             0.274  67  0.306  19  0.810  14  0.623   0.455 N  0.570      SignalP-noTM
AFT69093.1             0.108  26  0.105  11  0.158   1  0.102   0.103 N  0.570      SignalP-noTM
AFT69094.1             0.160   8  0.134  50  0.189  47  0.134   0.134 N  0.510      SignalP-TM
AFT69095.1             0.107  24  0.114  48  0.148  44  0.107   0.111 N  0.570      SignalP-noTM
AFT69096.1             0.156  48  0.144  48  0.183  36  0.117   0.132 N  0.570      SignalP-noTM
AFT69097.1             0.112  36  0.131  29  0.208  19  0.153   0.142 N  0.570      SignalP-noTM
AFT69098.1             0.130  23  0.129  12  0.240   5  0.178   0.148 N  0.510      SignalP-TM
AFT69099.1             0.114  40  0.106  40  0.113  55  0.083   0.095 N  0.570      SignalP-noTM
AFT69100.1             0.145  47  0.174  11  0.388   9  0.306   0.236 N  0.570      SignalP-noTM
AFT69101.1             0.105  33  0.124  12  0.177   3  0.155   0.138 N  0.570      SignalP-noTM
AFT69102.1             0.137  51  0.116  51  0.164  48  0.107   0.112 N  0.570      SignalP-noTM
AFT69103.1             0.100  35  0.101  62  0.111  56  0.086   0.094 N  0.570      SignalP-noTM
AFT69104.1             0.120  23  0.126  23  0.203   4  0.145   0.135 N  0.570      SignalP-noTM
AFT69105.1             0.103  21  0.108  36  0.137   1  0.099   0.104 N  0.570      SignalP-noTM
AFT69106.1             0.306  28  0.162  28  0.152  27  0.093   0.129 N  0.570      SignalP-noTM
AFT69107.1             0.256  28  0.187  28  0.231   2  0.156   0.172 N  0.570      SignalP-noTM
AFT69108.1             0.174  28  0.127  28  0.170   2  0.105   0.117 N  0.570      SignalP-noTM
AFT69109.1             0.126  34  0.107  64  0.129  12  0.098   0.103 N  0.570      SignalP-noTM
AFT69110.1             0.163  18  0.203  18  0.297   8  0.242   0.221 N  0.570      SignalP-noTM
AFT69111.1             0.110  40  0.104  26  0.114  20  0.097   0.101 N  0.570      SignalP-noTM
AFT69112.1             0.228  28  0.151  28  0.206  15  0.119   0.136 N  0.570      SignalP-noTM
AFT69113.1             0.257  42  0.170  42  0.167  15  0.118   0.146 N  0.570      SignalP-noTM
AFT69114.1             0.377  32  0.278  32  0.365  21  0.223   0.258 N  0.510      SignalP-TM
AFT69115.1             0.303  21  0.491  21  0.907   4  0.833   0.652 Y  0.570      SignalP-noTM
AFT69116.1             0.364  26  0.578  26  0.960  12  0.915   0.736 Y  0.570      SignalP-noTM
AFT69117.1             0.116  31  0.106  31  0.123  22  0.091   0.099 N  0.570      SignalP-noTM
AFT69118.1             0.340  40  0.288  40  0.317  38  0.154   0.238 N  0.510      SignalP-TM
AFT69119.1             0.110  54  0.114  54  0.137  52  0.101   0.108 N  0.570      SignalP-noTM
AFT69120.1             0.327  25  0.386  25  0.667  22  0.376   0.382 N  0.510      SignalP-TM
AFT69121.1             0.181  47  0.183  47  0.349  36  0.130   0.163 N  0.510      SignalP-TM
AFT69122.1             0.119  28  0.128  11  0.254   4  0.163   0.144 N  0.570      SignalP-noTM
AFT69123.1             0.348  20  0.198  20  0.181  11  0.124   0.163 N  0.570      SignalP-noTM
AFT69124.1             0.154  35  0.185  35  0.320  27  0.205   0.192 N  0.510      SignalP-TM
AFT69125.1             0.185  33  0.138  33  0.185  63  0.105   0.126 N  0.510      SignalP-TM
AFT69126.1             0.818  25  0.718  25  0.834   2  0.702   0.710 Y  0.570      SignalP-noTM
AFT69127.1             0.129  42  0.143  42  0.263  34  0.154   0.148 N  0.570      SignalP-noTM
AFT69128.1             0.112  21  0.104  44  0.129  34  0.095   0.100 N  0.570      SignalP-noTM
AFT69129.1             0.140  10  0.135  36  0.254  30  0.140   0.137 N  0.570      SignalP-noTM
AFT69130.1             0.160  46  0.121  46  0.144  14  0.104   0.113 N  0.570      SignalP-noTM
AFT69131.1             0.154  18  0.302  18  0.718   5  0.603   0.443 N  0.570      SignalP-noTM
AFT69132.1             0.198  30  0.192  15  0.457  12  0.371   0.258 N  0.510      SignalP-TM
AFT69133.1             0.108  44  0.108  44  0.139  41  0.083   0.096 N  0.570      SignalP-noTM
AFT69134.1             0.153  49  0.209  38  0.479  37  0.315   0.248 N  0.510      SignalP-TM
AFT69135.1             0.275  31  0.280  31  0.452  18  0.284   0.281 N  0.510      SignalP-TM
AFT69136.1             0.326  22  0.551  22  0.955  17  0.922   0.725 Y  0.570      SignalP-noTM
AFT69137.1             0.245  35  0.358  35  0.667  27  0.363   0.360 N  0.510      SignalP-TM
AFT69138.1             0.122  30  0.107  30  0.120  14  0.097   0.102 N  0.570      SignalP-noTM
AFT69139.1             0.135  52  0.116  52  0.155  51  0.080   0.099 N  0.570      SignalP-noTM
AFT69140.1             0.166  20  0.166  11  0.454   1  0.245   0.203 N  0.570      SignalP-noTM
AFT69141.1             0.106  17  0.109  54  0.138  14  0.100   0.105 N  0.570      SignalP-noTM
AFT69142.1             0.148  23  0.114  16  0.184   5  0.111   0.112 N  0.570      SignalP-noTM
AFT69143.1             0.240  24  0.242  24  0.387  23  0.224   0.234 N  0.570      SignalP-noTM
AFT69144.1             0.114  57  0.105  62  0.116  53  0.097   0.101 N  0.570      SignalP-noTM
AFT69145.1             0.100  65  0.104  32  0.119  29  0.092   0.098 N  0.570      SignalP-noTM
AFT69146.1             0.150  33  0.189  33  0.351  31  0.199   0.193 N  0.570      SignalP-noTM
AFT69147.1             0.115  31  0.194  36  0.566  28  0.271   0.230 N  0.570      SignalP-noTM
AFT69148.1             0.124  37  0.097  68  0.102  49  0.082   0.090 N  0.570      SignalP-noTM
AFT69149.1             0.141  32  0.134  22  0.230   9  0.162   0.144 N  0.510      SignalP-TM
AFT69150.1             0.211  26  0.142  26  0.261   2  0.128   0.135 N  0.570      SignalP-noTM
AFT69151.1             0.199  61  0.136  61  0.187  31  0.086   0.113 N  0.570      SignalP-noTM
AFT69152.1             0.102  36  0.108  36  0.120  26  0.092   0.100 N  0.570      SignalP-noTM
AFT69153.1             0.284  20  0.200  20  0.333  19  0.163   0.183 N  0.570      SignalP-noTM
AFT69154.1             0.135  20  0.103  22  0.128  39  0.071   0.088 N  0.570      SignalP-noTM
AFT69155.1             0.862  24  0.906  24  0.967  11  0.949   0.926 Y  0.570      SignalP-noTM
AFT69156.1             0.647  23  0.788  23  0.988  12  0.959   0.868 Y  0.570      SignalP-noTM
AFT69157.1             0.468  36  0.415  36  0.647  20  0.467   0.434 N  0.510      SignalP-TM
AFT69158.1             0.622  29  0.750  29  0.960  17  0.910   0.825 Y  0.570      SignalP-noTM
AFT69159.1             0.809  26  0.776  26  0.871  22  0.585   0.686 Y  0.570      SignalP-noTM
AFT69160.1             0.260  24  0.218  24  0.302  23  0.184   0.205 N  0.510      SignalP-TM
AFT69161.1             0.108  42  0.112  11  0.166   3  0.130   0.119 N  0.510      SignalP-TM
AFT69162.1             0.189  28  0.160  28  0.232  24  0.121   0.146 N  0.510      SignalP-TM
AFT69163.1             0.123  40  0.159  40  0.308  36  0.132   0.146 N  0.570      SignalP-noTM
AFT69164.1             0.124  66  0.107  66  0.133   1  0.091   0.100 N  0.570      SignalP-noTM
AFT69165.1             0.179  22  0.119  22  0.182   1  0.091   0.108 N  0.510      SignalP-TM
AFT69166.1             0.159  23  0.110  29  0.156   1  0.087   0.101 N  0.510      SignalP-TM
AFT69167.1             0.157  29  0.129  12  0.238  10  0.172   0.149 N  0.570      SignalP-noTM
AFT69168.1             0.105  56  0.116  19  0.162  14  0.118   0.117 N  0.570      SignalP-noTM
AFT69169.1             0.107  48  0.103  48  0.122  47  0.084   0.094 N  0.570      SignalP-noTM
AFT69170.1             0.126  61  0.108  61  0.107  14  0.087   0.098 N  0.570      SignalP-noTM
AFT69171.1             0.114  47  0.154  41  0.308  36  0.163   0.158 N  0.570      SignalP-noTM
AFT69172.1             0.518  30  0.289  30  0.299   1  0.163   0.243 N  0.510      SignalP-TM
AFT69173.1             0.590  33  0.676  33  0.903  29  0.616   0.648 Y  0.570      SignalP-noTM
AFT69174.1             0.111  60  0.111  60  0.128   2  0.097   0.105 N  0.570      SignalP-noTM
AFT69175.1             0.616  20  0.753  20  0.947  17  0.919   0.831 Y  0.570      SignalP-noTM
AFT69176.1             0.193  23  0.408  23  0.925  20  0.859   0.620 Y  0.570      SignalP-noTM
AFT69177.1             0.608  28  0.717  28  0.975  10  0.904   0.805 Y  0.570      SignalP-noTM
AFT69178.1             0.291  28  0.524  28  0.979  21  0.946   0.723 Y  0.570      SignalP-noTM
AFT69179.1             0.142  51  0.184  13  0.464  12  0.348   0.261 N  0.570      SignalP-noTM
AFT69180.1             0.247  65  0.161  65  0.188  38  0.110   0.137 N  0.570      SignalP-noTM
AFT69181.1             0.112  38  0.106  65  0.156   2  0.095   0.101 N  0.570      SignalP-noTM
AFT69182.1             0.158  22  0.111  22  0.138  45  0.075   0.094 N  0.570      SignalP-noTM
AFT69183.1             0.110  49  0.113  11  0.177   4  0.125   0.118 N  0.570      SignalP-noTM
AFT69184.1             0.099  60  0.108  66  0.172  59  0.096   0.104 N  0.510      SignalP-TM
AFT69185.1             0.179  28  0.142  28  0.175   2  0.119   0.131 N  0.570      SignalP-noTM
AFT69186.1             0.135  39  0.117  39  0.143  25  0.102   0.110 N  0.570      SignalP-noTM
AFT69187.1             0.121  25  0.104  25  0.114   1  0.090   0.097 N  0.570      SignalP-noTM
AFT69188.1             0.111  28  0.106  28  0.121  26  0.080   0.094 N  0.570      SignalP-noTM
AFT69189.1             0.785  22  0.799  22  0.904  19  0.813   0.805 Y  0.570      SignalP-noTM
AFT69190.1             0.134  27  0.120  11  0.170   1  0.143   0.130 N  0.570      SignalP-noTM
AFT69191.1             0.275  52  0.180  52  0.212  50  0.101   0.143 N  0.570      SignalP-noTM
AFT69192.1             0.151  58  0.116  58  0.151   2  0.094   0.106 N  0.570      SignalP-noTM
AFT69193.1             0.115  39  0.111  39  0.158  38  0.086   0.099 N  0.570      SignalP-noTM
AFT69194.1             0.110  36  0.149  11  0.267   1  0.189   0.167 N  0.570      SignalP-noTM
AFT69195.1             0.281  24  0.211  24  0.271   1  0.176   0.194 N  0.570      SignalP-noTM
AFT69196.1             0.648  22  0.723  22  0.918  13  0.835   0.776 Y  0.570      SignalP-noTM
AFT69197.1             0.193  24  0.249  24  0.610   3  0.392   0.316 N  0.570      SignalP-noTM
AFT69198.1             0.181  38  0.297  38  0.767  17  0.517   0.400 N  0.570      SignalP-noTM
AFT69199.1             0.115  28  0.132  21  0.254  20  0.144   0.138 N  0.570      SignalP-noTM
AFT69200.1             0.110   7  0.105  34  0.137  27  0.088   0.097 N  0.570      SignalP-noTM
AFT69201.1             0.148  18  0.201  18  0.427  33  0.249   0.223 N  0.570      SignalP-noTM
AFT69202.1             0.262  20  0.451  20  0.875   1  0.780   0.606 Y  0.570      SignalP-noTM
AFT69203.1             0.116  50  0.106  24  0.116  17  0.089   0.098 N  0.570      SignalP-noTM
AFT69204.1             0.220  26  0.191  26  0.278  23  0.133   0.164 N  0.570      SignalP-noTM
AFT69205.1             0.738  19  0.811  19  0.939  17  0.876   0.842 Y  0.570      SignalP-noTM
AFT69206.1             0.155  21  0.128  21  0.191   1  0.126   0.127 N  0.570      SignalP-noTM
AFT69207.1             0.124  50  0.116  11  0.205   2  0.126   0.121 N  0.570      SignalP-noTM
AFT69208.1             0.133  40  0.156  11  0.334   1  0.242   0.188 N  0.510      SignalP-TM
AFT69209.1             0.111  21  0.102  68  0.122   1  0.094   0.098 N  0.570      SignalP-noTM
AFT69210.1             0.104  69  0.106  43  0.121  33  0.086   0.096 N  0.570      SignalP-noTM
AFT69211.1             0.338  22  0.354  22  0.824  12  0.450   0.399 N  0.570      SignalP-noTM
AFT69212.1             0.112   3  0.126  11  0.227   2  0.157   0.141 N  0.570      SignalP-noTM
AFT69213.1             0.694  24  0.591  24  0.661  10  0.548   0.575 Y  0.510      SignalP-TM
AFT69214.1             0.160  43  0.125  43  0.182  39  0.077   0.107 N  0.510      SignalP-TM
AFT69215.1             0.173  25  0.165  25  0.297  23  0.149   0.159 N  0.510      SignalP-TM
AFT69216.1             0.839  25  0.891  25  0.977  14  0.943   0.915 Y  0.570      SignalP-noTM
AFT69217.1             0.529  30  0.656  30  0.915  15  0.821   0.734 Y  0.570      SignalP-noTM
AFT69218.1             0.118  57  0.113  29  0.152  22  0.101   0.108 N  0.570      SignalP-noTM
AFT69219.1             0.260  33  0.222  33  0.572   1  0.298   0.250 N  0.510      SignalP-TM
AFT69220.1             0.197  21  0.402  21  0.932  12  0.858   0.616 Y  0.570      SignalP-noTM
AFT69221.1             0.133  40  0.174  40  0.440  36  0.160   0.169 N  0.510      SignalP-TM
AFT69222.1             0.100  19  0.101  58  0.113  53  0.088   0.095 N  0.570      SignalP-noTM
AFT69223.1             0.181  62  0.213  62  0.336  58  0.120   0.178 N  0.510      SignalP-TM
AFT69224.1             0.487  41  0.552  41  0.962  23  0.749   0.644 Y  0.570      SignalP-noTM
AFT69225.1             0.129  26  0.160  26  0.250  10  0.204   0.176 N  0.510      SignalP-TM
AFT69226.1             0.617  21  0.740  21  0.969   8  0.907   0.818 Y  0.570      SignalP-noTM
AFT69227.1             0.809  24  0.839  24  0.961  15  0.895   0.865 Y  0.570      SignalP-noTM
AFT69228.1             0.118  26  0.181  11  0.374   3  0.327   0.250 N  0.570      SignalP-noTM
AFT69229.1             0.123  57  0.160  13  0.431  10  0.261   0.208 N  0.570      SignalP-noTM
AFT69230.1             0.498  22  0.627  22  0.946   2  0.843   0.728 Y  0.570      SignalP-noTM
AFT69231.1             0.140  38  0.130  38  0.166   7  0.120   0.126 N  0.570      SignalP-noTM
AFT69232.1             0.169  22  0.128  22  0.185  28  0.110   0.119 N  0.570      SignalP-noTM
AFT69233.1             0.176  62  0.123  62  0.147   1  0.083   0.104 N  0.570      SignalP-noTM
AFT69234.1             0.138  40  0.208  12  0.474   6  0.440   0.317 N  0.570      SignalP-noTM
AFT69235.1             0.108  19  0.144  22  0.243  16  0.182   0.162 N  0.570      SignalP-noTM
AFT69236.1             0.222  21  0.305  21  0.480  14  0.388   0.344 N  0.570      SignalP-noTM
AFT69237.1             0.140  38  0.164  21  0.302   1  0.235   0.198 N  0.570      SignalP-noTM
AFT69238.1             0.528  25  0.631  25  0.932  15  0.769   0.696 Y  0.570      SignalP-noTM
AFT69239.1             0.353  28  0.363  28  0.492  22  0.339   0.354 N  0.510      SignalP-TM
AFT69240.1             0.112  20  0.109  11  0.209   1  0.111   0.109 N  0.510      SignalP-TM
AFT69241.1             0.797  19  0.820  19  0.916  15  0.844   0.831 Y  0.570      SignalP-noTM
AFT69242.1             0.614  22  0.756  22  0.966  13  0.930   0.838 Y  0.570      SignalP-noTM
AFT69243.1             0.179  27  0.358  27  0.829  20  0.743   0.539 N  0.570      SignalP-noTM
AFT69244.1             0.107  44  0.129  11  0.215   1  0.160   0.143 N  0.570      SignalP-noTM
AFT69245.1             0.106  65  0.131  11  0.270   1  0.160   0.145 N  0.570      SignalP-noTM
AFT69246.1             0.108  26  0.106  52  0.155  49  0.095   0.101 N  0.570      SignalP-noTM
AFT69247.1             0.127  33  0.135  33  0.389  32  0.107   0.122 N  0.570      SignalP-noTM
AFT69248.1             0.105  27  0.124  46  0.174  36  0.121   0.123 N  0.570      SignalP-noTM
AFT69249.1             0.140  41  0.112  41  0.162  47  0.085   0.100 N  0.570      SignalP-noTM
AFT69250.1             0.232  21  0.166  21  0.388  28  0.142   0.157 N  0.510      SignalP-TM
AFT69251.1             0.101  43  0.100  22  0.121  12  0.093   0.097 N  0.570      SignalP-noTM
AFT69252.1             0.112  27  0.103  40  0.122  39  0.091   0.098 N  0.570      SignalP-noTM
AFT69253.1             0.145  25  0.350  25  0.930  10  0.830   0.575 Y  0.570      SignalP-noTM
AFT69254.1             0.116   3  0.133  11  0.236   1  0.171   0.151 N  0.570      SignalP-noTM
AFT69255.1             0.123  37  0.112  37  0.114  62  0.088   0.100 N  0.570      SignalP-noTM
AFT69256.1             0.119  27  0.130  38  0.243  34  0.133   0.131 N  0.570      SignalP-noTM
AFT69257.1             0.115  28  0.100  68  0.109  46  0.085   0.093 N  0.570      SignalP-noTM
AFT69258.1             0.103  68  0.120  14  0.179   7  0.143   0.131 N  0.570      SignalP-noTM
AFT69259.1             0.180  37  0.126  37  0.126   7  0.083   0.106 N  0.570      SignalP-noTM
AFT69260.1             0.137  28  0.120  28  0.120   1  0.094   0.108 N  0.570      SignalP-noTM
AFT69261.1             0.124  27  0.110  27  0.118  25  0.075   0.094 N  0.570      SignalP-noTM
AFT69262.1             0.105  58  0.096  29  0.103  43  0.090   0.094 N  0.570      SignalP-noTM
AFT69263.1             0.175  29  0.129  29  0.125  27  0.088   0.110 N  0.570      SignalP-noTM
AFT69264.1             0.698  24  0.752  24  0.948   1  0.834   0.790 Y  0.570      SignalP-noTM
AFT69265.1             0.261  16  0.332  16  0.679  12  0.423   0.375 N  0.570      SignalP-noTM
AFT69266.1             0.124  37  0.112  56  0.127  53  0.096   0.104 N  0.570      SignalP-noTM
AFT69267.1             0.107  17  0.165  17  0.364   9  0.240   0.200 N  0.570      SignalP-noTM
AFT69268.1             0.126  30  0.164  11  0.440   1  0.239   0.199 N  0.570      SignalP-noTM
AFT69269.1             0.120  29  0.135  29  0.224  26  0.142   0.137 N  0.510      SignalP-TM
AFT69270.1             0.297  25  0.407  25  0.864   1  0.657   0.524 N  0.570      SignalP-noTM
AFT69271.1             0.109  35  0.112  51  0.191   1  0.103   0.108 N  0.570      SignalP-noTM
AFT69272.1             0.123  27  0.123  27  0.156  36  0.127   0.125 N  0.570      SignalP-noTM
AFT69273.1             0.204  23  0.185  23  0.260   1  0.164   0.177 N  0.510      SignalP-TM
AFT69274.1             0.189  26  0.282  26  0.603  31  0.291   0.285 N  0.510      SignalP-TM
AFT69275.1             0.115  20  0.093  69  0.101  22  0.058   0.080 N  0.510      SignalP-TM
AFT69276.1             0.122  50  0.115  60  0.146  59  0.083   0.103 N  0.510      SignalP-TM
AFT69277.1             0.105  60  0.096  69  0.118  66  0.060   0.083 N  0.510      SignalP-TM
AFT69278.1             0.134  19  0.191  11  0.555   2  0.359   0.253 N  0.510      SignalP-TM
AFT69279.1             0.107  64  0.096  26  0.107  19  0.073   0.087 N  0.510      SignalP-TM
AFT69280.1             0.130  61  0.118  61  0.132  50  0.084   0.102 N  0.570      SignalP-noTM
AFT69281.1             0.130  34  0.131  12  0.228   7  0.177   0.153 N  0.570      SignalP-noTM
AFT69282.1             0.109  61  0.112  16  0.147  10  0.120   0.116 N  0.570      SignalP-noTM
AFT69283.1             0.105  23  0.104  33  0.123  25  0.084   0.095 N  0.570      SignalP-noTM
AFT69284.1             0.114  41  0.107  41  0.122  28  0.095   0.101 N  0.570      SignalP-noTM
AFT69285.1             0.113  33  0.104  62  0.148   1  0.094   0.099 N  0.570      SignalP-noTM
AFT69286.1             0.152  54  0.132  54  0.193  52  0.097   0.116 N  0.570      SignalP-noTM
AFT69287.1             0.256  32  0.170  32  0.191   9  0.129   0.151 N  0.570      SignalP-noTM
AFT69288.1             0.146  31  0.127  20  0.181   3  0.127   0.127 N  0.570      SignalP-noTM
AFT69289.1             0.746  35  0.558  35  0.620  32  0.342   0.478 N  0.510      SignalP-TM
AFT69290.1             0.157  28  0.115  28  0.142   1  0.082   0.100 N  0.570      SignalP-noTM
AFT69291.1             0.363  47  0.221  47  0.177   7  0.105   0.178 N  0.510      SignalP-TM
AFT69292.1             0.195  23  0.130  23  0.140  14  0.090   0.111 N  0.570      SignalP-noTM
AFT69293.1             0.148  27  0.123  27  0.159   9  0.114   0.119 N  0.570      SignalP-noTM
AFT69294.1             0.109  52  0.111  11  0.174   1  0.120   0.115 N  0.570      SignalP-noTM
AFT69295.1             0.107  21  0.175  11  0.453   1  0.289   0.229 N  0.570      SignalP-noTM
AFT69296.1             0.116  27  0.112  27  0.149  43  0.099   0.106 N  0.570      SignalP-noTM
AFT69297.1             0.148  18  0.115  43  0.138  29  0.086   0.101 N  0.570      SignalP-noTM
AFT69298.1             0.130  21  0.113  36  0.144  33  0.082   0.102 N  0.510      SignalP-TM
AFT69299.1             0.103  66  0.130  54  0.206  49  0.113   0.122 N  0.570      SignalP-noTM
AFT69300.1             0.127  36  0.127  36  0.212   2  0.129   0.128 N  0.570      SignalP-noTM
AFT69301.1             0.114  61  0.164  54  0.432  49  0.147   0.156 N  0.570      SignalP-noTM
AFT69302.1             0.103  25  0.110  17  0.167  12  0.118   0.113 N  0.570      SignalP-noTM
AFT69303.1             0.556  41  0.395  41  0.489  40  0.209   0.326 N  0.510      SignalP-TM
AFT69304.1             0.100  60  0.096  67  0.122   2  0.075   0.088 N  0.510      SignalP-TM
AFT69305.1             0.113  36  0.181  11  0.435   6  0.345   0.258 N  0.570      SignalP-noTM
AFT69306.1             0.106  34  0.107  18  0.143   7  0.115   0.110 N  0.510      SignalP-TM
AFT69307.1             0.198  27  0.134  27  0.122  52  0.078   0.108 N  0.570      SignalP-noTM
AFT69308.1             0.191  46  0.193  46  0.265  45  0.137   0.166 N  0.570      SignalP-noTM
AFT69309.1             0.118  65  0.139  11  0.226   8  0.206   0.164 N  0.510      SignalP-TM
AFT69310.1             0.139  24  0.140  24  0.236  12  0.166   0.152 N  0.570      SignalP-noTM
AFT69311.1             0.771  23  0.784  23  0.866  17  0.803   0.793 Y  0.570      SignalP-noTM
AFT69312.1             0.188  22  0.407  22  0.934  21  0.827   0.604 Y  0.570      SignalP-noTM
AFT69313.1             0.730  28  0.813  28  0.970  24  0.913   0.860 Y  0.570      SignalP-noTM
AFT69314.1             0.231  26  0.365  26  0.721  24  0.564   0.438 N  0.510      SignalP-TM
AFT69315.1             0.110  19  0.116  43  0.179  39  0.100   0.110 N  0.510      SignalP-TM
AFT69316.1             0.142  56  0.119  56  0.142   9  0.107   0.113 N  0.570      SignalP-noTM
AFT69317.1             0.137  24  0.355  21  0.974  11  0.942   0.631 Y  0.570      SignalP-noTM
AFT69318.1             0.120  42  0.122  11  0.191   2  0.154   0.137 N  0.570      SignalP-noTM
AFT69319.1             0.189  48  0.142  48  0.168  36  0.091   0.118 N  0.570      SignalP-noTM
AFT69320.1             0.117  26  0.126  56  0.199  49  0.116   0.121 N  0.570      SignalP-noTM
AFT69321.1             0.124  18  0.116  18  0.154  12  0.104   0.110 N  0.570      SignalP-noTM
AFT69322.1             0.834  19  0.806  19  0.864  16  0.755   0.782 Y  0.570      SignalP-noTM
AFT69323.1             0.768  36  0.444  36  0.328  28  0.190   0.350 N  0.510      SignalP-TM
AFT69324.1             0.109  19  0.157  12  0.288   8  0.248   0.191 N  0.510      SignalP-TM
AFT69325.1             0.118  23  0.201  37  0.543  35  0.270   0.227 N  0.510      SignalP-TM
AFT69326.1             0.833  27  0.845  27  0.952  15  0.900   0.871 Y  0.570      SignalP-noTM
AFT69327.1             0.162  23  0.201  23  0.345   9  0.278   0.237 N  0.570      SignalP-noTM
AFT69328.1             0.135  46  0.121  46  0.249  42  0.101   0.114 N  0.510      SignalP-TM
AFT69329.1             0.111  27  0.096  70  0.113  42  0.076   0.087 N  0.570      SignalP-noTM
AFT69330.1             0.113  56  0.127  12  0.210   3  0.170   0.143 N  0.510      SignalP-TM
AFT69331.1             0.383  22  0.228  22  0.244  11  0.126   0.180 N  0.570      SignalP-noTM
AFT69332.1             0.136  18  0.126  52  0.203  50  0.113   0.120 N  0.570      SignalP-noTM
AFT69333.1             0.174  51  0.109  51  0.126   7  0.070   0.094 N  0.510      SignalP-TM
AFT69334.1             0.177  34  0.131  11  0.212   7  0.181   0.150 N  0.510      SignalP-TM
AFT69335.1             0.137  23  0.125  23  0.221   1  0.120   0.123 N  0.570      SignalP-noTM
AFT69336.1             0.108  56  0.113  56  0.165   3  0.108   0.111 N  0.570      SignalP-noTM
AFT69337.1             0.119  28  0.109  28  0.149  26  0.095   0.102 N  0.570      SignalP-noTM
AFT69338.1             0.128  38  0.110  38  0.140  10  0.096   0.104 N  0.570      SignalP-noTM
AFT69339.1             0.111  42  0.109  68  0.127  59  0.095   0.102 N  0.570      SignalP-noTM
AFT69340.1             0.686  29  0.388  29  0.389  11  0.269   0.332 N  0.570      SignalP-noTM
AFT69341.1             0.107  38  0.105  38  0.113  28  0.091   0.098 N  0.570      SignalP-noTM
AFT69342.1             0.857  36  0.771  36  0.822  15  0.621   0.701 Y  0.570      SignalP-noTM
AFT69343.1             0.283  23  0.313  23  0.551  19  0.324   0.318 N  0.570      SignalP-noTM
AFT69344.1             0.139  40  0.196  12  0.467   9  0.390   0.287 N  0.570      SignalP-noTM
AFT69345.1             0.168  32  0.181  11  0.383   6  0.338   0.239 N  0.510      SignalP-TM
AFT69346.1             0.146  53  0.171  38  0.362  33  0.147   0.162 N  0.510      SignalP-TM
AFT69347.1             0.172  20  0.231  20  0.407  14  0.301   0.257 N  0.510      SignalP-TM
AFT69348.1             0.121  67  0.105  67  0.127  40  0.076   0.094 N  0.510      SignalP-TM
AFT69349.1             0.527  18  0.688  18  0.909   5  0.896   0.786 Y  0.570      SignalP-noTM
AFT69350.1             0.132  56  0.124  13  0.196   7  0.149   0.133 N  0.510      SignalP-TM
AFT69351.1             0.117  32  0.127  11  0.235   1  0.153   0.139 N  0.570      SignalP-noTM
AFT69352.1             0.622  25  0.762  25  0.967  15  0.941   0.846 Y  0.570      SignalP-noTM
AFT69353.1             0.118  17  0.103  70  0.117  57  0.090   0.097 N  0.570      SignalP-noTM
AFT69354.1             0.325  32  0.305  32  0.467  30  0.223   0.275 N  0.510      SignalP-TM
AFT69355.1             0.116  53  0.101  53  0.100  70  0.083   0.093 N  0.570      SignalP-noTM
AFT69356.1             0.116   7  0.111  12  0.188   3  0.125   0.118 N  0.570      SignalP-noTM
AFT69357.1             0.108  22  0.112  30  0.145  10  0.118   0.114 N  0.570      SignalP-noTM
AFT69358.1             0.122  21  0.112  48  0.151  42  0.094   0.103 N  0.570      SignalP-noTM
AFT69359.1             0.107  29  0.124  12  0.253  11  0.155   0.138 N  0.570      SignalP-noTM
AFT69360.1             0.656  29  0.743  29  0.980  15  0.886   0.811 Y  0.570      SignalP-noTM
AFT69361.1             0.311  23  0.523  23  0.979  10  0.908   0.704 Y  0.570      SignalP-noTM
AFT69362.1             0.555  27  0.616  27  0.939  13  0.789   0.697 Y  0.570      SignalP-noTM
AFT69363.1             0.173  35  0.141  35  0.187  50  0.119   0.133 N  0.510      SignalP-TM
AFT69364.1             0.118  37  0.127  14  0.235   6  0.165   0.141 N  0.510      SignalP-TM
AFT69365.1             0.124  17  0.123  17  0.217  16  0.121   0.122 N  0.570      SignalP-noTM
AFT69366.1             0.125  36  0.108  36  0.108  32  0.085   0.097 N  0.570      SignalP-noTM
AFT69367.1             0.170  33  0.145  13  0.249   4  0.214   0.178 N  0.570      SignalP-noTM
AFT69368.1             0.122  50  0.102  50  0.121  34  0.084   0.094 N  0.570      SignalP-noTM
AFT69369.1             0.222  49  0.193  49  0.393  29  0.201   0.197 N  0.570      SignalP-noTM
AFT69370.1             0.112  32  0.117  25  0.197  22  0.119   0.118 N  0.570      SignalP-noTM
AFT69371.1             0.151  28  0.260  28  0.574   5  0.442   0.327 N  0.510      SignalP-TM
AFT69372.1             0.103  60  0.117  25  0.154  15  0.113   0.115 N  0.570      SignalP-noTM
AFT69373.1             0.144  20  0.232  20  0.631   1  0.413   0.299 N  0.510      SignalP-TM
AFT69374.1             0.188  33  0.149  33  0.190  31  0.088   0.127 N  0.510      SignalP-TM
AFT69375.1             0.151  51  0.144  11  0.380   1  0.186   0.159 N  0.510      SignalP-TM
AFT69376.1             0.112  27  0.109  11  0.196   1  0.114   0.111 N  0.570      SignalP-noTM
AFT69377.1             0.116  30  0.106  23  0.136  13  0.090   0.099 N  0.570      SignalP-noTM
AFT69378.1             0.110  45  0.098  45  0.131   3  0.080   0.089 N  0.570      SignalP-noTM
AFT69379.1             0.365  20  0.247  20  0.479   2  0.233   0.242 N  0.510      SignalP-TM
AFT69380.1             0.151  51  0.136  51  0.248  35  0.118   0.127 N  0.570      SignalP-noTM
AFT69381.1             0.128  30  0.126  11  0.223   2  0.160   0.142 N  0.570      SignalP-noTM
AFT69382.1             0.107  18  0.117  35  0.191   1  0.113   0.115 N  0.570      SignalP-noTM
AFT69383.1             0.109  22  0.096  22  0.103  21  0.080   0.089 N  0.570      SignalP-noTM
AFT69384.1             0.126  55  0.125  11  0.222   1  0.151   0.137 N  0.570      SignalP-noTM
AFT69385.1             0.555  36  0.330  36  0.287  35  0.133   0.257 N  0.510      SignalP-TM
AFT69386.1             0.262  39  0.181  39  0.361   5  0.151   0.170 N  0.510      SignalP-TM
AFT69387.1             0.259  19  0.479  19  0.934  16  0.880   0.668 Y  0.570      SignalP-noTM
AFT69388.1             0.157  56  0.122  56  0.116  55  0.093   0.108 N  0.570      SignalP-noTM
AFT69389.1             0.221  32  0.280  32  0.496  13  0.361   0.310 N  0.510      SignalP-TM
AFT69390.1             0.490  20  0.600  20  0.894   1  0.759   0.674 Y  0.570      SignalP-noTM
AFT69391.1             0.855  24  0.836  24  0.922  22  0.839   0.837 Y  0.570      SignalP-noTM
AFT69392.1             0.561  29  0.524  29  0.858  12  0.645   0.569 Y  0.510      SignalP-TM
AFT69393.1             0.159  22  0.357  22  0.929  17  0.818   0.574 Y  0.570      SignalP-noTM
AFT69394.1             0.108  70  0.123  11  0.197   2  0.150   0.136 N  0.570      SignalP-noTM
AFT69395.1             0.140  27  0.292  20  0.885  12  0.703   0.485 N  0.570      SignalP-noTM
AFT69396.1             0.124  30  0.108  11  0.158   4  0.124   0.114 N  0.510      SignalP-TM
AFT69397.1             0.114  47  0.103  31  0.134  20  0.084   0.094 N  0.570      SignalP-noTM
AFT69398.1             0.109  68  0.100  68  0.104  29  0.079   0.090 N  0.570      SignalP-noTM
AFT69399.1             0.294  23  0.344  23  0.542  18  0.428   0.375 N  0.510      SignalP-TM
AFT69400.1             0.128  32  0.106  32  0.179  44  0.085   0.096 N  0.570      SignalP-noTM
AFT69401.1             0.156  52  0.117  52  0.102  13  0.087   0.103 N  0.570      SignalP-noTM
AFT69402.1             0.125   9  0.106  11  0.137   7  0.117   0.111 N  0.570      SignalP-noTM
AFT69403.1             0.295  29  0.249  29  0.315  16  0.213   0.232 N  0.570      SignalP-noTM
AFT69404.1             0.123  28  0.105  70  0.157   1  0.092   0.099 N  0.570      SignalP-noTM
AFT69405.1             0.149  49  0.183  26  0.383   1  0.233   0.202 N  0.510      SignalP-TM
AFT69406.1             0.165  31  0.181  31  0.243  20  0.156   0.172 N  0.510      SignalP-TM
AFT69407.1             0.159  29  0.217  11  0.631   5  0.469   0.310 N  0.510      SignalP-TM
AFT69408.1             0.172  22  0.147  22  0.290   1  0.155   0.150 N  0.570      SignalP-noTM
AFT69409.1             0.105  64  0.105  18  0.132  11  0.102   0.104 N  0.570      SignalP-noTM
AFT69410.1             0.249  31  0.256  27  0.483  13  0.313   0.277 N  0.510      SignalP-TM
AFT69411.1             0.144  37  0.138  37  0.171  34  0.078   0.116 N  0.510      SignalP-TM
AFT69412.1             0.195  28  0.224  28  0.442  27  0.223   0.224 N  0.510      SignalP-TM
AFT69413.1             0.212  23  0.213  23  0.350  27  0.225   0.218 N  0.510      SignalP-TM
AFT69414.1             0.130  25  0.187  11  0.519   1  0.342   0.244 N  0.510      SignalP-TM
AFT69415.1             0.246  35  0.217  35  0.530   5  0.275   0.238 N  0.510      SignalP-TM
AFT69416.1             0.124  26  0.175  26  0.324   2  0.241   0.199 N  0.510      SignalP-TM
AFT69417.1             0.108  36  0.166  15  0.350  10  0.269   0.214 N  0.570      SignalP-noTM
AFT69418.1             0.152  37  0.222  33  0.450  32  0.217   0.220 N  0.510      SignalP-TM
AFT69419.1             0.223  31  0.250  31  0.480  28  0.255   0.251 N  0.510      SignalP-TM
AFT69420.1             0.133  52  0.101  65  0.143  55  0.076   0.092 N  0.510      SignalP-TM
AFT69421.1             0.664  25  0.635  25  0.689  21  0.542   0.600 Y  0.510      SignalP-TM
AFT69422.1             0.147  24  0.138  24  0.185   2  0.136   0.137 N  0.570      SignalP-noTM
AFT69423.1             0.481  25  0.535  25  0.726  17  0.580   0.556 N  0.570      SignalP-noTM
AFT69424.1             0.825  23  0.823  23  0.905  12  0.840   0.831 Y  0.570      SignalP-noTM
AFT69425.1             0.146  47  0.124  47  0.162  41  0.101   0.113 N  0.570      SignalP-noTM
AFT69426.1             0.123  18  0.122  18  0.212   7  0.113   0.118 N  0.570      SignalP-noTM
AFT69427.1             0.107  46  0.126  46  0.169  39  0.118   0.122 N  0.570      SignalP-noTM
AFT69428.1             0.106  34  0.136  11  0.256   3  0.190   0.161 N  0.570      SignalP-noTM
AFT69429.1             0.176  38  0.235  32  0.474  11  0.364   0.283 N  0.510      SignalP-TM
AFT69430.1             0.360  22  0.259  22  0.369  19  0.199   0.237 N  0.510      SignalP-TM
AFT69431.1             0.126  32  0.118  32  0.141  31  0.117   0.117 N  0.570      SignalP-noTM
AFT69432.1             0.111  31  0.118  39  0.178  31  0.107   0.114 N  0.510      SignalP-TM
AFT69433.1             0.117  66  0.113  42  0.125  35  0.099   0.107 N  0.570      SignalP-noTM
AFT69434.1             0.179  32  0.160  32  0.317   1  0.180   0.169 N  0.570      SignalP-noTM
AFT69435.1             0.112  28  0.104  54  0.115  43  0.087   0.096 N  0.570      SignalP-noTM
AFT69436.1             0.117  26  0.099  51  0.104  51  0.087   0.094 N  0.570      SignalP-noTM
AFT69437.1             0.134  34  0.113  34  0.124  33  0.099   0.106 N  0.570      SignalP-noTM
AFT69438.1             0.260  41  0.156  41  0.176   1  0.071   0.125 N  0.510      SignalP-TM
AFT69439.1             0.171  45  0.105  23  0.141  18  0.099   0.103 N  0.510      SignalP-TM
AFT69440.1             0.618  29  0.710  29  0.959  16  0.884   0.791 Y  0.570      SignalP-noTM
AFT69441.1             0.123  61  0.116  41  0.157  44  0.115   0.116 N  0.570      SignalP-noTM
AFT69442.1             0.130  43  0.112  43  0.161  38  0.093   0.103 N  0.570      SignalP-noTM
AFT69443.1             0.114   7  0.104  54  0.122  47  0.091   0.098 N  0.570      SignalP-noTM
AFT69444.1             0.148  58  0.120  58  0.149   2  0.096   0.109 N  0.570      SignalP-noTM
AFT69445.1             0.180  36  0.228  36  0.409  28  0.224   0.226 N  0.570      SignalP-noTM
AFT69446.1             0.161  36  0.230  36  0.613  14  0.406   0.313 N  0.570      SignalP-noTM
AFT69447.1             0.123  45  0.108  45  0.113  64  0.083   0.096 N  0.570      SignalP-noTM
AFT69448.1             0.110  17  0.145  17  0.244   7  0.186   0.164 N  0.570      SignalP-noTM
AFT69449.1             0.109  27  0.110  27  0.126  20  0.099   0.105 N  0.570      SignalP-noTM
AFT69450.1             0.162  33  0.187  33  0.353   7  0.231   0.203 N  0.510      SignalP-TM
AFT69451.1             0.773  25  0.809  25  0.925  17  0.877   0.841 Y  0.570      SignalP-noTM
AFT69452.1             0.563  19  0.682  19  0.917  16  0.808   0.741 Y  0.570      SignalP-noTM
AFT69453.1             0.106  38  0.169  11  0.336   3  0.290   0.226 N  0.570      SignalP-noTM
AFT69454.1             0.178  24  0.124  24  0.142  20  0.076   0.106 N  0.510      SignalP-TM
AFT69455.1             0.116  23  0.149  48  0.288   1  0.190   0.168 N  0.570      SignalP-noTM
AFT69456.1             0.123  34  0.236  21  0.579  16  0.481   0.326 N  0.510      SignalP-TM
AFT69457.1             0.879  19  0.924  19  0.980  17  0.957   0.940 Y  0.570      SignalP-noTM
AFT69458.1             0.188  64  0.127  64  0.178  63  0.073   0.107 N  0.510      SignalP-TM
AFT69459.1             0.158  36  0.101  51  0.155  40  0.058   0.085 N  0.510      SignalP-TM
AFT69460.1             0.113  38  0.100  38  0.127   4  0.086   0.093 N  0.570      SignalP-noTM
AFT69461.1             0.188  21  0.146  21  0.256   4  0.150   0.148 N  0.570      SignalP-noTM
AFT69462.1             0.100  34  0.105  20  0.128  13  0.104   0.105 N  0.570      SignalP-noTM
AFT69463.1             0.141  22  0.212  22  0.611  20  0.348   0.276 N  0.570      SignalP-noTM
AFT69464.1             0.149  23  0.129  23  0.150   6  0.119   0.124 N  0.570      SignalP-noTM
AFT69465.1             0.114  19  0.102  23  0.110  19  0.081   0.092 N  0.570      SignalP-noTM
AFT69466.1             0.104  18  0.109  38  0.126  34  0.085   0.097 N  0.570      SignalP-noTM
AFT69467.1             0.128  46  0.144  13  0.249   4  0.210   0.175 N  0.570      SignalP-noTM
AFT69468.1             0.110  20  0.108  70  0.142   1  0.100   0.104 N  0.570      SignalP-noTM
AFT69469.1             0.120  22  0.104  68  0.163  16  0.094   0.099 N  0.570      SignalP-noTM
AFT69470.1             0.168  26  0.135  26  0.173  41  0.120   0.128 N  0.570      SignalP-noTM
AFT69471.1             0.220  32  0.147  32  0.116  30  0.092   0.121 N  0.570      SignalP-noTM
AFT69472.1             0.104   6  0.103  68  0.138   8  0.097   0.100 N  0.570      SignalP-noTM
AFT69473.1             0.206  48  0.171  48  0.283  46  0.104   0.139 N  0.570      SignalP-noTM
AFT69474.1             0.104  47  0.101  11  0.124   2  0.103   0.102 N  0.570      SignalP-noTM
AFT69475.1             0.282  22  0.455  22  0.885  17  0.769   0.603 Y  0.570      SignalP-noTM
AFT69476.1             0.155  41  0.122  41  0.136  15  0.107   0.115 N  0.570      SignalP-noTM
AFT69477.1             0.111  35  0.133  11  0.225   3  0.176   0.153 N  0.570      SignalP-noTM
AFT69478.1             0.108  35  0.110  12  0.152   5  0.125   0.117 N  0.570      SignalP-noTM
AFT69479.1             0.108  44  0.109  44  0.134  40  0.084   0.100 N  0.510      SignalP-TM
AFT69480.1             0.282  42  0.344  42  0.577  31  0.363   0.351 N  0.510      SignalP-TM
AFT69481.1             0.139  31  0.142  13  0.232   6  0.205   0.172 N  0.570      SignalP-noTM
AFT69482.1             0.533  19  0.563  19  0.800  18  0.596   0.579 Y  0.570      SignalP-noTM
AFT69483.1             0.689  24  0.786  24  0.960  17  0.902   0.840 Y  0.570      SignalP-noTM
AFT69484.1             0.144  38  0.164  38  0.258  34  0.135   0.153 N  0.510      SignalP-TM
AFT69485.1             0.105  33  0.142  11  0.295   1  0.185   0.162 N  0.570      SignalP-noTM
AFT69486.1             0.146  22  0.125  48  0.187  46  0.096   0.111 N  0.570      SignalP-noTM
AFT69487.1             0.142  65  0.118  65  0.150  37  0.100   0.109 N  0.570      SignalP-noTM
AFT69488.1             0.108  23  0.106  37  0.139  35  0.097   0.102 N  0.570      SignalP-noTM
AFT69489.1             0.118  35  0.108  45  0.125  37  0.098   0.103 N  0.570      SignalP-noTM
AFT69490.1             0.105  58  0.124  11  0.226   6  0.165   0.143 N  0.570      SignalP-noTM
AFT69491.1             0.107  18  0.099  67  0.108  27  0.085   0.093 N  0.570      SignalP-noTM
AFT69492.1             0.186  27  0.231  27  0.500  23  0.233   0.232 N  0.510      SignalP-TM
AFT69493.1             0.104  18  0.105  48  0.117  50  0.089   0.098 N  0.570      SignalP-noTM
AFT69494.1             0.154  38  0.158  11  0.334   1  0.238   0.196 N  0.570      SignalP-noTM
AFT69495.1             0.150  34  0.130  11  0.275   2  0.168   0.148 N  0.570      SignalP-noTM
AFT69496.1             0.134  23  0.159  23  0.334  22  0.153   0.156 N  0.510      SignalP-TM
AFT69497.1             0.145  29  0.162  11  0.437   2  0.239   0.198 N  0.570      SignalP-noTM
AFT69498.1             0.267  31  0.428  31  0.930  20  0.766   0.587 Y  0.570      SignalP-noTM
AFT69499.1             0.187  27  0.171  27  0.268  25  0.162   0.167 N  0.510      SignalP-TM
AFT69500.1             0.156  25  0.330  22  0.875  17  0.741   0.524 N  0.570      SignalP-noTM
AFT69501.1             0.107  21  0.107  21  0.128   1  0.106   0.106 N  0.570      SignalP-noTM
AFT69502.1             0.110  28  0.107  44  0.219   1  0.092   0.100 N  0.570      SignalP-noTM
AFT69503.1             0.138  33  0.123  33  0.228  32  0.091   0.108 N  0.570      SignalP-noTM
AFT69504.1             0.753  34  0.726  34  0.814  30  0.514   0.648 Y  0.510      SignalP-TM
AFT69505.1             0.232  24  0.266  24  0.478   3  0.321   0.292 N  0.570      SignalP-noTM
AFT69506.1             0.123  42  0.109  42  0.127  53  0.096   0.103 N  0.570      SignalP-noTM
AFT69507.1             0.102  24  0.101  66  0.109  63  0.091   0.096 N  0.570      SignalP-noTM
AFT69508.1             0.115  27  0.110  27  0.122  21  0.102   0.106 N  0.570      SignalP-noTM
AFT69509.1             0.135  36  0.114  36  0.127  33  0.096   0.105 N  0.570      SignalP-noTM
AFT69510.1             0.110  20  0.129  13  0.205   7  0.168   0.147 N  0.570      SignalP-noTM
AFT69511.1             0.156  38  0.130  38  0.220  36  0.087   0.110 N  0.570      SignalP-noTM
AFT69512.1             0.146  29  0.123  29  0.180   5  0.120   0.122 N  0.510      SignalP-TM
AFT69513.1             0.112  61  0.120  61  0.192  50  0.107   0.114 N  0.570      SignalP-noTM
AFT69514.1             0.139  52  0.146  20  0.244   2  0.200   0.172 N  0.570      SignalP-noTM
AFT69515.1             0.105  27  0.114  16  0.168   9  0.125   0.119 N  0.570      SignalP-noTM
AFT69516.1             0.139  31  0.120  31  0.202  27  0.102   0.113 N  0.510      SignalP-TM
AFT69517.1             0.123  49  0.111  49  0.148  11  0.103   0.107 N  0.570      SignalP-noTM
AFT69518.1             0.273  37  0.208  37  0.253  36  0.142   0.177 N  0.570      SignalP-noTM
AFT69519.1             0.103  63  0.101  42  0.122   8  0.093   0.097 N  0.570      SignalP-noTM
AFT69520.1             0.117  32  0.107  32  0.122  53  0.088   0.098 N  0.570      SignalP-noTM
AFT69521.1             0.135  49  0.154  38  0.268  27  0.160   0.157 N  0.570      SignalP-noTM
AFT69522.1             0.113  20  0.121  20  0.177  10  0.114   0.118 N  0.570      SignalP-noTM
AFT69523.1             0.100  15  0.103  39  0.119   1  0.092   0.098 N  0.570      SignalP-noTM
AFT69524.1             0.131  35  0.108  35  0.152   2  0.084   0.097 N  0.570      SignalP-noTM
AFT69525.1             0.201  26  0.135  40  0.194  38  0.088   0.113 N  0.570      SignalP-noTM
AFT69526.1             0.135  62  0.123  23  0.173  15  0.117   0.120 N  0.570      SignalP-noTM
AFT69527.1             0.109  32  0.104  22  0.134  15  0.100   0.102 N  0.570      SignalP-noTM
AFT69528.1             0.109  63  0.103  63  0.109  52  0.087   0.095 N  0.570      SignalP-noTM
AFT69529.1             0.124  21  0.125  21  0.182   2  0.135   0.130 N  0.570      SignalP-noTM
AFT69530.1             0.118  31  0.104  64  0.147   3  0.091   0.098 N  0.570      SignalP-noTM
AFT69531.1             0.564  26  0.369  26  0.359  16  0.250   0.313 N  0.570      SignalP-noTM
AFT69532.1             0.120  43  0.132  11  0.251   1  0.163   0.146 N  0.570      SignalP-noTM
AFT69533.1             0.136  38  0.127  38  0.174  49  0.118   0.123 N  0.570      SignalP-noTM
AFT69534.1             0.198  32  0.134  32  0.166   4  0.102   0.119 N  0.570      SignalP-noTM
AFT69535.1             0.109  30  0.142  11  0.257   3  0.213   0.176 N  0.570      SignalP-noTM
AFT69536.1             0.179  18  0.137  28  0.207  32  0.107   0.123 N  0.570      SignalP-noTM
AFT69537.1             0.137  29  0.113  29  0.135  26  0.082   0.098 N  0.570      SignalP-noTM
AFT69538.1             0.114  35  0.101  35  0.106  69  0.069   0.086 N  0.570      SignalP-noTM
AFT69539.1             0.197  26  0.163  26  0.207   9  0.144   0.154 N  0.570      SignalP-noTM
AFT69540.1             0.148  68  0.131  21  0.190  16  0.131   0.131 N  0.570      SignalP-noTM
AFT69541.1             0.151  23  0.185  23  0.349  17  0.219   0.201 N  0.570      SignalP-noTM
AFT69542.1             0.155  30  0.129  30  0.192  26  0.110   0.120 N  0.570      SignalP-noTM
AFT69543.1             0.115  69  0.112  44  0.172  21  0.104   0.108 N  0.570      SignalP-noTM
AFT69544.1             0.116  34  0.166  11  0.336   2  0.275   0.218 N  0.570      SignalP-noTM
AFT69545.1             0.136  65  0.121  30  0.164  48  0.099   0.111 N  0.570      SignalP-noTM
AFT69546.1             0.123  23  0.106  23  0.121  67  0.086   0.097 N  0.570      SignalP-noTM
AFT69547.1             0.189  54  0.164  54  0.178  50  0.113   0.140 N  0.570      SignalP-noTM
AFT69548.1             0.127  44  0.132  11  0.221   1  0.174   0.152 N  0.570      SignalP-noTM
AFT69549.1             0.268  30  0.290  30  0.477  12  0.366   0.326 N  0.570      SignalP-noTM
AFT69550.1             0.164  22  0.173  22  0.289   1  0.198   0.185 N  0.570      SignalP-noTM
AFT69551.1             0.104  28  0.125  11  0.199   2  0.161   0.142 N  0.570      SignalP-noTM
AFT69552.1             0.177  40  0.173  18  0.361   2  0.290   0.228 N  0.570      SignalP-noTM
AFT69553.1             0.113  66  0.114  37  0.180  34  0.117   0.115 N  0.570      SignalP-noTM
AFT69554.1             0.113  18  0.129  11  0.262   1  0.153   0.140 N  0.570      SignalP-noTM
AFT69555.1             0.102  18  0.104  33  0.126  23  0.096   0.101 N  0.570      SignalP-noTM
AFT69556.1             0.114  38  0.115  13  0.152  10  0.134   0.124 N  0.570      SignalP-noTM
AFT69557.1             0.104  25  0.105  11  0.155   3  0.114   0.109 N  0.570      SignalP-noTM
AFT69558.1             0.127  38  0.111  38  0.131  45  0.091   0.102 N  0.570      SignalP-noTM
AFT69559.1             0.186  22  0.387  22  0.931   3  0.852   0.606 Y  0.570      SignalP-noTM
AFT69560.1             0.112  23  0.126  11  0.255   1  0.146   0.136 N  0.570      SignalP-noTM
AFT69561.1             0.449  33  0.267  33  0.296  32  0.181   0.235 N  0.510      SignalP-TM
AFT69562.1             0.256  24  0.433  24  0.914  22  0.738   0.577 Y  0.570      SignalP-noTM
AFT69563.1             0.162  36  0.328  30  0.955  26  0.849   0.573 Y  0.570      SignalP-noTM
AFT69564.1             0.142  50  0.141  50  0.200  38  0.105   0.124 N  0.570      SignalP-noTM
AFT69565.1             0.108  66  0.102  66  0.108  42  0.086   0.095 N  0.570      SignalP-noTM
AFT69566.1             0.125  56  0.224  13  0.592   3  0.480   0.319 N  0.510      SignalP-TM
AFT69567.1             0.145  18  0.169  18  0.354  17  0.220   0.188 N  0.510      SignalP-TM
AFT69568.1             0.121  34  0.134  40  0.248  39  0.136   0.135 N  0.570      SignalP-noTM
AFT69569.1             0.124  40  0.122  40  0.156  37  0.111   0.117 N  0.570      SignalP-noTM
AFT69570.1             0.146  54  0.114  54  0.139  37  0.094   0.105 N  0.570      SignalP-noTM
AFT69571.1             0.128  15  0.229  15  0.515   1  0.420   0.300 N  0.510      SignalP-TM
AFT69572.1             0.108  29  0.101  70  0.108  69  0.087   0.094 N  0.570      SignalP-noTM
AFT69573.1             0.120  20  0.106  20  0.134  38  0.083   0.095 N  0.570      SignalP-noTM
AFT69574.1             0.127  31  0.117  11  0.175  35  0.138   0.125 N  0.510      SignalP-TM
AFT69575.1             0.150  19  0.212  17  0.376  15  0.298   0.253 N  0.570      SignalP-noTM
AFT69576.1             0.113  48  0.108  48  0.123   4  0.099   0.104 N  0.570      SignalP-noTM
AFT69577.1             0.149  43  0.164  11  0.351   1  0.263   0.210 N  0.570      SignalP-noTM
AFT69578.1             0.171  20  0.188  20  0.429  16  0.191   0.189 N  0.570      SignalP-noTM
AFT69579.1             0.141  28  0.172  11  0.383   1  0.279   0.222 N  0.570      SignalP-noTM
AFT69580.1             0.121  10  0.103  51  0.158   1  0.071   0.091 N  0.510      SignalP-TM
AFT69581.1             0.108  63  0.142  11  0.234   6  0.201   0.170 N  0.570      SignalP-noTM
AFT69582.1             0.104  32  0.111  37  0.146  34  0.108   0.109 N  0.570      SignalP-noTM
AFT69583.1             0.173  36  0.138  36  0.246   1  0.117   0.130 N  0.510      SignalP-TM
AFT69584.1             0.119  34  0.283  34  0.906  29  0.480   0.375 N  0.570      SignalP-noTM
AFT69585.1             0.118  46  0.146  14  0.317   6  0.210   0.176 N  0.570      SignalP-noTM
AFT69586.1             0.111  46  0.103  70  0.127  10  0.097   0.100 N  0.570      SignalP-noTM
AFT69587.1             0.164  37  0.232  37  0.504  34  0.270   0.246 N  0.510      SignalP-TM
AFT69588.1             0.154  39  0.131  39  0.218  19  0.121   0.126 N  0.570      SignalP-noTM
AFT69589.1             0.132  27  0.114  40  0.176   6  0.101   0.109 N  0.510      SignalP-TM
AFT69590.1             0.111  31  0.115  12  0.176   5  0.143   0.126 N  0.510      SignalP-TM
AFT69591.1             0.114  46  0.111  46  0.131  37  0.095   0.103 N  0.570      SignalP-noTM
AFT69592.1             0.115  20  0.125  20  0.176   4  0.145   0.134 N  0.570      SignalP-noTM
AFT69593.1             0.134  43  0.116  19  0.154   9  0.116   0.116 N  0.570      SignalP-noTM
AFT69594.1             0.161  66  0.121  11  0.223   1  0.140   0.130 N  0.570      SignalP-noTM
AFT69595.1             0.131  23  0.108  27  0.130  26  0.090   0.100 N  0.570      SignalP-noTM
AFT69596.1             0.155  33  0.245  11  0.678   5  0.594   0.409 N  0.570      SignalP-noTM
AFT69597.1             0.185  23  0.126  23  0.168  21  0.079   0.109 N  0.510      SignalP-TM
AFT69598.1             0.116  23  0.136  11  0.305   3  0.183   0.153 N  0.510      SignalP-TM
AFT69599.1             0.141  64  0.158  53  0.364  49  0.133   0.146 N  0.570      SignalP-noTM
AFT69600.1             0.180  48  0.131  48  0.138  10  0.102   0.117 N  0.570      SignalP-noTM
AFT69601.1             0.187  23  0.191  23  0.319  13  0.199   0.195 N  0.570      SignalP-noTM
AFT69602.1             0.107  28  0.098  11  0.165   1  0.089   0.095 N  0.510      SignalP-TM
AFT69603.1             0.114  25  0.105  12  0.149   4  0.114   0.109 N  0.570      SignalP-noTM
AFT69604.1             0.634  21  0.670  21  0.898  19  0.739   0.702 Y  0.570      SignalP-noTM
AFT69605.1             0.145  42  0.154  42  0.202  35  0.133   0.146 N  0.510      SignalP-TM
AFT69606.1             0.889  23  0.843  23  0.918  19  0.779   0.813 Y  0.570      SignalP-noTM
AFT69607.1             0.178  33  0.102  11  0.127   5  0.108   0.105 N  0.510      SignalP-TM
AFT69608.1             0.196  23  0.119  23  0.112  22  0.068   0.095 N  0.570      SignalP-noTM
AFT69609.1             0.114  55  0.120  55  0.162  52  0.092   0.107 N  0.570      SignalP-noTM
AFT69610.1             0.126  29  0.122  15  0.168  10  0.145   0.132 N  0.570      SignalP-noTM
AFT69611.1             0.175  22  0.150  22  0.189   5  0.138   0.144 N  0.570      SignalP-noTM
AFT69612.1             0.110  64  0.103  46  0.116  36  0.095   0.099 N  0.570      SignalP-noTM
AFT69613.1             0.155  67  0.120  67  0.136  40  0.093   0.107 N  0.570      SignalP-noTM
AFT69614.1             0.182  22  0.227  22  0.378  20  0.259   0.239 N  0.510      SignalP-TM
AFT69615.1             0.126  49  0.106  11  0.145   5  0.119   0.111 N  0.510      SignalP-TM
AFT69616.1             0.181  31  0.151  46  0.289  38  0.129   0.143 N  0.510      SignalP-TM
AFT69617.1             0.103  51  0.127  51  0.246  46  0.107   0.118 N  0.570      SignalP-noTM
AFT69618.1             0.179  27  0.188  27  0.519   1  0.251   0.218 N  0.570      SignalP-noTM
AFT69619.1             0.106  48  0.108  34  0.157   1  0.098   0.103 N  0.570      SignalP-noTM
AFT69620.1             0.180  19  0.179  19  0.347   2  0.209   0.193 N  0.570      SignalP-noTM
AFT69621.1             0.129  25  0.123  25  0.214  12  0.125   0.124 N  0.570      SignalP-noTM
AFT69622.1             0.145  29  0.105  29  0.117   2  0.082   0.094 N  0.570      SignalP-noTM
AFT69623.1             0.138  49  0.197  12  0.449   1  0.376   0.263 N  0.510      SignalP-TM
AFT69624.1             0.103  30  0.124  11  0.205   6  0.160   0.137 N  0.510      SignalP-TM
AFT69625.1             0.112  15  0.129  15  0.186   8  0.147   0.136 N  0.510      SignalP-TM
AFT69626.1             0.107  33  0.169  11  0.388   2  0.285   0.223 N  0.570      SignalP-noTM
AFT69627.1             0.168  23  0.174  23  0.335  21  0.162   0.168 N  0.570      SignalP-noTM
AFT69628.1             0.170  30  0.198  30  0.439   1  0.277   0.227 N  0.510      SignalP-TM
AFT69629.1             0.120  36  0.172  15  0.387  13  0.286   0.226 N  0.570      SignalP-noTM
AFT69630.1             0.108  28  0.132  11  0.287   1  0.155   0.143 N  0.570      SignalP-noTM
AFT69631.1             0.132  62  0.120  11  0.225   1  0.137   0.128 N  0.570      SignalP-noTM
AFT69632.1             0.106  49  0.116  49  0.190  48  0.125   0.120 N  0.570      SignalP-noTM
AFT69633.1             0.120  18  0.109  50  0.137  48  0.099   0.104 N  0.570      SignalP-noTM
AFT69634.1             0.169  21  0.207  21  0.534   1  0.267   0.236 N  0.570      SignalP-noTM
AFT69635.1             0.230  33  0.197  33  0.356  30  0.137   0.169 N  0.570      SignalP-noTM
AFT69636.1             0.178  39  0.119  39  0.124  58  0.087   0.104 N  0.570      SignalP-noTM
AFT69637.1             0.817  29  0.749  29  0.893  25  0.703   0.728 Y  0.570      SignalP-noTM
AFT69638.1             0.109  23  0.105  12  0.146   2  0.110   0.107 N  0.570      SignalP-noTM
AFT69639.1             0.264  20  0.189  20  0.180  19  0.136   0.164 N  0.570      SignalP-noTM
AFT69640.1             0.848  23  0.850  23  0.947  20  0.840   0.845 Y  0.570      SignalP-noTM
AFT69641.1             0.122  48  0.157  41  0.277  33  0.167   0.162 N  0.570      SignalP-noTM
AFT69642.1             0.120  54  0.132  54  0.233  49  0.097   0.116 N  0.570      SignalP-noTM
AFT69643.1             0.117  45  0.159  11  0.443   1  0.227   0.191 N  0.570      SignalP-noTM
AFT69644.1             0.176  58  0.176  58  0.419  53  0.109   0.145 N  0.570      SignalP-noTM
AFT69645.1             0.106  42  0.100  56  0.111  41  0.078   0.090 N  0.570      SignalP-noTM
AFT69646.1             0.145  27  0.153  27  0.305  35  0.154   0.153 N  0.570      SignalP-noTM
AFT69647.1             0.129  28  0.141  11  0.308   2  0.197   0.162 N  0.510      SignalP-TM
AFT69648.1             0.108  49  0.098  11  0.125   6  0.098   0.098 N  0.510      SignalP-TM
AFT69649.1             0.116  36  0.104  36  0.139   1  0.089   0.097 N  0.570      SignalP-noTM
AFT69650.1             0.524  47  0.327  47  0.331  42  0.122   0.251 N  0.510      SignalP-TM
AFT69651.1             0.555  19  0.733  19  0.979   9  0.965   0.842 Y  0.570      SignalP-noTM
AFT69652.1             0.757  27  0.793  27  0.935  14  0.825   0.808 Y  0.570      SignalP-noTM
AFT69653.1             0.169  41  0.139  41  0.167  38  0.097   0.119 N  0.570      SignalP-noTM
AFT69654.1             0.173  37  0.147  37  0.194  33  0.095   0.123 N  0.570      SignalP-noTM
AFT69655.1             0.143  26  0.324  26  0.920   1  0.785   0.540 N  0.570      SignalP-noTM
AFT69656.1             0.760  25  0.827  25  0.986  12  0.923   0.872 Y  0.570      SignalP-noTM
AFT69657.1             0.100  68  0.111  11  0.152   1  0.122   0.116 N  0.570      SignalP-noTM
AFT69658.1             0.215  33  0.169  33  0.179  46  0.120   0.146 N  0.570      SignalP-noTM
AFT69659.1             0.131  33  0.143  33  0.269  31  0.136   0.139 N  0.570      SignalP-noTM
AFT69660.1             0.111  36  0.125  14  0.239   6  0.151   0.137 N  0.570      SignalP-noTM
AFT69661.1             0.114  18  0.115  57  0.163  47  0.107   0.111 N  0.570      SignalP-noTM
AFT69662.1             0.873  25  0.818  25  0.907   1  0.775   0.798 Y  0.570      SignalP-noTM
AFT69663.1             0.144  43  0.147  43  0.258  38  0.088   0.125 N  0.510      SignalP-TM
AFT69664.1             0.119  32  0.101  18  0.121  31  0.095   0.099 N  0.510      SignalP-TM
AFT69665.1             0.138  46  0.114  46  0.138  30  0.097   0.106 N  0.570      SignalP-noTM
AFT69666.1             0.456  29  0.279  29  0.302  27  0.165   0.237 N  0.510      SignalP-TM
AFT69667.1             0.551  31  0.297  31  0.282   1  0.189   0.246 N  0.570      SignalP-noTM
AFT69668.1             0.843  30  0.858  30  0.971  14  0.899   0.877 Y  0.570      SignalP-noTM
AFT69669.1             0.134  50  0.151  50  0.196  39  0.131   0.141 N  0.570      SignalP-noTM
AFT69670.1             0.141  18  0.127  18  0.170  43  0.107   0.119 N  0.510      SignalP-TM
AFT69671.1             0.121  35  0.117  49  0.154  45  0.092   0.108 N  0.510      SignalP-TM
AFT69672.1             0.114  25  0.157  11  0.349   8  0.258   0.205 N  0.570      SignalP-noTM
AFT69673.1             0.141  32  0.149  11  0.372   1  0.206   0.175 N  0.570      SignalP-noTM
AFT69674.1             0.124  66  0.137  28  0.205   1  0.151   0.143 N  0.570      SignalP-noTM
AFT69675.1             0.167  23  0.146  23  0.244   3  0.157   0.152 N  0.570      SignalP-noTM
AFT69676.1             0.567  19  0.332  19  0.379  17  0.195   0.281 N  0.510      SignalP-TM
AFT69677.1             0.115  28  0.135  11  0.309   1  0.172   0.152 N  0.570      SignalP-noTM
AFT69678.1             0.130  46  0.151  12  0.328   2  0.231   0.189 N  0.570      SignalP-noTM
AFT69679.1             0.149  49  0.137  11  0.263   3  0.192   0.157 N  0.510      SignalP-TM
AFT69680.1             0.122  39  0.107  33  0.121  52  0.083   0.095 N  0.570      SignalP-noTM
AFT69681.1             0.254  32  0.321  32  0.698  21  0.417   0.357 N  0.510      SignalP-TM
AFT69682.1             0.126  28  0.098  70  0.116  61  0.065   0.086 N  0.510      SignalP-TM
AFT69683.1             0.135  41  0.145  11  0.289   3  0.206   0.174 N  0.570      SignalP-noTM
AFT69684.1             0.220  54  0.131  54  0.161   1  0.085   0.109 N  0.570      SignalP-noTM
AFT69685.1             0.157  34  0.181  34  0.440   2  0.224   0.197 N  0.510      SignalP-TM
AFT69686.1             0.118  12  0.129  12  0.190  11  0.143   0.136 N  0.570      SignalP-noTM
AFT69687.1             0.163  25  0.137  25  0.127  12  0.108   0.123 N  0.570      SignalP-noTM
AFT69688.1             0.324  22  0.287  22  0.377  13  0.269   0.278 N  0.570      SignalP-noTM
AFT69689.1             0.104  43  0.118  20  0.160  11  0.115   0.116 N  0.570      SignalP-noTM
AFT69690.1             0.248  61  0.155  61  0.186  33  0.111   0.134 N  0.570      SignalP-noTM
AFT69691.1             0.127  36  0.124  36  0.168  15  0.125   0.124 N  0.570      SignalP-noTM
AFT69692.1             0.108  46  0.109  31  0.129  30  0.090   0.100 N  0.570      SignalP-noTM
AFT69693.1             0.162  29  0.152  11  0.319   2  0.226   0.187 N  0.570      SignalP-noTM
AFT69694.1             0.100  53  0.109  11  0.156   2  0.125   0.116 N  0.570      SignalP-noTM
AFT69695.1             0.118  36  0.136  45  0.242  40  0.141   0.138 N  0.570      SignalP-noTM
AFT69696.1             0.145  23  0.204  11  0.505   5  0.426   0.286 N  0.510      SignalP-TM
AFT69697.1             0.215  19  0.171  36  0.330   1  0.158   0.166 N  0.510      SignalP-TM
AFT69698.1             0.111  20  0.102  37  0.125  35  0.095   0.099 N  0.570      SignalP-noTM
AFT69699.1             0.118  28  0.113  28  0.170   7  0.111   0.112 N  0.570      SignalP-noTM
AFT69700.1             0.115  21  0.114  21  0.150  18  0.108   0.111 N  0.570      SignalP-noTM
AFT69701.1             0.111  26  0.179  11  0.436   1  0.310   0.240 N  0.570      SignalP-noTM
AFT69702.1             0.118  34  0.111  34  0.118  52  0.089   0.101 N  0.570      SignalP-noTM
AFT69703.1             0.112  18  0.094  27  0.117  17  0.079   0.088 N  0.510      SignalP-TM
AFT69704.1             0.102  35  0.105  35  0.124  47  0.088   0.097 N  0.570      SignalP-noTM
AFT69705.1             0.364  20  0.575  20  0.943  16  0.916   0.735 Y  0.570      SignalP-noTM
AFT69706.1             0.113  29  0.123  11  0.179   1  0.154   0.138 N  0.570      SignalP-noTM
AFT69707.1             0.121  27  0.156  11  0.332   1  0.227   0.189 N  0.570      SignalP-noTM
AFT69708.1             0.114  23  0.121  11  0.189   3  0.143   0.132 N  0.570      SignalP-noTM
AFT69709.1             0.484  28  0.590  28  0.880  21  0.746   0.664 Y  0.570      SignalP-noTM
AFT69710.1             0.142  66  0.228  17  0.689   1  0.443   0.329 N  0.570      SignalP-noTM
AFT69711.1             0.123  51  0.140  35  0.300  32  0.131   0.137 N  0.510      SignalP-TM
AFT69712.1             0.109  70  0.126  11  0.221   2  0.154   0.140 N  0.570      SignalP-noTM
AFT69713.1             0.139  31  0.161  31  0.255  25  0.153   0.158 N  0.510      SignalP-TM
AFT69714.1             0.183  51  0.128  51  0.187   1  0.108   0.119 N  0.570      SignalP-noTM
AFT69715.1             0.137  25  0.177  11  0.439   1  0.301   0.235 N  0.570      SignalP-noTM
AFT69716.1             0.833  32  0.901  32  0.996  16  0.957   0.927 Y  0.570      SignalP-noTM
AFT69717.1             0.245  26  0.155  26  0.158   1  0.087   0.123 N  0.570      SignalP-noTM
AFT69718.1             0.196  19  0.171  19  0.252  18  0.163   0.167 N  0.570      SignalP-noTM
AFT69719.1             0.108  54  0.122  17  0.219   7  0.140   0.131 N  0.570      SignalP-noTM
AFT69720.1             0.266  21  0.468  21  0.913   1  0.830   0.638 Y  0.570      SignalP-noTM
AFT69721.1             0.199  27  0.281  27  0.532  25  0.421   0.333 N  0.510      SignalP-TM
AFT69722.1             0.105  35  0.121  12  0.184   2  0.145   0.132 N  0.570      SignalP-noTM
AFT69723.1             0.158  29  0.197  29  0.371  28  0.214   0.203 N  0.510      SignalP-TM
AFT69724.1             0.292  31  0.328  23  0.573  17  0.401   0.355 N  0.510      SignalP-TM
AFT69725.1             0.765  23  0.826  23  0.940   8  0.904   0.863 Y  0.570      SignalP-noTM
AFT69726.1             0.142  56  0.113  56  0.109  65  0.082   0.098 N  0.570      SignalP-noTM
AFT69727.1             0.119  21  0.143  11  0.322   1  0.183   0.162 N  0.570      SignalP-noTM
AFT69728.1             0.112  29  0.105  48  0.135  44  0.088   0.097 N  0.570      SignalP-noTM
AFT69729.1             0.254  27  0.346  27  0.821  14  0.583   0.457 N  0.570      SignalP-noTM
AFT69730.1             0.729  28  0.814  28  0.979  17  0.884   0.847 Y  0.570      SignalP-noTM
AFT69731.1             0.201  21  0.164  21  0.278  44  0.137   0.151 N  0.570      SignalP-noTM
AFT69732.1             0.118  30  0.100  30  0.122   3  0.078   0.090 N  0.570      SignalP-noTM
AFT69733.1             0.146  38  0.142  23  0.209   7  0.179   0.160 N  0.570      SignalP-noTM
AFT69734.1             0.118  27  0.110  42  0.161   2  0.100   0.105 N  0.570      SignalP-noTM
AFT69735.1             0.128  39  0.137  11  0.289   1  0.174   0.154 N  0.570      SignalP-noTM
AFT69736.1             0.165  43  0.124  43  0.143  42  0.090   0.108 N  0.570      SignalP-noTM
AFT69737.1             0.301  22  0.200  22  0.172  21  0.132   0.168 N  0.570      SignalP-noTM
AFT69738.1             0.119  43  0.156  21  0.304  18  0.214   0.177 N  0.510      SignalP-TM
AFT69739.1             0.182  23  0.194  23  0.300   5  0.227   0.206 N  0.510      SignalP-TM
AFT69740.1             0.121  38  0.159  11  0.345   1  0.241   0.197 N  0.570      SignalP-noTM
AFT69741.1             0.109  24  0.126  24  0.224  21  0.145   0.135 N  0.570      SignalP-noTM
AFT69742.1             0.105  24  0.100  47  0.118  21  0.085   0.093 N  0.570      SignalP-noTM
AFT69743.1             0.447  25  0.582  25  0.909  18  0.812   0.690 Y  0.570      SignalP-noTM
AFT69744.1             0.101   8  0.105  65  0.118  58  0.084   0.095 N  0.570      SignalP-noTM
AFT69745.1             0.122  14  0.096  68  0.103  69  0.078   0.088 N  0.570      SignalP-noTM
AFT69746.1             0.154  20  0.165  11  0.394   1  0.270   0.204 N  0.510      SignalP-TM
AFT69747.1             0.119  53  0.119  11  0.207   4  0.141   0.129 N  0.570      SignalP-noTM
AFT69748.1             0.124  43  0.110  43  0.144   1  0.099   0.105 N  0.570      SignalP-noTM
AFT69749.1             0.122  64  0.124  17  0.180  30  0.141   0.132 N  0.570      SignalP-noTM
AFT69750.1             0.131  18  0.144  18  0.302   2  0.179   0.160 N  0.570      SignalP-noTM
AFT69751.1             0.104  47  0.114  52  0.169  43  0.101   0.108 N  0.570      SignalP-noTM
AFT69752.1             0.308  18  0.133  18  0.118  41  0.054   0.104 N  0.510      SignalP-TM
AFT69753.1             0.107  50  0.105  21  0.142  11  0.105   0.105 N  0.570      SignalP-noTM
AFT69754.1             0.104  22  0.095  69  0.105  46  0.061   0.082 N  0.510      SignalP-TM
AFT69755.1             0.283  19  0.240  19  0.256   1  0.211   0.229 N  0.510      SignalP-TM
AFT69756.1             0.471  31  0.418  31  0.469  13  0.339   0.389 N  0.510      SignalP-TM
AFT69757.1             0.530  18  0.579  18  0.798   2  0.650   0.613 Y  0.570      SignalP-noTM
AFT69758.1             0.319  26  0.536  26  0.960  20  0.887   0.701 Y  0.570      SignalP-noTM
AFT69759.1             0.122  41  0.157  23  0.356   5  0.241   0.196 N  0.570      SignalP-noTM
AFT69760.1             0.119  29  0.110  51  0.147  47  0.094   0.103 N  0.570      SignalP-noTM
AFT69761.1             0.140  20  0.158  20  0.377  17  0.180   0.168 N  0.570      SignalP-noTM
AFT69762.1             0.803  24  0.846  24  0.952  20  0.900   0.871 Y  0.570      SignalP-noTM
AFT69763.1             0.414  53  0.544  19  0.871  15  0.817   0.672 Y  0.570      SignalP-noTM
AFT69764.1             0.200  42  0.295  42  0.537  32  0.293   0.295 N  0.510      SignalP-TM
AFT69765.1             0.116  37  0.108  37  0.113  33  0.083   0.096 N  0.570      SignalP-noTM
AFT69766.1             0.215  47  0.218  25  0.520   2  0.345   0.265 N  0.510      SignalP-TM
AFT69767.1             0.707  22  0.707  22  0.837  20  0.690   0.699 Y  0.570      SignalP-noTM
AFT69768.1             0.516  28  0.672  28  0.953  11  0.903   0.781 Y  0.570      SignalP-noTM
AFT69769.1             0.193  24  0.138  24  0.176  45  0.100   0.120 N  0.570      SignalP-noTM
AFT69770.1             0.228  27  0.310  27  0.566   1  0.406   0.345 N  0.510      SignalP-TM
AFT69771.1             0.125  36  0.122  36  0.169  33  0.116   0.119 N  0.570      SignalP-noTM
AFT69772.1             0.119  65  0.114  65  0.174   4  0.102   0.108 N  0.570      SignalP-noTM
AFT69773.1             0.105  19  0.112  38  0.143  29  0.108   0.110 N  0.570      SignalP-noTM
AFT69774.1             0.154  41  0.119  41  0.128  55  0.104   0.112 N  0.570      SignalP-noTM
AFT69775.1             0.860  27  0.781  27  0.847  13  0.739   0.761 Y  0.570      SignalP-noTM
AFT69776.1             0.107  50  0.118  31  0.155  30  0.118   0.118 N  0.570      SignalP-noTM
AFT69777.1             0.126  26  0.259  26  0.681  18  0.455   0.332 N  0.510      SignalP-TM
AFT69778.1             0.653  27  0.759  27  0.935  21  0.878   0.815 Y  0.570      SignalP-noTM
AFT69779.1             0.111  42  0.104  58  0.117  50  0.086   0.095 N  0.570      SignalP-noTM
AFT69780.1             0.187  22  0.170  22  0.249  20  0.161   0.166 N  0.570      SignalP-noTM
AFT69781.1             0.285  57  0.181  57  0.350  29  0.139   0.161 N  0.570      SignalP-noTM
AFT69782.1             0.119  23  0.122  23  0.164  11  0.130   0.126 N  0.570      SignalP-noTM
AFT69783.1             0.305  30  0.440  30  0.918  19  0.748   0.584 Y  0.570      SignalP-noTM
AFT69784.1             0.113  38  0.121  15  0.188   4  0.148   0.131 N  0.510      SignalP-TM
AFT69785.1             0.115  21  0.111  21  0.152   1  0.101   0.106 N  0.570      SignalP-noTM
AFT69786.1             0.106  26  0.127  11  0.233   1  0.153   0.139 N  0.570      SignalP-noTM
AFT69787.1             0.120  28  0.102  68  0.128   1  0.090   0.096 N  0.570      SignalP-noTM
AFT69788.1             0.127  68  0.131  11  0.237   1  0.168   0.149 N  0.570      SignalP-noTM
AFT69789.1             0.121  44  0.114  49  0.187  43  0.081   0.102 N  0.510      SignalP-TM
AFT69790.1             0.142  27  0.147  11  0.243   9  0.162   0.154 N  0.570      SignalP-noTM
AFT69791.1             0.110  30  0.124  30  0.230  27  0.134   0.129 N  0.570      SignalP-noTM
AFT69792.1             0.130  60  0.102  32  0.112  22  0.081   0.092 N  0.570      SignalP-noTM
AFT69793.1             0.100  34  0.104  39  0.113  17  0.096   0.101 N  0.570      SignalP-noTM
AFT69794.1             0.110  60  0.119  41  0.203  34  0.113   0.116 N  0.570      SignalP-noTM
AFT69795.1             0.115  45  0.137  35  0.238  29  0.141   0.139 N  0.570      SignalP-noTM
AFT69796.1             0.107  21  0.098  27  0.108  20  0.088   0.093 N  0.570      SignalP-noTM
AFT69797.1             0.157  28  0.167  28  0.265  15  0.187   0.177 N  0.570      SignalP-noTM
AFT69798.1             0.134  47  0.129  47  0.182  45  0.100   0.116 N  0.570      SignalP-noTM
AFT69799.1             0.103  46  0.112  57  0.135  51  0.090   0.102 N  0.570      SignalP-noTM
AFT69800.1             0.163  50  0.108  50  0.119  68  0.079   0.094 N  0.570      SignalP-noTM
AFT69801.1             0.110  47  0.161  19  0.377  17  0.244   0.200 N  0.570      SignalP-noTM
AFT69802.1             0.140   6  0.106  66  0.164   5  0.099   0.103 N  0.570      SignalP-noTM
AFT69803.1             0.154  28  0.155  28  0.191  14  0.143   0.149 N  0.570      SignalP-noTM
AFT69804.1             0.157  24  0.179  24  0.368   4  0.239   0.207 N  0.570      SignalP-noTM
AFT69805.1             0.414  25  0.239  25  0.249   8  0.176   0.209 N  0.570      SignalP-noTM
AFT69806.1             0.102  34  0.134  11  0.234   3  0.181   0.156 N  0.570      SignalP-noTM
AFT69807.1             0.431  46  0.270  46  0.248  25  0.158   0.228 N  0.510      SignalP-TM
AFT69808.1             0.202  47  0.167  11  0.381   2  0.278   0.219 N  0.570      SignalP-noTM
AFT69809.1             0.121  40  0.113  40  0.125  37  0.092   0.103 N  0.570      SignalP-noTM
AFT69810.1             0.104  19  0.110  19  0.144  12  0.102   0.106 N  0.570      SignalP-noTM
AFT69811.1             0.858  27  0.859  27  0.974  15  0.899   0.878 Y  0.570      SignalP-noTM
AFT69812.1             0.160  24  0.123  24  0.128   6  0.098   0.111 N  0.570      SignalP-noTM
AFT69813.1             0.328  21  0.477  21  0.836   5  0.730   0.596 Y  0.570      SignalP-noTM
AFT69814.1             0.124  25  0.105  54  0.129   1  0.089   0.097 N  0.570      SignalP-noTM
AFT69815.1             0.106  22  0.101  37  0.122  35  0.061   0.086 N  0.510      SignalP-TM
AFT69816.1             0.144  38  0.138  11  0.231  10  0.198   0.161 N  0.510      SignalP-TM
AFT69817.1             0.120  64  0.104  64  0.125  12  0.092   0.099 N  0.570      SignalP-noTM
AFT69818.1             0.148  61  0.132  13  0.215   9  0.176   0.153 N  0.570      SignalP-noTM
AFT69819.1             0.128  56  0.130  46  0.186  41  0.123   0.127 N  0.570      SignalP-noTM
AFT69820.1             0.121  29  0.190  11  0.449   1  0.363   0.254 N  0.510      SignalP-TM
AFT69821.1             0.126  30  0.216  12  0.558   3  0.486   0.316 N  0.510      SignalP-TM
AFT69822.1             0.105  23  0.155  13  0.317   6  0.244   0.197 N  0.570      SignalP-noTM
AFT69823.1             0.102  66  0.100  52  0.112  46  0.088   0.094 N  0.570      SignalP-noTM
AFT69824.1             0.107  30  0.138  11  0.326   2  0.191   0.163 N  0.570      SignalP-noTM
AFT69825.1             0.107  44  0.103  12  0.133   1  0.106   0.104 N  0.570      SignalP-noTM
AFT69826.1             0.163  20  0.116  20  0.141   5  0.096   0.107 N  0.570      SignalP-noTM
AFT69827.1             0.754  23  0.807  23  0.937  20  0.879   0.840 Y  0.570      SignalP-noTM
AFT69828.1             0.761  23  0.800  23  0.937  20  0.855   0.825 Y  0.570      SignalP-noTM
AFT69829.1             0.133  26  0.158  11  0.410   1  0.221   0.188 N  0.570      SignalP-noTM
AFT69830.1             0.166  32  0.133  32  0.247   2  0.127   0.130 N  0.570      SignalP-noTM
AFT69831.1             0.174  35  0.129  11  0.223   1  0.167   0.143 N  0.510      SignalP-TM
AFT69832.1             0.298  31  0.180  31  0.188  36  0.131   0.162 N  0.510      SignalP-TM
AFT69833.1             0.714  19  0.802  19  0.922  12  0.894   0.845 Y  0.570      SignalP-noTM
AFT69834.1             0.127  24  0.123  30  0.234   1  0.107   0.117 N  0.510      SignalP-TM
AFT69835.1             0.119  18  0.127  18  0.206  10  0.134   0.130 N  0.570      SignalP-noTM
AFT69836.1             0.151  38  0.209  20  0.493  12  0.365   0.283 N  0.570      SignalP-noTM
AFT69837.1             0.163  30  0.111  30  0.140   2  0.087   0.100 N  0.570      SignalP-noTM
AFT69838.1             0.187  44  0.284  44  0.586  40  0.185   0.247 N  0.510      SignalP-TM
AFT69839.1             0.106  23  0.111  11  0.162   1  0.120   0.115 N  0.570      SignalP-noTM
AFT69840.1             0.113  22  0.100  70  0.114  58  0.063   0.086 N  0.510      SignalP-TM
AFT69841.1             0.128  36  0.102  36  0.151   1  0.080   0.094 N  0.510      SignalP-TM
AFT69842.1             0.716  25  0.788  25  0.926  13  0.877   0.830 Y  0.570      SignalP-noTM
AFT69843.1             0.121  54  0.122  54  0.211  49  0.103   0.115 N  0.510      SignalP-TM
AFT69844.1             0.157  61  0.152  14  0.235  10  0.163   0.157 N  0.570      SignalP-noTM
AFT69845.1             0.273  52  0.176  52  0.151  51  0.086   0.134 N  0.570      SignalP-noTM
AFT69846.1             0.312  59  0.221  23  0.655  22  0.424   0.316 N  0.570      SignalP-noTM
AFT69847.1             0.126  54  0.101  54  0.156   1  0.084   0.093 N  0.570      SignalP-noTM
AFT69848.1             0.111  23  0.100  63  0.116  52  0.084   0.093 N  0.570      SignalP-noTM
AFT69849.1             0.206  61  0.156  61  0.235  11  0.124   0.144 N  0.510      SignalP-TM
AFT69850.1             0.113  58  0.103  31  0.132  28  0.094   0.099 N  0.570      SignalP-noTM
AFT69851.1             0.139  33  0.117  33  0.168   7  0.106   0.112 N  0.570      SignalP-noTM
AFT69852.1             0.110   8  0.094  11  0.122   3  0.089   0.092 N  0.510      SignalP-TM
AFT69853.1             0.215  49  0.126  49  0.126  44  0.075   0.107 N  0.510      SignalP-TM
AFT69854.1             0.299  38  0.199  38  0.239  36  0.092   0.160 N  0.510      SignalP-TM
AFT69855.1             0.220  27  0.265  27  0.617   9  0.394   0.313 N  0.510      SignalP-TM
AFT69856.1             0.147  43  0.129  11  0.228   9  0.159   0.143 N  0.570      SignalP-noTM
AFT69857.1             0.130  33  0.125  33  0.231  31  0.094   0.110 N  0.570      SignalP-noTM
AFT69858.1             0.126  69  0.122  69  0.164  66  0.076   0.105 N  0.510      SignalP-TM
AFT69859.1             0.150  23  0.141  11  0.347   2  0.187   0.158 N  0.510      SignalP-TM
AFT69860.1             0.135  23  0.187  17  0.437   6  0.331   0.254 N  0.570      SignalP-noTM
AFT69861.1             0.314  28  0.285  28  0.592  13  0.353   0.310 N  0.510      SignalP-TM
AFT69862.1             0.351  31  0.213  31  0.239  19  0.135   0.184 N  0.510      SignalP-TM
AFT69863.1             0.122  22  0.125  22  0.202   1  0.134   0.129 N  0.570      SignalP-noTM
AFT69864.1             0.131  56  0.151  42  0.282   9  0.189   0.169 N  0.570      SignalP-noTM
AFT69865.1             0.156  34  0.141  34  0.190  20  0.132   0.137 N  0.570      SignalP-noTM
AFT69866.1             0.104  59  0.106  29  0.140   1  0.110   0.107 N  0.570      SignalP-noTM
AFT69867.1             0.218  21  0.188  48  0.440  47  0.159   0.174 N  0.570      SignalP-noTM
AFT69868.1             0.115  30  0.111  30  0.139  14  0.109   0.110 N  0.570      SignalP-noTM
AFT69869.1             0.135  24  0.165  12  0.437   1  0.221   0.191 N  0.570      SignalP-noTM
AFT69870.1             0.116  41  0.127  11  0.203   2  0.164   0.144 N  0.570      SignalP-noTM
AFT69871.1             0.099  49  0.106  32  0.149  28  0.105   0.106 N  0.510      SignalP-TM
AFT69872.1             0.167  33  0.135  33  0.149  45  0.091   0.115 N  0.570      SignalP-noTM
AFT69873.1             0.284  49  0.325  49  0.508  41  0.179   0.271 N  0.510      SignalP-TM
AFT69874.1             0.133  40  0.110  27  0.148  24  0.097   0.105 N  0.510      SignalP-TM
AFT69875.1             0.114  18  0.103  25  0.169   1  0.092   0.098 N  0.570      SignalP-noTM
AFT69876.1             0.105  23  0.112  70  0.168  68  0.101   0.108 N  0.510      SignalP-TM
AFT69877.1             0.141  41  0.131  41  0.187   1  0.098   0.119 N  0.510      SignalP-TM
AFT69878.1             0.197  19  0.267  19  0.593   1  0.362   0.312 N  0.570      SignalP-noTM
AFT69879.1             0.116  38  0.119  16  0.179   5  0.136   0.127 N  0.570      SignalP-noTM
AFT69880.1             0.542  19  0.692  19  0.954  16  0.873   0.777 Y  0.570      SignalP-noTM
AFT69881.1             0.812  24  0.856  24  0.944  10  0.913   0.883 Y  0.570      SignalP-noTM
AFT69882.1             0.250  20  0.179  20  0.538   2  0.215   0.192 N  0.510      SignalP-TM
AFT69883.1             0.153  24  0.116  24  0.153  38  0.083   0.101 N  0.570      SignalP-noTM
AFT69884.1             0.177  24  0.161  24  0.225  35  0.159   0.160 N  0.570      SignalP-noTM
AFT69885.1             0.117  70  0.107  70  0.146   8  0.095   0.102 N  0.570      SignalP-noTM
AFT69886.1             0.215  25  0.425  25  0.941   5  0.876   0.637 Y  0.570      SignalP-noTM
AFT69887.1             0.730  20  0.633  20  0.700  14  0.557   0.597 Y  0.570      SignalP-noTM
AFT69888.1             0.658  23  0.774  23  0.958  21  0.904   0.835 Y  0.570      SignalP-noTM
AFT69889.1             0.252  42  0.118  42  0.118   1  0.046   0.091 N  0.510      SignalP-TM
AFT69890.1             0.201  29  0.126  18  0.149   8  0.122   0.124 N  0.510      SignalP-TM
AFT69891.1             0.157  34  0.131  34  0.142  32  0.103   0.118 N  0.570      SignalP-noTM
AFT69892.1             0.108  11  0.108  11  0.138   3  0.110   0.109 N  0.570      SignalP-noTM
AFT69893.1             0.134  30  0.124  11  0.201   2  0.157   0.140 N  0.570      SignalP-noTM
AFT69894.1             0.225  25  0.166  25  0.191  24  0.138   0.153 N  0.570      SignalP-noTM
AFT69895.1             0.105  30  0.098  44  0.108  33  0.092   0.095 N  0.570      SignalP-noTM
AFT69896.1             0.100  27  0.102  41  0.144   2  0.092   0.097 N  0.570      SignalP-noTM
AFT69897.1             0.100  25  0.106  30  0.129  24  0.098   0.102 N  0.570      SignalP-noTM
AFT69898.1             0.111  55  0.096  32  0.115   1  0.079   0.088 N  0.570      SignalP-noTM
AFT69899.1             0.115  45  0.098  63  0.102  61  0.083   0.091 N  0.570      SignalP-noTM
AFT69900.1             0.102  16  0.123  11  0.221   1  0.141   0.132 N  0.570      SignalP-noTM
AFT69901.1             0.125  28  0.119  28  0.140  29  0.101   0.111 N  0.570      SignalP-noTM
AFT69902.1             0.124  30  0.103  30  0.117  29  0.078   0.092 N  0.570      SignalP-noTM
AFT69903.1             0.129  66  0.124  11  0.257   1  0.141   0.132 N  0.570      SignalP-noTM
AFT69904.1             0.169  27  0.131  27  0.138   2  0.102   0.117 N  0.570      SignalP-noTM
AFT69905.1             0.147  25  0.139  25  0.210   2  0.141   0.140 N  0.570      SignalP-noTM
AFT69906.1             0.117  20  0.109  41  0.127  31  0.093   0.101 N  0.570      SignalP-noTM
AFT69907.1             0.161  22  0.160  22  0.405   1  0.194   0.176 N  0.570      SignalP-noTM
AFT69908.1             0.107  37  0.114  45  0.155  50  0.105   0.110 N  0.570      SignalP-noTM
AFT69909.1             0.105  21  0.099  32  0.113  24  0.085   0.093 N  0.570      SignalP-noTM
AFT69910.1             0.107  45  0.141  11  0.330   1  0.178   0.158 N  0.570      SignalP-noTM
AFT69911.1             0.155  28  0.178  13  0.392   7  0.324   0.247 N  0.570      SignalP-noTM
AFT69912.1             0.110  20  0.119  14  0.168  32  0.142   0.130 N  0.570      SignalP-noTM
AFT69913.1             0.120  70  0.107  43  0.129  39  0.088   0.098 N  0.570      SignalP-noTM
AFT69914.1             0.126  19  0.098  44  0.100   1  0.079   0.089 N  0.570      SignalP-noTM
AFT69915.1             0.110  53  0.116  53  0.142  44  0.095   0.106 N  0.570      SignalP-noTM
AFT69916.1             0.137  63  0.110  63  0.126  45  0.089   0.100 N  0.570      SignalP-noTM
AFT69917.1             0.735  20  0.796  20  0.899  19  0.869   0.830 Y  0.570      SignalP-noTM
AFT69918.1             0.356  28  0.469  28  0.914  15  0.769   0.610 Y  0.570      SignalP-noTM
AFT69919.1             0.577  41  0.556  41  0.860  17  0.629   0.590 Y  0.570      SignalP-noTM
AFT69920.1             0.200  23  0.418  23  0.944  13  0.883   0.637 Y  0.570      SignalP-noTM
AFT69921.1             0.537  23  0.502  23  0.605  21  0.456   0.485 N  0.510      SignalP-TM
AFT69922.1             0.714  19  0.690  19  0.784  12  0.678   0.684 Y  0.570      SignalP-noTM
AFT69923.1             0.119  45  0.110  45  0.123  28  0.096   0.104 N  0.570      SignalP-noTM
AFT69924.1             0.122  24  0.130  11  0.258   1  0.156   0.142 N  0.570      SignalP-noTM
AFT69925.1             0.546  25  0.641  25  0.908   1  0.780   0.706 Y  0.570      SignalP-noTM
AFT69926.1             0.349  23  0.567  23  0.965   8  0.928   0.736 Y  0.570      SignalP-noTM
AFT69927.1             0.285  27  0.298  27  0.558  26  0.261   0.284 N  0.510      SignalP-TM
AFT69928.1             0.257  21  0.483  21  0.955  17  0.918   0.688 Y  0.570      SignalP-noTM
AFT69929.1             0.107   9  0.102  12  0.131   1  0.104   0.103 N  0.570      SignalP-noTM
AFT69930.1             0.197  27  0.153  27  0.207   1  0.135   0.144 N  0.570      SignalP-noTM
AFT69931.1             0.112  43  0.112  43  0.155  36  0.093   0.103 N  0.570      SignalP-noTM
AFT69932.1             0.123  28  0.100  70  0.109  36  0.086   0.093 N  0.570      SignalP-noTM
AFT69933.1             0.129  33  0.110  33  0.133  40  0.095   0.103 N  0.570      SignalP-noTM
AFT69934.1             0.323  41  0.149  41  0.142   1  0.072   0.120 N  0.510      SignalP-TM
AFT69935.1             0.205  22  0.188  22  0.238  13  0.177   0.184 N  0.510      SignalP-TM
AFT69936.1             0.231  32  0.208  11  0.547   1  0.434   0.314 N  0.570      SignalP-noTM
AFT69937.1             0.119  38  0.133  38  0.207  33  0.110   0.122 N  0.570      SignalP-noTM
AFT69938.1             0.811  26  0.866  26  0.971  13  0.934   0.898 Y  0.570      SignalP-noTM
AFT69939.1             0.164  64  0.137  26  0.160  10  0.123   0.130 N  0.570      SignalP-noTM
AFT69940.1             0.103  21  0.102  37  0.114  20  0.083   0.093 N  0.570      SignalP-noTM
AFT69941.1             0.146  62  0.114  62  0.155  13  0.105   0.110 N  0.570      SignalP-noTM
AFT69942.1             0.110  62  0.105  62  0.120  50  0.094   0.100 N  0.570      SignalP-noTM
AFT69943.1             0.117  46  0.153  40  0.228  31  0.153   0.153 N  0.510      SignalP-TM
AFT69944.1             0.121  27  0.124  27  0.170  14  0.128   0.126 N  0.510      SignalP-TM
AFT69945.1             0.152  46  0.141  46  0.248  44  0.113   0.128 N  0.570      SignalP-noTM
AFT69946.1             0.123  37  0.115  46  0.176  43  0.100   0.108 N  0.570      SignalP-noTM
AFT69947.1             0.127  64  0.113  64  0.134  21  0.098   0.106 N  0.570      SignalP-noTM
AFT69948.1             0.124  35  0.132  35  0.292  33  0.121   0.127 N  0.570      SignalP-noTM
AFT69949.1             0.109  35  0.105  53  0.129  51  0.094   0.100 N  0.570      SignalP-noTM
AFT69950.1             0.102  22  0.104  69  0.133   2  0.092   0.099 N  0.570      SignalP-noTM
AFT69951.1             0.152  27  0.203  27  0.343  24  0.258   0.229 N  0.570      SignalP-noTM
AFT69952.1             0.121  29  0.172  29  0.339  17  0.202   0.186 N  0.570      SignalP-noTM
AFT69953.1             0.104  61  0.106  23  0.141  18  0.112   0.109 N  0.570      SignalP-noTM
AFT69954.1             0.103  59  0.111  21  0.171  13  0.107   0.109 N  0.570      SignalP-noTM
AFT69955.1             0.108  29  0.119  12  0.182   2  0.142   0.130 N  0.570      SignalP-noTM
AFT69956.1             0.102  30  0.119  30  0.149   7  0.128   0.123 N  0.570      SignalP-noTM
AFT69957.1             0.150  35  0.172  35  0.274  28  0.153   0.163 N  0.570      SignalP-noTM
AFT69958.1             0.801  25  0.785  25  0.973   8  0.855   0.818 Y  0.570      SignalP-noTM
AFT69959.1             0.139  42  0.097  42  0.126  69  0.072   0.088 N  0.510      SignalP-TM
AFT69960.1             0.106  52  0.114  11  0.174   1  0.127   0.120 N  0.570      SignalP-noTM
AFT69961.1             0.122  32  0.177  11  0.406   1  0.313   0.227 N  0.510      SignalP-TM
AFT69962.1             0.113  32  0.107  11  0.136   6  0.120   0.113 N  0.570      SignalP-noTM
AFT69963.1             0.126  19  0.120  23  0.186   1  0.126   0.123 N  0.570      SignalP-noTM
AFT69964.1             0.170  28  0.170  30  0.297  26  0.126   0.149 N  0.570      SignalP-noTM
AFT69965.1             0.165  41  0.125  41  0.141   3  0.102   0.114 N  0.570      SignalP-noTM
AFT69966.1             0.248  25  0.351  25  0.910   1  0.660   0.496 N  0.570      SignalP-noTM
AFT69967.1             0.115  33  0.114  58  0.149  54  0.093   0.104 N  0.570      SignalP-noTM
AFT69968.1             0.107  29  0.109  43  0.160  33  0.090   0.100 N  0.570      SignalP-noTM
AFT69969.1             0.144  20  0.140  15  0.251   2  0.156   0.147 N  0.570      SignalP-noTM
AFT69970.1             0.115  48  0.151  48  0.275  41  0.181   0.165 N  0.570      SignalP-noTM
AFT69971.1             0.109  66  0.110  32  0.132  23  0.091   0.101 N  0.570      SignalP-noTM
AFT69972.1             0.136  70  0.136  41  0.259  38  0.118   0.128 N  0.570      SignalP-noTM
AFT69973.1             0.140  37  0.118  37  0.155  36  0.089   0.104 N  0.570      SignalP-noTM
AFT69974.1             0.831  26  0.562  26  0.564  24  0.304   0.466 N  0.510      SignalP-TM
AFT69975.1             0.433  24  0.624  24  0.949  21  0.880   0.744 Y  0.570      SignalP-noTM
AFT69976.1             0.267  21  0.192  21  0.287  20  0.145   0.170 N  0.570      SignalP-noTM
AFT69977.1             0.142  59  0.110  17  0.163   6  0.119   0.113 N  0.510      SignalP-TM
AFT69978.1             0.440  27  0.284  27  0.264  25  0.182   0.246 N  0.510      SignalP-TM
AFT69979.1             0.237  57  0.203  57  0.254  49  0.115   0.162 N  0.570      SignalP-noTM
AFT69980.1             0.104  36  0.135  12  0.222  11  0.187   0.160 N  0.570      SignalP-noTM
AFT69981.1             0.313  31  0.206  31  0.246  30  0.150   0.179 N  0.570      SignalP-noTM
AFT69982.1             0.106  39  0.102  55  0.114   3  0.091   0.096 N  0.570      SignalP-noTM
AFT69983.1             0.136  26  0.100  26  0.115  40  0.073   0.088 N  0.570      SignalP-noTM
AFT69984.1             0.137  27  0.111  65  0.147  33  0.100   0.106 N  0.570      SignalP-noTM
AFT69985.1             0.195  55  0.130  55  0.122   1  0.078   0.105 N  0.570      SignalP-noTM
AFT69986.1             0.109  20  0.121  11  0.172   7  0.149   0.132 N  0.510      SignalP-TM
AFT69987.1             0.170  21  0.167  21  0.286  18  0.168   0.167 N  0.570      SignalP-noTM
AFT69988.1             0.109  43  0.114  53  0.146  53  0.113   0.114 N  0.570      SignalP-noTM
AFT69989.1             0.103  27  0.104  48  0.126  40  0.085   0.095 N  0.570      SignalP-noTM
AFT69990.1             0.402  22  0.363  22  0.409  13  0.308   0.342 N  0.510      SignalP-TM
AFT69991.1             0.107  20  0.145  11  0.295   5  0.230   0.176 N  0.510      SignalP-TM
AFT69992.1             0.177  31  0.097  70  0.122  55  0.066   0.086 N  0.510      SignalP-TM
AFT69993.1             0.108  26  0.108  26  0.131   6  0.109   0.108 N  0.570      SignalP-noTM
AFT69994.1             0.208  18  0.301  18  0.568  13  0.456   0.374 N  0.570      SignalP-noTM
AFT69995.1             0.106  27  0.109  42  0.123  30  0.099   0.104 N  0.570      SignalP-noTM
AFT69996.1             0.167  28  0.151  28  0.296   3  0.173   0.161 N  0.570      SignalP-noTM
AFT69997.1             0.103  61  0.108  21  0.141  11  0.105   0.106 N  0.570      SignalP-noTM
AFT69998.1             0.130  21  0.107  21  0.121  20  0.080   0.094 N  0.570      SignalP-noTM
AFT69999.1             0.104  43  0.103  28  0.123  50  0.087   0.095 N  0.570      SignalP-noTM
AFT70000.1             0.114  58  0.105  35  0.118  41  0.093   0.099 N  0.570      SignalP-noTM
AFT70001.1             0.132  20  0.136  20  0.180  12  0.136   0.136 N  0.570      SignalP-noTM
AFT70002.1             0.142  27  0.132  27  0.223   1  0.126   0.129 N  0.570      SignalP-noTM
AFT70003.1             0.135  62  0.123  23  0.173  15  0.117   0.120 N  0.570      SignalP-noTM
AFT70004.1             0.201  26  0.135  40  0.194  38  0.088   0.113 N  0.570      SignalP-noTM
AFT70005.1             0.131  35  0.108  35  0.152   2  0.084   0.097 N  0.570      SignalP-noTM
AFT70006.1             0.107  28  0.107  34  0.118  29  0.092   0.100 N  0.570      SignalP-noTM
AFT70007.1             0.178  41  0.138  41  0.187   1  0.127   0.133 N  0.570      SignalP-noTM
AFT70008.1             0.346  23  0.209  23  0.250   1  0.140   0.184 N  0.510      SignalP-TM
AFT70009.1             0.102  27  0.099  45  0.113   1  0.092   0.096 N  0.570      SignalP-noTM
AFT70010.1             0.113  35  0.156  49  0.346  45  0.142   0.150 N  0.570      SignalP-noTM
AFT70011.1             0.121  26  0.111  23  0.161   1  0.106   0.109 N  0.570      SignalP-noTM
AFT70012.1             0.123  51  0.106  51  0.119  44  0.065   0.091 N  0.510      SignalP-TM
AFT70013.1             0.245  21  0.461  21  0.926  18  0.858   0.647 Y  0.570      SignalP-noTM
AFT70014.1             0.100  66  0.098  70  0.104  66  0.085   0.092 N  0.570      SignalP-noTM
AFT70015.1             0.297  41  0.192  41  0.163  38  0.109   0.153 N  0.570      SignalP-noTM
AFT70016.1             0.133  40  0.115  50  0.121  44  0.075   0.096 N  0.570      SignalP-noTM
AFT70017.1             0.118  40  0.158  12  0.289   4  0.256   0.204 N  0.570      SignalP-noTM
AFT70018.1             0.167  19  0.135  19  0.138   1  0.114   0.125 N  0.570      SignalP-noTM
AFT70019.1             0.146  63  0.119  17  0.162  62  0.133   0.124 N  0.510      SignalP-TM
AFT70020.1             0.132  35  0.132  35  0.252   1  0.135   0.133 N  0.510      SignalP-TM
AFT70021.1             0.108  53  0.104  53  0.113  48  0.080   0.092 N  0.570      SignalP-noTM
AFT70022.1             0.477  25  0.579  25  0.811  19  0.656   0.608 Y  0.510      SignalP-TM
AFT70023.1             0.144  22  0.181  22  0.395   1  0.248   0.213 N  0.570      SignalP-noTM
AFT70024.1             0.336  21  0.331  21  0.462  17  0.347   0.339 N  0.570      SignalP-noTM
AFT70025.1             0.115  16  0.096  64  0.100  64  0.079   0.088 N  0.570      SignalP-noTM
AFT70026.1             0.251  28  0.158  28  0.135  27  0.102   0.132 N  0.570      SignalP-noTM
AFT70027.1             0.273  28  0.288  28  0.595  16  0.327   0.302 N  0.510      SignalP-TM
AFT70028.1             0.166  30  0.107  30  0.137  40  0.066   0.088 N  0.570      SignalP-noTM
AFT70029.1             0.101  51  0.113  13  0.168   8  0.130   0.121 N  0.570      SignalP-noTM
AFT70030.1             0.296  30  0.166  30  0.156   1  0.096   0.133 N  0.570      SignalP-noTM
AFT70031.1             0.128  25  0.125  11  0.184   4  0.163   0.143 N  0.570      SignalP-noTM
AFT70032.1             0.241  22  0.206  22  0.362   1  0.195   0.201 N  0.570      SignalP-noTM
AFT70033.1             0.110  35  0.131  15  0.212   5  0.172   0.151 N  0.570      SignalP-noTM
AFT70034.1             0.150  30  0.119  30  0.120  34  0.083   0.102 N  0.570      SignalP-noTM
AFT70035.1             0.111  67  0.104  67  0.131   1  0.090   0.097 N  0.570      SignalP-noTM
AFT70036.1             0.136  38  0.116  60  0.189  50  0.096   0.107 N  0.570      SignalP-noTM
AFT70037.1             0.147  54  0.104  27  0.120  26  0.085   0.097 N  0.510      SignalP-TM
AFT70038.1             0.129  31  0.131  12  0.216   6  0.177   0.152 N  0.570      SignalP-noTM
AFT70039.1             0.131  24  0.112  52  0.139  49  0.082   0.098 N  0.570      SignalP-noTM
AFT70040.1             0.123  19  0.165  11  0.366   4  0.277   0.207 N  0.510      SignalP-TM
AFT70041.1             0.700  18  0.762  18  0.909  10  0.843   0.800 Y  0.570      SignalP-noTM
AFT70042.1             0.119  25  0.104  59  0.122  50  0.090   0.097 N  0.570      SignalP-noTM
AFT70043.1             0.122  54  0.109  23  0.136  19  0.105   0.107 N  0.570      SignalP-noTM
AFT70044.1             0.161  67  0.170  24  0.390  15  0.231   0.198 N  0.570      SignalP-noTM
AFT70045.1             0.120  33  0.107  33  0.138   3  0.096   0.102 N  0.570      SignalP-noTM
AFT70046.1             0.110  43  0.128  43  0.184  20  0.136   0.132 N  0.570      SignalP-noTM
AFT70047.1             0.499  41  0.477  41  0.640  36  0.306   0.414 N  0.510      SignalP-TM
AFT70048.1             0.789  25  0.849  25  0.970  13  0.927   0.886 Y  0.570      SignalP-noTM
AFT70049.1             0.127  38  0.103  38  0.108   3  0.077   0.091 N  0.570      SignalP-noTM
AFT70050.1             0.149  29  0.214  21  0.481   6  0.363   0.284 N  0.570      SignalP-noTM
AFT70051.1             0.103  27  0.106  39  0.153   1  0.077   0.095 N  0.510      SignalP-TM
AFT70052.1             0.099  54  0.105  70  0.122  41  0.100   0.103 N  0.570      SignalP-noTM
AFT70053.1             0.377  24  0.530  24  0.957  12  0.833   0.672 Y  0.570      SignalP-noTM
AFT70054.1             0.106  26  0.116  37  0.150  34  0.113   0.115 N  0.570      SignalP-noTM
AFT70055.1             0.103  30  0.102  54  0.111  45  0.083   0.093 N  0.570      SignalP-noTM
AFT70056.1             0.119  14  0.135  14  0.240   1  0.161   0.145 N  0.510      SignalP-TM
AFT70057.1             0.164  33  0.311  22  0.845   1  0.685   0.487 N  0.570      SignalP-noTM
AFT70058.1             0.117  54  0.106  54  0.134  50  0.085   0.098 N  0.510      SignalP-TM
AFT70059.1             0.107  64  0.130  11  0.278   1  0.152   0.140 N  0.570      SignalP-noTM
AFT70060.1             0.121  67  0.112  27  0.137   1  0.111   0.112 N  0.570      SignalP-noTM
AFT70061.1             0.142  21  0.147  21  0.306  16  0.146   0.147 N  0.570      SignalP-noTM
AFT70062.1             0.117  26  0.182  11  0.533   1  0.311   0.230 N  0.510      SignalP-TM
AFT70063.1             0.124  32  0.160  11  0.333   3  0.256   0.205 N  0.570      SignalP-noTM
AFT70064.1             0.138  22  0.143  22  0.212  29  0.133   0.139 N  0.510      SignalP-TM
AFT70065.1             0.157  22  0.183  12  0.429   3  0.334   0.239 N  0.510      SignalP-TM
AFT70066.1             0.159  48  0.144  48  0.224  45  0.125   0.135 N  0.570      SignalP-noTM
AFT70067.1             0.163  46  0.125  46  0.149   1  0.100   0.113 N  0.570      SignalP-noTM
AFT70068.1             0.227  24  0.220  24  0.461  23  0.186   0.204 N  0.570      SignalP-noTM
AFT70069.1             0.206  21  0.340  21  0.698  15  0.551   0.439 N  0.570      SignalP-noTM
AFT70070.1             0.661  36  0.591  36  0.694  17  0.552   0.576 Y  0.510      SignalP-TM
AFT70071.1             0.100  36  0.102  16  0.126   9  0.099   0.100 N  0.570      SignalP-noTM
AFT70072.1             0.152  58  0.143  37  0.216  30  0.157   0.150 N  0.570      SignalP-noTM
AFT70073.1             0.143  49  0.140  49  0.180  40  0.136   0.138 N  0.570      SignalP-noTM
AFT70074.1             0.115  59  0.108  15  0.136   1  0.117   0.112 N  0.570      SignalP-noTM
AFT70075.1             0.102  40  0.102  50  0.114  34  0.092   0.097 N  0.570      SignalP-noTM
AFT70076.1             0.148  32  0.129  11  0.189   3  0.169   0.148 N  0.570      SignalP-noTM
AFT70077.1             0.132  57  0.129  57  0.227  19  0.117   0.123 N  0.570      SignalP-noTM
AFT70078.1             0.106  55  0.113  11  0.191   4  0.136   0.124 N  0.570      SignalP-noTM
AFT70079.1             0.112  37  0.107  28  0.132  20  0.103   0.105 N  0.570      SignalP-noTM
AFT70080.1             0.210  65  0.167  65  0.261  49  0.122   0.146 N  0.570      SignalP-noTM
AFT70081.1             0.150  20  0.117  20  0.166   2  0.105   0.111 N  0.570      SignalP-noTM
AFT70082.1             0.118  59  0.103  21  0.126   1  0.094   0.099 N  0.570      SignalP-noTM
AFT70083.1             0.130  26  0.114  26  0.140  25  0.102   0.108 N  0.570      SignalP-noTM
AFT70084.1             0.115  52  0.105  52  0.140   1  0.096   0.101 N  0.570      SignalP-noTM
AFT70085.1             0.768  24  0.747  24  0.908   1  0.776   0.761 Y  0.570      SignalP-noTM
AFT70086.1             0.126  58  0.180  11  0.485   1  0.308   0.240 N  0.570      SignalP-noTM
AFT70087.1             0.103  44  0.122  16  0.182   2  0.152   0.136 N  0.570      SignalP-noTM
AFT70088.1             0.147  33  0.137  17  0.235  15  0.161   0.148 N  0.570      SignalP-noTM
AFT70089.1             0.141  30  0.129  30  0.208  12  0.140   0.134 N  0.570      SignalP-noTM
AFT70090.1             0.142  58  0.124  58  0.131  28  0.097   0.111 N  0.570      SignalP-noTM
AFT70091.1             0.262  22  0.168  22  0.319   1  0.163   0.165 N  0.570      SignalP-noTM
AFT70092.1             0.114  22  0.100  11  0.142   1  0.093   0.097 N  0.570      SignalP-noTM
AFT70093.1             0.142  48  0.134  11  0.231   4  0.180   0.155 N  0.570      SignalP-noTM
AFT70094.1             0.129  20  0.107  50  0.141  48  0.092   0.100 N  0.570      SignalP-noTM
AFT70095.1             0.125  15  0.116  15  0.124  12  0.107   0.112 N  0.570      SignalP-noTM
AFT70096.1             0.166  32  0.131  32  0.168   6  0.115   0.125 N  0.510      SignalP-TM
AFT70097.1             0.263  24  0.278  24  0.408  23  0.276   0.277 N  0.510      SignalP-TM
AFT70098.1             0.186  25  0.143  25  0.199   2  0.122   0.133 N  0.570      SignalP-noTM
AFT70099.1             0.125  28  0.107  46  0.132  39  0.099   0.103 N  0.570      SignalP-noTM
AFT70100.1             0.127  22  0.124  11  0.255   2  0.145   0.134 N  0.570      SignalP-noTM
AFT70101.1             0.105  22  0.102  22  0.154  46  0.092   0.098 N  0.510      SignalP-TM
AFT70102.1             0.104  66  0.098  24  0.109   4  0.089   0.094 N  0.570      SignalP-noTM
AFT70103.1             0.105  30  0.133  15  0.209   9  0.172   0.151 N  0.570      SignalP-noTM
AFT70104.1             0.123  50  0.101  30  0.128  10  0.085   0.094 N  0.570      SignalP-noTM
AFT70105.1             0.116  58  0.108  31  0.133   1  0.095   0.102 N  0.570      SignalP-noTM
AFT70106.1             0.114  30  0.106  30  0.121  34  0.094   0.100 N  0.570      SignalP-noTM
AFT70107.1             0.120  44  0.108  44  0.120  29  0.089   0.099 N  0.570      SignalP-noTM
AFT70108.1             0.190  26  0.156  26  0.157  23  0.121   0.139 N  0.570      SignalP-noTM
AFT70109.1             0.115  47  0.143  11  0.275   3  0.208   0.173 N  0.570      SignalP-noTM
AFT70110.1             0.121  37  0.101  52  0.121  44  0.088   0.095 N  0.570      SignalP-noTM
AFT70111.1             0.167  36  0.144  36  0.179  26  0.116   0.134 N  0.510      SignalP-TM
AFT70112.1             0.137  56  0.117  20  0.136  14  0.104   0.111 N  0.570      SignalP-noTM
AFT70113.1             0.136  46  0.175  46  0.459  37  0.152   0.164 N  0.570      SignalP-noTM
AFT70114.1             0.106  36  0.119  36  0.148  33  0.103   0.112 N  0.570      SignalP-noTM
AFT70115.1             0.123  22  0.111  20  0.147  43  0.106   0.109 N  0.570      SignalP-noTM
AFT70116.1             0.108  46  0.116  46  0.139  45  0.091   0.104 N  0.570      SignalP-noTM
AFT70117.1             0.232  30  0.322  30  0.648  28  0.370   0.340 N  0.510      SignalP-TM
AFT70118.1             0.215  32  0.209  32  0.258  30  0.149   0.187 N  0.510      SignalP-TM
AFT70119.1             0.232  22  0.146  22  0.155   5  0.109   0.132 N  0.510      SignalP-TM
AFT70120.1             0.155  32  0.219  33  0.548  31  0.178   0.203 N  0.510      SignalP-TM
AFT70121.1             0.337  21  0.563  21  0.967  19  0.941   0.741 Y  0.570      SignalP-noTM
AFT70122.1             0.376  21  0.334  21  0.481   2  0.325   0.331 N  0.510      SignalP-TM
AFT70123.1             0.199  69  0.137  69  0.194  29  0.099   0.119 N  0.570      SignalP-noTM
AFT70124.1             0.262  21  0.250  21  0.531   1  0.281   0.265 N  0.570      SignalP-noTM
AFT70125.1             0.140  32  0.109  32  0.118   1  0.091   0.101 N  0.570      SignalP-noTM
AFT70126.1             0.123  23  0.116  23  0.144  21  0.097   0.109 N  0.510      SignalP-TM
AFT70127.1             0.200  25  0.143  25  0.167   1  0.118   0.131 N  0.570      SignalP-noTM
AFT70128.1             0.498  34  0.323  34  0.452  33  0.166   0.249 N  0.570      SignalP-noTM
AFT70129.1             0.138  33  0.279  33  0.756  23  0.487   0.356 N  0.510      SignalP-TM
AFT70130.1             0.124  24  0.210  11  0.507   4  0.439   0.317 N  0.570      SignalP-noTM
AFT70131.1             0.143  16  0.288  16  0.726  13  0.567   0.419 N  0.570      SignalP-noTM
AFT70132.1             0.281  32  0.208  20  0.361  19  0.183   0.196 N  0.570      SignalP-noTM
AFT70133.1             0.112  20  0.182  11  0.475   1  0.308   0.241 N  0.570      SignalP-noTM
AFT70134.1             0.471  33  0.332  33  0.531  18  0.357   0.344 N  0.570      SignalP-noTM
AFT70135.1             0.173  22  0.188  22  0.378   1  0.243   0.214 N  0.570      SignalP-noTM
AFT70136.1             0.106  65  0.105  65  0.123  14  0.095   0.100 N  0.570      SignalP-noTM
AFT70137.1             0.147  27  0.125  11  0.273   1  0.137   0.130 N  0.570      SignalP-noTM
AFT70138.1             0.112  64  0.111  64  0.130  46  0.100   0.106 N  0.570      SignalP-noTM
AFT70139.1             0.158  19  0.175  19  0.236  12  0.185   0.179 N  0.510      SignalP-TM
AFT70140.1             0.123  39  0.107  39  0.113  38  0.081   0.094 N  0.570      SignalP-noTM
AFT70141.1             0.153  19  0.220  19  0.445  14  0.306   0.252 N  0.510      SignalP-TM
AFT70142.1             0.432  25  0.449  25  0.604  23  0.447   0.448 N  0.510      SignalP-TM
AFT70143.1             0.105  15  0.112  48  0.195  45  0.093   0.103 N  0.570      SignalP-noTM
AFT70144.1             0.452  24  0.395  24  0.479  19  0.305   0.362 N  0.510      SignalP-TM
AFT70145.1             0.149  19  0.110  19  0.130  18  0.093   0.103 N  0.510      SignalP-TM
AFT70146.1             0.100  64  0.150  12  0.345   4  0.232   0.188 N  0.570      SignalP-noTM
AFT70147.1             0.119  33  0.090  14  0.109   9  0.081   0.086 N  0.510      SignalP-TM
AFT70148.1             0.140  24  0.166  24  0.272  18  0.175   0.170 N  0.510      SignalP-TM
AFT70149.1             0.205  45  0.249  18  0.415   1  0.338   0.291 N  0.570      SignalP-noTM
AFT70150.1             0.174  21  0.142  11  0.314   2  0.200   0.169 N  0.570      SignalP-noTM
AFT70151.1             0.117  56  0.124  40  0.197  31  0.125   0.124 N  0.510      SignalP-TM
AFT70152.1             0.172  68  0.162  11  0.378   3  0.264   0.210 N  0.570      SignalP-noTM
AFT70153.1             0.120  39  0.120  11  0.196   1  0.136   0.128 N  0.570      SignalP-noTM
AFT70154.1             0.107  16  0.119  37  0.246   1  0.125   0.122 N  0.570      SignalP-noTM
AFT70155.1             0.105  21  0.148  11  0.366   1  0.196   0.170 N  0.570      SignalP-noTM
AFT70156.1             0.157  26  0.129  43  0.184  40  0.100   0.115 N  0.570      SignalP-noTM
AFT70157.1             0.116  24  0.118  61  0.160  50  0.095   0.107 N  0.570      SignalP-noTM
AFT70158.1             0.108  33  0.102  33  0.121  24  0.081   0.092 N  0.570      SignalP-noTM
AFT70159.1             0.505  31  0.660  26  0.948  22  0.879   0.763 Y  0.570      SignalP-noTM
AFT70160.1             0.115  43  0.117  11  0.167   3  0.137   0.127 N  0.570      SignalP-noTM
AFT70161.1             0.121  31  0.119  31  0.154  17  0.115   0.117 N  0.570      SignalP-noTM
AFT70162.1             0.691  25  0.729  25  0.966  19  0.834   0.778 Y  0.570      SignalP-noTM
AFT70163.1             0.138  33  0.155  38  0.275  31  0.146   0.151 N  0.570      SignalP-noTM
AFT70164.1             0.114  24  0.102  42  0.118  41  0.084   0.094 N  0.570      SignalP-noTM
AFT70165.1             0.208  52  0.120  69  0.143  66  0.075   0.103 N  0.510      SignalP-TM
AFT70166.1             0.122  29  0.134  15  0.206   4  0.181   0.152 N  0.510      SignalP-TM
AFT70167.1             0.131  28  0.123  11  0.210   1  0.146   0.134 N  0.570      SignalP-noTM
AFT70168.1             0.106  19  0.124  16  0.184  11  0.147   0.134 N  0.570      SignalP-noTM
AFT70169.1             0.126  25  0.163  22  0.327   9  0.243   0.201 N  0.570      SignalP-noTM
AFT70170.1             0.155  36  0.127  36  0.154   3  0.107   0.118 N  0.570      SignalP-noTM
AFT70171.1             0.101  61  0.122  11  0.174   3  0.147   0.134 N  0.570      SignalP-noTM
AFT70172.1             0.161  30  0.118  30  0.127  29  0.090   0.105 N  0.570      SignalP-noTM
AFT70173.1             0.409  44  0.305  44  0.479  43  0.146   0.231 N  0.570      SignalP-noTM
AFT70174.1             0.106  35  0.112  41  0.178  34  0.111   0.112 N  0.570      SignalP-noTM
AFT70175.1             0.164  44  0.123  12  0.272   1  0.123   0.123 N  0.510      SignalP-TM
AFT70176.1             0.127  51  0.116  51  0.135  41  0.098   0.108 N  0.570      SignalP-noTM
AFT70177.1             0.401  29  0.506  29  0.791  26  0.518   0.510 Y  0.510      SignalP-TM
AFT70178.1             0.104  36  0.097  12  0.113   8  0.094   0.096 N  0.510      SignalP-TM
AFT70179.1             0.161  24  0.126  62  0.219  23  0.103   0.115 N  0.570      SignalP-noTM
AFT70180.1             0.167  32  0.119  32  0.134  30  0.076   0.099 N  0.570      SignalP-noTM
AFT70181.1             0.111  49  0.102  49  0.116  27  0.089   0.096 N  0.570      SignalP-noTM
AFT70182.1             0.158  62  0.123  20  0.198  19  0.124   0.123 N  0.570      SignalP-noTM
AFT70183.1             0.136  21  0.103  21  0.109  67  0.076   0.090 N  0.570      SignalP-noTM
AFT70184.1             0.298  43  0.181  43  0.188  24  0.123   0.160 N  0.510      SignalP-TM
AFT70185.1             0.241  47  0.166  47  0.157  44  0.091   0.131 N  0.570      SignalP-noTM
AFT70186.1             0.186  18  0.316  18  0.801   1  0.588   0.444 N  0.570      SignalP-noTM
AFT70187.1             0.151  28  0.121  28  0.161  51  0.102   0.112 N  0.570      SignalP-noTM
AFT70188.1             0.111  51  0.147  25  0.244  22  0.164   0.153 N  0.510      SignalP-TM
AFT70189.1             0.138  17  0.106  17  0.127   1  0.090   0.099 N  0.570      SignalP-noTM
AFT70190.1             0.130  66  0.110  66  0.166   1  0.102   0.107 N  0.570      SignalP-noTM
AFT70191.1             0.123  17  0.121  17  0.189   6  0.112   0.117 N  0.570      SignalP-noTM
AFT70192.1             0.102  18  0.113  11  0.176   1  0.123   0.118 N  0.570      SignalP-noTM
AFT70193.1             0.115  26  0.105  26  0.151   3  0.097   0.101 N  0.570      SignalP-noTM
AFT70194.1             0.105  26  0.110  11  0.195   1  0.106   0.108 N  0.570      SignalP-noTM
AFT70195.1             0.111  22  0.117  11  0.185   3  0.139   0.127 N  0.570      SignalP-noTM
AFT70196.1             0.127  18  0.136  41  0.225  39  0.141   0.138 N  0.570      SignalP-noTM
AFT70197.1             0.136  43  0.109  11  0.145   3  0.118   0.113 N  0.570      SignalP-noTM
AFT70198.1             0.470  25  0.274  25  0.248  24  0.179   0.239 N  0.510      SignalP-TM
AFT70199.1             0.118  35  0.105  55  0.133   2  0.095   0.100 N  0.570      SignalP-noTM
AFT70200.1             0.118  36  0.103  36  0.119  34  0.076   0.090 N  0.570      SignalP-noTM
AFT70201.1             0.233  33  0.141  11  0.276   3  0.198   0.163 N  0.510      SignalP-TM
AFT70202.1             0.144  24  0.131  24  0.219   3  0.138   0.135 N  0.570      SignalP-noTM
AFT70203.1             0.126  28  0.108  11  0.207   1  0.107   0.108 N  0.510      SignalP-TM
AFT70204.1             0.497  29  0.594  29  0.844  26  0.695   0.641 Y  0.570      SignalP-noTM
AFT70205.1             0.564  19  0.682  19  0.903  15  0.822   0.747 Y  0.570      SignalP-noTM
AFT70206.1             0.214  23  0.122  23  0.129  47  0.068   0.097 N  0.570      SignalP-noTM
AFT70207.1             0.131  68  0.124  11  0.192   5  0.157   0.139 N  0.570      SignalP-noTM
AFT70208.1             0.132  16  0.104  40  0.116  32  0.077   0.091 N  0.570      SignalP-noTM
AFT70209.1             0.130  20  0.105  20  0.117  25  0.082   0.094 N  0.570      SignalP-noTM
AFT70210.1             0.323  29  0.166  29  0.131  12  0.090   0.130 N  0.570      SignalP-noTM
AFT70211.1             0.141  61  0.123  41  0.155  37  0.113   0.118 N  0.570      SignalP-noTM
AFT70212.1             0.104  35  0.102  35  0.108  35  0.082   0.093 N  0.570      SignalP-noTM
AFT70213.1             0.113  40  0.134  15  0.183  10  0.165   0.145 N  0.510      SignalP-TM
AFT70214.1             0.106  24  0.158  11  0.321   4  0.266   0.209 N  0.570      SignalP-noTM
AFT70215.1             0.205  26  0.242  26  0.486  12  0.342   0.289 N  0.570      SignalP-noTM
AFT70216.1             0.109  25  0.119  18  0.187  11  0.125   0.121 N  0.570      SignalP-noTM
AFT70217.1             0.264  38  0.152  38  0.120  55  0.091   0.123 N  0.570      SignalP-noTM
AFT70218.1             0.111  29  0.171  11  0.489   1  0.273   0.209 N  0.510      SignalP-TM
AFT70219.1             0.184  53  0.149  53  0.284   1  0.138   0.145 N  0.510      SignalP-TM
AFT70220.1             0.108  57  0.101  59  0.142  52  0.074   0.088 N  0.570      SignalP-noTM
AFT70221.1             0.259  20  0.136  20  0.133  52  0.082   0.111 N  0.570      SignalP-noTM
AFT70222.1             0.131  46  0.131  11  0.232   1  0.164   0.147 N  0.570      SignalP-noTM
AFT70223.1             0.170  32  0.199  18  0.523  17  0.353   0.271 N  0.570      SignalP-noTM
AFT70224.1             0.116  60  0.130  20  0.209  16  0.149   0.139 N  0.570      SignalP-noTM
AFT70225.1             0.284  24  0.253  24  0.636   3  0.347   0.288 N  0.510      SignalP-TM
AFT70226.1             0.199  32  0.292  32  0.568  16  0.365   0.319 N  0.510      SignalP-TM
AFT70227.1             0.112  21  0.135  54  0.279  50  0.139   0.137 N  0.570      SignalP-noTM
AFT70228.1             0.117  61  0.182  11  0.471   1  0.320   0.247 N  0.570      SignalP-noTM
AFT70229.1             0.128  45  0.107  45  0.113  42  0.086   0.097 N  0.570      SignalP-noTM
AFT70230.1             0.105  39  0.111  39  0.180  50  0.107   0.109 N  0.570      SignalP-noTM
AFT70231.1             0.166  23  0.141  23  0.206   5  0.139   0.140 N  0.570      SignalP-noTM
AFT70232.1             0.333  25  0.207  25  0.224   5  0.140   0.176 N  0.570      SignalP-noTM
AFT70233.1             0.112  68  0.105  68  0.134  12  0.092   0.099 N  0.570      SignalP-noTM
AFT70234.1             0.105  26  0.095  69  0.099  70  0.082   0.089 N  0.570      SignalP-noTM
AFT70235.1             0.164  22  0.156  22  0.216  21  0.129   0.143 N  0.570      SignalP-noTM
AFT70236.1             0.247  59  0.114  32  0.152  25  0.102   0.109 N  0.510      SignalP-TM
AFT70237.1             0.157  32  0.143  11  0.243   3  0.204   0.172 N  0.570      SignalP-noTM
AFT70238.1             0.107  32  0.137  36  0.257  31  0.157   0.144 N  0.510      SignalP-TM
AFT70239.1             0.104  20  0.106  54  0.126  49  0.098   0.102 N  0.570      SignalP-noTM
AFT70240.1             0.120  69  0.107  69  0.122  33  0.101   0.104 N  0.570      SignalP-noTM
AFT70241.1             0.123  20  0.165  11  0.384   1  0.256   0.208 N  0.570      SignalP-noTM
AFT70242.1             0.802  23  0.617  23  0.634  22  0.451   0.556 Y  0.510      SignalP-TM
AFT70243.1             0.621  21  0.375  21  0.580  10  0.265   0.323 N  0.570      SignalP-noTM
AFT70244.1             0.116  58  0.106  58  0.132   1  0.081   0.094 N  0.570      SignalP-noTM
AFT70245.1             0.195  16  0.383  16  0.840   1  0.760   0.560 N  0.570      SignalP-noTM
AFT70246.1             0.113  36  0.127  36  0.278  35  0.124   0.126 N  0.510      SignalP-TM
AFT70247.1             0.112  57  0.117  11  0.178   1  0.133   0.125 N  0.570      SignalP-noTM
AFT70248.1             0.102  38  0.101  42  0.119   6  0.095   0.098 N  0.570      SignalP-noTM
AFT70249.1             0.104  23  0.122  23  0.188   1  0.136   0.129 N  0.570      SignalP-noTM
AFT70250.1             0.116  24  0.103  51  0.139   1  0.094   0.098 N  0.570      SignalP-noTM
AFT70251.1             0.170  27  0.187  27  0.287  25  0.197   0.191 N  0.570      SignalP-noTM
AFT70252.1             0.182  33  0.164  33  0.293  30  0.136   0.151 N  0.570      SignalP-noTM
AFT70253.1             0.101  27  0.104  61  0.117   6  0.093   0.098 N  0.570      SignalP-noTM
AFT70254.1             0.120  60  0.144  16  0.336  12  0.211   0.176 N  0.570      SignalP-noTM
AFT70255.1             0.165  54  0.127  54  0.117   3  0.094   0.112 N  0.570      SignalP-noTM
AFT70256.1             0.135  62  0.120  62  0.156   1  0.101   0.111 N  0.570      SignalP-noTM
AFT70257.1             0.100  26  0.125  11  0.210   4  0.156   0.140 N  0.570      SignalP-noTM
AFT70258.1             0.128  49  0.098  18  0.103  35  0.082   0.090 N  0.570      SignalP-noTM
AFT70259.1             0.108   3  0.109  18  0.153  10  0.111   0.110 N  0.570      SignalP-noTM
AFT70260.1             0.122  17  0.107  58  0.137  50  0.096   0.102 N  0.570      SignalP-noTM
AFT70261.1             0.101  67  0.109  14  0.156   4  0.118   0.113 N  0.570      SignalP-noTM
AFT70262.1             0.409  48  0.433  48  0.928  31  0.531   0.479 N  0.570      SignalP-noTM
AFT70263.1             0.129  26  0.129  35  0.221  35  0.114   0.123 N  0.510      SignalP-TM
AFT70264.1             0.102  38  0.098  69  0.098  59  0.078   0.089 N  0.570      SignalP-noTM
AFT70265.1             0.161  40  0.118  40  0.151  41  0.083   0.102 N  0.570      SignalP-noTM
AFT70266.1             0.251  26  0.259  26  0.441  19  0.226   0.244 N  0.570      SignalP-noTM
AFT70267.1             0.110  47  0.111  20  0.162   4  0.124   0.116 N  0.510      SignalP-TM
AFT70268.1             0.539  18  0.718  18  0.968  16  0.950   0.827 Y  0.570      SignalP-noTM
AFT70269.1             0.106  12  0.101  19  0.141  12  0.095   0.098 N  0.570      SignalP-noTM
AFT70270.1             0.141  25  0.153  27  0.230  21  0.158   0.155 N  0.510      SignalP-TM
AFT70271.1             0.107  20  0.097  51  0.098  70  0.078   0.088 N  0.570      SignalP-noTM
AFT70272.1             0.126  29  0.116  29  0.156  46  0.113   0.115 N  0.570      SignalP-noTM
AFT70273.1             0.124  44  0.116  13  0.177   8  0.138   0.127 N  0.570      SignalP-noTM
AFT70274.1             0.192  39  0.133  39  0.115  34  0.075   0.106 N  0.570      SignalP-noTM
AFT70275.1             0.149  53  0.155  17  0.259   9  0.209   0.180 N  0.570      SignalP-noTM
AFT70276.1             0.121  35  0.186  15  0.374  14  0.292   0.236 N  0.570      SignalP-noTM
AFT70277.1             0.126  57  0.154  17  0.286   7  0.230   0.182 N  0.510      SignalP-TM
AFT70278.1             0.104  39  0.105  39  0.116  38  0.099   0.102 N  0.570      SignalP-noTM
AFT70279.1             0.117  57  0.149  17  0.325   8  0.173   0.160 N  0.570      SignalP-noTM
AFT70280.1             0.109  28  0.102  39  0.117  38  0.086   0.095 N  0.570      SignalP-noTM
AFT70281.1             0.152  23  0.198  23  0.538  22  0.244   0.215 N  0.510      SignalP-TM
AFT70282.1             0.118  14  0.103  70  0.116  49  0.089   0.096 N  0.570      SignalP-noTM
AFT70283.1             0.595  52  0.294  52  0.263  51  0.126   0.232 N  0.510      SignalP-TM
AFT70284.1             0.110  66  0.123  17  0.187   1  0.149   0.135 N  0.570      SignalP-noTM
AFT70285.1             0.109  21  0.104  33  0.123  31  0.091   0.098 N  0.570      SignalP-noTM
AFT70286.1             0.270  28  0.193  28  0.211  25  0.120   0.158 N  0.570      SignalP-noTM
AFT70287.1             0.122  49  0.114  49  0.195  47  0.093   0.104 N  0.570      SignalP-noTM
AFT70288.1             0.164  29  0.164  11  0.398   3  0.259   0.209 N  0.570      SignalP-noTM
AFT70289.1             0.143  33  0.142  11  0.319   1  0.188   0.163 N  0.570      SignalP-noTM
AFT70290.1             0.205  53  0.128  53  0.184   1  0.098   0.114 N  0.570      SignalP-noTM
AFT70291.1             0.117  27  0.099  41  0.181   3  0.090   0.095 N  0.570      SignalP-noTM
AFT70292.1             0.116  41  0.107  41  0.160  39  0.083   0.096 N  0.570      SignalP-noTM
AFT70293.1             0.113  27  0.110  11  0.158   1  0.117   0.114 N  0.570      SignalP-noTM
AFT70294.1             0.114  64  0.118  41  0.153  36  0.108   0.113 N  0.570      SignalP-noTM
AFT70295.1             0.105  35  0.121  17  0.192  12  0.141   0.130 N  0.570      SignalP-noTM
AFT70296.1             0.116  62  0.112  62  0.121  26  0.098   0.105 N  0.570      SignalP-noTM
AFT70297.1             0.149  38  0.149  11  0.273   1  0.222   0.183 N  0.570      SignalP-noTM
AFT70298.1             0.102  60  0.121  11  0.195   6  0.151   0.135 N  0.570      SignalP-noTM
AFT70299.1             0.159  51  0.141  51  0.183  45  0.114   0.128 N  0.570      SignalP-noTM
AFT70300.1             0.100  23  0.101  70  0.109  58  0.092   0.097 N  0.570      SignalP-noTM
AFT70301.1             0.126  54  0.146  13  0.323   5  0.216   0.178 N  0.570      SignalP-noTM
AFT70302.1             0.332  25  0.414  25  0.608  13  0.485   0.440 N  0.510      SignalP-TM
AFT70303.1             0.118  37  0.172  37  0.341  36  0.148   0.161 N  0.570      SignalP-noTM
AFT70304.1             0.176  18  0.137  18  0.222   3  0.129   0.133 N  0.570      SignalP-noTM
AFT70305.1             0.126  69  0.145  11  0.405   1  0.183   0.159 N  0.510      SignalP-TM
AFT70306.1             0.103  62  0.099  11  0.131   2  0.101   0.100 N  0.570      SignalP-noTM
AFT70307.1             0.105  18  0.103  54  0.130   3  0.098   0.101 N  0.570      SignalP-noTM
AFT70308.1             0.128  41  0.139  11  0.243   3  0.200   0.161 N  0.510      SignalP-TM
AFT70309.1             0.244  24  0.231  24  0.261  23  0.212   0.222 N  0.570      SignalP-noTM
AFT70310.1             0.157  34  0.130  34  0.214  12  0.138   0.134 N  0.570      SignalP-noTM
AFT70311.1             0.197  19  0.326  19  0.713  11  0.543   0.428 N  0.570      SignalP-noTM
AFT70312.1             0.101  46  0.108  46  0.127  42  0.086   0.098 N  0.570      SignalP-noTM
AFT70313.1             0.106   8  0.107  11  0.152   6  0.116   0.111 N  0.570      SignalP-noTM
AFT70314.1             0.288  27  0.459  27  0.932  16  0.824   0.631 Y  0.570      SignalP-noTM
AFT70315.1             0.114  35  0.104  35  0.109  18  0.092   0.099 N  0.570      SignalP-noTM
AFT70316.1             0.111  41  0.106  68  0.124  53  0.095   0.101 N  0.570      SignalP-noTM
AFT70317.1             0.203  24  0.251  24  0.419  14  0.294   0.271 N  0.570      SignalP-noTM
AFT70318.1             0.159  35  0.167  35  0.288  19  0.173   0.170 N  0.570      SignalP-noTM
AFT70319.1             0.102  60  0.109  43  0.141  38  0.100   0.106 N  0.510      SignalP-TM
AFT70320.1             0.113  56  0.171  39  0.409  35  0.175   0.173 N  0.570      SignalP-noTM
AFT70321.1             0.124  24  0.108  42  0.149  33  0.090   0.100 N  0.570      SignalP-noTM
AFT70322.1             0.104  64  0.102  39  0.126   2  0.096   0.099 N  0.570      SignalP-noTM
AFT70323.1             0.174  20  0.132  20  0.151  33  0.110   0.122 N  0.570      SignalP-noTM
AFT70324.1             0.102  14  0.115  23  0.157   8  0.124   0.120 N  0.570      SignalP-noTM
AFT70325.1             0.121  25  0.114  52  0.205  10  0.107   0.111 N  0.570      SignalP-noTM
AFT70326.1             0.161  22  0.205  22  0.399  20  0.277   0.239 N  0.570      SignalP-noTM
AFT70327.1             0.132  37  0.106  70  0.136   1  0.087   0.097 N  0.570      SignalP-noTM
AFT70328.1             0.136  29  0.259  29  0.676  24  0.432   0.323 N  0.510      SignalP-TM
AFT70329.1             0.323  48  0.191  48  0.199  45  0.087   0.142 N  0.570      SignalP-noTM
AFT70330.1             0.107  38  0.112  22  0.144   2  0.116   0.114 N  0.570      SignalP-noTM
AFT70331.1             0.210  64  0.161  22  0.455  18  0.196   0.177 N  0.570      SignalP-noTM
AFT70332.1             0.106  30  0.147  11  0.278   2  0.215   0.179 N  0.570      SignalP-noTM
AFT70333.1             0.101  33  0.107  19  0.145  10  0.094   0.101 N  0.570      SignalP-noTM
AFT70334.1             0.123  50  0.115  50  0.142  39  0.096   0.106 N  0.570      SignalP-noTM
AFT70335.1             0.108  55  0.105  45  0.158   3  0.106   0.105 N  0.570      SignalP-noTM
AFT70336.1             0.119  70  0.113  12  0.144  29  0.131   0.121 N  0.570      SignalP-noTM
AFT70337.1             0.133  59  0.167  27  0.280  19  0.183   0.175 N  0.570      SignalP-noTM
AFT70338.1             0.118  30  0.112  11  0.176   1  0.120   0.116 N  0.570      SignalP-noTM
AFT70339.1             0.199  23  0.218  23  0.392   1  0.271   0.243 N  0.570      SignalP-noTM
AFT70340.1             0.134  20  0.140  20  0.226   2  0.154   0.147 N  0.570      SignalP-noTM
AFT70341.1             0.100  53  0.108  43  0.125  38  0.102   0.105 N  0.570      SignalP-noTM
AFT70342.1             0.157  69  0.126  69  0.131  19  0.098   0.113 N  0.570      SignalP-noTM
AFT70343.1             0.110  38  0.101  24  0.123  21  0.102   0.101 N  0.510      SignalP-TM
AFT70344.1             0.225  23  0.305  23  0.755   2  0.473   0.384 N  0.570      SignalP-noTM
AFT70345.1             0.332  32  0.199  32  0.349   3  0.185   0.192 N  0.570      SignalP-noTM
AFT70346.1             0.108  48  0.108  23  0.157  46  0.102   0.105 N  0.570      SignalP-noTM
AFT70347.1             0.108  47  0.113  47  0.167  37  0.107   0.110 N  0.570      SignalP-noTM
AFT70348.1             0.115  46  0.111  67  0.124  60  0.089   0.101 N  0.570      SignalP-noTM
AFT70349.1             0.103  21  0.124  12  0.200   8  0.160   0.141 N  0.570      SignalP-noTM
AFT70350.1             0.141  22  0.125  22  0.168  42  0.120   0.123 N  0.570      SignalP-noTM
AFT70351.1             0.107  26  0.106  26  0.176   1  0.098   0.102 N  0.570      SignalP-noTM
AFT70352.1             0.101   6  0.125  21  0.190  29  0.148   0.136 N  0.570      SignalP-noTM
AFT70353.1             0.114  22  0.102  22  0.126   4  0.096   0.099 N  0.570      SignalP-noTM
AFT70354.1             0.106   8  0.107  11  0.152   6  0.116   0.111 N  0.570      SignalP-noTM
AFT70355.1             0.102  31  0.141  12  0.252   5  0.204   0.170 N  0.570      SignalP-noTM
AFT70356.1             0.103  30  0.113  39  0.143  34  0.090   0.102 N  0.570      SignalP-noTM
AFT70357.1             0.124  21  0.120  21  0.133  19  0.103   0.112 N  0.570      SignalP-noTM
AFT70358.1             0.103  33  0.102  33  0.115  33  0.090   0.097 N  0.570      SignalP-noTM
AFT70359.1             0.164  22  0.297  22  0.760  20  0.552   0.417 N  0.570      SignalP-noTM
AFT70360.1             0.130  20  0.111  46  0.145  44  0.097   0.104 N  0.570      SignalP-noTM
AFT70361.1             0.464  23  0.660  23  0.968  11  0.940   0.791 Y  0.570      SignalP-noTM
AFT70362.1             0.754  24  0.821  24  0.937  17  0.853   0.836 Y  0.570      SignalP-noTM
AFT70363.1             0.189  22  0.372  22  0.907   1  0.779   0.563 N  0.570      SignalP-noTM
AFT70364.1             0.686  45  0.550  45  0.586  37  0.221   0.428 N  0.510      SignalP-TM
AFT70365.1             0.133  54  0.136  11  0.241   5  0.189   0.156 N  0.510      SignalP-TM
AFT70366.1             0.139  22  0.126  11  0.260   1  0.145   0.135 N  0.570      SignalP-noTM
AFT70367.1             0.140  69  0.143  13  0.294   9  0.205   0.172 N  0.570      SignalP-noTM
AFT70368.1             0.106  23  0.102  30  0.137   1  0.093   0.098 N  0.570      SignalP-noTM
AFT70369.1             0.150  20  0.147  20  0.199  10  0.143   0.145 N  0.570      SignalP-noTM
AFT70370.1             0.103  22  0.099  63  0.129   1  0.093   0.096 N  0.570      SignalP-noTM
AFT70371.1             0.132  55  0.150  44  0.314  38  0.144   0.147 N  0.570      SignalP-noTM
AFT70372.1             0.101  25  0.127  11  0.237   5  0.162   0.143 N  0.570      SignalP-noTM
AFT70373.1             0.133  29  0.130  29  0.218   2  0.143   0.136 N  0.570      SignalP-noTM
AFT70374.1             0.112  29  0.100  29  0.129   1  0.085   0.093 N  0.570      SignalP-noTM
AFT70375.1             0.122  22  0.109  22  0.171   2  0.104   0.107 N  0.570      SignalP-noTM
AFT70376.1             0.148  39  0.158  39  0.284  38  0.183   0.167 N  0.510      SignalP-TM
AFT70377.1             0.106  50  0.099  21  0.122  11  0.086   0.093 N  0.570      SignalP-noTM
AFT70378.1             0.154  44  0.154  20  0.336  11  0.227   0.189 N  0.570      SignalP-noTM
AFT70379.1             0.127  58  0.114  40  0.166   7  0.107   0.111 N  0.570      SignalP-noTM
AFT70380.1             0.099  43  0.104  11  0.143   3  0.109   0.106 N  0.570      SignalP-noTM
AFT70381.1             0.118  28  0.112  61  0.172  51  0.086   0.103 N  0.510      SignalP-TM
AFT70382.1             0.100  33  0.099  43  0.131   2  0.075   0.090 N  0.510      SignalP-TM
AFT70383.1             0.884  19  0.921  19  0.978  12  0.948   0.934 Y  0.570      SignalP-noTM
AFT70384.1             0.140  15  0.147  15  0.296  10  0.152   0.149 N  0.570      SignalP-noTM
AFT70385.1             0.256  16  0.327  16  0.564  10  0.415   0.368 N  0.570      SignalP-noTM
AFT70386.1             0.535  38  0.475  38  0.550  35  0.405   0.449 N  0.510      SignalP-TM
AFT70387.1             0.111  22  0.120  11  0.204   2  0.140   0.129 N  0.570      SignalP-noTM
AFT70388.1             0.114  12  0.103  49  0.121  48  0.098   0.101 N  0.570      SignalP-noTM
AFT70389.1             0.137  30  0.121  30  0.135  37  0.104   0.113 N  0.570      SignalP-noTM
AFT70390.1             0.102  17  0.103  44  0.131  34  0.083   0.093 N  0.570      SignalP-noTM
AFT70391.1             0.199  28  0.163  11  0.387   1  0.258   0.198 N  0.510      SignalP-TM
AFT70392.1             0.122  30  0.188  30  0.392  25  0.228   0.203 N  0.510      SignalP-TM
AFT70393.1             0.685  22  0.717  22  0.944  10  0.819   0.765 Y  0.570      SignalP-noTM
AFT70394.1             0.132  35  0.156  13  0.303  34  0.249   0.190 N  0.510      SignalP-TM
AFT70395.1             0.306  32  0.232  32  0.293  13  0.204   0.222 N  0.510      SignalP-TM
AFT70396.1             0.768  42  0.602  42  0.734  39  0.277   0.482 N  0.510      SignalP-TM
AFT70397.1             0.212  35  0.119  17  0.151  11  0.115   0.118 N  0.510      SignalP-TM
AFT70398.1             0.453  30  0.520  30  0.795  22  0.506   0.515 Y  0.510      SignalP-TM
AFT70399.1             0.111  55  0.137  19  0.234  11  0.171   0.150 N  0.510      SignalP-TM
AFT70400.1             0.139  24  0.186  12  0.365   5  0.308   0.231 N  0.510      SignalP-TM
AFT70401.1             0.124  57  0.186  11  0.437   1  0.334   0.256 N  0.570      SignalP-noTM
AFT70402.1             0.827  22  0.862  22  0.951  15  0.890   0.875 Y  0.570      SignalP-noTM
AFT70403.1             0.414  29  0.602  29  0.981  14  0.904   0.744 Y  0.570      SignalP-noTM
AFT70404.1             0.674  18  0.716  18  0.862   8  0.772   0.742 Y  0.570      SignalP-noTM
AFT70405.1             0.117  28  0.104  69  0.121  68  0.088   0.097 N  0.570      SignalP-noTM
AFT70406.1             0.111  66  0.134  53  0.204  43  0.140   0.137 N  0.570      SignalP-noTM
AFT70407.1             0.153  27  0.121  58  0.135  43  0.096   0.109 N  0.570      SignalP-noTM
AFT70408.1             0.159  36  0.118  36  0.172  43  0.081   0.101 N  0.570      SignalP-noTM
AFT70409.1             0.135  35  0.118  35  0.139  34  0.106   0.112 N  0.570      SignalP-noTM
AFT70410.1             0.147  26  0.262  23  0.637   9  0.536   0.391 N  0.570      SignalP-noTM
AFT70411.1             0.126  24  0.107  24  0.150   1  0.092   0.100 N  0.570      SignalP-noTM
AFT70412.1             0.247  55  0.170  55  0.153   5  0.115   0.144 N  0.570      SignalP-noTM
AFT70413.1             0.117  25  0.120  25  0.148   3  0.119   0.120 N  0.570      SignalP-noTM
AFT70414.1             0.231  23  0.439  23  0.925  21  0.840   0.627 Y  0.570      SignalP-noTM
AFT70415.1             0.131  24  0.118  55  0.172   1  0.109   0.114 N  0.570      SignalP-noTM
AFT70416.1             0.123  34  0.135  43  0.249   1  0.150   0.142 N  0.570      SignalP-noTM
AFT70417.1             0.170  30  0.201  30  0.436   1  0.282   0.239 N  0.570      SignalP-noTM
AFT70418.1             0.121  16  0.160  48  0.329  42  0.155   0.158 N  0.570      SignalP-noTM
AFT70419.1             0.153  23  0.117  23  0.151   1  0.093   0.106 N  0.570      SignalP-noTM
AFT70420.1             0.102  56  0.123  11  0.186   2  0.150   0.136 N  0.570      SignalP-noTM
AFT70421.1             0.116  32  0.122  18  0.176   8  0.149   0.135 N  0.570      SignalP-noTM
AFT70422.1             0.182  27  0.132  27  0.202   1  0.111   0.122 N  0.570      SignalP-noTM
AFT70423.1             0.124  22  0.153  11  0.315   1  0.226   0.187 N  0.570      SignalP-noTM
AFT70424.1             0.209  51  0.146  51  0.143   1  0.096   0.122 N  0.570      SignalP-noTM
AFT70425.1             0.131  48  0.195  11  0.546   1  0.355   0.270 N  0.570      SignalP-noTM
AFT70426.1             0.119  22  0.151  15  0.295   9  0.225   0.186 N  0.570      SignalP-noTM
AFT70427.1             0.099  34  0.098  37  0.144   1  0.091   0.095 N  0.570      SignalP-noTM
AFT70428.1             0.152  60  0.143  60  0.194  14  0.132   0.139 N  0.510      SignalP-TM
AFT70429.1             0.198  33  0.312  33  0.775  19  0.565   0.431 N  0.570      SignalP-noTM
AFT70430.1             0.675  21  0.717  21  0.850  15  0.779   0.746 Y  0.570      SignalP-noTM
AFT70431.1             0.125  26  0.276  16  0.867  14  0.735   0.491 N  0.570      SignalP-noTM
AFT70432.1             0.107  55  0.123  11  0.220   1  0.145   0.134 N  0.570      SignalP-noTM
AFT70433.1             0.102   7  0.100  50  0.119  48  0.095   0.098 N  0.570      SignalP-noTM
AFT70434.1             0.135  15  0.125  15  0.208   5  0.126   0.125 N  0.570      SignalP-noTM
AFT70435.1             0.150  22  0.176  11  0.466   1  0.283   0.226 N  0.570      SignalP-noTM
AFT70436.1             0.114  32  0.132  11  0.239   2  0.174   0.148 N  0.510      SignalP-TM
AFT70437.1             0.192  43  0.091  70  0.118   3  0.049   0.075 N  0.510      SignalP-TM
AFT70438.1             0.544  31  0.663  31  0.939  21  0.854   0.753 Y  0.570      SignalP-noTM
AFT70439.1             0.114  58  0.115  33  0.150  23  0.116   0.115 N  0.570      SignalP-noTM
AFT70440.1             0.110  21  0.118  21  0.157  13  0.117   0.118 N  0.570      SignalP-noTM
AFT70441.1             0.117  29  0.129  11  0.239   3  0.170   0.148 N  0.570      SignalP-noTM
AFT70442.1             0.385  26  0.295  26  0.477  14  0.287   0.291 N  0.570      SignalP-noTM
AFT70443.1             0.147  22  0.101  22  0.126   4  0.074   0.088 N  0.570      SignalP-noTM
AFT70444.1             0.115  50  0.120  50  0.181  46  0.114   0.117 N  0.570      SignalP-noTM
AFT70445.1             0.114  38  0.114  38  0.140   2  0.105   0.110 N  0.570      SignalP-noTM
AFT70446.1             0.102  37  0.096  65  0.105  15  0.087   0.092 N  0.570      SignalP-noTM
AFT70447.1             0.194  58  0.134  58  0.130  46  0.091   0.114 N  0.570      SignalP-noTM
AFT70448.1             0.112  51  0.126  37  0.191  33  0.129   0.127 N  0.570      SignalP-noTM
AFT70449.1             0.150  28  0.115  28  0.107  20  0.081   0.099 N  0.570      SignalP-noTM
AFT70450.1             0.110  42  0.112  42  0.136  21  0.111   0.111 N  0.570      SignalP-noTM
AFT70451.1             0.139  52  0.120  26  0.157  22  0.115   0.118 N  0.570      SignalP-noTM
AFT70452.1             0.114  20  0.123  11  0.178  30  0.161   0.137 N  0.510      SignalP-TM
AFT70453.1             0.125  67  0.123  25  0.194  39  0.109   0.116 N  0.570      SignalP-noTM
AFT70454.1             0.165  60  0.132  60  0.168  59  0.094   0.118 N  0.510      SignalP-TM
AFT70455.1             0.118  28  0.119  41  0.169  26  0.098   0.111 N  0.510      SignalP-TM
AFT70456.1             0.108  21  0.105  57  0.119  51  0.093   0.099 N  0.570      SignalP-noTM
AFT70457.1             0.368  43  0.309  19  0.874  12  0.803   0.541 N  0.570      SignalP-noTM
AFT70458.1             0.131  23  0.132  11  0.223   2  0.177   0.149 N  0.510      SignalP-TM
AFT70459.1             0.135  23  0.097  11  0.117   2  0.096   0.097 N  0.510      SignalP-TM
AFT70460.1             0.103  23  0.109  11  0.146  25  0.121   0.115 N  0.570      SignalP-noTM
AFT70461.1             0.528  22  0.671  22  0.925  20  0.826   0.744 Y  0.570      SignalP-noTM
AFT70462.1             0.107  36  0.098  55  0.113  45  0.071   0.085 N  0.570      SignalP-noTM
AFT70463.1             0.266  22  0.235  22  0.403   3  0.232   0.234 N  0.510      SignalP-TM
AFT70464.1             0.137  26  0.124  26  0.254   1  0.120   0.122 N  0.570      SignalP-noTM
AFT70465.1             0.141  35  0.256  35  0.626  32  0.357   0.294 N  0.510      SignalP-TM
AFT70466.1             0.200  40  0.144  40  0.249  36  0.098   0.122 N  0.570      SignalP-noTM
AFT70467.1             0.102  54  0.144  11  0.264   5  0.213   0.176 N  0.570      SignalP-noTM
AFT70468.1             0.101  52  0.108  34  0.131  31  0.098   0.103 N  0.570      SignalP-noTM
AFT70469.1             0.102  50  0.098  70  0.103  48  0.079   0.089 N  0.570      SignalP-noTM
AFT70470.1             0.103  60  0.096  60  0.127   2  0.081   0.089 N  0.570      SignalP-noTM
AFT70471.1             0.115  24  0.126  24  0.175  19  0.123   0.124 N  0.570      SignalP-noTM
AFT70472.1             0.119  43  0.120  44  0.234  42  0.103   0.112 N  0.570      SignalP-noTM
AFT70473.1             0.162  20  0.170  20  0.246  16  0.159   0.165 N  0.570      SignalP-noTM
AFT70474.1             0.106  56  0.110  31  0.141  30  0.104   0.107 N  0.570      SignalP-noTM
AFT70475.1             0.145  19  0.195  19  0.374   9  0.263   0.227 N  0.570      SignalP-noTM
AFT70476.1             0.153  13  0.143  13  0.209  47  0.134   0.139 N  0.570      SignalP-noTM
AFT70477.1             0.146  28  0.155  28  0.268   6  0.179   0.167 N  0.570      SignalP-noTM
AFT70478.1             0.131  23  0.167  23  0.344   5  0.232   0.197 N  0.570      SignalP-noTM
AFT70479.1             0.111  35  0.156  22  0.281  13  0.217   0.185 N  0.570      SignalP-noTM
AFT70480.1             0.227  36  0.152  36  0.244   8  0.117   0.139 N  0.510      SignalP-TM
AFT70481.1             0.110  33  0.161  48  0.331  43  0.131   0.147 N  0.570      SignalP-noTM
AFT70482.1             0.118  40  0.103  40  0.100  53  0.080   0.092 N  0.570      SignalP-noTM
AFT70483.1             0.156  26  0.347  20  0.851  14  0.758   0.540 N  0.570      SignalP-noTM
AFT70484.1             0.108  38  0.100  38  0.108  10  0.089   0.095 N  0.570      SignalP-noTM
AFT70485.1             0.102  42  0.102  55  0.118  24  0.090   0.096 N  0.570      SignalP-noTM
AFT70486.1             0.105  23  0.104  51  0.117  44  0.097   0.101 N  0.570      SignalP-noTM
AFT70487.1             0.174  37  0.181  37  0.335  11  0.212   0.192 N  0.510      SignalP-TM
AFT70488.1             0.241  24  0.186  24  0.254  22  0.137   0.168 N  0.510      SignalP-TM
AFT70489.1             0.257  28  0.300  35  0.487  29  0.324   0.309 N  0.510      SignalP-TM
AFT70490.1             0.160  26  0.119  26  0.193   2  0.099   0.111 N  0.510      SignalP-TM
AFT70491.1             0.263  31  0.253  31  0.417  12  0.268   0.259 N  0.510      SignalP-TM
AFT70492.1             0.197  25  0.269  19  0.628  11  0.506   0.380 N  0.570      SignalP-noTM
AFT70493.1             0.122  57  0.106  31  0.130  23  0.100   0.103 N  0.510      SignalP-TM
AFT70494.1             0.139  24  0.135  11  0.244   3  0.187   0.155 N  0.510      SignalP-TM
AFT70495.1             0.142  22  0.106  41  0.138  49  0.080   0.094 N  0.570      SignalP-noTM
AFT70496.1             0.107   8  0.143  11  0.254   3  0.207   0.173 N  0.570      SignalP-noTM
AFT70497.1             0.495  22  0.648  22  0.913  19  0.854   0.745 Y  0.570      SignalP-noTM
AFT70498.1             0.103  17  0.111  25  0.149  15  0.105   0.108 N  0.570      SignalP-noTM
AFT70499.1             0.141  21  0.111  21  0.129  30  0.091   0.102 N  0.570      SignalP-noTM
AFT70500.1             0.161  60  0.131  60  0.121  55  0.083   0.108 N  0.570      SignalP-noTM
AFT70501.1             0.127  20  0.167  11  0.378   3  0.289   0.224 N  0.570      SignalP-noTM
AFT70502.1             0.118  26  0.118  11  0.195   1  0.136   0.127 N  0.570      SignalP-noTM
AFT70503.1             0.132  38  0.112  60  0.181   9  0.090   0.104 N  0.510      SignalP-TM
AFT70504.1             0.151  36  0.118  36  0.165   1  0.068   0.099 N  0.510      SignalP-TM
AFT70505.1             0.268  36  0.164  36  0.168   1  0.112   0.139 N  0.570      SignalP-noTM
AFT70506.1             0.113   3  0.109  61  0.132  55  0.098   0.104 N  0.570      SignalP-noTM
AFT70507.1             0.196  30  0.152  30  0.305  16  0.156   0.154 N  0.570      SignalP-noTM
AFT70508.1             0.243  26  0.185  26  0.201  11  0.150   0.169 N  0.570      SignalP-noTM
AFT70509.1             0.162  22  0.129  22  0.140  33  0.088   0.110 N  0.570      SignalP-noTM
AFT70510.1             0.158  33  0.127  33  0.176   2  0.114   0.121 N  0.570      SignalP-noTM
AFT70511.1             0.137  18  0.100  38  0.108  36  0.073   0.087 N  0.570      SignalP-noTM
AFT70512.1             0.110  65  0.102  11  0.197   1  0.092   0.098 N  0.510      SignalP-TM
AFT70513.1             0.298  34  0.278  34  0.483  31  0.147   0.229 N  0.510      SignalP-TM
AFT70514.1             0.114  49  0.113  17  0.191   7  0.115   0.114 N  0.570      SignalP-noTM
AFT70515.1             0.133  20  0.125  20  0.170   2  0.124   0.124 N  0.570      SignalP-noTM
AFT70516.1             0.118  53  0.106  29  0.144   3  0.107   0.107 N  0.570      SignalP-noTM
AFT70517.1             0.101  62  0.122  19  0.193  11  0.137   0.129 N  0.570      SignalP-noTM
AFT70518.1             0.288  33  0.288  33  0.444  30  0.211   0.260 N  0.510      SignalP-TM
AFT70519.1             0.152  25  0.163  41  0.311  31  0.186   0.172 N  0.510      SignalP-TM
AFT70520.1             0.124  43  0.110  66  0.134  58  0.092   0.101 N  0.570      SignalP-noTM
AFT70521.1             0.302  19  0.536  19  0.977  10  0.943   0.727 Y  0.570      SignalP-noTM
AFT70522.1             0.155  42  0.126  42  0.137  28  0.102   0.115 N  0.570      SignalP-noTM
AFT70523.1             0.107  42  0.129  54  0.202  49  0.127   0.128 N  0.570      SignalP-noTM
AFT70524.1             0.139  45  0.120  45  0.144  42  0.106   0.114 N  0.570      SignalP-noTM
AFT70525.1             0.203  27  0.152  27  0.178  26  0.111   0.133 N  0.570      SignalP-noTM
AFT70526.1             0.109  21  0.112  52  0.145  50  0.099   0.106 N  0.570      SignalP-noTM
AFT70527.1             0.101  32  0.112  40  0.162  11  0.114   0.113 N  0.570      SignalP-noTM
AFT70528.1             0.116  31  0.190  11  0.473   6  0.388   0.263 N  0.510      SignalP-TM
AFT70529.1             0.125  25  0.116  11  0.177   1  0.136   0.124 N  0.510      SignalP-TM
AFT70530.1             0.118  18  0.121  18  0.212  13  0.125   0.123 N  0.570      SignalP-noTM
AFT70531.1             0.111  54  0.101  25  0.135   1  0.099   0.100 N  0.570      SignalP-noTM
AFT70532.1             0.777  31  0.792  31  0.948  29  0.620   0.711 Y  0.570      SignalP-noTM
AFT70533.1             0.375  39  0.374  39  0.629  24  0.326   0.356 N  0.510      SignalP-TM
AFT70534.1             0.215  29  0.138  29  0.183   4  0.106   0.123 N  0.570      SignalP-noTM
AFT70535.1             0.177  47  0.138  47  0.163  46  0.107   0.124 N  0.570      SignalP-noTM
AFT70536.1             0.152  47  0.125  47  0.155   2  0.098   0.115 N  0.510      SignalP-TM
AFT70537.1             0.112  51  0.114  39  0.146  38  0.095   0.107 N  0.510      SignalP-TM
AFT70538.1             0.118  54  0.107  13  0.133  10  0.117   0.112 N  0.570      SignalP-noTM
AFT70539.1             0.179  59  0.192  59  0.349  48  0.181   0.187 N  0.570      SignalP-noTM
AFT70540.1             0.140  19  0.131  19  0.153   1  0.118   0.125 N  0.570      SignalP-noTM
AFT70541.1             0.148  32  0.250  23  0.661  22  0.432   0.317 N  0.510      SignalP-TM
AFT70542.1             0.155  30  0.152  30  0.218  22  0.158   0.155 N  0.510      SignalP-TM
AFT70543.1             0.414  59  0.246  59  0.434   1  0.169   0.210 N  0.570      SignalP-noTM
AFT70544.1             0.100   7  0.104  64  0.117  57  0.091   0.098 N  0.570      SignalP-noTM
AFT70545.1             0.128  19  0.157  12  0.258   9  0.215   0.184 N  0.570      SignalP-noTM
AFT70546.1             0.276  24  0.185  24  0.288   2  0.148   0.172 N  0.510      SignalP-TM
AFT70547.1             0.151  22  0.135  22  0.165   8  0.123   0.129 N  0.570      SignalP-noTM
AFT70548.1             0.142  25  0.208  42  0.554  39  0.246   0.226 N  0.570      SignalP-noTM
AFT70549.1             0.146  27  0.205  12  0.524   4  0.439   0.315 N  0.570      SignalP-noTM
AFT70550.1             0.113  69  0.125  56  0.224  52  0.125   0.125 N  0.570      SignalP-noTM
AFT70551.1             0.160  25  0.190  25  0.293  15  0.230   0.205 N  0.510      SignalP-TM
AFT70552.1             0.286  22  0.191  22  0.266   1  0.139   0.172 N  0.510      SignalP-TM
AFT70553.1             0.129  61  0.123  20  0.239  18  0.123   0.123 N  0.570      SignalP-noTM
AFT70554.1             0.126  33  0.161  46  0.334  40  0.134   0.151 N  0.510      SignalP-TM
AFT70555.1             0.107  62  0.107  40  0.160  61  0.089   0.101 N  0.510      SignalP-TM
AFT70556.1             0.255  33  0.274  33  0.495  31  0.173   0.237 N  0.510      SignalP-TM
AFT70557.1             0.183  23  0.165  23  0.480   2  0.186   0.173 N  0.510      SignalP-TM
AFT70558.1             0.464  30  0.204  30  0.247   4  0.134   0.178 N  0.510      SignalP-TM
AFT70559.1             0.129  38  0.146  11  0.255   1  0.207   0.168 N  0.510      SignalP-TM
AFT70560.1             0.139  16  0.154  16  0.255  15  0.170   0.161 N  0.570      SignalP-noTM
AFT70561.1             0.263  27  0.153  27  0.181  25  0.108   0.136 N  0.510      SignalP-TM
AFT70562.1             0.128  40  0.130  40  0.225  34  0.133   0.132 N  0.570      SignalP-noTM
AFT70563.1             0.107  34  0.125  51  0.211  40  0.112   0.119 N  0.570      SignalP-noTM
AFT70564.1             0.170  30  0.144  11  0.263   7  0.214   0.170 N  0.510      SignalP-TM
AFT70565.1             0.129  34  0.108  53  0.138  47  0.071   0.094 N  0.510      SignalP-TM
AFT70566.1             0.683  27  0.592  27  0.641  23  0.503   0.559 Y  0.510      SignalP-TM
AFT70567.1             0.139  54  0.131  47  0.166  43  0.125   0.128 N  0.570      SignalP-noTM
AFT70568.1             0.110  25  0.136  11  0.231   1  0.182   0.158 N  0.570      SignalP-noTM
AFT70569.1             0.128  43  0.132  43  0.192  39  0.135   0.133 N  0.570      SignalP-noTM
AFT70570.1             0.236  22  0.411  22  0.857  20  0.694   0.544 N  0.570      SignalP-noTM
AFT70571.1             0.184  43  0.135  43  0.154  50  0.097   0.117 N  0.570      SignalP-noTM
AFT70572.1             0.105  35  0.122  11  0.221   1  0.139   0.130 N  0.570      SignalP-noTM
AFT70573.1             0.120  70  0.111  37  0.134  35  0.112   0.112 N  0.570      SignalP-noTM
AFT70574.1             0.120  39  0.118  39  0.160   1  0.117   0.118 N  0.570      SignalP-noTM
AFT70575.1             0.133  27  0.113  11  0.197   1  0.122   0.117 N  0.510      SignalP-TM
AFT70576.1             0.130  31  0.129  31  0.265  23  0.101   0.119 N  0.510      SignalP-TM
AFT70577.1             0.263  30  0.394  26  0.883  17  0.765   0.568 N  0.570      SignalP-noTM
AFT70578.1             0.130  46  0.117  46  0.223  10  0.108   0.113 N  0.570      SignalP-noTM
AFT70579.1             0.137  33  0.141  16  0.297  15  0.160   0.150 N  0.570      SignalP-noTM
AFT70580.1             0.121  24  0.115  34  0.185  51  0.107   0.111 N  0.570      SignalP-noTM
AFT70581.1             0.116  31  0.115  12  0.167   1  0.132   0.123 N  0.570      SignalP-noTM
AFT70582.1             0.176  31  0.187  31  0.379  29  0.239   0.211 N  0.570      SignalP-noTM
AFT70583.1             0.162  36  0.202  24  0.404  18  0.302   0.249 N  0.570      SignalP-noTM
AFT70584.1             0.303  47  0.187  25  0.398   2  0.277   0.220 N  0.510      SignalP-TM
AFT70585.1             0.121  18  0.104  67  0.113  57  0.085   0.095 N  0.570      SignalP-noTM
AFT70586.1             0.740  27  0.730  27  0.818  25  0.672   0.708 Y  0.510      SignalP-TM
AFT70587.1             0.140  22  0.110  11  0.204   2  0.114   0.111 N  0.510      SignalP-TM
AFT70588.1             0.246  23  0.204  23  0.514   2  0.271   0.229 N  0.510      SignalP-TM
AFT70589.1             0.150  36  0.123  14  0.200   8  0.151   0.136 N  0.570      SignalP-noTM
AFT70590.1             0.114  33  0.112  22  0.146  13  0.116   0.114 N  0.570      SignalP-noTM
AFT70591.1             0.103  14  0.094  70  0.098  62  0.080   0.088 N  0.570      SignalP-noTM
AFT70592.1             0.108  25  0.105  58  0.150   3  0.101   0.103 N  0.570      SignalP-noTM
AFT70593.1             0.125  27  0.104  27  0.145   2  0.085   0.095 N  0.570      SignalP-noTM
AFT70594.1             0.124  21  0.097  64  0.101   1  0.079   0.089 N  0.570      SignalP-noTM
AFT70595.1             0.110   8  0.156  11  0.317   1  0.235   0.194 N  0.570      SignalP-noTM
AFT70596.1             0.135  32  0.111  42  0.115  30  0.084   0.098 N  0.570      SignalP-noTM
AFT70597.1             0.114  45  0.096  45  0.098  70  0.078   0.088 N  0.570      SignalP-noTM
AFT70598.1             0.256  42  0.122  42  0.141   1  0.066   0.101 N  0.510      SignalP-TM
AFT70599.1             0.126  26  0.121  26  0.153  11  0.116   0.119 N  0.570      SignalP-noTM
AFT70600.1             0.723  23  0.835  23  0.983  21  0.940   0.884 Y  0.570      SignalP-noTM
AFT70601.1             0.429  23  0.550  23  0.880   2  0.726   0.633 Y  0.570      SignalP-noTM
AFT70602.1             0.149  61  0.186  27  0.388  22  0.278   0.229 N  0.570      SignalP-noTM
AFT70603.1             0.253  25  0.158  11  0.328   3  0.248   0.191 N  0.510      SignalP-TM
AFT70604.1             0.108  49  0.114  12  0.153   4  0.131   0.122 N  0.570      SignalP-noTM
AFT70605.1             0.103  23  0.099  66  0.108  56  0.080   0.090 N  0.570      SignalP-noTM
AFT70606.1             0.149  51  0.229  12  0.650  10  0.517   0.364 N  0.570      SignalP-noTM
AFT70607.1             0.173  34  0.125  34  0.232   2  0.109   0.117 N  0.570      SignalP-noTM
AFT70608.1             0.196  30  0.171  30  0.290  14  0.194   0.180 N  0.510      SignalP-TM
AFT70609.1             0.215  36  0.223  24  0.526  23  0.333   0.263 N  0.510      SignalP-TM
AFT70610.1             0.170  43  0.125  43  0.136   1  0.077   0.108 N  0.510      SignalP-TM
AFT70611.1             0.107  36  0.118  49  0.173  10  0.125   0.121 N  0.570      SignalP-noTM
AFT70612.1             0.171  19  0.147  19  0.215   7  0.141   0.144 N  0.570      SignalP-noTM
AFT70613.1             0.102  11  0.101  11  0.114   9  0.097   0.099 N  0.510      SignalP-TM
AFT70614.1             0.110  21  0.110  15  0.147   3  0.123   0.116 N  0.570      SignalP-noTM
AFT70615.1             0.300  57  0.444  18  0.920   3  0.871   0.602 Y  0.510      SignalP-TM
AFT70616.1             0.183  27  0.190  21  0.406   2  0.297   0.230 N  0.510      SignalP-TM
AFT70617.1             0.106  37  0.106  37  0.126  28  0.091   0.099 N  0.570      SignalP-noTM
AFT70618.1             0.116  39  0.115  39  0.193  37  0.089   0.103 N  0.570      SignalP-noTM
AFT70619.1             0.116  65  0.136  11  0.253   4  0.192   0.162 N  0.570      SignalP-noTM
AFT70620.1             0.105  45  0.109  18  0.155  40  0.117   0.113 N  0.570      SignalP-noTM
AFT70621.1             0.147  37  0.287  28  0.801  16  0.544   0.408 N  0.570      SignalP-noTM
AFT70622.1             0.214  26  0.243  26  0.536   9  0.356   0.296 N  0.570      SignalP-noTM
AFT70623.1             0.127  37  0.170  11  0.461   1  0.279   0.222 N  0.570      SignalP-noTM
AFT70624.1             0.251  20  0.169  20  0.214  19  0.114   0.143 N  0.570      SignalP-noTM
AFT70625.1             0.121  38  0.103  48  0.141   6  0.069   0.091 N  0.510      SignalP-TM
AFT70626.1             0.519  22  0.414  22  0.626   3  0.390   0.405 N  0.510      SignalP-TM
AFT70627.1             0.121  23  0.125  23  0.208   9  0.140   0.132 N  0.570      SignalP-noTM
AFT70628.1             0.224  51  0.185  51  0.241  44  0.117   0.153 N  0.570      SignalP-noTM
AFT70629.1             0.121  57  0.133  12  0.206   8  0.180   0.155 N  0.570      SignalP-noTM
AFT70630.1             0.197  39  0.133  39  0.151  37  0.081   0.108 N  0.570      SignalP-noTM
AFT70631.1             0.115  35  0.123  35  0.210  34  0.108   0.116 N  0.570      SignalP-noTM
AFT70632.1             0.114  25  0.136  13  0.231   9  0.188   0.160 N  0.570      SignalP-noTM
AFT70633.1             0.129  61  0.112  15  0.146  13  0.123   0.117 N  0.570      SignalP-noTM
AFT70634.1             0.115  43  0.106  56  0.125  55  0.090   0.098 N  0.570      SignalP-noTM
AFT70635.1             0.127  65  0.116  65  0.127   6  0.097   0.107 N  0.570      SignalP-noTM
AFT70636.1             0.137  30  0.129  54  0.215  29  0.122   0.126 N  0.570      SignalP-noTM
AFT70637.1             0.113  42  0.109  42  0.131   1  0.089   0.100 N  0.570      SignalP-noTM
AFT70638.1             0.219  25  0.396  15  0.900  11  0.876   0.621 Y  0.570      SignalP-noTM
AFT70639.1             0.125  28  0.111  11  0.186   1  0.114   0.112 N  0.570      SignalP-noTM
AFT70640.1             0.105  42  0.110  42  0.128  32  0.095   0.103 N  0.570      SignalP-noTM
AFT70641.1             0.105  66  0.102  47  0.114  35  0.094   0.098 N  0.570      SignalP-noTM
AFT70642.1             0.110  44  0.099  17  0.127  11  0.096   0.098 N  0.570      SignalP-noTM
AFT70643.1             0.125  61  0.110  61  0.155   7  0.093   0.102 N  0.570      SignalP-noTM
AFT70644.1             0.143  26  0.143  26  0.236  11  0.142   0.142 N  0.570      SignalP-noTM
AFT70645.1             0.679  31  0.504  31  0.681  29  0.227   0.401 N  0.510      SignalP-TM
AFT70646.1             0.547  30  0.420  30  0.437  28  0.262   0.362 N  0.510      SignalP-TM
AFT70647.1             0.162  41  0.147  41  0.226  22  0.138   0.144 N  0.510      SignalP-TM
AFT70648.1             0.243  59  0.159  59  0.155  58  0.091   0.127 N  0.570      SignalP-noTM
AFT70649.1             0.151  28  0.154  28  0.298   1  0.191   0.171 N  0.570      SignalP-noTM
AFT70650.1             0.547  21  0.700  21  0.948   4  0.912   0.800 Y  0.570      SignalP-noTM
AFT70651.1             0.111  44  0.136  12  0.216  11  0.193   0.157 N  0.510      SignalP-TM
AFT70652.1             0.169  22  0.116  22  0.141  56  0.080   0.099 N  0.570      SignalP-noTM
AFT70653.1             0.107  35  0.115  11  0.185   1  0.126   0.120 N  0.570      SignalP-noTM
AFT70654.1             0.123  32  0.118  61  0.152  53  0.104   0.111 N  0.570      SignalP-noTM
AFT70655.1             0.145  20  0.134  20  0.159  40  0.124   0.130 N  0.570      SignalP-noTM
AFT70656.1             0.109  69  0.111  11  0.158   1  0.119   0.114 N  0.570      SignalP-noTM
AFT70657.1             0.221  50  0.187  50  0.227  47  0.113   0.152 N  0.570      SignalP-noTM
AFT70658.1             0.209  27  0.163  27  0.294   7  0.171   0.166 N  0.510      SignalP-TM
AFT70659.1             0.143  32  0.099  32  0.119  30  0.060   0.084 N  0.510      SignalP-TM
AFT70660.1             0.152  46  0.124  46  0.141  38  0.087   0.110 N  0.510      SignalP-TM
AFT70661.1             0.110  22  0.109  56  0.145   3  0.109   0.109 N  0.570      SignalP-noTM
AFT70662.1             0.107  21  0.103  32  0.166   2  0.100   0.102 N  0.570      SignalP-noTM
AFT70663.1             0.108  21  0.139  11  0.268   1  0.182   0.159 N  0.570      SignalP-noTM
AFT70664.1             0.850  19  0.895  19  0.975  17  0.931   0.912 Y  0.570      SignalP-noTM
AFT70665.1             0.124  37  0.100  68  0.108  48  0.079   0.090 N  0.570      SignalP-noTM
AFT70666.1             0.142  21  0.127  21  0.184   1  0.123   0.125 N  0.570      SignalP-noTM
AFT70667.1             0.142  39  0.189  34  0.422  21  0.298   0.229 N  0.510      SignalP-TM
AFT70668.1             0.123   9  0.126  14  0.182   8  0.161   0.142 N  0.570      SignalP-noTM
AFT70669.1             0.107  29  0.136  11  0.283   1  0.176   0.151 N  0.510      SignalP-TM
AFT70670.1             0.241  53  0.176  53  0.158  49  0.083   0.141 N  0.510      SignalP-TM
AFT70671.1             0.119  42  0.109  42  0.122  16  0.089   0.100 N  0.570      SignalP-noTM
AFT70672.1             0.179  21  0.207  21  0.382  10  0.260   0.227 N  0.510      SignalP-TM
AFT70673.1             0.178  27  0.179  27  0.235  21  0.176   0.177 N  0.570      SignalP-noTM
AFT70674.1             0.167  67  0.121  67  0.173   6  0.104   0.113 N  0.570      SignalP-noTM
AFT70675.1             0.352  35  0.182  35  0.187  15  0.119   0.152 N  0.570      SignalP-noTM
AFT70676.1             0.340  29  0.333  29  0.611  26  0.362   0.346 N  0.570      SignalP-noTM
AFT70677.1             0.234  33  0.326  33  0.669  26  0.336   0.330 N  0.510      SignalP-TM
AFT70678.1             0.144  28  0.147  11  0.320   1  0.209   0.170 N  0.510      SignalP-TM
AFT70679.1             0.253  26  0.166  26  0.219  25  0.116   0.143 N  0.570      SignalP-noTM
AFT70680.1             0.188  20  0.158  20  0.176  13  0.136   0.148 N  0.570      SignalP-noTM
AFT70681.1             0.117  25  0.148  11  0.303   1  0.209   0.177 N  0.570      SignalP-noTM
AFT70682.1             0.169  36  0.163  36  0.246   1  0.120   0.147 N  0.510      SignalP-TM
AFT70683.1             0.218  21  0.163  21  0.363   3  0.179   0.169 N  0.510      SignalP-TM
AFT70684.1             0.141  41  0.147  11  0.259   5  0.229   0.178 N  0.510      SignalP-TM
AFT70685.1             0.544  32  0.549  32  0.667  28  0.454   0.514 Y  0.510      SignalP-TM
AFT70686.1             0.235  22  0.324  22  0.578  19  0.424   0.361 N  0.510      SignalP-TM
AFT70687.1             0.110  62  0.106  16  0.143   2  0.115   0.110 N  0.570      SignalP-noTM
AFT70688.1             0.106  36  0.104  43  0.128  34  0.087   0.098 N  0.510      SignalP-TM
AFT70689.1             0.424  27  0.574  27  0.943  18  0.833   0.696 Y  0.570      SignalP-noTM
AFT70690.1             0.106  33  0.105  33  0.127  30  0.079   0.093 N  0.570      SignalP-noTM
AFT70691.1             0.107  52  0.130  39  0.254  36  0.116   0.124 N  0.570      SignalP-noTM
AFT70692.1             0.185  46  0.196  46  0.424  44  0.121   0.160 N  0.570      SignalP-noTM
AFT70693.1             0.107  35  0.099  68  0.105  66  0.080   0.090 N  0.570      SignalP-noTM
AFT70694.1             0.137  39  0.159  39  0.318  33  0.160   0.159 N  0.570      SignalP-noTM
AFT70695.1             0.112  64  0.102  40  0.114  37  0.086   0.094 N  0.570      SignalP-noTM
AFT70696.1             0.108  30  0.146  11  0.294   2  0.213   0.178 N  0.570      SignalP-noTM
AFT70697.1             0.312  23  0.274  23  0.455   2  0.283   0.278 N  0.570      SignalP-noTM
AFT70698.1             0.235  20  0.195  20  0.222  19  0.157   0.177 N  0.570      SignalP-noTM
AFT70699.1             0.126  67  0.127  20  0.187  12  0.138   0.132 N  0.570      SignalP-noTM
AFT70700.1             0.119  24  0.114  40  0.162   1  0.098   0.108 N  0.510      SignalP-TM
AFT70701.1             0.116  21  0.119  21  0.179   1  0.126   0.123 N  0.570      SignalP-noTM
AFT70702.1             0.141  18  0.103  47  0.131  40  0.068   0.090 N  0.510      SignalP-TM
AFT70703.1             0.497  18  0.696  18  0.989  15  0.964   0.822 Y  0.570      SignalP-noTM
AFT70704.1             0.108  20  0.116  21  0.174   1  0.113   0.114 N  0.570      SignalP-noTM
AFT70705.1             0.119   7  0.117  29  0.152  28  0.113   0.115 N  0.570      SignalP-noTM
AFT70706.1             0.111  32  0.107  32  0.117  30  0.100   0.103 N  0.570      SignalP-noTM
AFT70707.1             0.101  10  0.105  53  0.141  21  0.107   0.106 N  0.570      SignalP-noTM
AFT70708.1             0.141  49  0.181  28  0.394  22  0.276   0.225 N  0.570      SignalP-noTM
AFT70709.1             0.180  33  0.136  33  0.144  50  0.093   0.116 N  0.570      SignalP-noTM
AFT70710.1             0.117  28  0.176  12  0.360   1  0.301   0.235 N  0.570      SignalP-noTM
AFT70711.1             0.140  40  0.139  30  0.226  21  0.145   0.141 N  0.510      SignalP-TM
AFT70712.1             0.113  27  0.115  12  0.173   6  0.137   0.126 N  0.570      SignalP-noTM
AFT70713.1             0.171  26  0.119  26  0.141  33  0.076   0.099 N  0.570      SignalP-noTM
AFT70714.1             0.109  44  0.100  62  0.109  12  0.087   0.094 N  0.570      SignalP-noTM
AFT70715.1             0.213  25  0.151  25  0.134  14  0.110   0.132 N  0.570      SignalP-noTM
AFT70716.1             0.106  40  0.108  26  0.140  42  0.094   0.101 N  0.570      SignalP-noTM
AFT70717.1             0.130  32  0.111  32  0.139  17  0.101   0.106 N  0.570      SignalP-noTM
AFT70718.1             0.863  36  0.676  36  0.716  35  0.328   0.547 Y  0.510      SignalP-TM
AFT70719.1             0.115  65  0.118  11  0.228   1  0.130   0.124 N  0.570      SignalP-noTM
AFT70720.1             0.118  33  0.239  33  0.624  26  0.347   0.279 N  0.510      SignalP-TM
AFT70721.1             0.162  44  0.133  44  0.153  39  0.096   0.116 N  0.570      SignalP-noTM
AFT70722.1             0.124  39  0.160  39  0.338  36  0.164   0.162 N  0.510      SignalP-TM
AFT70723.1             0.103  64  0.104  58  0.147  70  0.094   0.099 N  0.570      SignalP-noTM
AFT70724.1             0.129  21  0.253  16  0.821   1  0.560   0.397 N  0.570      SignalP-noTM
AFT70725.1             0.104  50  0.101  29  0.125   1  0.091   0.096 N  0.570      SignalP-noTM
AFT70726.1             0.127  56  0.127  30  0.187  18  0.130   0.128 N  0.570      SignalP-noTM
AFT70727.1             0.204  31  0.137  31  0.187  10  0.120   0.129 N  0.570      SignalP-noTM
AFT70728.1             0.426  19  0.632  19  0.953  10  0.933   0.774 Y  0.570      SignalP-noTM
AFT70729.1             0.159  17  0.209  17  0.403  13  0.295   0.250 N  0.570      SignalP-noTM
AFT70730.1             0.155  16  0.155  34  0.244  26  0.123   0.143 N  0.510      SignalP-TM
AFT70731.1             0.235  27  0.162  27  0.158  25  0.105   0.135 N  0.570      SignalP-noTM
AFT70732.1             0.104  41  0.113  11  0.186   1  0.121   0.116 N  0.570      SignalP-noTM
AFT70733.1             0.129  50  0.151  48  0.302  34  0.148   0.150 N  0.570      SignalP-noTM
AFT70734.1             0.152  46  0.126  46  0.211   1  0.120   0.123 N  0.570      SignalP-noTM
AFT70735.1             0.102  40  0.102  20  0.129  15  0.099   0.101 N  0.570      SignalP-noTM
AFT70736.1             0.189  20  0.352  20  0.838   1  0.678   0.506 N  0.570      SignalP-noTM
AFT70737.1             0.178  25  0.116  25  0.114   1  0.072   0.095 N  0.570      SignalP-noTM
AFT70738.1             0.106  60  0.123  42  0.219  37  0.113   0.118 N  0.570      SignalP-noTM
AFT70739.1             0.739  32  0.679  32  0.965  11  0.800   0.736 Y  0.570      SignalP-noTM
AFT70740.1             0.143  57  0.120  34  0.170  29  0.123   0.121 N  0.570      SignalP-noTM
AFT70741.1             0.136  33  0.163  33  0.319  30  0.186   0.174 N  0.570      SignalP-noTM
AFT70742.1             0.431  23  0.248  23  0.235  20  0.157   0.206 N  0.570      SignalP-noTM
AFT70743.1             0.220  29  0.233  29  0.459  28  0.196   0.216 N  0.570      SignalP-noTM
AFT70744.1             0.101  45  0.106  45  0.120  43  0.085   0.096 N  0.570      SignalP-noTM
AFT70745.1             0.137  31  0.142  11  0.268   2  0.195   0.167 N  0.570      SignalP-noTM
AFT70746.1             0.142  55  0.121  55  0.132  39  0.091   0.107 N  0.570      SignalP-noTM
AFT70747.1             0.165  21  0.132  21  0.240   1  0.134   0.133 N  0.570      SignalP-noTM
AFT70748.1             0.870  27  0.904  27  0.969  15  0.944   0.923 Y  0.570      SignalP-noTM
AFT70749.1             0.870  28  0.849  28  0.969  13  0.885   0.866 Y  0.570      SignalP-noTM
AFT70750.1             0.155  16  0.103  16  0.094   1  0.071   0.091 N  0.510      SignalP-TM
AFT70751.1             0.113  70  0.105  70  0.130   2  0.097   0.101 N  0.570      SignalP-noTM
AFT70752.1             0.180  43  0.119  43  0.118  27  0.082   0.102 N  0.570      SignalP-noTM
AFT70753.1             0.118  36  0.111  36  0.127   1  0.097   0.104 N  0.570      SignalP-noTM
AFT70754.1             0.145  21  0.138  21  0.212  18  0.129   0.134 N  0.570      SignalP-noTM
AFT70755.1             0.100  20  0.110  20  0.137  35  0.102   0.106 N  0.570      SignalP-noTM
AFT70756.1             0.121  45  0.130  49  0.245   2  0.136   0.133 N  0.570      SignalP-noTM
AFT70757.1             0.118  26  0.103  12  0.129   7  0.107   0.105 N  0.570      SignalP-noTM
AFT70758.1             0.110  43  0.110  26  0.142   8  0.099   0.105 N  0.570      SignalP-noTM
AFT70759.1             0.196  27  0.322  27  0.667   1  0.513   0.393 N  0.510      SignalP-TM
AFT70760.1             0.116  26  0.106  63  0.127   1  0.084   0.096 N  0.570      SignalP-noTM
AFT70761.1             0.588  26  0.301  26  0.365   3  0.207   0.266 N  0.510      SignalP-TM
AFT70762.1             0.199  21  0.423  21  0.938  19  0.784   0.593 Y  0.570      SignalP-noTM
AFT70763.1             0.135  22  0.125  22  0.154  11  0.105   0.116 N  0.570      SignalP-noTM
AFT70764.1             0.101  48  0.099  48  0.115  46  0.082   0.091 N  0.570      SignalP-noTM
AFT70765.1             0.158  25  0.179  38  0.284  33  0.156   0.170 N  0.510      SignalP-TM
AFT70766.1             0.177  53  0.165  53  0.249  49  0.120   0.144 N  0.570      SignalP-noTM
AFT70767.1             0.108  61  0.107  37  0.166   1  0.084   0.099 N  0.510      SignalP-TM
AFT70768.1             0.191  30  0.143  30  0.185   6  0.132   0.139 N  0.510      SignalP-TM
AFT70769.1             0.122  48  0.148  11  0.285   1  0.219   0.174 N  0.510      SignalP-TM
AFT70770.1             0.348  21  0.507  21  0.897   2  0.787   0.638 Y  0.570      SignalP-noTM
AFT70771.1             0.119  40  0.122  44  0.221  41  0.090   0.107 N  0.570      SignalP-noTM
AFT70772.1             0.117  51  0.106  35  0.168   1  0.091   0.099 N  0.570      SignalP-noTM
AFT70773.1             0.155  40  0.216  40  0.540  37  0.237   0.226 N  0.570      SignalP-noTM
AFT70774.1             0.288  38  0.172  38  0.162  37  0.082   0.129 N  0.570      SignalP-noTM
AFT70775.1             0.114  39  0.179  23  0.392  16  0.275   0.224 N  0.570      SignalP-noTM
AFT70776.1             0.136  36  0.124  14  0.180  13  0.148   0.136 N  0.570      SignalP-noTM
AFT70777.1             0.286  33  0.176  33  0.232   2  0.149   0.163 N  0.570      SignalP-noTM
AFT70778.1             0.163  52  0.154  11  0.278   3  0.241   0.195 N  0.570      SignalP-noTM
AFT70779.1             0.118  25  0.114  25  0.145  38  0.099   0.107 N  0.570      SignalP-noTM
AFT70780.1             0.152  49  0.129  49  0.193  47  0.085   0.108 N  0.570      SignalP-noTM
AFT70781.1             0.105  26  0.102  34  0.119  30  0.081   0.092 N  0.570      SignalP-noTM
AFT70782.1             0.124  30  0.144  15  0.371  28  0.197   0.169 N  0.570      SignalP-noTM
AFT70783.1             0.132  37  0.107  44  0.165  43  0.083   0.098 N  0.510      SignalP-TM
AFT70784.1             0.104  41  0.122  15  0.185   4  0.151   0.133 N  0.510      SignalP-TM
AFT70785.1             0.124  63  0.111  63  0.118  54  0.091   0.102 N  0.570      SignalP-noTM
AFT70786.1             0.116  46  0.118  28  0.218  23  0.107   0.113 N  0.570      SignalP-noTM
AFT70787.1             0.122  44  0.120  44  0.151  42  0.098   0.110 N  0.570      SignalP-noTM
AFT70788.1             0.173  23  0.127  23  0.118  48  0.087   0.108 N  0.570      SignalP-noTM
AFT70789.1             0.172  43  0.150  43  0.259  40  0.100   0.132 N  0.510      SignalP-TM
AFT70790.1             0.649  35  0.711  35  0.946  32  0.527   0.625 Y  0.570      SignalP-noTM
AFT70791.1             0.753  27  0.713  27  0.863   3  0.704   0.709 Y  0.570      SignalP-noTM
AFT70792.1             0.097  52  0.112  44  0.151  41  0.092   0.105 N  0.510      SignalP-TM
AFT70793.1             0.135  50  0.142  34  0.273  28  0.168   0.154 N  0.570      SignalP-noTM
AFT70794.1             0.708  39  0.715  39  0.954  28  0.690   0.704 Y  0.570      SignalP-noTM
AFT70795.1             0.112  22  0.111  11  0.170   2  0.121   0.116 N  0.570      SignalP-noTM
AFT70796.1             0.206  22  0.299  22  0.611  14  0.395   0.334 N  0.510      SignalP-TM
AFT70797.1             0.146  29  0.158  29  0.327  28  0.185   0.171 N  0.570      SignalP-noTM
AFT70798.1             0.347  20  0.443  20  0.807   1  0.600   0.517 N  0.570      SignalP-noTM
AFT70799.1             0.142  18  0.133  44  0.216  38  0.119   0.126 N  0.570      SignalP-noTM
AFT70800.1             0.105   7  0.099  63  0.112   6  0.089   0.094 N  0.570      SignalP-noTM
AFT70801.1             0.477  27  0.676  27  0.985  23  0.934   0.798 Y  0.570      SignalP-noTM
AFT70802.1             0.141  30  0.115  42  0.188  37  0.088   0.105 N  0.510      SignalP-TM
AFT70803.1             0.131  36  0.109  36  0.170  34  0.073   0.096 N  0.510      SignalP-TM
AFT70804.1             0.251  25  0.444  25  0.920   5  0.835   0.628 Y  0.570      SignalP-noTM
AFT70805.1             0.887  23  0.927  23  0.977  13  0.963   0.944 Y  0.570      SignalP-noTM
AFT70806.1             0.135  23  0.125  11  0.225   1  0.147   0.136 N  0.570      SignalP-noTM
AFT70807.1             0.105  30  0.105  30  0.141  14  0.108   0.106 N  0.570      SignalP-noTM
AFT70808.1             0.599  26  0.738  26  0.954  12  0.902   0.815 Y  0.570      SignalP-noTM
AFT70809.1             0.224  28  0.412  28  0.884   9  0.794   0.592 Y  0.570      SignalP-noTM
AFT70810.1             0.137  30  0.174  11  0.370   5  0.303   0.235 N  0.570      SignalP-noTM
AFT70811.1             0.117  26  0.111  11  0.152   2  0.123   0.116 N  0.570      SignalP-noTM
AFT70812.1             0.107  33  0.108  33  0.128   1  0.098   0.103 N  0.570      SignalP-noTM
AFT70813.1             0.110  18  0.104  65  0.125   1  0.096   0.100 N  0.570      SignalP-noTM
AFT70814.1             0.119  33  0.126  63  0.178  56  0.104   0.118 N  0.510      SignalP-TM
AFT70815.1             0.150  59  0.136  11  0.243   6  0.195   0.158 N  0.510      SignalP-TM
AFT70816.1             0.112  64  0.109  49  0.129  28  0.107   0.108 N  0.570      SignalP-noTM
AFT70817.1             0.571  41  0.509  41  0.649  40  0.291   0.429 N  0.510      SignalP-TM
AFT70818.1             0.788  23  0.802  23  0.942   2  0.846   0.822 Y  0.570      SignalP-noTM
AFT70819.1             0.100  36  0.107  15  0.140   7  0.113   0.110 N  0.570      SignalP-noTM
AFT70820.1             0.142  25  0.129  25  0.230   8  0.140   0.134 N  0.570      SignalP-noTM
AFT70821.1             0.112  19  0.106  57  0.133  46  0.088   0.097 N  0.570      SignalP-noTM
AFT70822.1             0.106  26  0.108  11  0.197   1  0.107   0.108 N  0.570      SignalP-noTM
AFT70823.1             0.138  23  0.124  23  0.212   2  0.114   0.119 N  0.570      SignalP-noTM
AFT70824.1             0.187  39  0.141  39  0.222   7  0.105   0.124 N  0.570      SignalP-noTM
AFT70825.1             0.111  20  0.117  11  0.200   2  0.133   0.124 N  0.570      SignalP-noTM
AFT70826.1             0.199  32  0.210  32  0.355  29  0.219   0.214 N  0.570      SignalP-noTM
AFT70827.1             0.140  53  0.126  53  0.147  33  0.113   0.120 N  0.570      SignalP-noTM
AFT70828.1             0.188  24  0.253  24  0.631  21  0.315   0.282 N  0.570      SignalP-noTM
AFT70829.1             0.123  25  0.110  37  0.162   2  0.086   0.101 N  0.510      SignalP-TM
AFT70830.1             0.110  39  0.137  16  0.225  13  0.181   0.157 N  0.570      SignalP-noTM
AFT70831.1             0.376  23  0.219  23  0.169   6  0.135   0.180 N  0.570      SignalP-noTM
AFT70832.1             0.118  30  0.176  11  0.348   1  0.323   0.230 N  0.510      SignalP-TM
AFT70833.1             0.136  30  0.114  30  0.133  27  0.097   0.106 N  0.570      SignalP-noTM
AFT70834.1             0.107  35  0.103  15  0.146   5  0.108   0.106 N  0.570      SignalP-noTM
AFT70835.1             0.380  22  0.211  22  0.418   1  0.170   0.192 N  0.570      SignalP-noTM
AFT70836.1             0.114  22  0.155  11  0.343   1  0.231   0.191 N  0.570      SignalP-noTM
AFT70837.1             0.131  24  0.107  32  0.146   1  0.078   0.096 N  0.510      SignalP-TM
AFT70838.1             0.116  33  0.115  33  0.134  58  0.101   0.108 N  0.570      SignalP-noTM
AFT70839.1             0.104  15  0.105  60  0.120  53  0.091   0.099 N  0.570      SignalP-noTM
AFT70840.1             0.136  23  0.105  23  0.108  61  0.083   0.094 N  0.570      SignalP-noTM
AFT70841.1             0.111   3  0.125  30  0.199  28  0.133   0.129 N  0.570      SignalP-noTM
AFT70842.1             0.115  23  0.106  70  0.137   1  0.091   0.099 N  0.570      SignalP-noTM
AFT70843.1             0.112  61  0.123  11  0.248   3  0.151   0.136 N  0.570      SignalP-noTM
AFT70844.1             0.134  42  0.109  42  0.150   1  0.096   0.103 N  0.570      SignalP-noTM
AFT70845.1             0.492  18  0.183  18  0.277   1  0.112   0.157 N  0.510      SignalP-TM
AFT70846.1             0.111  50  0.116  11  0.190   1  0.129   0.122 N  0.570      SignalP-noTM
AFT70847.1             0.104  49  0.102  60  0.123  42  0.085   0.094 N  0.570      SignalP-noTM
AFT70848.1             0.108  70  0.117  11  0.200   3  0.133   0.125 N  0.570      SignalP-noTM
AFT70849.1             0.116  36  0.154  11  0.368   2  0.232   0.191 N  0.570      SignalP-noTM
AFT70850.1             0.227  43  0.402  30  0.944  15  0.844   0.610 Y  0.570      SignalP-noTM
AFT70851.1             0.109  36  0.106  38  0.112  35  0.083   0.095 N  0.570      SignalP-noTM
AFT70852.1             0.561  31  0.721  31  0.974  28  0.875   0.794 Y  0.570      SignalP-noTM
AFT70853.1             0.113  32  0.102  11  0.124   6  0.103   0.102 N  0.570      SignalP-noTM
AFT70854.1             0.147  54  0.121  54  0.119  39  0.090   0.106 N  0.570      SignalP-noTM
AFT70855.1             0.125  49  0.113  49  0.126  14  0.099   0.106 N  0.570      SignalP-noTM
AFT70856.1             0.122  35  0.143  11  0.268   1  0.197   0.168 N  0.570      SignalP-noTM
AFT70857.1             0.126  32  0.129  32  0.209  30  0.108   0.119 N  0.570      SignalP-noTM
AFT70858.1             0.100  49  0.110  11  0.152   1  0.117   0.113 N  0.570      SignalP-noTM
AFT70859.1             0.108  30  0.103  46  0.124  38  0.098   0.101 N  0.570      SignalP-noTM
AFT70860.1             0.113  64  0.109  37  0.144  48  0.100   0.105 N  0.570      SignalP-noTM
AFT70861.1             0.103  28  0.119  11  0.175   6  0.146   0.132 N  0.570      SignalP-noTM
AFT70862.1             0.131  27  0.169  11  0.446   1  0.261   0.212 N  0.570      SignalP-noTM
AFT70863.1             0.121  53  0.114  22  0.162  14  0.126   0.119 N  0.570      SignalP-noTM
AFT70864.1             0.146  32  0.119  32  0.164   1  0.106   0.113 N  0.570      SignalP-noTM
AFT70865.1             0.210  27  0.153  27  0.200   1  0.099   0.133 N  0.510      SignalP-TM
AFT70866.1             0.150  30  0.164  11  0.337   2  0.273   0.204 N  0.510      SignalP-TM
AFT70867.1             0.145  35  0.172  35  0.306  30  0.134   0.158 N  0.510      SignalP-TM
AFT70868.1             0.101  33  0.140  11  0.268   1  0.187   0.162 N  0.570      SignalP-noTM
AFT70869.1             0.141  21  0.128  21  0.170  10  0.120   0.125 N  0.570      SignalP-noTM
AFT70870.1             0.108  48  0.130  48  0.271  45  0.117   0.124 N  0.570      SignalP-noTM
AFT70871.1             0.101  62  0.116  29  0.176  60  0.121   0.117 N  0.510      SignalP-TM
AFT70872.1             0.869  23  0.803  23  0.894  20  0.721   0.765 Y  0.570      SignalP-noTM
AFT70873.1             0.125  22  0.129  11  0.213   4  0.168   0.147 N  0.570      SignalP-noTM
AFT70874.1             0.351  26  0.574  26  0.971  23  0.921   0.737 Y  0.570      SignalP-noTM
AFT70875.1             0.175  24  0.388  24  0.918  20  0.858   0.609 Y  0.570      SignalP-noTM
AFT70876.1             0.131  35  0.108  35  0.152   2  0.084   0.097 N  0.570      SignalP-noTM
AFT70877.1             0.201  26  0.135  40  0.194  38  0.088   0.113 N  0.570      SignalP-noTM
AFT70878.1             0.135  62  0.123  23  0.173  15  0.117   0.120 N  0.570      SignalP-noTM
AFT70879.1             0.635  28  0.767  28  0.988  13  0.942   0.849 Y  0.570      SignalP-noTM
AFT70880.1             0.118  48  0.131  48  0.287  47  0.115   0.124 N  0.570      SignalP-noTM
AFT70881.1             0.118  58  0.118  58  0.194   1  0.107   0.113 N  0.570      SignalP-noTM
AFT70882.1             0.108  18  0.104  65  0.114  58  0.081   0.093 N  0.570      SignalP-noTM
AFT70883.1             0.129  24  0.134  11  0.243   7  0.191   0.155 N  0.510      SignalP-TM
AFT70884.1             0.131   6  0.157  23  0.249  18  0.202   0.178 N  0.570      SignalP-noTM
AFT70885.1             0.875  25  0.923  25  0.985  22  0.952   0.937 Y  0.570      SignalP-noTM
AFT70886.1             0.111  21  0.113  21  0.143  12  0.115   0.114 N  0.570      SignalP-noTM
AFT70887.1             0.114  54  0.108  37  0.124  31  0.104   0.107 N  0.570      SignalP-noTM
AFT70888.1             0.135  50  0.112  50  0.176  48  0.087   0.100 N  0.570      SignalP-noTM
AFT70889.1             0.239  33  0.193  33  0.395   1  0.184   0.190 N  0.510      SignalP-TM
AFT70890.1             0.113  69  0.118  69  0.162  59  0.096   0.110 N  0.510      SignalP-TM
AFT70891.1             0.117  52  0.112  52  0.141   1  0.085   0.099 N  0.570      SignalP-noTM
AFT70892.1             0.108  32  0.102  60  0.115  55  0.091   0.097 N  0.570      SignalP-noTM
AFT70893.1             0.121  12  0.144  12  0.211   5  0.177   0.156 N  0.510      SignalP-TM
AFT70894.1             0.127  53  0.108  28  0.132  22  0.106   0.108 N  0.510      SignalP-TM
AFT70895.1             0.118  52  0.154  38  0.374  35  0.148   0.151 N  0.570      SignalP-noTM
AFT70896.1             0.156  48  0.143  48  0.219  40  0.106   0.126 N  0.570      SignalP-noTM
AFT70897.1             0.126  17  0.128  17  0.209  13  0.121   0.125 N  0.570      SignalP-noTM
AFT70898.1             0.117  21  0.124  52  0.202  49  0.092   0.112 N  0.510      SignalP-TM
AFT70899.1             0.144  29  0.195  11  0.482   2  0.384   0.265 N  0.510      SignalP-TM
AFT70900.1             0.114  65  0.116  47  0.182  43  0.104   0.110 N  0.570      SignalP-noTM
AFT70901.1             0.103  38  0.110  24  0.143  20  0.111   0.111 N  0.570      SignalP-noTM
AFT70902.1             0.157  46  0.133  26  0.192   6  0.147   0.139 N  0.570      SignalP-noTM
AFT70903.1             0.186  32  0.135  32  0.171  30  0.108   0.122 N  0.570      SignalP-noTM
AFT70904.1             0.119  21  0.130  66  0.194  48  0.136   0.133 N  0.510      SignalP-TM
AFT70905.1             0.140  23  0.127  23  0.134  16  0.106   0.117 N  0.570      SignalP-noTM
AFT70906.1             0.428  21  0.610  21  0.936  20  0.864   0.729 Y  0.570      SignalP-noTM
AFT70907.1             0.139  28  0.125  28  0.190   1  0.117   0.121 N  0.570      SignalP-noTM
AFT70908.1             0.156  44  0.146  19  0.333   1  0.183   0.164 N  0.570      SignalP-noTM
AFT70909.1             0.128  20  0.103  20  0.099  18  0.074   0.090 N  0.570      SignalP-noTM
AFT70910.1             0.105  18  0.111  60  0.135  52  0.094   0.103 N  0.570      SignalP-noTM
AFT70911.1             0.120  42  0.108  42  0.127  41  0.081   0.096 N  0.570      SignalP-noTM
AFT70912.1             0.165  22  0.146  22  0.233  21  0.122   0.135 N  0.570      SignalP-noTM
AFT70913.1             0.118  36  0.136  45  0.242  40  0.141   0.138 N  0.570      SignalP-noTM
AFT70914.1             0.100  53  0.109  11  0.156   2  0.125   0.116 N  0.570      SignalP-noTM
AFT70915.1             0.124  25  0.112  62  0.171  34  0.108   0.110 N  0.570      SignalP-noTM
AFT70916.1             0.105  61  0.105  14  0.140   1  0.112   0.108 N  0.570      SignalP-noTM
AFT70917.1             0.118  69  0.104  69  0.125   1  0.090   0.097 N  0.570      SignalP-noTM
AFT70918.1             0.143  21  0.111  21  0.144   1  0.091   0.102 N  0.570      SignalP-noTM
AFT70919.1             0.140  23  0.159  11  0.325   5  0.262   0.197 N  0.510      SignalP-TM
AFT70920.1             0.334  19  0.322  19  0.469   1  0.353   0.337 N  0.570      SignalP-noTM
AFT70921.1             0.151  34  0.130  11  0.199   6  0.172   0.150 N  0.570      SignalP-noTM
AFT70922.1             0.149  24  0.135  24  0.217  22  0.127   0.132 N  0.510      SignalP-TM
AFT70923.1             0.108  37  0.107  37  0.144  34  0.098   0.103 N  0.570      SignalP-noTM
AFT70924.1             0.152  21  0.113  42  0.116  37  0.078   0.096 N  0.570      SignalP-noTM
AFT70925.1             0.337  38  0.469  38  0.792  34  0.427   0.453 N  0.510      SignalP-TM
AFT70926.1             0.111  20  0.145  39  0.234  34  0.161   0.151 N  0.510      SignalP-TM
AFT70927.1             0.136  39  0.107  39  0.143   4  0.097   0.104 N  0.510      SignalP-TM
AFT70928.1             0.120  27  0.095  11  0.150   1  0.085   0.091 N  0.510      SignalP-TM
AFT70929.1             0.141  25  0.121  25  0.139   2  0.109   0.117 N  0.510      SignalP-TM
AFT70930.1             0.285  30  0.422  30  0.887   8  0.764   0.583 Y  0.570      SignalP-noTM
AFT70931.1             0.240  22  0.157  22  0.178  34  0.109   0.135 N  0.570      SignalP-noTM
AFT70932.1             0.120  24  0.127  11  0.183  11  0.164   0.144 N  0.570      SignalP-noTM
AFT70933.1             0.135  59  0.116  59  0.197   1  0.090   0.104 N  0.570      SignalP-noTM
AFT70934.1             0.119  31  0.122  11  0.218   1  0.140   0.130 N  0.570      SignalP-noTM
AFT70935.1             0.125  69  0.108  69  0.159   2  0.064   0.091 N  0.510      SignalP-TM
AFT70936.1             0.141  55  0.123  55  0.139  11  0.100   0.112 N  0.570      SignalP-noTM
AFT70937.1             0.569  20  0.420  20  0.413  19  0.302   0.364 N  0.570      SignalP-noTM
AFT70938.1             0.164  30  0.137  30  0.207   5  0.124   0.131 N  0.570      SignalP-noTM
AFT70939.1             0.212  41  0.162  41  0.220  36  0.114   0.139 N  0.570      SignalP-noTM
AFT70940.1             0.173  17  0.140  17  0.214  38  0.118   0.132 N  0.510      SignalP-TM
AFT70941.1             0.100  64  0.109  60  0.127  26  0.096   0.103 N  0.570      SignalP-noTM
AFT70942.1             0.108  17  0.114  22  0.157  16  0.117   0.115 N  0.570      SignalP-noTM
AFT70943.1             0.161  53  0.093  31  0.105  70  0.078   0.088 N  0.510      SignalP-TM
AFT70944.1             0.126  53  0.129  12  0.207  16  0.167   0.147 N  0.570      SignalP-noTM
AFT70945.1             0.154  24  0.120  24  0.175   1  0.105   0.113 N  0.570      SignalP-noTM
AFT70946.1             0.103  37  0.111  11  0.177   1  0.118   0.114 N  0.570      SignalP-noTM
AFT70947.1             0.260  32  0.266  32  0.482  11  0.323   0.293 N  0.570      SignalP-noTM
AFT70948.1             0.125  35  0.135  48  0.215  45  0.139   0.137 N  0.570      SignalP-noTM
AFT70949.1             0.136  29  0.132  11  0.218   1  0.171   0.150 N  0.570      SignalP-noTM
AFT70950.1             0.157  25  0.122  25  0.122  29  0.092   0.108 N  0.570      SignalP-noTM
AFT70951.1             0.150  20  0.127  20  0.140  18  0.109   0.119 N  0.570      SignalP-noTM
AFT70952.1             0.103   3  0.101  68  0.110  55  0.092   0.097 N  0.570      SignalP-noTM
AFT70953.1             0.104  24  0.118  11  0.248   1  0.126   0.122 N  0.570      SignalP-noTM
AFT70954.1             0.103  48  0.117  23  0.155  20  0.131   0.123 N  0.570      SignalP-noTM
AFT70955.1             0.153  50  0.173  28  0.313   2  0.225   0.197 N  0.570      SignalP-noTM
AFT70956.1             0.144  43  0.112  11  0.154   1  0.127   0.118 N  0.510      SignalP-TM
AFT70957.1             0.144  56  0.135  23  0.215  20  0.125   0.131 N  0.510      SignalP-TM
AFT70958.1             0.110  27  0.103  67  0.111  59  0.092   0.098 N  0.570      SignalP-noTM
AFT70959.1             0.180  18  0.130  18  0.256   1  0.110   0.121 N  0.570      SignalP-noTM
AFT70960.1             0.137  54  0.106  54  0.108  34  0.081   0.094 N  0.570      SignalP-noTM
AFT70961.1             0.148  25  0.216  25  0.431   1  0.301   0.248 N  0.510      SignalP-TM
AFT70962.1             0.290  19  0.362  19  0.590  14  0.431   0.395 N  0.570      SignalP-noTM
AFT70963.1             0.720  18  0.677  18  0.816  16  0.653   0.666 Y  0.570      SignalP-noTM
AFT70964.1             0.125  21  0.101  37  0.148  33  0.078   0.091 N  0.570      SignalP-noTM
AFT70965.1             0.103  59  0.102  68  0.110  61  0.088   0.096 N  0.570      SignalP-noTM
AFT70966.1             0.164  20  0.129  26  0.150  23  0.097   0.117 N  0.510      SignalP-TM
AFT70967.1             0.251  20  0.163  20  0.548  50  0.108   0.137 N  0.570      SignalP-noTM
AFT70968.1             0.153  29  0.124  29  0.164  26  0.099   0.113 N  0.570      SignalP-noTM
AFT70969.1             0.275  28  0.249  28  0.476  27  0.201   0.231 N  0.510      SignalP-TM
AFT70970.1             0.241  17  0.226  17  0.377   1  0.228   0.227 N  0.570      SignalP-noTM
AFT70971.1             0.116  50  0.123  15  0.182  11  0.143   0.133 N  0.570      SignalP-noTM
AFT70972.1             0.156  40  0.161  40  0.489  38  0.154   0.158 N  0.570      SignalP-noTM
AFT70973.1             0.119  18  0.106  64  0.116  43  0.089   0.098 N  0.570      SignalP-noTM
AFT70974.1             0.130  24  0.131  13  0.289   5  0.174   0.151 N  0.570      SignalP-noTM
AFT70975.1             0.124  30  0.127  22  0.183   5  0.143   0.135 N  0.570      SignalP-noTM
AFT70976.1             0.114  42  0.105  27  0.117  20  0.103   0.104 N  0.570      SignalP-noTM
AFT70977.1             0.193  19  0.133  29  0.205  25  0.096   0.116 N  0.570      SignalP-noTM
AFT70978.1             0.116  38  0.103  38  0.135   1  0.093   0.098 N  0.570      SignalP-noTM
AFT70979.1             0.121  35  0.139  35  0.303  33  0.149   0.144 N  0.570      SignalP-noTM
AFT70980.1             0.110  23  0.107  40  0.133  33  0.109   0.108 N  0.570      SignalP-noTM
AFT70981.1             0.106  26  0.108  15  0.132   4  0.113   0.110 N  0.570      SignalP-noTM
AFT70982.1             0.125  60  0.148  14  0.263   7  0.224   0.176 N  0.510      SignalP-TM
AFT70983.1             0.160  41  0.142  52  0.332  40  0.113   0.131 N  0.510      SignalP-TM
AFT70984.1             0.143  46  0.113  46  0.124   2  0.096   0.105 N  0.570      SignalP-noTM
AFT70985.1             0.161  45  0.138  14  0.249  12  0.148   0.143 N  0.570      SignalP-noTM
AFT70986.1             0.102  65  0.107  59  0.127  51  0.085   0.097 N  0.570      SignalP-noTM
AFT70987.1             0.102   3  0.102  54  0.111  46  0.095   0.099 N  0.570      SignalP-noTM
AFT70988.1             0.106  23  0.106  60  0.149  22  0.092   0.099 N  0.570      SignalP-noTM
AFT70989.1             0.107  49  0.104  11  0.180   1  0.095   0.099 N  0.570      SignalP-noTM
AFT70990.1             0.120  36  0.130  36  0.208  31  0.116   0.124 N  0.570      SignalP-noTM
AFT70991.1             0.146  21  0.200  11  0.513   3  0.412   0.279 N  0.510      SignalP-TM
AFT70992.1             0.136  33  0.113  59  0.137  43  0.086   0.100 N  0.570      SignalP-noTM
AFT70993.1             0.168  24  0.216  24  0.341  15  0.236   0.225 N  0.570      SignalP-noTM
AFT70994.1             0.128  48  0.108  62  0.144   4  0.092   0.100 N  0.570      SignalP-noTM
AFT70995.1             0.110  63  0.108  33  0.138  37  0.094   0.102 N  0.570      SignalP-noTM
AFT70996.1             0.147  23  0.169  11  0.418   4  0.294   0.215 N  0.510      SignalP-TM
AFT70997.1             0.136  24  0.152  53  0.479  49  0.144   0.148 N  0.570      SignalP-noTM
AFT70998.1             0.297  20  0.359  20  0.741  18  0.485   0.418 N  0.570      SignalP-noTM
AFT70999.1             0.119  47  0.111  65  0.133  57  0.098   0.105 N  0.570      SignalP-noTM
AFT71000.1             0.211  23  0.184  23  0.224  34  0.162   0.174 N  0.570      SignalP-noTM
AFT71001.1             0.121  21  0.152  12  0.328   3  0.234   0.191 N  0.570      SignalP-noTM
AFT71002.1             0.147  53  0.135  53  0.206  45  0.106   0.122 N  0.570      SignalP-noTM
AFT71003.1             0.105  39  0.198  16  0.482   9  0.390   0.288 N  0.570      SignalP-noTM
AFT71004.1             0.100  69  0.112  38  0.139  32  0.100   0.106 N  0.570      SignalP-noTM
AFT71005.1             0.140  63  0.131  32  0.354  31  0.153   0.141 N  0.570      SignalP-noTM
AFT71006.1             0.125  64  0.120  66  0.155  61  0.085   0.107 N  0.510      SignalP-TM
AFT71007.1             0.133  20  0.113  20  0.111   9  0.091   0.102 N  0.570      SignalP-noTM
AFT71008.1             0.102  67  0.113  54  0.158  46  0.105   0.110 N  0.570      SignalP-noTM
AFT71009.1             0.101   9  0.108  38  0.132  30  0.087   0.098 N  0.570      SignalP-noTM
AFT71010.1             0.147  19  0.138  19  0.190   1  0.140   0.139 N  0.570      SignalP-noTM
AFT71011.1             0.241  22  0.144  22  0.126   7  0.086   0.117 N  0.570      SignalP-noTM
AFT71012.1             0.105  28  0.098  58  0.104  46  0.080   0.090 N  0.570      SignalP-noTM
AFT71013.1             0.112  23  0.114  42  0.135  49  0.090   0.103 N  0.570      SignalP-noTM
AFT71014.1             0.135  41  0.117  41  0.119  31  0.090   0.104 N  0.570      SignalP-noTM
AFT71015.1             0.128  42  0.103  42  0.116   8  0.088   0.096 N  0.570      SignalP-noTM
AFT71016.1             0.138  29  0.208  16  0.487   7  0.427   0.311 N  0.570      SignalP-noTM
AFT71017.1             0.194  27  0.185  27  0.336  12  0.215   0.199 N  0.570      SignalP-noTM
AFT71018.1             0.106  13  0.139  13  0.242   2  0.182   0.159 N  0.570      SignalP-noTM
AFT71019.1             0.103  36  0.126  13  0.191   4  0.163   0.144 N  0.570      SignalP-noTM
AFT71020.1             0.131  40  0.153  11  0.325   2  0.237   0.192 N  0.570      SignalP-noTM
AFT71021.1             0.388  22  0.257  22  0.332  19  0.161   0.212 N  0.570      SignalP-noTM
AFT71022.1             0.149  26  0.113  26  0.159   3  0.095   0.105 N  0.570      SignalP-noTM
AFT71023.1             0.586  28  0.319  28  0.367  27  0.135   0.233 N  0.570      SignalP-noTM
AFT71024.1             0.131  20  0.158  11  0.427   1  0.229   0.192 N  0.570      SignalP-noTM
AFT71025.1             0.121  36  0.099  70  0.110  50  0.083   0.092 N  0.570      SignalP-noTM
AFT71026.1             0.144  23  0.142  23  0.208   8  0.135   0.139 N  0.570      SignalP-noTM
AFT71027.1             0.118  38  0.130  38  0.236  32  0.133   0.131 N  0.570      SignalP-noTM
AFT71028.1             0.132  61  0.148  11  0.301   2  0.214   0.179 N  0.570      SignalP-noTM
AFT71029.1             0.135  16  0.150  31  0.338  29  0.176   0.162 N  0.570      SignalP-noTM
AFT71030.1             0.175  40  0.230  40  0.426  31  0.228   0.229 N  0.510      SignalP-TM
AFT71031.1             0.269  29  0.211  29  0.534   1  0.234   0.222 N  0.570      SignalP-noTM
AFT71032.1             0.109  37  0.118  13  0.170   8  0.141   0.129 N  0.570      SignalP-noTM
AFT71033.1             0.150  26  0.171  26  0.335  25  0.210   0.190 N  0.570      SignalP-noTM
AFT71034.1             0.126  20  0.113  20  0.140   8  0.098   0.106 N  0.570      SignalP-noTM
AFT71035.1             0.306  30  0.176  30  0.173  29  0.086   0.134 N  0.570      SignalP-noTM
AFT71036.1             0.121  28  0.111  28  0.118  45  0.083   0.098 N  0.570      SignalP-noTM
AFT71037.1             0.245  27  0.362  27  0.722  15  0.530   0.441 N  0.570      SignalP-noTM
AFT71038.1             0.107  40  0.138  40  0.233  33  0.139   0.138 N  0.570      SignalP-noTM
AFT71039.1             0.121  61  0.156  11  0.403   1  0.217   0.185 N  0.570      SignalP-noTM
AFT71040.1             0.109  37  0.115  37  0.147  28  0.102   0.109 N  0.570      SignalP-noTM
AFT71041.1             0.234  42  0.192  42  0.234  31  0.136   0.171 N  0.510      SignalP-TM
AFT71042.1             0.134  42  0.152  50  0.372  41  0.126   0.139 N  0.570      SignalP-noTM
AFT71043.1             0.126  33  0.113  33  0.158  30  0.094   0.104 N  0.570      SignalP-noTM
AFT71044.1             0.142  27  0.158  27  0.243  23  0.167   0.162 N  0.570      SignalP-noTM
AFT71045.1             0.220  39  0.197  39  0.303   4  0.192   0.194 N  0.570      SignalP-noTM
AFT71046.1             0.135  26  0.145  26  0.302  22  0.149   0.147 N  0.570      SignalP-noTM
AFT71047.1             0.211  35  0.182  35  0.244  42  0.136   0.160 N  0.570      SignalP-noTM
AFT71048.1             0.290  24  0.306  24  0.534   9  0.389   0.345 N  0.570      SignalP-noTM
AFT71049.1             0.179  20  0.164  13  0.242   1  0.174   0.167 N  0.510      SignalP-TM
AFT71050.1             0.104  44  0.108  57  0.121  46  0.092   0.100 N  0.570      SignalP-noTM
AFT71051.1             0.120  23  0.103  23  0.128   1  0.086   0.095 N  0.570      SignalP-noTM
AFT71052.1             0.340  28  0.265  28  0.507  13  0.276   0.269 N  0.510      SignalP-TM
AFT71053.1             0.110  36  0.113  41  0.181  33  0.103   0.110 N  0.510      SignalP-TM
AFT71054.1             0.112  19  0.162  19  0.295  18  0.230   0.194 N  0.570      SignalP-noTM
AFT71055.1             0.126  67  0.176  67  0.409   1  0.172   0.175 N  0.510      SignalP-TM
AFT71056.1             0.135  23  0.111  23  0.122  11  0.090   0.101 N  0.570      SignalP-noTM
AFT71057.1             0.143  21  0.146  21  0.283   2  0.172   0.155 N  0.510      SignalP-TM
AFT71058.1             0.108  23  0.144  11  0.297   1  0.193   0.167 N  0.570      SignalP-noTM
AFT71059.1             0.108   7  0.110  55  0.155  45  0.102   0.106 N  0.570      SignalP-noTM
AFT71060.1             0.140  22  0.148  22  0.251   2  0.173   0.160 N  0.570      SignalP-noTM
AFT71061.1             0.196  22  0.144  22  0.165  21  0.099   0.123 N  0.570      SignalP-noTM
AFT71062.1             0.135  27  0.296  22  0.867  13  0.667   0.471 N  0.570      SignalP-noTM
AFT71063.1             0.162  31  0.132  31  0.180  12  0.122   0.129 N  0.510      SignalP-TM
AFT71064.1             0.245  46  0.219  46  0.254  44  0.126   0.176 N  0.570      SignalP-noTM
AFT71065.1             0.117  34  0.197  36  0.756  33  0.262   0.228 N  0.570      SignalP-noTM
AFT71066.1             0.443  49  0.316  49  0.465  31  0.279   0.302 N  0.510      SignalP-TM
AFT71067.1             0.122  67  0.121  35  0.158  29  0.102   0.114 N  0.510      SignalP-TM
AFT71068.1             0.161  32  0.174  17  0.371  13  0.277   0.222 N  0.570      SignalP-noTM
AFT71069.1             0.587  27  0.716  27  0.977  20  0.911   0.808 Y  0.570      SignalP-noTM
AFT71070.1             0.237  22  0.380  22  0.763   1  0.574   0.471 N  0.570      SignalP-noTM
AFT71071.1             0.112  54  0.112  54  0.136  48  0.088   0.103 N  0.510      SignalP-TM
AFT71072.1             0.144  39  0.155  12  0.269   8  0.228   0.182 N  0.510      SignalP-TM
AFT71073.1             0.195  25  0.390  22  0.917   4  0.847   0.605 Y  0.570      SignalP-noTM
AFT71074.1             0.103  65  0.121  38  0.170  32  0.098   0.113 N  0.510      SignalP-TM
AFT71075.1             0.133  43  0.174  13  0.394  12  0.303   0.235 N  0.570      SignalP-noTM
AFT71076.1             0.184  21  0.118  21  0.141   1  0.089   0.104 N  0.570      SignalP-noTM
AFT71077.1             0.420  26  0.287  26  0.330   1  0.185   0.239 N  0.570      SignalP-noTM
AFT71078.1             0.248  23  0.237  23  0.409   2  0.288   0.261 N  0.570      SignalP-noTM
AFT71079.1             0.102  34  0.162  18  0.336  13  0.236   0.196 N  0.570      SignalP-noTM
AFT71080.1             0.205  37  0.290  37  0.579  29  0.246   0.274 N  0.510      SignalP-TM
AFT71081.1             0.158  37  0.124  37  0.179   8  0.099   0.115 N  0.510      SignalP-TM
AFT71082.1             0.211  25  0.141  25  0.166   9  0.119   0.133 N  0.510      SignalP-TM
AFT71083.1             0.120  25  0.105  11  0.147   6  0.114   0.108 N  0.510      SignalP-TM
AFT71084.1             0.105  46  0.116  14  0.156   6  0.139   0.125 N  0.510      SignalP-TM
AFT71085.1             0.102  21  0.117  12  0.165   8  0.138   0.126 N  0.570      SignalP-noTM
AFT71086.1             0.169  35  0.234  35  0.402  28  0.248   0.239 N  0.510      SignalP-TM
AFT71087.1             0.116  70  0.140  13  0.254   4  0.199   0.168 N  0.570      SignalP-noTM
AFT71088.1             0.329  20  0.451  20  0.833   2  0.670   0.532 Y  0.510      SignalP-TM
AFT71089.1             0.148  49  0.148  49  0.236  48  0.120   0.138 N  0.510      SignalP-TM
AFT71090.1             0.104   4  0.115  11  0.207   3  0.142   0.128 N  0.570      SignalP-noTM
AFT71091.1             0.112  23  0.176  11  0.399   3  0.310   0.239 N  0.570      SignalP-noTM
AFT71092.1             0.130  20  0.139  11  0.235   3  0.191   0.164 N  0.570      SignalP-noTM
AFT71093.1             0.112   3  0.114  11  0.202   2  0.135   0.124 N  0.570      SignalP-noTM
AFT71094.1             0.156  33  0.234  16  0.628   8  0.519   0.368 N  0.570      SignalP-noTM
AFT71095.1             0.117  34  0.110  43  0.120  42  0.079   0.096 N  0.570      SignalP-noTM
AFT71096.1             0.335  21  0.327  21  0.399  18  0.287   0.312 N  0.510      SignalP-TM
AFT71097.1             0.229  40  0.124  40  0.231   1  0.091   0.109 N  0.570      SignalP-noTM
AFT71098.1             0.120  34  0.126  34  0.208   1  0.129   0.127 N  0.570      SignalP-noTM
AFT71099.1             0.114  31  0.214  13  0.587   4  0.466   0.332 N  0.570      SignalP-noTM
AFT71100.1             0.160  51  0.164  11  0.362   4  0.279   0.218 N  0.570      SignalP-noTM
AFT71101.1             0.108  56  0.108  56  0.123  47  0.084   0.097 N  0.570      SignalP-noTM
AFT71102.1             0.118  27  0.154  11  0.327   2  0.241   0.186 N  0.510      SignalP-TM
AFT71103.1             0.401  58  0.347  58  0.426  44  0.176   0.284 N  0.510      SignalP-TM
AFT71104.1             0.237  19  0.141  19  0.153  51  0.081   0.113 N  0.570      SignalP-noTM
AFT71105.1             0.117  32  0.121  11  0.229   5  0.158   0.138 N  0.570      SignalP-noTM
AFT71106.1             0.139  57  0.103  57  0.098  70  0.077   0.091 N  0.570      SignalP-noTM
AFT71107.1             0.119  24  0.158  11  0.592   1  0.188   0.172 N  0.570      SignalP-noTM
AFT71108.1             0.207  30  0.173  30  0.262  26  0.150   0.162 N  0.570      SignalP-noTM
AFT71109.1             0.523  23  0.476  23  0.627   1  0.455   0.466 N  0.570      SignalP-noTM
AFT71110.1             0.551  30  0.589  30  0.838  25  0.656   0.620 Y  0.570      SignalP-noTM
AFT71111.1             0.106  35  0.102  69  0.111  64  0.082   0.093 N  0.570      SignalP-noTM
AFT71112.1             0.105  42  0.111  52  0.155  14  0.110   0.110 N  0.570      SignalP-noTM
AFT71113.1             0.254  58  0.136  58  0.127  34  0.085   0.112 N  0.570      SignalP-noTM
AFT71114.1             0.107  52  0.115  11  0.181   4  0.137   0.126 N  0.570      SignalP-noTM
AFT71115.1             0.113  25  0.113  25  0.129  21  0.100   0.107 N  0.570      SignalP-noTM
AFT71116.1             0.115  21  0.105  21  0.129  10  0.092   0.099 N  0.570      SignalP-noTM
AFT71117.1             0.102  42  0.101  59  0.113  50  0.086   0.094 N  0.570      SignalP-noTM
AFT71118.1             0.145  49  0.166  49  0.294   9  0.202   0.180 N  0.510      SignalP-TM
AFT71119.1             0.121  24  0.164  11  0.446   1  0.252   0.197 N  0.510      SignalP-TM
AFT71120.1             0.854  27  0.901  27  0.981  17  0.954   0.925 Y  0.570      SignalP-noTM
AFT71121.1             0.108  68  0.129  11  0.246   4  0.168   0.147 N  0.570      SignalP-noTM
AFT71122.1             0.286  28  0.293  28  0.464  16  0.337   0.314 N  0.570      SignalP-noTM
AFT71123.1             0.140  26  0.122  26  0.212   1  0.108   0.117 N  0.510      SignalP-TM
AFT71124.1             0.143  39  0.126  39  0.167  33  0.090   0.113 N  0.510      SignalP-TM
AFT71125.1             0.514  26  0.495  26  0.813   5  0.590   0.530 Y  0.510      SignalP-TM
AFT71126.1             0.119  22  0.109  33  0.142  30  0.106   0.107 N  0.570      SignalP-noTM
AFT71127.1             0.277  30  0.439  30  0.768  27  0.497   0.461 N  0.510      SignalP-TM
AFT71128.1             0.113  48  0.133  48  0.179  40  0.113   0.124 N  0.570      SignalP-noTM
AFT71129.1             0.130  42  0.127  11  0.246   1  0.142   0.134 N  0.570      SignalP-noTM
AFT71130.1             0.210  50  0.225  50  0.494  38  0.150   0.190 N  0.570      SignalP-noTM
AFT71131.1             0.410  28  0.537  28  0.959  17  0.822   0.671 Y  0.570      SignalP-noTM
AFT71132.1             0.112  24  0.196  11  0.521   2  0.397   0.270 N  0.510      SignalP-TM
AFT71133.1             0.136  52  0.162  11  0.381   2  0.251   0.204 N  0.570      SignalP-noTM
AFT71134.1             0.115  35  0.123  23  0.151  21  0.129   0.126 N  0.570      SignalP-noTM
AFT71135.1             0.121  29  0.141  12  0.218  10  0.174   0.156 N  0.570      SignalP-noTM
AFT71136.1             0.145  41  0.133  41  0.176  32  0.093   0.114 N  0.570      SignalP-noTM
AFT71137.1             0.139  29  0.176  11  0.524   1  0.276   0.223 N  0.570      SignalP-noTM
AFT71138.1             0.217  39  0.175  11  0.447   2  0.306   0.224 N  0.510      SignalP-TM
AFT71139.1             0.112  66  0.106  66  0.156   2  0.093   0.100 N  0.570      SignalP-noTM
AFT71140.1             0.430  17  0.637  17  0.960  10  0.937   0.778 Y  0.570      SignalP-noTM
AFT71141.1             0.119  13  0.118  58  0.175  48  0.110   0.115 N  0.510      SignalP-TM
AFT71142.1             0.140  27  0.129  11  0.243   1  0.166   0.143 N  0.510      SignalP-TM
AFT71143.1             0.737  23  0.766  23  0.891  15  0.763   0.764 Y  0.570      SignalP-noTM
AFT71144.1             0.135  70  0.114  70  0.152   8  0.101   0.108 N  0.570      SignalP-noTM
AFT71145.1             0.131  23  0.124  23  0.149  22  0.111   0.118 N  0.570      SignalP-noTM
AFT71146.1             0.552  29  0.636  29  0.935   2  0.829   0.727 Y  0.570      SignalP-noTM
AFT71147.1             0.121  28  0.115  43  0.156  37  0.096   0.106 N  0.570      SignalP-noTM
AFT71148.1             0.125  38  0.120  38  0.253  37  0.112   0.116 N  0.570      SignalP-noTM
AFT71149.1             0.188  38  0.160  11  0.294   3  0.269   0.211 N  0.570      SignalP-noTM
AFT71150.1             0.143  35  0.140  35  0.207  34  0.132   0.136 N  0.570      SignalP-noTM
AFT71151.1             0.825  34  0.588  34  0.621  31  0.390   0.515 Y  0.510      SignalP-TM
AFT71152.1             0.221  30  0.179  30  0.196  23  0.133   0.157 N  0.570      SignalP-noTM
AFT71153.1             0.110  58  0.103  58  0.116  54  0.088   0.096 N  0.570      SignalP-noTM
AFT71154.1             0.103  66  0.110  38  0.148   1  0.117   0.113 N  0.570      SignalP-noTM
AFT71155.1             0.828  26  0.858  26  0.939  22  0.880   0.868 Y  0.570      SignalP-noTM
AFT71156.1             0.112  48  0.119  11  0.220   2  0.134   0.126 N  0.570      SignalP-noTM
AFT71157.1             0.125  43  0.150  43  0.258  34  0.130   0.140 N  0.570      SignalP-noTM
AFT71158.1             0.741  29  0.780  29  0.969  17  0.888   0.831 Y  0.570      SignalP-noTM
AFT71159.1             0.121  23  0.153  44  0.279  32  0.140   0.147 N  0.570      SignalP-noTM
AFT71160.1             0.413  27  0.581  27  0.940  21  0.852   0.708 Y  0.570      SignalP-noTM
AFT71161.1             0.213  43  0.161  43  0.217  12  0.135   0.151 N  0.510      SignalP-TM
AFT71162.1             0.109  50  0.104  50  0.113  20  0.089   0.097 N  0.570      SignalP-noTM
AFT71163.1             0.130  41  0.117  11  0.179   2  0.139   0.127 N  0.570      SignalP-noTM
AFT71164.1             0.112  20  0.107  30  0.137  25  0.102   0.105 N  0.570      SignalP-noTM
AFT71165.1             0.117  56  0.108  56  0.125  53  0.084   0.097 N  0.570      SignalP-noTM
AFT71166.1             0.116  27  0.105  11  0.170   1  0.107   0.106 N  0.570      SignalP-noTM
AFT71167.1             0.136  62  0.120  13  0.185   8  0.149   0.134 N  0.570      SignalP-noTM
AFT71168.1             0.117  23  0.121  23  0.152  15  0.115   0.118 N  0.570      SignalP-noTM
AFT71169.1             0.186  18  0.134  18  0.187  35  0.091   0.114 N  0.570      SignalP-noTM
AFT71170.1             0.125  52  0.102  32  0.107  30  0.075   0.089 N  0.570      SignalP-noTM
AFT71171.1             0.110  49  0.143  14  0.307   5  0.201   0.170 N  0.570      SignalP-noTM
AFT71172.1             0.110  22  0.108  52  0.138   1  0.094   0.101 N  0.570      SignalP-noTM
AFT71173.1             0.107  35  0.105  35  0.135  34  0.095   0.101 N  0.570      SignalP-noTM
AFT71174.1             0.102  47  0.125  11  0.205   1  0.150   0.137 N  0.570      SignalP-noTM
AFT71175.1             0.200  21  0.143  23  0.186  42  0.093   0.120 N  0.570      SignalP-noTM
AFT71176.1             0.102  33  0.110  33  0.147  28  0.095   0.103 N  0.570      SignalP-noTM
AFT71177.1             0.129  18  0.132  18  0.215  14  0.139   0.135 N  0.570      SignalP-noTM
AFT71178.1             0.118  37  0.105  37  0.116  38  0.084   0.095 N  0.570      SignalP-noTM
AFT71179.1             0.160  20  0.141  20  0.202  17  0.115   0.129 N  0.570      SignalP-noTM
AFT71180.1             0.136  37  0.095  67  0.098  60  0.070   0.083 N  0.570      SignalP-noTM
AFT71181.1             0.131  33  0.108  33  0.111  61  0.082   0.095 N  0.570      SignalP-noTM
AFT71182.1             0.127  63  0.122  52  0.182  48  0.113   0.118 N  0.570      SignalP-noTM
AFT71183.1             0.257  43  0.176  19  0.457  16  0.255   0.213 N  0.570      SignalP-noTM
AFT71184.1             0.121  22  0.131  22  0.179  36  0.138   0.134 N  0.570      SignalP-noTM
AFT71185.1             0.814  20  0.864  20  0.943  11  0.912   0.887 Y  0.570      SignalP-noTM
AFT71186.1             0.109  25  0.107  25  0.138   1  0.104   0.106 N  0.570      SignalP-noTM
AFT71187.1             0.104  68  0.101  68  0.102  62  0.084   0.093 N  0.570      SignalP-noTM
AFT71188.1             0.201  22  0.425  22  0.949  18  0.905   0.651 Y  0.570      SignalP-noTM
AFT71189.1             0.125  35  0.109  62  0.138  52  0.098   0.104 N  0.570      SignalP-noTM
AFT71190.1             0.120  28  0.105  56  0.124  50  0.086   0.096 N  0.570      SignalP-noTM
AFT71191.1             0.120  24  0.146  11  0.254   1  0.213   0.178 N  0.570      SignalP-noTM
AFT71192.1             0.131  21  0.124  21  0.184   1  0.120   0.122 N  0.570      SignalP-noTM
AFT71193.1             0.115  12  0.105  52  0.126  41  0.089   0.097 N  0.570      SignalP-noTM
AFT71194.1             0.130  61  0.108  32  0.145  11  0.095   0.102 N  0.570      SignalP-noTM
AFT71195.1             0.144  21  0.351  21  0.929  17  0.858   0.589 Y  0.570      SignalP-noTM
AFT71196.1             0.440  22  0.640  22  0.965  10  0.922   0.773 Y  0.570      SignalP-noTM
AFT71197.1             0.176  25  0.140  25  0.184   7  0.111   0.127 N  0.570      SignalP-noTM
AFT71198.1             0.111  23  0.109  43  0.133  39  0.091   0.101 N  0.570      SignalP-noTM
AFT71199.1             0.140  18  0.128  39  0.182   4  0.103   0.119 N  0.510      SignalP-TM
AFT71200.1             0.523  22  0.482  22  0.644   5  0.484   0.483 N  0.510      SignalP-TM
AFT71201.1             0.176  22  0.287  18  0.684   7  0.576   0.394 N  0.510      SignalP-TM
AFT71202.1             0.792  24  0.858  24  0.958  10  0.927   0.890 Y  0.570      SignalP-noTM
AFT71203.1             0.201  24  0.387  24  0.897  20  0.768   0.566 N  0.570      SignalP-noTM
AFT71204.1             0.105  52  0.099  20  0.112   1  0.094   0.097 N  0.570      SignalP-noTM
AFT71205.1             0.103  17  0.103  38  0.125  32  0.093   0.099 N  0.570      SignalP-noTM
AFT71206.1             0.156  58  0.125  58  0.128  55  0.091   0.109 N  0.570      SignalP-noTM
AFT71207.1             0.146  25  0.133  25  0.269  21  0.107   0.120 N  0.570      SignalP-noTM
AFT71208.1             0.125  13  0.109  58  0.115  47  0.087   0.099 N  0.570      SignalP-noTM
AFT71209.1             0.118  32  0.145  11  0.315   1  0.196   0.169 N  0.570      SignalP-noTM
AFT71210.1             0.113  27  0.106  27  0.142   1  0.096   0.101 N  0.570      SignalP-noTM
AFT71211.1             0.130  54  0.135  11  0.296   1  0.164   0.149 N  0.570      SignalP-noTM
AFT71212.1             0.132  44  0.115  44  0.137  27  0.096   0.108 N  0.510      SignalP-TM
AFT71213.1             0.371  27  0.569  27  0.983  14  0.907   0.728 Y  0.570      SignalP-noTM
AFT71214.1             0.112  70  0.147  11  0.341   2  0.204   0.174 N  0.570      SignalP-noTM
AFT71215.1             0.204  43  0.149  26  0.320   2  0.166   0.157 N  0.570      SignalP-noTM
AFT71216.1             0.771  20  0.845  20  0.960  14  0.920   0.880 Y  0.570      SignalP-noTM
AFT71217.1             0.148  56  0.135  16  0.252   8  0.166   0.149 N  0.570      SignalP-noTM
AFT71218.1             0.139  45  0.113  14  0.171   7  0.128   0.119 N  0.510      SignalP-TM
AFT71219.1             0.111  43  0.159  13  0.291   8  0.259   0.206 N  0.570      SignalP-noTM
AFT71220.1             0.114  35  0.163  11  0.332   3  0.267   0.212 N  0.570      SignalP-noTM
AFT71221.1             0.183  19  0.140  19  0.146  39  0.104   0.123 N  0.570      SignalP-noTM
AFT71222.1             0.116  20  0.117  11  0.209   2  0.131   0.124 N  0.570      SignalP-noTM
AFT71223.1             0.304  53  0.235  53  0.400  48  0.127   0.184 N  0.570      SignalP-noTM
AFT71224.1             0.104  64  0.105  35  0.141   9  0.105   0.105 N  0.570      SignalP-noTM
AFT71225.1             0.110  27  0.106  44  0.125  34  0.090   0.098 N  0.570      SignalP-noTM
AFT71226.1             0.142  52  0.138  11  0.233   3  0.191   0.163 N  0.570      SignalP-noTM
AFT71227.1             0.597  25  0.735  25  0.966  10  0.922   0.823 Y  0.570      SignalP-noTM
AFT71228.1             0.156  21  0.120  38  0.171   1  0.101   0.113 N  0.510      SignalP-TM
AFT71229.1             0.232  26  0.342  26  0.773   3  0.564   0.424 N  0.510      SignalP-TM
AFT71230.1             0.129  56  0.126  56  0.248  49  0.099   0.113 N  0.570      SignalP-noTM
AFT71231.1             0.128  12  0.108  12  0.150  11  0.092   0.102 N  0.510      SignalP-TM
AFT71232.1             0.145  33  0.274  26  0.751  21  0.516   0.364 N  0.510      SignalP-TM
AFT71233.1             0.134  41  0.145  33  0.227  31  0.138   0.142 N  0.510      SignalP-TM
AFT71234.1             0.216  19  0.307  19  0.647   1  0.454   0.362 N  0.510      SignalP-TM
AFT71235.1             0.124  55  0.105  11  0.156   4  0.112   0.108 N  0.510      SignalP-TM
AFT71236.1             0.263  43  0.215  43  0.319  40  0.180   0.198 N  0.570      SignalP-noTM
AFT71237.1             0.813  26  0.823  26  0.972  10  0.892   0.855 Y  0.570      SignalP-noTM
AFT71238.1             0.132  22  0.118  22  0.133  21  0.100   0.110 N  0.570      SignalP-noTM
AFT71239.1             0.118  17  0.114  37  0.160   2  0.099   0.108 N  0.510      SignalP-TM
AFT71240.1             0.293  27  0.264  27  0.361   2  0.245   0.257 N  0.510      SignalP-TM
AFT71241.1             0.127  43  0.147  11  0.284   1  0.207   0.175 N  0.570      SignalP-noTM
AFT71242.1             0.189  31  0.128  31  0.126  57  0.077   0.104 N  0.570      SignalP-noTM
AFT71243.1             0.150  45  0.145  45  0.240  37  0.125   0.136 N  0.570      SignalP-noTM
AFT71244.1             0.232  25  0.213  25  0.415  24  0.218   0.215 N  0.510      SignalP-TM
AFT71245.1             0.105  23  0.108  34  0.121  25  0.099   0.104 N  0.570      SignalP-noTM
AFT71246.1             0.119  33  0.110  57  0.135  48  0.088   0.100 N  0.570      SignalP-noTM
AFT71247.1             0.143  23  0.136  11  0.282   2  0.179   0.156 N  0.570      SignalP-noTM
AFT71248.1             0.108  36  0.109  39  0.133  37  0.096   0.103 N  0.570      SignalP-noTM
AFT71249.1             0.148  30  0.134  53  0.258  44  0.100   0.118 N  0.570      SignalP-noTM
AFT71250.1             0.121  22  0.106  11  0.143   1  0.111   0.109 N  0.570      SignalP-noTM
AFT71251.1             0.188  42  0.143  42  0.151  39  0.101   0.124 N  0.570      SignalP-noTM
AFT71252.1             0.110  32  0.108  21  0.163  11  0.100   0.104 N  0.570      SignalP-noTM
AFT71253.1             0.433  24  0.457  24  0.699   7  0.535   0.486 N  0.510      SignalP-TM
AFT71254.1             0.754  25  0.815  25  0.948  21  0.878   0.845 Y  0.570      SignalP-noTM
AFT71255.1             0.211  26  0.164  26  0.202   5  0.145   0.155 N  0.570      SignalP-noTM
AFT71256.1             0.115  24  0.172  14  0.460  22  0.302   0.220 N  0.510      SignalP-TM
AFT71257.1             0.689  25  0.773  25  0.975  17  0.907   0.836 Y  0.570      SignalP-noTM
AFT71258.1             0.108  36  0.114  14  0.154   6  0.132   0.121 N  0.510      SignalP-TM
AFT71259.1             0.110  44  0.102  50  0.133  43  0.086   0.096 N  0.510      SignalP-TM
AFT71260.1             0.111  45  0.133  24  0.227  28  0.161   0.143 N  0.510      SignalP-TM
AFT71261.1             0.102  32  0.140  11  0.218   8  0.199   0.168 N  0.570      SignalP-noTM
AFT71262.1             0.101  53  0.094  70  0.105  12  0.084   0.089 N  0.570      SignalP-noTM
AFT71263.1             0.148  23  0.129  23  0.170   9  0.120   0.125 N  0.570      SignalP-noTM
AFT71264.1             0.241  37  0.288  37  0.539  34  0.253   0.275 N  0.510      SignalP-TM
AFT71265.1             0.121  23  0.118  11  0.226   2  0.130   0.123 N  0.570      SignalP-noTM
AFT71266.1             0.117  41  0.121  11  0.173   8  0.147   0.133 N  0.570      SignalP-noTM
AFT71267.1             0.118  64  0.102  40  0.113  29  0.087   0.095 N  0.570      SignalP-noTM
AFT71268.1             0.105  41  0.116  12  0.156   8  0.133   0.124 N  0.570      SignalP-noTM
AFT71269.1             0.236  46  0.168  11  0.424   1  0.275   0.208 N  0.510      SignalP-TM
AFT71270.1             0.100  38  0.114  17  0.147  10  0.121   0.117 N  0.570      SignalP-noTM
AFT71271.1             0.871  21  0.871  21  0.954  17  0.861   0.866 Y  0.570      SignalP-noTM
AFT71272.1             0.894  23  0.897  23  0.975  19  0.912   0.904 Y  0.570      SignalP-noTM
AFT71273.1             0.124  51  0.115  11  0.179   2  0.133   0.123 N  0.570      SignalP-noTM
AFT71274.1             0.184  65  0.186  19  0.336   9  0.253   0.218 N  0.570      SignalP-noTM
AFT71275.1             0.249  26  0.171  26  0.182  25  0.112   0.143 N  0.570      SignalP-noTM
AFT71276.1             0.111  38  0.100  70  0.107  69  0.081   0.091 N  0.570      SignalP-noTM
AFT71277.1             0.113  41  0.132  11  0.250   1  0.162   0.146 N  0.570      SignalP-noTM
AFT71278.1             0.107  44  0.128  11  0.190   1  0.160   0.143 N  0.570      SignalP-noTM
AFT71279.1             0.103  64  0.104  64  0.129   1  0.087   0.096 N  0.570      SignalP-noTM
AFT71280.1             0.101  14  0.132  11  0.289   2  0.163   0.147 N  0.570      SignalP-noTM
AFT71281.1             0.102  42  0.100  47  0.125   1  0.088   0.094 N  0.570      SignalP-noTM
AFT71282.1             0.169  62  0.139  11  0.286   2  0.187   0.162 N  0.570      SignalP-noTM
AFT71283.1             0.178  23  0.136  23  0.152  11  0.092   0.115 N  0.570      SignalP-noTM
AFT71284.1             0.141  28  0.164  28  0.347   1  0.192   0.177 N  0.570      SignalP-noTM
AFT71285.1             0.123  34  0.117  34  0.174  46  0.104   0.111 N  0.570      SignalP-noTM
AFT71286.1             0.110  67  0.095  29  0.112  66  0.070   0.086 N  0.510      SignalP-TM
AFT71287.1             0.142  41  0.122  41  0.130  38  0.098   0.111 N  0.570      SignalP-noTM
AFT71288.1             0.638  19  0.769  19  0.953  15  0.922   0.841 Y  0.570      SignalP-noTM
AFT71289.1             0.406  33  0.334  33  0.427  29  0.238   0.299 N  0.510      SignalP-TM
AFT71290.1             0.162  31  0.158  31  0.241  29  0.161   0.159 N  0.570      SignalP-noTM
AFT71291.1             0.827  20  0.819  20  0.900  16  0.821   0.820 Y  0.570      SignalP-noTM
AFT71292.1             0.142  21  0.208  21  0.516   1  0.334   0.267 N  0.570      SignalP-noTM
AFT71293.1             0.122  52  0.150  52  0.275  50  0.122   0.137 N  0.570      SignalP-noTM
AFT71294.1             0.754  26  0.749  26  0.903   1  0.788   0.767 Y  0.570      SignalP-noTM
AFT71295.1             0.356  26  0.525  26  0.951  19  0.822   0.665 Y  0.570      SignalP-noTM
AFT71296.1             0.128  19  0.115  19  0.178   1  0.112   0.114 N  0.510      SignalP-TM
AFT71297.1             0.117  26  0.105  11  0.189   2  0.104   0.105 N  0.510      SignalP-TM
AFT71298.1             0.110  31  0.125  38  0.199  32  0.126   0.126 N  0.570      SignalP-noTM
AFT71299.1             0.862  22  0.824  22  0.903  18  0.811   0.818 Y  0.570      SignalP-noTM
AFT71300.1             0.107  44  0.105  54  0.136   6  0.105   0.105 N  0.570      SignalP-noTM
AFT71301.1             0.112  36  0.122  36  0.173  34  0.121   0.121 N  0.570      SignalP-noTM
AFT71302.1             0.869  26  0.920  26  0.994  18  0.967   0.942 Y  0.570      SignalP-noTM
AFT71303.1             0.115   8  0.114  14  0.182   7  0.128   0.119 N  0.510      SignalP-TM
AFT71304.1             0.191  31  0.153  31  0.235   2  0.116   0.139 N  0.510      SignalP-TM
AFT71305.1             0.122  53  0.120  31  0.169   3  0.129   0.124 N  0.570      SignalP-noTM
AFT71306.1             0.196  29  0.240  23  0.392  12  0.333   0.284 N  0.570      SignalP-noTM
AFT71307.1             0.215  21  0.194  21  0.485  20  0.155   0.175 N  0.570      SignalP-noTM
AFT71308.1             0.300  49  0.292  49  0.619  45  0.174   0.237 N  0.570      SignalP-noTM
AFT71309.1             0.108  47  0.106  69  0.144  11  0.092   0.099 N  0.570      SignalP-noTM
AFT71310.1             0.112  68  0.117  21  0.181  12  0.124   0.120 N  0.570      SignalP-noTM
AFT71311.1             0.268  43  0.200  43  0.255  42  0.142   0.173 N  0.570      SignalP-noTM
AFT71312.1             0.114  48  0.106  48  0.125  23  0.096   0.101 N  0.570      SignalP-noTM
AFT71313.1             0.173  39  0.184  28  0.385  26  0.223   0.202 N  0.570      SignalP-noTM
AFT71314.1             0.112  56  0.101  26  0.115  15  0.090   0.096 N  0.570      SignalP-noTM
AFT71315.1             0.135  24  0.150  24  0.317   2  0.184   0.163 N  0.510      SignalP-TM
AFT71316.1             0.216  25  0.172  25  0.224  24  0.125   0.155 N  0.510      SignalP-TM
AFT71317.1             0.114  39  0.108  16  0.139  12  0.115   0.110 N  0.510      SignalP-TM
AFT71318.1             0.164  32  0.123  32  0.126  60  0.070   0.103 N  0.510      SignalP-TM
AFT71319.1             0.211  61  0.172  51  0.281  45  0.132   0.157 N  0.510      SignalP-TM
AFT71320.1             0.126  28  0.120  52  0.161  51  0.102   0.112 N  0.570      SignalP-noTM
AFT71321.1             0.135  26  0.118  26  0.131  18  0.088   0.104 N  0.570      SignalP-noTM
AFT71322.1             0.181  55  0.147  55  0.192   1  0.124   0.136 N  0.570      SignalP-noTM
AFT71323.1             0.110  40  0.116  40  0.150  39  0.113   0.114 N  0.570      SignalP-noTM
AFT71324.1             0.165  29  0.145  29  0.291  39  0.126   0.136 N  0.570      SignalP-noTM
AFT71325.1             0.127  25  0.144  11  0.291   3  0.205   0.173 N  0.570      SignalP-noTM
AFT71326.1             0.150  29  0.124  16  0.209   8  0.145   0.132 N  0.510      SignalP-TM
AFT71327.1             0.102  70  0.114  37  0.148  34  0.102   0.109 N  0.570      SignalP-noTM
AFT71328.1             0.117  32  0.151  12  0.288   4  0.234   0.190 N  0.570      SignalP-noTM
AFT71329.1             0.163  27  0.145  27  0.255   1  0.130   0.138 N  0.570      SignalP-noTM
AFT71330.1             0.117  21  0.106  11  0.138   7  0.119   0.111 N  0.510      SignalP-TM
AFT71331.1             0.108  29  0.109  64  0.206  60  0.098   0.104 N  0.570      SignalP-noTM
AFT71332.1             0.217  25  0.253  25  0.594   5  0.369   0.307 N  0.570      SignalP-noTM
AFT71333.1             0.125  21  0.157  21  0.316   1  0.197   0.176 N  0.570      SignalP-noTM
AFT71334.1             0.110  67  0.163  11  0.316   1  0.266   0.211 N  0.570      SignalP-noTM
AFT71335.1             0.707  23  0.796  23  0.974  11  0.906   0.848 Y  0.570      SignalP-noTM
AFT71336.1             0.118  30  0.122  11  0.176   1  0.152   0.133 N  0.510      SignalP-TM
AFT71337.1             0.148  26  0.183  26  0.353   1  0.256   0.217 N  0.570      SignalP-noTM
AFT71338.1             0.164  33  0.203  11  0.536   1  0.414   0.302 N  0.570      SignalP-noTM
AFT71339.1             0.176  31  0.118  18  0.182  12  0.140   0.126 N  0.510      SignalP-TM
AFT71340.1             0.119  20  0.109  70  0.175  63  0.078   0.097 N  0.510      SignalP-TM
AFT71341.1             0.149  23  0.185  11  0.471   3  0.363   0.251 N  0.510      SignalP-TM
AFT71342.1             0.111  17  0.104  26  0.137  16  0.092   0.098 N  0.570      SignalP-noTM
AFT71343.1             0.162  42  0.147  42  0.171  34  0.088   0.125 N  0.510      SignalP-TM
AFT71344.1             0.218  20  0.415  20  0.870  18  0.803   0.597 Y  0.570      SignalP-noTM
AFT71345.1             0.292  23  0.191  23  0.260  21  0.120   0.158 N  0.570      SignalP-noTM
AFT71346.1             0.110  32  0.147  11  0.269   5  0.222   0.182 N  0.570      SignalP-noTM
AFT71347.1             0.106  24  0.102  11  0.123   1  0.105   0.103 N  0.570      SignalP-noTM
AFT71348.1             0.108  26  0.102  66  0.122  23  0.091   0.096 N  0.570      SignalP-noTM
AFT71349.1             0.231  32  0.295  32  0.617  25  0.277   0.288 N  0.510      SignalP-TM
AFT71350.1             0.196  41  0.135  41  0.196  38  0.080   0.115 N  0.510      SignalP-TM
AFT71351.1             0.236  20  0.253  20  0.391  18  0.268   0.259 N  0.510      SignalP-TM
AFT71352.1             0.116  24  0.150  24  0.283  13  0.192   0.170 N  0.570      SignalP-noTM
AFT71353.1             0.217  23  0.196  23  0.330  19  0.192   0.194 N  0.570      SignalP-noTM
AFT71354.1             0.109  45  0.105  14  0.141   3  0.114   0.109 N  0.570      SignalP-noTM
AFT71355.1             0.531  22  0.533  22  0.716  19  0.552   0.542 N  0.570      SignalP-noTM
AFT71356.1             0.154  39  0.121  24  0.161  20  0.107   0.116 N  0.510      SignalP-TM
AFT71357.1             0.193  26  0.143  26  0.232  25  0.085   0.116 N  0.570      SignalP-noTM
AFT71358.1             0.106  20  0.126  11  0.263   2  0.157   0.140 N  0.570      SignalP-noTM
AFT71359.1             0.111  55  0.109  55  0.121  54  0.088   0.099 N  0.570      SignalP-noTM
AFT71360.1             0.116  19  0.106  32  0.126  25  0.096   0.101 N  0.570      SignalP-noTM
AFT71361.1             0.145  34  0.182  23  0.394  21  0.287   0.221 N  0.510      SignalP-TM
AFT71362.1             0.101  37  0.111  24  0.138  10  0.123   0.117 N  0.570      SignalP-noTM
AFT71363.1             0.116  24  0.119  24  0.144  21  0.123   0.121 N  0.570      SignalP-noTM
AFT71364.1             0.108  21  0.119  21  0.159  10  0.122   0.120 N  0.570      SignalP-noTM
AFT71365.1             0.459  49  0.225  49  0.161  46  0.079   0.171 N  0.510      SignalP-TM
AFT71366.1             0.106  33  0.105  33  0.127  30  0.079   0.093 N  0.570      SignalP-noTM
AFT71367.1             0.178  21  0.122  21  0.116  40  0.080   0.102 N  0.570      SignalP-noTM
AFT71368.1             0.103  23  0.130  37  0.226  35  0.113   0.122 N  0.570      SignalP-noTM
AFT71369.1             0.121  34  0.119  12  0.184   4  0.136   0.127 N  0.570      SignalP-noTM
AFT71370.1             0.112  29  0.095  29  0.095  34  0.077   0.086 N  0.570      SignalP-noTM
AFT71371.1             0.106  51  0.106  11  0.157   2  0.110   0.108 N  0.570      SignalP-noTM
AFT71372.1             0.143  38  0.112  38  0.148  20  0.088   0.101 N  0.570      SignalP-noTM
AFT71373.1             0.816  43  0.739  43  0.920  37  0.521   0.636 Y  0.570      SignalP-noTM
AFT71374.1             0.103  63  0.105  11  0.139   3  0.110   0.108 N  0.570      SignalP-noTM
AFT71375.1             0.105  47  0.110  15  0.150   6  0.115   0.112 N  0.570      SignalP-noTM
AFT71376.1             0.128  15  0.117  15  0.149  48  0.107   0.112 N  0.570      SignalP-noTM
AFT71377.1             0.128  47  0.162  11  0.435   1  0.241   0.199 N  0.570      SignalP-noTM
AFT71378.1             0.323  43  0.171  43  0.176   1  0.102   0.138 N  0.570      SignalP-noTM
AFT71379.1             0.148  32  0.135  21  0.222   7  0.142   0.138 N  0.570      SignalP-noTM
AFT71380.1             0.115  58  0.129  11  0.221   1  0.158   0.143 N  0.570      SignalP-noTM
AFT71381.1             0.138  46  0.115  46  0.179  45  0.095   0.106 N  0.570      SignalP-noTM
AFT71382.1             0.124  16  0.114  11  0.232   1  0.114   0.114 N  0.570      SignalP-noTM
AFT71383.1             0.146  39  0.127  39  0.235   4  0.129   0.128 N  0.570      SignalP-noTM
AFT71384.1             0.169  60  0.126  11  0.219   1  0.151   0.138 N  0.570      SignalP-noTM
AFT71385.1             0.110  32  0.153  11  0.346   2  0.234   0.191 N  0.570      SignalP-noTM
AFT71386.1             0.123  39  0.118  39  0.141  36  0.102   0.110 N  0.570      SignalP-noTM
AFT71387.1             0.116  22  0.103  36  0.114  35  0.077   0.091 N  0.570      SignalP-noTM
AFT71388.1             0.173  39  0.128  39  0.223  46  0.116   0.122 N  0.570      SignalP-noTM
AFT71389.1             0.167  32  0.147  32  0.185  31  0.113   0.131 N  0.570      SignalP-noTM
AFT71390.1             0.104  24  0.115  11  0.246   1  0.116   0.115 N  0.570      SignalP-noTM
AFT71391.1             0.212  30  0.159  30  0.194  27  0.112   0.137 N  0.570      SignalP-noTM
AFT71392.1             0.250  33  0.442  33  0.931  23  0.827   0.623 Y  0.570      SignalP-noTM
AFT71393.1             0.319  23  0.536  23  0.944  13  0.894   0.704 Y  0.570      SignalP-noTM
AFT71394.1             0.115  69  0.109  11  0.173   2  0.117   0.113 N  0.570      SignalP-noTM
AFT71395.1             0.121  70  0.120  13  0.165  10  0.145   0.132 N  0.570      SignalP-noTM
AFT71396.1             0.122  18  0.111  27  0.129  26  0.088   0.100 N  0.570      SignalP-noTM
AFT71397.1             0.170  49  0.132  49  0.155   1  0.099   0.120 N  0.510      SignalP-TM
AFT71398.1             0.127  32  0.135  15  0.235   9  0.178   0.155 N  0.570      SignalP-noTM
AFT71399.1             0.197  59  0.156  13  0.280   6  0.246   0.198 N  0.570      SignalP-noTM
AFT71400.1             0.108  31  0.100  31  0.162  30  0.072   0.087 N  0.570      SignalP-noTM
AFT71401.1             0.112  46  0.099  46  0.097   4  0.079   0.090 N  0.570      SignalP-noTM
AFT71402.1             0.124  33  0.107  50  0.128  42  0.089   0.098 N  0.570      SignalP-noTM
AFT71403.1             0.121  21  0.105  21  0.110  11  0.085   0.096 N  0.570      SignalP-noTM
AFT71404.1             0.131  45  0.161  45  0.287  38  0.140   0.151 N  0.570      SignalP-noTM
AFT71405.1             0.113  51  0.150  11  0.311   5  0.232   0.188 N  0.570      SignalP-noTM
AFT71406.1             0.212  46  0.190  46  0.235  19  0.169   0.180 N  0.570      SignalP-noTM
AFT71407.1             0.284  29  0.189  29  0.186   2  0.126   0.166 N  0.510      SignalP-TM
AFT71408.1             0.170  25  0.125  25  0.117  10  0.095   0.114 N  0.510      SignalP-TM
AFT71409.1             0.356  43  0.164  43  0.163  63  0.092   0.137 N  0.510      SignalP-TM
AFT71410.1             0.157  18  0.124  18  0.166   1  0.105   0.117 N  0.510      SignalP-TM
AFT71411.1             0.102  67  0.102  31  0.121  20  0.091   0.097 N  0.570      SignalP-noTM
AFT71412.1             0.109  47  0.106  36  0.140  29  0.095   0.101 N  0.570      SignalP-noTM
AFT71413.1             0.386  36  0.222  36  0.215  10  0.138   0.191 N  0.510      SignalP-TM
AFT71414.1             0.110  46  0.110  11  0.165   1  0.116   0.112 N  0.570      SignalP-noTM
AFT71415.1             0.118  33  0.133  11  0.205   6  0.183   0.152 N  0.510      SignalP-TM
AFT71416.1             0.110  21  0.113  64  0.205  61  0.084   0.102 N  0.510      SignalP-TM
AFT71417.1             0.103  38  0.112  11  0.161   3  0.130   0.119 N  0.510      SignalP-TM
AFT71418.1             0.790  23  0.761  23  0.907  17  0.777   0.768 Y  0.570      SignalP-noTM
AFT71419.1             0.757  23  0.841  23  0.975  11  0.940   0.887 Y  0.570      SignalP-noTM
AFT71420.1             0.368  28  0.541  28  0.928  20  0.805   0.665 Y  0.570      SignalP-noTM
AFT71421.1             0.200  30  0.124  11  0.196   7  0.162   0.138 N  0.510      SignalP-TM
AFT71422.1             0.106  23  0.105  52  0.128  44  0.098   0.102 N  0.570      SignalP-noTM
AFT71423.1             0.111  42  0.100  67  0.106  58  0.082   0.091 N  0.570      SignalP-noTM
AFT71424.1             0.255  21  0.313  21  0.504  11  0.363   0.337 N  0.570      SignalP-noTM
AFT71425.1             0.220  28  0.150  28  0.207   4  0.128   0.140 N  0.570      SignalP-noTM
AFT71426.1             0.156  28  0.132  28  0.155  44  0.106   0.120 N  0.570      SignalP-noTM
AFT71427.1             0.369  39  0.196  39  0.173  36  0.076   0.140 N  0.570      SignalP-noTM
AFT71428.1             0.101  69  0.150  11  0.305   1  0.216   0.181 N  0.570      SignalP-noTM
AFT71429.1             0.150  33  0.186  33  0.399  27  0.218   0.198 N  0.510      SignalP-TM
AFT71430.1             0.190  30  0.163  30  0.310  28  0.152   0.158 N  0.570      SignalP-noTM
AFT71431.1             0.828  18  0.788  18  0.821  14  0.743   0.767 Y  0.570      SignalP-noTM
AFT71432.1             0.117  43  0.125  11  0.211   2  0.159   0.141 N  0.570      SignalP-noTM
AFT71433.1             0.142  24  0.252  18  0.773  12  0.612   0.421 N  0.570      SignalP-noTM
AFT71434.1             0.171  19  0.192  19  0.306  16  0.197   0.194 N  0.570      SignalP-noTM
AFT71435.1             0.129  33  0.105  33  0.137  10  0.090   0.098 N  0.570      SignalP-noTM
AFT71436.1             0.115  27  0.134  11  0.304   1  0.162   0.147 N  0.570      SignalP-noTM
AFT71437.1             0.441  30  0.577  30  0.970  19  0.863   0.712 Y  0.570      SignalP-noTM
AFT71438.1             0.135  62  0.123  23  0.173  15  0.117   0.120 N  0.570      SignalP-noTM
AFT71439.1             0.201  26  0.135  40  0.194  38  0.088   0.113 N  0.570      SignalP-noTM
AFT71440.1             0.131  35  0.108  35  0.152   2  0.084   0.097 N  0.570      SignalP-noTM
AFT71441.1             0.106  56  0.121  12  0.187   2  0.147   0.133 N  0.570      SignalP-noTM
AFT71442.1             0.106  46  0.131  18  0.273   7  0.157   0.143 N  0.570      SignalP-noTM
AFT71443.1             0.264  21  0.172  21  0.417   3  0.188   0.178 N  0.510      SignalP-TM
AFT71444.1             0.111  22  0.125  22  0.235  12  0.136   0.130 N  0.570      SignalP-noTM
AFT71445.1             0.100  61  0.106  38  0.140   2  0.105   0.105 N  0.570      SignalP-noTM
AFT71446.1             0.527  32  0.391  32  0.493   1  0.325   0.367 N  0.510      SignalP-TM
AFT71447.1             0.470  25  0.544  25  0.793  24  0.628   0.575 Y  0.510      SignalP-TM
AFT71448.1             0.111  21  0.151  19  0.258   9  0.179   0.164 N  0.570      SignalP-noTM
AFT71449.1             0.853  25  0.849  25  0.912  12  0.856   0.852 Y  0.570      SignalP-noTM
AFT71450.1             0.121  39  0.196  24  0.486  17  0.318   0.241 N  0.510      SignalP-TM
AFT71451.1             0.127  46  0.116  46  0.171  34  0.102   0.109 N  0.570      SignalP-noTM
AFT71452.1             0.107  19  0.104  19  0.124   9  0.098   0.101 N  0.570      SignalP-noTM
AFT71453.1             0.150  47  0.161  47  0.360  18  0.190   0.175 N  0.570      SignalP-noTM
AFT71454.1             0.110  67  0.198  13  0.443   9  0.402   0.294 N  0.570      SignalP-noTM
AFT71455.1             0.104  21  0.130  11  0.243   1  0.160   0.144 N  0.570      SignalP-noTM
AFT71456.1             0.127  20  0.126  50  0.236  43  0.108   0.118 N  0.570      SignalP-noTM
AFT71457.1             0.275  20  0.510  20  0.965   2  0.946   0.715 Y  0.570      SignalP-noTM
AFT71458.1             0.101  60  0.109  41  0.126  29  0.100   0.105 N  0.570      SignalP-noTM
AFT71459.1             0.443  24  0.520  24  0.868  13  0.691   0.600 Y  0.570      SignalP-noTM
AFT71460.1             0.238  32  0.190  32  0.281  24  0.117   0.156 N  0.570      SignalP-noTM
AFT71461.1             0.168  37  0.130  21  0.211  12  0.144   0.137 N  0.570      SignalP-noTM
AFT71462.1             0.101  14  0.118  14  0.162   2  0.136   0.126 N  0.570      SignalP-noTM
AFT71463.1             0.102  30  0.102  44  0.115  46  0.083   0.093 N  0.570      SignalP-noTM
AFT71464.1             0.101  68  0.110  44  0.148  38  0.099   0.105 N  0.570      SignalP-noTM
AFT71465.1             0.102  25  0.106  39  0.128  34  0.090   0.099 N  0.570      SignalP-noTM
AFT71466.1             0.119  44  0.103  59  0.117  47  0.088   0.096 N  0.570      SignalP-noTM
AFT71467.1             0.183  20  0.121  20  0.115  29  0.074   0.099 N  0.570      SignalP-noTM
AFT71468.1             0.119  39  0.158  29  0.331  24  0.221   0.188 N  0.570      SignalP-noTM
AFT71469.1             0.100  52  0.140  11  0.263   1  0.197   0.167 N  0.570      SignalP-noTM
AFT71470.1             0.102  70  0.104  62  0.114  52  0.089   0.097 N  0.570      SignalP-noTM
AFT71471.1             0.154  46  0.126  17  0.210  10  0.145   0.133 N  0.510      SignalP-TM
AFT71472.1             0.137  61  0.128  18  0.167  25  0.113   0.122 N  0.510      SignalP-TM
AFT71473.1             0.176  14  0.138  14  0.202  13  0.107   0.123 N  0.570      SignalP-noTM
AFT71474.1             0.113  30  0.121  40  0.179  28  0.101   0.114 N  0.510      SignalP-TM
AFT71475.1             0.135  29  0.103  29  0.115  35  0.077   0.091 N  0.570      SignalP-noTM
AFT71476.1             0.128  25  0.122  25  0.220  17  0.103   0.113 N  0.570      SignalP-noTM
AFT71477.1             0.114  63  0.108  16  0.154  12  0.117   0.111 N  0.510      SignalP-TM
AFT71478.1             0.121  24  0.098  52  0.116  50  0.070   0.087 N  0.510      SignalP-TM
AFT71479.1             0.111  35  0.105  35  0.117  10  0.094   0.100 N  0.570      SignalP-noTM
AFT71480.1             0.221  20  0.161  20  0.185   5  0.132   0.148 N  0.570      SignalP-noTM
AFT71481.1             0.173  20  0.337  20  0.875   4  0.721   0.517 N  0.570      SignalP-noTM
AFT71482.1             0.104  22  0.116  22  0.171  14  0.118   0.117 N  0.570      SignalP-noTM
AFT71483.1             0.265  23  0.167  23  0.298  50  0.100   0.135 N  0.570      SignalP-noTM
AFT71484.1             0.110  47  0.110  47  0.127  46  0.101   0.106 N  0.570      SignalP-noTM
AFT71485.1             0.182  45  0.094  70  0.110  68  0.050   0.078 N  0.510      SignalP-TM
AFT71486.1             0.132  50  0.143  50  0.249  35  0.123   0.134 N  0.570      SignalP-noTM
AFT71487.1             0.652  24  0.657  24  0.907   1  0.754   0.702 Y  0.570      SignalP-noTM
AFT71488.1             0.166  17  0.119  17  0.137  16  0.084   0.103 N  0.570      SignalP-noTM
AFT71489.1             0.186  22  0.253  20  0.527   1  0.358   0.302 N  0.570      SignalP-noTM
AFT71490.1             0.117  56  0.118  11  0.159  35  0.141   0.129 N  0.570      SignalP-noTM
AFT71491.1             0.651  30  0.637  30  0.913  14  0.726   0.679 Y  0.570      SignalP-noTM
AFT71492.1             0.147  69  0.126  12  0.195   6  0.162   0.143 N  0.570      SignalP-noTM
AFT71493.1             0.445  20  0.620  20  0.932  15  0.866   0.736 Y  0.570      SignalP-noTM
AFT71494.1             0.120  28  0.138  11  0.282   1  0.188   0.157 N  0.510      SignalP-TM
AFT71495.1             0.191  20  0.288  20  0.618  16  0.416   0.336 N  0.510      SignalP-TM
AFT71496.1             0.185  23  0.118  17  0.128  48  0.083   0.105 N  0.510      SignalP-TM
AFT71497.1             0.108  64  0.113  34  0.150  26  0.116   0.114 N  0.570      SignalP-noTM
AFT71498.1             0.101  47  0.102  28  0.124  25  0.079   0.091 N  0.570      SignalP-noTM
AFT71499.1             0.126  44  0.114  44  0.211  25  0.111   0.113 N  0.570      SignalP-noTM
AFT71500.1             0.110  43  0.108  43  0.151  12  0.098   0.103 N  0.570      SignalP-noTM
AFT71501.1             0.108  52  0.113  44  0.156  35  0.100   0.107 N  0.570      SignalP-noTM
AFT71502.1             0.107  32  0.104  32  0.111  31  0.091   0.098 N  0.570      SignalP-noTM
AFT71503.1             0.156  26  0.171  14  0.358  12  0.292   0.228 N  0.570      SignalP-noTM
AFT71504.1             0.101  48  0.102  68  0.131   7  0.090   0.096 N  0.570      SignalP-noTM
AFT71505.1             0.122  38  0.107  14  0.150  13  0.121   0.112 N  0.510      SignalP-TM
AFT71506.1             0.145  45  0.124  23  0.167  33  0.098   0.111 N  0.570      SignalP-noTM
AFT71507.1             0.490  34  0.575  34  0.968  22  0.818   0.689 Y  0.570      SignalP-noTM
AFT71508.1             0.138  23  0.122  23  0.171   1  0.105   0.116 N  0.510      SignalP-TM
AFT71509.1             0.127  19  0.132  19  0.197  48  0.143   0.137 N  0.570      SignalP-noTM
AFT71510.1             0.148  19  0.143  19  0.197  10  0.144   0.143 N  0.570      SignalP-noTM
AFT71511.1             0.159  40  0.235  40  0.496  37  0.215   0.225 N  0.570      SignalP-noTM
AFT71512.1             0.127  30  0.168  15  0.360  10  0.276   0.219 N  0.570      SignalP-noTM
AFT71513.1             0.119  59  0.106  32  0.132  29  0.074   0.091 N  0.570      SignalP-noTM
AFT71514.1             0.131  43  0.128  13  0.261   4  0.166   0.146 N  0.570      SignalP-noTM
AFT71515.1             0.262  23  0.269  23  0.392   1  0.279   0.273 N  0.510      SignalP-TM
AFT71516.1             0.137  23  0.146  23  0.219   6  0.161   0.151 N  0.510      SignalP-TM
AFT71517.1             0.184  56  0.137  56  0.135  21  0.095   0.118 N  0.570      SignalP-noTM
AFT71518.1             0.181  20  0.406  20  0.948  17  0.917   0.646 Y  0.570      SignalP-noTM
AFT71519.1             0.162  44  0.171  44  0.628  43  0.120   0.147 N  0.570      SignalP-noTM
AFT71520.1             0.182  44  0.151  44  0.286   3  0.141   0.147 N  0.570      SignalP-noTM
AFT71521.1             0.191  24  0.135  24  0.124  29  0.092   0.114 N  0.570      SignalP-noTM
AFT71522.1             0.108  29  0.107  12  0.163   3  0.117   0.112 N  0.570      SignalP-noTM
AFT71523.1             0.119  19  0.108  19  0.139   8  0.103   0.106 N  0.570      SignalP-noTM
AFT71524.1             0.133  40  0.121  11  0.177   1  0.142   0.131 N  0.570      SignalP-noTM
AFT71525.1             0.339  21  0.574  21  0.991  11  0.964   0.757 Y  0.570      SignalP-noTM
AFT71526.1             0.182  27  0.184  11  0.433   1  0.341   0.258 N  0.570      SignalP-noTM
AFT71527.1             0.154  31  0.143  13  0.235   5  0.206   0.172 N  0.570      SignalP-noTM
AFT71528.1             0.112  46  0.130  11  0.259   2  0.175   0.151 N  0.570      SignalP-noTM
AFT71529.1             0.107  40  0.133  11  0.251   2  0.179   0.155 N  0.570      SignalP-noTM
AFT71530.1             0.116  22  0.127  22  0.195   1  0.142   0.134 N  0.570      SignalP-noTM
AFT71531.1             0.119  21  0.140  11  0.305   2  0.185   0.161 N  0.570      SignalP-noTM
AFT71532.1             0.126  53  0.110  53  0.143   1  0.092   0.101 N  0.570      SignalP-noTM
AFT71533.1             0.140  49  0.121  49  0.151  33  0.103   0.113 N  0.570      SignalP-noTM
AFT71534.1             0.318  20  0.365  20  0.769   1  0.507   0.431 N  0.570      SignalP-noTM
AFT71535.1             0.239  57  0.165  17  0.359   1  0.246   0.203 N  0.570      SignalP-noTM
AFT71536.1             0.139  56  0.123  11  0.198   6  0.158   0.139 N  0.570      SignalP-noTM
AFT71537.1             0.108  24  0.111  24  0.141  22  0.106   0.109 N  0.570      SignalP-noTM
AFT71538.1             0.124  21  0.124  21  0.148  19  0.112   0.118 N  0.570      SignalP-noTM
AFT71539.1             0.112  38  0.115  38  0.205  35  0.121   0.117 N  0.510      SignalP-TM
AFT71540.1             0.123  48  0.151  16  0.297   9  0.217   0.175 N  0.510      SignalP-TM
AFT71541.1             0.106  64  0.120  17  0.173   9  0.139   0.127 N  0.510      SignalP-TM
AFT71542.1             0.127  28  0.133  11  0.239   5  0.185   0.152 N  0.510      SignalP-TM
AFT71543.1             0.100  55  0.106  52  0.134  45  0.098   0.102 N  0.570      SignalP-noTM
AFT71544.1             0.108  69  0.106  57  0.153  50  0.096   0.101 N  0.570      SignalP-noTM
AFT71545.1             0.130  44  0.105  44  0.117  30  0.085   0.096 N  0.570      SignalP-noTM
AFT71546.1             0.124  37  0.112  37  0.129  56  0.086   0.100 N  0.570      SignalP-noTM
AFT71547.1             0.146  22  0.118  22  0.121  31  0.084   0.102 N  0.570      SignalP-noTM
AFT71548.1             0.108  22  0.114  16  0.199  10  0.119   0.116 N  0.570      SignalP-noTM
AFT71549.1             0.300  19  0.148  33  0.211   1  0.101   0.130 N  0.510      SignalP-TM
AFT71550.1             0.361  46  0.187  46  0.143  31  0.092   0.143 N  0.570      SignalP-noTM
AFT71551.1             0.158  29  0.131  68  0.255  62  0.099   0.119 N  0.510      SignalP-TM
AFT71552.1             0.120  29  0.094  45  0.110  35  0.071   0.085 N  0.510      SignalP-TM
AFT71553.1             0.117  25  0.093  70  0.145   2  0.069   0.084 N  0.510      SignalP-TM
AFT71554.1             0.207  27  0.133  11  0.232   1  0.173   0.148 N  0.510      SignalP-TM
AFT71555.1             0.858  24  0.843  24  0.888  20  0.802   0.824 Y  0.570      SignalP-noTM
AFT71556.1             0.106  48  0.119  52  0.238  45  0.095   0.108 N  0.570      SignalP-noTM
AFT71557.1             0.133  24  0.104  24  0.126   1  0.083   0.094 N  0.570      SignalP-noTM
AFT71558.1             0.133  44  0.121  11  0.204   1  0.141   0.130 N  0.570      SignalP-noTM
AFT71559.1             0.288  58  0.204  58  0.290  53  0.100   0.155 N  0.570      SignalP-noTM
AFT71560.1             0.151  55  0.108  55  0.141  54  0.082   0.096 N  0.570      SignalP-noTM
AFT71561.1             0.128  32  0.113  32  0.142  17  0.104   0.109 N  0.570      SignalP-noTM
AFT71562.1             0.124  47  0.106  47  0.102  21  0.081   0.094 N  0.570      SignalP-noTM
AFT71563.1             0.102  42  0.101  42  0.118  12  0.087   0.094 N  0.570      SignalP-noTM
AFT71564.1             0.158  29  0.215  29  0.524  27  0.206   0.210 N  0.570      SignalP-noTM
AFT71565.1             0.101  26  0.103  46  0.141   7  0.103   0.103 N  0.570      SignalP-noTM
AFT71566.1             0.227  22  0.233  22  0.451   1  0.256   0.244 N  0.570      SignalP-noTM
AFT71567.1             0.797  22  0.567  22  0.540   3  0.435   0.518 Y  0.510      SignalP-TM
AFT71568.1             0.111  22  0.106  70  0.145  46  0.073   0.094 N  0.510      SignalP-TM
AFT71569.1             0.103  50  0.102  70  0.127  54  0.097   0.100 N  0.570      SignalP-noTM
AFT71570.1             0.106  29  0.164  11  0.394   4  0.274   0.216 N  0.570      SignalP-noTM
AFT71571.1             0.206  24  0.201  24  0.321   1  0.234   0.213 N  0.510      SignalP-TM
AFT71572.1             0.134  57  0.135  20  0.250  10  0.163   0.146 N  0.510      SignalP-TM
AFT71573.1             0.110  42  0.127  11  0.221  10  0.170   0.148 N  0.570      SignalP-noTM
AFT71574.1             0.131  22  0.170  11  0.320   1  0.285   0.224 N  0.570      SignalP-noTM
AFT71575.1             0.615  24  0.733  24  0.935  17  0.875   0.800 Y  0.570      SignalP-noTM
AFT71576.1             0.193  24  0.272  24  0.710  22  0.360   0.313 N  0.570      SignalP-noTM
AFT71577.1             0.257  36  0.203  36  0.411   7  0.218   0.208 N  0.510      SignalP-TM
AFT71578.1             0.151  37  0.331  19  0.893   6  0.795   0.549 N  0.570      SignalP-noTM
AFT71579.1             0.807  25  0.847  25  0.976  11  0.920   0.881 Y  0.570      SignalP-noTM
AFT71580.1             0.712  21  0.777  21  0.936   7  0.876   0.824 Y  0.570      SignalP-noTM
AFT71581.1             0.148  22  0.226  22  0.463  18  0.343   0.281 N  0.570      SignalP-noTM
AFT71582.1             0.131  31  0.106  31  0.161   2  0.091   0.099 N  0.570      SignalP-noTM
AFT71583.1             0.162  28  0.199  28  0.313  25  0.202   0.200 N  0.510      SignalP-TM
AFT71584.1             0.114  30  0.093  11  0.109  65  0.092   0.092 N  0.510      SignalP-TM
AFT71585.1             0.274  19  0.393  19  0.721  15  0.588   0.465 N  0.510      SignalP-TM
AFT71586.1             0.168  21  0.284  21  0.691  18  0.431   0.338 N  0.510      SignalP-TM
AFT71587.1             0.126  28  0.148  11  0.287   2  0.210   0.177 N  0.570      SignalP-noTM
AFT71588.1             0.135  24  0.206  20  0.534  15  0.339   0.268 N  0.570      SignalP-noTM
AFT71589.1             0.120  35  0.117  35  0.141  33  0.095   0.107 N  0.570      SignalP-noTM
AFT71590.1             0.105  20  0.105  58  0.145   3  0.086   0.098 N  0.510      SignalP-TM
AFT71591.1             0.127   6  0.114  27  0.179  23  0.114   0.114 N  0.570      SignalP-noTM
AFT71592.1             0.524  24  0.666  24  0.939   3  0.870   0.762 Y  0.570      SignalP-noTM
AFT71593.1             0.164  47  0.156  47  0.218  44  0.109   0.134 N  0.570      SignalP-noTM
AFT71594.1             0.192  23  0.149  23  0.180  22  0.109   0.130 N  0.570      SignalP-noTM
AFT71595.1             0.188  43  0.143  43  0.156   2  0.104   0.125 N  0.570      SignalP-noTM
AFT71596.1             0.415  24  0.631  24  0.986  19  0.954   0.782 Y  0.570      SignalP-noTM
AFT71597.1             0.275  29  0.265  29  0.414  14  0.261   0.263 N  0.570      SignalP-noTM
AFT71598.1             0.116  26  0.137  26  0.286  32  0.172   0.153 N  0.570      SignalP-noTM
AFT71599.1             0.123  28  0.118  70  0.188  62  0.100   0.112 N  0.510      SignalP-TM
AFT71600.1             0.130  33  0.146  11  0.294   3  0.228   0.176 N  0.510      SignalP-TM
AFT71601.1             0.121  23  0.164  11  0.461   2  0.250   0.204 N  0.570      SignalP-noTM
AFT71602.1             0.230  22  0.240  22  0.443  14  0.238   0.239 N  0.570      SignalP-noTM
AFT71603.1             0.114  70  0.103  70  0.116  18  0.088   0.096 N  0.570      SignalP-noTM
AFT71604.1             0.110  43  0.111  43  0.144   1  0.099   0.105 N  0.570      SignalP-noTM
AFT71605.1             0.118  70  0.134  41  0.250  34  0.129   0.132 N  0.510      SignalP-TM
AFT71606.1             0.874  19  0.836  19  0.890   1  0.811   0.824 Y  0.570      SignalP-noTM
AFT71607.1             0.114   9  0.167  11  0.332   1  0.283   0.222 N  0.570      SignalP-noTM
AFT71608.1             0.132  64  0.116  64  0.147  26  0.105   0.111 N  0.570      SignalP-noTM
AFT71609.1             0.118  21  0.172  11  0.408   4  0.292   0.228 N  0.570      SignalP-noTM
AFT71610.1             0.136  21  0.187  11  0.574   1  0.336   0.242 N  0.510      SignalP-TM
AFT71611.1             0.222  27  0.183  27  0.287   1  0.186   0.184 N  0.570      SignalP-noTM
AFT71612.1             0.143  30  0.180  29  0.370  21  0.251   0.213 N  0.570      SignalP-noTM
AFT71613.1             0.516  23  0.307  23  0.323  19  0.181   0.248 N  0.570      SignalP-noTM
AFT71614.1             0.101  45  0.113  14  0.169   3  0.132   0.122 N  0.570      SignalP-noTM
AFT71615.1             0.169  22  0.197  11  0.568   2  0.379   0.282 N  0.570      SignalP-noTM
AFT71616.1             0.126  43  0.127  11  0.218   7  0.165   0.141 N  0.510      SignalP-TM
AFT71617.1             0.110  26  0.127  32  0.222  25  0.139   0.132 N  0.570      SignalP-noTM
AFT71618.1             0.574  30  0.699  30  0.961  21  0.843   0.766 Y  0.570      SignalP-noTM
AFT71619.1             0.173  44  0.133  44  0.141   8  0.111   0.123 N  0.570      SignalP-noTM
AFT71620.1             0.115  26  0.161  11  0.387   1  0.241   0.198 N  0.570      SignalP-noTM
AFT71621.1             0.116  20  0.114  20  0.138  17  0.097   0.106 N  0.570      SignalP-noTM
AFT71622.1             0.145  16  0.147  16  0.305   1  0.171   0.158 N  0.570      SignalP-noTM
AFT71623.1             0.342  27  0.326  27  0.450   5  0.338   0.330 N  0.510      SignalP-TM
AFT71624.1             0.288  23  0.299  23  0.510  10  0.381   0.329 N  0.510      SignalP-TM
AFT71625.1             0.117  52  0.115  11  0.157   1  0.134   0.124 N  0.570      SignalP-noTM
AFT71626.1             0.128  28  0.128  11  0.192   1  0.166   0.146 N  0.570      SignalP-noTM
AFT71627.1             0.125  46  0.137  38  0.255  29  0.142   0.139 N  0.570      SignalP-noTM
AFT71628.1             0.323  25  0.546  25  0.960  23  0.888   0.707 Y  0.570      SignalP-noTM
AFT71629.1             0.156  13  0.199  13  0.504  10  0.255   0.226 N  0.570      SignalP-noTM
AFT71630.1             0.197  49  0.140  49  0.247   4  0.114   0.128 N  0.570      SignalP-noTM
AFT71631.1             0.121  21  0.100  36  0.104  38  0.077   0.089 N  0.570      SignalP-noTM
AFT71632.1             0.602  46  0.716  46  0.946  44  0.431   0.582 Y  0.570      SignalP-noTM
AFT71633.1             0.790  23  0.820  23  0.949  20  0.830   0.825 Y  0.570      SignalP-noTM
AFT71634.1             0.143   5  0.112  27  0.153  26  0.092   0.103 N  0.570      SignalP-noTM
AFT71635.1             0.141  23  0.113  70  0.168  59  0.090   0.104 N  0.510      SignalP-TM
AFT71636.1             0.112  10  0.122  11  0.231   1  0.143   0.132 N  0.570      SignalP-noTM
AFT71637.1             0.109  54  0.105  34  0.128  24  0.088   0.097 N  0.570      SignalP-noTM
AFT71638.1             0.104   3  0.100  35  0.114  24  0.085   0.093 N  0.570      SignalP-noTM
AFT71639.1             0.139  25  0.153  25  0.209  13  0.170   0.161 N  0.570      SignalP-noTM
AFT71640.1             0.143  16  0.176  16  0.436  15  0.217   0.195 N  0.570      SignalP-noTM
AFT71641.1             0.291  27  0.144  27  0.205   1  0.107   0.130 N  0.510      SignalP-TM
AFT71642.1             0.350  28  0.510  28  0.963  15  0.845   0.668 Y  0.570      SignalP-noTM
AFT71643.1             0.120  22  0.180  22  0.491   1  0.288   0.220 N  0.510      SignalP-TM
AFT71644.1             0.196  38  0.137  38  0.169   1  0.090   0.120 N  0.510      SignalP-TM
AFT71645.1             0.128  39  0.121  19  0.181  13  0.118   0.120 N  0.570      SignalP-noTM
AFT71646.1             0.135  57  0.113  57  0.153   1  0.085   0.100 N  0.570      SignalP-noTM
AFT71647.1             0.215  27  0.396  27  0.841  15  0.685   0.532 N  0.570      SignalP-noTM
AFT71648.1             0.131  21  0.125  21  0.211   1  0.128   0.127 N  0.570      SignalP-noTM
AFT71649.1             0.134  18  0.126  18  0.148  16  0.116   0.121 N  0.570      SignalP-noTM
AFT71650.1             0.114  41  0.109  11  0.166   2  0.115   0.112 N  0.570      SignalP-noTM
AFT71651.1             0.131  28  0.112  28  0.134  15  0.094   0.103 N  0.570      SignalP-noTM
AFT71652.1             0.673  21  0.797  21  0.972  10  0.929   0.859 Y  0.570      SignalP-noTM
AFT71653.1             0.433  40  0.240  40  0.218  39  0.140   0.193 N  0.570      SignalP-noTM
AFT71654.1             0.111  37  0.129  12  0.260   4  0.168   0.147 N  0.570      SignalP-noTM
AFT71655.1             0.162  44  0.129  16  0.209   1  0.158   0.140 N  0.510      SignalP-TM
AFT71656.1             0.119  57  0.109  32  0.134  29  0.088   0.101 N  0.510      SignalP-TM
AFT71657.1             0.110  67  0.103  67  0.107  23  0.081   0.093 N  0.570      SignalP-noTM
AFT71658.1             0.115  35  0.121  14  0.188   8  0.143   0.131 N  0.570      SignalP-noTM
AFT71659.1             0.137  30  0.235  16  0.633  11  0.526   0.342 N  0.510      SignalP-TM
AFT71660.1             0.102  42  0.099  68  0.105  65  0.087   0.093 N  0.570      SignalP-noTM
AFT71661.1             0.175  36  0.133  36  0.145  35  0.089   0.112 N  0.570      SignalP-noTM
AFT71662.1             0.131  39  0.117  11  0.171   1  0.136   0.126 N  0.570      SignalP-noTM
AFT71663.1             0.189  30  0.181  30  0.289   5  0.177   0.179 N  0.510      SignalP-TM
AFT71664.1             0.118  54  0.123  14  0.196   7  0.137   0.129 N  0.570      SignalP-noTM
AFT71665.1             0.105  37  0.096  70  0.097  70  0.076   0.086 N  0.570      SignalP-noTM
AFT71666.1             0.127  52  0.131  52  0.217  49  0.110   0.123 N  0.510      SignalP-TM
AFT71667.1             0.141  17  0.136  11  0.273   3  0.187   0.155 N  0.510      SignalP-TM
AFT71668.1             0.123  31  0.117  31  0.142  26  0.099   0.108 N  0.570      SignalP-noTM
AFT71669.1             0.123  44  0.116  33  0.154   1  0.109   0.112 N  0.570      SignalP-noTM
AFT71670.1             0.152  29  0.115  29  0.168   2  0.094   0.105 N  0.570      SignalP-noTM
AFT71671.1             0.108  18  0.129  22  0.234  20  0.154   0.141 N  0.570      SignalP-noTM
AFT71672.1             0.106  31  0.126  11  0.208   4  0.164   0.144 N  0.570      SignalP-noTM
AFT71673.1             0.134  31  0.139  20  0.236   1  0.164   0.151 N  0.570      SignalP-noTM
AFT71674.1             0.127  38  0.136  25  0.228  15  0.146   0.140 N  0.570      SignalP-noTM
AFT71675.1             0.132  64  0.132  26  0.215   1  0.158   0.144 N  0.570      SignalP-noTM
AFT71676.1             0.148  26  0.331  26  0.882  16  0.767   0.536 N  0.570      SignalP-noTM
AFT71677.1             0.140  44  0.126  12  0.189   3  0.157   0.140 N  0.570      SignalP-noTM
AFT71678.1             0.109  40  0.119  11  0.226   1  0.127   0.122 N  0.570      SignalP-noTM
AFT71679.1             0.131  21  0.119  11  0.199   1  0.136   0.127 N  0.570      SignalP-noTM
AFT71680.1             0.202  12  0.247  12  0.439   1  0.290   0.263 N  0.510      SignalP-TM
AFT71681.1             0.151  30  0.188  13  0.480   9  0.360   0.269 N  0.570      SignalP-noTM
AFT71682.1             0.109  32  0.107  70  0.120  61  0.094   0.101 N  0.570      SignalP-noTM
AFT71683.1             0.132  67  0.122  37  0.176  32  0.117   0.120 N  0.570      SignalP-noTM
AFT71684.1             0.104  18  0.102  51  0.110  48  0.086   0.095 N  0.570      SignalP-noTM
AFT71685.1             0.163  26  0.149  21  0.192  10  0.153   0.151 N  0.570      SignalP-noTM
AFT71686.1             0.596  28  0.526  28  0.816  27  0.426   0.489 N  0.510      SignalP-TM
AFT71687.1             0.100   3  0.099  38  0.110  33  0.070   0.085 N  0.570      SignalP-noTM
AFT71688.1             0.100  45  0.106  70  0.120  61  0.092   0.099 N  0.570      SignalP-noTM
AFT71689.1             0.126  26  0.109  51  0.146  41  0.060   0.091 N  0.510      SignalP-TM
AFT71690.1             0.674  27  0.651  27  0.773  24  0.559   0.617 Y  0.510      SignalP-TM
AFT71691.1             0.147  22  0.127  41  0.202  39  0.106   0.119 N  0.510      SignalP-TM
AFT71692.1             0.115  43  0.141  35  0.234  28  0.132   0.138 N  0.510      SignalP-TM
AFT71693.1             0.122  21  0.169  21  0.317  17  0.226   0.196 N  0.570      SignalP-noTM
AFT71694.1             0.190  20  0.294  20  0.687  13  0.451   0.368 N  0.570      SignalP-noTM
AFT71695.1             0.115  36  0.099  69  0.104  61  0.074   0.087 N  0.570      SignalP-noTM
AFT71696.1             0.153  22  0.194  12  0.395   8  0.264   0.226 N  0.570      SignalP-noTM
AFT71697.1             0.153  34  0.254  28  0.785  24  0.474   0.358 N  0.570      SignalP-noTM
AFT71698.1             0.133  20  0.135  20  0.151  10  0.125   0.130 N  0.570      SignalP-noTM
AFT71699.1             0.167  21  0.168  21  0.199  14  0.150   0.160 N  0.570      SignalP-noTM
AFT71700.1             0.141  28  0.187  14  0.542  12  0.359   0.268 N  0.570      SignalP-noTM
AFT71701.1             0.116  22  0.133  11  0.242   2  0.176   0.153 N  0.570      SignalP-noTM
AFT71702.1             0.212  30  0.212  17  0.427  13  0.263   0.236 N  0.570      SignalP-noTM
AFT71703.1             0.138  34  0.117  34  0.127  31  0.098   0.108 N  0.570      SignalP-noTM
AFT71704.1             0.537  22  0.722  22  0.987  18  0.961   0.834 Y  0.570      SignalP-noTM
AFT71705.1             0.129  20  0.101  67  0.116  26  0.086   0.094 N  0.570      SignalP-noTM
AFT71706.1             0.120  43  0.102  70  0.113  68  0.080   0.092 N  0.570      SignalP-noTM
AFT71707.1             0.203  27  0.142  27  0.171  38  0.090   0.118 N  0.570      SignalP-noTM
AFT71708.1             0.306  22  0.528  22  0.951   1  0.920   0.712 Y  0.570      SignalP-noTM
AFT71709.1             0.143  44  0.122  44  0.159   2  0.106   0.114 N  0.570      SignalP-noTM
AFT71710.1             0.211  35  0.270  28  0.730  15  0.517   0.386 N  0.570      SignalP-noTM
AFT71711.1             0.108  64  0.104  26  0.122  21  0.089   0.097 N  0.570      SignalP-noTM
AFT71712.1             0.125  30  0.129  17  0.230  14  0.167   0.143 N  0.510      SignalP-TM
AFT71713.1             0.156  28  0.153  13  0.337   9  0.245   0.187 N  0.510      SignalP-TM
AFT71714.1             0.770  27  0.764  27  0.961  12  0.842   0.801 Y  0.570      SignalP-noTM
AFT71715.1             0.106  33  0.105  33  0.127  30  0.079   0.093 N  0.570      SignalP-noTM
AFT71716.1             0.136  57  0.110  57  0.138   4  0.099   0.104 N  0.570      SignalP-noTM
AFT71717.1             0.115  32  0.104  18  0.120   9  0.105   0.104 N  0.570      SignalP-noTM
AFT71718.1             0.142  38  0.169  38  0.335  27  0.171   0.170 N  0.570      SignalP-noTM
AFT71719.1             0.114  28  0.125  11  0.201   3  0.159   0.138 N  0.510      SignalP-TM
AFT71720.1             0.130  24  0.123  11  0.208   1  0.150   0.133 N  0.510      SignalP-TM
AFT71721.1             0.102   9  0.101  24  0.113  14  0.091   0.096 N  0.570      SignalP-noTM
AFT71722.1             0.267  25  0.210  25  0.445   6  0.216   0.212 N  0.510      SignalP-TM
AFT71723.1             0.217  29  0.142  29  0.146  27  0.086   0.116 N  0.570      SignalP-noTM
AFT71724.1             0.839  19  0.838  19  0.889  16  0.837   0.837 Y  0.570      SignalP-noTM
AFT71725.1             0.108  20  0.109  47  0.138  44  0.102   0.106 N  0.570      SignalP-noTM
AFT71726.1             0.133  35  0.113  35  0.136  45  0.088   0.101 N  0.570      SignalP-noTM
AFT71727.1             0.150  25  0.150  25  0.266  11  0.173   0.158 N  0.510      SignalP-TM
AFT71728.1             0.133  55  0.121  11  0.216   1  0.140   0.130 N  0.570      SignalP-noTM
AFT71729.1             0.202  21  0.136  50  0.326  45  0.122   0.129 N  0.570      SignalP-noTM
AFT71730.1             0.109  26  0.114  59  0.144  52  0.065   0.096 N  0.510      SignalP-TM
AFT71731.1             0.168  45  0.142  11  0.292   3  0.196   0.167 N  0.570      SignalP-noTM
AFT71732.1             0.132  24  0.287  22  0.844   1  0.668   0.466 N  0.570      SignalP-noTM
AFT71733.1             0.567  21  0.693  21  0.929   3  0.868   0.775 Y  0.570      SignalP-noTM
AFT71734.1             0.119  23  0.117  13  0.230   1  0.124   0.120 N  0.510      SignalP-TM
AFT71735.1             0.106  18  0.108  67  0.151  63  0.082   0.098 N  0.510      SignalP-TM
AFT71736.1             0.140  56  0.195  17  0.433  12  0.369   0.277 N  0.570      SignalP-noTM
AFT71737.1             0.108  34  0.106  14  0.139   3  0.110   0.108 N  0.570      SignalP-noTM
AFT71738.1             0.155  39  0.163  33  0.354  24  0.181   0.170 N  0.510      SignalP-TM
AFT71739.1             0.222  59  0.232  59  0.349  50  0.144   0.191 N  0.570      SignalP-noTM
AFT71740.1             0.102  41  0.100  49  0.137   1  0.091   0.095 N  0.570      SignalP-noTM
AFT71741.1             0.112  21  0.131  11  0.234   1  0.174   0.147 N  0.510      SignalP-TM
AFT71742.1             0.154  32  0.140  18  0.171   1  0.148   0.143 N  0.570      SignalP-noTM
AFT71743.1             0.133  43  0.118  43  0.202   1  0.118   0.118 N  0.570      SignalP-noTM
AFT71744.1             0.100  35  0.101  32  0.116   9  0.094   0.098 N  0.570      SignalP-noTM
AFT71745.1             0.146  25  0.143  11  0.331   1  0.195   0.167 N  0.570      SignalP-noTM
AFT71746.1             0.117  33  0.135  19  0.260   8  0.159   0.146 N  0.570      SignalP-noTM
AFT71747.1             0.124  42  0.136  14  0.216   8  0.171   0.149 N  0.510      SignalP-TM
AFT71748.1             0.128  25  0.191  25  0.531  13  0.296   0.241 N  0.570      SignalP-noTM
AFT71749.1             0.110  34  0.178  11  0.436   3  0.300   0.235 N  0.570      SignalP-noTM
AFT71750.1             0.127  28  0.117  28  0.156   6  0.109   0.113 N  0.570      SignalP-noTM
AFT71751.1             0.117  18  0.114  25  0.142  23  0.110   0.112 N  0.570      SignalP-noTM
AFT71752.1             0.111  25  0.180  11  0.422   1  0.331   0.236 N  0.510      SignalP-TM
AFT71753.1             0.149  27  0.200  13  0.529   9  0.409   0.299 N  0.570      SignalP-noTM
AFT71754.1             0.145  50  0.158  50  0.250  44  0.117   0.139 N  0.570      SignalP-noTM
AFT71755.1             0.381  22  0.334  22  0.467  21  0.271   0.304 N  0.570      SignalP-noTM
AFT71756.1             0.231  35  0.230  35  0.342  30  0.172   0.208 N  0.510      SignalP-TM
AFT71757.1             0.208  41  0.151  41  0.141  29  0.111   0.132 N  0.570      SignalP-noTM
AFT71758.1             0.124  30  0.114  11  0.172   1  0.128   0.119 N  0.510      SignalP-TM
AFT71759.1             0.116  51  0.136  11  0.310   1  0.168   0.151 N  0.570      SignalP-noTM
AFT71760.1             0.216  25  0.212  25  0.396  14  0.247   0.229 N  0.570      SignalP-noTM
AFT71761.1             0.155  42  0.184  42  0.319  40  0.194   0.188 N  0.510      SignalP-TM
AFT71762.1             0.224  20  0.236  20  0.364  19  0.265   0.246 N  0.510      SignalP-TM
AFT71763.1             0.110  56  0.114  56  0.239  50  0.108   0.111 N  0.570      SignalP-noTM
AFT71764.1             0.113  44  0.118  11  0.167   3  0.142   0.130 N  0.570      SignalP-noTM
AFT71765.1             0.122  30  0.100  30  0.110  48  0.069   0.085 N  0.570      SignalP-noTM
AFT71766.1             0.113  24  0.109  24  0.131  20  0.098   0.104 N  0.570      SignalP-noTM
AFT71767.1             0.142  24  0.273  24  0.589  16  0.458   0.341 N  0.510      SignalP-TM
AFT71768.1             0.109  66  0.109  30  0.150   3  0.112   0.110 N  0.570      SignalP-noTM
AFT71769.1             0.178  22  0.127  22  0.121   1  0.090   0.110 N  0.570      SignalP-noTM
AFT71770.1             0.166  21  0.379  21  0.930  14  0.856   0.603 Y  0.570      SignalP-noTM
AFT71771.1             0.105  17  0.115  33  0.159  25  0.114   0.115 N  0.570      SignalP-noTM
AFT71772.1             0.129  37  0.118  37  0.132  35  0.084   0.102 N  0.570      SignalP-noTM
AFT71773.1             0.142  36  0.142  36  0.204  29  0.127   0.135 N  0.570      SignalP-noTM
AFT71774.1             0.115  52  0.106  52  0.117  10  0.092   0.099 N  0.570      SignalP-noTM
AFT71775.1             0.642  22  0.747  22  0.945  20  0.865   0.803 Y  0.570      SignalP-noTM
AFT71776.1             0.334  24  0.242  24  0.514   1  0.292   0.261 N  0.510      SignalP-TM
AFT71777.1             0.220  25  0.165  25  0.239   1  0.125   0.150 N  0.510      SignalP-TM
AFT71778.1             0.184  36  0.258  18  0.582  15  0.497   0.370 N  0.570      SignalP-noTM
AFT71779.1             0.172  31  0.163  31  0.276   3  0.180   0.171 N  0.570      SignalP-noTM
AFT71780.1             0.138  32  0.138  11  0.243   2  0.196   0.159 N  0.510      SignalP-TM
AFT71781.1             0.124  27  0.128  11  0.277   1  0.150   0.136 N  0.510      SignalP-TM
AFT71782.1             0.123  33  0.135  11  0.274   2  0.186   0.159 N  0.570      SignalP-noTM
AFT71783.1             0.111  30  0.120  21  0.230   1  0.128   0.124 N  0.570      SignalP-noTM
AFT71784.1             0.546  20  0.709  20  0.943  16  0.922   0.809 Y  0.570      SignalP-noTM
AFT71785.1             0.110  68  0.112  68  0.137  65  0.081   0.100 N  0.510      SignalP-TM
AFT71786.1             0.204  44  0.218  27  0.345  23  0.298   0.247 N  0.510      SignalP-TM
AFT71787.1             0.134  30  0.143  12  0.256   6  0.205   0.172 N  0.570      SignalP-noTM
AFT71788.1             0.124  30  0.113  30  0.156   8  0.113   0.113 N  0.570      SignalP-noTM
AFT71789.1             0.293  30  0.238  30  0.310   1  0.204   0.222 N  0.570      SignalP-noTM
AFT71790.1             0.152  37  0.118  37  0.196  42  0.093   0.106 N  0.570      SignalP-noTM
AFT71791.1             0.124  63  0.136  24  0.293  35  0.176   0.150 N  0.510      SignalP-TM
AFT71792.1             0.190  20  0.293  20  0.594  17  0.404   0.334 N  0.510      SignalP-TM
AFT71793.1             0.105  23  0.110  11  0.168   2  0.121   0.115 N  0.570      SignalP-noTM
AFT71794.1             0.579  24  0.635  24  0.879   3  0.740   0.684 Y  0.570      SignalP-noTM
AFT71795.1             0.309  41  0.130  41  0.131   1  0.058   0.103 N  0.510      SignalP-TM
AFT71796.1             0.193  30  0.156  24  0.386   2  0.175   0.163 N  0.510      SignalP-TM
AFT71797.1             0.111  40  0.102  40  0.108  70  0.078   0.090 N  0.570      SignalP-noTM
AFT71798.1             0.136  48  0.132  48  0.166  41  0.106   0.120 N  0.570      SignalP-noTM
AFT71799.1             0.123  34  0.133  34  0.174  23  0.130   0.132 N  0.570      SignalP-noTM
AFT71800.1             0.117  30  0.109  40  0.155   1  0.099   0.104 N  0.570      SignalP-noTM
AFT71801.1             0.318  23  0.186  23  0.153  21  0.093   0.142 N  0.570      SignalP-noTM
AFT71802.1             0.185  20  0.188  20  0.325  18  0.212   0.199 N  0.570      SignalP-noTM
AFT71803.1             0.109  55  0.134  17  0.258   9  0.161   0.147 N  0.570      SignalP-noTM
AFT71804.1             0.147  28  0.222  15  0.621   8  0.467   0.337 N  0.570      SignalP-noTM
AFT71805.1             0.124  48  0.193  48  0.426  43  0.261   0.225 N  0.570      SignalP-noTM
AFT71806.1             0.125  23  0.112  23  0.138  47  0.104   0.108 N  0.570      SignalP-noTM
AFT71807.1             0.228  38  0.142  38  0.189   2  0.098   0.122 N  0.570      SignalP-noTM
AFT71808.1             0.243  21  0.269  21  0.434  18  0.262   0.266 N  0.570      SignalP-noTM
AFT71809.1             0.144  42  0.113  42  0.105  32  0.076   0.096 N  0.570      SignalP-noTM
AFT71810.1             0.118  16  0.122  16  0.166   5  0.128   0.125 N  0.570      SignalP-noTM
AFT71811.1             0.316  25  0.358  25  0.646   2  0.464   0.408 N  0.570      SignalP-noTM
AFT71812.1             0.103  56  0.140  11  0.266   1  0.186   0.162 N  0.570      SignalP-noTM
AFT71813.1             0.102  33  0.099  33  0.102  24  0.085   0.092 N  0.570      SignalP-noTM
AFT71814.1             0.104  46  0.105  64  0.135   5  0.099   0.102 N  0.570      SignalP-noTM
AFT71815.1             0.110  24  0.123  11  0.227   1  0.145   0.133 N  0.570      SignalP-noTM
AFT71816.1             0.148  20  0.135  51  0.248  11  0.111   0.124 N  0.570      SignalP-noTM
AFT71817.1             0.100  61  0.109  26  0.145  21  0.101   0.106 N  0.570      SignalP-noTM
AFT71818.1             0.126  57  0.100  57  0.099  56  0.068   0.085 N  0.570      SignalP-noTM
AFT71819.1             0.100  43  0.098  27  0.113  17  0.091   0.095 N  0.570      SignalP-noTM
AFT71820.1             0.255  21  0.429  21  0.895   1  0.745   0.578 Y  0.570      SignalP-noTM
AFT71821.1             0.245  28  0.455  28  0.969  13  0.856   0.643 Y  0.570      SignalP-noTM
AFT71822.1             0.118  61  0.108  44  0.129  34  0.103   0.105 N  0.570      SignalP-noTM
AFT71823.1             0.102  43  0.100  43  0.111  46  0.077   0.089 N  0.570      SignalP-noTM
AFT71824.1             0.124  41  0.110  41  0.126  39  0.090   0.101 N  0.570      SignalP-noTM
AFT71825.1             0.132  31  0.119  11  0.223   1  0.134   0.125 N  0.510      SignalP-TM
AFT71826.1             0.142  30  0.125  30  0.203   1  0.103   0.115 N  0.570      SignalP-noTM
AFT71827.1             0.103  15  0.135  12  0.217  11  0.182   0.157 N  0.570      SignalP-noTM
AFT71828.1             0.103  61  0.103  33  0.124  50  0.094   0.099 N  0.570      SignalP-noTM
AFT71829.1             0.264  18  0.231  18  0.446   2  0.267   0.245 N  0.510      SignalP-TM
AFT71830.1             0.794  21  0.872  21  0.988  10  0.940   0.904 Y  0.570      SignalP-noTM
AFT71831.1             0.118  25  0.117  25  0.139  10  0.114   0.115 N  0.570      SignalP-noTM
AFT71832.1             0.117  25  0.109  39  0.133  32  0.097   0.103 N  0.570      SignalP-noTM
AFT71833.1             0.112  66  0.125  11  0.190   1  0.153   0.138 N  0.570      SignalP-noTM
AFT71834.1             0.184  31  0.166  31  0.278  30  0.123   0.146 N  0.570      SignalP-noTM
AFT71835.1             0.113  59  0.099  39  0.105  33  0.072   0.087 N  0.570      SignalP-noTM
AFT71836.1             0.798  26  0.832  26  0.939  20  0.884   0.857 Y  0.570      SignalP-noTM
AFT71837.1             0.162  70  0.188  22  0.407   2  0.303   0.231 N  0.510      SignalP-TM
AFT71838.1             0.144  62  0.123  62  0.148  10  0.103   0.113 N  0.570      SignalP-noTM
AFT71839.1             0.116  69  0.122  11  0.222   1  0.144   0.132 N  0.570      SignalP-noTM
AFT71840.1             0.135  25  0.173  25  0.297  23  0.216   0.189 N  0.510      SignalP-TM
AFT71841.1             0.386  36  0.566  36  0.946  33  0.616   0.589 Y  0.570      SignalP-noTM
AFT71842.1             0.111  56  0.107  12  0.163   3  0.118   0.112 N  0.570      SignalP-noTM
AFT71843.1             0.147  41  0.134  41  0.195  10  0.128   0.131 N  0.570      SignalP-noTM
AFT71844.1             0.121  68  0.106  68  0.103  44  0.083   0.095 N  0.570      SignalP-noTM
AFT71845.1             0.141  42  0.109  42  0.167   9  0.095   0.103 N  0.570      SignalP-noTM
AFT71846.1             0.117  42  0.120  11  0.198   1  0.139   0.129 N  0.570      SignalP-noTM
AFT71847.1             0.125  45  0.150  21  0.240  37  0.184   0.166 N  0.570      SignalP-noTM
AFT71848.1             0.119  59  0.105  24  0.136   9  0.094   0.099 N  0.570      SignalP-noTM
AFT71849.1             0.137  17  0.132  17  0.168  13  0.129   0.131 N  0.570      SignalP-noTM
AFT71850.1             0.146  30  0.123  30  0.148   2  0.098   0.114 N  0.510      SignalP-TM
AFT71851.1             0.113  39  0.107  39  0.119  58  0.083   0.095 N  0.570      SignalP-noTM
AFT71852.1             0.106  39  0.103  11  0.149   2  0.108   0.105 N  0.570      SignalP-noTM
AFT71853.1             0.125  29  0.163  11  0.325   1  0.268   0.202 N  0.510      SignalP-TM
AFT71854.1             0.274  39  0.166  39  0.233   1  0.113   0.141 N  0.570      SignalP-noTM
AFT71855.1             0.139  28  0.110  22  0.141   1  0.091   0.101 N  0.570      SignalP-noTM
AFT71856.1             0.233  20  0.153  20  0.181   2  0.113   0.134 N  0.570      SignalP-noTM
AFT71857.1             0.147  21  0.193  21  0.388  14  0.235   0.209 N  0.510      SignalP-TM
AFT71858.1             0.145  24  0.142  24  0.260   1  0.150   0.146 N  0.570      SignalP-noTM
AFT71859.1             0.106  50  0.122  11  0.199   2  0.149   0.132 N  0.510      SignalP-TM
AFT71860.1             0.194  31  0.195  31  0.345   1  0.212   0.201 N  0.510      SignalP-TM
AFT71861.1             0.129  54  0.160  11  0.315   1  0.245   0.200 N  0.570      SignalP-noTM
AFT71862.1             0.124  26  0.132  26  0.263  17  0.143   0.137 N  0.570      SignalP-noTM
AFT71863.1             0.114  56  0.106  11  0.151   1  0.112   0.109 N  0.570      SignalP-noTM
AFT71864.1             0.163  31  0.162  31  0.224  23  0.145   0.154 N  0.570      SignalP-noTM
AFT71865.1             0.155  23  0.313  23  0.792   2  0.654   0.473 N  0.570      SignalP-noTM
AFT71866.1             0.339  27  0.471  24  0.851   1  0.687   0.572 Y  0.570      SignalP-noTM
AFT71867.1             0.131  26  0.112  44  0.145  40  0.095   0.104 N  0.570      SignalP-noTM
AFT71868.1             0.192  42  0.123  58  0.149  52  0.088   0.107 N  0.570      SignalP-noTM
AFT71869.1             0.107  51  0.111  18  0.175  11  0.100   0.106 N  0.570      SignalP-noTM
AFT71870.1             0.143  28  0.122  28  0.142  27  0.095   0.109 N  0.570      SignalP-noTM
AFT71871.1             0.490  24  0.488  24  0.636  16  0.487   0.488 N  0.570      SignalP-noTM
AFT71872.1             0.237  28  0.307  28  0.639   2  0.433   0.366 N  0.570      SignalP-noTM
AFT71873.1             0.505  29  0.623  29  0.918  21  0.817   0.714 Y  0.570      SignalP-noTM
AFT71874.1             0.123  27  0.124  11  0.209   2  0.158   0.137 N  0.510      SignalP-TM
AFT71875.1             0.588  18  0.688  18  0.912  10  0.804   0.742 Y  0.570      SignalP-noTM
AFT71876.1             0.157  23  0.324  22  0.892  10  0.692   0.497 N  0.570      SignalP-noTM
AFT71877.1             0.270  22  0.480  22  0.949  10  0.846   0.652 Y  0.570      SignalP-noTM
AFT71878.1             0.266  54  0.164  33  0.273  28  0.163   0.164 N  0.510      SignalP-TM
AFT71879.1             0.105  23  0.115  31  0.155  22  0.112   0.114 N  0.570      SignalP-noTM
AFT71880.1             0.134  57  0.096  11  0.116   1  0.095   0.096 N  0.510      SignalP-TM
AFT71881.1             0.126  32  0.157  32  0.419  27  0.144   0.153 N  0.510      SignalP-TM
AFT71882.1             0.131  21  0.152  21  0.261  19  0.151   0.152 N  0.510      SignalP-TM
AFT71883.1             0.177  29  0.154  29  0.229  28  0.152   0.153 N  0.570      SignalP-noTM
AFT71884.1             0.114  35  0.095  16  0.121   6  0.090   0.093 N  0.510      SignalP-TM
AFT71885.1             0.110  61  0.100  61  0.116  49  0.085   0.093 N  0.570      SignalP-noTM
AFT71886.1             0.680  43  0.752  43  0.989  30  0.713   0.734 Y  0.570      SignalP-noTM
AFT71887.1             0.531  20  0.706  20  0.964   3  0.945   0.818 Y  0.570      SignalP-noTM
AFT71888.1             0.106  42  0.114  49  0.173  46  0.100   0.109 N  0.510      SignalP-TM
AFT71889.1             0.122  34  0.151  22  0.332  31  0.208   0.178 N  0.570      SignalP-noTM
AFT71890.1             0.119  31  0.109  65  0.129  57  0.096   0.103 N  0.570      SignalP-noTM
AFT71891.1             0.129  46  0.112  46  0.120  43  0.087   0.100 N  0.570      SignalP-noTM
AFT71892.1             0.168  30  0.336  25  0.908   4  0.827   0.567 N  0.570      SignalP-noTM
AFT71893.1             0.189  21  0.403  21  0.934  12  0.866   0.620 Y  0.570      SignalP-noTM
AFT71894.1             0.118  44  0.116  11  0.210   1  0.121   0.118 N  0.570      SignalP-noTM
AFT71895.1             0.222  17  0.259  17  0.402  13  0.297   0.277 N  0.570      SignalP-noTM
AFT71896.1             0.118  36  0.136  45  0.242  40  0.141   0.138 N  0.570      SignalP-noTM
AFT71897.1             0.100  53  0.109  11  0.156   2  0.125   0.116 N  0.570      SignalP-noTM
AFT71898.1             0.110  45  0.110  45  0.176  41  0.105   0.108 N  0.570      SignalP-noTM
AFT71899.1             0.112  19  0.119  19  0.155  16  0.112   0.116 N  0.570      SignalP-noTM
AFT71900.1             0.137  59  0.124  59  0.136  50  0.094   0.110 N  0.570      SignalP-noTM
AFT71901.1             0.148  22  0.172  22  0.338  20  0.205   0.188 N  0.570      SignalP-noTM
AFT71902.1             0.114  21  0.099  67  0.107  68  0.087   0.093 N  0.570      SignalP-noTM
AFT71903.1             0.112  57  0.112  57  0.143  46  0.093   0.103 N  0.570      SignalP-noTM
AFT71904.1             0.173  23  0.120  23  0.160  27  0.081   0.101 N  0.570      SignalP-noTM
AFT71905.1             0.273  36  0.320  36  0.614   5  0.452   0.369 N  0.510      SignalP-TM
AFT71906.1             0.172  65  0.134  53  0.254  48  0.109   0.122 N  0.570      SignalP-noTM
AFT71907.1             0.277  42  0.225  20  0.334   2  0.228   0.226 N  0.570      SignalP-noTM
AFT71908.1             0.115  20  0.101  42  0.118   1  0.086   0.094 N  0.570      SignalP-noTM
AFT71909.1             0.104   5  0.102  32  0.174   4  0.092   0.097 N  0.570      SignalP-noTM
AFT71910.1             0.153  40  0.120  25  0.176   3  0.126   0.122 N  0.510      SignalP-TM
AFT71911.1             0.191  30  0.116  11  0.178   4  0.140   0.125 N  0.510      SignalP-TM
AFT71912.1             0.181  25  0.156  25  0.237  21  0.141   0.149 N  0.570      SignalP-noTM
AFT71913.1             0.114  10  0.214  13  0.599   7  0.468   0.333 N  0.570      SignalP-noTM
AFT71914.1             0.111  34  0.168  13  0.347  12  0.280   0.221 N  0.570      SignalP-noTM
AFT71915.1             0.104  49  0.098  70  0.110  32  0.083   0.091 N  0.570      SignalP-noTM
AFT71916.1             0.141  51  0.126  33  0.159  13  0.124   0.125 N  0.570      SignalP-noTM
AFT71917.1             0.194  15  0.166  15  0.236  13  0.143   0.155 N  0.570      SignalP-noTM
AFT71918.1             0.181  35  0.219  35  0.406  32  0.294   0.254 N  0.570      SignalP-noTM
AFT71919.1             0.119  21  0.117  15  0.186   5  0.128   0.121 N  0.510      SignalP-TM
AFT71920.1             0.110  35  0.223  19  0.704  14  0.443   0.327 N  0.570      SignalP-noTM
AFT71921.1             0.115  27  0.111  37  0.154  36  0.107   0.109 N  0.570      SignalP-noTM
AFT71922.1             0.113  13  0.130  13  0.221   2  0.149   0.139 N  0.570      SignalP-noTM
AFT71923.1             0.111  23  0.160  18  0.330  15  0.236   0.195 N  0.570      SignalP-noTM
AFT71924.1             0.140  18  0.139  18  0.189  11  0.137   0.138 N  0.570      SignalP-noTM
AFT71925.1             0.121  26  0.106  34  0.126  47  0.076   0.092 N  0.570      SignalP-noTM
AFT71926.1             0.812  28  0.566  28  0.703  11  0.512   0.540 N  0.570      SignalP-noTM
AFT71927.1             0.100  65  0.115  56  0.176  53  0.110   0.112 N  0.570      SignalP-noTM
AFT71928.1             0.177  20  0.202  20  0.275   5  0.225   0.211 N  0.510      SignalP-TM
AFT71929.1             0.170  35  0.134  35  0.175  33  0.106   0.121 N  0.570      SignalP-noTM
AFT71930.1             0.137  21  0.166  21  0.371  20  0.188   0.176 N  0.570      SignalP-noTM
AFT71931.1             0.140  24  0.128  24  0.192   4  0.126   0.127 N  0.570      SignalP-noTM
AFT71932.1             0.123  59  0.111  59  0.137   3  0.095   0.103 N  0.570      SignalP-noTM
AFT71933.1             0.414  21  0.303  21  0.341  20  0.207   0.258 N  0.570      SignalP-noTM
AFT71934.1             0.163  66  0.121  66  0.258   1  0.092   0.107 N  0.570      SignalP-noTM
AFT71935.1             0.110  28  0.102  28  0.110  20  0.080   0.092 N  0.570      SignalP-noTM
AFT71936.1             0.120  58  0.111  58  0.128  27  0.091   0.101 N  0.570      SignalP-noTM
AFT71937.1             0.113  36  0.114  36  0.184  34  0.102   0.109 N  0.570      SignalP-noTM
AFT71938.1             0.208  35  0.182  35  0.321   1  0.192   0.185 N  0.510      SignalP-TM
AFT71939.1             0.258  24  0.367  24  0.661  23  0.458   0.401 N  0.510      SignalP-TM
AFT71940.1             0.257  13  0.182  13  0.210  10  0.128   0.162 N  0.510      SignalP-TM
AFT71941.1             0.138  44  0.129  13  0.204   5  0.169   0.148 N  0.570      SignalP-noTM
AFT71942.1             0.119  24  0.112  24  0.144  11  0.087   0.100 N  0.570      SignalP-noTM
AFT71943.1             0.102  56  0.115  56  0.158   1  0.089   0.106 N  0.510      SignalP-TM
AFT71944.1             0.121  34  0.124  11  0.191   1  0.156   0.136 N  0.510      SignalP-TM
AFT71945.1             0.119  48  0.116  48  0.129  41  0.087   0.105 N  0.510      SignalP-TM
AFT71946.1             0.143  32  0.203  32  0.504  24  0.261   0.230 N  0.570      SignalP-noTM
AFT71947.1             0.112  22  0.104  11  0.127   2  0.106   0.105 N  0.570      SignalP-noTM
AFT71948.1             0.115  33  0.111  33  0.141  30  0.101   0.106 N  0.570      SignalP-noTM
AFT71949.1             0.203  47  0.138  47  0.146  45  0.081   0.111 N  0.570      SignalP-noTM
AFT71950.1             0.147  22  0.190  22  0.404   8  0.291   0.227 N  0.510      SignalP-TM
AFT71951.1             0.152  18  0.164  18  0.270  12  0.162   0.163 N  0.570      SignalP-noTM
AFT71952.1             0.171  29  0.168  29  0.442   1  0.184   0.174 N  0.510      SignalP-TM
AFT71953.1             0.135  62  0.123  23  0.173  15  0.117   0.120 N  0.570      SignalP-noTM
AFT71954.1             0.201  26  0.135  40  0.194  38  0.088   0.113 N  0.570      SignalP-noTM
AFT71955.1             0.131  35  0.108  35  0.152   2  0.084   0.097 N  0.570      SignalP-noTM
AFT71956.1             0.149  48  0.119  48  0.173  46  0.097   0.111 N  0.510      SignalP-TM
AFT71957.1             0.281  33  0.186  33  0.238  30  0.121   0.155 N  0.570      SignalP-noTM
AFT71958.1             0.119  34  0.112  41  0.151  39  0.098   0.105 N  0.570      SignalP-noTM
AFT71959.1             0.785  25  0.820  25  0.971  14  0.903   0.859 Y  0.570      SignalP-noTM
AFT71960.1             0.123  25  0.107  25  0.149  23  0.090   0.099 N  0.570      SignalP-noTM
AFT71961.1             0.241  23  0.300  23  0.429   1  0.337   0.313 N  0.510      SignalP-TM
AFT71962.1             0.110  18  0.130  11  0.200   2  0.175   0.151 N  0.570      SignalP-noTM
AFT71963.1             0.114  58  0.099  32  0.111  31  0.080   0.090 N  0.570      SignalP-noTM
AFT71964.1             0.748  20  0.786  20  0.919  17  0.833   0.808 Y  0.570      SignalP-noTM
AFT71965.1             0.103   7  0.112  23  0.148  16  0.118   0.114 N  0.510      SignalP-TM
AFT71966.1             0.144  28  0.118  28  0.145   1  0.103   0.111 N  0.570      SignalP-noTM
AFT71967.1             0.346  38  0.213  38  0.187  25  0.128   0.173 N  0.570      SignalP-noTM
AFT71968.1             0.102  29  0.103  52  0.115  48  0.085   0.095 N  0.570      SignalP-noTM
AFT71969.1             0.155  20  0.297  20  0.802   1  0.614   0.446 N  0.570      SignalP-noTM
AFT71970.1             0.146  22  0.120  22  0.199  44  0.099   0.110 N  0.570      SignalP-noTM
AFT71971.1             0.182  29  0.202  29  0.335  27  0.169   0.190 N  0.510      SignalP-TM
AFT71972.1             0.112  45  0.120  45  0.162  41  0.097   0.112 N  0.510      SignalP-TM
AFT71973.1             0.440  25  0.229  25  0.400  24  0.108   0.172 N  0.570      SignalP-noTM
AFT71974.1             0.235  43  0.179  18  0.381  17  0.241   0.208 N  0.570      SignalP-noTM
AFT71975.1             0.264  21  0.279  21  0.413   1  0.290   0.283 N  0.510      SignalP-TM
AFT71976.1             0.178  29  0.159  29  0.222   3  0.144   0.154 N  0.510      SignalP-TM
AFT71977.1             0.874  25  0.804  25  0.917  22  0.723   0.766 Y  0.570      SignalP-noTM
AFT71978.1             0.151  25  0.229  25  0.589  12  0.380   0.285 N  0.510      SignalP-TM
AFT71979.1             0.105  46  0.132  11  0.240   2  0.181   0.150 N  0.510      SignalP-TM
AFT71980.1             0.161  25  0.132  12  0.216   6  0.183   0.151 N  0.510      SignalP-TM
AFT71981.1             0.129  40  0.129  45  0.177  35  0.096   0.117 N  0.510      SignalP-TM
AFT71982.1             0.133  21  0.124  36  0.162   1  0.122   0.123 N  0.570      SignalP-noTM
AFT71983.1             0.117  33  0.142  11  0.286   1  0.187   0.163 N  0.570      SignalP-noTM
AFT71984.1             0.121  39  0.118  39  0.153  38  0.106   0.113 N  0.510      SignalP-TM
AFT71985.1             0.115  61  0.103  11  0.138  21  0.107   0.105 N  0.570      SignalP-noTM
AFT71986.1             0.110  50  0.157  11  0.320   4  0.256   0.203 N  0.570      SignalP-noTM
AFT71987.1             0.113  59  0.113  59  0.152  54  0.088   0.104 N  0.510      SignalP-TM
AFT71988.1             0.127  18  0.216  18  0.573   4  0.418   0.311 N  0.570      SignalP-noTM
AFT71989.1             0.137  55  0.180  11  0.593   2  0.298   0.236 N  0.570      SignalP-noTM
AFT71990.1             0.102  50  0.103  69  0.109  56  0.089   0.097 N  0.570      SignalP-noTM
AFT71991.1             0.113  48  0.108  48  0.142   8  0.102   0.105 N  0.570      SignalP-noTM
AFT71992.1             0.102  59  0.106  28  0.124   5  0.106   0.106 N  0.570      SignalP-noTM
AFT71993.1             0.111  68  0.117  45  0.164  40  0.093   0.106 N  0.570      SignalP-noTM
AFT71994.1             0.241  21  0.439  21  0.924   1  0.816   0.616 Y  0.570      SignalP-noTM
AFT71995.1             0.159  24  0.205  24  0.363  12  0.251   0.227 N  0.570      SignalP-noTM
AFT71996.1             0.106  55  0.114  55  0.137  46  0.101   0.108 N  0.570      SignalP-noTM
AFT71997.1             0.181  19  0.125  19  0.133  43  0.080   0.104 N  0.570      SignalP-noTM
AFT71998.1             0.155  26  0.152  26  0.233   1  0.150   0.151 N  0.510      SignalP-TM
AFT71999.1             0.108  27  0.115  57  0.154  52  0.109   0.112 N  0.570      SignalP-noTM
AFT72000.1             0.145  27  0.146  27  0.286   1  0.170   0.157 N  0.570      SignalP-noTM
AFT72001.1             0.102  37  0.113  18  0.167  10  0.119   0.116 N  0.570      SignalP-noTM
AFT72002.1             0.139  23  0.121  23  0.136  20  0.103   0.112 N  0.570      SignalP-noTM
AFT72003.1             0.167  35  0.195  35  0.350  31  0.179   0.188 N  0.570      SignalP-noTM
AFT72004.1             0.153  27  0.209  27  0.483  11  0.348   0.274 N  0.570      SignalP-noTM
AFT72005.1             0.833  24  0.836  24  0.922  20  0.849   0.843 Y  0.570      SignalP-noTM
AFT72006.1             0.109  49  0.102  49  0.125  31  0.095   0.098 N  0.570      SignalP-noTM
AFT72007.1             0.145  30  0.127  30  0.166  33  0.101   0.115 N  0.570      SignalP-noTM
AFT72008.1             0.116  32  0.110  45  0.142  42  0.086   0.099 N  0.570      SignalP-noTM
AFT72009.1             0.121  27  0.149  11  0.264   4  0.223   0.184 N  0.570      SignalP-noTM
AFT72010.1             0.152  31  0.159  11  0.441   1  0.222   0.189 N  0.570      SignalP-noTM
AFT72011.1             0.278  41  0.183  41  0.186  14  0.125   0.156 N  0.570      SignalP-noTM
AFT72012.1             0.103  66  0.140  16  0.250   7  0.185   0.156 N  0.510      SignalP-TM
AFT72013.1             0.203  26  0.400  26  0.911  22  0.789   0.583 Y  0.570      SignalP-noTM
AFT72014.1             0.279  10  0.111  59  0.198   9  0.099   0.105 N  0.570      SignalP-noTM
AFT72015.1             0.132  22  0.178  22  0.388  14  0.222   0.194 N  0.510      SignalP-TM
AFT72016.1             0.137  31  0.145  11  0.313   1  0.206   0.167 N  0.510      SignalP-TM
AFT72017.1             0.109  24  0.184  55  0.486  49  0.172   0.178 N  0.570      SignalP-noTM
AFT72018.1             0.125  28  0.142  11  0.277   4  0.214   0.176 N  0.570      SignalP-noTM
AFT72019.1             0.103  32  0.095  68  0.097  67  0.084   0.090 N  0.570      SignalP-noTM
AFT72020.1             0.110  69  0.105  45  0.144  43  0.091   0.098 N  0.570      SignalP-noTM
AFT72021.1             0.112  28  0.126  11  0.240   1  0.150   0.138 N  0.570      SignalP-noTM
AFT72022.1             0.213  22  0.123  22  0.173   4  0.099   0.114 N  0.510      SignalP-TM
AFT72023.1             0.259  36  0.168  36  0.199   8  0.133   0.152 N  0.570      SignalP-noTM
AFT72024.1             0.178  42  0.143  42  0.211  40  0.100   0.123 N  0.570      SignalP-noTM
AFT72025.1             0.109  18  0.108  23  0.140  12  0.112   0.110 N  0.570      SignalP-noTM
AFT72026.1             0.755  24  0.816  24  0.954   2  0.909   0.859 Y  0.570      SignalP-noTM
AFT72027.1             0.110  55  0.132  11  0.224   2  0.173   0.151 N  0.570      SignalP-noTM
AFT72028.1             0.118  64  0.113  11  0.165   1  0.121   0.117 N  0.570      SignalP-noTM
AFT72029.1             0.125  42  0.118  42  0.149  41  0.098   0.111 N  0.510      SignalP-TM
AFT72030.1             0.152  20  0.122  20  0.174   3  0.113   0.118 N  0.570      SignalP-noTM
AFT72031.1             0.110  33  0.211  17  0.631  13  0.409   0.304 N  0.570      SignalP-noTM
AFT72032.1             0.181  55  0.167  55  0.311  53  0.123   0.146 N  0.570      SignalP-noTM
AFT72033.1             0.108  35  0.128  11  0.232   2  0.155   0.140 N  0.570      SignalP-noTM
AFT72034.1             0.127  29  0.160  16  0.360   4  0.262   0.208 N  0.570      SignalP-noTM
AFT72035.1             0.161  31  0.139  31  0.199   4  0.119   0.129 N  0.570      SignalP-noTM
AFT72036.1             0.106  35  0.183  17  0.461  12  0.323   0.249 N  0.570      SignalP-noTM
AFT72037.1             0.114  16  0.170  11  0.464   2  0.274   0.209 N  0.510      SignalP-TM
AFT72038.1             0.108  18  0.102  18  0.123   8  0.092   0.097 N  0.570      SignalP-noTM
AFT72039.1             0.105  36  0.123  13  0.168   2  0.152   0.136 N  0.570      SignalP-noTM
AFT72040.1             0.111  44  0.118  37  0.177  33  0.122   0.120 N  0.570      SignalP-noTM
AFT72041.1             0.111  39  0.175  11  0.380   2  0.315   0.241 N  0.570      SignalP-noTM
AFT72042.1             0.105  64  0.124  11  0.218   1  0.147   0.135 N  0.570      SignalP-noTM
AFT72043.1             0.117  38  0.112  12  0.151   9  0.128   0.120 N  0.570      SignalP-noTM
AFT72044.1             0.128  37  0.158  23  0.339  17  0.218   0.186 N  0.570      SignalP-noTM
AFT72045.1             0.111  46  0.107  26  0.138   1  0.106   0.106 N  0.570      SignalP-noTM
AFT72046.1             0.144  48  0.127  48  0.143  14  0.112   0.120 N  0.570      SignalP-noTM
AFT72047.1             0.207  34  0.147  34  0.154   9  0.105   0.127 N  0.570      SignalP-noTM
AFT72048.1             0.131  51  0.125  11  0.208   2  0.155   0.139 N  0.570      SignalP-noTM
AFT72049.1             0.100  61  0.099  61  0.108  13  0.090   0.095 N  0.570      SignalP-noTM
AFT72050.1             0.106  50  0.155  12  0.365  16  0.247   0.199 N  0.570      SignalP-noTM
AFT72051.1             0.135  25  0.117  25  0.161   1  0.098   0.108 N  0.570      SignalP-noTM
AFT72052.1             0.158  61  0.125  61  0.159   1  0.103   0.114 N  0.570      SignalP-noTM
AFT72053.1             0.104  63  0.122  54  0.192  47  0.100   0.112 N  0.570      SignalP-noTM
AFT72054.1             0.105  42  0.145  11  0.313   1  0.193   0.167 N  0.570      SignalP-noTM
AFT72055.1             0.194  31  0.150  22  0.285  15  0.158   0.154 N  0.570      SignalP-noTM
AFT72056.1             0.146  20  0.125  20  0.148   1  0.113   0.119 N  0.570      SignalP-noTM
AFT72057.1             0.157  26  0.143  26  0.183  25  0.130   0.137 N  0.570      SignalP-noTM
AFT72058.1             0.103  22  0.113  11  0.210   2  0.120   0.117 N  0.570      SignalP-noTM
AFT72059.1             0.182  10  0.111  41  0.186   9  0.099   0.105 N  0.570      SignalP-noTM
AFT72060.1             0.113  40  0.182  11  0.547   2  0.314   0.244 N  0.570      SignalP-noTM
AFT72061.1             0.105  33  0.137  16  0.222  12  0.186   0.160 N  0.570      SignalP-noTM
AFT72062.1             0.101   3  0.143  46  0.258  45  0.148   0.145 N  0.570      SignalP-noTM
AFT72063.1             0.113  37  0.108  46  0.144  36  0.093   0.101 N  0.570      SignalP-noTM
AFT72064.1             0.109  30  0.135  19  0.240   2  0.178   0.155 N  0.570      SignalP-noTM
AFT72065.1             0.149  47  0.194  53  0.483  44  0.139   0.168 N  0.570      SignalP-noTM
AFT72066.1             0.236  25  0.205  25  0.347  24  0.175   0.191 N  0.570      SignalP-noTM
AFT72067.1             0.107  46  0.105  23  0.150   1  0.104   0.105 N  0.570      SignalP-noTM
AFT72068.1             0.177  27  0.191  21  0.464  13  0.316   0.250 N  0.570      SignalP-noTM
AFT72069.1             0.115  22  0.112  52  0.140   2  0.109   0.111 N  0.570      SignalP-noTM
AFT72070.1             0.126  33  0.119  41  0.156  31  0.107   0.115 N  0.510      SignalP-TM
AFT72071.1             0.182  10  0.111  41  0.186   9  0.099   0.105 N  0.570      SignalP-noTM
AFT72072.1             0.138  32  0.145  39  0.250  37  0.171   0.154 N  0.510      SignalP-TM
AFT72073.1             0.113  59  0.107  11  0.179   2  0.116   0.111 N  0.570      SignalP-noTM
AFT72074.1             0.125  23  0.101  61  0.105  50  0.080   0.091 N  0.570      SignalP-noTM
AFT72075.1             0.111  60  0.117  11  0.250   1  0.118   0.117 N  0.570      SignalP-noTM
AFT72076.1             0.135  62  0.123  23  0.173  15  0.117   0.120 N  0.570      SignalP-noTM
AFT72077.1             0.201  26  0.135  40  0.194  38  0.088   0.113 N  0.570      SignalP-noTM
AFT72078.1             0.131  35  0.108  35  0.152   2  0.084   0.097 N  0.570      SignalP-noTM
AFT72079.1             0.173  28  0.197  11  0.479   1  0.380   0.283 N  0.570      SignalP-noTM
AFT72080.1             0.117  38  0.140  18  0.231  12  0.165   0.152 N  0.570      SignalP-noTM
AFT72081.1             0.139  25  0.112  25  0.152  35  0.087   0.101 N  0.570      SignalP-noTM
AFT72082.1             0.154  66  0.167  28  0.310  26  0.193   0.177 N  0.510      SignalP-TM
AFT72083.1             0.126  50  0.127  59  0.200  49  0.108   0.118 N  0.570      SignalP-noTM
AFT72084.1             0.105  38  0.115  12  0.195   3  0.133   0.123 N  0.570      SignalP-noTM
AFT72085.1             0.120  53  0.144  35  0.249  33  0.153   0.147 N  0.510      SignalP-TM
AFT72086.1             0.105  24  0.109  50  0.139  47  0.099   0.106 N  0.510      SignalP-TM
AFT72087.1             0.359  34  0.242  34  0.220  26  0.127   0.200 N  0.510      SignalP-TM
AFT72088.1             0.178  27  0.183  27  0.337  23  0.185   0.184 N  0.570      SignalP-noTM
AFT72089.1             0.118  29  0.107  13  0.146   7  0.115   0.111 N  0.570      SignalP-noTM
AFT72090.1             0.155  28  0.138  28  0.205  13  0.148   0.143 N  0.570      SignalP-noTM
AFT72091.1             0.248  23  0.151  23  0.165  19  0.090   0.122 N  0.570      SignalP-noTM
AFT72092.1             0.140  18  0.254  11  0.735   7  0.638   0.434 N  0.570      SignalP-noTM
AFT72093.1             0.266  41  0.205  41  0.420  24  0.234   0.216 N  0.510      SignalP-TM
AFT72094.1             0.119  25  0.103  25  0.130   2  0.095   0.099 N  0.570      SignalP-noTM
AFT72095.1             0.109  37  0.104  27  0.121  18  0.079   0.092 N  0.570      SignalP-noTM
AFT72096.1             0.109  31  0.107  61  0.117  55  0.089   0.099 N  0.570      SignalP-noTM
AFT72097.1             0.120  27  0.147  11  0.284   1  0.210   0.177 N  0.570      SignalP-noTM
AFT72098.1             0.293  55  0.167  22  0.326   7  0.225   0.194 N  0.570      SignalP-noTM
AFT72099.1             0.128  26  0.257  26  0.651  14  0.499   0.371 N  0.570      SignalP-noTM
AFT72100.1             0.128  26  0.230  15  0.674  10  0.522   0.367 N  0.570      SignalP-noTM
AFT72101.1             0.141  56  0.123  56  0.174   1  0.074   0.105 N  0.510      SignalP-TM
AFT72102.1             0.165  55  0.112  11  0.206   2  0.120   0.115 N  0.510      SignalP-TM
AFT72103.1             0.107  32  0.100  32  0.113  57  0.085   0.093 N  0.570      SignalP-noTM
AFT72104.1             0.111  60  0.118  11  0.151   9  0.139   0.127 N  0.570      SignalP-noTM
AFT72105.1             0.140  37  0.224  37  0.635  33  0.192   0.209 N  0.570      SignalP-noTM
AFT72106.1             0.124  51  0.146  13  0.292   2  0.211   0.176 N  0.570      SignalP-noTM
AFT72107.1             0.124  36  0.146  13  0.266   6  0.213   0.177 N  0.570      SignalP-noTM
AFT72108.1             0.138  21  0.118  21  0.141  43  0.099   0.109 N  0.570      SignalP-noTM
AFT72109.1             0.160  19  0.119  19  0.215   1  0.106   0.113 N  0.570      SignalP-noTM
AFT72110.1             0.108  44  0.104  30  0.139   3  0.096   0.100 N  0.570      SignalP-noTM
AFT72111.1             0.290  55  0.204  55  0.178  48  0.109   0.169 N  0.510      SignalP-TM
AFT72112.1             0.142  44  0.172  31  0.306  16  0.201   0.183 N  0.510      SignalP-TM
AFT72113.1             0.147  59  0.159  11  0.376   1  0.243   0.190 N  0.510      SignalP-TM
AFT72114.1             0.138  47  0.134  47  0.184  41  0.131   0.133 N  0.570      SignalP-noTM
AFT72115.1             0.190  20  0.185  20  0.362   1  0.204   0.192 N  0.510      SignalP-TM
AFT72116.1             0.258  30  0.191  30  0.181  26  0.134   0.164 N  0.570      SignalP-noTM
AFT72117.1             0.107  48  0.100  30  0.116  43  0.081   0.091 N  0.570      SignalP-noTM
AFT72118.1             0.121  22  0.151  26  0.316  21  0.167   0.159 N  0.570      SignalP-noTM
AFT72119.1             0.188  52  0.147  52  0.223  51  0.107   0.128 N  0.570      SignalP-noTM
AFT72120.1             0.115  47  0.101  47  0.114   1  0.084   0.093 N  0.570      SignalP-noTM
AFT72121.1             0.114  33  0.108  33  0.158  32  0.089   0.099 N  0.570      SignalP-noTM
AFT72122.1             0.103  30  0.103  67  0.122   1  0.094   0.099 N  0.570      SignalP-noTM
AFT72123.1             0.222  61  0.214  26  0.441  22  0.207   0.212 N  0.510      SignalP-TM
AFT72124.1             0.143  38  0.180  18  0.409  11  0.312   0.242 N  0.570      SignalP-noTM
AFT72125.1             0.304  38  0.179  38  0.180   1  0.119   0.151 N  0.570      SignalP-noTM
AFT72126.1             0.120  50  0.112  50  0.132  49  0.086   0.100 N  0.570      SignalP-noTM
AFT72127.1             0.277  20  0.351  20  0.559  12  0.403   0.371 N  0.510      SignalP-TM
AFT72128.1             0.148  26  0.113  26  0.130   1  0.086   0.101 N  0.570      SignalP-noTM
AFT72129.1             0.100  23  0.106  42  0.134  38  0.102   0.104 N  0.570      SignalP-noTM
AFT72130.1             0.101  69  0.105  69  0.118   1  0.086   0.096 N  0.570      SignalP-noTM
AFT72131.1             0.190  24  0.231  24  0.463  19  0.297   0.262 N  0.570      SignalP-noTM
AFT72132.1             0.166  24  0.141  24  0.157  34  0.109   0.126 N  0.570      SignalP-noTM
AFT72133.1             0.150  23  0.191  23  0.302   3  0.253   0.220 N  0.570      SignalP-noTM
AFT72134.1             0.106  39  0.102  19  0.144   9  0.094   0.098 N  0.570      SignalP-noTM
AFT72135.1             0.126  18  0.128  18  0.175  16  0.131   0.130 N  0.570      SignalP-noTM
AFT72136.1             0.101  68  0.099  68  0.102  62  0.080   0.090 N  0.570      SignalP-noTM
AFT72137.1             0.197  64  0.141  64  0.171   1  0.097   0.120 N  0.570      SignalP-noTM
AFT72138.1             0.125  51  0.112  51  0.120  50  0.091   0.102 N  0.570      SignalP-noTM
AFT72139.1             0.125  35  0.113  11  0.163   1  0.120   0.116 N  0.570      SignalP-noTM
AFT72140.1             0.159  25  0.238  25  0.646   2  0.393   0.295 N  0.510      SignalP-TM
AFT72141.1             0.113  22  0.107  22  0.133   4  0.104   0.106 N  0.570      SignalP-noTM
AFT72142.1             0.217  40  0.146  18  0.258   8  0.190   0.162 N  0.510      SignalP-TM
AFT72143.1             0.101  36  0.116  11  0.155   2  0.133   0.124 N  0.570      SignalP-noTM
AFT72144.1             0.158  40  0.144  40  0.220  39  0.145   0.145 N  0.510      SignalP-TM
AFT72145.1             0.251  18  0.487  18  0.967  17  0.941   0.700 Y  0.570      SignalP-noTM
AFT72146.1             0.134  25  0.142  23  0.197  19  0.158   0.148 N  0.510      SignalP-TM
AFT72147.1             0.560  26  0.690  26  0.957  24  0.865   0.772 Y  0.570      SignalP-noTM
AFT72148.1             0.229  25  0.210  25  0.290  24  0.181   0.200 N  0.510      SignalP-TM
AFT72149.1             0.130  25  0.134  25  0.162   2  0.136   0.135 N  0.570      SignalP-noTM
AFT72150.1             0.157  25  0.142  25  0.179  20  0.120   0.132 N  0.570      SignalP-noTM
AFT72151.1             0.118  31  0.130  37  0.241  28  0.135   0.132 N  0.570      SignalP-noTM
AFT72152.1             0.109  45  0.128  54  0.327  47  0.108   0.119 N  0.570      SignalP-noTM
AFT72153.1             0.162  27  0.108  11  0.149   5  0.123   0.114 N  0.510      SignalP-TM
AFT72154.1             0.410  23  0.394  23  0.577  17  0.407   0.399 N  0.510      SignalP-TM
AFT72155.1             0.105  50  0.116  59  0.228  49  0.089   0.103 N  0.570      SignalP-noTM
AFT72156.1             0.108  27  0.103  48  0.119  42  0.090   0.097 N  0.570      SignalP-noTM
AFT72157.1             0.110  41  0.105  41  0.124  40  0.085   0.095 N  0.570      SignalP-noTM
AFT72158.1             0.695  38  0.789  38  0.959  32  0.824   0.806 Y  0.570      SignalP-noTM
AFT72159.1             0.267  66  0.156  66  0.233   3  0.107   0.133 N  0.570      SignalP-noTM
AFT72160.1             0.117  25  0.107  25  0.167  24  0.083   0.096 N  0.570      SignalP-noTM
AFT72161.1             0.285  35  0.186  35  0.175   8  0.123   0.162 N  0.510      SignalP-TM
AFT72162.1             0.118  29  0.121  11  0.200  20  0.148   0.134 N  0.570      SignalP-noTM
AFT72163.1             0.143  59  0.131  59  0.243   1  0.116   0.124 N  0.570      SignalP-noTM
AFT72164.1             0.103  56  0.107  56  0.128  47  0.095   0.101 N  0.570      SignalP-noTM
AFT72165.1             0.103  51  0.117  11  0.188   4  0.144   0.130 N  0.570      SignalP-noTM
AFT72166.1             0.665  26  0.719  26  0.965  17  0.856   0.783 Y  0.570      SignalP-noTM
AFT72167.1             0.131  48  0.135  30  0.209  24  0.154   0.144 N  0.570      SignalP-noTM
AFT72168.1             0.115  59  0.109  11  0.155   8  0.128   0.116 N  0.510      SignalP-TM
AFT72169.1             0.146  24  0.126  24  0.159  21  0.092   0.110 N  0.570      SignalP-noTM
AFT72170.1             0.220  49  0.151  49  0.208   3  0.115   0.134 N  0.570      SignalP-noTM
AFT72171.1             0.571  35  0.551  35  0.785  32  0.419   0.503 N  0.510      SignalP-TM
AFT72172.1             0.650  35  0.544  35  0.763  27  0.502   0.524 N  0.570      SignalP-noTM
AFT72173.1             0.135  27  0.116  64  0.145  57  0.099   0.108 N  0.570      SignalP-noTM
AFT72174.1             0.158  20  0.171  11  0.494   1  0.246   0.206 N  0.570      SignalP-noTM
AFT72175.1             0.109  19  0.119  11  0.243   1  0.127   0.123 N  0.570      SignalP-noTM
AFT72176.1             0.107  23  0.103  64  0.115  58  0.090   0.097 N  0.570      SignalP-noTM
AFT72177.1             0.173  18  0.133  18  0.245   3  0.135   0.134 N  0.570      SignalP-noTM
AFT72178.1             0.122  34  0.107  34  0.125  38  0.076   0.096 N  0.510      SignalP-TM
AFT72179.1             0.134  32  0.140  11  0.270   1  0.186   0.162 N  0.570      SignalP-noTM
AFT72180.1             0.111  16  0.103  37  0.120  27  0.085   0.095 N  0.570      SignalP-noTM
AFT72181.1             0.121  30  0.106  30  0.140  29  0.086   0.097 N  0.570      SignalP-noTM
AFT72182.1             0.107  49  0.146  11  0.379   1  0.190   0.167 N  0.570      SignalP-noTM
AFT72183.1             0.108  41  0.138  11  0.274   1  0.179   0.157 N  0.570      SignalP-noTM
AFT72184.1             0.103   8  0.121  11  0.235   5  0.153   0.136 N  0.570      SignalP-noTM
AFT72185.1             0.224  22  0.183  22  0.267  12  0.180   0.181 N  0.570      SignalP-noTM
AFT72186.1             0.772  24  0.796  24  0.953  17  0.857   0.825 Y  0.570      SignalP-noTM
AFT72187.1             0.114  34  0.113  13  0.179   2  0.131   0.121 N  0.570      SignalP-noTM
AFT72188.1             0.189  25  0.115  12  0.160   5  0.140   0.124 N  0.510      SignalP-TM
AFT72189.1             0.137  27  0.133  12  0.246   4  0.189   0.154 N  0.510      SignalP-TM
AFT72190.1             0.122  50  0.133  12  0.241   1  0.172   0.151 N  0.570      SignalP-noTM
AFT72191.1             0.245  24  0.326  24  0.623  20  0.430   0.364 N  0.510      SignalP-TM
AFT72192.1             0.116  58  0.113  58  0.148  46  0.091   0.102 N  0.570      SignalP-noTM
AFT72193.1             0.124  28  0.114  28  0.139  20  0.099   0.107 N  0.570      SignalP-noTM
AFT72194.1             0.111  34  0.123  34  0.221  27  0.137   0.130 N  0.570      SignalP-noTM
AFT72195.1             0.118  27  0.107  27  0.128  12  0.103   0.106 N  0.570      SignalP-noTM
AFT72196.1             0.189  28  0.408  28  0.943   9  0.901   0.640 Y  0.570      SignalP-noTM
AFT72197.1             0.125  58  0.141  20  0.220   1  0.174   0.153 N  0.510      SignalP-TM
AFT72198.1             0.129  40  0.194  11  0.550   2  0.367   0.258 N  0.510      SignalP-TM
AFT72199.1             0.122  25  0.104  52  0.118  48  0.089   0.097 N  0.570      SignalP-noTM
AFT72200.1             0.289  23  0.187  23  0.238  21  0.121   0.156 N  0.570      SignalP-noTM
AFT72201.1             0.122  21  0.124  21  0.152   2  0.132   0.127 N  0.510      SignalP-TM
AFT72202.1             0.103  46  0.108  23  0.138  11  0.108   0.108 N  0.570      SignalP-noTM
AFT72203.1             0.125  31  0.111  31  0.153   1  0.094   0.103 N  0.570      SignalP-noTM
AFT72204.1             0.115  31  0.126  12  0.205   1  0.155   0.140 N  0.570      SignalP-noTM
AFT72205.1             0.102  27  0.123  37  0.191  31  0.095   0.110 N  0.570      SignalP-noTM
AFT72206.1             0.193  64  0.137  64  0.180  21  0.101   0.120 N  0.570      SignalP-noTM
AFT72207.1             0.143  20  0.118  26  0.161  49  0.099   0.109 N  0.570      SignalP-noTM
AFT72208.1             0.138  61  0.109  23  0.142   1  0.106   0.108 N  0.570      SignalP-noTM
AFT72209.1             0.132  60  0.112  36  0.142  38  0.099   0.106 N  0.570      SignalP-noTM
AFT72210.1             0.108  54  0.106  40  0.130  37  0.104   0.105 N  0.570      SignalP-noTM
AFT72211.1             0.213  26  0.205  26  0.291   8  0.223   0.214 N  0.570      SignalP-noTM
AFT72212.1             0.307   9  0.128  25  0.291   8  0.157   0.142 N  0.570      SignalP-noTM
AFT72213.1             0.153  55  0.114  55  0.102  52  0.068   0.093 N  0.570      SignalP-noTM
AFT72214.1             0.124  55  0.119  11  0.163   1  0.142   0.130 N  0.570      SignalP-noTM
AFT72215.1             0.110  51  0.136  11  0.321   1  0.164   0.149 N  0.570      SignalP-noTM
AFT72216.1             0.194  55  0.222  55  0.401  46  0.174   0.199 N  0.570      SignalP-noTM
AFT72217.1             0.123  18  0.103  69  0.123   1  0.092   0.098 N  0.570      SignalP-noTM
AFT72218.1             0.115  33  0.135  18  0.274  16  0.162   0.148 N  0.570      SignalP-noTM
AFT72219.1             0.117  47  0.122  11  0.224   1  0.147   0.134 N  0.570      SignalP-noTM
AFT72220.1             0.180  28  0.230  28  0.412   5  0.311   0.268 N  0.570      SignalP-noTM
AFT72221.1             0.173  35  0.151  35  0.208  32  0.124   0.138 N  0.570      SignalP-noTM
AFT72222.1             0.101  50  0.110  11  0.188   3  0.124   0.117 N  0.570      SignalP-noTM
AFT72223.1             0.131  68  0.113  44  0.140  39  0.088   0.101 N  0.570      SignalP-noTM
AFT72224.1             0.106  58  0.117  50  0.160   9  0.120   0.118 N  0.570      SignalP-noTM
AFT72225.1             0.124  59  0.111  59  0.149  31  0.099   0.105 N  0.570      SignalP-noTM
AFT72226.1             0.106  67  0.105  49  0.120  39  0.093   0.099 N  0.570      SignalP-noTM
AFT72227.1             0.173  57  0.130  57  0.108   9  0.090   0.111 N  0.570      SignalP-noTM
AFT72228.1             0.155  26  0.117  54  0.152  50  0.085   0.102 N  0.570      SignalP-noTM
AFT72229.1             0.121  18  0.111  45  0.141  41  0.103   0.107 N  0.570      SignalP-noTM
AFT72230.1             0.120  68  0.110  68  0.132  52  0.096   0.103 N  0.570      SignalP-noTM
AFT72231.1             0.503  35  0.702  35  0.992  27  0.868   0.780 Y  0.570      SignalP-noTM
AFT72232.1             0.456  27  0.609  27  0.954  12  0.874   0.734 Y  0.570      SignalP-noTM
AFT72233.1             0.130  44  0.099  70  0.109  67  0.067   0.087 N  0.510      SignalP-TM
AFT72234.1             0.107  45  0.117  21  0.184  20  0.117   0.117 N  0.510      SignalP-TM
AFT72235.1             0.118  25  0.118  25  0.160   3  0.116   0.117 N  0.570      SignalP-noTM
AFT72236.1             0.157  64  0.119  64  0.164  37  0.108   0.114 N  0.570      SignalP-noTM
AFT72237.1             0.112  36  0.124  13  0.208  35  0.160   0.137 N  0.510      SignalP-TM
AFT72238.1             0.124  28  0.174  19  0.427  17  0.282   0.214 N  0.510      SignalP-TM
AFT72239.1             0.416  26  0.578  26  0.937  13  0.837   0.700 Y  0.570      SignalP-noTM
AFT72240.1             0.208  41  0.121  41  0.108  38  0.051   0.095 N  0.510      SignalP-TM
AFT72241.1             0.122  25  0.128  11  0.209   3  0.168   0.143 N  0.510      SignalP-TM
AFT72242.1             0.151  25  0.148  25  0.233  17  0.138   0.143 N  0.570      SignalP-noTM
AFT72243.1             0.127  26  0.113  26  0.149   4  0.114   0.114 N  0.570      SignalP-noTM
AFT72244.1             0.139  26  0.114  26  0.128  44  0.094   0.105 N  0.570      SignalP-noTM
AFT72245.1             0.121  38  0.165  14  0.340  22  0.249   0.205 N  0.570      SignalP-noTM
AFT72246.1             0.197  29  0.207  29  0.353   8  0.258   0.231 N  0.570      SignalP-noTM
AFT72247.1             0.176  41  0.182  41  0.271  38  0.151   0.167 N  0.570      SignalP-noTM
AFT72248.1             0.156  30  0.141  30  0.160  26  0.113   0.128 N  0.570      SignalP-noTM
AFT72249.1             0.137  24  0.130  11  0.200   4  0.168   0.148 N  0.570      SignalP-noTM
AFT72250.1             0.130  41  0.120  17  0.191   9  0.140   0.127 N  0.510      SignalP-TM
AFT72251.1             0.178  44  0.193  44  0.366  40  0.158   0.180 N  0.510      SignalP-TM
AFT72252.1             0.202  21  0.180  21  0.225  16  0.168   0.174 N  0.570      SignalP-noTM
AFT72253.1             0.211  45  0.218  45  0.465  43  0.182   0.205 N  0.510      SignalP-TM
AFT72254.1             0.115  55  0.157  55  0.332  50  0.172   0.164 N  0.570      SignalP-noTM
AFT72255.1             0.104  24  0.112  49  0.162  41  0.101   0.107 N  0.570      SignalP-noTM
AFT72256.1             0.188  54  0.178  11  0.418   6  0.331   0.250 N  0.570      SignalP-noTM
AFT72257.1             0.113  42  0.138  20  0.239  18  0.178   0.157 N  0.570      SignalP-noTM
AFT72258.1             0.304  25  0.347  23  0.710  21  0.388   0.366 N  0.570      SignalP-noTM
AFT72259.1             0.113  19  0.107  11  0.140   1  0.114   0.110 N  0.570      SignalP-noTM
AFT72260.1             0.235  23  0.233  23  0.305   1  0.249   0.239 N  0.510      SignalP-TM
AFT72261.1             0.136  66  0.113  66  0.112  12  0.092   0.103 N  0.570      SignalP-noTM
AFT72262.1             0.148  36  0.123  11  0.213   5  0.155   0.138 N  0.570      SignalP-noTM
AFT72263.1             0.147  28  0.137  32  0.192  27  0.119   0.130 N  0.510      SignalP-TM
AFT72264.1             0.177  22  0.235  22  0.430  20  0.303   0.260 N  0.510      SignalP-TM
AFT72265.1             0.170  27  0.199  12  0.461   8  0.389   0.288 N  0.570      SignalP-noTM
AFT72266.1             0.341  24  0.348  24  0.703   1  0.454   0.387 N  0.510      SignalP-TM
AFT72267.1             0.211  30  0.144  30  0.199   4  0.134   0.140 N  0.510      SignalP-TM
AFT72268.1             0.265  62  0.162  62  0.217   1  0.093   0.129 N  0.570      SignalP-noTM
AFT72269.1             0.106  19  0.163  11  0.432   2  0.241   0.199 N  0.570      SignalP-noTM
AFT72270.1             0.108  52  0.105  11  0.159   3  0.115   0.110 N  0.570      SignalP-noTM
AFT72271.1             0.152  43  0.115  11  0.171   2  0.130   0.121 N  0.510      SignalP-TM
AFT72272.1             0.131  26  0.123  11  0.201   1  0.148   0.135 N  0.570      SignalP-noTM
AFT72273.1             0.178  39  0.214  32  0.432  31  0.222   0.218 N  0.570      SignalP-noTM
AFT72274.1             0.126  32  0.112  39  0.165  31  0.097   0.105 N  0.570      SignalP-noTM
AFT72275.1             0.588  36  0.482  36  0.674  33  0.263   0.401 N  0.510      SignalP-TM
AFT72276.1             0.103  22  0.116  11  0.257   1  0.120   0.118 N  0.570      SignalP-noTM
AFT72277.1             0.105  40  0.106  22  0.130  12  0.102   0.104 N  0.570      SignalP-noTM
AFT72278.1             0.122  32  0.111  32  0.132  12  0.098   0.105 N  0.570      SignalP-noTM
AFT72279.1             0.106  35  0.196  17  0.505  12  0.364   0.275 N  0.570      SignalP-noTM
AFT72280.1             0.508  22  0.308  22  0.261  16  0.174   0.258 N  0.510      SignalP-TM
AFT72281.1             0.744  23  0.803  23  0.971   8  0.898   0.848 Y  0.570      SignalP-noTM
AFT72282.1             0.207  65  0.131  65  0.164   2  0.091   0.112 N  0.570      SignalP-noTM
AFT72283.1             0.179  33  0.154  33  0.255  39  0.120   0.138 N  0.570      SignalP-noTM
AFT72284.1             0.167  33  0.139  33  0.145  27  0.096   0.118 N  0.570      SignalP-noTM
AFT72285.1             0.104  31  0.108  57  0.136  47  0.095   0.102 N  0.570      SignalP-noTM
AFT72286.1             0.192  24  0.379  19  0.836  14  0.734   0.546 N  0.570      SignalP-noTM
AFT72287.1             0.136  23  0.123  23  0.164  35  0.123   0.123 N  0.570      SignalP-noTM
AFT72288.1             0.110  25  0.119  11  0.163   1  0.136   0.127 N  0.570      SignalP-noTM
AFT72289.1             0.123  24  0.110  11  0.236   1  0.106   0.108 N  0.510      SignalP-TM
AFT72290.1             0.206  31  0.230  31  0.428  27  0.244   0.236 N  0.570      SignalP-noTM
AFT72291.1             0.144  26  0.220  11  0.617   4  0.497   0.350 N  0.570      SignalP-noTM
AFT72292.1             0.118  61  0.109  11  0.174   1  0.109   0.109 N  0.570      SignalP-noTM
AFT72293.1             0.103  25  0.104  59  0.147  50  0.086   0.096 N  0.570      SignalP-noTM
AFT72294.1             0.113  25  0.106  25  0.137  24  0.078   0.093 N  0.570      SignalP-noTM
AFT72295.1             0.137  43  0.112  43  0.122  58  0.087   0.100 N  0.570      SignalP-noTM
AFT72296.1             0.106  50  0.108  11  0.144   2  0.118   0.112 N  0.570      SignalP-noTM
AFT72297.1             0.140  40  0.153  19  0.277  13  0.182   0.167 N  0.570      SignalP-noTM
AFT72298.1             0.150  30  0.110  61  0.134  59  0.079   0.099 N  0.510      SignalP-TM
AFT72299.1             0.101  24  0.107  11  0.165   2  0.120   0.114 N  0.570      SignalP-noTM
AFT72300.1             0.103  43  0.147  27  0.285  21  0.206   0.175 N  0.570      SignalP-noTM
AFT72301.1             0.117  37  0.115  37  0.162  36  0.101   0.109 N  0.570      SignalP-noTM
AFT72302.1             0.117  23  0.108  28  0.134  18  0.086   0.098 N  0.570      SignalP-noTM
AFT72303.1             0.107  20  0.102  65  0.114  55  0.084   0.094 N  0.570      SignalP-noTM
AFT72304.1             0.102  47  0.097  70  0.105  26  0.084   0.091 N  0.570      SignalP-noTM
AFT72305.1             0.103  32  0.127  12  0.190   1  0.162   0.143 N  0.570      SignalP-noTM
AFT72306.1             0.189  28  0.143  28  0.181  22  0.112   0.128 N  0.570      SignalP-noTM
AFT72307.1             0.117  17  0.180  17  0.307  16  0.257   0.216 N  0.570      SignalP-noTM
AFT72308.1             0.108  62  0.101  44  0.129   6  0.096   0.099 N  0.570      SignalP-noTM
AFT72309.1             0.138  45  0.119  36  0.158  31  0.112   0.116 N  0.570      SignalP-noTM
AFT72310.1             0.164  32  0.337  28  0.924  19  0.805   0.557 N  0.570      SignalP-noTM
AFT72311.1             0.177  18  0.355  18  0.856   1  0.743   0.537 N  0.570      SignalP-noTM
AFT72312.1             0.123  51  0.149  11  0.278   3  0.228   0.178 N  0.510      SignalP-TM
AFT72313.1             0.121  21  0.132  11  0.258   1  0.169   0.146 N  0.510      SignalP-TM
AFT72314.1             0.107  28  0.098  70  0.103  69  0.087   0.093 N  0.570      SignalP-noTM
AFT72315.1             0.227  24  0.153  24  0.140  22  0.103   0.129 N  0.570      SignalP-noTM
AFT72316.1             0.146  20  0.137  20  0.169  10  0.120   0.129 N  0.570      SignalP-noTM
AFT72317.1             0.171  24  0.102  38  0.173   1  0.059   0.086 N  0.510      SignalP-TM
AFT72318.1             0.199  34  0.188  14  0.449   6  0.351   0.248 N  0.510      SignalP-TM
AFT72319.1             0.790  30  0.856  30  0.993  17  0.944   0.897 Y  0.570      SignalP-noTM
AFT72320.1             0.113  23  0.116  11  0.189   4  0.137   0.126 N  0.570      SignalP-noTM
AFT72321.1             0.624  26  0.346  26  0.426  24  0.164   0.261 N  0.570      SignalP-noTM
AFT72322.1             0.105  48  0.105  48  0.128   1  0.091   0.098 N  0.570      SignalP-noTM
AFT72323.1             0.121  57  0.125  32  0.254  29  0.145   0.134 N  0.570      SignalP-noTM
AFT72324.1             0.131  14  0.125  14  0.209  36  0.120   0.123 N  0.570      SignalP-noTM
AFT72325.1             0.109  58  0.113  45  0.169  39  0.098   0.108 N  0.510      SignalP-TM
AFT72326.1             0.166  30  0.255  25  0.551  23  0.382   0.302 N  0.510      SignalP-TM
AFT72327.1             0.344  30  0.463  30  0.889   7  0.714   0.581 Y  0.570      SignalP-noTM
AFT72328.1             0.183  29  0.246  29  0.393  20  0.319   0.273 N  0.510      SignalP-TM
AFT72329.1             0.103  60  0.103  12  0.129   8  0.108   0.105 N  0.570      SignalP-noTM
AFT72330.1             0.152  51  0.163  41  0.336  35  0.166   0.165 N  0.570      SignalP-noTM
AFT72331.1             0.149  30  0.121  30  0.144   9  0.101   0.111 N  0.570      SignalP-noTM
AFT72332.1             0.167  32  0.126  32  0.194  49  0.077   0.103 N  0.570      SignalP-noTM
AFT72333.1             0.126  28  0.100  46  0.142   3  0.086   0.094 N  0.570      SignalP-noTM
AFT72334.1             0.666  23  0.776  23  0.960  19  0.890   0.830 Y  0.570      SignalP-noTM
AFT72335.1             0.680  30  0.794  30  0.976  16  0.908   0.848 Y  0.570      SignalP-noTM
AFT72336.1             0.161  18  0.302  18  0.756  11  0.538   0.413 N  0.570      SignalP-noTM
AFT72337.1             0.207  53  0.225  53  0.494   1  0.203   0.214 N  0.570      SignalP-noTM
AFT72338.1             0.136  51  0.115  18  0.155   8  0.112   0.114 N  0.510      SignalP-TM
AFT72339.1             0.139  18  0.136  52  0.212  48  0.095   0.121 N  0.510      SignalP-TM
AFT72340.1             0.115  34  0.126  42  0.218  33  0.107   0.117 N  0.570      SignalP-noTM
AFT72341.1             0.139  50  0.160  21  0.256  14  0.183   0.168 N  0.510      SignalP-TM
AFT72342.1             0.108  19  0.131  51  0.442  49  0.112   0.122 N  0.570      SignalP-noTM
AFT72343.1             0.173  23  0.204  23  0.453   4  0.269   0.228 N  0.510      SignalP-TM
AFT72344.1             0.129  32  0.151  32  0.275  42  0.152   0.151 N  0.570      SignalP-noTM
AFT72345.1             0.459  26  0.623  26  0.943  19  0.837   0.724 Y  0.570      SignalP-noTM
AFT72346.1             0.191  29  0.150  11  0.312   2  0.241   0.184 N  0.510      SignalP-TM
AFT72347.1             0.807  25  0.842  25  0.936   2  0.890   0.865 Y  0.570      SignalP-noTM
AFT72348.1             0.185  17  0.372  17  0.870  14  0.740   0.545 N  0.570      SignalP-noTM
AFT72349.1             0.137  22  0.298  16  0.854  12  0.654   0.465 N  0.570      SignalP-noTM
AFT72350.1             0.123  30  0.133  30  0.226  26  0.150   0.139 N  0.510      SignalP-TM
AFT72351.1             0.143  27  0.111  27  0.139   2  0.089   0.101 N  0.570      SignalP-noTM
AFT72352.1             0.159  31  0.128  31  0.259  50  0.111   0.122 N  0.510      SignalP-TM
AFT72353.1             0.155  57  0.117  57  0.173  39  0.077   0.098 N  0.570      SignalP-noTM
AFT72354.1             0.244  20  0.334  20  0.597   2  0.487   0.406 N  0.570      SignalP-noTM
AFT72355.1             0.364  25  0.245  25  0.280  22  0.150   0.210 N  0.510      SignalP-TM
AFT72356.1             0.123  36  0.125  11  0.203   3  0.151   0.135 N  0.510      SignalP-TM
AFT72357.1             0.262  27  0.171  40  0.384   1  0.156   0.165 N  0.510      SignalP-TM
AFT72358.1             0.275  20  0.186  20  0.183  19  0.130   0.160 N  0.570      SignalP-noTM
AFT72359.1             0.100  25  0.109  63  0.125  57  0.098   0.104 N  0.570      SignalP-noTM
AFT72360.1             0.107  49  0.104  69  0.119  57  0.092   0.099 N  0.570      SignalP-noTM
AFT72361.1             0.126  26  0.112  26  0.168   2  0.090   0.102 N  0.570      SignalP-noTM
AFT72362.1             0.197  26  0.214  26  0.337  24  0.243   0.225 N  0.510      SignalP-TM
AFT72363.1             0.507  42  0.568  42  0.766  39  0.450   0.524 Y  0.510      SignalP-TM
AFT72364.1             0.235  35  0.269  35  0.433  24  0.324   0.290 N  0.510      SignalP-TM
AFT72365.1             0.686  26  0.497  26  0.658   7  0.468   0.487 N  0.510      SignalP-TM
AFT72366.1             0.103  49  0.103  29  0.128  23  0.103   0.103 N  0.570      SignalP-noTM
AFT72367.1             0.131  20  0.132  20  0.194  18  0.134   0.133 N  0.570      SignalP-noTM
AFT72368.1             0.139  36  0.112  36  0.138  33  0.075   0.094 N  0.570      SignalP-noTM
AFT72369.1             0.170  23  0.190  23  0.392  20  0.195   0.192 N  0.570      SignalP-noTM
AFT72370.1             0.139  65  0.112  65  0.146  38  0.097   0.105 N  0.570      SignalP-noTM
AFT72371.1             0.140  31  0.123  31  0.128   3  0.099   0.112 N  0.570      SignalP-noTM
AFT72372.1             0.142  20  0.352  20  0.938   1  0.895   0.607 Y  0.570      SignalP-noTM
AFT72373.1             0.425  34  0.307  34  0.360  33  0.212   0.263 N  0.570      SignalP-noTM
AFT72374.1             0.113  29  0.106  11  0.158  57  0.119   0.111 N  0.510      SignalP-TM
AFT72375.1             0.146  49  0.116  11  0.176   1  0.134   0.124 N  0.570      SignalP-noTM
AFT72376.1             0.118  26  0.109  26  0.149   2  0.095   0.102 N  0.570      SignalP-noTM
AFT72377.1             0.133  24  0.196  24  0.509  21  0.307   0.248 N  0.570      SignalP-noTM
AFT72378.1             0.122  25  0.121  11  0.235   2  0.147   0.133 N  0.570      SignalP-noTM
AFT72379.1             0.127  22  0.115  22  0.138  21  0.094   0.105 N  0.570      SignalP-noTM
AFT72380.1             0.111  51  0.111  51  0.156  49  0.096   0.104 N  0.570      SignalP-noTM
AFT72381.1             0.103  53  0.100  49  0.113  37  0.087   0.094 N  0.570      SignalP-noTM
AFT72382.1             0.133  43  0.118  52  0.134  50  0.093   0.107 N  0.570      SignalP-noTM
AFT72383.1             0.344  31  0.257  31  0.562   2  0.241   0.251 N  0.510      SignalP-TM
AFT72384.1             0.118  23  0.098  70  0.146   1  0.089   0.094 N  0.570      SignalP-noTM
AFT72385.1             0.601  26  0.624  26  0.904  19  0.699   0.659 Y  0.570      SignalP-noTM
AFT72386.1             0.114  66  0.122  66  0.219  62  0.101   0.114 N  0.510      SignalP-TM
AFT72387.1             0.103  42  0.111  11  0.159   2  0.124   0.117 N  0.570      SignalP-noTM
AFT72388.1             0.114  20  0.120  11  0.199   2  0.141   0.130 N  0.570      SignalP-noTM
AFT72389.1             0.198  26  0.172  26  0.248  25  0.118   0.147 N  0.570      SignalP-noTM
AFT72390.1             0.115  62  0.114  49  0.144  38  0.089   0.102 N  0.570      SignalP-noTM
AFT72391.1             0.105  40  0.103  69  0.113  59  0.084   0.094 N  0.570      SignalP-noTM
AFT72392.1             0.121  58  0.120  11  0.186   1  0.141   0.129 N  0.570      SignalP-noTM
AFT72393.1             0.105  44  0.111  44  0.143  43  0.107   0.109 N  0.570      SignalP-noTM
AFT72394.1             0.111  30  0.109  30  0.122  26  0.101   0.105 N  0.570      SignalP-noTM
AFT72395.1             0.163  43  0.148  13  0.285  12  0.186   0.166 N  0.570      SignalP-noTM
AFT72396.1             0.195  19  0.151  19  0.154  14  0.109   0.131 N  0.570      SignalP-noTM
AFT72397.1             0.130  62  0.143  48  0.229  38  0.126   0.135 N  0.570      SignalP-noTM
AFT72398.1             0.114  55  0.138  35  0.244  23  0.142   0.140 N  0.570      SignalP-noTM
AFT72399.1             0.138  26  0.148  11  0.301   1  0.213   0.179 N  0.570      SignalP-noTM
AFT72400.1             0.111  64  0.111  20  0.149   8  0.113   0.112 N  0.570      SignalP-noTM
AFT72401.1             0.272  41  0.258  41  0.391  39  0.196   0.235 N  0.510      SignalP-TM
AFT72402.1             0.340  17  0.501  17  0.875   1  0.760   0.623 Y  0.570      SignalP-noTM
AFT72403.1             0.683  24  0.735  24  0.918  20  0.823   0.777 Y  0.570      SignalP-noTM
AFT72404.1             0.101  41  0.121  12  0.201   6  0.148   0.133 N  0.570      SignalP-noTM
AFT72405.1             0.138  41  0.107  26  0.152  23  0.099   0.104 N  0.510      SignalP-TM
AFT72406.1             0.115  29  0.132  52  0.224  49  0.124   0.128 N  0.570      SignalP-noTM
AFT72407.1             0.262  65  0.160  65  0.132  20  0.094   0.129 N  0.570      SignalP-noTM
AFT72408.1             0.198  24  0.238  24  0.474   1  0.320   0.268 N  0.510      SignalP-TM
AFT72409.1             0.223  34  0.167  34  0.170  29  0.100   0.135 N  0.570      SignalP-noTM
AFT72410.1             0.102  70  0.108  49  0.147  43  0.092   0.100 N  0.570      SignalP-noTM
AFT72411.1             0.161  26  0.187  26  0.387   1  0.255   0.212 N  0.510      SignalP-TM
AFT72412.1             0.126  41  0.108  41  0.119  39  0.085   0.097 N  0.570      SignalP-noTM
AFT72413.1             0.603  22  0.648  22  0.855  19  0.732   0.687 Y  0.570      SignalP-noTM
AFT72414.1             0.188  21  0.418  19  0.961   1  0.942   0.664 Y  0.570      SignalP-noTM
AFT72415.1             0.263  17  0.487  17  0.945   1  0.908   0.685 Y  0.570      SignalP-noTM
AFT72416.1             0.132  38  0.111  38  0.138  46  0.092   0.102 N  0.570      SignalP-noTM
AFT72417.1             0.338  32  0.279  32  0.476   4  0.280   0.279 N  0.570      SignalP-noTM
AFT72418.1             0.127  41  0.157  12  0.305   2  0.251   0.201 N  0.570      SignalP-noTM
AFT72419.1             0.317  34  0.271  34  0.574  32  0.178   0.227 N  0.570      SignalP-noTM
AFT72420.1             0.155  34  0.171  34  0.244  32  0.186   0.176 N  0.510      SignalP-TM
AFT72421.1             0.123  42  0.139  11  0.290   3  0.199   0.167 N  0.570      SignalP-noTM
AFT72422.1             0.167  30  0.180  30  0.348  26  0.200   0.187 N  0.510      SignalP-TM
AFT72423.1             0.591  22  0.726  22  0.941   1  0.895   0.805 Y  0.570      SignalP-noTM
AFT72424.1             0.199  51  0.218  51  0.423  46  0.154   0.188 N  0.570      SignalP-noTM
AFT72425.1             0.116  36  0.106  32  0.144  31  0.096   0.102 N  0.570      SignalP-noTM
AFT72426.1             0.113  67  0.120  52  0.156  46  0.108   0.114 N  0.570      SignalP-noTM
AFT72427.1             0.108  70  0.099  36  0.119  26  0.090   0.096 N  0.510      SignalP-TM
AFT72428.1             0.120  64  0.108  39  0.127  29  0.104   0.106 N  0.570      SignalP-noTM
AFT72429.1             0.130  31  0.108  31  0.107  47  0.078   0.094 N  0.570      SignalP-noTM
AFT72430.1             0.229  20  0.179  20  0.208  46  0.138   0.160 N  0.570      SignalP-noTM
[truncated: 26,619 more chars]
