# Supplementary material for: Comparative Genomics Reveals Evidence of Genome Reduction and High Extracellular Protein Degradation Potential in Kangiella
Source: Front Microbiol. 2018 Jun 7;9:1224. doi: 10.3389/fmicb.2018.01224 (PMC6000758; doi:10.3389/fmicb.2018.01224)
Supplement: MATERIAL S3 — Peptidase genes predicted with MEROPS batch BLAST and SignalP prediction of 23 genomes corresponding to Supplementary Table S8. [file Data_Sheet_3.ZIP › Supplementary material 3/Alcanivorax_pacificus_W11-5.merops.batch_blastp.txt]

AJD46461.1	M03A	4-676	E470	H469, H473, E499	MER0001161	3-678	4.30e-227
AJD46489.1	A08	24-160	D113, D140		MER0001313	23-161	7.50e-34
AJD46531.1	T03	36-546	T365		MER0001978	59-571	1.90e-100
AJD46552.1	S33	3-317	S137, D269, H297		MER0059846	18-328	6.80e-58
AJD46553.1	S09C	186-232	<S, D198, H230		MER0003558	559-605	8.60e-05
AJD46555.1	M16B	63-273	N102E, L174E	S99H, A103H, L182E	MER0237414	31-244	5.60e-42
AJD46556.1	M16B	29-204	E71, E141	H68, H72, E147	MER0195774	38-213	3.50e-42
AJD46597.1	S33	67-309	S152, D267, H296		MER0031618	35-282	2.10e-13
AJD46616.1	M24B	170-433	H242, H349, H360	D259, D270, H353, E383, E407	MER0001244	172-433	2.20e-88
AJD46698.1	S09X	12-114	S111, >D, >H		MER0017248	68-168	2.50e-06
AJD46712.1	C26	5-208	C84, H192, E194		MER0065588	3-194	2.30e-37
AJD46718.1	S41A	192-359	S293, K318		MER0001425	191-360	2.50e-51
AJD46719.1	M23B	259-374	G357H	L282D, Y359H	MER0005300	293-408	2.50e-30
AJD46740.1	S33	9-320	S115, D269, H297		MER0000431	1-310	1.80e-62
AJD46744.1	S09X	16-245	S118, D200, H228		MER0017248	59-285	2.40e-26
AJD46744.1	S33	9-176	S118, >D, >H		MER0044847	25-193	1.10e-07
AJD46754.1	T01B	7-179	T7		MER0001627	2-174	2.40e-60
AJD46769.1	C44	21-385	C21		MER0198917	37-407	4.70e-81
AJD46784.1	S33	8-253	S89, D215, H243		MER0017142	2-245	1.40e-41
AJD46835.1	C56	75-144	A98E, C135, I136H		MER0160094	117-186	5.80e-19
AJD46894.1	S09C	10-175	S72, D150, H175		MER0107796	5-172	5.00e-35
AJD46901.1	S33	101-148	S128, >D, >H		MER0210990	101-148	4.40e-08
AJD46901.1	S33	11-73	>S, >D, >H		MER0026339	2-63	3.50e-05
AJD46956.1	M23B	171-406	H382	H301, D305, H384	MER0003380	189-417	2.10e-42
AJD47031.1	S45	259-623	S259		MER0003339	239-577	5.50e-29
AJD47064.1	A08	17-166	D120, D147		MER0001313	10-160	2.10e-25
AJD47102.1	C56	88-158	Q106E, C131, H132		MER0014721	208-270	1.80e-07
AJD47110.1	S12	134-293	S161, K164, Y267		MER0011700	60-234	7.70e-08
AJD47132.1	M17	17-491	K273, R347	K261, D266, D284, D343, E345	MER0001236	17-498	1.10e-123
AJD47160.1	S13	35-478	S72, K75, S317		MER0011571	21-453	2.00e-53
AJD47184.1	C26	9-238	C85, H179, E181		MER0045886	14-236	5.70e-53
AJD47221.1	M90	56-250	E155	H154, H158, E214	MER0217243	50-247	5.20e-41
AJD47242.1	C56	1047-1142	A1057E, F1092C, S1093H		MER0042827	1072-1167	9.40e-26
AJD47277.1	S12	59-217	S97, K100, Y185		MER0011718	64-225	1.50e-22
AJD47284.1	S01C	98-430	H115, D145, S219		MER0001372	92-422	1.20e-82
AJD47297.1	I39	529-1404			MER0034541	278-1160	1.40e-51
AJD47297.1	I39	1606-1849			MER0034541	1382-1635	1.80e-06
AJD47323.1	U62	31-495			MER0016301	2-470	4.00e-166
AJD47326.1	U62	43-456			MER0016222	36-450	3.50e-95
AJD47345.1	S01C	94-366	H111, D141, S215		MER0001372	91-367	7.00e-62
AJD47349.1	S09C	54-140	S112, >D, >H		MER0033244	160-245	4.10e-06
AJD47393.1	M23B	170-301	H287	H208, D212, H289	MER0069741	257-387	2.10e-29
AJD47395.1	T05	184-399	T184		MER0011829	215-441	3.20e-47
AJD47399.1	A24A	52-265	D149, D214		MER0000870	52-264	9.10e-43
AJD47403.1	S12	7-134	S12, K15, Y107		MER0002489	99-228	3.10e-15
AJD47494.1	S09C	43-134	S125, >D, >H		MER0017368	169-255	5.20e-11
AJD47494.1	S33	43-140	S125, >D, >H		MER0011785	110-203	2.10e-05
AJD47498.1	S09C	61-293	S154, D249, H279		MER0034548	71-309	1.90e-30
AJD47553.1	S09X	72-131	>S, >D, >H		MER0033274	647-706	9.30e-09
AJD47565.1	S01A	31-284	H77, D131, S234		MER0016597	128-390	7.70e-30
AJD47573.1	S54	127-278	X205S, H257		MER0035255	127-285	2.10e-29
AJD47634.1	S33	11-279	D96S, D236, H267		MER0031617	87-349	1.60e-21
AJD47696.1	M48C	72-258	X134E	X133H, X137H, E199	MER0031491	75-260	5.50e-26
AJD47919.1	M48B	86-291	E148	H147, H151, E224	MER0002637	78-286	7.50e-53
AJD47927.1	S45	334-772	<S		MER0006198	286-710	1.60e-16
AJD47972.1	M75	22-430			MER0042581	41-446	2.10e-135
AJD47980.1	S33	8-179	S117, >D, >H		MER0033247	19-189	1.10e-14
AJD47980.1	S09C	33-123	S117, >D, >H		MER0017368	170-252	1.10e-06
AJD47981.1	M61	2-469	E280	H279, H283, E313	MER0073084	28-504	1.40e-147
AJD48033.1	S33	42-99	S75, >D, >H		MER0031610	107-165	9.10e-05
AJD48034.1	S33	12-278	S99, D199, H260		MER0036115	29-307	1.30e-33
AJD48054.1	S09X	11-282	S153, D229, H262		MER0061081	4-276	1.90e-100
AJD48070.1	C44	2-235	C2		MER0011806	87-308	1.80e-37
AJD48087.1	S33	56-318	S154, D276, H304		MER0031611	47-320	3.20e-23
AJD48093.1	S49B	102-278	X157S, S179, K209		MER0321345	93-266	1.80e-24
AJD48110.1	S01A	29-269	H77, D128, S223		MER0001503	34-259	3.40e-37
AJD48115.1	S09X	84-225	S162, >D, >H		MER0033274	643-788	1.90e-14
AJD48127.1	M86	3-167	E161	H37, E42, H99	MER0127162	5-171	4.10e-26
AJD48133.1	I87	33-240			MER0192051	107-317	7.90e-08
AJD48157.1	S09X	75-318	S185, D313, >H		MER0030934	80-314	1.40e-49
AJD48251.1	S41A	371-549	S483, K508		MER0001295	355-531	2.90e-42
AJD48263.1	S33	63-288	S144, D271, >H		MER0036054	84-323	3.90e-17
AJD48313.1	M23B	140-206	>H	>H, >D, >H	MER0066182	1489-1553	3.20e-15
AJD48332.1	C39	58-190	Q61, C67, H152, D168		MER0014664	7-130	1.90e-10
AJD48357.1	S16	554-785	S693, K736		MER0000495	705-947	6.10e-62
AJD48362.1	M48C	91-251	E128	H127, H131, E189	MER0042387	89-246	2.40e-28
AJD48370.1	S49B	134-313	S178, S200, K230		MER0001300	134-313	1.50e-72
AJD48387.1	S16	531-770	S673, K716		MER0000485	537-776	2.40e-96
AJD48389.1	S14	21-213	S118, H143, D192		MER0000474	14-206	1.20e-91
AJD48443.1	C82A	52-154	H117, C133		MER0107825	129-231	7.20e-11
AJD48450.1	S24	89-200	S123, K160		MER0000569	85-198	4.10e-26
AJD48461.1	M01	218-427	E303, Y386	H302, H306, E325	MER0001001	212-421	1.40e-79
AJD48561.1	M38	66-312	D310	H73, H75, D180K, E213H, H222	MER0037714	75-332	5.60e-18
AJD48652.1	C26	58-190	C96, H186, E188		MER0043475	62-196	1.00e-08
AJD48658.1	S09X	72-224	S143, >D, >H		MER0042911	83-251	5.50e-13
AJD48672.1	S33	43-301	S122, P215D, H283		MER0031610	62-314	5.30e-14
AJD48754.1	S09X	1-161	S79, D134, H161		MER0209142	32-192	4.20e-08
AJD48765.1	C56	37-169	D89E, C115, H116		MER0002455	27-154	5.50e-30
AJD48770.1	M38	7-303	D248	H14, H16, K100, H137, H175	MER0061068	10-306	3.20e-100
AJD48803.1	M23B	146-267	Q247H	X167H, X176D, H249	MER0015415	477-609	5.20e-22
AJD48812.1	C26	240-499	C342, H478, E480		MER0065554	277-536	1.50e-91
AJD48825.1	M50B	10-198	E20	H19, H23, >D	MER0004480	13-201	3.40e-31
AJD48825.1	M50B	274-399	<E	<H, <H, >D	MER0004480	203-335	2.90e-23
AJD48833.1	M24A	1-255	H79	D97, D108, H171, E204, E235	MER0001243	1-255	2.80e-101
AJD48838.1	M20A	7-177	D71, E136	H69, D102, E137, E165, >H	MER0001272	5-174	2.00e-59
AJD48838.1	M20A	286-377	<D, <E	<H, <D, <E, <D/E, >H	MER0001272	174-265	2.40e-26
AJD48852.1	S33	21-189	S115, >D, >H		MER0035041	39-197	1.00e-07
AJD48879.1	S06	1264-1377	<H, <D, <S		MER0004115	372-488	5.60e-05
AJD48894.1	S26A	57-136	S70, K125		MER0000589	78-157	2.10e-27
AJD48894.1	S26A	137-257	<S, <K		MER0000589	200-323	8.10e-15
AJD48896.1	S01C	93-245	H109, D139, S212		MER0013623	98-250	6.40e-67
AJD48990.1	M48C	106-258	E141	H140, H144, E196	MER0042387	91-245	4.50e-17
AJD49069.1	S33	25-268	S108, D229, H257		MER0004146	38-283	2.60e-36
AJD49097.1	M48B	108-324	E171	H170, H174, E253	MER0006293	79-289	1.40e-15
AJD49116.1	M14B	58-199	R126, >E	H74, E77, H197	MER0003817	85-234	3.20e-08
AJD49138.1	S33	67-138	S114, >D, >H		MER0004146	71-143	4.50e-06
AJD49147.1	S11	33-385	S64, K67, S124		MER0000450	38-398	5.20e-94
AJD49165.1	S12	125-309	S125, K128, Y224		MER0281397	65-262	1.40e-08
AJD49227.1	U73	26-194			MER0492485	25-189	1.50e-19
AJD49244.1	C26	26-194	C81, H175, E177		MER0043394	24-187	2.20e-69
AJD49328.1	N06	9-347	A264N		MER0181656	7-345	1.10e-72
AJD49341.1	N06	10-85	<N		MER0181656	269-346	5.20e-10
AJD49433.1	S33	60-205	S140, >D, >H		MER0037236	29-177	5.80e-16
AJD49469.1	S09C	69-298	S160, E252D, H282		MER0034548	65-308	1.20e-23
AJD49480.1	M23B	150-260	H238	H158, D162, D240H	MER0003376	39-161	4.00e-13
AJD49537.1	S16	189-453	G371S, R414		MER0014135	206-470	6.20e-116
AJD49559.1	I87	16-332			MER0191412	19-328	5.70e-53
AJD49560.1	I87	78-344			MER0192051	92-360	8.50e-69
AJD49619.1	M24A	3-257	H80	D98, D109, H172, E205, E238	MER0001243	2-254	1.90e-68
AJD49648.1	C59	29-216	C29		MER0020029	4-192	4.30e-09
AJD49663.1	S33	316-557	C365S, D508, R536H		MER0036080	88-342	4.80e-06
AJD49685.1	S33	27-247	S99, D219, H247		MER0026339	22-256	9.00e-12
AJD49717.1	M41	367-643	E420	H419, H423, D497	MER0001620	365-639	6.10e-97
AJD49722.1	C26	224-366	C266, H350, E352		MER0115185	227-369	2.20e-71
AJD49757.1	S33	25-278	S130, D247, H276		MER0033247	15-271	7.80e-12
AJD49789.1	I02	34-85			MER0019073	21-73	1.60e-12
AJD49810.1	S33	13-120	S97, >D, >H		MER0037236	33-135	3.10e-10
AJD49822.1	S33	65-233	D159S, >D, >H		MER0031617	80-233	2.10e-15
AJD49842.1	S45	711-905	<S		MER0003306	465-654	4.10e-18
AJD49976.1	S33	24-246	S157, >D, >H		MER0044357	39-251	1.80e-43
AJD49976.1	S33	261-374	<S, D322, H355		MER0044357	340-449	8.20e-11
AJD50008.1	M38	209-367			MER0005767	1587-1742	1.50e-07
AJD50008.1	M38	57-146			MER0005767	1464-1556	4.60e-07
AJD50057.1	C44	2-232	C2		MER0003327	2-232	7.00e-79
AJD50092.1	I87	22-143			MER0192051	100-222	8.60e-09
AJD50093.1	S49C	73-147	S121, H140K		MER0042954	49-123	7.30e-11
AJD50093.1	S49C	180-245	<S, <K		MER0042954	138-203	2.60e-07
AJD50102.1	S09X	95-200	S120, D172, >H		MER0200434	127-237	5.00e-18
AJD50102.1	S33	91-159	S120, >D, >H		MER0017033	110-176	4.30e-05
