# Supplementary material for: Comparative Genomics Reveals Evidence of Genome Reduction and High Extracellular Protein Degradation Potential in Kangiella
Source: Front Microbiol. 2018 Jun 7;9:1224. doi: 10.3389/fmicb.2018.01224 (PMC6000758; doi:10.3389/fmicb.2018.01224)
Supplement: MATERIAL S3 — Peptidase genes predicted with MEROPS batch BLAST and SignalP prediction of 23 genomes corresponding to Supplementary Table S8. [file Data_Sheet_3.ZIP › Supplementary material 3/Alcanivorax_pacificus_W11-5.signalP.txt]

# SignalP-4.1 gram- predictions
# name                     Cmax  pos  Ymax  pos  Smax  pos  Smean   D     ?  Dmaxcut    Networks-used
AJD46425.1             0.115  50  0.107  50  0.127  48  0.087   0.098 N  0.570      SignalP-noTM
AJD46426.1             0.158  19  0.154  19  0.208   2  0.156   0.155 N  0.570      SignalP-noTM
AJD46427.1             0.133  17  0.145  17  0.189  13  0.146   0.145 N  0.570      SignalP-noTM
AJD46428.1             0.109  55  0.111  11  0.178   2  0.119   0.115 N  0.570      SignalP-noTM
AJD46429.1             0.167  21  0.133  21  0.153  18  0.108   0.121 N  0.570      SignalP-noTM
AJD46430.1             0.166  21  0.136  21  0.155  18  0.104   0.121 N  0.570      SignalP-noTM
AJD46431.1             0.174  45  0.127  11  0.241   1  0.158   0.138 N  0.510      SignalP-TM
AJD46432.1             0.135  42  0.108  42  0.116  45  0.078   0.094 N  0.570      SignalP-noTM
AJD46433.1             0.199  29  0.122  29  0.143   2  0.075   0.100 N  0.570      SignalP-noTM
AJD46434.1             0.188  25  0.172  25  0.268  23  0.146   0.160 N  0.570      SignalP-noTM
AJD46435.1             0.134  46  0.112  46  0.119  20  0.087   0.101 N  0.570      SignalP-noTM
AJD46436.1             0.245  25  0.373  25  0.768  23  0.541   0.435 N  0.510      SignalP-TM
AJD46437.1             0.146  33  0.225  30  0.640  15  0.380   0.297 N  0.570      SignalP-noTM
AJD46438.1             0.138  48  0.153  22  0.283  11  0.219   0.177 N  0.510      SignalP-TM
AJD46439.1             0.215  18  0.291  18  0.557   6  0.404   0.333 N  0.510      SignalP-TM
AJD46440.1             0.495  23  0.627  23  0.938   2  0.827   0.721 Y  0.570      SignalP-noTM
AJD46441.1             0.110  50  0.109  24  0.126  48  0.107   0.108 N  0.570      SignalP-noTM
AJD46442.1             0.132  25  0.115  25  0.128  58  0.107   0.112 N  0.510      SignalP-TM
AJD46443.1             0.266  23  0.155  23  0.174   2  0.103   0.136 N  0.510      SignalP-TM
AJD46444.1             0.157  34  0.143  34  0.211  29  0.135   0.139 N  0.570      SignalP-noTM
AJD46445.1             0.128  28  0.117  28  0.118  26  0.096   0.107 N  0.570      SignalP-noTM
AJD46446.1             0.136  29  0.176  29  0.398  28  0.196   0.184 N  0.510      SignalP-TM
AJD46447.1             0.106  32  0.098  68  0.104  56  0.083   0.091 N  0.570      SignalP-noTM
AJD46448.1             0.122  36  0.192  36  0.389  31  0.193   0.192 N  0.510      SignalP-TM
AJD46449.1             0.404  29  0.311  29  0.508   8  0.273   0.297 N  0.510      SignalP-TM
AJD46450.1             0.129  17  0.157  17  0.274  11  0.181   0.168 N  0.570      SignalP-noTM
AJD46451.1             0.105  40  0.113  11  0.208   1  0.114   0.114 N  0.570      SignalP-noTM
AJD46452.1             0.145  24  0.226  16  0.463  15  0.369   0.293 N  0.570      SignalP-noTM
AJD46453.1             0.118  49  0.106  49  0.113  67  0.085   0.096 N  0.570      SignalP-noTM
AJD46454.1             0.518  23  0.684  23  0.959   9  0.915   0.793 Y  0.570      SignalP-noTM
AJD46455.1             0.188  23  0.187  23  0.361   1  0.217   0.201 N  0.570      SignalP-noTM
AJD46456.1             0.273  26  0.220  26  0.418   4  0.261   0.240 N  0.570      SignalP-noTM
AJD46457.1             0.108  23  0.113  48  0.136  38  0.100   0.107 N  0.570      SignalP-noTM
AJD46458.1             0.164  31  0.136  21  0.281   1  0.161   0.148 N  0.570      SignalP-noTM
AJD46459.1             0.275  15  0.351  15  0.624  11  0.447   0.396 N  0.570      SignalP-noTM
AJD46460.1             0.113  45  0.110  16  0.183   2  0.120   0.115 N  0.570      SignalP-noTM
AJD46461.1             0.111  40  0.102  70  0.112  61  0.089   0.096 N  0.570      SignalP-noTM
AJD46462.1             0.109  51  0.140  11  0.361   1  0.168   0.153 N  0.570      SignalP-noTM
AJD46463.1             0.126  57  0.111  57  0.116  45  0.090   0.101 N  0.570      SignalP-noTM
AJD46464.1             0.135  52  0.106  31  0.126   2  0.102   0.104 N  0.570      SignalP-noTM
AJD46465.1             0.277  21  0.432  21  0.831  13  0.673   0.546 N  0.570      SignalP-noTM
AJD46466.1             0.199  49  0.152  49  0.279  10  0.138   0.145 N  0.570      SignalP-noTM
AJD46467.1             0.104  30  0.101  69  0.114  66  0.087   0.094 N  0.570      SignalP-noTM
AJD46468.1             0.138  34  0.176  34  0.302  32  0.174   0.176 N  0.510      SignalP-TM
AJD46469.1             0.341  25  0.375  25  0.575  21  0.332   0.359 N  0.510      SignalP-TM
AJD46470.1             0.137  36  0.145  11  0.313   1  0.194   0.163 N  0.510      SignalP-TM
AJD46471.1             0.127  32  0.181  12  0.422   6  0.340   0.240 N  0.510      SignalP-TM
AJD46472.1             0.124  45  0.109  23  0.148  18  0.108   0.109 N  0.510      SignalP-TM
AJD46473.1             0.147  46  0.112  32  0.165   7  0.108   0.110 N  0.570      SignalP-noTM
AJD46474.1             0.137  27  0.198  27  0.448   3  0.285   0.230 N  0.510      SignalP-TM
AJD46475.1             0.112  21  0.121  21  0.231  19  0.127   0.124 N  0.570      SignalP-noTM
AJD46476.1             0.123  26  0.105  60  0.118  46  0.086   0.096 N  0.570      SignalP-noTM
AJD46477.1             0.311  20  0.285  20  0.357  19  0.255   0.271 N  0.570      SignalP-noTM
AJD46478.1             0.106  67  0.112  11  0.166   2  0.131   0.121 N  0.570      SignalP-noTM
AJD46479.1             0.123  27  0.110  11  0.190   1  0.116   0.113 N  0.570      SignalP-noTM
AJD46480.1             0.106  62  0.103  62  0.128   3  0.101   0.102 N  0.570      SignalP-noTM
AJD46481.1             0.163  20  0.259  20  0.541  17  0.362   0.307 N  0.570      SignalP-noTM
AJD46482.1             0.172  20  0.150  20  0.253   1  0.151   0.150 N  0.570      SignalP-noTM
AJD46483.1             0.831  20  0.810  20  0.922  18  0.769   0.791 Y  0.570      SignalP-noTM
AJD46484.1             0.160  16  0.147  34  0.224  27  0.106   0.128 N  0.570      SignalP-noTM
AJD46485.1             0.183  28  0.244  28  0.642   9  0.452   0.342 N  0.570      SignalP-noTM
AJD46486.1             0.106  31  0.174  13  0.333   5  0.313   0.225 N  0.510      SignalP-TM
AJD46487.1             0.454  30  0.270  30  0.424  10  0.239   0.256 N  0.570      SignalP-noTM
AJD46488.1             0.101  22  0.111  61  0.140  53  0.096   0.104 N  0.570      SignalP-noTM
AJD46489.1             0.280  22  0.473  22  0.929  20  0.805   0.629 Y  0.570      SignalP-noTM
AJD46490.1             0.111  37  0.106  56  0.130  48  0.089   0.098 N  0.570      SignalP-noTM
AJD46491.1             0.101  21  0.111  30  0.143  26  0.107   0.109 N  0.570      SignalP-noTM
AJD46492.1             0.123  36  0.099  68  0.101  57  0.080   0.090 N  0.570      SignalP-noTM
AJD46493.1             0.235  30  0.187  11  0.432   4  0.366   0.253 N  0.510      SignalP-TM
AJD46494.1             0.124  27  0.102  27  0.116  24  0.082   0.092 N  0.570      SignalP-noTM
AJD46495.1             0.255  26  0.159  26  0.193  38  0.098   0.130 N  0.570      SignalP-noTM
AJD46496.1             0.121  56  0.119  11  0.175   2  0.143   0.130 N  0.570      SignalP-noTM
AJD46497.1             0.215  22  0.156  22  0.153  19  0.115   0.137 N  0.570      SignalP-noTM
AJD46498.1             0.144  10  0.127  11  0.206   4  0.167   0.146 N  0.570      SignalP-noTM
AJD46499.1             0.105  24  0.131  11  0.224   2  0.170   0.150 N  0.570      SignalP-noTM
AJD46500.1             0.156  57  0.142  57  0.221   1  0.125   0.134 N  0.570      SignalP-noTM
AJD46501.1             0.374  24  0.599  24  0.989  12  0.958   0.768 Y  0.570      SignalP-noTM
AJD46502.1             0.129  43  0.116  11  0.192   3  0.134   0.124 N  0.570      SignalP-noTM
AJD46503.1             0.119  66  0.122  39  0.151  36  0.114   0.118 N  0.570      SignalP-noTM
AJD46504.1             0.126  48  0.125  48  0.187  31  0.122   0.124 N  0.510      SignalP-TM
AJD46505.1             0.472  23  0.282  23  0.253  11  0.188   0.238 N  0.570      SignalP-noTM
AJD46506.1             0.121  24  0.166  11  0.443   2  0.255   0.208 N  0.570      SignalP-noTM
AJD46507.1             0.375  44  0.204  44  0.203  30  0.125   0.167 N  0.570      SignalP-noTM
AJD46508.1             0.152  22  0.160  22  0.204   1  0.168   0.164 N  0.570      SignalP-noTM
AJD46509.1             0.103  26  0.137  11  0.269   1  0.181   0.158 N  0.570      SignalP-noTM
AJD46510.1             0.123  21  0.143  21  0.207  11  0.161   0.151 N  0.570      SignalP-noTM
AJD46511.1             0.136  35  0.119  35  0.178  34  0.100   0.110 N  0.570      SignalP-noTM
AJD46512.1             0.243  33  0.124  33  0.126  45  0.066   0.103 N  0.510      SignalP-TM
AJD46513.1             0.593  22  0.744  22  0.963  15  0.915   0.825 Y  0.570      SignalP-noTM
AJD46514.1             0.121  64  0.189  23  0.477  15  0.273   0.220 N  0.510      SignalP-TM
AJD46515.1             0.164  33  0.122  11  0.207   5  0.154   0.134 N  0.510      SignalP-TM
AJD46516.1             0.149  23  0.268  23  0.600  19  0.412   0.321 N  0.510      SignalP-TM
AJD46517.1             0.130  46  0.124  46  0.183   9  0.108   0.117 N  0.570      SignalP-noTM
AJD46518.1             0.123  61  0.109  61  0.127  52  0.088   0.099 N  0.570      SignalP-noTM
AJD46519.1             0.102  61  0.114  42  0.144  35  0.110   0.112 N  0.570      SignalP-noTM
AJD46520.1             0.228  24  0.127  24  0.206   1  0.110   0.121 N  0.510      SignalP-TM
AJD46521.1             0.162  67  0.173  23  0.312   1  0.195   0.181 N  0.510      SignalP-TM
AJD46522.1             0.164  29  0.289  18  0.783   1  0.615   0.443 N  0.570      SignalP-noTM
AJD46523.1             0.890  23  0.885  23  0.929  19  0.884   0.884 Y  0.570      SignalP-noTM
AJD46524.1             0.139  66  0.137  11  0.222   1  0.192   0.157 N  0.510      SignalP-TM
AJD46525.1             0.173  40  0.150  40  0.209   2  0.123   0.140 N  0.510      SignalP-TM
AJD46526.1             0.116  23  0.113  11  0.160   1  0.125   0.118 N  0.570      SignalP-noTM
AJD46527.1             0.102  48  0.118  17  0.178   9  0.130   0.124 N  0.570      SignalP-noTM
AJD46528.1             0.437  30  0.513  30  0.824  13  0.668   0.570 Y  0.510      SignalP-TM
AJD46529.1             0.867  22  0.757  22  0.817   2  0.717   0.738 Y  0.570      SignalP-noTM
AJD46530.1             0.119  24  0.194  11  0.449   2  0.400   0.271 N  0.510      SignalP-TM
AJD46531.1             0.834  20  0.767  20  0.820  18  0.631   0.716 Y  0.510      SignalP-TM
AJD46532.1             0.104  38  0.115  11  0.173   1  0.126   0.120 N  0.570      SignalP-noTM
AJD46533.1             0.121  35  0.099  57  0.096  69  0.073   0.087 N  0.570      SignalP-noTM
AJD46534.1             0.232  46  0.201  46  0.309  33  0.163   0.187 N  0.510      SignalP-TM
AJD46535.1             0.107  34  0.097  15  0.140   3  0.095   0.096 N  0.570      SignalP-noTM
AJD46536.1             0.110  49  0.113  11  0.195   1  0.119   0.116 N  0.570      SignalP-noTM
AJD46537.1             0.219  23  0.186  23  0.212  37  0.167   0.177 N  0.570      SignalP-noTM
AJD46538.1             0.113  34  0.120  34  0.188  31  0.127   0.123 N  0.570      SignalP-noTM
AJD46539.1             0.108  27  0.117  48  0.154  39  0.099   0.109 N  0.570      SignalP-noTM
AJD46540.1             0.349  27  0.451  27  0.893  10  0.696   0.566 N  0.570      SignalP-noTM
AJD46541.1             0.767  24  0.845  24  0.974  13  0.930   0.885 Y  0.570      SignalP-noTM
AJD46542.1             0.105  50  0.108  12  0.151   2  0.115   0.111 N  0.570      SignalP-noTM
AJD46543.1             0.108  30  0.097  30  0.114   2  0.084   0.091 N  0.570      SignalP-noTM
AJD46544.1             0.174  38  0.155  38  0.253  36  0.109   0.133 N  0.570      SignalP-noTM
AJD46545.1             0.199  34  0.231  34  0.543  32  0.208   0.220 N  0.570      SignalP-noTM
AJD46546.1             0.470  27  0.575  27  0.937  17  0.806   0.684 Y  0.570      SignalP-noTM
AJD46547.1             0.108  21  0.112  54  0.152   1  0.111   0.111 N  0.570      SignalP-noTM
AJD46548.1             0.175  20  0.137  20  0.156   4  0.115   0.127 N  0.570      SignalP-noTM
AJD46549.1             0.160  33  0.152  11  0.298   2  0.232   0.181 N  0.510      SignalP-TM
AJD46550.1             0.147  27  0.097  11  0.133   2  0.091   0.095 N  0.510      SignalP-TM
AJD46551.1             0.310  25  0.180  25  0.142   5  0.112   0.148 N  0.570      SignalP-noTM
AJD46552.1             0.146  54  0.152  11  0.312   2  0.229   0.189 N  0.570      SignalP-noTM
AJD46553.1             0.756  24  0.755  24  0.912  21  0.801   0.777 Y  0.570      SignalP-noTM
AJD46554.1             0.118  65  0.106  12  0.149   3  0.114   0.110 N  0.570      SignalP-noTM
AJD46555.1             0.143  30  0.212  30  0.494   1  0.279   0.236 N  0.510      SignalP-TM
AJD46556.1             0.712  19  0.783  19  0.944  17  0.846   0.813 Y  0.570      SignalP-noTM
AJD46557.1             0.103  39  0.101  70  0.108  62  0.086   0.094 N  0.570      SignalP-noTM
AJD46558.1             0.117  62  0.111  15  0.136  12  0.124   0.117 N  0.570      SignalP-noTM
AJD46559.1             0.116  63  0.133  20  0.234  15  0.173   0.152 N  0.570      SignalP-noTM
AJD46560.1             0.138  40  0.119  23  0.154  19  0.111   0.116 N  0.570      SignalP-noTM
AJD46561.1             0.170  23  0.287  16  0.746   5  0.656   0.423 N  0.510      SignalP-TM
AJD46562.1             0.144  33  0.116  33  0.116  32  0.087   0.102 N  0.570      SignalP-noTM
AJD46563.1             0.118  33  0.114  11  0.171   3  0.132   0.123 N  0.570      SignalP-noTM
AJD46564.1             0.110  54  0.122  38  0.175  34  0.133   0.128 N  0.570      SignalP-noTM
AJD46565.1             0.108  39  0.098  66  0.110  51  0.087   0.093 N  0.570      SignalP-noTM
AJD46566.1             0.119  38  0.103  38  0.113  37  0.087   0.095 N  0.570      SignalP-noTM
AJD46567.1             0.260  20  0.208  20  0.241   3  0.174   0.192 N  0.570      SignalP-noTM
AJD46568.1             0.209  24  0.166  24  0.193   1  0.129   0.152 N  0.510      SignalP-TM
AJD46569.1             0.121  33  0.123  11  0.197   1  0.149   0.135 N  0.570      SignalP-noTM
AJD46570.1             0.116  38  0.138  15  0.237   9  0.180   0.158 N  0.570      SignalP-noTM
AJD46571.1             0.116  20  0.135  51  0.258  45  0.114   0.126 N  0.570      SignalP-noTM
AJD46572.1             0.117  44  0.113  44  0.166  43  0.102   0.108 N  0.570      SignalP-noTM
AJD46573.1             0.137  20  0.106  46  0.120  42  0.085   0.096 N  0.570      SignalP-noTM
AJD46574.1             0.120  67  0.112  67  0.158  54  0.087   0.100 N  0.570      SignalP-noTM
AJD46575.1             0.150  34  0.122  49  0.163  43  0.089   0.107 N  0.570      SignalP-noTM
AJD46576.1             0.134  23  0.114  23  0.147   6  0.111   0.113 N  0.570      SignalP-noTM
AJD46577.1             0.107  40  0.121  35  0.167  25  0.107   0.115 N  0.570      SignalP-noTM
AJD46578.1             0.406  21  0.603  21  0.948  18  0.898   0.742 Y  0.570      SignalP-noTM
AJD46579.1             0.881  21  0.905  21  0.973   8  0.931   0.917 Y  0.570      SignalP-noTM
AJD46580.1             0.349  25  0.576  25  0.971  22  0.933   0.744 Y  0.570      SignalP-noTM
AJD46581.1             0.170  37  0.159  23  0.252  23  0.191   0.174 N  0.570      SignalP-noTM
AJD46582.1             0.120  38  0.125  38  0.163  52  0.120   0.122 N  0.570      SignalP-noTM
AJD46583.1             0.552  23  0.689  23  0.941   5  0.892   0.785 Y  0.570      SignalP-noTM
AJD46584.1             0.151  30  0.195  25  0.366  17  0.267   0.229 N  0.570      SignalP-noTM
AJD46585.1             0.113  53  0.136  11  0.265   3  0.180   0.157 N  0.570      SignalP-noTM
AJD46586.1             0.191  21  0.175  21  0.343   2  0.189   0.180 N  0.510      SignalP-TM
AJD46587.1             0.221  36  0.155  36  0.242   2  0.116   0.137 N  0.570      SignalP-noTM
AJD46588.1             0.113  37  0.105  37  0.130   3  0.093   0.099 N  0.570      SignalP-noTM
AJD46589.1             0.173  30  0.131  30  0.173   1  0.101   0.117 N  0.570      SignalP-noTM
AJD46590.1             0.103  28  0.117  20  0.159  10  0.133   0.125 N  0.570      SignalP-noTM
AJD46591.1             0.110  23  0.114  11  0.152   6  0.132   0.122 N  0.570      SignalP-noTM
AJD46592.1             0.141  24  0.126  24  0.150   4  0.115   0.121 N  0.570      SignalP-noTM
AJD46593.1             0.168  29  0.138  29  0.246   3  0.151   0.144 N  0.570      SignalP-noTM
AJD46594.1             0.111  19  0.152  11  0.324   4  0.223   0.185 N  0.570      SignalP-noTM
AJD46595.1             0.118  48  0.104  48  0.131   4  0.092   0.098 N  0.570      SignalP-noTM
AJD46596.1             0.131  14  0.139  14  0.214  13  0.141   0.140 N  0.570      SignalP-noTM
AJD46597.1             0.122  58  0.109  58  0.122  50  0.087   0.099 N  0.570      SignalP-noTM
AJD46598.1             0.597  24  0.719  24  0.960  20  0.873   0.791 Y  0.570      SignalP-noTM
AJD46599.1             0.671  23  0.662  23  0.817  15  0.709   0.684 Y  0.570      SignalP-noTM
AJD46600.1             0.564  23  0.718  23  0.963  11  0.922   0.814 Y  0.570      SignalP-noTM
AJD46601.1             0.888  25  0.908  25  0.959  21  0.927   0.917 Y  0.570      SignalP-noTM
AJD46602.1             0.239  24  0.440  24  0.931  11  0.847   0.631 Y  0.570      SignalP-noTM
AJD46603.1             0.185  18  0.412  18  0.957   1  0.927   0.654 Y  0.570      SignalP-noTM
AJD46604.1             0.446  34  0.384  34  0.972  12  0.717   0.541 N  0.570      SignalP-noTM
AJD46605.1             0.162  26  0.142  26  0.223   2  0.126   0.135 N  0.570      SignalP-noTM
AJD46606.1             0.123   8  0.114  43  0.183   1  0.112   0.113 N  0.570      SignalP-noTM
AJD46607.1             0.166  51  0.127  51  0.155  29  0.101   0.115 N  0.570      SignalP-noTM
AJD46608.1             0.573  18  0.685  18  0.887  10  0.802   0.740 Y  0.570      SignalP-noTM
AJD46609.1             0.173  26  0.228  26  0.408  23  0.298   0.261 N  0.570      SignalP-noTM
AJD46610.1             0.101  27  0.104  33  0.137   2  0.103   0.103 N  0.570      SignalP-noTM
AJD46611.1             0.129  28  0.161  11  0.362   1  0.257   0.197 N  0.510      SignalP-TM
AJD46612.1             0.120  52  0.165  12  0.304   9  0.273   0.216 N  0.570      SignalP-noTM
AJD46613.1             0.135  20  0.116  20  0.148  18  0.087   0.102 N  0.570      SignalP-noTM
AJD46614.1             0.103  26  0.107  36  0.134  24  0.102   0.105 N  0.570      SignalP-noTM
AJD46615.1             0.133  31  0.119  46  0.166  42  0.096   0.108 N  0.570      SignalP-noTM
AJD46616.1             0.112  30  0.145  11  0.283  10  0.203   0.172 N  0.570      SignalP-noTM
AJD46617.1             0.171  23  0.148  23  0.262  28  0.145   0.147 N  0.510      SignalP-TM
AJD46618.1             0.133  23  0.133  38  0.218  32  0.103   0.122 N  0.510      SignalP-TM
AJD46619.1             0.415  24  0.606  24  0.938  10  0.880   0.735 Y  0.570      SignalP-noTM
AJD46620.1             0.109  43  0.112  17  0.184  42  0.128   0.119 N  0.570      SignalP-noTM
AJD46621.1             0.109  61  0.100  41  0.114  34  0.093   0.097 N  0.570      SignalP-noTM
AJD46622.1             0.187  22  0.363  22  0.866   1  0.746   0.543 N  0.570      SignalP-noTM
AJD46623.1             0.194  38  0.144  13  0.258   7  0.214   0.170 N  0.510      SignalP-TM
AJD46624.1             0.528  28  0.700  28  0.971  25  0.901   0.794 Y  0.570      SignalP-noTM
AJD46625.1             0.333  21  0.555  21  0.958  19  0.926   0.729 Y  0.570      SignalP-noTM
AJD46626.1             0.358  38  0.463  38  0.746  25  0.469   0.465 N  0.510      SignalP-TM
AJD46627.1             0.152  22  0.330  22  0.926   1  0.765   0.535 N  0.570      SignalP-noTM
AJD46628.1             0.117  59  0.102  59  0.122   2  0.081   0.092 N  0.570      SignalP-noTM
AJD46629.1             0.111  39  0.101  64  0.115   2  0.083   0.093 N  0.570      SignalP-noTM
AJD46630.1             0.108  57  0.091  57  0.093  70  0.070   0.081 N  0.570      SignalP-noTM
AJD46631.1             0.122  35  0.120  23  0.170   3  0.122   0.121 N  0.570      SignalP-noTM
AJD46632.1             0.107  22  0.119  11  0.269   1  0.128   0.123 N  0.570      SignalP-noTM
AJD46633.1             0.162  22  0.145  32  0.306   1  0.151   0.147 N  0.510      SignalP-TM
AJD46634.1             0.215  22  0.201  22  0.319  21  0.196   0.198 N  0.570      SignalP-noTM
AJD46635.1             0.360  31  0.247  31  0.353  18  0.197   0.228 N  0.510      SignalP-TM
AJD46636.1             0.119  34  0.147  11  0.327   3  0.227   0.177 N  0.510      SignalP-TM
AJD46637.1             0.137  49  0.113  49  0.108  38  0.078   0.096 N  0.570      SignalP-noTM
AJD46638.1             0.110   7  0.113  11  0.153   5  0.132   0.122 N  0.570      SignalP-noTM
AJD46639.1             0.124  54  0.111  54  0.132   6  0.096   0.104 N  0.570      SignalP-noTM
AJD46640.1             0.697  26  0.780  26  0.970  11  0.903   0.837 Y  0.570      SignalP-noTM
AJD46641.1             0.120  46  0.123  46  0.263  44  0.120   0.122 N  0.570      SignalP-noTM
AJD46642.1             0.122  20  0.305  20  0.930   1  0.807   0.541 N  0.570      SignalP-noTM
AJD46643.1             0.117  39  0.099  58  0.106  49  0.078   0.089 N  0.570      SignalP-noTM
AJD46644.1             0.133  28  0.115  28  0.145   1  0.104   0.110 N  0.570      SignalP-noTM
AJD46645.1             0.128  55  0.120  55  0.127  49  0.093   0.107 N  0.570      SignalP-noTM
AJD46646.1             0.119  31  0.128  11  0.235   1  0.150   0.138 N  0.570      SignalP-noTM
AJD46647.1             0.224  33  0.170  13  0.376   6  0.269   0.217 N  0.570      SignalP-noTM
AJD46648.1             0.112  59  0.106  11  0.174   2  0.108   0.107 N  0.510      SignalP-TM
AJD46649.1             0.147  42  0.113  42  0.148  41  0.066   0.096 N  0.510      SignalP-TM
AJD46650.1             0.117  40  0.118  50  0.203  39  0.104   0.112 N  0.570      SignalP-noTM
AJD46651.1             0.105  21  0.101  55  0.127   1  0.093   0.097 N  0.570      SignalP-noTM
AJD46652.1             0.162  66  0.126  34  0.163  32  0.092   0.110 N  0.570      SignalP-noTM
AJD46653.1             0.438  31  0.254  31  0.258  28  0.126   0.206 N  0.510      SignalP-TM
AJD46654.1             0.155  20  0.125  43  0.137  39  0.088   0.107 N  0.570      SignalP-noTM
AJD46655.1             0.121   7  0.135  15  0.257   4  0.181   0.157 N  0.570      SignalP-noTM
AJD46656.1             0.222  43  0.177  43  0.201  42  0.116   0.148 N  0.570      SignalP-noTM
AJD46657.1             0.118  45  0.097  45  0.112   1  0.081   0.089 N  0.570      SignalP-noTM
AJD46658.1             0.110  41  0.109  56  0.131  53  0.101   0.105 N  0.570      SignalP-noTM
AJD46659.1             0.102  22  0.105  33  0.144  21  0.096   0.101 N  0.570      SignalP-noTM
AJD46660.1             0.134  24  0.114  24  0.134  37  0.084   0.100 N  0.570      SignalP-noTM
AJD46661.1             0.113  57  0.120  11  0.179   2  0.144   0.131 N  0.570      SignalP-noTM
AJD46662.1             0.129  30  0.147  35  0.293  29  0.143   0.146 N  0.510      SignalP-TM
AJD46663.1             0.103  49  0.099  61  0.109  23  0.089   0.094 N  0.570      SignalP-noTM
AJD46664.1             0.115  25  0.122  11  0.230   1  0.138   0.129 N  0.570      SignalP-noTM
AJD46665.1             0.100  67  0.106  57  0.130   1  0.098   0.102 N  0.570      SignalP-noTM
AJD46666.1             0.106  24  0.156  11  0.307   6  0.250   0.200 N  0.570      SignalP-noTM
AJD46667.1             0.102  42  0.105  51  0.126  49  0.086   0.096 N  0.570      SignalP-noTM
AJD46668.1             0.114  27  0.101  39  0.123  26  0.088   0.095 N  0.570      SignalP-noTM
AJD46669.1             0.105   6  0.112  11  0.170   5  0.134   0.122 N  0.570      SignalP-noTM
AJD46670.1             0.141  36  0.136  12  0.217   9  0.194   0.157 N  0.510      SignalP-TM
AJD46671.1             0.125  48  0.156  11  0.414   1  0.228   0.190 N  0.570      SignalP-noTM
AJD46672.1             0.205  60  0.158  11  0.343   1  0.242   0.198 N  0.570      SignalP-noTM
AJD46673.1             0.130  69  0.136  11  0.384   1  0.157   0.144 N  0.510      SignalP-TM
AJD46674.1             0.132  43  0.144  12  0.266   9  0.195   0.163 N  0.510      SignalP-TM
AJD46675.1             0.113  34  0.107  44  0.117  33  0.094   0.101 N  0.570      SignalP-noTM
AJD46676.1             0.195  19  0.402  19  0.915  15  0.837   0.606 Y  0.570      SignalP-noTM
AJD46677.1             0.260  24  0.181  24  0.249  23  0.140   0.162 N  0.570      SignalP-noTM
AJD46678.1             0.121  36  0.205  17  0.580  15  0.386   0.290 N  0.570      SignalP-noTM
AJD46679.1             0.115  21  0.122  21  0.176   7  0.134   0.128 N  0.570      SignalP-noTM
AJD46680.1             0.134  24  0.108  24  0.118   1  0.091   0.100 N  0.570      SignalP-noTM
AJD46681.1             0.142  13  0.159  13  0.259   2  0.178   0.166 N  0.510      SignalP-TM
AJD46682.1             0.147  33  0.120  33  0.128   3  0.093   0.107 N  0.570      SignalP-noTM
AJD46683.1             0.469  21  0.674  21  0.988  10  0.965   0.811 Y  0.570      SignalP-noTM
AJD46684.1             0.139  37  0.120  37  0.162  26  0.112   0.116 N  0.570      SignalP-noTM
AJD46685.1             0.187  58  0.097  67  0.122  37  0.072   0.088 N  0.510      SignalP-TM
AJD46686.1             0.119  27  0.109  27  0.138   2  0.104   0.106 N  0.570      SignalP-noTM
AJD46687.1             0.184  30  0.193  38  0.393  31  0.196   0.194 N  0.510      SignalP-TM
AJD46688.1             0.232  43  0.136  43  0.147  42  0.095   0.117 N  0.570      SignalP-noTM
AJD46689.1             0.115  41  0.108  11  0.172   1  0.113   0.110 N  0.510      SignalP-TM
AJD46690.1             0.110  27  0.104  42  0.122  35  0.091   0.098 N  0.570      SignalP-noTM
AJD46691.1             0.131  62  0.113  62  0.124   5  0.095   0.104 N  0.570      SignalP-noTM
AJD46692.1             0.116  29  0.118  11  0.205   1  0.131   0.124 N  0.570      SignalP-noTM
AJD46693.1             0.160  34  0.125  34  0.139  50  0.099   0.112 N  0.570      SignalP-noTM
AJD46694.1             0.195  27  0.165  27  0.240   3  0.174   0.169 N  0.570      SignalP-noTM
AJD46695.1             0.142  23  0.111  38  0.121  45  0.075   0.094 N  0.570      SignalP-noTM
AJD46696.1             0.110  32  0.118  39  0.179   1  0.121   0.119 N  0.570      SignalP-noTM
AJD46697.1             0.158  20  0.159  20  0.225  16  0.143   0.151 N  0.570      SignalP-noTM
AJD46698.1             0.165  39  0.171  39  0.304  38  0.133   0.153 N  0.570      SignalP-noTM
AJD46699.1             0.128  29  0.138  29  0.223  27  0.134   0.137 N  0.510      SignalP-TM
AJD46700.1             0.121  57  0.123  11  0.201   1  0.144   0.133 N  0.570      SignalP-noTM
AJD46701.1             0.276  23  0.480  23  0.938   9  0.869   0.663 Y  0.570      SignalP-noTM
AJD46702.1             0.183  20  0.316  20  0.623  17  0.551   0.403 N  0.510      SignalP-TM
AJD46703.1             0.114  37  0.159  42  0.276  33  0.134   0.150 N  0.510      SignalP-TM
AJD46704.1             0.130  24  0.122  11  0.204   1  0.145   0.133 N  0.570      SignalP-noTM
AJD46705.1             0.152  50  0.104  50  0.104  67  0.071   0.089 N  0.570      SignalP-noTM
AJD46706.1             0.101  41  0.107  11  0.172   2  0.115   0.111 N  0.570      SignalP-noTM
AJD46707.1             0.136  22  0.141  11  0.315   1  0.184   0.161 N  0.570      SignalP-noTM
AJD46708.1             0.106  31  0.138  11  0.283   2  0.187   0.156 N  0.510      SignalP-TM
AJD46709.1             0.858  25  0.907  25  0.974  22  0.937   0.921 Y  0.570      SignalP-noTM
AJD46710.1             0.206  40  0.135  40  0.121  29  0.077   0.108 N  0.570      SignalP-noTM
AJD46711.1             0.109  58  0.159  11  0.332   3  0.265   0.209 N  0.570      SignalP-noTM
AJD46712.1             0.128  18  0.108  18  0.124   2  0.094   0.102 N  0.570      SignalP-noTM
AJD46713.1             0.139  58  0.111  58  0.116  33  0.087   0.100 N  0.570      SignalP-noTM
AJD46714.1             0.707  23  0.741  23  0.932  10  0.836   0.785 Y  0.570      SignalP-noTM
AJD46715.1             0.110  46  0.104  69  0.115  62  0.095   0.100 N  0.570      SignalP-noTM
AJD46716.1             0.106  28  0.097  69  0.129  65  0.064   0.085 N  0.510      SignalP-TM
AJD46717.1             0.866  23  0.889  23  0.971  20  0.904   0.896 Y  0.570      SignalP-noTM
AJD46718.1             0.699  19  0.793  19  0.941  17  0.888   0.838 Y  0.570      SignalP-noTM
AJD46719.1             0.815  23  0.855  23  0.959  10  0.909   0.880 Y  0.570      SignalP-noTM
AJD46720.1             0.132  37  0.149  37  0.227  35  0.110   0.135 N  0.510      SignalP-TM
AJD46721.1             0.114  29  0.153  11  0.295   4  0.233   0.191 N  0.570      SignalP-noTM
AJD46722.1             0.114  67  0.117  11  0.194   1  0.131   0.124 N  0.570      SignalP-noTM
AJD46723.1             0.107  68  0.116  33  0.181  31  0.120   0.118 N  0.570      SignalP-noTM
AJD46724.1             0.102  35  0.108  57  0.126  42  0.097   0.103 N  0.570      SignalP-noTM
AJD46725.1             0.810  21  0.789  21  0.905   1  0.796   0.793 Y  0.570      SignalP-noTM
AJD46726.1             0.120  15  0.177  15  0.347   1  0.270   0.211 N  0.510      SignalP-TM
AJD46727.1             0.107  50  0.138  11  0.268   2  0.181   0.158 N  0.570      SignalP-noTM
AJD46728.1             0.316  32  0.162  32  0.167   2  0.103   0.140 N  0.510      SignalP-TM
AJD46729.1             0.254  64  0.169  64  0.217   1  0.116   0.150 N  0.510      SignalP-TM
AJD46730.1             0.589  23  0.732  23  0.968  14  0.917   0.819 Y  0.570      SignalP-noTM
AJD46731.1             0.149  25  0.169  25  0.316   2  0.223   0.195 N  0.570      SignalP-noTM
AJD46732.1             0.165  18  0.382  18  0.932  17  0.879   0.616 Y  0.570      SignalP-noTM
AJD46733.1             0.199  38  0.217  38  0.396  14  0.264   0.239 N  0.570      SignalP-noTM
AJD46734.1             0.184  51  0.131  51  0.176   1  0.112   0.122 N  0.570      SignalP-noTM
AJD46735.1             0.104  27  0.098  27  0.118   2  0.094   0.096 N  0.570      SignalP-noTM
AJD46736.1             0.557  26  0.724  26  0.982  11  0.950   0.830 Y  0.570      SignalP-noTM
AJD46737.1             0.419  50  0.251  50  0.420  49  0.117   0.188 N  0.570      SignalP-noTM
AJD46738.1             0.104  36  0.105  63  0.151   3  0.097   0.101 N  0.570      SignalP-noTM
AJD46739.1             0.477  25  0.678  25  0.983  15  0.915   0.789 Y  0.570      SignalP-noTM
AJD46740.1             0.104  22  0.105  65  0.154   6  0.096   0.101 N  0.570      SignalP-noTM
AJD46741.1             0.113  41  0.122  41  0.181  11  0.124   0.123 N  0.570      SignalP-noTM
AJD46742.1             0.667  20  0.795  20  0.970   9  0.947   0.867 Y  0.570      SignalP-noTM
AJD46743.1             0.882  29  0.914  29  0.997  12  0.965   0.938 Y  0.570      SignalP-noTM
AJD46744.1             0.124  38  0.109  38  0.129   1  0.093   0.101 N  0.570      SignalP-noTM
AJD46745.1             0.162  45  0.111  11  0.156   4  0.130   0.118 N  0.510      SignalP-TM
AJD46746.1             0.169  42  0.133  42  0.158   1  0.102   0.122 N  0.510      SignalP-TM
AJD46747.1             0.107  21  0.107  11  0.174   1  0.112   0.109 N  0.510      SignalP-TM
AJD46748.1             0.108  20  0.100  70  0.112  25  0.086   0.093 N  0.570      SignalP-noTM
AJD46749.1             0.381  31  0.261  31  0.265  26  0.162   0.225 N  0.510      SignalP-TM
AJD46750.1             0.261  28  0.187  28  0.227  27  0.127   0.158 N  0.570      SignalP-noTM
AJD46751.1             0.114  48  0.111  48  0.153  47  0.100   0.106 N  0.570      SignalP-noTM
AJD46752.1             0.111  22  0.102  38  0.126  45  0.087   0.095 N  0.570      SignalP-noTM
AJD46753.1             0.111  42  0.118  42  0.180  40  0.102   0.110 N  0.570      SignalP-noTM
AJD46754.1             0.114  22  0.156  11  0.319   1  0.233   0.192 N  0.570      SignalP-noTM
AJD46755.1             0.113  53  0.179  11  0.455   1  0.309   0.227 N  0.510      SignalP-TM
AJD46756.1             0.128  27  0.112  27  0.145  32  0.098   0.106 N  0.570      SignalP-noTM
AJD46757.1             0.122  26  0.138  26  0.279   2  0.167   0.152 N  0.570      SignalP-noTM
AJD46758.1             0.106  29  0.137  11  0.266   2  0.184   0.159 N  0.570      SignalP-noTM
AJD46759.1             0.123  45  0.110  61  0.150  49  0.091   0.101 N  0.570      SignalP-noTM
AJD46760.1             0.174  26  0.220  11  0.583   3  0.514   0.329 N  0.510      SignalP-TM
AJD46761.1             0.113  24  0.127  12  0.176  10  0.161   0.143 N  0.570      SignalP-noTM
AJD46762.1             0.124  22  0.142  19  0.184  10  0.150   0.145 N  0.510      SignalP-TM
AJD46763.1             0.126  65  0.118  65  0.134  57  0.076   0.103 N  0.510      SignalP-TM
AJD46764.1             0.235  31  0.447  23  0.966  12  0.928   0.673 Y  0.570      SignalP-noTM
AJD46765.1             0.352  24  0.554  24  0.961  17  0.887   0.711 Y  0.570      SignalP-noTM
AJD46766.1             0.115  17  0.137  11  0.298   1  0.171   0.153 N  0.570      SignalP-noTM
AJD46767.1             0.127  37  0.121  37  0.135  31  0.104   0.113 N  0.570      SignalP-noTM
AJD46768.1             0.200  42  0.142  42  0.202   3  0.112   0.128 N  0.570      SignalP-noTM
AJD46769.1             0.173  57  0.129  57  0.116   5  0.093   0.112 N  0.570      SignalP-noTM
AJD46770.1             0.103  67  0.111  50  0.135  44  0.101   0.106 N  0.570      SignalP-noTM
AJD46771.1             0.119  59  0.114  11  0.187   2  0.126   0.119 N  0.570      SignalP-noTM
AJD46772.1             0.144  28  0.171  18  0.291  14  0.237   0.202 N  0.570      SignalP-noTM
AJD46773.1             0.135  23  0.123  52  0.178  49  0.118   0.121 N  0.570      SignalP-noTM
AJD46774.1             0.275  12  0.354  12  0.697  19  0.448   0.398 N  0.570      SignalP-noTM
AJD46775.1             0.225  27  0.219  12  0.618   6  0.504   0.324 N  0.510      SignalP-TM
AJD46776.1             0.116  22  0.105  43  0.122  37  0.077   0.091 N  0.570      SignalP-noTM
AJD46777.1             0.113  28  0.105  39  0.128  31  0.092   0.099 N  0.570      SignalP-noTM
AJD46778.1             0.101  63  0.102  42  0.135   9  0.099   0.101 N  0.570      SignalP-noTM
AJD46779.1             0.237  37  0.194  37  0.379  47  0.122   0.160 N  0.570      SignalP-noTM
AJD46780.1             0.750  27  0.785  27  0.947   6  0.877   0.829 Y  0.570      SignalP-noTM
AJD46781.1             0.120  42  0.129  11  0.216   2  0.166   0.147 N  0.570      SignalP-noTM
AJD46782.1             0.129  47  0.111  47  0.144   1  0.091   0.102 N  0.570      SignalP-noTM
AJD46783.1             0.108  15  0.116  15  0.159  12  0.121   0.118 N  0.570      SignalP-noTM
AJD46784.1             0.117  37  0.115  18  0.149  11  0.116   0.115 N  0.570      SignalP-noTM
AJD46785.1             0.312  50  0.273  50  0.340  45  0.168   0.223 N  0.570      SignalP-noTM
AJD46786.1             0.136  49  0.136  49  0.245  45  0.126   0.132 N  0.570      SignalP-noTM
AJD46787.1             0.294  20  0.374  20  0.551  16  0.433   0.396 N  0.510      SignalP-TM
AJD46788.1             0.243  20  0.210  14  0.408  10  0.257   0.232 N  0.570      SignalP-noTM
AJD46789.1             0.104  31  0.087  22  0.099  61  0.070   0.081 N  0.510      SignalP-TM
AJD46790.1             0.128  64  0.109  64  0.114  18  0.087   0.099 N  0.570      SignalP-noTM
AJD46791.1             0.353  25  0.545  25  0.920  19  0.831   0.679 Y  0.570      SignalP-noTM
AJD46792.1             0.141  53  0.111  53  0.118  36  0.079   0.096 N  0.570      SignalP-noTM
AJD46793.1             0.128  40  0.151  17  0.264   4  0.201   0.175 N  0.570      SignalP-noTM
AJD46794.1             0.165  34  0.326  22  0.803   2  0.704   0.504 N  0.570      SignalP-noTM
AJD46795.1             0.215  28  0.167  28  0.199   1  0.150   0.159 N  0.570      SignalP-noTM
AJD46796.1             0.106  19  0.123  12  0.192   5  0.149   0.135 N  0.570      SignalP-noTM
AJD46797.1             0.230  51  0.178  51  0.240  45  0.094   0.147 N  0.510      SignalP-TM
AJD46798.1             0.125  40  0.135  40  0.208  31  0.107   0.122 N  0.570      SignalP-noTM
AJD46799.1             0.147  32  0.124  32  0.130   2  0.089   0.108 N  0.570      SignalP-noTM
AJD46800.1             0.456  24  0.649  24  0.992  10  0.944   0.788 Y  0.570      SignalP-noTM
AJD46801.1             0.207  26  0.398  26  0.899  23  0.797   0.585 Y  0.570      SignalP-noTM
AJD46802.1             0.634  25  0.685  25  0.878  18  0.780   0.730 Y  0.570      SignalP-noTM
AJD46803.1             0.643  24  0.774  24  0.960  16  0.930   0.847 Y  0.570      SignalP-noTM
AJD46804.1             0.200  23  0.393  23  0.893   1  0.815   0.592 Y  0.570      SignalP-noTM
AJD46805.1             0.849  23  0.884  23  0.952  20  0.921   0.902 Y  0.570      SignalP-noTM
AJD46806.1             0.125  41  0.129  19  0.204  16  0.159   0.140 N  0.510      SignalP-TM
AJD46807.1             0.232  32  0.148  32  0.166   1  0.098   0.124 N  0.570      SignalP-noTM
AJD46808.1             0.105  46  0.121  11  0.177  17  0.149   0.134 N  0.570      SignalP-noTM
AJD46809.1             0.129  36  0.108  51  0.141   2  0.077   0.096 N  0.510      SignalP-TM
AJD46810.1             0.136  23  0.182  23  0.461  22  0.266   0.213 N  0.510      SignalP-TM
AJD46811.1             0.287  36  0.382  36  0.647  31  0.409   0.392 N  0.510      SignalP-TM
AJD46812.1             0.187  17  0.121  17  0.136  41  0.080   0.102 N  0.570      SignalP-noTM
AJD46813.1             0.510  27  0.680  27  0.992  18  0.936   0.800 Y  0.570      SignalP-noTM
AJD46814.1             0.612  25  0.565  25  0.691  21  0.463   0.527 Y  0.510      SignalP-TM
AJD46815.1             0.160  21  0.119  54  0.169  44  0.112   0.116 N  0.570      SignalP-noTM
AJD46816.1             0.117  24  0.116  21  0.168  20  0.111   0.114 N  0.570      SignalP-noTM
AJD46817.1             0.117  45  0.117  11  0.212   1  0.130   0.123 N  0.570      SignalP-noTM
AJD46818.1             0.833  24  0.902  24  0.982  13  0.962   0.930 Y  0.570      SignalP-noTM
AJD46819.1             0.157  20  0.139  20  0.157  17  0.114   0.127 N  0.570      SignalP-noTM
AJD46820.1             0.188  31  0.157  31  0.200  30  0.123   0.141 N  0.570      SignalP-noTM
AJD46821.1             0.117  36  0.128  44  0.199  40  0.115   0.122 N  0.570      SignalP-noTM
AJD46822.1             0.133  56  0.128  43  0.180  37  0.086   0.112 N  0.510      SignalP-TM
AJD46823.1             0.134  62  0.109  62  0.134   6  0.097   0.103 N  0.570      SignalP-noTM
AJD46824.1             0.153  61  0.132  61  0.206  44  0.114   0.125 N  0.510      SignalP-TM
AJD46825.1             0.160  31  0.141  31  0.281   2  0.154   0.146 N  0.510      SignalP-TM
AJD46826.1             0.102  47  0.101  29  0.117  26  0.093   0.098 N  0.570      SignalP-noTM
AJD46827.1             0.120  48  0.121  48  0.173  44  0.091   0.107 N  0.570      SignalP-noTM
AJD46828.1             0.119  29  0.105  29  0.113  20  0.082   0.094 N  0.570      SignalP-noTM
AJD46829.1             0.113  42  0.117  42  0.174  41  0.094   0.106 N  0.570      SignalP-noTM
AJD46830.1             0.126  28  0.155  11  0.325   2  0.239   0.194 N  0.570      SignalP-noTM
AJD46831.1             0.178  19  0.180  19  0.445   1  0.238   0.202 N  0.510      SignalP-TM
AJD46832.1             0.133  38  0.152  12  0.258   7  0.233   0.190 N  0.570      SignalP-noTM
AJD46833.1             0.101  41  0.118  11  0.180   1  0.135   0.126 N  0.570      SignalP-noTM
AJD46834.1             0.193  61  0.143  13  0.264   9  0.212   0.168 N  0.510      SignalP-TM
AJD46835.1             0.189  46  0.155  19  0.303  10  0.205   0.179 N  0.570      SignalP-noTM
AJD46836.1             0.163  54  0.134  54  0.160  48  0.087   0.112 N  0.570      SignalP-noTM
AJD46837.1             0.200  23  0.170  56  0.247  49  0.124   0.153 N  0.510      SignalP-TM
AJD46838.1             0.158  33  0.146  54  0.281  50  0.158   0.152 N  0.570      SignalP-noTM
AJD46839.1             0.168  23  0.358  16  0.877   1  0.794   0.563 N  0.570      SignalP-noTM
AJD46840.1             0.102  49  0.096  27  0.132   2  0.085   0.091 N  0.570      SignalP-noTM
AJD46841.1             0.162  47  0.199  47  0.394  36  0.190   0.195 N  0.570      SignalP-noTM
AJD46842.1             0.267  28  0.376  28  0.705  23  0.445   0.402 N  0.510      SignalP-TM
AJD46843.1             0.102  30  0.103  12  0.128   5  0.107   0.105 N  0.570      SignalP-noTM
AJD46844.1             0.162  18  0.162  18  0.262   1  0.182   0.171 N  0.570      SignalP-noTM
AJD46845.1             0.115  45  0.110  11  0.174   1  0.115   0.112 N  0.570      SignalP-noTM
AJD46846.1             0.131  32  0.117  32  0.152   6  0.107   0.112 N  0.570      SignalP-noTM
AJD46847.1             0.185  32  0.192  32  0.390   4  0.246   0.212 N  0.510      SignalP-TM
AJD46848.1             0.102  65  0.096  65  0.102  35  0.085   0.091 N  0.570      SignalP-noTM
AJD46849.1             0.237  24  0.276  24  0.731  10  0.420   0.344 N  0.570      SignalP-noTM
AJD46850.1             0.639  38  0.398  38  0.416   4  0.241   0.340 N  0.510      SignalP-TM
AJD46851.1             0.118  48  0.094  27  0.105  19  0.077   0.086 N  0.570      SignalP-noTM
AJD46852.1             0.114  59  0.117  11  0.212   2  0.139   0.127 N  0.570      SignalP-noTM
AJD46853.1             0.256  23  0.482  23  0.967   5  0.928   0.692 Y  0.570      SignalP-noTM
AJD46854.1             0.123  13  0.178  13  0.316   1  0.257   0.207 N  0.510      SignalP-TM
AJD46855.1             0.630  24  0.767  24  0.963  19  0.923   0.840 Y  0.570      SignalP-noTM
AJD46856.1             0.107  33  0.129  11  0.220   1  0.164   0.142 N  0.510      SignalP-TM
AJD46857.1             0.111  20  0.163  11  0.370   2  0.249   0.203 N  0.570      SignalP-noTM
AJD46858.1             0.114  44  0.188  20  0.409   8  0.300   0.241 N  0.570      SignalP-noTM
AJD46859.1             0.124  52  0.167  37  0.469  33  0.166   0.167 N  0.510      SignalP-TM
AJD46860.1             0.338  20  0.181  20  0.440   1  0.170   0.177 N  0.510      SignalP-TM
AJD46861.1             0.101  37  0.111  32  0.150  27  0.105   0.109 N  0.510      SignalP-TM
AJD46862.1             0.115  20  0.118  20  0.163   7  0.125   0.121 N  0.570      SignalP-noTM
AJD46863.1             0.189  23  0.226  23  0.357  17  0.256   0.237 N  0.510      SignalP-TM
AJD46864.1             0.158  57  0.118  22  0.179  12  0.123   0.120 N  0.510      SignalP-TM
AJD46865.1             0.179  54  0.165  11  0.367   6  0.286   0.222 N  0.570      SignalP-noTM
AJD46866.1             0.159  26  0.139  26  0.171  23  0.104   0.122 N  0.570      SignalP-noTM
AJD46867.1             0.259  29  0.296  29  0.434  27  0.299   0.297 N  0.510      SignalP-TM
AJD46868.1             0.110  22  0.106  64  0.124  56  0.097   0.102 N  0.570      SignalP-noTM
AJD46869.1             0.149  13  0.120  13  0.162   1  0.097   0.109 N  0.570      SignalP-noTM
AJD46870.1             0.160  28  0.128  37  0.177  35  0.099   0.114 N  0.570      SignalP-noTM
AJD46871.1             0.171  44  0.133  44  0.134  43  0.091   0.113 N  0.570      SignalP-noTM
AJD46872.1             0.191  23  0.200  23  0.270  16  0.194   0.197 N  0.570      SignalP-noTM
AJD46873.1             0.162  44  0.168  14  0.337  12  0.271   0.217 N  0.570      SignalP-noTM
AJD46874.1             0.129  30  0.169  19  0.336   9  0.245   0.205 N  0.570      SignalP-noTM
AJD46875.1             0.120  15  0.106  44  0.127  33  0.086   0.096 N  0.570      SignalP-noTM
AJD46876.1             0.161  40  0.139  40  0.212  29  0.131   0.135 N  0.570      SignalP-noTM
AJD46877.1             0.207  20  0.253  20  0.493  18  0.286   0.268 N  0.570      SignalP-noTM
AJD46878.1             0.119  54  0.110  54  0.131  50  0.084   0.098 N  0.570      SignalP-noTM
AJD46879.1             0.110  41  0.107  49  0.174  38  0.088   0.098 N  0.570      SignalP-noTM
AJD46880.1             0.120  25  0.140  18  0.204   4  0.171   0.154 N  0.570      SignalP-noTM
AJD46881.1             0.125  20  0.141  11  0.278   2  0.195   0.167 N  0.570      SignalP-noTM
AJD46882.1             0.129  52  0.103  52  0.133   1  0.089   0.097 N  0.570      SignalP-noTM
AJD46883.1             0.170  38  0.137  12  0.230   3  0.187   0.155 N  0.510      SignalP-TM
AJD46884.1             0.117  40  0.111  14  0.153   6  0.127   0.117 N  0.510      SignalP-TM
AJD46885.1             0.184  18  0.180  18  0.356   2  0.224   0.200 N  0.570      SignalP-noTM
AJD46886.1             0.106  27  0.121  11  0.175   1  0.146   0.133 N  0.570      SignalP-noTM
AJD46887.1             0.150  28  0.107  47  0.136  41  0.079   0.097 N  0.510      SignalP-TM
AJD46888.1             0.113  30  0.121  30  0.166  26  0.110   0.117 N  0.510      SignalP-TM
AJD46889.1             0.865  24  0.916  24  0.985  14  0.963   0.938 Y  0.570      SignalP-noTM
AJD46890.1             0.121  51  0.115  51  0.142  33  0.094   0.105 N  0.570      SignalP-noTM
AJD46891.1             0.110  58  0.113  24  0.144  20  0.105   0.110 N  0.570      SignalP-noTM
AJD46892.1             0.107  36  0.110  36  0.147  33  0.104   0.107 N  0.570      SignalP-noTM
AJD46893.1             0.153  23  0.116  11  0.216   2  0.133   0.124 N  0.570      SignalP-noTM
AJD46894.1             0.142  25  0.132  25  0.169  21  0.113   0.123 N  0.570      SignalP-noTM
AJD46895.1             0.115  37  0.110  28  0.168   1  0.110   0.110 N  0.570      SignalP-noTM
AJD46896.1             0.110   3  0.106  35  0.139  34  0.093   0.100 N  0.570      SignalP-noTM
AJD46897.1             0.291  21  0.198  21  0.188  25  0.132   0.167 N  0.570      SignalP-noTM
AJD46898.1             0.210  12  0.310  12  0.609  11  0.452   0.376 N  0.570      SignalP-noTM
AJD46899.1             0.112  39  0.111  11  0.153  10  0.112   0.111 N  0.570      SignalP-noTM
AJD46900.1             0.264  27  0.219  27  0.360  26  0.211   0.216 N  0.510      SignalP-TM
AJD46901.1             0.108  43  0.108  29  0.185  51  0.101   0.105 N  0.510      SignalP-TM
AJD46902.1             0.205  19  0.166  19  0.177  27  0.126   0.147 N  0.570      SignalP-noTM
AJD46903.1             0.191  24  0.131  24  0.143   1  0.095   0.114 N  0.570      SignalP-noTM
AJD46904.1             0.119  35  0.107  50  0.142   1  0.100   0.103 N  0.570      SignalP-noTM
AJD46905.1             0.113  26  0.106  35  0.114  27  0.078   0.093 N  0.570      SignalP-noTM
AJD46906.1             0.325  19  0.483  19  0.823  13  0.701   0.564 Y  0.510      SignalP-TM
AJD46907.1             0.125  28  0.149  28  0.316  25  0.116   0.137 N  0.510      SignalP-TM
AJD46908.1             0.125  21  0.144  21  0.302  19  0.174   0.158 N  0.570      SignalP-noTM
AJD46909.1             0.249  43  0.237  43  0.445  41  0.148   0.204 N  0.510      SignalP-TM
AJD46910.1             0.112  25  0.136  11  0.263   2  0.185   0.159 N  0.570      SignalP-noTM
AJD46911.1             0.259  33  0.257  33  0.471  31  0.184   0.230 N  0.510      SignalP-TM
AJD46912.1             0.231  20  0.196  20  0.508   2  0.236   0.211 N  0.510      SignalP-TM
AJD46913.1             0.350  30  0.163  30  0.214   4  0.109   0.143 N  0.510      SignalP-TM
AJD46914.1             0.123  38  0.110  12  0.147   5  0.121   0.114 N  0.510      SignalP-TM
AJD46915.1             0.110  57  0.101  11  0.161   1  0.093   0.097 N  0.570      SignalP-noTM
AJD46916.1             0.114  21  0.104  51  0.137  29  0.100   0.102 N  0.570      SignalP-noTM
AJD46917.1             0.104  21  0.101  37  0.113  12  0.091   0.096 N  0.570      SignalP-noTM
AJD46918.1             0.127  28  0.109  28  0.160   1  0.098   0.103 N  0.570      SignalP-noTM
AJD46919.1             0.132  53  0.144  37  0.298  31  0.157   0.148 N  0.510      SignalP-TM
AJD46920.1             0.154  20  0.320  20  0.816   1  0.687   0.493 N  0.570      SignalP-noTM
AJD46921.1             0.230  62  0.144  62  0.188   2  0.096   0.121 N  0.570      SignalP-noTM
AJD46922.1             0.114  21  0.127  21  0.187  10  0.115   0.121 N  0.570      SignalP-noTM
AJD46923.1             0.171  20  0.253  20  0.605   8  0.379   0.312 N  0.570      SignalP-noTM
AJD46924.1             0.167  49  0.140  11  0.263   1  0.193   0.160 N  0.510      SignalP-TM
AJD46925.1             0.293  59  0.164  59  0.172  10  0.100   0.134 N  0.570      SignalP-noTM
AJD46926.1             0.155  26  0.296  26  0.655  22  0.487   0.367 N  0.510      SignalP-TM
AJD46927.1             0.112  49  0.103  34  0.153  30  0.087   0.095 N  0.570      SignalP-noTM
AJD46928.1             0.193  57  0.156  57  0.163  44  0.113   0.136 N  0.570      SignalP-noTM
AJD46929.1             0.100  61  0.102  53  0.112  43  0.087   0.095 N  0.570      SignalP-noTM
AJD46930.1             0.118  35  0.109  35  0.131  10  0.098   0.104 N  0.570      SignalP-noTM
AJD46931.1             0.207  22  0.136  22  0.140  40  0.088   0.114 N  0.570      SignalP-noTM
AJD46932.1             0.101  68  0.116  16  0.160   9  0.127   0.121 N  0.570      SignalP-noTM
AJD46933.1             0.139  22  0.124  22  0.247  19  0.122   0.123 N  0.570      SignalP-noTM
AJD46934.1             0.120  20  0.132  20  0.183  16  0.139   0.135 N  0.570      SignalP-noTM
AJD46935.1             0.143  30  0.151  11  0.292   1  0.226   0.187 N  0.570      SignalP-noTM
AJD46936.1             0.139  33  0.199  12  0.502  10  0.404   0.295 N  0.570      SignalP-noTM
AJD46937.1             0.115  55  0.103  55  0.105   4  0.086   0.095 N  0.570      SignalP-noTM
AJD46938.1             0.119  17  0.102  61  0.113  55  0.088   0.096 N  0.570      SignalP-noTM
AJD46939.1             0.126  33  0.098  69  0.112   2  0.077   0.088 N  0.570      SignalP-noTM
AJD46940.1             0.166  41  0.128  41  0.115  37  0.089   0.110 N  0.570      SignalP-noTM
AJD46941.1             0.250  29  0.269  29  0.529   5  0.319   0.292 N  0.570      SignalP-noTM
AJD46942.1             0.226  27  0.226  27  0.409  24  0.183   0.206 N  0.570      SignalP-noTM
AJD46943.1             0.109  42  0.152  14  0.274   9  0.230   0.189 N  0.570      SignalP-noTM
AJD46944.1             0.118  50  0.175  11  0.373   3  0.308   0.237 N  0.570      SignalP-noTM
AJD46945.1             0.152  28  0.125  28  0.178  13  0.113   0.120 N  0.570      SignalP-noTM
AJD46946.1             0.149  31  0.136  46  0.184   6  0.118   0.127 N  0.570      SignalP-noTM
AJD46947.1             0.178  34  0.133  51  0.167  33  0.086   0.111 N  0.570      SignalP-noTM
AJD46948.1             0.324  33  0.229  33  0.215  30  0.118   0.188 N  0.510      SignalP-TM
AJD46949.1             0.146  22  0.152  22  0.357   1  0.181   0.166 N  0.570      SignalP-noTM
AJD46950.1             0.168  49  0.166  49  0.305   1  0.161   0.164 N  0.510      SignalP-TM
AJD46951.1             0.116  38  0.121  13  0.191   3  0.147   0.133 N  0.570      SignalP-noTM
AJD46952.1             0.167  41  0.167  41  0.348  38  0.115   0.143 N  0.570      SignalP-noTM
AJD46953.1             0.146  67  0.116  67  0.116  48  0.091   0.104 N  0.570      SignalP-noTM
AJD46954.1             0.103  27  0.105  43  0.126  41  0.088   0.097 N  0.570      SignalP-noTM
AJD46955.1             0.128  68  0.106  68  0.098   5  0.073   0.091 N  0.570      SignalP-noTM
AJD46956.1             0.188  38  0.365  38  0.981  20  0.844   0.590 Y  0.570      SignalP-noTM
AJD46957.1             0.101   3  0.111  33  0.136  26  0.098   0.105 N  0.570      SignalP-noTM
AJD46958.1             0.111  30  0.112  30  0.143   1  0.109   0.111 N  0.570      SignalP-noTM
AJD46959.1             0.101  51  0.119  11  0.170   2  0.146   0.131 N  0.570      SignalP-noTM
AJD46960.1             0.103  46  0.114  25  0.146  20  0.094   0.104 N  0.570      SignalP-noTM
AJD46961.1             0.284  30  0.397  21  0.943   1  0.846   0.608 Y  0.570      SignalP-noTM
AJD46962.1             0.181  23  0.215  23  0.431   2  0.281   0.246 N  0.570      SignalP-noTM
AJD46963.1             0.135  36  0.155  36  0.320  15  0.200   0.176 N  0.570      SignalP-noTM
AJD46964.1             0.101  26  0.103  65  0.126   2  0.089   0.096 N  0.570      SignalP-noTM
AJD46965.1             0.400  29  0.519  29  0.952  22  0.755   0.630 Y  0.570      SignalP-noTM
AJD46966.1             0.803  35  0.864  35  0.978  27  0.876   0.869 Y  0.570      SignalP-noTM
AJD46967.1             0.110  46  0.117  46  0.156  39  0.090   0.107 N  0.510      SignalP-TM
AJD46968.1             0.118  25  0.121  18  0.184  13  0.142   0.129 N  0.510      SignalP-TM
AJD46969.1             0.128  62  0.108  62  0.132  12  0.095   0.102 N  0.570      SignalP-noTM
AJD46970.1             0.120  22  0.135  22  0.242  21  0.158   0.146 N  0.570      SignalP-noTM
AJD46971.1             0.165  21  0.194  11  0.557   2  0.374   0.261 N  0.510      SignalP-TM
AJD46972.1             0.119  45  0.105  45  0.166   1  0.091   0.098 N  0.570      SignalP-noTM
AJD46973.1             0.119  49  0.119  11  0.192   1  0.137   0.127 N  0.570      SignalP-noTM
AJD46974.1             0.119  30  0.120  11  0.197   2  0.142   0.130 N  0.570      SignalP-noTM
AJD46975.1             0.266  34  0.227  34  0.335  15  0.204   0.218 N  0.510      SignalP-TM
AJD46976.1             0.194  48  0.139  48  0.239   4  0.105   0.123 N  0.570      SignalP-noTM
AJD46977.1             0.234  38  0.141  38  0.161  60  0.073   0.116 N  0.510      SignalP-TM
AJD46978.1             0.119  21  0.115  21  0.135  43  0.110   0.113 N  0.570      SignalP-noTM
AJD46979.1             0.198  27  0.245  18  0.667  13  0.544   0.385 N  0.570      SignalP-noTM
AJD46980.1             0.289  23  0.202  23  0.218   3  0.153   0.179 N  0.570      SignalP-noTM
AJD46981.1             0.227  25  0.157  25  0.235  44  0.110   0.135 N  0.570      SignalP-noTM
AJD46982.1             0.257  50  0.302  50  0.740  47  0.163   0.237 N  0.570      SignalP-noTM
AJD46983.1             0.112  30  0.170  20  0.387  17  0.267   0.216 N  0.570      SignalP-noTM
AJD46984.1             0.114  37  0.107  46  0.140  39  0.090   0.099 N  0.570      SignalP-noTM
AJD46985.1             0.101   3  0.136  46  0.224  45  0.139   0.138 N  0.570      SignalP-noTM
AJD46986.1             0.102  36  0.128  15  0.194   7  0.165   0.145 N  0.570      SignalP-noTM
AJD46987.1             0.114  40  0.167  11  0.469   2  0.265   0.213 N  0.570      SignalP-noTM
AJD46988.1             0.194  48  0.139  48  0.239   4  0.105   0.123 N  0.570      SignalP-noTM
AJD46989.1             0.103  22  0.116  11  0.228   2  0.127   0.121 N  0.570      SignalP-noTM
AJD46990.1             0.128  18  0.135  18  0.211   2  0.149   0.142 N  0.570      SignalP-noTM
AJD46991.1             0.145  20  0.123  20  0.149   1  0.110   0.117 N  0.570      SignalP-noTM
AJD46992.1             0.119  26  0.121  19  0.197  13  0.144   0.132 N  0.570      SignalP-noTM
AJD46993.1             0.105  32  0.140  11  0.280   1  0.184   0.160 N  0.570      SignalP-noTM
AJD46994.1             0.106  23  0.136  54  0.252  47  0.116   0.127 N  0.570      SignalP-noTM
AJD46995.1             0.159  61  0.127  61  0.168   1  0.108   0.118 N  0.570      SignalP-noTM
AJD46996.1             0.161  30  0.132  30  0.157   1  0.099   0.116 N  0.570      SignalP-noTM
AJD46997.1             0.113  50  0.196  22  0.576  16  0.345   0.266 N  0.570      SignalP-noTM
AJD46998.1             0.100  61  0.100  61  0.106  51  0.087   0.094 N  0.570      SignalP-noTM
AJD46999.1             0.115  51  0.119  11  0.192   4  0.139   0.128 N  0.570      SignalP-noTM
AJD47000.1             0.207  34  0.147  34  0.155   9  0.104   0.126 N  0.570      SignalP-noTM
AJD47001.1             0.115  48  0.111  20  0.141  11  0.108   0.110 N  0.570      SignalP-noTM
AJD47002.1             0.114  50  0.108  26  0.127  22  0.102   0.105 N  0.570      SignalP-noTM
AJD47003.1             0.101   3  0.139  11  0.272   2  0.194   0.165 N  0.570      SignalP-noTM
AJD47004.1             0.145  38  0.133  38  0.175  19  0.125   0.129 N  0.570      SignalP-noTM
AJD47005.1             0.105  45  0.104  11  0.168   1  0.101   0.102 N  0.570      SignalP-noTM
AJD47006.1             0.180  39  0.219  16  0.620  13  0.453   0.329 N  0.570      SignalP-noTM
AJD47007.1             0.118  37  0.131  37  0.210  33  0.129   0.130 N  0.570      SignalP-noTM
AJD47008.1             0.113   3  0.127  11  0.216   2  0.158   0.141 N  0.570      SignalP-noTM
AJD47009.1             0.101  37  0.110  13  0.143   6  0.125   0.117 N  0.570      SignalP-noTM
AJD47010.1             0.111  54  0.124  11  0.247  37  0.153   0.135 N  0.510      SignalP-TM
AJD47011.1             0.105  35  0.183  16  0.465  13  0.330   0.252 N  0.570      SignalP-noTM
AJD47012.1             0.136  31  0.134  31  0.183   4  0.120   0.127 N  0.570      SignalP-noTM
AJD47013.1             0.128  29  0.168  12  0.344   4  0.284   0.223 N  0.570      SignalP-noTM
AJD47014.1             0.117  43  0.132  11  0.262   2  0.168   0.149 N  0.570      SignalP-noTM
AJD47015.1             0.413  24  0.232  24  0.395  52  0.151   0.194 N  0.570      SignalP-noTM
AJD47016.1             0.143  33  0.240  17  0.747  13  0.508   0.366 N  0.570      SignalP-noTM
AJD47017.1             0.238  26  0.340  22  0.792   1  0.649   0.485 N  0.570      SignalP-noTM
AJD47018.1             0.178  42  0.142  42  0.208  40  0.100   0.122 N  0.570      SignalP-noTM
AJD47019.1             0.141  34  0.119  34  0.141   7  0.095   0.108 N  0.570      SignalP-noTM
AJD47020.1             0.275  25  0.224  25  0.261  16  0.163   0.201 N  0.510      SignalP-TM
AJD47021.1             0.111  28  0.123  17  0.212   1  0.147   0.134 N  0.570      SignalP-noTM
AJD47022.1             0.188  26  0.262  26  0.476  24  0.285   0.270 N  0.510      SignalP-TM
AJD47023.1             0.172  35  0.132  35  0.219  34  0.100   0.120 N  0.510      SignalP-TM
AJD47024.1             0.785  26  0.860  26  0.976  17  0.927   0.892 Y  0.570      SignalP-noTM
AJD47025.1             0.123  25  0.123  11  0.208   1  0.150   0.136 N  0.570      SignalP-noTM
AJD47026.1             0.126  21  0.314  16  0.920  15  0.789   0.537 N  0.570      SignalP-noTM
AJD47027.1             0.149  66  0.129  66  0.180   1  0.098   0.117 N  0.510      SignalP-TM
AJD47028.1             0.141  43  0.114  43  0.151  22  0.094   0.105 N  0.570      SignalP-noTM
AJD47029.1             0.122  27  0.138  18  0.265  12  0.164   0.150 N  0.570      SignalP-noTM
AJD47030.1             0.133  30  0.167  21  0.342  17  0.246   0.204 N  0.570      SignalP-noTM
AJD47031.1             0.171  23  0.214  11  0.625   2  0.458   0.304 N  0.510      SignalP-TM
AJD47032.1             0.112  19  0.108  49  0.132  42  0.103   0.106 N  0.570      SignalP-noTM
AJD47033.1             0.116  29  0.125  40  0.265  35  0.121   0.124 N  0.510      SignalP-TM
AJD47034.1             0.102  49  0.096  27  0.132   2  0.085   0.091 N  0.570      SignalP-noTM
AJD47035.1             0.151  31  0.174  11  0.476   1  0.273   0.220 N  0.570      SignalP-noTM
AJD47036.1             0.152  43  0.162  13  0.373   4  0.271   0.213 N  0.570      SignalP-noTM
AJD47037.1             0.116  27  0.112  27  0.155  23  0.098   0.105 N  0.570      SignalP-noTM
AJD47038.1             0.147  48  0.130  39  0.143   3  0.116   0.123 N  0.570      SignalP-noTM
AJD47039.1             0.207  25  0.137  25  0.117  24  0.079   0.110 N  0.570      SignalP-noTM
AJD47040.1             0.112  45  0.109  45  0.141  42  0.083   0.097 N  0.570      SignalP-noTM
AJD47041.1             0.121  43  0.117  43  0.148  30  0.106   0.112 N  0.570      SignalP-noTM
AJD47042.1             0.136  24  0.121  24  0.142   1  0.112   0.117 N  0.570      SignalP-noTM
AJD47043.1             0.478  32  0.498  32  0.743  29  0.376   0.453 N  0.510      SignalP-TM
AJD47044.1             0.893  25  0.906  25  0.956  21  0.901   0.904 Y  0.570      SignalP-noTM
AJD47045.1             0.134  50  0.167  50  0.387  49  0.143   0.156 N  0.570      SignalP-noTM
AJD47046.1             0.112  19  0.116  19  0.147  11  0.113   0.115 N  0.570      SignalP-noTM
AJD47047.1             0.155  55  0.136  55  0.172  49  0.106   0.122 N  0.570      SignalP-noTM
AJD47048.1             0.136  65  0.105  65  0.115  10  0.085   0.095 N  0.570      SignalP-noTM
AJD47049.1             0.212  27  0.165  27  0.205  26  0.127   0.147 N  0.570      SignalP-noTM
AJD47050.1             0.140  15  0.111  15  0.116  31  0.087   0.100 N  0.570      SignalP-noTM
AJD47051.1             0.101  18  0.105  38  0.125  36  0.087   0.097 N  0.570      SignalP-noTM
AJD47052.1             0.109  23  0.116  36  0.149  30  0.105   0.111 N  0.570      SignalP-noTM
AJD47053.1             0.151  25  0.263  25  0.662  16  0.416   0.335 N  0.570      SignalP-noTM
AJD47054.1             0.305  28  0.465  28  0.969  13  0.841   0.642 Y  0.570      SignalP-noTM
AJD47055.1             0.127  61  0.114  61  0.144  37  0.091   0.103 N  0.570      SignalP-noTM
AJD47056.1             0.110  58  0.110  28  0.136   5  0.107   0.109 N  0.570      SignalP-noTM
AJD47057.1             0.115  48  0.111  48  0.161   8  0.104   0.107 N  0.570      SignalP-noTM
AJD47058.1             0.101  61  0.105  69  0.113  35  0.090   0.098 N  0.570      SignalP-noTM
AJD47059.1             0.147  59  0.172  11  0.431   4  0.299   0.232 N  0.570      SignalP-noTM
AJD47060.1             0.283  50  0.225  38  0.514  26  0.272   0.247 N  0.570      SignalP-noTM
AJD47061.1             0.116  31  0.116  11  0.173   5  0.144   0.126 N  0.510      SignalP-TM
AJD47062.1             0.105  30  0.117  11  0.190   4  0.142   0.129 N  0.570      SignalP-noTM
AJD47063.1             0.120  61  0.114  11  0.168   2  0.133   0.123 N  0.570      SignalP-noTM
AJD47064.1             0.183  40  0.128  40  0.141  37  0.085   0.112 N  0.510      SignalP-TM
AJD47065.1             0.112  20  0.125  11  0.211   2  0.158   0.140 N  0.570      SignalP-noTM
AJD47066.1             0.110  19  0.114  36  0.136  35  0.099   0.107 N  0.570      SignalP-noTM
AJD47067.1             0.142  27  0.133  11  0.214   2  0.178   0.150 N  0.510      SignalP-TM
AJD47068.1             0.133  49  0.129  49  0.166   8  0.098   0.117 N  0.510      SignalP-TM
AJD47069.1             0.248  24  0.149  24  0.193   2  0.102   0.131 N  0.510      SignalP-TM
AJD47070.1             0.139  34  0.146  34  0.281   6  0.169   0.155 N  0.510      SignalP-TM
AJD47071.1             0.116  28  0.148  28  0.311   4  0.196   0.170 N  0.570      SignalP-noTM
AJD47072.1             0.101  34  0.106  41  0.123  69  0.087   0.097 N  0.570      SignalP-noTM
AJD47073.1             0.337  28  0.230  28  0.300  24  0.145   0.199 N  0.510      SignalP-TM
AJD47074.1             0.346  30  0.212  30  0.363   1  0.160   0.192 N  0.510      SignalP-TM
AJD47075.1             0.366  26  0.239  26  0.235  15  0.163   0.203 N  0.570      SignalP-noTM
AJD47076.1             0.319  25  0.171  25  0.129  24  0.089   0.132 N  0.570      SignalP-noTM
AJD47077.1             0.159  39  0.167  39  0.282  37  0.123   0.151 N  0.510      SignalP-TM
AJD47078.1             0.132  26  0.152  26  0.241  22  0.126   0.142 N  0.510      SignalP-TM
AJD47079.1             0.115  45  0.118  45  0.240  44  0.114   0.116 N  0.570      SignalP-noTM
AJD47080.1             0.164  21  0.312  21  0.876   1  0.659   0.475 N  0.570      SignalP-noTM
AJD47081.1             0.163  21  0.104  51  0.119  40  0.083   0.094 N  0.570      SignalP-noTM
AJD47082.1             0.143  46  0.128  46  0.152  31  0.096   0.113 N  0.570      SignalP-noTM
AJD47083.1             0.138  47  0.121  47  0.136   3  0.096   0.109 N  0.570      SignalP-noTM
AJD47084.1             0.654  23  0.772  23  0.959   9  0.924   0.843 Y  0.570      SignalP-noTM
AJD47085.1             0.114  58  0.096  65  0.096  67  0.076   0.087 N  0.570      SignalP-noTM
AJD47086.1             0.110  18  0.121  11  0.176   2  0.148   0.133 N  0.570      SignalP-noTM
AJD47087.1             0.108  24  0.176  56  0.455  48  0.181   0.178 N  0.570      SignalP-noTM
AJD47088.1             0.121  20  0.128  39  0.229  36  0.143   0.134 N  0.510      SignalP-TM
AJD47089.1             0.177  26  0.131  26  0.140  25  0.091   0.112 N  0.570      SignalP-noTM
AJD47090.1             0.112  13  0.123  13  0.160   6  0.135   0.129 N  0.570      SignalP-noTM
AJD47091.1             0.140  67  0.131  20  0.212  11  0.144   0.135 N  0.510      SignalP-TM
AJD47092.1             0.121  21  0.135  21  0.244  15  0.147   0.139 N  0.510      SignalP-TM
AJD47093.1             0.102  31  0.134  11  0.199   4  0.184   0.157 N  0.570      SignalP-noTM
AJD47094.1             0.111   9  0.134  13  0.206   8  0.180   0.156 N  0.570      SignalP-noTM
AJD47095.1             0.152  21  0.116  21  0.115  38  0.087   0.102 N  0.570      SignalP-noTM
AJD47096.1             0.206  25  0.189  25  0.259  26  0.163   0.180 N  0.510      SignalP-TM
AJD47097.1             0.101  18  0.098  33  0.113  11  0.088   0.094 N  0.570      SignalP-noTM
AJD47098.1             0.107  20  0.157  20  0.257  13  0.198   0.172 N  0.510      SignalP-TM
AJD47099.1             0.106  33  0.108  32  0.147   4  0.113   0.111 N  0.570      SignalP-noTM
AJD47100.1             0.102  57  0.128  11  0.231   2  0.170   0.148 N  0.570      SignalP-noTM
AJD47101.1             0.170  24  0.171  24  0.279  23  0.150   0.163 N  0.510      SignalP-TM
AJD47102.1             0.166  60  0.134  60  0.159  41  0.102   0.119 N  0.570      SignalP-noTM
AJD47103.1             0.138  21  0.148  21  0.276  15  0.148   0.148 N  0.510      SignalP-TM
AJD47104.1             0.103  60  0.137  16  0.234   9  0.192   0.163 N  0.570      SignalP-noTM
AJD47105.1             0.152  21  0.116  21  0.115  38  0.087   0.102 N  0.570      SignalP-noTM
AJD47106.1             0.207  25  0.192  25  0.265  26  0.167   0.183 N  0.510      SignalP-TM
AJD47107.1             0.112  27  0.112  32  0.161  28  0.095   0.104 N  0.570      SignalP-noTM
AJD47108.1             0.118  31  0.124  38  0.286  30  0.123   0.124 N  0.570      SignalP-noTM
AJD47109.1             0.153  69  0.127  11  0.265   2  0.159   0.142 N  0.570      SignalP-noTM
AJD47110.1             0.890  30  0.876  30  0.953  20  0.872   0.874 Y  0.570      SignalP-noTM
AJD47111.1             0.135  21  0.214  12  0.533   9  0.468   0.333 N  0.570      SignalP-noTM
AJD47112.1             0.127  24  0.102  54  0.134  23  0.088   0.096 N  0.570      SignalP-noTM
AJD47113.1             0.129  39  0.120  39  0.164  32  0.071   0.102 N  0.510      SignalP-TM
AJD47114.1             0.117  34  0.121  11  0.216   1  0.141   0.131 N  0.570      SignalP-noTM
AJD47115.1             0.315  33  0.194  33  0.247  30  0.117   0.158 N  0.570      SignalP-noTM
AJD47116.1             0.130  66  0.124  66  0.181  32  0.103   0.116 N  0.510      SignalP-TM
AJD47117.1             0.111  35  0.131  35  0.204  30  0.120   0.126 N  0.570      SignalP-noTM
AJD47118.1             0.124  27  0.105  27  0.125  24  0.085   0.096 N  0.570      SignalP-noTM
AJD47119.1             0.255  26  0.162  26  0.192  38  0.102   0.134 N  0.570      SignalP-noTM
AJD47120.1             0.121  56  0.121  11  0.172   8  0.150   0.134 N  0.570      SignalP-noTM
AJD47121.1             0.580  20  0.728  20  0.961  17  0.911   0.814 Y  0.570      SignalP-noTM
AJD47122.1             0.135  27  0.138  35  0.242   8  0.145   0.140 N  0.510      SignalP-TM
AJD47123.1             0.142  23  0.134  23  0.169   7  0.137   0.135 N  0.510      SignalP-TM
AJD47124.1             0.128  34  0.147  11  0.272   2  0.224   0.175 N  0.510      SignalP-TM
AJD47125.1             0.176  22  0.291  22  0.856   2  0.581   0.427 N  0.570      SignalP-noTM
AJD47126.1             0.326  49  0.196  49  0.228  47  0.096   0.149 N  0.570      SignalP-noTM
AJD47127.1             0.266  26  0.389  26  0.874  13  0.660   0.517 N  0.570      SignalP-noTM
AJD47128.1             0.131  29  0.118  11  0.186   1  0.134   0.125 N  0.570      SignalP-noTM
AJD47129.1             0.106  45  0.108  11  0.140   2  0.118   0.113 N  0.570      SignalP-noTM
AJD47130.1             0.106  64  0.102  64  0.159   3  0.081   0.092 N  0.570      SignalP-noTM
AJD47131.1             0.145  58  0.137  11  0.233   1  0.187   0.161 N  0.570      SignalP-noTM
AJD47132.1             0.117  27  0.144  12  0.303   6  0.203   0.172 N  0.570      SignalP-noTM
AJD47133.1             0.150  39  0.135  39  0.191   5  0.113   0.127 N  0.510      SignalP-TM
AJD47134.1             0.166  26  0.123  11  0.190   1  0.152   0.134 N  0.510      SignalP-TM
AJD47135.1             0.121  43  0.111  11  0.170   1  0.121   0.115 N  0.510      SignalP-TM
AJD47136.1             0.136  38  0.124  38  0.201  37  0.102   0.114 N  0.570      SignalP-noTM
AJD47137.1             0.114  41  0.129  41  0.176  34  0.121   0.125 N  0.570      SignalP-noTM
AJD47138.1             0.560  33  0.584  33  0.756  18  0.510   0.556 Y  0.510      SignalP-TM
AJD47139.1             0.228  24  0.261  24  0.439   5  0.326   0.285 N  0.510      SignalP-TM
AJD47140.1             0.182  29  0.145  29  0.226  13  0.160   0.150 N  0.510      SignalP-TM
AJD47141.1             0.129  36  0.134  36  0.236  34  0.124   0.129 N  0.570      SignalP-noTM
AJD47142.1             0.105  19  0.122  19  0.179  12  0.139   0.130 N  0.570      SignalP-noTM
AJD47143.1             0.126  32  0.117  17  0.153  14  0.125   0.121 N  0.570      SignalP-noTM
AJD47144.1             0.252  17  0.161  17  0.303   1  0.124   0.144 N  0.570      SignalP-noTM
AJD47145.1             0.115  35  0.111  22  0.131  21  0.105   0.108 N  0.570      SignalP-noTM
AJD47146.1             0.105  25  0.101  32  0.117  29  0.097   0.099 N  0.570      SignalP-noTM
AJD47147.1             0.136  24  0.179  11  0.486   1  0.312   0.242 N  0.570      SignalP-noTM
AJD47148.1             0.131  24  0.112  11  0.169   4  0.127   0.119 N  0.570      SignalP-noTM
AJD47149.1             0.133  21  0.154  21  0.300  20  0.159   0.156 N  0.570      SignalP-noTM
AJD47150.1             0.165  64  0.144  64  0.233  43  0.126   0.135 N  0.570      SignalP-noTM
AJD47151.1             0.160  29  0.235  24  0.674  20  0.465   0.343 N  0.570      SignalP-noTM
AJD47152.1             0.109  22  0.104  12  0.121  11  0.110   0.107 N  0.570      SignalP-noTM
AJD47153.1             0.109  28  0.165  11  0.345   4  0.284   0.221 N  0.570      SignalP-noTM
AJD47154.1             0.222  23  0.183  23  0.205  12  0.155   0.170 N  0.570      SignalP-noTM
AJD47155.1             0.127  23  0.110  23  0.125  19  0.083   0.097 N  0.570      SignalP-noTM
AJD47156.1             0.113  46  0.105  11  0.129   3  0.114   0.108 N  0.510      SignalP-TM
AJD47157.1             0.166  29  0.117  70  0.196  66  0.087   0.106 N  0.510      SignalP-TM
AJD47158.1             0.512  22  0.659  22  0.913   6  0.867   0.757 Y  0.570      SignalP-noTM
AJD47159.1             0.126   8  0.125  38  0.218  20  0.129   0.127 N  0.570      SignalP-noTM
AJD47160.1             0.707  23  0.768  23  0.935   6  0.871   0.817 Y  0.570      SignalP-noTM
AJD47161.1             0.134  19  0.112  19  0.112  12  0.089   0.101 N  0.570      SignalP-noTM
AJD47162.1             0.137  29  0.145  11  0.317   2  0.210   0.169 N  0.510      SignalP-TM
AJD47163.1             0.115  18  0.102  38  0.116  35  0.078   0.091 N  0.570      SignalP-noTM
AJD47164.1             0.116  61  0.125  14  0.202   3  0.154   0.139 N  0.570      SignalP-noTM
AJD47165.1             0.198  21  0.149  21  0.147   4  0.115   0.133 N  0.570      SignalP-noTM
AJD47166.1             0.162  22  0.162  11  0.342   1  0.256   0.206 N  0.570      SignalP-noTM
AJD47167.1             0.126   6  0.114  11  0.198   5  0.139   0.126 N  0.570      SignalP-noTM
AJD47168.1             0.170  32  0.130  32  0.129   3  0.099   0.115 N  0.570      SignalP-noTM
AJD47169.1             0.117  23  0.102  41  0.117  36  0.089   0.096 N  0.570      SignalP-noTM
AJD47170.1             0.138  17  0.129  48  0.183  46  0.099   0.115 N  0.570      SignalP-noTM
AJD47171.1             0.109  20  0.099  20  0.121  17  0.093   0.096 N  0.570      SignalP-noTM
AJD47172.1             0.347  28  0.335  28  0.452   2  0.358   0.344 N  0.510      SignalP-TM
AJD47173.1             0.124  41  0.118  11  0.197   2  0.135   0.126 N  0.570      SignalP-noTM
AJD47174.1             0.110  35  0.139  11  0.257   3  0.199   0.167 N  0.570      SignalP-noTM
AJD47175.1             0.111  20  0.123  11  0.181   2  0.154   0.137 N  0.570      SignalP-noTM
AJD47176.1             0.165  49  0.134  49  0.141  38  0.088   0.117 N  0.510      SignalP-TM
AJD47177.1             0.626  34  0.704  34  0.975  17  0.875   0.785 Y  0.570      SignalP-noTM
AJD47178.1             0.139  31  0.144  12  0.239   6  0.215   0.177 N  0.570      SignalP-noTM
AJD47179.1             0.714  20  0.784  20  0.915  11  0.863   0.821 Y  0.570      SignalP-noTM
AJD47180.1             0.825  23  0.880  23  0.976  16  0.921   0.900 Y  0.570      SignalP-noTM
AJD47181.1             0.132  39  0.172  39  0.364  35  0.150   0.164 N  0.510      SignalP-TM
AJD47182.1             0.110  55  0.106  43  0.122  37  0.098   0.102 N  0.570      SignalP-noTM
AJD47183.1             0.149  48  0.149  48  0.283  46  0.117   0.134 N  0.570      SignalP-noTM
AJD47184.1             0.112  24  0.111  24  0.158  37  0.103   0.108 N  0.570      SignalP-noTM
AJD47185.1             0.187  41  0.131  41  0.123  12  0.092   0.112 N  0.570      SignalP-noTM
AJD47186.1             0.105  32  0.118  12  0.171   8  0.140   0.128 N  0.570      SignalP-noTM
AJD47187.1             0.171  20  0.160  20  0.254   1  0.159   0.160 N  0.570      SignalP-noTM
AJD47188.1             0.217  38  0.202  38  0.310  32  0.162   0.183 N  0.570      SignalP-noTM
AJD47189.1             0.163  25  0.127  25  0.173   6  0.113   0.120 N  0.570      SignalP-noTM
AJD47190.1             0.122  21  0.100  50  0.150   1  0.088   0.095 N  0.570      SignalP-noTM
AJD47191.1             0.210  27  0.169  27  0.357   1  0.188   0.178 N  0.570      SignalP-noTM
AJD47192.1             0.161  21  0.178  21  0.361  19  0.170   0.174 N  0.570      SignalP-noTM
AJD47193.1             0.131  19  0.115  19  0.201   5  0.115   0.115 N  0.570      SignalP-noTM
AJD47194.1             0.196  29  0.118  29  0.152   1  0.082   0.105 N  0.510      SignalP-TM
AJD47195.1             0.252  22  0.162  22  0.164  47  0.110   0.138 N  0.570      SignalP-noTM
AJD47196.1             0.412  23  0.238  23  0.247  21  0.124   0.185 N  0.570      SignalP-noTM
AJD47197.1             0.105  48  0.106  24  0.130  20  0.088   0.098 N  0.570      SignalP-noTM
AJD47198.1             0.126  49  0.126  49  0.182   3  0.125   0.125 N  0.570      SignalP-noTM
AJD47199.1             0.152  30  0.203  11  0.522   2  0.393   0.292 N  0.570      SignalP-noTM
AJD47200.1             0.141  61  0.114  53  0.166   1  0.110   0.112 N  0.570      SignalP-noTM
AJD47201.1             0.264  22  0.184  22  0.264  20  0.116   0.152 N  0.570      SignalP-noTM
AJD47202.1             0.139  22  0.113  22  0.135  11  0.082   0.098 N  0.570      SignalP-noTM
AJD47203.1             0.121  29  0.102  66  0.113  60  0.084   0.094 N  0.570      SignalP-noTM
AJD47204.1             0.151  61  0.203  12  0.430   4  0.398   0.275 N  0.510      SignalP-TM
AJD47205.1             0.109  28  0.101  53  0.112  44  0.081   0.091 N  0.570      SignalP-noTM
AJD47206.1             0.110  38  0.112  38  0.122  29  0.096   0.105 N  0.570      SignalP-noTM
AJD47207.1             0.155  23  0.150  12  0.335  11  0.229   0.187 N  0.570      SignalP-noTM
AJD47208.1             0.140  52  0.145  30  0.263  23  0.180   0.158 N  0.510      SignalP-TM
AJD47209.1             0.107  55  0.110  38  0.161   3  0.112   0.111 N  0.510      SignalP-TM
AJD47210.1             0.205  20  0.251  20  0.410   2  0.327   0.279 N  0.510      SignalP-TM
AJD47211.1             0.247  31  0.156  31  0.156  30  0.096   0.128 N  0.570      SignalP-noTM
AJD47212.1             0.169  26  0.190  26  0.466   1  0.243   0.210 N  0.510      SignalP-TM
AJD47213.1             0.126  43  0.105  43  0.112  59  0.082   0.094 N  0.570      SignalP-noTM
AJD47214.1             0.134  22  0.102  28  0.128   1  0.082   0.093 N  0.570      SignalP-noTM
AJD47215.1             0.105  28  0.110  11  0.140   2  0.122   0.115 N  0.570      SignalP-noTM
AJD47216.1             0.134  22  0.106  22  0.126  65  0.095   0.101 N  0.570      SignalP-noTM
AJD47217.1             0.520  21  0.672  21  0.912  19  0.862   0.762 Y  0.570      SignalP-noTM
AJD47218.1             0.108  30  0.123  13  0.190   8  0.153   0.137 N  0.570      SignalP-noTM
AJD47219.1             0.128  28  0.132  28  0.214   3  0.144   0.137 N  0.510      SignalP-TM
AJD47220.1             0.101  44  0.103  44  0.116  40  0.098   0.101 N  0.570      SignalP-noTM
AJD47221.1             0.144  30  0.129  11  0.263   1  0.153   0.140 N  0.570      SignalP-noTM
AJD47222.1             0.201  39  0.163  39  0.283  38  0.146   0.157 N  0.510      SignalP-TM
AJD47223.1             0.290  31  0.404  31  0.898  21  0.585   0.489 N  0.570      SignalP-noTM
AJD47224.1             0.866  22  0.913  22  0.979  10  0.958   0.934 Y  0.570      SignalP-noTM
AJD47225.1             0.124  22  0.117  70  0.169  66  0.083   0.104 N  0.510      SignalP-TM
AJD47226.1             0.133  25  0.141  25  0.216   6  0.160   0.148 N  0.510      SignalP-TM
AJD47227.1             0.155  41  0.115  41  0.133  17  0.102   0.109 N  0.570      SignalP-noTM
AJD47228.1             0.127  30  0.187  11  0.416   8  0.367   0.271 N  0.570      SignalP-noTM
AJD47229.1             0.144  26  0.187  26  0.425   2  0.272   0.227 N  0.570      SignalP-noTM
AJD47230.1             0.156  21  0.350  21  0.938  14  0.824   0.573 Y  0.570      SignalP-noTM
AJD47231.1             0.137  57  0.110  11  0.146   4  0.122   0.114 N  0.510      SignalP-TM
AJD47232.1             0.219  20  0.423  20  0.911  13  0.830   0.615 Y  0.570      SignalP-noTM
AJD47233.1             0.128  24  0.143  15  0.223   3  0.181   0.157 N  0.510      SignalP-TM
AJD47234.1             0.391  27  0.527  27  0.944  11  0.827   0.668 Y  0.570      SignalP-noTM
AJD47235.1             0.122  52  0.114  52  0.155   4  0.107   0.111 N  0.570      SignalP-noTM
AJD47236.1             0.134  30  0.112  13  0.142   8  0.129   0.118 N  0.510      SignalP-TM
AJD47237.1             0.478  23  0.536  23  0.862  16  0.639   0.584 Y  0.570      SignalP-noTM
AJD47238.1             0.153  18  0.211  18  0.461  10  0.315   0.249 N  0.510      SignalP-TM
AJD47239.1             0.140  43  0.184  11  0.459   2  0.345   0.260 N  0.570      SignalP-noTM
AJD47240.1             0.181  55  0.119  55  0.104  70  0.074   0.098 N  0.570      SignalP-noTM
AJD47241.1             0.301  23  0.527  23  0.952  14  0.892   0.698 Y  0.570      SignalP-noTM
AJD47242.1             0.157  62  0.143  12  0.277  11  0.176   0.159 N  0.570      SignalP-noTM
AJD47243.1             0.107  22  0.103  49  0.155  42  0.078   0.091 N  0.570      SignalP-noTM
AJD47244.1             0.148  34  0.210  34  0.442  21  0.274   0.240 N  0.570      SignalP-noTM
AJD47245.1             0.139  32  0.157  11  0.309  28  0.254   0.203 N  0.570      SignalP-noTM
AJD47246.1             0.110  50  0.106  30  0.130  22  0.093   0.100 N  0.570      SignalP-noTM
AJD47247.1             0.116  18  0.114  18  0.146   2  0.116   0.115 N  0.570      SignalP-noTM
AJD47248.1             0.156  31  0.136  22  0.186  21  0.102   0.120 N  0.570      SignalP-noTM
AJD47249.1             0.125  20  0.209  11  0.628   2  0.420   0.308 N  0.570      SignalP-noTM
AJD47250.1             0.231  43  0.247  43  0.397  40  0.196   0.223 N  0.570      SignalP-noTM
AJD47251.1             0.139  22  0.141  22  0.219  26  0.154   0.147 N  0.570      SignalP-noTM
AJD47252.1             0.103  50  0.113  43  0.145  40  0.107   0.110 N  0.570      SignalP-noTM
AJD47253.1             0.233  52  0.142  52  0.157   1  0.106   0.125 N  0.570      SignalP-noTM
AJD47254.1             0.117  45  0.120  45  0.167  39  0.120   0.120 N  0.570      SignalP-noTM
AJD47255.1             0.108  48  0.114  48  0.208   1  0.108   0.111 N  0.570      SignalP-noTM
AJD47256.1             0.167  28  0.175  28  0.311  25  0.175   0.175 N  0.510      SignalP-TM
AJD47257.1             0.110  53  0.114  32  0.135  26  0.089   0.102 N  0.570      SignalP-noTM
AJD47258.1             0.144  24  0.113  32  0.159  23  0.077   0.100 N  0.510      SignalP-TM
AJD47259.1             0.158  30  0.170  30  0.312  29  0.134   0.157 N  0.510      SignalP-TM
AJD47260.1             0.121  21  0.116  23  0.159  22  0.105   0.111 N  0.570      SignalP-noTM
AJD47261.1             0.108  28  0.122  11  0.183   7  0.149   0.135 N  0.570      SignalP-noTM
AJD47262.1             0.161  22  0.116  22  0.161  31  0.074   0.096 N  0.570      SignalP-noTM
AJD47263.1             0.120  36  0.162  18  0.401  13  0.230   0.194 N  0.570      SignalP-noTM
AJD47264.1             0.111  25  0.106  34  0.122  43  0.087   0.097 N  0.570      SignalP-noTM
AJD47265.1             0.112  68  0.099  24  0.140   1  0.090   0.096 N  0.510      SignalP-TM
AJD47266.1             0.117  68  0.107  11  0.184   1  0.106   0.107 N  0.570      SignalP-noTM
AJD47267.1             0.880  21  0.899  21  0.957   6  0.925   0.911 Y  0.570      SignalP-noTM
AJD47268.1             0.113  29  0.115  13  0.169   5  0.137   0.125 N  0.570      SignalP-noTM
AJD47269.1             0.149  27  0.161  27  0.305   1  0.194   0.176 N  0.570      SignalP-noTM
AJD47270.1             0.107  23  0.127  11  0.208   4  0.159   0.142 N  0.570      SignalP-noTM
AJD47271.1             0.113  68  0.121  11  0.189  48  0.148   0.133 N  0.570      SignalP-noTM
AJD47272.1             0.753  24  0.514  24  0.502   7  0.395   0.470 N  0.510      SignalP-TM
AJD47273.1             0.395  34  0.242  34  0.326   1  0.148   0.207 N  0.510      SignalP-TM
AJD47274.1             0.120  24  0.123  11  0.186   1  0.150   0.136 N  0.570      SignalP-noTM
AJD47275.1             0.145  40  0.117  58  0.138   3  0.095   0.107 N  0.570      SignalP-noTM
AJD47276.1             0.235  27  0.164  27  0.209   6  0.132   0.152 N  0.510      SignalP-TM
AJD47277.1             0.139  24  0.126  11  0.255   1  0.150   0.137 N  0.570      SignalP-noTM
AJD47278.1             0.132  63  0.127  33  0.205  31  0.116   0.123 N  0.510      SignalP-TM
AJD47279.1             0.569  27  0.227  27  0.140   1  0.086   0.160 N  0.570      SignalP-noTM
AJD47280.1             0.103  53  0.103  70  0.124  24  0.086   0.095 N  0.570      SignalP-noTM
AJD47281.1             0.122  22  0.141  28  0.236  25  0.170   0.152 N  0.510      SignalP-TM
AJD47282.1             0.631  22  0.767  22  0.966  10  0.931   0.844 Y  0.570      SignalP-noTM
AJD47283.1             0.216  28  0.217  51  0.648  50  0.182   0.201 N  0.570      SignalP-noTM
AJD47284.1             0.620  29  0.488  29  0.618  22  0.356   0.439 N  0.510      SignalP-TM
AJD47285.1             0.202  27  0.252  27  0.440  24  0.255   0.253 N  0.510      SignalP-TM
AJD47286.1             0.186  24  0.194  19  0.287  18  0.205   0.199 N  0.570      SignalP-noTM
AJD47287.1             0.859  19  0.861  19  0.919  13  0.852   0.857 Y  0.570      SignalP-noTM
AJD47288.1             0.116  24  0.113  42  0.144   6  0.116   0.115 N  0.570      SignalP-noTM
AJD47289.1             0.112  68  0.121  11  0.223   1  0.134   0.127 N  0.570      SignalP-noTM
AJD47290.1             0.145  25  0.149  22  0.323  21  0.163   0.156 N  0.570      SignalP-noTM
AJD47291.1             0.115  30  0.110  30  0.147  27  0.092   0.101 N  0.570      SignalP-noTM
AJD47292.1             0.218  24  0.189  24  0.254   2  0.184   0.187 N  0.510      SignalP-TM
AJD47293.1             0.120   8  0.117  11  0.201   1  0.130   0.123 N  0.570      SignalP-noTM
AJD47294.1             0.453  28  0.442  28  0.852  17  0.599   0.516 N  0.570      SignalP-noTM
AJD47295.1             0.826  30  0.862  30  0.939  22  0.883   0.872 Y  0.570      SignalP-noTM
AJD47296.1             0.106  21  0.198  11  0.550   1  0.377   0.282 N  0.570      SignalP-noTM
AJD47297.1             0.320  44  0.520  44  0.935  43  0.617   0.566 N  0.570      SignalP-noTM
AJD47298.1             0.230  40  0.244  34  0.546   4  0.378   0.293 N  0.510      SignalP-TM
AJD47299.1             0.110  36  0.113  18  0.162  12  0.120   0.115 N  0.510      SignalP-TM
AJD47300.1             0.150  54  0.123  54  0.126  53  0.089   0.107 N  0.570      SignalP-noTM
AJD47301.1             0.133  45  0.110  45  0.100  30  0.078   0.095 N  0.570      SignalP-noTM
AJD47302.1             0.101  37  0.104  37  0.121  29  0.094   0.100 N  0.570      SignalP-noTM
AJD47303.1             0.533  65  0.253  65  0.162  57  0.107   0.184 N  0.570      SignalP-noTM
AJD47304.1             0.114  32  0.152  20  0.294  18  0.212   0.174 N  0.510      SignalP-TM
AJD47305.1             0.915  23  0.910  23  0.933  22  0.896   0.903 Y  0.570      SignalP-noTM
AJD47306.1             0.144  15  0.286  15  0.779  12  0.548   0.409 N  0.570      SignalP-noTM
AJD47307.1             0.826  20  0.858  20  0.923  10  0.867   0.862 Y  0.570      SignalP-noTM
AJD47308.1             0.220  32  0.153  32  0.133  28  0.093   0.125 N  0.570      SignalP-noTM
AJD47309.1             0.141  70  0.138  20  0.229   7  0.172   0.154 N  0.570      SignalP-noTM
AJD47310.1             0.826  20  0.847  20  0.921  19  0.868   0.857 Y  0.570      SignalP-noTM
AJD47311.1             0.121  38  0.115  38  0.135  33  0.096   0.106 N  0.570      SignalP-noTM
AJD47312.1             0.173  47  0.118  47  0.151   8  0.102   0.110 N  0.570      SignalP-noTM
AJD47313.1             0.109  28  0.140  11  0.257   2  0.194   0.166 N  0.570      SignalP-noTM
AJD47314.1             0.408  31  0.223  31  0.197  28  0.114   0.172 N  0.570      SignalP-noTM
AJD47315.1             0.169  52  0.122  52  0.115  48  0.086   0.105 N  0.570      SignalP-noTM
AJD47316.1             0.164  26  0.144  26  0.203   2  0.128   0.137 N  0.570      SignalP-noTM
AJD47317.1             0.131  52  0.157  11  0.317   2  0.243   0.197 N  0.570      SignalP-noTM
AJD47318.1             0.108  29  0.144  29  0.299  25  0.171   0.154 N  0.510      SignalP-TM
AJD47319.1             0.282  33  0.181  33  0.226   5  0.130   0.162 N  0.510      SignalP-TM
AJD47320.1             0.129  15  0.180  15  0.340   5  0.259   0.217 N  0.570      SignalP-noTM
AJD47321.1             0.263  40  0.159  40  0.227  38  0.113   0.142 N  0.510      SignalP-TM
AJD47322.1             0.124  54  0.114  29  0.141  22  0.110   0.112 N  0.570      SignalP-noTM
AJD47323.1             0.182  29  0.161  29  0.328  27  0.161   0.161 N  0.570      SignalP-noTM
AJD47324.1             0.102  24  0.111  24  0.129  20  0.104   0.108 N  0.570      SignalP-noTM
AJD47325.1             0.114  50  0.104  68  0.113  57  0.089   0.097 N  0.570      SignalP-noTM
AJD47326.1             0.132  15  0.106  34  0.122  27  0.094   0.100 N  0.570      SignalP-noTM
AJD47327.1             0.106  22  0.105  22  0.142   2  0.102   0.103 N  0.570      SignalP-noTM
AJD47328.1             0.146  24  0.160  48  0.325  45  0.142   0.152 N  0.570      SignalP-noTM
AJD47329.1             0.118  21  0.135  11  0.204   1  0.183   0.157 N  0.570      SignalP-noTM
AJD47330.1             0.103  32  0.109  11  0.161  31  0.120   0.114 N  0.570      SignalP-noTM
AJD47331.1             0.127  68  0.109  68  0.115  20  0.089   0.099 N  0.570      SignalP-noTM
AJD47332.1             0.124  23  0.127  23  0.189  34  0.121   0.124 N  0.570      SignalP-noTM
AJD47333.1             0.119  29  0.112  29  0.145   3  0.104   0.108 N  0.570      SignalP-noTM
AJD47334.1             0.624  21  0.753  21  0.937  18  0.906   0.825 Y  0.570      SignalP-noTM
AJD47335.1             0.115  46  0.138  11  0.264   1  0.186   0.155 N  0.510      SignalP-TM
AJD47336.1             0.125  40  0.124  40  0.150   6  0.108   0.116 N  0.570      SignalP-noTM
AJD47337.1             0.116  35  0.146  11  0.308   1  0.198   0.170 N  0.570      SignalP-noTM
AJD47338.1             0.219  20  0.230  20  0.423   1  0.256   0.240 N  0.510      SignalP-TM
AJD47339.1             0.892  25  0.868  25  0.925  21  0.850   0.860 Y  0.570      SignalP-noTM
AJD47340.1             0.124  38  0.109  38  0.117  34  0.081   0.096 N  0.570      SignalP-noTM
AJD47341.1             0.168  42  0.186  42  0.276  41  0.140   0.164 N  0.570      SignalP-noTM
AJD47342.1             0.106  28  0.119  11  0.203   1  0.140   0.129 N  0.570      SignalP-noTM
AJD47343.1             0.117  25  0.104  68  0.116  66  0.091   0.098 N  0.570      SignalP-noTM
AJD47344.1             0.105  25  0.111  25  0.141  10  0.106   0.108 N  0.570      SignalP-noTM
AJD47345.1             0.117  32  0.190  11  0.473   2  0.371   0.257 N  0.510      SignalP-TM
AJD47346.1             0.107  61  0.121  59  0.238  49  0.111   0.116 N  0.570      SignalP-noTM
AJD47347.1             0.121  31  0.139  13  0.245  10  0.191   0.163 N  0.570      SignalP-noTM
AJD47348.1             0.214  20  0.155  23  0.228   2  0.142   0.150 N  0.510      SignalP-TM
AJD47349.1             0.136  34  0.128  11  0.199   1  0.165   0.146 N  0.570      SignalP-noTM
AJD47350.1             0.103  44  0.107  50  0.125  13  0.097   0.102 N  0.570      SignalP-noTM
AJD47351.1             0.105  32  0.110  11  0.154   5  0.127   0.118 N  0.570      SignalP-noTM
AJD47352.1             0.147  53  0.119  53  0.141   1  0.095   0.108 N  0.570      SignalP-noTM
AJD47353.1             0.100  28  0.105  12  0.139  10  0.111   0.108 N  0.570      SignalP-noTM
AJD47354.1             0.110  25  0.114  11  0.172   2  0.128   0.120 N  0.570      SignalP-noTM
AJD47355.1             0.114  65  0.109  30  0.145  28  0.099   0.104 N  0.570      SignalP-noTM
AJD47356.1             0.138  49  0.173  49  0.374  48  0.170   0.172 N  0.570      SignalP-noTM
AJD47357.1             0.216  20  0.175  20  0.183  19  0.140   0.159 N  0.570      SignalP-noTM
AJD47358.1             0.115  19  0.202  19  0.414  17  0.330   0.250 N  0.510      SignalP-TM
AJD47359.1             0.108  48  0.133  11  0.237   2  0.183   0.152 N  0.510      SignalP-TM
AJD47360.1             0.144  38  0.108  49  0.103  48  0.077   0.093 N  0.570      SignalP-noTM
AJD47361.1             0.168  29  0.210  29  0.427   5  0.284   0.245 N  0.570      SignalP-noTM
AJD47362.1             0.220  27  0.136  27  0.134  44  0.088   0.114 N  0.570      SignalP-noTM
AJD47363.1             0.131  30  0.114  30  0.150   8  0.111   0.112 N  0.570      SignalP-noTM
AJD47364.1             0.108   5  0.144  12  0.286   4  0.211   0.176 N  0.570      SignalP-noTM
AJD47365.1             0.182  44  0.195  24  0.378   3  0.296   0.232 N  0.510      SignalP-TM
AJD47366.1             0.160  68  0.143  68  0.147  59  0.082   0.120 N  0.510      SignalP-TM
AJD47367.1             0.836  19  0.888  19  0.959  16  0.939   0.912 Y  0.570      SignalP-noTM
AJD47368.1             0.106  24  0.138  20  0.263  12  0.167   0.152 N  0.570      SignalP-noTM
AJD47369.1             0.144  30  0.145  30  0.229   1  0.159   0.151 N  0.570      SignalP-noTM
AJD47370.1             0.163  30  0.136  30  0.160  28  0.082   0.116 N  0.510      SignalP-TM
AJD47371.1             0.474  27  0.653  27  0.943  21  0.877   0.759 Y  0.570      SignalP-noTM
AJD47372.1             0.276  21  0.162  21  0.124  20  0.097   0.132 N  0.570      SignalP-noTM
AJD47373.1             0.105  18  0.107  48  0.128  41  0.105   0.106 N  0.570      SignalP-noTM
AJD47374.1             0.205  21  0.442  21  0.969  16  0.946   0.679 Y  0.570      SignalP-noTM
AJD47375.1             0.130  34  0.116  34  0.161   7  0.113   0.114 N  0.570      SignalP-noTM
AJD47376.1             0.200  23  0.159  23  0.196   2  0.125   0.143 N  0.570      SignalP-noTM
AJD47377.1             0.122  34  0.101  20  0.119  11  0.092   0.097 N  0.570      SignalP-noTM
AJD47378.1             0.207  34  0.240  34  0.435  25  0.221   0.233 N  0.510      SignalP-TM
AJD47379.1             0.123  25  0.166  18  0.327   1  0.233   0.191 N  0.510      SignalP-TM
AJD47380.1             0.275  36  0.251  20  0.580   4  0.450   0.345 N  0.570      SignalP-noTM
AJD47381.1             0.161  21  0.182  21  0.423   1  0.220   0.200 N  0.570      SignalP-noTM
AJD47382.1             0.119  46  0.101  12  0.122   8  0.107   0.103 N  0.510      SignalP-TM
AJD47383.1             0.201  33  0.169  33  0.241  23  0.128   0.150 N  0.570      SignalP-noTM
AJD47384.1             0.189  42  0.201  42  0.349  36  0.152   0.182 N  0.510      SignalP-TM
AJD47385.1             0.373  22  0.299  22  0.341  21  0.241   0.271 N  0.570      SignalP-noTM
AJD47386.1             0.107  43  0.134  50  0.282  41  0.111   0.123 N  0.570      SignalP-noTM
AJD47387.1             0.129  28  0.147  11  0.283   2  0.217   0.180 N  0.570      SignalP-noTM
AJD47388.1             0.108  41  0.142  21  0.251  14  0.188   0.159 N  0.510      SignalP-TM
AJD47389.1             0.198  30  0.154  30  0.163   2  0.114   0.135 N  0.570      SignalP-noTM
AJD47390.1             0.127  28  0.116  28  0.155   6  0.109   0.113 N  0.570      SignalP-noTM
AJD47391.1             0.131  36  0.173  11  0.415   1  0.283   0.225 N  0.570      SignalP-noTM
AJD47392.1             0.131  28  0.121  11  0.254   2  0.137   0.129 N  0.570      SignalP-noTM
AJD47393.1             0.158  38  0.172  18  0.314  10  0.261   0.205 N  0.510      SignalP-TM
AJD47394.1             0.105  33  0.123  18  0.196  13  0.134   0.128 N  0.570      SignalP-noTM
AJD47395.1             0.126  41  0.135  11  0.286   1  0.169   0.151 N  0.570      SignalP-noTM
AJD47396.1             0.113  41  0.106  11  0.144   6  0.113   0.110 N  0.570      SignalP-noTM
AJD47397.1             0.115  44  0.119  30  0.207  20  0.108   0.114 N  0.570      SignalP-noTM
AJD47398.1             0.138  18  0.133  18  0.176  16  0.126   0.130 N  0.570      SignalP-noTM
AJD47399.1             0.109  46  0.117  11  0.186   1  0.134   0.123 N  0.510      SignalP-TM
AJD47400.1             0.193  40  0.148  40  0.155  39  0.102   0.126 N  0.570      SignalP-noTM
AJD47401.1             0.415  20  0.203  20  0.188   2  0.113   0.161 N  0.570      SignalP-noTM
AJD47402.1             0.146  28  0.131  11  0.225  24  0.181   0.149 N  0.510      SignalP-TM
AJD47403.1             0.122  49  0.247  22  0.695   9  0.511   0.371 N  0.570      SignalP-noTM
AJD47404.1             0.158  30  0.170  30  0.289   5  0.217   0.188 N  0.510      SignalP-TM
AJD47405.1             0.122  67  0.131  20  0.212  11  0.144   0.136 N  0.510      SignalP-TM
AJD47406.1             0.123  10  0.099  60  0.112  53  0.087   0.094 N  0.570      SignalP-noTM
AJD47407.1             0.114  29  0.101  66  0.122   8  0.091   0.096 N  0.570      SignalP-noTM
AJD47408.1             0.202  26  0.395  26  0.960   3  0.855   0.611 Y  0.570      SignalP-noTM
AJD47409.1             0.157  28  0.135  28  0.175   3  0.122   0.129 N  0.570      SignalP-noTM
AJD47410.1             0.109  33  0.104  33  0.117   9  0.100   0.102 N  0.570      SignalP-noTM
AJD47411.1             0.152  29  0.112  29  0.144   1  0.087   0.101 N  0.570      SignalP-noTM
AJD47412.1             0.147  18  0.103  18  0.103   5  0.077   0.093 N  0.510      SignalP-TM
AJD47413.1             0.106  49  0.103  29  0.132   9  0.099   0.101 N  0.570      SignalP-noTM
AJD47414.1             0.142  46  0.110  46  0.110  20  0.080   0.096 N  0.570      SignalP-noTM
AJD47415.1             0.109  33  0.133  12  0.218  11  0.181   0.151 N  0.510      SignalP-TM
AJD47416.1             0.107  55  0.108  34  0.156   2  0.096   0.102 N  0.570      SignalP-noTM
AJD47417.1             0.106  27  0.106  50  0.138  44  0.091   0.099 N  0.570      SignalP-noTM
AJD47418.1             0.563  27  0.540  27  0.615  21  0.474   0.515 Y  0.510      SignalP-TM
AJD47419.1             0.105  26  0.105  43  0.127  34  0.083   0.094 N  0.570      SignalP-noTM
AJD47420.1             0.199  23  0.236  23  0.480   7  0.334   0.272 N  0.510      SignalP-TM
AJD47421.1             0.104  35  0.100  11  0.115   1  0.104   0.102 N  0.510      SignalP-TM
AJD47422.1             0.121  48  0.107  11  0.173   1  0.109   0.108 N  0.570      SignalP-noTM
AJD47423.1             0.846  29  0.763  29  0.933   9  0.796   0.778 Y  0.570      SignalP-noTM
AJD47424.1             0.113  25  0.164  11  0.324   1  0.275   0.205 N  0.510      SignalP-TM
AJD47425.1             0.127  48  0.130  12  0.186   6  0.174   0.151 N  0.570      SignalP-noTM
AJD47426.1             0.136  41  0.164  20  0.339  18  0.242   0.193 N  0.510      SignalP-TM
AJD47427.1             0.178  39  0.162  39  0.217  29  0.104   0.134 N  0.570      SignalP-noTM
AJD47428.1             0.112  27  0.155  11  0.284  10  0.251   0.200 N  0.570      SignalP-noTM
AJD47429.1             0.118  43  0.107  11  0.160   1  0.107   0.107 N  0.570      SignalP-noTM
AJD47430.1             0.151  58  0.117  58  0.164   3  0.108   0.113 N  0.570      SignalP-noTM
AJD47431.1             0.802  23  0.877  23  0.969  13  0.935   0.904 Y  0.570      SignalP-noTM
AJD47432.1             0.135  29  0.340  19  0.916   6  0.881   0.594 Y  0.570      SignalP-noTM
AJD47433.1             0.665  25  0.753  25  0.933  17  0.868   0.807 Y  0.570      SignalP-noTM
AJD47434.1             0.163  18  0.368  18  0.906  15  0.844   0.592 Y  0.570      SignalP-noTM
AJD47435.1             0.413  20  0.419  20  0.762   1  0.479   0.441 N  0.510      SignalP-TM
AJD47436.1             0.178  25  0.254  25  0.475   1  0.356   0.292 N  0.510      SignalP-TM
AJD47437.1             0.111  48  0.109  48  0.125  42  0.085   0.098 N  0.570      SignalP-noTM
AJD47438.1             0.503  37  0.547  37  0.846  29  0.446   0.510 Y  0.510      SignalP-TM
AJD47439.1             0.134  52  0.107  52  0.113  51  0.075   0.092 N  0.570      SignalP-noTM
AJD47440.1             0.105  27  0.102  50  0.111  45  0.087   0.095 N  0.570      SignalP-noTM
AJD47441.1             0.141  30  0.155  30  0.233  23  0.160   0.157 N  0.510      SignalP-TM
AJD47442.1             0.168  40  0.131  40  0.194  14  0.124   0.128 N  0.570      SignalP-noTM
AJD47443.1             0.151  42  0.125  42  0.144  46  0.095   0.111 N  0.570      SignalP-noTM
AJD47444.1             0.131  43  0.172  11  0.507   1  0.264   0.215 N  0.570      SignalP-noTM
AJD47445.1             0.242  23  0.154  23  0.255  10  0.125   0.141 N  0.570      SignalP-noTM
AJD47446.1             0.872  22  0.867  22  0.941  11  0.873   0.870 Y  0.570      SignalP-noTM
AJD47447.1             0.702  27  0.818  27  0.976  25  0.896   0.854 Y  0.570      SignalP-noTM
AJD47448.1             0.763  25  0.798  25  0.921  13  0.833   0.811 Y  0.510      SignalP-TM
AJD47449.1             0.292  20  0.520  20  0.941  16  0.927   0.711 Y  0.570      SignalP-noTM
AJD47450.1             0.248  27  0.276  12  0.771  11  0.606   0.431 N  0.570      SignalP-noTM
AJD47451.1             0.660  27  0.772  27  0.987  14  0.935   0.849 Y  0.570      SignalP-noTM
AJD47452.1             0.616  21  0.758  21  0.967  13  0.909   0.829 Y  0.570      SignalP-noTM
AJD47453.1             0.196  40  0.133  40  0.181  37  0.095   0.115 N  0.570      SignalP-noTM
AJD47454.1             0.121  41  0.115  11  0.181   1  0.128   0.121 N  0.570      SignalP-noTM
AJD47455.1             0.124  16  0.113  38  0.126  34  0.095   0.105 N  0.570      SignalP-noTM
AJD47456.1             0.143  33  0.118  33  0.132  32  0.102   0.111 N  0.570      SignalP-noTM
AJD47457.1             0.376  38  0.387  38  0.540  31  0.244   0.334 N  0.510      SignalP-TM
AJD47458.1             0.123  20  0.202  14  0.492  11  0.357   0.275 N  0.570      SignalP-noTM
AJD47459.1             0.151  69  0.121  69  0.119  26  0.092   0.107 N  0.570      SignalP-noTM
AJD47460.1             0.218  34  0.421  23  0.958  10  0.897   0.645 Y  0.570      SignalP-noTM
AJD47461.1             0.148  24  0.176  11  0.455   1  0.304   0.224 N  0.510      SignalP-TM
AJD47462.1             0.391  20  0.611  20  0.973  19  0.941   0.766 Y  0.570      SignalP-noTM
AJD47463.1             0.816  28  0.847  28  0.978  16  0.905   0.874 Y  0.570      SignalP-noTM
AJD47464.1             0.182  30  0.240  30  0.457  29  0.280   0.255 N  0.510      SignalP-TM
AJD47465.1             0.110  22  0.106  38  0.154  34  0.093   0.100 N  0.570      SignalP-noTM
AJD47466.1             0.159  22  0.188  22  0.309  26  0.201   0.193 N  0.510      SignalP-TM
AJD47467.1             0.158  30  0.150  30  0.194   1  0.137   0.144 N  0.570      SignalP-noTM
AJD47468.1             0.147  34  0.166  11  0.328   3  0.270   0.215 N  0.570      SignalP-noTM
AJD47469.1             0.130  21  0.139  21  0.243  19  0.157   0.146 N  0.510      SignalP-TM
AJD47470.1             0.212  29  0.221  29  0.348  25  0.210   0.217 N  0.510      SignalP-TM
AJD47471.1             0.388  32  0.277  32  0.252  23  0.187   0.244 N  0.510      SignalP-TM
AJD47472.1             0.106  29  0.108  49  0.157  26  0.100   0.104 N  0.570      SignalP-noTM
AJD47473.1             0.143  21  0.118  21  0.159  48  0.088   0.104 N  0.570      SignalP-noTM
AJD47474.1             0.107  50  0.103  42  0.127  30  0.091   0.097 N  0.570      SignalP-noTM
AJD47475.1             0.179  25  0.133  25  0.183   6  0.124   0.129 N  0.570      SignalP-noTM
AJD47476.1             0.102  12  0.095  68  0.098  64  0.077   0.087 N  0.570      SignalP-noTM
AJD47477.1             0.105  30  0.102  67  0.120  10  0.091   0.097 N  0.570      SignalP-noTM
AJD47478.1             0.191  19  0.286  19  0.799   1  0.496   0.384 N  0.570      SignalP-noTM
AJD47479.1             0.125  34  0.129  59  0.217  56  0.120   0.125 N  0.570      SignalP-noTM
AJD47480.1             0.142  22  0.116  22  0.149   3  0.098   0.108 N  0.570      SignalP-noTM
AJD47481.1             0.122   5  0.130  34  0.291  28  0.132   0.131 N  0.570      SignalP-noTM
AJD47482.1             0.171  22  0.133  37  0.271  36  0.096   0.116 N  0.570      SignalP-noTM
AJD47483.1             0.194  18  0.113  51  0.160  41  0.087   0.101 N  0.570      SignalP-noTM
AJD47484.1             0.128  48  0.123  15  0.201  13  0.138   0.130 N  0.570      SignalP-noTM
AJD47485.1             0.119  36  0.098  36  0.115   1  0.083   0.091 N  0.570      SignalP-noTM
AJD47486.1             0.204  24  0.171  24  0.243  20  0.156   0.164 N  0.570      SignalP-noTM
AJD47487.1             0.177  20  0.132  20  0.173  10  0.097   0.116 N  0.570      SignalP-noTM
AJD47488.1             0.116  51  0.122  51  0.198  49  0.098   0.111 N  0.570      SignalP-noTM
AJD47489.1             0.126  36  0.131  13  0.216   4  0.166   0.147 N  0.570      SignalP-noTM
AJD47490.1             0.119  38  0.104  38  0.121  36  0.090   0.098 N  0.570      SignalP-noTM
AJD47491.1             0.141  40  0.130  40  0.192  38  0.113   0.124 N  0.510      SignalP-TM
AJD47492.1             0.150  47  0.228  39  0.583  26  0.292   0.258 N  0.570      SignalP-noTM
AJD47493.1             0.118  57  0.110  12  0.151   2  0.122   0.116 N  0.570      SignalP-noTM
AJD47494.1             0.135  36  0.223  36  0.529  37  0.218   0.221 N  0.570      SignalP-noTM
AJD47495.1             0.101  37  0.113  11  0.174   4  0.136   0.121 N  0.510      SignalP-TM
AJD47496.1             0.143  27  0.145  27  0.237   1  0.175   0.159 N  0.570      SignalP-noTM
AJD47497.1             0.098  63  0.113  69  0.155  62  0.090   0.104 N  0.510      SignalP-TM
AJD47498.1             0.109  57  0.101  57  0.110  68  0.077   0.090 N  0.570      SignalP-noTM
AJD47499.1             0.704  33  0.658  33  0.955  15  0.802   0.726 Y  0.570      SignalP-noTM
AJD47500.1             0.209  20  0.144  20  0.182  17  0.099   0.123 N  0.570      SignalP-noTM
AJD47501.1             0.106  25  0.117  44  0.160   7  0.129   0.123 N  0.570      SignalP-noTM
AJD47502.1             0.118  23  0.146  11  0.257   2  0.218   0.180 N  0.570      SignalP-noTM
AJD47503.1             0.229  67  0.216  40  0.429  26  0.272   0.237 N  0.510      SignalP-TM
AJD47504.1             0.114  18  0.201  11  0.546   2  0.419   0.282 N  0.510      SignalP-TM
AJD47505.1             0.138  29  0.146  29  0.253   1  0.148   0.147 N  0.510      SignalP-TM
AJD47506.1             0.189  36  0.128  36  0.145  35  0.082   0.106 N  0.570      SignalP-noTM
AJD47507.1             0.354  21  0.572  21  0.967  17  0.901   0.727 Y  0.570      SignalP-noTM
AJD47508.1             0.118  34  0.134  36  0.293  33  0.130   0.133 N  0.510      SignalP-TM
AJD47509.1             0.438  19  0.631  19  0.969  17  0.891   0.753 Y  0.570      SignalP-noTM
AJD47510.1             0.241  30  0.345  30  0.640  22  0.465   0.390 N  0.510      SignalP-TM
AJD47511.1             0.257  18  0.210  18  0.388   1  0.202   0.207 N  0.510      SignalP-TM
AJD47512.1             0.403  25  0.581  25  0.919   7  0.860   0.712 Y  0.570      SignalP-noTM
AJD47513.1             0.136  56  0.168  19  0.357  18  0.227   0.196 N  0.570      SignalP-noTM
AJD47514.1             0.130  25  0.128  25  0.206   8  0.141   0.134 N  0.570      SignalP-noTM
AJD47515.1             0.117  22  0.113  12  0.161  11  0.125   0.119 N  0.570      SignalP-noTM
AJD47516.1             0.803  20  0.835  20  0.934  19  0.825   0.830 Y  0.570      SignalP-noTM
AJD47517.1             0.100  43  0.105  59  0.121  52  0.094   0.100 N  0.570      SignalP-noTM
AJD47518.1             0.107  36  0.104  68  0.119  69  0.088   0.097 N  0.570      SignalP-noTM
AJD47519.1             0.454  30  0.270  30  0.424  10  0.239   0.256 N  0.570      SignalP-noTM
AJD47520.1             0.106  31  0.174  13  0.333   5  0.313   0.225 N  0.510      SignalP-TM
AJD47521.1             0.110  65  0.119  42  0.178  34  0.122   0.120 N  0.570      SignalP-noTM
AJD47522.1             0.108  20  0.110  41  0.143  39  0.109   0.109 N  0.570      SignalP-noTM
AJD47523.1             0.113  36  0.106  36  0.121  15  0.100   0.103 N  0.570      SignalP-noTM
AJD47524.1             0.119  54  0.171  14  0.387   7  0.291   0.227 N  0.570      SignalP-noTM
AJD47525.1             0.103  51  0.130  11  0.271   4  0.173   0.150 N  0.570      SignalP-noTM
AJD47526.1             0.342  28  0.191  28  0.177   1  0.120   0.157 N  0.570      SignalP-noTM
AJD47527.1             0.477  41  0.437  41  0.726  40  0.272   0.360 N  0.570      SignalP-noTM
AJD47528.1             0.176  30  0.134  30  0.154   5  0.116   0.126 N  0.570      SignalP-noTM
AJD47529.1             0.119  41  0.169  11  0.404   2  0.273   0.218 N  0.570      SignalP-noTM
AJD47530.1             0.103  26  0.112  11  0.172   1  0.122   0.117 N  0.570      SignalP-noTM
AJD47531.1             0.168  27  0.132  27  0.150   3  0.111   0.122 N  0.570      SignalP-noTM
AJD47532.1             0.142  39  0.111  11  0.196   2  0.123   0.117 N  0.570      SignalP-noTM
AJD47533.1             0.115  45  0.103  15  0.182   6  0.101   0.102 N  0.570      SignalP-noTM
AJD47534.1             0.163  49  0.201  49  0.514  44  0.200   0.201 N  0.570      SignalP-noTM
AJD47535.1             0.152  14  0.132  14  0.244   1  0.125   0.129 N  0.570      SignalP-noTM
AJD47536.1             0.138  24  0.127  24  0.161  22  0.116   0.122 N  0.570      SignalP-noTM
AJD47537.1             0.106  23  0.126  11  0.221   1  0.148   0.136 N  0.570      SignalP-noTM
AJD47538.1             0.124  32  0.126  11  0.178   1  0.162   0.143 N  0.570      SignalP-noTM
AJD47539.1             0.173  27  0.173  27  0.259  17  0.151   0.163 N  0.570      SignalP-noTM
AJD47540.1             0.105  19  0.097  50  0.119   2  0.088   0.093 N  0.570      SignalP-noTM
AJD47541.1             0.109  39  0.121  11  0.217   2  0.150   0.135 N  0.570      SignalP-noTM
AJD47542.1             0.104  28  0.111  28  0.126  24  0.105   0.108 N  0.570      SignalP-noTM
AJD47543.1             0.116  36  0.125  11  0.213   1  0.153   0.138 N  0.570      SignalP-noTM
AJD47544.1             0.127  29  0.099  39  0.108   3  0.075   0.088 N  0.570      SignalP-noTM
AJD47545.1             0.179  53  0.180  38  0.399  37  0.218   0.198 N  0.570      SignalP-noTM
AJD47546.1             0.130  41  0.130  12  0.210   2  0.172   0.150 N  0.570      SignalP-noTM
AJD47547.1             0.122  55  0.119  18  0.202   8  0.129   0.124 N  0.570      SignalP-noTM
AJD47548.1             0.146  42  0.133  42  0.198  31  0.129   0.131 N  0.570      SignalP-noTM
AJD47549.1             0.102   3  0.104  31  0.117  29  0.077   0.091 N  0.570      SignalP-noTM
AJD47550.1             0.224  45  0.333  45  0.907  25  0.585   0.451 N  0.570      SignalP-noTM
AJD47551.1             0.617  19  0.707  19  0.911  16  0.787   0.745 Y  0.570      SignalP-noTM
AJD47552.1             0.109  35  0.119  11  0.172   1  0.139   0.128 N  0.570      SignalP-noTM
AJD47553.1             0.113  27  0.152  11  0.305   1  0.223   0.186 N  0.570      SignalP-noTM
AJD47554.1             0.124  26  0.132  11  0.208   1  0.173   0.151 N  0.570      SignalP-noTM
AJD47555.1             0.107  22  0.113  11  0.219   1  0.117   0.115 N  0.570      SignalP-noTM
AJD47556.1             0.213  27  0.177  27  0.335   5  0.199   0.187 N  0.570      SignalP-noTM
AJD47557.1             0.231  21  0.434  21  0.916   1  0.819   0.615 Y  0.570      SignalP-noTM
AJD47558.1             0.108  19  0.119  19  0.181   3  0.138   0.128 N  0.570      SignalP-noTM
AJD47559.1             0.149  23  0.158  23  0.288  20  0.180   0.168 N  0.570      SignalP-noTM
AJD47560.1             0.132  20  0.120  20  0.171   3  0.121   0.120 N  0.570      SignalP-noTM
AJD47561.1             0.122  30  0.109  52  0.136  42  0.098   0.104 N  0.570      SignalP-noTM
AJD47562.1             0.106  21  0.119  29  0.223  19  0.113   0.116 N  0.570      SignalP-noTM
AJD47563.1             0.127  40  0.133  11  0.236   6  0.189   0.159 N  0.570      SignalP-noTM
AJD47564.1             0.122  54  0.127  11  0.202   1  0.161   0.139 N  0.510      SignalP-TM
AJD47565.1             0.399  23  0.604  23  0.984   8  0.933   0.759 Y  0.570      SignalP-noTM
AJD47566.1             0.141  37  0.132  11  0.210  38  0.174   0.147 N  0.510      SignalP-TM
AJD47567.1             0.130  46  0.107  46  0.108  27  0.086   0.097 N  0.570      SignalP-noTM
AJD47568.1             0.112  48  0.127  12  0.185  41  0.164   0.144 N  0.570      SignalP-noTM
AJD47569.1             0.153  22  0.184  20  0.299  14  0.227   0.204 N  0.570      SignalP-noTM
AJD47570.1             0.145  46  0.109  66  0.158  63  0.089   0.102 N  0.510      SignalP-TM
AJD47571.1             0.126  35  0.124  12  0.187   2  0.155   0.139 N  0.570      SignalP-noTM
AJD47572.1             0.344  26  0.316  26  0.545   7  0.360   0.332 N  0.510      SignalP-TM
AJD47573.1             0.126  23  0.134  11  0.214   3  0.172   0.152 N  0.570      SignalP-noTM
AJD47574.1             0.109  68  0.106  32  0.129  29  0.106   0.106 N  0.570      SignalP-noTM
AJD47575.1             0.254  23  0.285  23  0.502  18  0.364   0.315 N  0.510      SignalP-TM
AJD47576.1             0.119  27  0.095  11  0.110   9  0.096   0.095 N  0.510      SignalP-TM
AJD47577.1             0.177  29  0.166  29  0.255  23  0.145   0.158 N  0.510      SignalP-TM
AJD47578.1             0.133  40  0.108  40  0.164   1  0.089   0.099 N  0.570      SignalP-noTM
AJD47579.1             0.898  20  0.853  20  0.882   1  0.818   0.836 Y  0.570      SignalP-noTM
AJD47580.1             0.229  27  0.233  27  0.492  17  0.289   0.260 N  0.570      SignalP-noTM
AJD47581.1             0.102  50  0.104  63  0.123  52  0.087   0.096 N  0.570      SignalP-noTM
AJD47582.1             0.184  24  0.097  11  0.134   5  0.094   0.096 N  0.510      SignalP-TM
AJD47583.1             0.280  18  0.270  18  0.323   5  0.259   0.265 N  0.570      SignalP-noTM
AJD47584.1             0.305  41  0.112  41  0.126  11  0.072   0.098 N  0.510      SignalP-TM
AJD47585.1             0.178  59  0.128  59  0.142   6  0.096   0.113 N  0.570      SignalP-noTM
AJD47586.1             0.123  22  0.109  22  0.137  47  0.083   0.097 N  0.570      SignalP-noTM
AJD47587.1             0.407  51  0.281  51  0.375   1  0.161   0.237 N  0.510      SignalP-TM
AJD47588.1             0.264  25  0.246  25  0.473  12  0.280   0.258 N  0.510      SignalP-TM
AJD47589.1             0.133  40  0.109  40  0.117  58  0.079   0.095 N  0.570      SignalP-noTM
AJD47590.1             0.133  46  0.129  39  0.201  28  0.101   0.116 N  0.570      SignalP-noTM
AJD47591.1             0.110  68  0.122  57  0.198  50  0.107   0.115 N  0.570      SignalP-noTM
AJD47592.1             0.100  31  0.110  46  0.143  45  0.110   0.110 N  0.570      SignalP-noTM
AJD47593.1             0.187  24  0.155  11  0.321   5  0.245   0.189 N  0.510      SignalP-TM
AJD47594.1             0.156  36  0.131  36  0.178   3  0.128   0.130 N  0.570      SignalP-noTM
AJD47595.1             0.112  40  0.141  40  0.265  33  0.130   0.137 N  0.510      SignalP-TM
AJD47596.1             0.129  29  0.107  29  0.123  34  0.077   0.096 N  0.510      SignalP-TM
AJD47597.1             0.106  46  0.102  23  0.144  11  0.100   0.101 N  0.570      SignalP-noTM
AJD47598.1             0.132  24  0.174  11  0.451   1  0.291   0.229 N  0.570      SignalP-noTM
AJD47599.1             0.109  54  0.108  54  0.130  53  0.096   0.102 N  0.570      SignalP-noTM
AJD47600.1             0.108  35  0.110  35  0.133  23  0.101   0.106 N  0.570      SignalP-noTM
AJD47601.1             0.153  33  0.174  11  0.380   2  0.303   0.235 N  0.570      SignalP-noTM
AJD47602.1             0.145  55  0.115  22  0.152  12  0.111   0.113 N  0.570      SignalP-noTM
AJD47603.1             0.580  24  0.671  24  0.883  21  0.776   0.721 Y  0.570      SignalP-noTM
AJD47604.1             0.146  49  0.137  49  0.188  47  0.115   0.126 N  0.570      SignalP-noTM
AJD47605.1             0.157  34  0.147  34  0.195  31  0.138   0.143 N  0.510      SignalP-TM
AJD47606.1             0.257  23  0.249  23  0.414  10  0.263   0.256 N  0.570      SignalP-noTM
AJD47607.1             0.124  28  0.184  11  0.565   1  0.303   0.240 N  0.570      SignalP-noTM
AJD47608.1             0.149  35  0.167  35  0.356  26  0.184   0.175 N  0.570      SignalP-noTM
AJD47609.1             0.114  17  0.099  66  0.153   1  0.084   0.092 N  0.570      SignalP-noTM
AJD47610.1             0.115  20  0.117  11  0.185   1  0.135   0.123 N  0.510      SignalP-TM
AJD47611.1             0.200  23  0.250  23  0.569   4  0.370   0.294 N  0.510      SignalP-TM
AJD47612.1             0.610  28  0.742  28  0.972  19  0.920   0.825 Y  0.570      SignalP-noTM
AJD47613.1             0.741  19  0.819  19  0.931  16  0.908   0.861 Y  0.570      SignalP-noTM
AJD47614.1             0.156  36  0.198  45  0.403  42  0.152   0.181 N  0.510      SignalP-TM
AJD47615.1             0.155  20  0.125  67  0.232   1  0.084   0.110 N  0.510      SignalP-TM
AJD47616.1             0.183  22  0.168  11  0.390   1  0.279   0.209 N  0.510      SignalP-TM
AJD47617.1             0.161  21  0.123  32  0.236   2  0.109   0.118 N  0.510      SignalP-TM
AJD47618.1             0.138  41  0.121  12  0.182   7  0.144   0.130 N  0.510      SignalP-TM
AJD47619.1             0.169  59  0.162  11  0.344   1  0.267   0.201 N  0.510      SignalP-TM
AJD47620.1             0.293  39  0.217  39  0.324  38  0.096   0.172 N  0.510      SignalP-TM
AJD47621.1             0.144  55  0.127  11  0.228   3  0.163   0.140 N  0.510      SignalP-TM
AJD47622.1             0.262  27  0.178  27  0.360   1  0.183   0.180 N  0.510      SignalP-TM
AJD47623.1             0.144  30  0.159  11  0.304   3  0.260   0.196 N  0.510      SignalP-TM
AJD47624.1             0.108  52  0.112  52  0.188  49  0.094   0.104 N  0.570      SignalP-noTM
AJD47625.1             0.121  45  0.130  22  0.244   1  0.158   0.140 N  0.510      SignalP-TM
AJD47626.1             0.142  52  0.102  52  0.114  43  0.082   0.094 N  0.510      SignalP-TM
AJD47627.1             0.114  40  0.106  13  0.136   8  0.113   0.109 N  0.570      SignalP-noTM
AJD47628.1             0.204  30  0.125  30  0.110  27  0.069   0.104 N  0.510      SignalP-TM
AJD47629.1             0.122  23  0.122  11  0.222   1  0.144   0.130 N  0.510      SignalP-TM
AJD47630.1             0.151  27  0.168  21  0.338   2  0.237   0.200 N  0.570      SignalP-noTM
AJD47631.1             0.211  42  0.169  11  0.373   3  0.289   0.226 N  0.570      SignalP-noTM
AJD47632.1             0.124  67  0.118  20  0.170  15  0.119   0.119 N  0.510      SignalP-TM
AJD47633.1             0.260  28  0.216  28  0.447   1  0.243   0.229 N  0.570      SignalP-noTM
AJD47634.1             0.186  19  0.149  19  0.231   1  0.141   0.146 N  0.570      SignalP-noTM
AJD47635.1             0.108  36  0.109  38  0.132  37  0.088   0.099 N  0.570      SignalP-noTM
AJD47636.1             0.136  29  0.325  29  0.862  17  0.733   0.476 N  0.510      SignalP-TM
AJD47637.1             0.776  25  0.793  25  0.944  15  0.852   0.821 Y  0.570      SignalP-noTM
AJD47638.1             0.102  57  0.128  11  0.231   2  0.170   0.148 N  0.570      SignalP-noTM
AJD47639.1             0.106  33  0.108  32  0.147   4  0.113   0.111 N  0.570      SignalP-noTM
AJD47640.1             0.119  40  0.119  54  0.165   2  0.113   0.116 N  0.570      SignalP-noTM
AJD47641.1             0.233  25  0.358  25  0.742  21  0.493   0.408 N  0.510      SignalP-TM
AJD47642.1             0.225  23  0.433  23  0.969  19  0.831   0.620 Y  0.570      SignalP-noTM
AJD47643.1             0.139  25  0.128  25  0.158  21  0.095   0.116 N  0.510      SignalP-TM
AJD47644.1             0.111  47  0.109  47  0.147  16  0.110   0.110 N  0.570      SignalP-noTM
AJD47645.1             0.105  20  0.115  11  0.152   2  0.127   0.120 N  0.570      SignalP-noTM
AJD47646.1             0.126  30  0.133  30  0.231  27  0.128   0.131 N  0.570      SignalP-noTM
AJD47647.1             0.215  33  0.236  19  0.503  11  0.336   0.283 N  0.570      SignalP-noTM
AJD47648.1             0.150  19  0.113  19  0.168   1  0.099   0.107 N  0.570      SignalP-noTM
AJD47649.1             0.136  50  0.132  50  0.163  42  0.105   0.119 N  0.570      SignalP-noTM
AJD47650.1             0.108  65  0.139  47  0.313  39  0.128   0.134 N  0.570      SignalP-noTM
AJD47651.1             0.189  41  0.132  11  0.225   1  0.175   0.148 N  0.510      SignalP-TM
AJD47652.1             0.554  21  0.434  21  0.609   2  0.414   0.427 N  0.510      SignalP-TM
AJD47653.1             0.116  24  0.114  12  0.146   8  0.129   0.121 N  0.570      SignalP-noTM
AJD47654.1             0.139  52  0.126  52  0.163  18  0.124   0.125 N  0.570      SignalP-noTM
AJD47655.1             0.118  43  0.105  27  0.132  17  0.088   0.097 N  0.570      SignalP-noTM
AJD47656.1             0.144  37  0.132  37  0.213  36  0.095   0.114 N  0.570      SignalP-noTM
AJD47657.1             0.154  24  0.180  29  0.329   2  0.228   0.203 N  0.570      SignalP-noTM
AJD47658.1             0.208  46  0.152  13  0.342   4  0.234   0.190 N  0.570      SignalP-noTM
AJD47659.1             0.181  25  0.117  25  0.113   1  0.081   0.100 N  0.570      SignalP-noTM
AJD47660.1             0.203  27  0.182  27  0.304   8  0.192   0.187 N  0.570      SignalP-noTM
AJD47661.1             0.110  49  0.133  41  0.255   1  0.154   0.143 N  0.570      SignalP-noTM
AJD47662.1             0.183  19  0.165  19  0.220  10  0.156   0.161 N  0.570      SignalP-noTM
AJD47663.1             0.121  37  0.135  37  0.333  34  0.119   0.128 N  0.570      SignalP-noTM
AJD47664.1             0.215  25  0.149  25  0.245   1  0.127   0.141 N  0.510      SignalP-TM
AJD47665.1             0.862  35  0.909  35  0.980  21  0.847   0.880 Y  0.570      SignalP-noTM
AJD47666.1             0.139  35  0.132  50  0.187  49  0.097   0.119 N  0.510      SignalP-TM
AJD47667.1             0.114  39  0.140  38  0.238  29  0.152   0.145 N  0.510      SignalP-TM
AJD47668.1             0.141  54  0.144  54  0.214  50  0.118   0.132 N  0.570      SignalP-noTM
AJD47669.1             0.883  28  0.876  28  0.927   5  0.868   0.872 Y  0.570      SignalP-noTM
AJD47670.1             0.115  35  0.104  15  0.144   7  0.107   0.106 N  0.570      SignalP-noTM
AJD47671.1             0.107  37  0.159  11  0.373   1  0.234   0.194 N  0.570      SignalP-noTM
AJD47672.1             0.148  28  0.116  28  0.133  31  0.085   0.102 N  0.570      SignalP-noTM
AJD47673.1             0.139  23  0.250  23  0.548  11  0.414   0.327 N  0.570      SignalP-noTM
AJD47674.1             0.106  59  0.102  67  0.114  32  0.090   0.096 N  0.570      SignalP-noTM
AJD47675.1             0.102  36  0.118  42  0.225  35  0.115   0.116 N  0.570      SignalP-noTM
AJD47676.1             0.132  43  0.118  43  0.151   1  0.101   0.110 N  0.570      SignalP-noTM
AJD47677.1             0.115  31  0.128  31  0.223  25  0.143   0.135 N  0.570      SignalP-noTM
AJD47678.1             0.117  30  0.110  30  0.121  28  0.092   0.102 N  0.570      SignalP-noTM
AJD47679.1             0.157  53  0.130  53  0.146  36  0.098   0.115 N  0.570      SignalP-noTM
AJD47680.1             0.152  36  0.104  55  0.123   2  0.068   0.091 N  0.510      SignalP-TM
AJD47681.1             0.119  39  0.137  41  0.242  40  0.128   0.134 N  0.510      SignalP-TM
AJD47682.1             0.256  30  0.190  30  0.252  26  0.136   0.170 N  0.510      SignalP-TM
AJD47683.1             0.738  24  0.806  24  0.968  13  0.903   0.851 Y  0.570      SignalP-noTM
AJD47684.1             0.239  21  0.477  21  0.964   8  0.954   0.701 Y  0.570      SignalP-noTM
AJD47685.1             0.336  20  0.537  20  0.891  10  0.855   0.686 Y  0.570      SignalP-noTM
AJD47686.1             0.117  17  0.124  17  0.163  16  0.120   0.122 N  0.570      SignalP-noTM
AJD47687.1             0.362  20  0.407  20  0.607   1  0.471   0.437 N  0.570      SignalP-noTM
AJD47688.1             0.130  49  0.167  49  0.304   1  0.164   0.165 N  0.570      SignalP-noTM
AJD47689.1             0.111  32  0.167  11  0.400   1  0.263   0.212 N  0.570      SignalP-noTM
AJD47690.1             0.337  43  0.250  43  0.334  40  0.168   0.211 N  0.570      SignalP-noTM
AJD47691.1             0.122  27  0.174  27  0.382  16  0.237   0.197 N  0.510      SignalP-TM
AJD47692.1             0.104  21  0.118  21  0.169  16  0.111   0.115 N  0.570      SignalP-noTM
AJD47693.1             0.108  23  0.135  23  0.232  15  0.151   0.143 N  0.570      SignalP-noTM
AJD47694.1             0.146   8  0.110  32  0.135  25  0.089   0.100 N  0.570      SignalP-noTM
AJD47695.1             0.143  46  0.126  46  0.207  45  0.101   0.114 N  0.570      SignalP-noTM
AJD47696.1             0.372  26  0.565  24  0.969  12  0.909   0.727 Y  0.570      SignalP-noTM
AJD47697.1             0.117  46  0.127  46  0.237  40  0.106   0.117 N  0.570      SignalP-noTM
AJD47698.1             0.130  43  0.096  70  0.108  39  0.058   0.082 N  0.510      SignalP-TM
AJD47699.1             0.197  19  0.178  19  0.413   1  0.209   0.192 N  0.570      SignalP-noTM
AJD47700.1             0.247  21  0.157  21  0.164  53  0.097   0.129 N  0.570      SignalP-noTM
AJD47701.1             0.160  17  0.137  17  0.278  15  0.119   0.129 N  0.570      SignalP-noTM
AJD47702.1             0.257  22  0.383  22  0.851   1  0.607   0.489 N  0.570      SignalP-noTM
AJD47703.1             0.194  20  0.157  20  0.191   5  0.139   0.149 N  0.570      SignalP-noTM
AJD47704.1             0.104  63  0.109  37  0.134   1  0.108   0.108 N  0.570      SignalP-noTM
AJD47705.1             0.124  24  0.221  11  0.642   3  0.494   0.322 N  0.510      SignalP-TM
AJD47706.1             0.109  22  0.115  12  0.157   2  0.135   0.124 N  0.570      SignalP-noTM
AJD47707.1             0.343  20  0.391  20  0.726   2  0.496   0.430 N  0.510      SignalP-TM
AJD47708.1             0.115  29  0.100  58  0.110  38  0.085   0.093 N  0.570      SignalP-noTM
AJD47709.1             0.110  18  0.107  52  0.156  49  0.094   0.101 N  0.570      SignalP-noTM
AJD47710.1             0.132  22  0.135  11  0.254   1  0.183   0.153 N  0.510      SignalP-TM
AJD47711.1             0.120  34  0.112  34  0.136  33  0.095   0.104 N  0.570      SignalP-noTM
AJD47712.1             0.125  32  0.111  32  0.116  26  0.086   0.099 N  0.570      SignalP-noTM
AJD47713.1             0.115  44  0.104  11  0.138   2  0.110   0.106 N  0.510      SignalP-TM
AJD47714.1             0.159  29  0.211  21  0.465   6  0.352   0.277 N  0.570      SignalP-noTM
AJD47715.1             0.110  22  0.103  51  0.162   1  0.084   0.096 N  0.510      SignalP-TM
AJD47716.1             0.104  13  0.104  70  0.137   3  0.094   0.099 N  0.570      SignalP-noTM
AJD47717.1             0.119  37  0.123  37  0.164  35  0.111   0.117 N  0.570      SignalP-noTM
AJD47718.1             0.113  40  0.109  40  0.138  20  0.103   0.106 N  0.570      SignalP-noTM
AJD47719.1             0.106  63  0.124  11  0.175   1  0.153   0.138 N  0.570      SignalP-noTM
AJD47720.1             0.148  33  0.285  33  0.808  25  0.425   0.351 N  0.570      SignalP-noTM
AJD47721.1             0.119  65  0.100  11  0.156   1  0.093   0.097 N  0.570      SignalP-noTM
AJD47722.1             0.138  23  0.107  23  0.127  49  0.078   0.093 N  0.570      SignalP-noTM
AJD47723.1             0.161  18  0.181  18  0.355   1  0.220   0.199 N  0.570      SignalP-noTM
AJD47724.1             0.394  21  0.618  21  0.988  17  0.962   0.780 Y  0.570      SignalP-noTM
AJD47725.1             0.397  47  0.280  47  0.297  43  0.152   0.220 N  0.570      SignalP-noTM
AJD47726.1             0.112  49  0.104  11  0.194   1  0.098   0.101 N  0.570      SignalP-noTM
AJD47727.1             0.199  23  0.174  23  0.274   2  0.181   0.177 N  0.570      SignalP-noTM
AJD47728.1             0.154  29  0.206  29  0.392  28  0.243   0.219 N  0.510      SignalP-TM
AJD47729.1             0.139  39  0.228  39  0.548  22  0.338   0.279 N  0.570      SignalP-noTM
AJD47730.1             0.170  36  0.183  36  0.379  34  0.152   0.169 N  0.570      SignalP-noTM
AJD47731.1             0.195  13  0.158  13  0.177  11  0.128   0.144 N  0.570      SignalP-noTM
AJD47732.1             0.123  48  0.144  11  0.331   2  0.203   0.172 N  0.570      SignalP-noTM
AJD47733.1             0.145  24  0.140  24  0.219  21  0.146   0.143 N  0.570      SignalP-noTM
AJD47734.1             0.118  41  0.111  26  0.140  14  0.100   0.106 N  0.570      SignalP-noTM
AJD47735.1             0.130  38  0.105  38  0.124   4  0.082   0.094 N  0.570      SignalP-noTM
AJD47736.1             0.278  38  0.156  38  0.121  37  0.079   0.120 N  0.570      SignalP-noTM
AJD47737.1             0.145  26  0.176  26  0.375  25  0.220   0.197 N  0.570      SignalP-noTM
AJD47738.1             0.288  31  0.166  11  0.343   2  0.283   0.209 N  0.510      SignalP-TM
AJD47739.1             0.134  44  0.139  11  0.244   1  0.198   0.161 N  0.510      SignalP-TM
AJD47740.1             0.120  12  0.116  12  0.162  11  0.113   0.115 N  0.570      SignalP-noTM
AJD47741.1             0.237  64  0.200  21  0.410   1  0.237   0.218 N  0.570      SignalP-noTM
AJD47742.1             0.190  21  0.156  16  0.331   1  0.162   0.159 N  0.570      SignalP-noTM
AJD47743.1             0.186  20  0.150  20  0.203  34  0.125   0.138 N  0.570      SignalP-noTM
AJD47744.1             0.113  41  0.123  11  0.229  31  0.150   0.136 N  0.570      SignalP-noTM
AJD47745.1             0.110  22  0.108  43  0.124  34  0.096   0.103 N  0.570      SignalP-noTM
AJD47746.1             0.105  32  0.146  16  0.284  13  0.207   0.175 N  0.570      SignalP-noTM
AJD47747.1             0.597  28  0.493  28  0.559   7  0.453   0.479 N  0.510      SignalP-TM
AJD47748.1             0.333  37  0.186  37  0.214   7  0.124   0.157 N  0.570      SignalP-noTM
AJD47749.1             0.137  26  0.138  26  0.178  23  0.130   0.134 N  0.570      SignalP-noTM
AJD47750.1             0.120  20  0.121  20  0.155  16  0.124   0.123 N  0.570      SignalP-noTM
AJD47751.1             0.136  69  0.125  46  0.228  42  0.108   0.117 N  0.570      SignalP-noTM
AJD47752.1             0.141  44  0.222  11  0.618   2  0.488   0.347 N  0.570      SignalP-noTM
AJD47753.1             0.112  20  0.112  40  0.142  30  0.102   0.107 N  0.570      SignalP-noTM
AJD47754.1             0.126  47  0.144  11  0.266   1  0.209   0.168 N  0.510      SignalP-TM
AJD47755.1             0.765  30  0.827  30  0.982  12  0.924   0.873 Y  0.570      SignalP-noTM
AJD47756.1             0.103  22  0.110  39  0.133   3  0.106   0.108 N  0.570      SignalP-noTM
AJD47757.1             0.104  22  0.119  11  0.185   1  0.142   0.130 N  0.570      SignalP-noTM
AJD47758.1             0.115  51  0.140  16  0.233  13  0.179   0.158 N  0.570      SignalP-noTM
AJD47759.1             0.852  27  0.857  27  0.912  23  0.830   0.844 Y  0.570      SignalP-noTM
AJD47760.1             0.148  44  0.147  36  0.258  30  0.144   0.146 N  0.510      SignalP-TM
AJD47761.1             0.133  47  0.155  11  0.329   2  0.236   0.193 N  0.570      SignalP-noTM
AJD47762.1             0.132  27  0.122  32  0.158  31  0.125   0.124 N  0.570      SignalP-noTM
AJD47763.1             0.101  46  0.118  41  0.154  30  0.105   0.112 N  0.570      SignalP-noTM
AJD47764.1             0.348  22  0.294  22  0.403  21  0.248   0.277 N  0.510      SignalP-TM
AJD47765.1             0.111  20  0.102  48  0.116  38  0.082   0.093 N  0.570      SignalP-noTM
AJD47766.1             0.122  60  0.137  60  0.245  57  0.105   0.125 N  0.510      SignalP-TM
AJD47767.1             0.257  29  0.486  29  0.944  27  0.907   0.684 Y  0.570      SignalP-noTM
AJD47768.1             0.126  39  0.142  12  0.243   9  0.200   0.163 N  0.510      SignalP-TM
AJD47769.1             0.120  19  0.147  11  0.335   2  0.210   0.177 N  0.570      SignalP-noTM
AJD47770.1             0.186  24  0.290  24  0.578  20  0.388   0.326 N  0.510      SignalP-TM
AJD47771.1             0.862  24  0.902  24  0.960  12  0.927   0.914 Y  0.570      SignalP-noTM
AJD47772.1             0.670  24  0.760  24  0.962  20  0.886   0.819 Y  0.570      SignalP-noTM
AJD47773.1             0.125  20  0.111  48  0.151  42  0.091   0.101 N  0.570      SignalP-noTM
AJD47774.1             0.100  62  0.123  11  0.252   3  0.160   0.140 N  0.570      SignalP-noTM
AJD47775.1             0.116  31  0.098  70  0.105  63  0.080   0.090 N  0.570      SignalP-noTM
AJD47776.1             0.185  22  0.415  22  0.970  13  0.941   0.662 Y  0.570      SignalP-noTM
AJD47777.1             0.141  45  0.133  53  0.248   1  0.128   0.131 N  0.570      SignalP-noTM
AJD47778.1             0.130  63  0.107  63  0.145   1  0.082   0.098 N  0.510      SignalP-TM
AJD47779.1             0.106  10  0.100  67  0.106  69  0.086   0.093 N  0.570      SignalP-noTM
AJD47780.1             0.106  22  0.098  50  0.128  65  0.083   0.092 N  0.510      SignalP-TM
AJD47781.1             0.140  34  0.131  34  0.192   6  0.127   0.129 N  0.510      SignalP-TM
AJD47782.1             0.139  61  0.108  11  0.199   1  0.106   0.107 N  0.570      SignalP-noTM
AJD47783.1             0.134  63  0.165  11  0.422   1  0.262   0.211 N  0.570      SignalP-noTM
AJD47784.1             0.135  19  0.139  19  0.213   1  0.158   0.146 N  0.510      SignalP-TM
AJD47785.1             0.137  67  0.111  67  0.118   8  0.087   0.100 N  0.570      SignalP-noTM
AJD47786.1             0.360  57  0.215  57  0.342   1  0.162   0.190 N  0.570      SignalP-noTM
AJD47787.1             0.203  22  0.435  22  0.965  12  0.934   0.670 Y  0.570      SignalP-noTM
AJD47788.1             0.351  45  0.295  45  0.662  43  0.164   0.234 N  0.570      SignalP-noTM
AJD47789.1             0.125  52  0.103  52  0.130  22  0.090   0.097 N  0.570      SignalP-noTM
AJD47790.1             0.118  65  0.112  65  0.131  53  0.088   0.101 N  0.570      SignalP-noTM
AJD47791.1             0.138  32  0.292  23  0.872   1  0.726   0.496 N  0.570      SignalP-noTM
AJD47792.1             0.108  27  0.110  39  0.150  28  0.104   0.107 N  0.570      SignalP-noTM
AJD47793.1             0.223  37  0.189  24  0.297  17  0.219   0.203 N  0.570      SignalP-noTM
AJD47794.1             0.138  60  0.117  47  0.163  39  0.100   0.109 N  0.570      SignalP-noTM
AJD47795.1             0.128  70  0.136  11  0.219   2  0.191   0.156 N  0.510      SignalP-TM
AJD47796.1             0.151  20  0.102  20  0.106  51  0.065   0.085 N  0.570      SignalP-noTM
AJD47797.1             0.111  44  0.157  11  0.328   9  0.242   0.197 N  0.570      SignalP-noTM
AJD47798.1             0.129  33  0.112  33  0.110  39  0.088   0.101 N  0.570      SignalP-noTM
AJD47799.1             0.110  40  0.108  11  0.189   2  0.114   0.110 N  0.510      SignalP-TM
AJD47800.1             0.121  36  0.144  13  0.258   4  0.215   0.170 N  0.510      SignalP-TM
AJD47801.1             0.115  37  0.098  58  0.117  10  0.073   0.089 N  0.510      SignalP-TM
AJD47802.1             0.536  23  0.340  23  0.463   5  0.299   0.325 N  0.510      SignalP-TM
AJD47803.1             0.109  39  0.128  17  0.247  11  0.154   0.141 N  0.570      SignalP-noTM
AJD47804.1             0.145  30  0.113  30  0.140   2  0.093   0.104 N  0.570      SignalP-noTM
AJD47805.1             0.109  43  0.101  43  0.126   3  0.094   0.097 N  0.570      SignalP-noTM
AJD47806.1             0.723  26  0.783  26  0.960   8  0.894   0.835 Y  0.570      SignalP-noTM
AJD47807.1             0.124  45  0.093  68  0.107  61  0.067   0.083 N  0.510      SignalP-TM
AJD47808.1             0.102  42  0.112  56  0.133  52  0.098   0.105 N  0.570      SignalP-noTM
AJD47809.1             0.113  21  0.105  66  0.135   3  0.098   0.102 N  0.570      SignalP-noTM
AJD47810.1             0.121  44  0.132  44  0.208  39  0.116   0.125 N  0.570      SignalP-noTM
AJD47811.1             0.121  24  0.119  24  0.149  19  0.114   0.116 N  0.570      SignalP-noTM
AJD47812.1             0.132  20  0.114  20  0.135  39  0.092   0.104 N  0.570      SignalP-noTM
AJD47813.1             0.105  30  0.103  22  0.124  19  0.101   0.102 N  0.570      SignalP-noTM
AJD47814.1             0.105  24  0.122  13  0.191   6  0.151   0.136 N  0.570      SignalP-noTM
AJD47815.1             0.150  69  0.122  11  0.190   1  0.144   0.132 N  0.570      SignalP-noTM
AJD47816.1             0.107  49  0.105  19  0.134  18  0.109   0.107 N  0.570      SignalP-noTM
AJD47817.1             0.103  41  0.107  58  0.130  53  0.086   0.097 N  0.570      SignalP-noTM
AJD47818.1             0.105  52  0.104  45  0.138  36  0.080   0.093 N  0.570      SignalP-noTM
AJD47819.1             0.141  18  0.113  62  0.129  39  0.085   0.100 N  0.570      SignalP-noTM
AJD47820.1             0.156  59  0.187  11  0.449   2  0.364   0.253 N  0.510      SignalP-TM
AJD47821.1             0.375  17  0.585  17  0.946   9  0.913   0.740 Y  0.570      SignalP-noTM
AJD47822.1             0.652  23  0.783  23  0.969  16  0.935   0.855 Y  0.570      SignalP-noTM
AJD47823.1             0.121  56  0.121  11  0.172   8  0.150   0.134 N  0.570      SignalP-noTM
AJD47824.1             0.255  26  0.162  26  0.192  38  0.102   0.134 N  0.570      SignalP-noTM
AJD47825.1             0.124  27  0.105  27  0.125  24  0.085   0.096 N  0.570      SignalP-noTM
AJD47826.1             0.131  32  0.114  32  0.152  31  0.089   0.102 N  0.570      SignalP-noTM
AJD47827.1             0.108  12  0.126  50  0.209  44  0.123   0.125 N  0.570      SignalP-noTM
AJD47828.1             0.191  31  0.131  31  0.164   3  0.112   0.122 N  0.570      SignalP-noTM
AJD47829.1             0.175  22  0.144  51  0.188  41  0.087   0.123 N  0.510      SignalP-TM
AJD47830.1             0.119  24  0.104  13  0.129  10  0.109   0.106 N  0.570      SignalP-noTM
AJD47831.1             0.112  70  0.101  70  0.124  15  0.063   0.087 N  0.510      SignalP-TM
AJD47832.1             0.106  34  0.132  11  0.231   6  0.178   0.154 N  0.570      SignalP-noTM
AJD47833.1             0.176  24  0.167  24  0.281   1  0.171   0.169 N  0.570      SignalP-noTM
AJD47834.1             0.429  23  0.404  23  0.507   8  0.394   0.401 N  0.510      SignalP-TM
AJD47835.1             0.193  34  0.136  34  0.124  32  0.084   0.111 N  0.570      SignalP-noTM
AJD47836.1             0.167  20  0.145  20  0.190   5  0.133   0.139 N  0.570      SignalP-noTM
AJD47837.1             0.100  27  0.104  31  0.137  28  0.101   0.102 N  0.510      SignalP-TM
AJD47838.1             0.120  33  0.106  33  0.130  11  0.093   0.100 N  0.570      SignalP-noTM
AJD47839.1             0.224  24  0.378  24  0.856  14  0.695   0.527 N  0.570      SignalP-noTM
AJD47840.1             0.156  53  0.241  53  0.498  47  0.173   0.216 N  0.510      SignalP-TM
AJD47841.1             0.199  69  0.175  69  0.267  65  0.107   0.150 N  0.510      SignalP-TM
AJD47842.1             0.112  25  0.101  69  0.111  60  0.086   0.094 N  0.570      SignalP-noTM
AJD47843.1             0.107  22  0.115  37  0.197  32  0.121   0.117 N  0.510      SignalP-TM
AJD47844.1             0.235  26  0.324  26  0.790  15  0.556   0.433 N  0.570      SignalP-noTM
AJD47845.1             0.141  59  0.107  67  0.145  62  0.089   0.100 N  0.510      SignalP-TM
AJD47846.1             0.103  34  0.102  52  0.121  51  0.089   0.096 N  0.570      SignalP-noTM
AJD47847.1             0.105  25  0.113  11  0.172   4  0.136   0.124 N  0.570      SignalP-noTM
AJD47848.1             0.125  25  0.180  16  0.424  14  0.325   0.248 N  0.570      SignalP-noTM
AJD47849.1             0.182  30  0.191  30  0.339  39  0.158   0.175 N  0.570      SignalP-noTM
AJD47850.1             0.108  31  0.101  53  0.126   2  0.088   0.095 N  0.570      SignalP-noTM
AJD47851.1             0.109  37  0.107  37  0.138  10  0.102   0.105 N  0.570      SignalP-noTM
AJD47852.1             0.127  32  0.117  32  0.209  28  0.094   0.106 N  0.570      SignalP-noTM
AJD47853.1             0.158  28  0.148  11  0.319   1  0.206   0.175 N  0.570      SignalP-noTM
AJD47854.1             0.248  56  0.196  34  0.416  30  0.169   0.183 N  0.570      SignalP-noTM
AJD47855.1             0.133  44  0.104  44  0.097  57  0.074   0.090 N  0.570      SignalP-noTM
AJD47856.1             0.248  24  0.226  24  0.497   1  0.254   0.239 N  0.570      SignalP-noTM
AJD47857.1             0.122  66  0.105  66  0.128  48  0.086   0.096 N  0.570      SignalP-noTM
AJD47858.1             0.662  23  0.794  23  0.977  10  0.952   0.868 Y  0.570      SignalP-noTM
AJD47859.1             0.689  22  0.698  22  0.874  10  0.753   0.724 Y  0.570      SignalP-noTM
AJD47860.1             0.526  23  0.616  23  0.903  19  0.706   0.658 Y  0.570      SignalP-noTM
AJD47861.1             0.707  19  0.755  19  0.903  17  0.786   0.769 Y  0.570      SignalP-noTM
AJD47862.1             0.850  28  0.899  28  0.972  24  0.904   0.901 Y  0.570      SignalP-noTM
AJD47863.1             0.125  45  0.112  45  0.124  27  0.103   0.108 N  0.570      SignalP-noTM
AJD47864.1             0.132  33  0.212  12  0.536   5  0.453   0.326 N  0.570      SignalP-noTM
AJD47865.1             0.684  28  0.794  28  0.973  14  0.930   0.858 Y  0.570      SignalP-noTM
AJD47866.1             0.452  19  0.637  19  0.951  16  0.896   0.759 Y  0.570      SignalP-noTM
AJD47867.1             0.225  23  0.437  23  0.925  20  0.845   0.629 Y  0.570      SignalP-noTM
AJD47868.1             0.136  55  0.175  27  0.463  26  0.210   0.188 N  0.510      SignalP-TM
AJD47869.1             0.229  21  0.185  21  0.492   6  0.215   0.199 N  0.570      SignalP-noTM
AJD47870.1             0.121  42  0.106  42  0.157   2  0.096   0.101 N  0.570      SignalP-noTM
AJD47871.1             0.175  27  0.122  27  0.149  37  0.081   0.103 N  0.570      SignalP-noTM
AJD47872.1             0.108  49  0.117  23  0.184   1  0.131   0.123 N  0.570      SignalP-noTM
AJD47873.1             0.106  45  0.102  31  0.115  27  0.083   0.093 N  0.570      SignalP-noTM
AJD47874.1             0.108  30  0.142  12  0.280   6  0.204   0.171 N  0.570      SignalP-noTM
AJD47875.1             0.112  27  0.122  11  0.212   1  0.141   0.131 N  0.570      SignalP-noTM
AJD47876.1             0.268  35  0.136  35  0.240  14  0.125   0.132 N  0.510      SignalP-TM
AJD47877.1             0.117  53  0.112  53  0.137  32  0.095   0.104 N  0.570      SignalP-noTM
AJD47878.1             0.543  20  0.674  20  0.909   1  0.851   0.757 Y  0.570      SignalP-noTM
AJD47879.1             0.742  40  0.666  40  0.994  21  0.825   0.740 Y  0.570      SignalP-noTM
AJD47880.1             0.143  59  0.121  48  0.197  47  0.099   0.111 N  0.570      SignalP-noTM
AJD47881.1             0.167  32  0.119  32  0.252   1  0.102   0.113 N  0.510      SignalP-TM
AJD47882.1             0.117  42  0.108  42  0.125  41  0.093   0.101 N  0.570      SignalP-noTM
AJD47883.1             0.191  22  0.118  22  0.125  30  0.069   0.095 N  0.570      SignalP-noTM
AJD47884.1             0.189  69  0.343  29  0.857  26  0.585   0.456 N  0.570      SignalP-noTM
AJD47885.1             0.115  53  0.117  15  0.172   5  0.133   0.124 N  0.570      SignalP-noTM
AJD47886.1             0.124  40  0.143  11  0.282   1  0.205   0.166 N  0.510      SignalP-TM
AJD47887.1             0.169  26  0.163  26  0.270   8  0.200   0.177 N  0.510      SignalP-TM
AJD47888.1             0.130  43  0.123  43  0.171  39  0.115   0.120 N  0.570      SignalP-noTM
AJD47889.1             0.287  31  0.187  31  0.229   5  0.128   0.159 N  0.570      SignalP-noTM
AJD47890.1             0.101   8  0.092  47  0.111  39  0.071   0.084 N  0.510      SignalP-TM
AJD47891.1             0.149  30  0.142  30  0.310  28  0.137   0.139 N  0.570      SignalP-noTM
AJD47892.1             0.146  45  0.203  23  0.487  13  0.345   0.270 N  0.570      SignalP-noTM
AJD47893.1             0.103  53  0.118  11  0.179   1  0.135   0.126 N  0.570      SignalP-noTM
AJD47894.1             0.119  47  0.103  47  0.112  55  0.074   0.089 N  0.570      SignalP-noTM
AJD47895.1             0.112  45  0.105  45  0.133  44  0.081   0.093 N  0.570      SignalP-noTM
AJD47896.1             0.817  22  0.855  22  0.921  11  0.871   0.863 Y  0.570      SignalP-noTM
AJD47897.1             0.112  68  0.107  68  0.169   1  0.098   0.103 N  0.570      SignalP-noTM
AJD47898.1             0.298  23  0.228  23  0.468   1  0.238   0.233 N  0.570      SignalP-noTM
AJD47899.1             0.123  12  0.099  53  0.103  49  0.075   0.088 N  0.570      SignalP-noTM
AJD47900.1             0.306  20  0.252  20  0.397   3  0.261   0.255 N  0.510      SignalP-TM
AJD47901.1             0.130  22  0.129  22  0.204   4  0.147   0.137 N  0.570      SignalP-noTM
AJD47902.1             0.119  15  0.103  64  0.116  55  0.086   0.095 N  0.570      SignalP-noTM
AJD47903.1             0.252  26  0.180  26  0.250   1  0.130   0.156 N  0.570      SignalP-noTM
AJD47904.1             0.117  49  0.105  14  0.160   3  0.112   0.108 N  0.570      SignalP-noTM
AJD47905.1             0.162  34  0.199  31  0.377  24  0.246   0.216 N  0.510      SignalP-TM
AJD47906.1             0.115  50  0.106  60  0.131  49  0.081   0.094 N  0.570      SignalP-noTM
AJD47907.1             0.118  28  0.124  38  0.196   9  0.125   0.125 N  0.510      SignalP-TM
AJD47908.1             0.175  50  0.183  17  0.414  13  0.312   0.230 N  0.510      SignalP-TM
AJD47909.1             0.305  38  0.194  38  0.238  36  0.093   0.156 N  0.510      SignalP-TM
AJD47910.1             0.127  26  0.109  14  0.138   1  0.112   0.110 N  0.510      SignalP-TM
AJD47911.1             0.861  20  0.865  20  0.954  17  0.860   0.863 Y  0.570      SignalP-noTM
AJD47912.1             0.116  58  0.097  66  0.115   4  0.074   0.086 N  0.570      SignalP-noTM
AJD47913.1             0.253  29  0.455  29  0.963  15  0.879   0.654 Y  0.570      SignalP-noTM
AJD47914.1             0.603  25  0.731  25  0.957  20  0.883   0.802 Y  0.570      SignalP-noTM
AJD47915.1             0.262  16  0.288  16  0.546  12  0.299   0.293 N  0.570      SignalP-noTM
AJD47916.1             0.114  52  0.128  52  0.269  51  0.119   0.123 N  0.570      SignalP-noTM
AJD47917.1             0.119  55  0.107  55  0.135   3  0.086   0.097 N  0.570      SignalP-noTM
AJD47918.1             0.122  29  0.231  27  0.712  19  0.455   0.336 N  0.570      SignalP-noTM
AJD47919.1             0.463  33  0.308  33  0.488   1  0.240   0.283 N  0.510      SignalP-TM
AJD47920.1             0.161  36  0.133  36  0.173  32  0.092   0.114 N  0.570      SignalP-noTM
AJD47921.1             0.171  30  0.155  30  0.236  28  0.101   0.130 N  0.570      SignalP-noTM
AJD47922.1             0.107  30  0.113  37  0.145  27  0.098   0.106 N  0.570      SignalP-noTM
AJD47923.1             0.107  58  0.123  18  0.186  12  0.139   0.130 N  0.570      SignalP-noTM
AJD47924.1             0.149  32  0.119  32  0.180  40  0.098   0.109 N  0.570      SignalP-noTM
AJD47925.1             0.573  24  0.673  24  0.912   1  0.808   0.736 Y  0.570      SignalP-noTM
AJD47926.1             0.332  20  0.536  20  0.942   6  0.885   0.700 Y  0.570      SignalP-noTM
AJD47927.1             0.159  19  0.338  19  0.869   6  0.761   0.537 N  0.570      SignalP-noTM
AJD47928.1             0.120  19  0.111  48  0.167  38  0.085   0.099 N  0.570      SignalP-noTM
AJD47929.1             0.139  47  0.140  47  0.259  21  0.148   0.144 N  0.570      SignalP-noTM
AJD47930.1             0.151  28  0.154  12  0.280   3  0.237   0.193 N  0.570      SignalP-noTM
AJD47931.1             0.724  25  0.805  25  0.983  11  0.917   0.858 Y  0.570      SignalP-noTM
AJD47932.1             0.101  22  0.110  11  0.162   3  0.125   0.117 N  0.570      SignalP-noTM
AJD47933.1             0.329  47  0.282  47  0.419  46  0.221   0.253 N  0.570      SignalP-noTM
AJD47934.1             0.138  41  0.147  11  0.286   3  0.219   0.181 N  0.570      SignalP-noTM
AJD47935.1             0.801  23  0.684  23  0.757  16  0.547   0.620 Y  0.570      SignalP-noTM
AJD47936.1             0.205  23  0.435  23  0.955  17  0.925   0.665 Y  0.570      SignalP-noTM
AJD47937.1             0.285  65  0.194  65  0.170  18  0.114   0.165 N  0.510      SignalP-TM
AJD47938.1             0.143  53  0.133  53  0.215  36  0.116   0.127 N  0.510      SignalP-TM
AJD47939.1             0.114  39  0.106  11  0.155   1  0.112   0.109 N  0.510      SignalP-TM
AJD47940.1             0.215  25  0.159  25  0.204  24  0.112   0.141 N  0.510      SignalP-TM
AJD47941.1             0.151  22  0.156  22  0.281   2  0.179   0.164 N  0.510      SignalP-TM
AJD47942.1             0.608  22  0.737  22  0.939  20  0.889   0.808 Y  0.570      SignalP-noTM
AJD47943.1             0.889  19  0.888  19  0.947  17  0.876   0.882 Y  0.570      SignalP-noTM
AJD47944.1             0.206  26  0.377  26  0.890   8  0.771   0.562 N  0.570      SignalP-noTM
AJD47945.1             0.206  59  0.225  12  0.606   2  0.530   0.338 N  0.510      SignalP-TM
AJD47946.1             0.213  32  0.146  32  0.233  15  0.135   0.142 N  0.510      SignalP-TM
AJD47947.1             0.124  35  0.112  35  0.146   3  0.093   0.103 N  0.570      SignalP-noTM
AJD47948.1             0.631  22  0.728  22  0.936  16  0.842   0.781 Y  0.570      SignalP-noTM
AJD47949.1             0.119  58  0.121  11  0.239   1  0.136   0.128 N  0.570      SignalP-noTM
AJD47950.1             0.153  28  0.203  11  0.567   1  0.398   0.295 N  0.570      SignalP-noTM
AJD47951.1             0.113  38  0.123  12  0.185   7  0.155   0.138 N  0.570      SignalP-noTM
AJD47952.1             0.157  25  0.130  11  0.248   2  0.165   0.143 N  0.510      SignalP-TM
AJD47953.1             0.114  53  0.162  13  0.322   1  0.269   0.212 N  0.570      SignalP-noTM
AJD47954.1             0.662  24  0.789  24  0.974  20  0.929   0.855 Y  0.570      SignalP-noTM
AJD47955.1             0.568  28  0.629  28  0.974  12  0.826   0.722 Y  0.570      SignalP-noTM
AJD47956.1             0.138  20  0.122  20  0.131  17  0.106   0.114 N  0.570      SignalP-noTM
AJD47957.1             0.149  20  0.100  11  0.150   1  0.097   0.099 N  0.510      SignalP-TM
AJD47958.1             0.119  27  0.144  15  0.260   1  0.188   0.165 N  0.570      SignalP-noTM
AJD47959.1             0.126  42  0.134  11  0.234   2  0.174   0.153 N  0.570      SignalP-noTM
AJD47960.1             0.111  47  0.141  11  0.278   1  0.187   0.163 N  0.570      SignalP-noTM
AJD47961.1             0.124  57  0.098  70  0.103  66  0.070   0.085 N  0.570      SignalP-noTM
AJD47962.1             0.109  22  0.103  68  0.116   4  0.086   0.095 N  0.570      SignalP-noTM
AJD47963.1             0.100  32  0.116  12  0.173   3  0.135   0.125 N  0.570      SignalP-noTM
AJD47964.1             0.795  25  0.766  25  0.911   1  0.790   0.777 Y  0.570      SignalP-noTM
AJD47965.1             0.774  24  0.834  24  0.986  10  0.918   0.873 Y  0.570      SignalP-noTM
AJD47966.1             0.108  42  0.107  23  0.131  13  0.095   0.101 N  0.570      SignalP-noTM
AJD47967.1             0.123  66  0.115  22  0.149  12  0.121   0.118 N  0.570      SignalP-noTM
AJD47968.1             0.134  34  0.128  13  0.227   4  0.166   0.146 N  0.570      SignalP-noTM
AJD47969.1             0.132  34  0.160  11  0.357   2  0.255   0.196 N  0.510      SignalP-TM
AJD47970.1             0.202  41  0.314  21  0.847   1  0.696   0.494 N  0.570      SignalP-noTM
AJD47971.1             0.275  26  0.315  26  0.850   1  0.580   0.439 N  0.570      SignalP-noTM
AJD47972.1             0.154  23  0.343  23  0.912   1  0.794   0.555 N  0.570      SignalP-noTM
AJD47973.1             0.215  28  0.394  28  0.927  12  0.813   0.591 Y  0.570      SignalP-noTM
AJD47974.1             0.212  27  0.136  27  0.224   1  0.129   0.133 N  0.510      SignalP-TM
AJD47975.1             0.118  44  0.101  68  0.109  57  0.077   0.090 N  0.570      SignalP-noTM
AJD47976.1             0.142  24  0.107  40  0.118  36  0.082   0.095 N  0.570      SignalP-noTM
AJD47977.1             0.117  59  0.185  11  0.438   3  0.359   0.250 N  0.510      SignalP-TM
AJD47978.1             0.582  25  0.713  25  0.950  12  0.902   0.802 Y  0.570      SignalP-noTM
AJD47979.1             0.100  64  0.108  51  0.131  47  0.096   0.102 N  0.570      SignalP-noTM
AJD47980.1             0.134  42  0.120  42  0.149  36  0.092   0.107 N  0.570      SignalP-noTM
AJD47981.1             0.154  34  0.119  34  0.182   3  0.103   0.111 N  0.570      SignalP-noTM
AJD47982.1             0.118  57  0.152  50  0.316  40  0.130   0.141 N  0.570      SignalP-noTM
AJD47983.1             0.130  22  0.155  22  0.382  19  0.193   0.173 N  0.570      SignalP-noTM
AJD47984.1             0.124  39  0.144  39  0.252  30  0.133   0.140 N  0.510      SignalP-TM
AJD47985.1             0.775  22  0.787  22  0.912   6  0.840   0.812 Y  0.570      SignalP-noTM
AJD47986.1             0.853  27  0.895  27  0.972  23  0.889   0.892 Y  0.570      SignalP-noTM
AJD47987.1             0.491  34  0.490  34  0.814  23  0.568   0.519 Y  0.510      SignalP-TM
AJD47988.1             0.786  31  0.875  31  0.995  19  0.970   0.920 Y  0.570      SignalP-noTM
AJD47989.1             0.713  30  0.739  30  0.980  11  0.865   0.798 Y  0.570      SignalP-noTM
AJD47990.1             0.182  27  0.175  27  0.270  23  0.172   0.174 N  0.570      SignalP-noTM
AJD47991.1             0.127  31  0.115  53  0.167  50  0.098   0.107 N  0.570      SignalP-noTM
AJD47992.1             0.857  30  0.785  30  0.868  22  0.638   0.716 Y  0.570      SignalP-noTM
AJD47993.1             0.121  31  0.107  61  0.119  57  0.086   0.097 N  0.570      SignalP-noTM
AJD47994.1             0.196  19  0.122  19  0.133  37  0.077   0.101 N  0.570      SignalP-noTM
AJD47995.1             0.151  33  0.217  23  0.560   2  0.362   0.285 N  0.570      SignalP-noTM
AJD47996.1             0.215  32  0.232  32  0.565  16  0.331   0.278 N  0.570      SignalP-noTM
AJD47997.1             0.229  32  0.196  32  0.257  23  0.148   0.178 N  0.510      SignalP-TM
AJD47998.1             0.105  20  0.090  70  0.098  14  0.075   0.083 N  0.570      SignalP-noTM
AJD47999.1             0.767  22  0.843  22  0.964  18  0.913   0.876 Y  0.570      SignalP-noTM
AJD48000.1             0.401  23  0.297  23  0.301  21  0.206   0.254 N  0.570      SignalP-noTM
AJD48001.1             0.147  16  0.142  16  0.189  11  0.141   0.141 N  0.570      SignalP-noTM
AJD48002.1             0.123  17  0.101  56  0.142   1  0.084   0.093 N  0.570      SignalP-noTM
AJD48003.1             0.279  32  0.162  32  0.142   6  0.102   0.134 N  0.570      SignalP-noTM
AJD48004.1             0.152  24  0.371  24  0.955  11  0.918   0.628 Y  0.570      SignalP-noTM
AJD48005.1             0.157  43  0.132  11  0.262   2  0.167   0.148 N  0.570      SignalP-noTM
AJD48006.1             0.143  20  0.130  20  0.198  40  0.124   0.127 N  0.570      SignalP-noTM
AJD48007.1             0.132  64  0.141  11  0.354  43  0.204   0.164 N  0.510      SignalP-TM
AJD48008.1             0.170  51  0.147  21  0.163  14  0.126   0.137 N  0.570      SignalP-noTM
AJD48009.1             0.247  19  0.299  19  0.517  18  0.350   0.323 N  0.570      SignalP-noTM
AJD48010.1             0.427  23  0.562  23  0.875  16  0.775   0.662 Y  0.570      SignalP-noTM
AJD48011.1             0.116  43  0.107  27  0.118  26  0.093   0.101 N  0.570      SignalP-noTM
AJD48012.1             0.203  56  0.158  23  0.211  20  0.138   0.151 N  0.510      SignalP-TM
AJD48013.1             0.130  41  0.122  13  0.192   9  0.154   0.134 N  0.510      SignalP-TM
AJD48014.1             0.153  50  0.158  28  0.304   3  0.213   0.184 N  0.570      SignalP-noTM
AJD48015.1             0.129  48  0.121  23  0.166  18  0.129   0.125 N  0.570      SignalP-noTM
AJD48016.1             0.202  21  0.126  21  0.179   1  0.092   0.110 N  0.570      SignalP-noTM
AJD48017.1             0.101  62  0.100  41  0.108  30  0.086   0.093 N  0.570      SignalP-noTM
AJD48018.1             0.123  20  0.120  20  0.187  18  0.113   0.117 N  0.570      SignalP-noTM
AJD48019.1             0.148  25  0.115  25  0.112  14  0.088   0.102 N  0.570      SignalP-noTM
AJD48020.1             0.171  31  0.139  31  0.149   3  0.114   0.128 N  0.570      SignalP-noTM
AJD48021.1             0.101  49  0.116  44  0.149  37  0.089   0.104 N  0.570      SignalP-noTM
AJD48022.1             0.335  27  0.234  27  0.307  24  0.175   0.212 N  0.510      SignalP-TM
AJD48023.1             0.133  25  0.162  25  0.275  19  0.180   0.169 N  0.510      SignalP-TM
AJD48024.1             0.126  22  0.133  22  0.204  21  0.157   0.144 N  0.570      SignalP-noTM
AJD48025.1             0.397  22  0.318  22  0.453  19  0.222   0.273 N  0.570      SignalP-noTM
AJD48026.1             0.128  51  0.110  23  0.135  19  0.097   0.104 N  0.570      SignalP-noTM
AJD48027.1             0.111  18  0.110  43  0.136  40  0.106   0.108 N  0.570      SignalP-noTM
AJD48028.1             0.116  20  0.110  20  0.137   2  0.109   0.110 N  0.570      SignalP-noTM
AJD48029.1             0.108  42  0.117  16  0.169   8  0.130   0.123 N  0.570      SignalP-noTM
AJD48030.1             0.137  34  0.111  34  0.124  50  0.073   0.093 N  0.570      SignalP-noTM
AJD48031.1             0.114  52  0.099  11  0.141   4  0.104   0.101 N  0.510      SignalP-TM
AJD48032.1             0.118  55  0.130  11  0.197   4  0.174   0.151 N  0.570      SignalP-noTM
AJD48033.1             0.115  22  0.139  15  0.208   1  0.186   0.161 N  0.570      SignalP-noTM
AJD48034.1             0.151  46  0.125  46  0.217   1  0.113   0.119 N  0.570      SignalP-noTM
AJD48035.1             0.131  51  0.105  51  0.116  50  0.079   0.093 N  0.570      SignalP-noTM
AJD48036.1             0.136  44  0.111  44  0.120  60  0.082   0.098 N  0.570      SignalP-noTM
AJD48037.1             0.144  48  0.169  48  0.317  38  0.144   0.157 N  0.570      SignalP-noTM
AJD48038.1             0.193  24  0.231  24  0.343  22  0.257   0.240 N  0.510      SignalP-TM
AJD48039.1             0.128  59  0.199  47  0.495  43  0.210   0.204 N  0.570      SignalP-noTM
AJD48040.1             0.112  41  0.116  11  0.197   1  0.125   0.120 N  0.570      SignalP-noTM
AJD48041.1             0.133  32  0.203  11  0.512   6  0.425   0.307 N  0.570      SignalP-noTM
AJD48042.1             0.163  36  0.151  11  0.343   1  0.217   0.182 N  0.570      SignalP-noTM
AJD48043.1             0.206  18  0.281  18  0.531   5  0.411   0.329 N  0.510      SignalP-TM
AJD48044.1             0.334  21  0.139  21  0.139  47  0.059   0.102 N  0.570      SignalP-noTM
AJD48045.1             0.118  38  0.108  38  0.149   4  0.104   0.106 N  0.570      SignalP-noTM
AJD48046.1             0.827  27  0.770  27  0.863  24  0.618   0.714 Y  0.510      SignalP-TM
AJD48047.1             0.134  16  0.113  49  0.189   3  0.114   0.114 N  0.570      SignalP-noTM
AJD48048.1             0.114  62  0.122  11  0.186   2  0.152   0.136 N  0.570      SignalP-noTM
AJD48049.1             0.134  25  0.111  62  0.169  34  0.101   0.106 N  0.570      SignalP-noTM
AJD48050.1             0.113  21  0.135  11  0.224   2  0.190   0.155 N  0.510      SignalP-TM
AJD48051.1             0.130  27  0.169  11  0.431   1  0.275   0.208 N  0.510      SignalP-TM
AJD48052.1             0.123  29  0.139  44  0.251  38  0.146   0.142 N  0.570      SignalP-noTM
AJD48053.1             0.131  59  0.221  12  0.626   6  0.496   0.351 N  0.570      SignalP-noTM
AJD48054.1             0.147  46  0.160  46  0.262  45  0.116   0.139 N  0.570      SignalP-noTM
AJD48055.1             0.157  21  0.155  21  0.281  20  0.131   0.144 N  0.570      SignalP-noTM
AJD48056.1             0.121  41  0.108  41  0.126  40  0.085   0.097 N  0.570      SignalP-noTM
AJD48057.1             0.105  18  0.111  60  0.135  49  0.096   0.104 N  0.570      SignalP-noTM
AJD48058.1             0.115  21  0.103  21  0.121  17  0.092   0.098 N  0.570      SignalP-noTM
AJD48059.1             0.136  20  0.155  11  0.365   2  0.236   0.193 N  0.570      SignalP-noTM
AJD48060.1             0.114  39  0.159  11  0.377   4  0.262   0.208 N  0.570      SignalP-noTM
AJD48061.1             0.188  19  0.237  19  0.525   2  0.338   0.274 N  0.510      SignalP-TM
AJD48062.1             0.136  59  0.125  38  0.152  32  0.120   0.123 N  0.570      SignalP-noTM
AJD48063.1             0.245  45  0.197  45  0.282   6  0.159   0.183 N  0.510      SignalP-TM
AJD48064.1             0.207  32  0.140  32  0.161  30  0.084   0.114 N  0.570      SignalP-noTM
AJD48065.1             0.238  26  0.218  26  0.335  14  0.219   0.219 N  0.570      SignalP-noTM
AJD48066.1             0.101  40  0.105  30  0.126  20  0.098   0.102 N  0.570      SignalP-noTM
AJD48067.1             0.112  18  0.124  47  0.200  35  0.119   0.122 N  0.570      SignalP-noTM
AJD48068.1             0.119  29  0.143  11  0.267   2  0.204   0.165 N  0.510      SignalP-TM
AJD48069.1             0.115  19  0.102  31  0.171   1  0.087   0.097 N  0.510      SignalP-TM
AJD48070.1             0.119  32  0.119  17  0.170   8  0.129   0.124 N  0.570      SignalP-noTM
AJD48071.1             0.153  48  0.126  48  0.158   2  0.101   0.115 N  0.570      SignalP-noTM
AJD48072.1             0.140  52  0.138  38  0.310  35  0.160   0.148 N  0.570      SignalP-noTM
AJD48073.1             0.103   4  0.122  35  0.188  23  0.140   0.129 N  0.510      SignalP-TM
AJD48074.1             0.221  23  0.146  23  0.190  10  0.122   0.137 N  0.510      SignalP-TM
AJD48075.1             0.127  31  0.186  19  0.421  11  0.316   0.247 N  0.570      SignalP-noTM
AJD48076.1             0.178  47  0.154  26  0.288  45  0.146   0.150 N  0.570      SignalP-noTM
AJD48077.1             0.168  44  0.145  32  0.361  29  0.164   0.154 N  0.570      SignalP-noTM
AJD48078.1             0.428  22  0.624  22  0.962   6  0.922   0.764 Y  0.570      SignalP-noTM
AJD48079.1             0.152  24  0.207  24  0.469   1  0.267   0.229 N  0.510      SignalP-TM
AJD48080.1             0.864  23  0.878  23  0.952  21  0.897   0.887 Y  0.570      SignalP-noTM
AJD48081.1             0.118  44  0.194  35  0.528  29  0.322   0.254 N  0.570      SignalP-noTM
AJD48082.1             0.302  37  0.172  37  0.148  33  0.102   0.139 N  0.570      SignalP-noTM
AJD48083.1             0.119  22  0.107  32  0.138  26  0.092   0.100 N  0.570      SignalP-noTM
AJD48084.1             0.106  39  0.108  63  0.135  53  0.090   0.101 N  0.510      SignalP-TM
AJD48085.1             0.112  48  0.116  38  0.151   3  0.123   0.119 N  0.570      SignalP-noTM
AJD48086.1             0.139  29  0.112  29  0.154  50  0.074   0.094 N  0.570      SignalP-noTM
AJD48087.1             0.127  24  0.141  12  0.268   1  0.181   0.160 N  0.570      SignalP-noTM
AJD48088.1             0.105  25  0.182  11  0.399   1  0.315   0.245 N  0.570      SignalP-noTM
AJD48089.1             0.115  37  0.198  16  0.517  10  0.369   0.279 N  0.570      SignalP-noTM
AJD48090.1             0.103  62  0.110  38  0.143   1  0.100   0.105 N  0.570      SignalP-noTM
AJD48091.1             0.105  18  0.106  62  0.119  52  0.096   0.101 N  0.570      SignalP-noTM
AJD48092.1             0.127  39  0.164  30  0.409  28  0.180   0.171 N  0.570      SignalP-noTM
AJD48093.1             0.144  66  0.123  66  0.215  64  0.086   0.109 N  0.510      SignalP-TM
AJD48094.1             0.106   3  0.114  51  0.164  20  0.107   0.111 N  0.570      SignalP-noTM
AJD48095.1             0.115  62  0.178  12  0.417   1  0.301   0.236 N  0.570      SignalP-noTM
AJD48096.1             0.112  41  0.104  69  0.112  40  0.094   0.099 N  0.570      SignalP-noTM
AJD48097.1             0.107  29  0.172  12  0.353   9  0.304   0.234 N  0.570      SignalP-noTM
AJD48098.1             0.235  26  0.167  26  0.238  45  0.134   0.151 N  0.570      SignalP-noTM
AJD48099.1             0.116  41  0.135  11  0.267   1  0.172   0.152 N  0.570      SignalP-noTM
AJD48100.1             0.176  24  0.210  24  0.476  23  0.206   0.208 N  0.510      SignalP-TM
AJD48101.1             0.118  47  0.110  65  0.130  57  0.093   0.102 N  0.570      SignalP-noTM
AJD48102.1             0.167  22  0.259  22  0.625  17  0.446   0.347 N  0.570      SignalP-noTM
AJD48103.1             0.148  14  0.146  49  0.307  50  0.121   0.134 N  0.570      SignalP-noTM
AJD48104.1             0.205  26  0.221  26  0.430  23  0.209   0.216 N  0.510      SignalP-TM
AJD48105.1             0.130  27  0.119  27  0.131  13  0.101   0.111 N  0.570      SignalP-noTM
AJD48106.1             0.194  51  0.173  51  0.216  47  0.124   0.150 N  0.570      SignalP-noTM
AJD48107.1             0.140  33  0.142  33  0.194  21  0.146   0.144 N  0.570      SignalP-noTM
AJD48108.1             0.122  27  0.111  62  0.165   2  0.080   0.096 N  0.570      SignalP-noTM
AJD48109.1             0.148  34  0.167  34  0.340   1  0.155   0.163 N  0.510      SignalP-TM
AJD48110.1             0.291  23  0.454  23  0.852  19  0.740   0.588 Y  0.570      SignalP-noTM
AJD48111.1             0.119  18  0.107  37  0.143  27  0.084   0.096 N  0.570      SignalP-noTM
AJD48112.1             0.309  18  0.352  18  0.633   2  0.446   0.397 N  0.570      SignalP-noTM
AJD48113.1             0.102  61  0.102  54  0.112  46  0.092   0.097 N  0.570      SignalP-noTM
AJD48114.1             0.108  58  0.110  58  0.127  52  0.082   0.097 N  0.570      SignalP-noTM
AJD48115.1             0.142  33  0.178  33  0.345  30  0.201   0.189 N  0.570      SignalP-noTM
AJD48116.1             0.216  21  0.122  11  0.249   2  0.140   0.129 N  0.510      SignalP-TM
AJD48117.1             0.117  26  0.110  11  0.194   2  0.124   0.117 N  0.570      SignalP-noTM
AJD48118.1             0.107  23  0.133  11  0.263   1  0.167   0.149 N  0.570      SignalP-noTM
AJD48119.1             0.207  38  0.162  38  0.200  37  0.096   0.131 N  0.570      SignalP-noTM
AJD48120.1             0.123  31  0.103  38  0.112  37  0.080   0.092 N  0.570      SignalP-noTM
AJD48121.1             0.104  26  0.110  11  0.167   1  0.115   0.113 N  0.570      SignalP-noTM
AJD48122.1             0.127  30  0.106  30  0.115  46  0.081   0.095 N  0.570      SignalP-noTM
AJD48123.1             0.265  24  0.167  24  0.196  20  0.111   0.141 N  0.570      SignalP-noTM
AJD48124.1             0.118  69  0.122  22  0.176   5  0.139   0.130 N  0.570      SignalP-noTM
AJD48125.1             0.156  43  0.165  43  0.260  35  0.146   0.156 N  0.570      SignalP-noTM
AJD48126.1             0.122  25  0.115  25  0.143  45  0.094   0.105 N  0.570      SignalP-noTM
AJD48127.1             0.117  22  0.102  35  0.103  66  0.080   0.092 N  0.570      SignalP-noTM
AJD48128.1             0.124  27  0.102  27  0.116  24  0.082   0.092 N  0.570      SignalP-noTM
AJD48129.1             0.255  26  0.159  26  0.193  38  0.098   0.130 N  0.570      SignalP-noTM
AJD48130.1             0.121  56  0.119  11  0.175   2  0.143   0.130 N  0.570      SignalP-noTM
AJD48131.1             0.111  54  0.196  11  0.510   5  0.411   0.297 N  0.570      SignalP-noTM
AJD48132.1             0.134  32  0.082  70  0.105   1  0.037   0.065 N  0.510      SignalP-TM
AJD48133.1             0.124  19  0.159  12  0.298   1  0.245   0.191 N  0.510      SignalP-TM
AJD48134.1             0.126  20  0.135  11  0.241   1  0.179   0.156 N  0.570      SignalP-noTM
AJD48135.1             0.215  43  0.179  43  0.313  38  0.176   0.178 N  0.570      SignalP-noTM
AJD48136.1             0.136  23  0.160  11  0.480   1  0.219   0.188 N  0.570      SignalP-noTM
AJD48137.1             0.125  49  0.141  49  0.279   1  0.140   0.140 N  0.570      SignalP-noTM
AJD48138.1             0.728  27  0.815  27  0.990  13  0.939   0.873 Y  0.570      SignalP-noTM
AJD48139.1             0.182  28  0.136  28  0.181   1  0.111   0.124 N  0.570      SignalP-noTM
AJD48140.1             0.120  38  0.145  36  0.232  32  0.179   0.161 N  0.570      SignalP-noTM
AJD48141.1             0.116  25  0.108  11  0.151   5  0.116   0.112 N  0.570      SignalP-noTM
AJD48142.1             0.112  40  0.104  12  0.129   7  0.109   0.107 N  0.570      SignalP-noTM
AJD48143.1             0.208  27  0.138  27  0.183   1  0.108   0.124 N  0.570      SignalP-noTM
AJD48144.1             0.104  37  0.139  11  0.260   4  0.202   0.169 N  0.570      SignalP-noTM
AJD48145.1             0.126  33  0.113  29  0.179   5  0.121   0.116 N  0.510      SignalP-TM
AJD48146.1             0.113  32  0.146  23  0.259  19  0.182   0.160 N  0.510      SignalP-TM
AJD48147.1             0.133  33  0.112  33  0.137  48  0.082   0.098 N  0.570      SignalP-noTM
AJD48148.1             0.111  53  0.103  70  0.146   1  0.082   0.095 N  0.510      SignalP-TM
AJD48149.1             0.369  21  0.595  21  0.968  19  0.942   0.758 Y  0.570      SignalP-noTM
AJD48150.1             0.474  32  0.588  32  0.912  17  0.748   0.663 Y  0.570      SignalP-noTM
AJD48151.1             0.155  31  0.217  31  0.540   1  0.315   0.253 N  0.510      SignalP-TM
AJD48152.1             0.169  39  0.169  39  0.313   2  0.193   0.178 N  0.510      SignalP-TM
AJD48153.1             0.140  49  0.180  28  0.391  22  0.274   0.224 N  0.570      SignalP-noTM
AJD48154.1             0.311  40  0.179  40  0.176  15  0.100   0.142 N  0.570      SignalP-noTM
AJD48155.1             0.118  40  0.125  40  0.177  37  0.099   0.113 N  0.570      SignalP-noTM
AJD48156.1             0.101  61  0.105  13  0.134   3  0.113   0.109 N  0.570      SignalP-noTM
AJD48157.1             0.121  30  0.117  30  0.129   1  0.105   0.111 N  0.570      SignalP-noTM
AJD48158.1             0.118  37  0.104  11  0.135   1  0.107   0.106 N  0.570      SignalP-noTM
AJD48159.1             0.134  56  0.143  24  0.306   1  0.180   0.161 N  0.570      SignalP-noTM
AJD48160.1             0.307  50  0.211  50  0.227  49  0.120   0.168 N  0.570      SignalP-noTM
AJD48161.1             0.158  56  0.124  56  0.183  11  0.097   0.111 N  0.570      SignalP-noTM
AJD48162.1             0.208  43  0.153  43  0.168  42  0.092   0.131 N  0.510      SignalP-TM
AJD48163.1             0.124  64  0.114  64  0.136   1  0.096   0.106 N  0.570      SignalP-noTM
AJD48164.1             0.147  40  0.128  40  0.188  36  0.110   0.121 N  0.510      SignalP-TM
AJD48165.1             0.114  20  0.105  44  0.129  35  0.102   0.104 N  0.570      SignalP-noTM
AJD48166.1             0.144  32  0.114  32  0.140   1  0.086   0.101 N  0.570      SignalP-noTM
AJD48167.1             0.133  29  0.169  11  0.391   1  0.275   0.219 N  0.570      SignalP-noTM
AJD48168.1             0.112  57  0.113  35  0.152  34  0.114   0.113 N  0.570      SignalP-noTM
AJD48169.1             0.108  38  0.125  27  0.194  24  0.130   0.127 N  0.570      SignalP-noTM
AJD48170.1             0.574  25  0.654  25  0.951  12  0.829   0.736 Y  0.570      SignalP-noTM
AJD48171.1             0.139  36  0.124  36  0.134  49  0.095   0.110 N  0.570      SignalP-noTM
AJD48172.1             0.372  20  0.154  11  0.431   1  0.212   0.176 N  0.510      SignalP-TM
AJD48173.1             0.179  20  0.198  20  0.427   1  0.262   0.228 N  0.570      SignalP-noTM
AJD48174.1             0.129  20  0.121  20  0.173  18  0.130   0.125 N  0.570      SignalP-noTM
AJD48175.1             0.199  24  0.399  24  0.935   5  0.848   0.610 Y  0.570      SignalP-noTM
AJD48176.1             0.414  35  0.534  26  0.989  15  0.960   0.734 Y  0.570      SignalP-noTM
AJD48177.1             0.102  25  0.099  25  0.114  25  0.090   0.095 N  0.570      SignalP-noTM
AJD48178.1             0.133  64  0.108  64  0.211  36  0.084   0.097 N  0.570      SignalP-noTM
AJD48179.1             0.111  12  0.126  23  0.182  11  0.135   0.129 N  0.510      SignalP-TM
AJD48180.1             0.111  67  0.108  27  0.132  14  0.103   0.106 N  0.570      SignalP-noTM
AJD48181.1             0.131  23  0.112  23  0.125  21  0.099   0.106 N  0.570      SignalP-noTM
AJD48182.1             0.142  29  0.129  29  0.161   4  0.127   0.128 N  0.570      SignalP-noTM
AJD48183.1             0.138  67  0.113  67  0.138   2  0.096   0.105 N  0.570      SignalP-noTM
AJD48184.1             0.114  24  0.103  24  0.137   2  0.091   0.097 N  0.570      SignalP-noTM
AJD48185.1             0.100  70  0.134  19  0.226  12  0.153   0.143 N  0.570      SignalP-noTM
AJD48186.1             0.131  57  0.150  46  0.321  41  0.146   0.148 N  0.570      SignalP-noTM
AJD48187.1             0.849  19  0.868  19  0.935  17  0.871   0.869 Y  0.570      SignalP-noTM
AJD48188.1             0.161  47  0.126  47  0.157  32  0.095   0.111 N  0.570      SignalP-noTM
AJD48189.1             0.103  54  0.098  54  0.110  44  0.078   0.089 N  0.570      SignalP-noTM
AJD48190.1             0.109  27  0.107  39  0.131  33  0.104   0.106 N  0.570      SignalP-noTM
AJD48191.1             0.120  14  0.139  11  0.375   1  0.161   0.149 N  0.570      SignalP-noTM
AJD48192.1             0.121  19  0.113  52  0.148  45  0.100   0.107 N  0.570      SignalP-noTM
AJD48193.1             0.228  25  0.231  25  0.425  21  0.192   0.213 N  0.570      SignalP-noTM
AJD48194.1             0.133  29  0.118  29  0.180   2  0.111   0.115 N  0.570      SignalP-noTM
AJD48195.1             0.115  43  0.101  61  0.126   6  0.092   0.097 N  0.570      SignalP-noTM
AJD48196.1             0.122  49  0.137  49  0.305  47  0.096   0.118 N  0.570      SignalP-noTM
AJD48197.1             0.230  63  0.161  63  0.175  13  0.108   0.136 N  0.570      SignalP-noTM
AJD48198.1             0.298  29  0.331  29  0.702  12  0.454   0.389 N  0.570      SignalP-noTM
AJD48199.1             0.121  32  0.108  50  0.140  45  0.093   0.101 N  0.570      SignalP-noTM
AJD48200.1             0.149  20  0.119  20  0.118   3  0.100   0.110 N  0.570      SignalP-noTM
AJD48201.1             0.112  45  0.113  11  0.179   4  0.131   0.121 N  0.570      SignalP-noTM
AJD48202.1             0.106  45  0.098  70  0.105  31  0.083   0.091 N  0.570      SignalP-noTM
AJD48203.1             0.127  40  0.132  40  0.177  38  0.113   0.123 N  0.570      SignalP-noTM
AJD48204.1             0.108   3  0.107  18  0.158  10  0.104   0.105 N  0.570      SignalP-noTM
AJD48205.1             0.739  17  0.425  17  0.562  16  0.283   0.359 N  0.570      SignalP-noTM
AJD48206.1             0.162  24  0.113  24  0.209   1  0.095   0.105 N  0.570      SignalP-noTM
AJD48207.1             0.249  26  0.312  26  0.624  19  0.352   0.331 N  0.570      SignalP-noTM
AJD48208.1             0.173  47  0.155  47  0.239  43  0.115   0.140 N  0.510      SignalP-TM
AJD48209.1             0.668  19  0.774  19  0.943  17  0.900   0.833 Y  0.570      SignalP-noTM
AJD48210.1             0.108  64  0.096  64  0.119   6  0.085   0.091 N  0.570      SignalP-noTM
AJD48211.1             0.128  35  0.124  35  0.166  24  0.106   0.116 N  0.570      SignalP-noTM
AJD48212.1             0.120  51  0.130  11  0.244   1  0.164   0.146 N  0.570      SignalP-noTM
AJD48213.1             0.146  65  0.187  11  0.427   1  0.345   0.261 N  0.570      SignalP-noTM
AJD48214.1             0.158  32  0.117  14  0.164  12  0.130   0.122 N  0.510      SignalP-TM
AJD48215.1             0.158  55  0.157  55  0.230   5  0.144   0.151 N  0.570      SignalP-noTM
AJD48216.1             0.214  52  0.225  52  0.483  43  0.152   0.198 N  0.510      SignalP-TM
AJD48217.1             0.454  20  0.552  20  0.857   1  0.708   0.625 Y  0.570      SignalP-noTM
AJD48218.1             0.129  42  0.146  35  0.257  16  0.181   0.159 N  0.510      SignalP-TM
AJD48219.1             0.196  29  0.163  29  0.224   8  0.145   0.156 N  0.510      SignalP-TM
AJD48220.1             0.131  34  0.114  34  0.159  31  0.097   0.106 N  0.570      SignalP-noTM
AJD48221.1             0.110  51  0.131  39  0.219  29  0.120   0.126 N  0.570      SignalP-noTM
AJD48222.1             0.137  44  0.142  11  0.260   6  0.218   0.170 N  0.510      SignalP-TM
AJD48223.1             0.148  65  0.184  12  0.451   8  0.361   0.250 N  0.510      SignalP-TM
AJD48224.1             0.110  54  0.130  54  0.225  51  0.108   0.120 N  0.570      SignalP-noTM
AJD48225.1             0.103  36  0.096  70  0.102  69  0.080   0.089 N  0.570      SignalP-noTM
AJD48226.1             0.155  23  0.252  23  0.610   3  0.427   0.335 N  0.570      SignalP-noTM
AJD48227.1             0.202  34  0.134  34  0.106  69  0.080   0.109 N  0.570      SignalP-noTM
AJD48228.1             0.116  35  0.111  35  0.129  36  0.085   0.099 N  0.570      SignalP-noTM
AJD48229.1             0.109  23  0.106  46  0.121  44  0.095   0.101 N  0.570      SignalP-noTM
AJD48230.1             0.164  39  0.140  39  0.208   2  0.120   0.133 N  0.510      SignalP-TM
AJD48231.1             0.143  37  0.127  11  0.185   1  0.166   0.141 N  0.510      SignalP-TM
AJD48232.1             0.256  33  0.310  33  0.474  24  0.281   0.299 N  0.510      SignalP-TM
AJD48233.1             0.191  29  0.138  29  0.173   3  0.105   0.126 N  0.510      SignalP-TM
AJD48234.1             0.183  26  0.260  26  0.596   9  0.416   0.318 N  0.510      SignalP-TM
AJD48235.1             0.284  53  0.173  53  0.175  52  0.102   0.140 N  0.570      SignalP-noTM
AJD48236.1             0.109  57  0.096  66  0.123  55  0.067   0.085 N  0.510      SignalP-TM
AJD48237.1             0.225  14  0.255  14  0.490  10  0.290   0.272 N  0.570      SignalP-noTM
AJD48238.1             0.212  23  0.424  23  0.967  17  0.886   0.641 Y  0.570      SignalP-noTM
AJD48239.1             0.139  39  0.124  16  0.221  13  0.149   0.133 N  0.510      SignalP-TM
AJD48240.1             0.127  24  0.136  17  0.350  10  0.159   0.147 N  0.570      SignalP-noTM
AJD48241.1             0.275  18  0.345  18  0.690   1  0.492   0.399 N  0.510      SignalP-TM
AJD48242.1             0.129  37  0.121  37  0.187  33  0.107   0.114 N  0.570      SignalP-noTM
AJD48243.1             0.117  42  0.101  70  0.165  66  0.062   0.087 N  0.510      SignalP-TM
AJD48244.1             0.734  22  0.796  22  0.909  19  0.870   0.831 Y  0.570      SignalP-noTM
AJD48245.1             0.152  33  0.127  33  0.146   2  0.098   0.116 N  0.510      SignalP-TM
AJD48246.1             0.118  51  0.115  39  0.158   1  0.111   0.113 N  0.510      SignalP-TM
AJD48247.1             0.123  55  0.128  22  0.172  17  0.143   0.135 N  0.570      SignalP-noTM
AJD48248.1             0.150  48  0.278  24  0.644  13  0.511   0.388 N  0.570      SignalP-noTM
AJD48249.1             0.115  33  0.106  33  0.142   1  0.095   0.101 N  0.570      SignalP-noTM
AJD48250.1             0.132  21  0.104  70  0.116  61  0.088   0.097 N  0.570      SignalP-noTM
AJD48251.1             0.239  27  0.340  27  0.553  22  0.472   0.389 N  0.510      SignalP-TM
AJD48252.1             0.366  30  0.290  30  0.399  13  0.250   0.275 N  0.510      SignalP-TM
AJD48253.1             0.118  21  0.129  50  0.228  43  0.126   0.128 N  0.570      SignalP-noTM
AJD48254.1             0.099  64  0.106  24  0.131  15  0.093   0.100 N  0.570      SignalP-noTM
AJD48255.1             0.121  38  0.138  17  0.232  51  0.161   0.149 N  0.570      SignalP-noTM
AJD48256.1             0.118  21  0.154  11  0.369   2  0.224   0.180 N  0.510      SignalP-TM
AJD48257.1             0.180  48  0.145  48  0.260   8  0.132   0.139 N  0.570      SignalP-noTM
AJD48258.1             0.099  50  0.111  42  0.137  34  0.095   0.103 N  0.570      SignalP-noTM
AJD48259.1             0.186  48  0.280  48  0.671  41  0.272   0.277 N  0.570      SignalP-noTM
AJD48260.1             0.166  27  0.161  27  0.350   2  0.182   0.171 N  0.570      SignalP-noTM
AJD48261.1             0.118  28  0.107  21  0.128  12  0.103   0.105 N  0.570      SignalP-noTM
AJD48262.1             0.138  16  0.133  16  0.158   9  0.123   0.128 N  0.570      SignalP-noTM
AJD48263.1             0.187  29  0.203  29  0.416   3  0.226   0.212 N  0.510      SignalP-TM
AJD48264.1             0.143  11  0.106  58  0.128  49  0.083   0.095 N  0.570      SignalP-noTM
AJD48265.1             0.467  39  0.286  39  0.367  35  0.140   0.217 N  0.570      SignalP-noTM
AJD48266.1             0.130  31  0.210  11  0.580   1  0.413   0.306 N  0.570      SignalP-noTM
AJD48267.1             0.108  53  0.120  12  0.173  10  0.142   0.130 N  0.570      SignalP-noTM
AJD48268.1             0.102  31  0.108  34  0.161  30  0.091   0.100 N  0.570      SignalP-noTM
AJD48269.1             0.109  28  0.112  39  0.143  35  0.094   0.103 N  0.570      SignalP-noTM
AJD48270.1             0.135  43  0.128  11  0.232   1  0.154   0.140 N  0.570      SignalP-noTM
AJD48271.1             0.138  53  0.107  67  0.124  60  0.077   0.093 N  0.570      SignalP-noTM
AJD48272.1             0.118  33  0.190  11  0.426   3  0.361   0.271 N  0.570      SignalP-noTM
AJD48273.1             0.111  29  0.104  52  0.139   4  0.098   0.101 N  0.570      SignalP-noTM
AJD48274.1             0.113  60  0.105  49  0.133  19  0.092   0.099 N  0.570      SignalP-noTM
AJD48275.1             0.147  26  0.118  48  0.125   9  0.093   0.106 N  0.570      SignalP-noTM
AJD48276.1             0.114  44  0.118  44  0.164  40  0.100   0.109 N  0.570      SignalP-noTM
AJD48277.1             0.189  44  0.156  44  0.213  13  0.122   0.140 N  0.570      SignalP-noTM
AJD48278.1             0.133  68  0.116  68  0.111  55  0.095   0.106 N  0.570      SignalP-noTM
AJD48279.1             0.114  60  0.106  60  0.108  51  0.078   0.093 N  0.570      SignalP-noTM
AJD48280.1             0.304  20  0.390  20  0.639   9  0.537   0.459 N  0.570      SignalP-noTM
AJD48281.1             0.142  21  0.192  21  0.403  17  0.235   0.212 N  0.570      SignalP-noTM
AJD48282.1             0.147  33  0.140  47  0.243  44  0.133   0.137 N  0.510      SignalP-TM
AJD48283.1             0.302  34  0.447  34  0.848  25  0.589   0.513 N  0.570      SignalP-noTM
AJD48284.1             0.117  36  0.116  12  0.208   6  0.136   0.125 N  0.570      SignalP-noTM
AJD48285.1             0.236  29  0.165  29  0.221  28  0.124   0.146 N  0.570      SignalP-noTM
AJD48286.1             0.125  31  0.140  31  0.202  13  0.149   0.144 N  0.570      SignalP-noTM
AJD48287.1             0.454  30  0.270  30  0.424  10  0.239   0.256 N  0.570      SignalP-noTM
AJD48288.1             0.127  58  0.106  58  0.108  21  0.083   0.095 N  0.570      SignalP-noTM
AJD48289.1             0.167  40  0.142  40  0.216  36  0.100   0.123 N  0.570      SignalP-noTM
AJD48290.1             0.369  36  0.215  36  0.248  23  0.164   0.196 N  0.510      SignalP-TM
AJD48291.1             0.117  22  0.132  11  0.251   2  0.173   0.151 N  0.570      SignalP-noTM
AJD48292.1             0.101  54  0.110  11  0.181   1  0.118   0.114 N  0.570      SignalP-noTM
AJD48293.1             0.329  67  0.170  67  0.250  21  0.109   0.142 N  0.570      SignalP-noTM
AJD48294.1             0.116  25  0.151  25  0.297  13  0.191   0.166 N  0.510      SignalP-TM
AJD48295.1             0.700  29  0.774  29  0.957  25  0.853   0.811 Y  0.570      SignalP-noTM
AJD48296.1             0.159  31  0.191  16  0.466   9  0.358   0.270 N  0.570      SignalP-noTM
AJD48297.1             0.106  34  0.106  15  0.166  10  0.108   0.107 N  0.570      SignalP-noTM
AJD48298.1             0.159  24  0.120  24  0.175  33  0.089   0.106 N  0.570      SignalP-noTM
AJD48299.1             0.107  35  0.094  69  0.103  68  0.071   0.085 N  0.510      SignalP-TM
AJD48300.1             0.132  25  0.115  15  0.161   4  0.131   0.123 N  0.570      SignalP-noTM
AJD48301.1             0.175  43  0.205  43  0.504  39  0.125   0.167 N  0.570      SignalP-noTM
AJD48302.1             0.145  36  0.184  15  0.442   5  0.328   0.252 N  0.570      SignalP-noTM
AJD48303.1             0.218  45  0.191  45  0.251  36  0.175   0.185 N  0.510      SignalP-TM
AJD48304.1             0.102  51  0.103  67  0.120  53  0.092   0.098 N  0.570      SignalP-noTM
AJD48305.1             0.105  22  0.117  22  0.153  13  0.111   0.114 N  0.570      SignalP-noTM
AJD48306.1             0.116  36  0.150  36  0.336  15  0.191   0.169 N  0.570      SignalP-noTM
AJD48307.1             0.111  18  0.109  18  0.152   1  0.109   0.109 N  0.570      SignalP-noTM
AJD48308.1             0.744  35  0.595  35  0.718  32  0.277   0.477 N  0.510      SignalP-TM
AJD48309.1             0.147  44  0.222  18  0.640  12  0.445   0.326 N  0.570      SignalP-noTM
AJD48310.1             0.129  43  0.118  43  0.174   1  0.100   0.109 N  0.570      SignalP-noTM
AJD48311.1             0.262  22  0.226  22  0.315  21  0.184   0.206 N  0.570      SignalP-noTM
AJD48312.1             0.124  24  0.108  52  0.138  41  0.082   0.099 N  0.510      SignalP-TM
AJD48313.1             0.732  25  0.696  25  0.878  21  0.676   0.687 Y  0.570      SignalP-noTM
AJD48314.1             0.144  52  0.126  52  0.208   1  0.108   0.117 N  0.570      SignalP-noTM
AJD48315.1             0.422  51  0.261  51  0.274  50  0.118   0.194 N  0.570      SignalP-noTM
AJD48316.1             0.119  28  0.128  11  0.199   1  0.164   0.145 N  0.570      SignalP-noTM
AJD48317.1             0.164  20  0.183  20  0.336   1  0.209   0.195 N  0.570      SignalP-noTM
AJD48318.1             0.549  26  0.717  26  0.970  14  0.938   0.821 Y  0.570      SignalP-noTM
AJD48319.1             0.448  31  0.451  31  0.646  25  0.356   0.416 N  0.510      SignalP-TM
AJD48320.1             0.211  39  0.165  39  0.205  37  0.125   0.146 N  0.570      SignalP-noTM
AJD48321.1             0.112  28  0.151  29  0.372  26  0.200   0.174 N  0.570      SignalP-noTM
AJD48322.1             0.112  35  0.116  35  0.165  34  0.091   0.104 N  0.570      SignalP-noTM
AJD48323.1             0.126  34  0.136  13  0.211   2  0.188   0.160 N  0.570      SignalP-noTM
AJD48324.1             0.106  22  0.107  11  0.158   1  0.111   0.109 N  0.570      SignalP-noTM
AJD48325.1             0.120  65  0.111  65  0.136   6  0.097   0.104 N  0.570      SignalP-noTM
AJD48326.1             0.139  29  0.134  53  0.184  39  0.119   0.126 N  0.570      SignalP-noTM
AJD48327.1             0.110  27  0.101  69  0.113  48  0.088   0.095 N  0.570      SignalP-noTM
AJD48328.1             0.116  10  0.177  14  0.675   8  0.300   0.235 N  0.570      SignalP-noTM
AJD48329.1             0.325  21  0.547  21  0.964  12  0.933   0.729 Y  0.570      SignalP-noTM
AJD48330.1             0.728  29  0.823  29  0.959  25  0.902   0.860 Y  0.570      SignalP-noTM
AJD48331.1             0.131  65  0.133  12  0.333   9  0.173   0.152 N  0.570      SignalP-noTM
AJD48332.1             0.261  21  0.413  21  0.814  13  0.680   0.538 N  0.570      SignalP-noTM
AJD48333.1             0.307  23  0.539  23  0.980  11  0.943   0.729 Y  0.570      SignalP-noTM
AJD48334.1             0.109  21  0.103  12  0.155   1  0.102   0.103 N  0.570      SignalP-noTM
AJD48335.1             0.133  22  0.119  22  0.125  21  0.092   0.106 N  0.570      SignalP-noTM
AJD48336.1             0.132  42  0.105  42  0.127   8  0.086   0.096 N  0.570      SignalP-noTM
AJD48337.1             0.219  26  0.172  26  0.206  10  0.146   0.160 N  0.570      SignalP-noTM
AJD48338.1             0.149  30  0.202  11  0.560   2  0.408   0.298 N  0.570      SignalP-noTM
AJD48339.1             0.100   3  0.107  61  0.124  53  0.103   0.105 N  0.570      SignalP-noTM
AJD48340.1             0.116  53  0.105  53  0.160   1  0.088   0.097 N  0.570      SignalP-noTM
AJD48341.1             0.165  19  0.107  39  0.236   1  0.086   0.099 N  0.510      SignalP-TM
AJD48342.1             0.141  38  0.111  58  0.139  52  0.076   0.098 N  0.510      SignalP-TM
AJD48343.1             0.191  63  0.135  63  0.164  33  0.096   0.117 N  0.570      SignalP-noTM
AJD48344.1             0.126  48  0.142  11  0.292   1  0.195   0.167 N  0.570      SignalP-noTM
AJD48345.1             0.122  41  0.104  70  0.116  64  0.083   0.094 N  0.570      SignalP-noTM
AJD48346.1             0.268  43  0.178  43  0.198  27  0.120   0.151 N  0.570      SignalP-noTM
AJD48347.1             0.263  29  0.244  29  0.443  28  0.223   0.234 N  0.570      SignalP-noTM
AJD48348.1             0.140  56  0.121  40  0.165  39  0.110   0.117 N  0.510      SignalP-TM
AJD48349.1             0.136  42  0.143  18  0.222  11  0.181   0.161 N  0.570      SignalP-noTM
AJD48350.1             0.566  57  0.461  26  0.938  16  0.746   0.595 Y  0.570      SignalP-noTM
AJD48351.1             0.240  39  0.188  39  0.201   7  0.131   0.167 N  0.510      SignalP-TM
AJD48352.1             0.157  35  0.177  12  0.430   9  0.309   0.239 N  0.570      SignalP-noTM
AJD48353.1             0.114  18  0.116  18  0.181   1  0.124   0.120 N  0.570      SignalP-noTM
AJD48354.1             0.172  63  0.216  24  0.524  19  0.276   0.238 N  0.510      SignalP-TM
AJD48355.1             0.129  34  0.136  34  0.202  43  0.132   0.134 N  0.570      SignalP-noTM
AJD48356.1             0.105   7  0.114  11  0.181   1  0.128   0.121 N  0.570      SignalP-noTM
AJD48357.1             0.104  45  0.111  32  0.136  28  0.105   0.108 N  0.570      SignalP-noTM
AJD48358.1             0.108  47  0.122  31  0.177  27  0.135   0.128 N  0.570      SignalP-noTM
AJD48359.1             0.162  21  0.144  21  0.202   6  0.140   0.142 N  0.570      SignalP-noTM
AJD48360.1             0.132  25  0.112  25  0.125   1  0.096   0.105 N  0.570      SignalP-noTM
AJD48361.1             0.127  36  0.123  36  0.180   5  0.115   0.119 N  0.570      SignalP-noTM
AJD48362.1             0.180  22  0.400  22  0.953  20  0.888   0.630 Y  0.570      SignalP-noTM
AJD48363.1             0.173  43  0.124  43  0.140   4  0.095   0.110 N  0.570      SignalP-noTM
AJD48364.1             0.187  45  0.279  23  0.648  24  0.376   0.315 N  0.510      SignalP-TM
AJD48365.1             0.107  41  0.122  41  0.195  28  0.115   0.119 N  0.510      SignalP-TM
AJD48366.1             0.102  62  0.128  11  0.187   2  0.163   0.145 N  0.570      SignalP-noTM
AJD48367.1             0.122  50  0.102  70  0.113  42  0.085   0.094 N  0.570      SignalP-noTM
AJD48368.1             0.163  45  0.122  45  0.104  18  0.081   0.103 N  0.570      SignalP-noTM
AJD48369.1             0.108  37  0.103  37  0.117  24  0.088   0.096 N  0.570      SignalP-noTM
AJD48370.1             0.128  30  0.186  30  0.389  28  0.192   0.189 N  0.510      SignalP-TM
AJD48371.1             0.130  54  0.120  11  0.242   2  0.140   0.128 N  0.510      SignalP-TM
AJD48372.1             0.113  20  0.110  11  0.152   4  0.122   0.115 N  0.570      SignalP-noTM
AJD48373.1             0.137  25  0.115  25  0.145   2  0.104   0.110 N  0.570      SignalP-noTM
AJD48374.1             0.105  43  0.108  43  0.120  21  0.100   0.104 N  0.570      SignalP-noTM
AJD48375.1             0.111  37  0.118  37  0.163   9  0.121   0.120 N  0.570      SignalP-noTM
AJD48376.1             0.154  24  0.151  24  0.239  17  0.165   0.158 N  0.570      SignalP-noTM
AJD48377.1             0.137  33  0.122  11  0.134   1  0.107   0.115 N  0.570      SignalP-noTM
AJD48378.1             0.117  21  0.105  45  0.126  37  0.089   0.098 N  0.570      SignalP-noTM
AJD48379.1             0.630  36  0.687  36  0.871  32  0.552   0.624 Y  0.570      SignalP-noTM
AJD48380.1             0.854  20  0.894  20  0.969  16  0.922   0.907 Y  0.570      SignalP-noTM
AJD48381.1             0.464  30  0.304  30  0.265  28  0.174   0.256 N  0.510      SignalP-TM
AJD48382.1             0.129  39  0.138  25  0.225   9  0.186   0.156 N  0.510      SignalP-TM
AJD48383.1             0.197  66  0.161  66  0.291  59  0.114   0.139 N  0.570      SignalP-noTM
AJD48384.1             0.136  28  0.170  22  0.378  20  0.232   0.199 N  0.570      SignalP-noTM
AJD48385.1             0.138  29  0.150  12  0.285  11  0.234   0.182 N  0.510      SignalP-TM
AJD48386.1             0.143  22  0.112  56  0.138  55  0.086   0.100 N  0.570      SignalP-noTM
AJD48387.1             0.129  40  0.129  34  0.190  25  0.137   0.133 N  0.570      SignalP-noTM
AJD48388.1             0.122  33  0.118  65  0.159  54  0.100   0.110 N  0.570      SignalP-noTM
AJD48389.1             0.138  21  0.144  21  0.268   8  0.163   0.153 N  0.570      SignalP-noTM
AJD48390.1             0.105  22  0.108  11  0.150   1  0.113   0.110 N  0.570      SignalP-noTM
AJD48391.1             0.195  50  0.177  50  0.238  47  0.123   0.152 N  0.570      SignalP-noTM
AJD48392.1             0.111  63  0.115  11  0.191   3  0.123   0.119 N  0.570      SignalP-noTM
AJD48393.1             0.185  26  0.175  26  0.362   1  0.182   0.179 N  0.570      SignalP-noTM
AJD48394.1             0.438  19  0.644  19  0.965  11  0.939   0.782 Y  0.570      SignalP-noTM
AJD48395.1             0.116  42  0.097  50  0.109  48  0.076   0.087 N  0.570      SignalP-noTM
AJD48396.1             0.200  20  0.429  20  0.960  17  0.928   0.663 Y  0.570      SignalP-noTM
AJD48397.1             0.119  21  0.102  67  0.106  62  0.075   0.089 N  0.570      SignalP-noTM
AJD48398.1             0.102  34  0.166  12  0.328   5  0.282   0.209 N  0.510      SignalP-TM
AJD48399.1             0.124  61  0.104  26  0.128  16  0.087   0.096 N  0.570      SignalP-noTM
AJD48400.1             0.116  68  0.113  49  0.139  40  0.102   0.108 N  0.570      SignalP-noTM
AJD48401.1             0.125  51  0.150  51  0.320  47  0.160   0.155 N  0.570      SignalP-noTM
AJD48402.1             0.288  52  0.242  52  0.367  49  0.143   0.195 N  0.570      SignalP-noTM
AJD48403.1             0.331  28  0.212  28  0.379   4  0.193   0.205 N  0.510      SignalP-TM
AJD48404.1             0.217  44  0.178  22  0.244   1  0.188   0.183 N  0.570      SignalP-noTM
AJD48405.1             0.478  22  0.410  22  0.492  13  0.337   0.376 N  0.570      SignalP-noTM
AJD48406.1             0.163  23  0.156  11  0.354   1  0.225   0.188 N  0.570      SignalP-noTM
AJD48407.1             0.128  22  0.224  18  0.562  10  0.406   0.310 N  0.570      SignalP-noTM
AJD48408.1             0.126  45  0.115  45  0.161  39  0.106   0.112 N  0.510      SignalP-TM
AJD48409.1             0.153  37  0.121  11  0.178   1  0.149   0.131 N  0.510      SignalP-TM
AJD48410.1             0.378  25  0.186  25  0.183   2  0.118   0.161 N  0.510      SignalP-TM
AJD48411.1             0.191  56  0.159  56  0.179  40  0.084   0.131 N  0.510      SignalP-TM
AJD48412.1             0.135  31  0.135  12  0.207   4  0.191   0.156 N  0.510      SignalP-TM
AJD48413.1             0.102  69  0.117  11  0.160   7  0.144   0.127 N  0.510      SignalP-TM
AJD48414.1             0.108  22  0.101  38  0.131   1  0.091   0.096 N  0.570      SignalP-noTM
AJD48415.1             0.109  50  0.140  22  0.225  14  0.183   0.156 N  0.510      SignalP-TM
AJD48416.1             0.131  11  0.117  11  0.139   8  0.110   0.113 N  0.570      SignalP-noTM
AJD48417.1             0.155  30  0.109  46  0.128  34  0.079   0.095 N  0.570      SignalP-noTM
AJD48418.1             0.106  29  0.104  69  0.114  55  0.091   0.098 N  0.570      SignalP-noTM
AJD48419.1             0.112  32  0.111  11  0.167   2  0.130   0.118 N  0.510      SignalP-TM
AJD48420.1             0.107  54  0.108  54  0.135  51  0.101   0.105 N  0.570      SignalP-noTM
AJD48421.1             0.141  23  0.128  23  0.176   1  0.123   0.126 N  0.570      SignalP-noTM
AJD48422.1             0.164  30  0.123  30  0.165   5  0.100   0.112 N  0.570      SignalP-noTM
AJD48423.1             0.259  27  0.180  27  0.224   6  0.138   0.164 N  0.510      SignalP-TM
AJD48424.1             0.249  23  0.231  23  0.354   1  0.222   0.228 N  0.510      SignalP-TM
AJD48425.1             0.326  37  0.411  37  0.625  34  0.315   0.375 N  0.510      SignalP-TM
AJD48426.1             0.157  34  0.205  34  0.358  28  0.155   0.186 N  0.510      SignalP-TM
AJD48427.1             0.232  22  0.162  22  0.176  30  0.124   0.148 N  0.510      SignalP-TM
AJD48428.1             0.231  33  0.208  33  0.216  24  0.142   0.183 N  0.510      SignalP-TM
AJD48429.1             0.243  30  0.361  30  0.668  28  0.475   0.403 N  0.510      SignalP-TM
AJD48430.1             0.110  43  0.120  43  0.153  41  0.090   0.106 N  0.570      SignalP-noTM
AJD48431.1             0.107  22  0.110  22  0.130  43  0.107   0.108 N  0.570      SignalP-noTM
AJD48432.1             0.104  21  0.138  17  0.230   9  0.184   0.160 N  0.570      SignalP-noTM
AJD48433.1             0.137  53  0.145  53  0.243  47  0.127   0.137 N  0.570      SignalP-noTM
AJD48434.1             0.144  54  0.168  47  0.526  45  0.148   0.159 N  0.570      SignalP-noTM
AJD48435.1             0.247  54  0.187  54  0.207  42  0.114   0.153 N  0.570      SignalP-noTM
AJD48436.1             0.817  27  0.686  27  0.824   6  0.657   0.675 Y  0.510      SignalP-TM
AJD48437.1             0.195  21  0.235  21  0.477   5  0.333   0.271 N  0.510      SignalP-TM
AJD48438.1             0.131  46  0.140  11  0.393   2  0.178   0.154 N  0.510      SignalP-TM
AJD48439.1             0.116  25  0.120  25  0.181  12  0.123   0.122 N  0.570      SignalP-noTM
AJD48440.1             0.148  58  0.121  58  0.154  32  0.096   0.109 N  0.570      SignalP-noTM
AJD48441.1             0.104  30  0.093  50  0.106  44  0.060   0.081 N  0.510      SignalP-TM
AJD48442.1             0.124  17  0.121  17  0.184   1  0.123   0.122 N  0.570      SignalP-noTM
AJD48443.1             0.121  24  0.118  24  0.152   8  0.116   0.117 N  0.570      SignalP-noTM
AJD48444.1             0.151  26  0.126  26  0.136  40  0.100   0.114 N  0.570      SignalP-noTM
AJD48445.1             0.121  30  0.111  30  0.144  29  0.097   0.105 N  0.570      SignalP-noTM
AJD48446.1             0.114  21  0.128  11  0.206   1  0.162   0.144 N  0.570      SignalP-noTM
AJD48447.1             0.129  15  0.119  15  0.142  12  0.109   0.114 N  0.570      SignalP-noTM
AJD48448.1             0.132  49  0.160  49  0.270  46  0.124   0.143 N  0.570      SignalP-noTM
AJD48449.1             0.113  33  0.156  11  0.312   5  0.239   0.195 N  0.570      SignalP-noTM
AJD48450.1             0.144  44  0.120  44  0.153   2  0.104   0.112 N  0.570      SignalP-noTM
AJD48451.1             0.159  18  0.128  42  0.199  40  0.106   0.118 N  0.570      SignalP-noTM
AJD48452.1             0.106  64  0.100  32  0.114  22  0.082   0.092 N  0.570      SignalP-noTM
AJD48453.1             0.150  20  0.125  20  0.138  19  0.101   0.114 N  0.570      SignalP-noTM
AJD48454.1             0.128  33  0.143  17  0.238  11  0.206   0.173 N  0.570      SignalP-noTM
AJD48455.1             0.122  42  0.180  11  0.393   5  0.324   0.248 N  0.570      SignalP-noTM
AJD48456.1             0.158  58  0.134  41  0.209  38  0.134   0.134 N  0.570      SignalP-noTM
AJD48457.1             0.155  36  0.161  11  0.307   3  0.264   0.199 N  0.510      SignalP-TM
AJD48458.1             0.716  19  0.782  19  0.925  17  0.844   0.811 Y  0.570      SignalP-noTM
AJD48459.1             0.638  25  0.774  25  0.990  13  0.951   0.857 Y  0.570      SignalP-noTM
AJD48460.1             0.566  31  0.697  31  0.981  17  0.912   0.798 Y  0.570      SignalP-noTM
AJD48461.1             0.125  55  0.112  28  0.151  27  0.104   0.108 N  0.570      SignalP-noTM
AJD48462.1             0.140  24  0.115  24  0.163  27  0.082   0.099 N  0.570      SignalP-noTM
AJD48463.1             0.110  23  0.117  11  0.184   1  0.132   0.124 N  0.570      SignalP-noTM
AJD48464.1             0.140  39  0.126  39  0.173  23  0.110   0.119 N  0.570      SignalP-noTM
AJD48465.1             0.101  25  0.098  11  0.129   7  0.100   0.098 N  0.510      SignalP-TM
AJD48466.1             0.113  65  0.106  65  0.121  16  0.095   0.100 N  0.570      SignalP-noTM
AJD48467.1             0.122  18  0.113  18  0.155  17  0.102   0.107 N  0.570      SignalP-noTM
AJD48468.1             0.136  22  0.155  22  0.351   1  0.196   0.174 N  0.570      SignalP-noTM
AJD48469.1             0.159  32  0.149  11  0.305   2  0.221   0.183 N  0.570      SignalP-noTM
AJD48470.1             0.146  21  0.116  50  0.146  40  0.100   0.109 N  0.570      SignalP-noTM
AJD48471.1             0.165  59  0.113  59  0.135  30  0.102   0.108 N  0.570      SignalP-noTM
AJD48472.1             0.224  48  0.188  48  0.243  41  0.111   0.152 N  0.570      SignalP-noTM
AJD48473.1             0.136  33  0.141  33  0.196  28  0.126   0.134 N  0.570      SignalP-noTM
AJD48474.1             0.211  22  0.277  22  0.646   8  0.440   0.354 N  0.570      SignalP-noTM
AJD48475.1             0.157  46  0.127  46  0.192  43  0.099   0.114 N  0.570      SignalP-noTM
AJD48476.1             0.117  24  0.144  11  0.260  31  0.213   0.170 N  0.510      SignalP-TM
AJD48477.1             0.294  22  0.159  22  0.143  29  0.091   0.133 N  0.510      SignalP-TM
AJD48478.1             0.192  25  0.188  25  0.326  21  0.177   0.183 N  0.570      SignalP-noTM
AJD48479.1             0.375  35  0.271  35  0.675   2  0.354   0.302 N  0.510      SignalP-TM
AJD48480.1             0.411  47  0.324  47  0.546  34  0.287   0.306 N  0.570      SignalP-noTM
AJD48481.1             0.110  42  0.104  42  0.127  18  0.099   0.102 N  0.570      SignalP-noTM
AJD48482.1             0.137  29  0.206  11  0.570   1  0.423   0.308 N  0.570      SignalP-noTM
AJD48483.1             0.205  49  0.166  49  0.323  48  0.104   0.137 N  0.570      SignalP-noTM
AJD48484.1             0.101  25  0.109  44  0.145  38  0.097   0.103 N  0.570      SignalP-noTM
AJD48485.1             0.107   3  0.108  39  0.135  34  0.093   0.101 N  0.570      SignalP-noTM
AJD48486.1             0.152  29  0.140  29  0.188  27  0.138   0.139 N  0.570      SignalP-noTM
AJD48487.1             0.106  50  0.096  37  0.108  28  0.075   0.086 N  0.570      SignalP-noTM
AJD48488.1             0.111  49  0.146  56  0.288   2  0.169   0.157 N  0.570      SignalP-noTM
AJD48489.1             0.128  52  0.137  11  0.253   1  0.190   0.162 N  0.570      SignalP-noTM
AJD48490.1             0.105  25  0.102  46  0.112  45  0.080   0.092 N  0.570      SignalP-noTM
AJD48491.1             0.657  23  0.755  23  0.951  17  0.871   0.810 Y  0.570      SignalP-noTM
AJD48492.1             0.132  33  0.100  69  0.110  10  0.083   0.092 N  0.570      SignalP-noTM
AJD48493.1             0.132  31  0.129  15  0.220   6  0.167   0.147 N  0.570      SignalP-noTM
AJD48494.1             0.168  39  0.104  17  0.137  12  0.106   0.105 N  0.510      SignalP-TM
AJD48495.1             0.104  57  0.111  18  0.148   9  0.108   0.109 N  0.570      SignalP-noTM
AJD48496.1             0.114  55  0.109  55  0.125  48  0.086   0.098 N  0.570      SignalP-noTM
AJD48497.1             0.180  37  0.137  37  0.154  36  0.104   0.122 N  0.570      SignalP-noTM
AJD48498.1             0.137  63  0.108  63  0.143   2  0.077   0.093 N  0.570      SignalP-noTM
AJD48499.1             0.208  21  0.245  21  0.382  19  0.305   0.273 N  0.570      SignalP-noTM
AJD48500.1             0.147  23  0.240  23  0.682   1  0.450   0.339 N  0.570      SignalP-noTM
AJD48501.1             0.700  27  0.543  27  0.620  24  0.372   0.480 N  0.510      SignalP-TM
AJD48502.1             0.118  22  0.114  37  0.165  36  0.095   0.107 N  0.510      SignalP-TM
AJD48503.1             0.109  32  0.105  32  0.141  28  0.092   0.099 N  0.570      SignalP-noTM
AJD48504.1             0.666  23  0.767  23  0.923  20  0.887   0.824 Y  0.570      SignalP-noTM
AJD48505.1             0.100  26  0.107  38  0.126  27  0.094   0.101 N  0.570      SignalP-noTM
AJD48506.1             0.109  32  0.102  48  0.121   6  0.093   0.098 N  0.570      SignalP-noTM
AJD48507.1             0.206  56  0.202  56  0.324  48  0.136   0.171 N  0.570      SignalP-noTM
AJD48508.1             0.359  49  0.248  49  0.339   2  0.157   0.214 N  0.510      SignalP-TM
AJD48509.1             0.124  58  0.111  58  0.127  31  0.100   0.106 N  0.570      SignalP-noTM
AJD48510.1             0.104  51  0.102  61  0.130  49  0.090   0.096 N  0.570      SignalP-noTM
AJD48511.1             0.140  27  0.131  27  0.166  23  0.104   0.118 N  0.570      SignalP-noTM
AJD48512.1             0.168  27  0.131  27  0.203  14  0.116   0.124 N  0.570      SignalP-noTM
AJD48513.1             0.126  37  0.124  53  0.198  50  0.104   0.115 N  0.570      SignalP-noTM
AJD48514.1             0.104  61  0.118  17  0.178  11  0.131   0.124 N  0.570      SignalP-noTM
AJD48515.1             0.127  48  0.108  48  0.114  35  0.086   0.098 N  0.570      SignalP-noTM
AJD48516.1             0.141  53  0.206  53  0.377  47  0.162   0.185 N  0.570      SignalP-noTM
AJD48517.1             0.130  25  0.187  13  0.451   6  0.353   0.265 N  0.570      SignalP-noTM
AJD48518.1             0.114  48  0.106  21  0.131   1  0.100   0.103 N  0.570      SignalP-noTM
AJD48519.1             0.107  31  0.123  14  0.181  10  0.152   0.136 N  0.570      SignalP-noTM
AJD48520.1             0.121  25  0.186  11  0.468   3  0.352   0.264 N  0.570      SignalP-noTM
AJD48521.1             0.122  33  0.108  70  0.185  67  0.076   0.096 N  0.510      SignalP-TM
AJD48522.1             0.149  21  0.232  21  0.501   3  0.389   0.306 N  0.570      SignalP-noTM
AJD48523.1             0.124  60  0.106  60  0.107  23  0.087   0.097 N  0.570      SignalP-noTM
AJD48524.1             0.122  33  0.173  33  0.408  28  0.186   0.179 N  0.570      SignalP-noTM
AJD48525.1             0.111  42  0.116  17  0.160  14  0.125   0.120 N  0.510      SignalP-TM
AJD48526.1             0.126  23  0.125  23  0.249  22  0.122   0.124 N  0.510      SignalP-TM
AJD48527.1             0.114  27  0.158  22  0.317  13  0.203   0.179 N  0.570      SignalP-noTM
AJD48528.1             0.103  52  0.105  66  0.114  54  0.088   0.097 N  0.570      SignalP-noTM
AJD48529.1             0.130  20  0.136  20  0.249  50  0.149   0.142 N  0.570      SignalP-noTM
AJD48530.1             0.128  29  0.117  29  0.161  28  0.107   0.112 N  0.570      SignalP-noTM
AJD48531.1             0.140  23  0.124  23  0.148  20  0.113   0.119 N  0.570      SignalP-noTM
AJD48532.1             0.101  61  0.107  13  0.131   9  0.116   0.111 N  0.570      SignalP-noTM
AJD48533.1             0.146  52  0.119  11  0.177   1  0.137   0.127 N  0.570      SignalP-noTM
AJD48534.1             0.110  64  0.127  11  0.238   2  0.158   0.142 N  0.570      SignalP-noTM
AJD48535.1             0.191  19  0.296  19  0.706  17  0.484   0.384 N  0.570      SignalP-noTM
AJD48536.1             0.140  20  0.122  20  0.167  15  0.111   0.117 N  0.570      SignalP-noTM
AJD48537.1             0.114  25  0.108  15  0.140   8  0.110   0.109 N  0.570      SignalP-noTM
AJD48538.1             0.179  31  0.202  41  0.322  29  0.206   0.204 N  0.570      SignalP-noTM
AJD48539.1             0.136  34  0.116  34  0.154   2  0.099   0.108 N  0.570      SignalP-noTM
AJD48540.1             0.107  30  0.119  11  0.181   2  0.139   0.128 N  0.570      SignalP-noTM
AJD48541.1             0.120  46  0.099  70  0.143  61  0.070   0.088 N  0.510      SignalP-TM
AJD48542.1             0.235  22  0.217  22  0.520  19  0.176   0.198 N  0.570      SignalP-noTM
AJD48543.1             0.471  24  0.634  24  0.928  18  0.864   0.742 Y  0.570      SignalP-noTM
AJD48544.1             0.161  29  0.158  28  0.297   1  0.171   0.164 N  0.570      SignalP-noTM
AJD48545.1             0.105  46  0.102  53  0.125  50  0.098   0.100 N  0.570      SignalP-noTM
AJD48546.1             0.115  28  0.151  25  0.279   1  0.208   0.172 N  0.510      SignalP-TM
AJD48547.1             0.140  53  0.138  53  0.180  20  0.123   0.131 N  0.570      SignalP-noTM
AJD48548.1             0.135  50  0.135  11  0.253   2  0.181   0.156 N  0.570      SignalP-noTM
AJD48549.1             0.825  27  0.876  27  0.990  12  0.947   0.909 Y  0.570      SignalP-noTM
AJD48550.1             0.201  19  0.241  19  0.382  16  0.271   0.255 N  0.570      SignalP-noTM
AJD48551.1             0.117  23  0.138  11  0.348   1  0.168   0.149 N  0.510      SignalP-TM
AJD48552.1             0.180  33  0.163  33  0.238  30  0.102   0.140 N  0.510      SignalP-TM
AJD48553.1             0.103  41  0.100  65  0.112   9  0.091   0.096 N  0.570      SignalP-noTM
AJD48554.1             0.128  41  0.112  41  0.127  57  0.078   0.096 N  0.570      SignalP-noTM
AJD48555.1             0.131  49  0.147  49  0.253  41  0.141   0.144 N  0.570      SignalP-noTM
AJD48556.1             0.203  21  0.177  21  0.299  20  0.163   0.172 N  0.510      SignalP-TM
AJD48557.1             0.140  56  0.112  56  0.125  32  0.093   0.103 N  0.570      SignalP-noTM
AJD48558.1             0.108  41  0.110  62  0.129  50  0.089   0.100 N  0.570      SignalP-noTM
AJD48559.1             0.111  23  0.109  11  0.144   2  0.116   0.112 N  0.570      SignalP-noTM
AJD48560.1             0.106  36  0.107  39  0.131  37  0.092   0.100 N  0.570      SignalP-noTM
AJD48561.1             0.115   9  0.109  55  0.156   2  0.093   0.102 N  0.570      SignalP-noTM
AJD48562.1             0.104   3  0.101  41  0.123  36  0.091   0.096 N  0.570      SignalP-noTM
AJD48563.1             0.240  40  0.175  40  0.182  39  0.107   0.143 N  0.570      SignalP-noTM
AJD48564.1             0.129  49  0.124  49  0.173  45  0.088   0.107 N  0.570      SignalP-noTM
AJD48565.1             0.715  20  0.806  20  0.938  14  0.890   0.846 Y  0.570      SignalP-noTM
AJD48566.1             0.828  20  0.888  20  0.983  12  0.940   0.912 Y  0.570      SignalP-noTM
AJD48567.1             0.131  30  0.140  30  0.234  27  0.130   0.135 N  0.570      SignalP-noTM
AJD48568.1             0.116  34  0.141  34  0.242  30  0.160   0.150 N  0.570      SignalP-noTM
AJD48569.1             0.654  26  0.721  26  0.936  16  0.856   0.785 Y  0.570      SignalP-noTM
AJD48570.1             0.119  64  0.192  17  0.606   9  0.302   0.244 N  0.570      SignalP-noTM
AJD48571.1             0.155  35  0.103  15  0.121   6  0.107   0.105 N  0.510      SignalP-TM
AJD48572.1             0.116  57  0.130  18  0.191  15  0.167   0.147 N  0.570      SignalP-noTM
AJD48573.1             0.140  17  0.121  17  0.144   3  0.110   0.116 N  0.570      SignalP-noTM
AJD48574.1             0.141  28  0.179  49  0.318  47  0.158   0.172 N  0.510      SignalP-TM
AJD48575.1             0.103  61  0.105  47  0.123  39  0.090   0.098 N  0.570      SignalP-noTM
AJD48576.1             0.111  49  0.117  26  0.165  18  0.114   0.116 N  0.570      SignalP-noTM
AJD48577.1             0.224  62  0.150  62  0.171  48  0.100   0.127 N  0.570      SignalP-noTM
AJD48578.1             0.417  30  0.307  30  0.362  21  0.176   0.258 N  0.510      SignalP-TM
AJD48579.1             0.131  41  0.113  12  0.160  10  0.128   0.120 N  0.570      SignalP-noTM
AJD48580.1             0.131  30  0.169  37  0.321  29  0.186   0.176 N  0.510      SignalP-TM
AJD48581.1             0.452  36  0.395  36  0.508  29  0.272   0.349 N  0.510      SignalP-TM
AJD48582.1             0.119  20  0.114  12  0.202   3  0.128   0.121 N  0.570      SignalP-noTM
AJD48583.1             0.139  28  0.144  11  0.313   2  0.194   0.168 N  0.570      SignalP-noTM
AJD48584.1             0.155  30  0.153  11  0.344   1  0.225   0.187 N  0.570      SignalP-noTM
AJD48585.1             0.105  33  0.103  41  0.120  31  0.095   0.099 N  0.570      SignalP-noTM
AJD48586.1             0.250  32  0.234  20  0.359   6  0.272   0.252 N  0.570      SignalP-noTM
AJD48587.1             0.192  34  0.229  34  0.444   1  0.244   0.235 N  0.510      SignalP-TM
AJD48588.1             0.823  26  0.893  26  0.985  19  0.963   0.926 Y  0.570      SignalP-noTM
AJD48589.1             0.750  24  0.779  24  0.896   5  0.813   0.792 Y  0.510      SignalP-TM
AJD48590.1             0.774  27  0.713  27  0.878  23  0.721   0.716 Y  0.570      SignalP-noTM
AJD48591.1             0.735  27  0.762  27  0.968  14  0.877   0.816 Y  0.570      SignalP-noTM
AJD48592.1             0.112  33  0.112  53  0.162  50  0.110   0.111 N  0.570      SignalP-noTM
AJD48593.1             0.118  27  0.105  67  0.112  49  0.084   0.095 N  0.570      SignalP-noTM
AJD48594.1             0.290  40  0.194  40  0.278   3  0.170   0.185 N  0.510      SignalP-TM
AJD48595.1             0.164  61  0.125  22  0.134  36  0.086   0.107 N  0.570      SignalP-noTM
AJD48596.1             0.218  43  0.151  25  0.275   1  0.149   0.150 N  0.570      SignalP-noTM
AJD48597.1             0.635  23  0.736  23  0.920  20  0.854   0.792 Y  0.570      SignalP-noTM
AJD48598.1             0.115  40  0.128  40  0.226   1  0.119   0.124 N  0.570      SignalP-noTM
AJD48599.1             0.138  31  0.225  21  0.557  16  0.482   0.346 N  0.570      SignalP-noTM
AJD48600.1             0.201  30  0.170  30  0.269  25  0.137   0.155 N  0.570      SignalP-noTM
AJD48601.1             0.117  58  0.115  58  0.171  46  0.096   0.106 N  0.570      SignalP-noTM
AJD48602.1             0.388  22  0.464  22  0.633  13  0.525   0.486 N  0.510      SignalP-TM
AJD48603.1             0.484  29  0.670  29  0.988  16  0.941   0.797 Y  0.570      SignalP-noTM
AJD48604.1             0.134  24  0.109  24  0.154  38  0.096   0.103 N  0.570      SignalP-noTM
AJD48605.1             0.163  20  0.158  58  0.329  52  0.153   0.156 N  0.570      SignalP-noTM
AJD48606.1             0.130  19  0.181  11  0.448   4  0.336   0.238 N  0.510      SignalP-TM
AJD48607.1             0.119  17  0.149  17  0.272  16  0.195   0.171 N  0.570      SignalP-noTM
AJD48608.1             0.133  29  0.133  11  0.238   5  0.177   0.154 N  0.570      SignalP-noTM
AJD48609.1             0.107  27  0.117  13  0.190   6  0.137   0.127 N  0.570      SignalP-noTM
AJD48610.1             0.124  43  0.142  15  0.298   4  0.203   0.171 N  0.570      SignalP-noTM
AJD48611.1             0.121  41  0.102  11  0.140   1  0.104   0.103 N  0.510      SignalP-TM
AJD48612.1             0.127  24  0.144  11  0.285   2  0.203   0.172 N  0.570      SignalP-noTM
AJD48613.1             0.114  19  0.166  11  0.364   1  0.276   0.207 N  0.510      SignalP-TM
AJD48614.1             0.139  51  0.128  26  0.265   1  0.141   0.133 N  0.510      SignalP-TM
AJD48615.1             0.150  55  0.129  55  0.185   5  0.101   0.116 N  0.570      SignalP-noTM
AJD48616.1             0.116  17  0.117  11  0.169   1  0.137   0.127 N  0.570      SignalP-noTM
AJD48617.1             0.176  46  0.142  46  0.191  43  0.098   0.121 N  0.570      SignalP-noTM
AJD48618.1             0.359  13  0.399  13  0.587  11  0.443   0.420 N  0.570      SignalP-noTM
AJD48619.1             0.234  16  0.434  16  0.908  12  0.797   0.605 Y  0.570      SignalP-noTM
AJD48620.1             0.187  23  0.155  23  0.251  35  0.125   0.141 N  0.570      SignalP-noTM
AJD48621.1             0.154  27  0.204  13  0.507   1  0.375   0.284 N  0.570      SignalP-noTM
AJD48622.1             0.153  20  0.163  20  0.220   7  0.180   0.171 N  0.570      SignalP-noTM
AJD48623.1             0.229  36  0.338  20  0.773  16  0.577   0.451 N  0.570      SignalP-noTM
AJD48624.1             0.191  13  0.240  13  0.494  12  0.301   0.269 N  0.570      SignalP-noTM
AJD48625.1             0.124  29  0.120  13  0.166   3  0.138   0.129 N  0.570      SignalP-noTM
AJD48626.1             0.117  29  0.110  29  0.120  28  0.095   0.103 N  0.570      SignalP-noTM
AJD48627.1             0.108  47  0.128  11  0.214   1  0.156   0.141 N  0.570      SignalP-noTM
AJD48628.1             0.115  14  0.129  20  0.267  12  0.142   0.135 N  0.570      SignalP-noTM
AJD48629.1             0.569  26  0.408  26  0.563   3  0.383   0.399 N  0.510      SignalP-TM
AJD48630.1             0.118  38  0.114  38  0.149  49  0.093   0.104 N  0.570      SignalP-noTM
AJD48631.1             0.159  17  0.167  17  0.325   1  0.191   0.179 N  0.570      SignalP-noTM
AJD48632.1             0.106  56  0.114  15  0.159  11  0.125   0.119 N  0.570      SignalP-noTM
AJD48633.1             0.117  47  0.127  44  0.213  38  0.132   0.129 N  0.570      SignalP-noTM
AJD48634.1             0.148  64  0.121  64  0.145  42  0.096   0.109 N  0.570      SignalP-noTM
AJD48635.1             0.155  41  0.142  41  0.268  40  0.129   0.136 N  0.570      SignalP-noTM
AJD48636.1             0.161  22  0.343  22  0.894  16  0.757   0.538 N  0.570      SignalP-noTM
AJD48637.1             0.165  22  0.112  22  0.133  21  0.065   0.094 N  0.510      SignalP-TM
AJD48638.1             0.690  21  0.791  21  0.953  18  0.907   0.846 Y  0.570      SignalP-noTM
AJD48639.1             0.112  22  0.108  66  0.122  61  0.093   0.101 N  0.570      SignalP-noTM
AJD48640.1             0.307  29  0.470  29  0.854  24  0.700   0.555 Y  0.510      SignalP-TM
AJD48641.1             0.213  24  0.157  24  0.205   1  0.126   0.142 N  0.570      SignalP-noTM
AJD48642.1             0.239  24  0.415  24  0.870   1  0.752   0.573 Y  0.570      SignalP-noTM
AJD48643.1             0.175  24  0.321  24  0.856   1  0.643   0.472 N  0.570      SignalP-noTM
AJD48644.1             0.187  44  0.155  44  0.182  42  0.093   0.126 N  0.570      SignalP-noTM
AJD48645.1             0.101  59  0.111  23  0.140  19  0.122   0.116 N  0.570      SignalP-noTM
AJD48646.1             0.108  45  0.112  24  0.153  21  0.122   0.117 N  0.570      SignalP-noTM
AJD48647.1             0.171  21  0.139  21  0.141  26  0.103   0.122 N  0.570      SignalP-noTM
AJD48648.1             0.164  26  0.130  45  0.199  40  0.081   0.107 N  0.570      SignalP-noTM
AJD48649.1             0.103  24  0.125  40  0.213  36  0.107   0.116 N  0.570      SignalP-noTM
AJD48650.1             0.151  25  0.138  25  0.239  33  0.131   0.135 N  0.570      SignalP-noTM
AJD48651.1             0.199  18  0.215  18  0.335  13  0.220   0.217 N  0.510      SignalP-TM
AJD48652.1             0.153  21  0.181  21  0.367   5  0.261   0.219 N  0.570      SignalP-noTM
AJD48653.1             0.137  44  0.227  44  0.543  41  0.194   0.215 N  0.510      SignalP-TM
AJD48654.1             0.261  30  0.322  30  0.561  24  0.406   0.353 N  0.510      SignalP-TM
AJD48655.1             0.130  61  0.125  61  0.173  50  0.110   0.118 N  0.570      SignalP-noTM
AJD48656.1             0.106  48  0.117  27  0.181  35  0.119   0.118 N  0.570      SignalP-noTM
AJD48657.1             0.316  29  0.235  11  0.674   2  0.558   0.387 N  0.570      SignalP-noTM
AJD48658.1             0.109  18  0.135  11  0.357   1  0.156   0.145 N  0.570      SignalP-noTM
AJD48659.1             0.153  40  0.126  40  0.184   1  0.101   0.114 N  0.570      SignalP-noTM
AJD48660.1             0.111  39  0.138  11  0.259   1  0.190   0.163 N  0.570      SignalP-noTM
AJD48661.1             0.117  40  0.117  40  0.193   1  0.119   0.118 N  0.570      SignalP-noTM
AJD48662.1             0.106  25  0.127  11  0.222   2  0.154   0.140 N  0.570      SignalP-noTM
AJD48663.1             0.109  29  0.107  67  0.125  60  0.087   0.098 N  0.570      SignalP-noTM
AJD48664.1             0.136  37  0.183  37  0.360  15  0.270   0.224 N  0.570      SignalP-noTM
AJD48665.1             0.129  24  0.135  11  0.232   6  0.188   0.160 N  0.570      SignalP-noTM
AJD48666.1             0.161  22  0.164  22  0.277   8  0.190   0.177 N  0.570      SignalP-noTM
AJD48667.1             0.172  25  0.358  25  0.838   5  0.749   0.542 N  0.570      SignalP-noTM
AJD48668.1             0.190  45  0.147  45  0.244  44  0.095   0.127 N  0.510      SignalP-TM
AJD48669.1             0.151  46  0.149  20  0.185  14  0.151   0.150 N  0.570      SignalP-noTM
AJD48670.1             0.124  65  0.127  13  0.209   6  0.169   0.143 N  0.510      SignalP-TM
AJD48671.1             0.219  31  0.142  31  0.130  48  0.080   0.113 N  0.570      SignalP-noTM
AJD48672.1             0.191  65  0.135  11  0.254   4  0.185   0.159 N  0.570      SignalP-noTM
AJD48673.1             0.134  22  0.174  22  0.348  19  0.214   0.189 N  0.510      SignalP-TM
AJD48674.1             0.189  28  0.195  24  0.377   3  0.272   0.231 N  0.570      SignalP-noTM
AJD48675.1             0.119  45  0.198  11  0.576   2  0.398   0.292 N  0.570      SignalP-noTM
AJD48676.1             0.275  20  0.198  20  0.346   2  0.194   0.196 N  0.570      SignalP-noTM
AJD48677.1             0.114  62  0.103  42  0.128  36  0.097   0.100 N  0.570      SignalP-noTM
AJD48678.1             0.105  37  0.109  22  0.137  35  0.099   0.104 N  0.570      SignalP-noTM
AJD48679.1             0.129  24  0.145  34  0.292   3  0.173   0.158 N  0.570      SignalP-noTM
AJD48680.1             0.151  31  0.108  31  0.111  54  0.076   0.093 N  0.570      SignalP-noTM
AJD48681.1             0.221  27  0.290  27  0.723   1  0.503   0.390 N  0.570      SignalP-noTM
AJD48682.1             0.123  24  0.136  24  0.213   1  0.159   0.145 N  0.510      SignalP-TM
AJD48683.1             0.103  14  0.105  38  0.127  26  0.096   0.101 N  0.570      SignalP-noTM
AJD48684.1             0.112  70  0.103  70  0.101  35  0.085   0.094 N  0.570      SignalP-noTM
AJD48685.1             0.166  48  0.234  48  0.438  42  0.212   0.226 N  0.510      SignalP-TM
AJD48686.1             0.213  57  0.155  57  0.236   6  0.118   0.141 N  0.510      SignalP-TM
AJD48687.1             0.198  40  0.282  40  0.603  14  0.441   0.341 N  0.510      SignalP-TM
AJD48688.1             0.104  50  0.122  11  0.193   3  0.150   0.135 N  0.570      SignalP-noTM
AJD48689.1             0.454  30  0.270  30  0.424  10  0.239   0.256 N  0.570      SignalP-noTM
AJD48690.1             0.106  31  0.174  13  0.333   5  0.313   0.225 N  0.510      SignalP-TM
AJD48691.1             0.103  25  0.101  11  0.137   2  0.104   0.103 N  0.570      SignalP-noTM
AJD48692.1             0.116  24  0.159  11  0.377   1  0.237   0.196 N  0.570      SignalP-noTM
AJD48693.1             0.191  37  0.149  37  0.182   1  0.132   0.141 N  0.570      SignalP-noTM
AJD48694.1             0.123  28  0.130  28  0.265  17  0.123   0.127 N  0.570      SignalP-noTM
AJD48695.1             0.115  45  0.164  11  0.380   4  0.274   0.216 N  0.570      SignalP-noTM
AJD48696.1             0.137   9  0.122  45  0.192  38  0.095   0.109 N  0.570      SignalP-noTM
AJD48697.1             0.099  30  0.097  30  0.104  20  0.082   0.090 N  0.570      SignalP-noTM
AJD48698.1             0.105  23  0.136  11  0.270   1  0.171   0.152 N  0.570      SignalP-noTM
AJD48699.1             0.123  70  0.107  29  0.174   1  0.090   0.099 N  0.570      SignalP-noTM
AJD48700.1             0.151  20  0.289  20  0.847   1  0.602   0.436 N  0.570      SignalP-noTM
AJD48701.1             0.115  17  0.111  32  0.131  31  0.097   0.104 N  0.570      SignalP-noTM
AJD48702.1             0.544  56  0.325  56  0.671   7  0.293   0.310 N  0.570      SignalP-noTM
AJD48703.1             0.104  23  0.115  23  0.140  15  0.122   0.118 N  0.570      SignalP-noTM
AJD48704.1             0.212  23  0.222  23  0.348   1  0.229   0.225 N  0.570      SignalP-noTM
AJD48705.1             0.112  27  0.147  11  0.326   1  0.200   0.172 N  0.570      SignalP-noTM
AJD48706.1             0.200  53  0.141  42  0.214  31  0.117   0.130 N  0.570      SignalP-noTM
AJD48707.1             0.103  35  0.104  45  0.133  11  0.093   0.099 N  0.570      SignalP-noTM
AJD48708.1             0.115  10  0.121  52  0.169  44  0.115   0.118 N  0.570      SignalP-noTM
AJD48709.1             0.104  46  0.111  12  0.161   3  0.129   0.120 N  0.570      SignalP-noTM
AJD48710.1             0.111  55  0.110  68  0.140   1  0.102   0.106 N  0.570      SignalP-noTM
AJD48711.1             0.116  70  0.107  48  0.125  27  0.085   0.097 N  0.570      SignalP-noTM
AJD48712.1             0.155  41  0.112  41  0.110   6  0.081   0.098 N  0.570      SignalP-noTM
AJD48713.1             0.157  38  0.189  11  0.504   1  0.338   0.259 N  0.570      SignalP-noTM
AJD48714.1             0.173  26  0.118  26  0.116   1  0.081   0.104 N  0.510      SignalP-TM
AJD48715.1             0.177  15  0.325  15  0.719  11  0.590   0.449 N  0.570      SignalP-noTM
AJD48716.1             0.152  27  0.123  14  0.161   7  0.135   0.127 N  0.510      SignalP-TM
AJD48717.1             0.205  46  0.140  46  0.124  45  0.083   0.119 N  0.510      SignalP-TM
AJD48718.1             0.170  29  0.142  52  0.220  50  0.117   0.130 N  0.570      SignalP-noTM
AJD48719.1             0.161  47  0.147  47  0.275  45  0.116   0.132 N  0.570      SignalP-noTM
AJD48720.1             0.100  50  0.101  32  0.118  25  0.085   0.093 N  0.570      SignalP-noTM
AJD48721.1             0.120  34  0.117  34  0.156  33  0.099   0.108 N  0.570      SignalP-noTM
AJD48722.1             0.109  38  0.092  25  0.106  45  0.079   0.087 N  0.510      SignalP-TM
AJD48723.1             0.586  25  0.701  25  0.910  19  0.785   0.741 Y  0.570      SignalP-noTM
AJD48724.1             0.203  28  0.195  28  0.443  36  0.200   0.197 N  0.570      SignalP-noTM
AJD48725.1             0.425  45  0.396  45  0.496  43  0.286   0.355 N  0.510      SignalP-TM
AJD48726.1             0.124  63  0.137  57  0.251  50  0.119   0.128 N  0.570      SignalP-noTM
AJD48727.1             0.265  52  0.176  28  0.411  25  0.172   0.174 N  0.570      SignalP-noTM
AJD48728.1             0.104  22  0.120  11  0.192   1  0.139   0.129 N  0.570      SignalP-noTM
AJD48729.1             0.248  16  0.399  16  0.758  13  0.649   0.517 N  0.570      SignalP-noTM
AJD48730.1             0.107  46  0.106  63  0.120   4  0.101   0.103 N  0.570      SignalP-noTM
AJD48731.1             0.148  22  0.123  22  0.176  29  0.111   0.117 N  0.570      SignalP-noTM
AJD48732.1             0.240  25  0.462  25  0.942  15  0.904   0.670 Y  0.570      SignalP-noTM
AJD48733.1             0.393  32  0.280  32  0.532  31  0.168   0.227 N  0.570      SignalP-noTM
AJD48734.1             0.109  64  0.116  17  0.161   8  0.127   0.121 N  0.570      SignalP-noTM
AJD48735.1             0.118  59  0.104  11  0.138   5  0.108   0.106 N  0.570      SignalP-noTM
AJD48736.1             0.116  16  0.110  62  0.132  52  0.094   0.103 N  0.570      SignalP-noTM
AJD48737.1             0.114  35  0.119  14  0.181   9  0.142   0.127 N  0.510      SignalP-TM
AJD48738.1             0.157  39  0.166  11  0.347   1  0.283   0.209 N  0.510      SignalP-TM
AJD48739.1             0.312  40  0.209  40  0.406  27  0.143   0.178 N  0.570      SignalP-noTM
AJD48740.1             0.310  35  0.436  35  0.780  31  0.425   0.432 N  0.510      SignalP-TM
AJD48741.1             0.251  32  0.249  32  0.496  29  0.176   0.215 N  0.570      SignalP-noTM
AJD48742.1             0.197  32  0.150  14  0.286   8  0.226   0.178 N  0.510      SignalP-TM
AJD48743.1             0.194  50  0.130  50  0.126  49  0.090   0.111 N  0.570      SignalP-noTM
AJD48744.1             0.124  32  0.130  32  0.170  28  0.127   0.129 N  0.570      SignalP-noTM
AJD48745.1             0.207  23  0.181  23  0.335  22  0.191   0.186 N  0.570      SignalP-noTM
AJD48746.1             0.270  19  0.489  19  0.938  17  0.879   0.672 Y  0.570      SignalP-noTM
AJD48747.1             0.130  56  0.126  18  0.212  10  0.135   0.130 N  0.570      SignalP-noTM
AJD48748.1             0.111  69  0.098  69  0.098  55  0.079   0.089 N  0.570      SignalP-noTM
AJD48749.1             0.146  29  0.143  29  0.209   8  0.155   0.149 N  0.570      SignalP-noTM
AJD48750.1             0.106  62  0.118  16  0.278   9  0.125   0.121 N  0.570      SignalP-noTM
AJD48751.1             0.127  48  0.103  27  0.127  16  0.096   0.100 N  0.570      SignalP-noTM
AJD48752.1             0.175  70  0.126  21  0.344  10  0.125   0.126 N  0.570      SignalP-noTM
AJD48753.1             0.132  52  0.135  42  0.160  31  0.108   0.122 N  0.570      SignalP-noTM
AJD48754.1             0.189  32  0.169  32  0.331  31  0.162   0.166 N  0.570      SignalP-noTM
AJD48755.1             0.111  49  0.150  11  0.331   1  0.216   0.181 N  0.570      SignalP-noTM
AJD48756.1             0.440  31  0.232  31  0.165  28  0.112   0.176 N  0.570      SignalP-noTM
AJD48757.1             0.126  28  0.131  11  0.235   1  0.163   0.146 N  0.570      SignalP-noTM
AJD48758.1             0.372  51  0.276  51  0.286  41  0.137   0.211 N  0.570      SignalP-noTM
AJD48759.1             0.121  34  0.121  34  0.167   1  0.126   0.124 N  0.570      SignalP-noTM
AJD48760.1             0.334  25  0.441  13  0.905   9  0.810   0.615 Y  0.570      SignalP-noTM
AJD48761.1             0.117  18  0.170  11  0.408   1  0.271   0.217 N  0.570      SignalP-noTM
AJD48762.1             0.129  58  0.106  46  0.142   1  0.092   0.099 N  0.570      SignalP-noTM
AJD48763.1             0.111  49  0.103  60  0.120  48  0.088   0.096 N  0.570      SignalP-noTM
AJD48764.1             0.109  38  0.106  63  0.121  53  0.095   0.101 N  0.570      SignalP-noTM
AJD48765.1             0.115  33  0.126  11  0.294   1  0.136   0.131 N  0.570      SignalP-noTM
AJD48766.1             0.120  28  0.111  52  0.134  43  0.095   0.104 N  0.570      SignalP-noTM
AJD48767.1             0.254  46  0.172  46  0.220  44  0.086   0.131 N  0.570      SignalP-noTM
AJD48768.1             0.103  31  0.096  11  0.173   1  0.083   0.091 N  0.510      SignalP-TM
AJD48769.1             0.588  25  0.653  25  0.915  21  0.743   0.695 Y  0.570      SignalP-noTM
AJD48770.1             0.158  51  0.164  51  0.234  48  0.124   0.145 N  0.570      SignalP-noTM
AJD48771.1             0.126  49  0.118  49  0.196  45  0.096   0.110 N  0.510      SignalP-TM
AJD48772.1             0.118  40  0.113  22  0.158   1  0.115   0.114 N  0.570      SignalP-noTM
AJD48773.1             0.120  20  0.122  11  0.285   2  0.130   0.125 N  0.510      SignalP-TM
AJD48774.1             0.113  26  0.113  14  0.169   4  0.128   0.120 N  0.570      SignalP-noTM
AJD48775.1             0.103  39  0.110  69  0.126  57  0.096   0.104 N  0.570      SignalP-noTM
AJD48776.1             0.101  50  0.120  16  0.178   9  0.140   0.129 N  0.570      SignalP-noTM
AJD48777.1             0.759  25  0.849  25  0.978  20  0.926   0.885 Y  0.570      SignalP-noTM
AJD48778.1             0.883  28  0.865  28  0.900  15  0.778   0.833 Y  0.510      SignalP-TM
AJD48779.1             0.309  29  0.192  29  0.195  27  0.110   0.162 N  0.510      SignalP-TM
AJD48780.1             0.242  31  0.173  31  0.207  30  0.119   0.148 N  0.570      SignalP-noTM
AJD48781.1             0.183  31  0.154  31  0.185  13  0.147   0.151 N  0.510      SignalP-TM
AJD48782.1             0.111   6  0.112  11  0.182   4  0.132   0.122 N  0.570      SignalP-noTM
AJD48783.1             0.110  55  0.108  37  0.134  34  0.095   0.102 N  0.570      SignalP-noTM
AJD48784.1             0.143  21  0.118  38  0.162   1  0.103   0.113 N  0.510      SignalP-TM
AJD48785.1             0.239  25  0.275  25  0.544   1  0.313   0.289 N  0.510      SignalP-TM
AJD48786.1             0.142  55  0.144  55  0.258  48  0.113   0.130 N  0.570      SignalP-noTM
AJD48787.1             0.147  23  0.169  23  0.253   9  0.191   0.177 N  0.510      SignalP-TM
AJD48788.1             0.200  28  0.309  28  0.726  25  0.359   0.328 N  0.510      SignalP-TM
AJD48789.1             0.139  40  0.158  33  0.271  24  0.150   0.155 N  0.510      SignalP-TM
AJD48790.1             0.182  25  0.218  25  0.487   1  0.306   0.251 N  0.510      SignalP-TM
AJD48791.1             0.119  33  0.109  33  0.150  22  0.094   0.102 N  0.570      SignalP-noTM
AJD48792.1             0.191  38  0.189  19  0.516   1  0.305   0.232 N  0.510      SignalP-TM
AJD48793.1             0.528  43  0.410  43  0.539  39  0.279   0.349 N  0.570      SignalP-noTM
AJD48794.1             0.112  64  0.132  53  0.216  47  0.104   0.119 N  0.570      SignalP-noTM
AJD48795.1             0.122  20  0.116  35  0.187  25  0.116   0.116 N  0.570      SignalP-noTM
AJD48796.1             0.133  22  0.140  11  0.289   2  0.196   0.166 N  0.570      SignalP-noTM
AJD48797.1             0.109  39  0.105  62  0.117  51  0.092   0.099 N  0.570      SignalP-noTM
AJD48798.1             0.113  21  0.117  21  0.155   1  0.121   0.119 N  0.570      SignalP-noTM
AJD48799.1             0.324  22  0.213  22  0.200  21  0.139   0.178 N  0.570      SignalP-noTM
AJD48800.1             0.132  30  0.135  11  0.261   2  0.173   0.153 N  0.570      SignalP-noTM
AJD48801.1             0.109  14  0.139  14  0.226  11  0.173   0.155 N  0.570      SignalP-noTM
AJD48802.1             0.138  55  0.134  11  0.207   6  0.187   0.153 N  0.510      SignalP-TM
AJD48803.1             0.363  24  0.563  20  0.957  18  0.940   0.740 Y  0.570      SignalP-noTM
AJD48804.1             0.115  20  0.178  20  0.487  15  0.290   0.219 N  0.510      SignalP-TM
AJD48805.1             0.117  46  0.129  11  0.210   3  0.165   0.146 N  0.570      SignalP-noTM
AJD48806.1             0.121  69  0.108  37  0.130   3  0.102   0.105 N  0.570      SignalP-noTM
AJD48807.1             0.121  38  0.122  28  0.160  20  0.110   0.118 N  0.510      SignalP-TM
AJD48808.1             0.120  23  0.135  11  0.272   1  0.175   0.154 N  0.570      SignalP-noTM
AJD48809.1             0.148  25  0.188  11  0.472   1  0.349   0.248 N  0.510      SignalP-TM
AJD48810.1             0.166  38  0.123  38  0.126  47  0.096   0.110 N  0.570      SignalP-noTM
AJD48811.1             0.110  63  0.110  44  0.146  37  0.103   0.107 N  0.570      SignalP-noTM
AJD48812.1             0.155  22  0.117  22  0.140  43  0.087   0.103 N  0.570      SignalP-noTM
AJD48813.1             0.141  58  0.109  58  0.125  28  0.092   0.103 N  0.510      SignalP-TM
AJD48814.1             0.100  45  0.105  43  0.117  33  0.086   0.096 N  0.570      SignalP-noTM
AJD48815.1             0.672  19  0.685  19  0.850   1  0.729   0.706 Y  0.570      SignalP-noTM
AJD48816.1             0.106  66  0.111  33  0.132  29  0.093   0.102 N  0.570      SignalP-noTM
AJD48817.1             0.123  41  0.130  41  0.201  37  0.119   0.124 N  0.570      SignalP-noTM
AJD48818.1             0.165  57  0.200  20  0.505  15  0.326   0.259 N  0.570      SignalP-noTM
AJD48819.1             0.136  23  0.119  11  0.185   1  0.127   0.123 N  0.570      SignalP-noTM
AJD48820.1             0.108  21  0.103  52  0.119  42  0.092   0.098 N  0.570      SignalP-noTM
AJD48821.1             0.110  68  0.127  11  0.194   5  0.170   0.147 N  0.570      SignalP-noTM
AJD48822.1             0.143  66  0.119  66  0.184   8  0.101   0.111 N  0.570      SignalP-noTM
AJD48823.1             0.676  21  0.793  21  0.959  17  0.918   0.852 Y  0.570      SignalP-noTM
AJD48824.1             0.762  28  0.651  28  0.723  22  0.510   0.599 Y  0.510      SignalP-TM
AJD48825.1             0.133  10  0.125  11  0.256   1  0.145   0.132 N  0.510      SignalP-TM
AJD48826.1             0.276  48  0.212  48  0.255  44  0.177   0.199 N  0.510      SignalP-TM
AJD48827.1             0.215  30  0.137  70  0.221   3  0.085   0.118 N  0.510      SignalP-TM
AJD48828.1             0.114  38  0.109  38  0.124  36  0.097   0.103 N  0.570      SignalP-noTM
AJD48829.1             0.115  47  0.113  47  0.165  45  0.101   0.107 N  0.570      SignalP-noTM
AJD48830.1             0.312  26  0.225  26  0.252   6  0.185   0.210 N  0.510      SignalP-TM
AJD48831.1             0.124  50  0.108  11  0.163   1  0.111   0.109 N  0.570      SignalP-noTM
AJD48832.1             0.118  62  0.126  48  0.201  40  0.131   0.129 N  0.570      SignalP-noTM
AJD48833.1             0.107  39  0.105  48  0.134  31  0.103   0.104 N  0.570      SignalP-noTM
AJD48834.1             0.146  27  0.111  64  0.175  37  0.088   0.100 N  0.570      SignalP-noTM
AJD48835.1             0.108  45  0.111  11  0.177   3  0.123   0.117 N  0.570      SignalP-noTM
AJD48836.1             0.108  26  0.128  11  0.235   1  0.161   0.144 N  0.570      SignalP-noTM
AJD48837.1             0.123  17  0.126  17  0.165   1  0.123   0.124 N  0.570      SignalP-noTM
AJD48838.1             0.126  26  0.122  11  0.220   2  0.144   0.132 N  0.570      SignalP-noTM
AJD48839.1             0.111  42  0.110  17  0.154   9  0.118   0.114 N  0.570      SignalP-noTM
AJD48840.1             0.130  47  0.107  47  0.145   2  0.095   0.101 N  0.570      SignalP-noTM
AJD48841.1             0.195  29  0.329  22  0.915  13  0.854   0.575 Y  0.570      SignalP-noTM
AJD48842.1             0.102  50  0.130  11  0.249   3  0.175   0.151 N  0.570      SignalP-noTM
AJD48843.1             0.119  21  0.140  11  0.292   4  0.197   0.167 N  0.570      SignalP-noTM
AJD48844.1             0.108  23  0.109  67  0.122  57  0.091   0.100 N  0.570      SignalP-noTM
AJD48845.1             0.120  47  0.115  47  0.131   1  0.102   0.109 N  0.570      SignalP-noTM
AJD48846.1             0.289  35  0.177  35  0.179   9  0.103   0.142 N  0.570      SignalP-noTM
AJD48847.1             0.143  36  0.175  11  0.387   1  0.300   0.234 N  0.570      SignalP-noTM
AJD48848.1             0.129  45  0.110  45  0.137   3  0.095   0.103 N  0.570      SignalP-noTM
AJD48849.1             0.110  24  0.108  51  0.137  48  0.094   0.102 N  0.570      SignalP-noTM
AJD48850.1             0.109  59  0.109  16  0.143   6  0.120   0.114 N  0.570      SignalP-noTM
AJD48851.1             0.217  38  0.240  38  0.472  31  0.193   0.223 N  0.510      SignalP-TM
AJD48852.1             0.144  40  0.145  40  0.185  39  0.132   0.139 N  0.570      SignalP-noTM
AJD48853.1             0.148  25  0.113  57  0.129  47  0.093   0.103 N  0.570      SignalP-noTM
AJD48854.1             0.798  29  0.856  29  0.978  21  0.927   0.890 Y  0.570      SignalP-noTM
AJD48855.1             0.186  30  0.211  30  0.501  27  0.271   0.240 N  0.570      SignalP-noTM
AJD48856.1             0.824  20  0.855  20  0.944  17  0.894   0.874 Y  0.570      SignalP-noTM
AJD48857.1             0.123  30  0.230  11  0.627   3  0.538   0.375 N  0.570      SignalP-noTM
AJD48858.1             0.141  39  0.117  22  0.189  12  0.124   0.120 N  0.570      SignalP-noTM
AJD48859.1             0.133  67  0.133  20  0.201  19  0.162   0.147 N  0.570      SignalP-noTM
AJD48860.1             0.177  43  0.151  26  0.210  23  0.149   0.150 N  0.510      SignalP-TM
AJD48861.1             0.104  28  0.100  68  0.108  66  0.083   0.092 N  0.570      SignalP-noTM
AJD48862.1             0.140  50  0.146  50  0.223  46  0.116   0.132 N  0.570      SignalP-noTM
AJD48863.1             0.138  40  0.138  40  0.183  39  0.117   0.128 N  0.570      SignalP-noTM
AJD48864.1             0.181  62  0.126  62  0.201   1  0.098   0.113 N  0.570      SignalP-noTM
AJD48865.1             0.129  30  0.104  30  0.110   3  0.085   0.095 N  0.570      SignalP-noTM
AJD48866.1             0.103  19  0.123  13  0.181  11  0.152   0.137 N  0.570      SignalP-noTM
AJD48867.1             0.145  36  0.178  22  0.336   9  0.265   0.219 N  0.570      SignalP-noTM
AJD48868.1             0.169  60  0.258  32  0.675  24  0.316   0.285 N  0.570      SignalP-noTM
AJD48869.1             0.119  18  0.129  18  0.210  11  0.141   0.135 N  0.570      SignalP-noTM
AJD48870.1             0.134  26  0.119  31  0.157  25  0.087   0.107 N  0.510      SignalP-TM
AJD48871.1             0.346  19  0.571  19  0.965   7  0.938   0.744 Y  0.570      SignalP-noTM
AJD48872.1             0.116  22  0.132  11  0.294   1  0.160   0.142 N  0.510      SignalP-TM
AJD48873.1             0.159  24  0.189  24  0.366  12  0.265   0.217 N  0.510      SignalP-TM
AJD48874.1             0.163  28  0.117  28  0.121  27  0.082   0.101 N  0.570      SignalP-noTM
AJD48875.1             0.179  21  0.223  21  0.464   1  0.281   0.251 N  0.570      SignalP-noTM
AJD48876.1             0.840  23  0.853  23  0.922   8  0.885   0.868 Y  0.570      SignalP-noTM
AJD48877.1             0.859  23  0.871  23  0.942  20  0.888   0.879 Y  0.570      SignalP-noTM
AJD48878.1             0.130  22  0.344  22  0.960   3  0.922   0.615 Y  0.570      SignalP-noTM
AJD48879.1             0.324  27  0.478  27  0.914  19  0.670   0.568 N  0.570      SignalP-noTM
AJD48880.1             0.113  62  0.113  11  0.218   1  0.113   0.113 N  0.570      SignalP-noTM
AJD48881.1             0.118  52  0.100  52  0.101  60  0.076   0.089 N  0.570      SignalP-noTM
AJD48882.1             0.117  31  0.101  11  0.148   4  0.106   0.103 N  0.570      SignalP-noTM
AJD48883.1             0.103  31  0.144  11  0.305   2  0.204   0.172 N  0.570      SignalP-noTM
AJD48884.1             0.103  40  0.119  15  0.183   6  0.140   0.129 N  0.570      SignalP-noTM
AJD48885.1             0.139  21  0.193  11  0.481   1  0.372   0.259 N  0.510      SignalP-TM
AJD48886.1             0.171  44  0.131  44  0.118  40  0.094   0.113 N  0.570      SignalP-noTM
AJD48887.1             0.191  30  0.132  30  0.128  18  0.097   0.116 N  0.570      SignalP-noTM
AJD48888.1             0.109  38  0.121  48  0.166  36  0.110   0.116 N  0.570      SignalP-noTM
AJD48889.1             0.155  31  0.141  31  0.187  30  0.140   0.141 N  0.570      SignalP-noTM
AJD48890.1             0.109  23  0.115  50  0.172  40  0.114   0.114 N  0.570      SignalP-noTM
AJD48891.1             0.108  62  0.138  11  0.238   1  0.187   0.161 N  0.570      SignalP-noTM
AJD48892.1             0.104  67  0.105  32  0.120  24  0.094   0.100 N  0.570      SignalP-noTM
AJD48893.1             0.129  32  0.147  11  0.321   5  0.229   0.177 N  0.510      SignalP-TM
AJD48894.1             0.101  22  0.098  39  0.115  58  0.066   0.086 N  0.510      SignalP-TM
AJD48895.1             0.121  25  0.106  51  0.123  50  0.087   0.097 N  0.570      SignalP-noTM
AJD48896.1             0.266  26  0.479  26  0.930  20  0.875   0.665 Y  0.570      SignalP-noTM
AJD48897.1             0.118  26  0.116  26  0.135  25  0.108   0.113 N  0.570      SignalP-noTM
AJD48898.1             0.653  25  0.778  25  0.982  19  0.934   0.851 Y  0.570      SignalP-noTM
AJD48899.1             0.104  66  0.107  30  0.153   5  0.105   0.106 N  0.570      SignalP-noTM
AJD48900.1             0.118  40  0.102  11  0.119   4  0.108   0.105 N  0.570      SignalP-noTM
AJD48901.1             0.161  47  0.146  22  0.230  10  0.195   0.164 N  0.510      SignalP-TM
AJD48902.1             0.146  15  0.120  12  0.266   1  0.115   0.118 N  0.510      SignalP-TM
AJD48903.1             0.139  39  0.151  11  0.297   3  0.223   0.185 N  0.570      SignalP-noTM
AJD48904.1             0.137  64  0.117  64  0.118  31  0.101   0.110 N  0.570      SignalP-noTM
AJD48905.1             0.116  30  0.137  11  0.330   1  0.168   0.148 N  0.510      SignalP-TM
AJD48906.1             0.197  40  0.156  40  0.251  12  0.158   0.157 N  0.510      SignalP-TM
AJD48907.1             0.618  25  0.743  20  0.983  19  0.948   0.839 Y  0.570      SignalP-noTM
AJD48908.1             0.246  23  0.385  23  0.878  14  0.655   0.512 N  0.570      SignalP-noTM
AJD48909.1             0.131  48  0.125  11  0.189   6  0.165   0.140 N  0.510      SignalP-TM
AJD48910.1             0.110  55  0.107  23  0.129  10  0.106   0.106 N  0.570      SignalP-noTM
AJD48911.1             0.211  47  0.194  17  0.336   3  0.276   0.232 N  0.570      SignalP-noTM
AJD48912.1             0.111  61  0.097  61  0.129   8  0.078   0.088 N  0.570      SignalP-noTM
AJD48913.1             0.123  30  0.113  30  0.175   1  0.115   0.114 N  0.570      SignalP-noTM
AJD48914.1             0.124  48  0.134  43  0.265  40  0.117   0.126 N  0.570      SignalP-noTM
AJD48915.1             0.109  23  0.108  23  0.137  20  0.090   0.099 N  0.570      SignalP-noTM
AJD48916.1             0.127  47  0.136  18  0.216   9  0.174   0.154 N  0.570      SignalP-noTM
AJD48917.1             0.165  42  0.108  42  0.125   8  0.092   0.101 N  0.570      SignalP-noTM
AJD48918.1             0.191  25  0.134  25  0.153  24  0.081   0.109 N  0.570      SignalP-noTM
AJD48919.1             0.113  58  0.108  58  0.133   1  0.104   0.106 N  0.570      SignalP-noTM
AJD48920.1             0.112  34  0.153  11  0.362   1  0.227   0.188 N  0.570      SignalP-noTM
AJD48921.1             0.109  70  0.102  45  0.134   9  0.099   0.101 N  0.570      SignalP-noTM
AJD48922.1             0.109  27  0.136  27  0.225  26  0.136   0.136 N  0.570      SignalP-noTM
AJD48923.1             0.145  36  0.164  50  0.316  46  0.130   0.148 N  0.570      SignalP-noTM
AJD48924.1             0.147  56  0.161  26  0.273  25  0.222   0.190 N  0.570      SignalP-noTM
AJD48925.1             0.128  26  0.301  18  0.860   1  0.761   0.517 N  0.570      SignalP-noTM
AJD48926.1             0.157  13  0.228  13  0.519  12  0.332   0.277 N  0.570      SignalP-noTM
AJD48927.1             0.236  27  0.310  27  0.660  19  0.390   0.348 N  0.570      SignalP-noTM
AJD48928.1             0.100  50  0.116  41  0.171  30  0.113   0.114 N  0.570      SignalP-noTM
AJD48929.1             0.149  56  0.129  42  0.241  41  0.114   0.122 N  0.570      SignalP-noTM
AJD48930.1             0.183  33  0.173  42  0.316  40  0.128   0.156 N  0.510      SignalP-TM
AJD48931.1             0.127  43  0.107  50  0.133  41  0.078   0.096 N  0.510      SignalP-TM
AJD48932.1             0.135  36  0.125  36  0.207  34  0.093   0.113 N  0.510      SignalP-TM
AJD48933.1             0.506  23  0.430  23  0.482  20  0.367   0.407 N  0.510      SignalP-TM
AJD48934.1             0.388  21  0.591  21  0.961  15  0.892   0.732 Y  0.570      SignalP-noTM
AJD48935.1             0.273  38  0.419  38  0.888  28  0.611   0.509 N  0.570      SignalP-noTM
AJD48936.1             0.253  38  0.184  26  0.260  24  0.167   0.176 N  0.570      SignalP-noTM
AJD48937.1             0.177  35  0.153  35  0.264  28  0.116   0.136 N  0.570      SignalP-noTM
AJD48938.1             0.182  12  0.354  12  0.873  10  0.695   0.514 N  0.570      SignalP-noTM
AJD48939.1             0.214  38  0.262  32  0.569  29  0.293   0.274 N  0.510      SignalP-TM
AJD48940.1             0.171  35  0.189  35  0.400   1  0.180   0.186 N  0.510      SignalP-TM
AJD48941.1             0.120  34  0.186  11  0.485   1  0.338   0.242 N  0.510      SignalP-TM
AJD48942.1             0.107  24  0.191  13  0.443   6  0.367   0.273 N  0.570      SignalP-noTM
AJD48943.1             0.327  29  0.517  29  0.976  13  0.882   0.689 Y  0.570      SignalP-noTM
AJD48944.1             0.140  41  0.174  11  0.394   1  0.303   0.222 N  0.510      SignalP-TM
AJD48945.1             0.126  32  0.109  32  0.118  45  0.085   0.098 N  0.570      SignalP-noTM
AJD48946.1             0.327  12  0.388  12  0.741   8  0.466   0.425 N  0.570      SignalP-noTM
AJD48947.1             0.187  17  0.310  17  0.668  12  0.482   0.391 N  0.570      SignalP-noTM
AJD48948.1             0.304  27  0.177  27  0.176   1  0.108   0.144 N  0.570      SignalP-noTM
AJD48949.1             0.113  40  0.113  40  0.163  34  0.103   0.108 N  0.570      SignalP-noTM
AJD48950.1             0.112  12  0.112  20  0.224   8  0.112   0.112 N  0.570      SignalP-noTM
AJD48951.1             0.173  57  0.188  57  0.386  46  0.162   0.175 N  0.570      SignalP-noTM
AJD48952.1             0.111  48  0.110  54  0.152  50  0.098   0.106 N  0.510      SignalP-TM
AJD48953.1             0.332  20  0.481  20  0.844  17  0.681   0.575 Y  0.570      SignalP-noTM
AJD48954.1             0.604  22  0.707  22  0.931   1  0.844   0.771 Y  0.570      SignalP-noTM
AJD48955.1             0.113  29  0.116  12  0.169  27  0.135   0.125 N  0.570      SignalP-noTM
AJD48956.1             0.110  37  0.124  17  0.239   8  0.141   0.132 N  0.570      SignalP-noTM
AJD48957.1             0.117  56  0.118  11  0.171   2  0.140   0.128 N  0.570      SignalP-noTM
AJD48958.1             0.255  26  0.155  26  0.205  38  0.096   0.128 N  0.570      SignalP-noTM
AJD48959.1             0.124  27  0.103  27  0.116  24  0.082   0.093 N  0.570      SignalP-noTM
AJD48960.1             0.120  20  0.112  11  0.160   1  0.124   0.118 N  0.570      SignalP-noTM
AJD48961.1             0.189  18  0.364  18  0.834  13  0.700   0.522 N  0.570      SignalP-noTM
AJD48962.1             0.762  25  0.838  25  0.969  10  0.934   0.883 Y  0.570      SignalP-noTM
AJD48963.1             0.706  27  0.773  27  0.978  12  0.890   0.828 Y  0.570      SignalP-noTM
AJD48964.1             0.435  20  0.587  20  0.875   1  0.797   0.686 Y  0.570      SignalP-noTM
AJD48965.1             0.107  69  0.101  69  0.114   1  0.085   0.093 N  0.570      SignalP-noTM
AJD48966.1             0.142  21  0.223  11  0.544   3  0.427   0.319 N  0.570      SignalP-noTM
AJD48967.1             0.112  23  0.125  26  0.203   3  0.135   0.130 N  0.570      SignalP-noTM
AJD48968.1             0.115  66  0.111  34  0.161  53  0.094   0.103 N  0.570      SignalP-noTM
AJD48969.1             0.108  54  0.115  17  0.169  10  0.128   0.121 N  0.570      SignalP-noTM
AJD48970.1             0.173  34  0.188  34  0.357  30  0.181   0.185 N  0.570      SignalP-noTM
AJD48971.1             0.117  46  0.103  46  0.113  63  0.087   0.096 N  0.570      SignalP-noTM
AJD48972.1             0.120  24  0.111  62  0.118  52  0.088   0.100 N  0.570      SignalP-noTM
AJD48973.1             0.134  36  0.109  36  0.122   7  0.096   0.103 N  0.570      SignalP-noTM
AJD48974.1             0.111  25  0.131  11  0.222   3  0.174   0.147 N  0.510      SignalP-TM
AJD48975.1             0.140  22  0.281  22  0.737  17  0.544   0.405 N  0.570      SignalP-noTM
AJD48976.1             0.110  36  0.118  36  0.174  12  0.118   0.118 N  0.570      SignalP-noTM
AJD48977.1             0.106  19  0.108  11  0.183  15  0.109   0.109 N  0.570      SignalP-noTM
AJD48978.1             0.116  22  0.189  20  0.432  19  0.328   0.240 N  0.510      SignalP-TM
AJD48979.1             0.109  15  0.135  45  0.255  44  0.148   0.141 N  0.570      SignalP-noTM
AJD48980.1             0.198  18  0.380  18  0.846  13  0.734   0.546 N  0.570      SignalP-noTM
AJD48981.1             0.139  21  0.147  21  0.273  30  0.161   0.154 N  0.570      SignalP-noTM
AJD48982.1             0.129  19  0.121  19  0.140  11  0.105   0.115 N  0.510      SignalP-TM
AJD48983.1             0.144  23  0.133  23  0.189  20  0.116   0.125 N  0.570      SignalP-noTM
AJD48984.1             0.229  23  0.186  23  0.228  22  0.154   0.171 N  0.570      SignalP-noTM
AJD48985.1             0.173  30  0.234  30  0.452  28  0.286   0.259 N  0.570      SignalP-noTM
AJD48986.1             0.233  17  0.218  17  0.374   1  0.228   0.222 N  0.510      SignalP-TM
AJD48987.1             0.125  32  0.111  32  0.116  26  0.086   0.099 N  0.570      SignalP-noTM
AJD48988.1             0.120  34  0.112  34  0.137  33  0.096   0.105 N  0.570      SignalP-noTM
AJD48989.1             0.764  22  0.846  22  0.960  14  0.933   0.887 Y  0.570      SignalP-noTM
AJD48990.1             0.160  36  0.130  58  0.185   7  0.096   0.118 N  0.510      SignalP-TM
AJD48991.1             0.121  19  0.125  28  0.214  26  0.117   0.122 N  0.510      SignalP-TM
AJD48992.1             0.141  29  0.128  11  0.214   1  0.162   0.144 N  0.570      SignalP-noTM
AJD48993.1             0.142  26  0.111  26  0.122  11  0.090   0.101 N  0.570      SignalP-noTM
AJD48994.1             0.122  39  0.107  57  0.135  38  0.085   0.097 N  0.570      SignalP-noTM
AJD48995.1             0.115  65  0.129  11  0.217   2  0.170   0.144 N  0.510      SignalP-TM
AJD48996.1             0.151  21  0.348  21  0.909   1  0.824   0.571 Y  0.570      SignalP-noTM
AJD48997.1             0.117  12  0.183  12  0.348   6  0.287   0.232 N  0.570      SignalP-noTM
AJD48998.1             0.102  42  0.122  12  0.171   8  0.150   0.135 N  0.570      SignalP-noTM
AJD48999.1             0.111  36  0.099  11  0.163   5  0.105   0.102 N  0.570      SignalP-noTM
AJD49000.1             0.125  23  0.223  23  0.473  18  0.341   0.267 N  0.510      SignalP-TM
AJD49001.1             0.148  27  0.133  27  0.205   1  0.124   0.129 N  0.570      SignalP-noTM
AJD49002.1             0.108  25  0.117  11  0.182  44  0.136   0.126 N  0.570      SignalP-noTM
AJD49003.1             0.151  20  0.337  20  0.907   1  0.800   0.555 N  0.570      SignalP-noTM
AJD49004.1             0.742  23  0.840  23  0.980  18  0.953   0.893 Y  0.570      SignalP-noTM
AJD49005.1             0.503  47  0.602  21  0.933  17  0.872   0.729 Y  0.570      SignalP-noTM
AJD49006.1             0.232  20  0.449  20  0.951   1  0.884   0.654 Y  0.570      SignalP-noTM
AJD49007.1             0.164  38  0.154  11  0.336   1  0.230   0.190 N  0.570      SignalP-noTM
AJD49008.1             0.130  46  0.104  66  0.131  44  0.087   0.096 N  0.570      SignalP-noTM
AJD49009.1             0.123  24  0.106  39  0.132  36  0.083   0.095 N  0.570      SignalP-noTM
AJD49010.1             0.120  33  0.131  33  0.198  20  0.147   0.139 N  0.570      SignalP-noTM
AJD49011.1             0.139  38  0.112  38  0.108  10  0.084   0.099 N  0.570      SignalP-noTM
AJD49012.1             0.115  62  0.109  11  0.162   2  0.122   0.114 N  0.510      SignalP-TM
AJD49013.1             0.124  34  0.118  11  0.196   6  0.150   0.133 N  0.570      SignalP-noTM
AJD49014.1             0.294  26  0.247  26  0.287  18  0.164   0.217 N  0.510      SignalP-TM
AJD49015.1             0.213  43  0.185  28  0.345  17  0.232   0.202 N  0.510      SignalP-TM
AJD49016.1             0.541  34  0.647  26  0.974  17  0.944   0.787 Y  0.570      SignalP-noTM
AJD49017.1             0.715  20  0.804  20  0.963  17  0.874   0.837 Y  0.570      SignalP-noTM
AJD49018.1             0.134  55  0.112  33  0.159  25  0.100   0.107 N  0.510      SignalP-TM
AJD49019.1             0.599  27  0.669  27  0.890   4  0.804   0.732 Y  0.570      SignalP-noTM
AJD49020.1             0.690  24  0.710  24  0.866  21  0.726   0.717 Y  0.570      SignalP-noTM
AJD49021.1             0.196  24  0.337  24  0.760  22  0.551   0.416 N  0.510      SignalP-TM
AJD49022.1             0.133  18  0.145  18  0.247   6  0.171   0.157 N  0.570      SignalP-noTM
AJD49023.1             0.108  31  0.133  12  0.206   4  0.181   0.155 N  0.570      SignalP-noTM
AJD49024.1             0.310  22  0.525  22  0.959   2  0.899   0.701 Y  0.570      SignalP-noTM
AJD49025.1             0.326  36  0.202  36  0.278   1  0.142   0.180 N  0.510      SignalP-TM
AJD49026.1             0.204  21  0.227  21  0.416   1  0.291   0.251 N  0.510      SignalP-TM
AJD49027.1             0.806  17  0.781  17  0.824  11  0.747   0.765 Y  0.570      SignalP-noTM
AJD49028.1             0.119   6  0.137  12  0.366   5  0.195   0.164 N  0.570      SignalP-noTM
AJD49029.1             0.118  36  0.121  11  0.169   4  0.147   0.133 N  0.570      SignalP-noTM
AJD49030.1             0.139  27  0.172  22  0.368   1  0.253   0.210 N  0.570      SignalP-noTM
AJD49031.1             0.161  61  0.156  61  0.285  48  0.167   0.161 N  0.570      SignalP-noTM
AJD49032.1             0.129  20  0.148  21  0.381  19  0.163   0.155 N  0.570      SignalP-noTM
AJD49033.1             0.153  12  0.163  12  0.252   1  0.168   0.165 N  0.570      SignalP-noTM
AJD49034.1             0.204  32  0.194  32  0.268  29  0.189   0.192 N  0.570      SignalP-noTM
AJD49035.1             0.111  55  0.183  11  0.466   3  0.348   0.260 N  0.570      SignalP-noTM
AJD49036.1             0.155  46  0.119  26  0.220   1  0.113   0.117 N  0.510      SignalP-TM
AJD49037.1             0.160  27  0.196  27  0.416   7  0.294   0.242 N  0.570      SignalP-noTM
AJD49038.1             0.126  53  0.175  11  0.410   1  0.294   0.231 N  0.570      SignalP-noTM
AJD49039.1             0.117  29  0.125  29  0.170  22  0.105   0.118 N  0.510      SignalP-TM
AJD49040.1             0.136  25  0.146  25  0.279  23  0.138   0.142 N  0.570      SignalP-noTM
AJD49041.1             0.109  31  0.104  46  0.130  38  0.095   0.099 N  0.570      SignalP-noTM
AJD49042.1             0.163  45  0.126  45  0.207  52  0.115   0.121 N  0.570      SignalP-noTM
AJD49043.1             0.319  30  0.526  30  0.956  28  0.800   0.655 Y  0.570      SignalP-noTM
AJD49044.1             0.436  24  0.618  24  0.949  16  0.889   0.745 Y  0.570      SignalP-noTM
AJD49045.1             0.132  46  0.178  11  0.494   1  0.284   0.228 N  0.570      SignalP-noTM
AJD49046.1             0.211  19  0.200  19  0.254  11  0.184   0.193 N  0.570      SignalP-noTM
AJD49047.1             0.104  42  0.104  42  0.124  38  0.091   0.098 N  0.570      SignalP-noTM
AJD49048.1             0.197  20  0.158  20  0.181  18  0.127   0.144 N  0.570      SignalP-noTM
AJD49049.1             0.108  49  0.118  11  0.179   5  0.148   0.132 N  0.570      SignalP-noTM
AJD49050.1             0.152  22  0.196  22  0.373  20  0.252   0.222 N  0.570      SignalP-noTM
AJD49051.1             0.115  66  0.101  66  0.116  50  0.087   0.094 N  0.570      SignalP-noTM
AJD49052.1             0.200  20  0.137  20  0.138   1  0.104   0.122 N  0.570      SignalP-noTM
AJD49053.1             0.167  27  0.131  27  0.171  12  0.118   0.125 N  0.570      SignalP-noTM
AJD49054.1             0.114  70  0.109  70  0.120  20  0.092   0.101 N  0.570      SignalP-noTM
AJD49055.1             0.139  21  0.101  69  0.117  32  0.084   0.093 N  0.570      SignalP-noTM
AJD49056.1             0.142  18  0.128  37  0.221  30  0.105   0.117 N  0.570      SignalP-noTM
AJD49057.1             0.128  40  0.136  40  0.287  30  0.116   0.127 N  0.570      SignalP-noTM
AJD49058.1             0.109  43  0.214  11  0.525   7  0.462   0.330 N  0.570      SignalP-noTM
AJD49059.1             0.141  32  0.136  32  0.170  31  0.111   0.124 N  0.570      SignalP-noTM
AJD49060.1             0.118  49  0.115  49  0.160  43  0.086   0.101 N  0.570      SignalP-noTM
AJD49061.1             0.135  21  0.124  21  0.151   5  0.115   0.120 N  0.570      SignalP-noTM
AJD49062.1             0.173  41  0.114  41  0.106  42  0.075   0.095 N  0.570      SignalP-noTM
AJD49063.1             0.116  61  0.118  29  0.151  26  0.110   0.114 N  0.570      SignalP-noTM
AJD49064.1             0.149  37  0.124  11  0.217   2  0.150   0.136 N  0.570      SignalP-noTM
AJD49065.1             0.105  56  0.100  56  0.109   1  0.084   0.092 N  0.570      SignalP-noTM
AJD49066.1             0.114  39  0.138  11  0.270   4  0.193   0.164 N  0.570      SignalP-noTM
AJD49067.1             0.107  49  0.105  19  0.134  18  0.109   0.107 N  0.570      SignalP-noTM
AJD49068.1             0.112  60  0.110  20  0.133  35  0.113   0.112 N  0.570      SignalP-noTM
AJD49069.1             0.138  48  0.125  48  0.168  44  0.091   0.109 N  0.570      SignalP-noTM
AJD49070.1             0.187  56  0.132  56  0.120   3  0.092   0.113 N  0.570      SignalP-noTM
AJD49071.1             0.106  63  0.108  21  0.137  13  0.101   0.105 N  0.570      SignalP-noTM
AJD49072.1             0.157  12  0.185  12  0.487  10  0.225   0.204 N  0.570      SignalP-noTM
AJD49073.1             0.789  35  0.742  35  0.928  25  0.745   0.743 Y  0.570      SignalP-noTM
AJD49074.1             0.317  46  0.156  46  0.201   1  0.120   0.143 N  0.510      SignalP-TM
AJD49075.1             0.124  41  0.117  41  0.123  34  0.100   0.109 N  0.570      SignalP-noTM
AJD49076.1             0.301  51  0.186  51  0.260   2  0.166   0.176 N  0.570      SignalP-noTM
AJD49077.1             0.178  20  0.227  20  0.532   1  0.353   0.274 N  0.510      SignalP-TM
AJD49078.1             0.106  46  0.111  22  0.143   1  0.106   0.108 N  0.570      SignalP-noTM
AJD49079.1             0.108  40  0.104  63  0.122  52  0.085   0.095 N  0.570      SignalP-noTM
AJD49080.1             0.144  28  0.144  11  0.263   1  0.202   0.171 N  0.570      SignalP-noTM
AJD49081.1             0.230  23  0.227  23  0.451   2  0.263   0.244 N  0.570      SignalP-noTM
AJD49082.1             0.187  29  0.133  29  0.148   1  0.095   0.115 N  0.570      SignalP-noTM
AJD49083.1             0.101  43  0.111  46  0.134  44  0.097   0.104 N  0.570      SignalP-noTM
AJD49084.1             0.349  22  0.553  22  0.942   8  0.885   0.709 Y  0.570      SignalP-noTM
AJD49085.1             0.103  61  0.104  61  0.116  45  0.093   0.099 N  0.570      SignalP-noTM
AJD49086.1             0.117  35  0.126  14  0.199   9  0.146   0.135 N  0.570      SignalP-noTM
AJD49087.1             0.496  25  0.600  25  0.861  22  0.698   0.636 Y  0.510      SignalP-TM
AJD49088.1             0.133  45  0.100  70  0.112  68  0.069   0.089 N  0.510      SignalP-TM
AJD49089.1             0.284  30  0.208  30  0.295  29  0.180   0.198 N  0.510      SignalP-TM
AJD49090.1             0.122  36  0.189  36  0.426  31  0.191   0.190 N  0.510      SignalP-TM
AJD49091.1             0.166  25  0.205  25  0.353  20  0.224   0.212 N  0.510      SignalP-TM
AJD49092.1             0.141  42  0.145  42  0.260  41  0.154   0.149 N  0.510      SignalP-TM
AJD49093.1             0.122  25  0.129  11  0.210   2  0.174   0.145 N  0.510      SignalP-TM
AJD49094.1             0.151  46  0.160  46  0.201  38  0.117   0.144 N  0.510      SignalP-TM
AJD49095.1             0.214  61  0.200  61  0.377  28  0.151   0.182 N  0.510      SignalP-TM
AJD49096.1             0.146  37  0.133  37  0.257   1  0.105   0.123 N  0.510      SignalP-TM
AJD49097.1             0.149  35  0.152  17  0.333  15  0.228   0.180 N  0.510      SignalP-TM
AJD49098.1             0.313  34  0.164  34  0.111   7  0.085   0.127 N  0.570      SignalP-noTM
AJD49099.1             0.163  65  0.148  23  0.188  17  0.148   0.148 N  0.570      SignalP-noTM
AJD49100.1             0.125  57  0.140  18  0.237  37  0.153   0.146 N  0.570      SignalP-noTM
AJD49101.1             0.158  23  0.152  23  0.225   4  0.168   0.159 N  0.570      SignalP-noTM
AJD49102.1             0.169  28  0.236  20  0.521   3  0.401   0.297 N  0.510      SignalP-TM
AJD49103.1             0.128  27  0.120  33  0.179  28  0.098   0.112 N  0.510      SignalP-TM
AJD49104.1             0.145  22  0.130  11  0.228   1  0.168   0.144 N  0.510      SignalP-TM
AJD49105.1             0.275  27  0.288  19  0.675  11  0.481   0.379 N  0.570      SignalP-noTM
AJD49106.1             0.112  28  0.183  34  0.459  25  0.225   0.203 N  0.570      SignalP-noTM
AJD49107.1             0.732  36  0.825  36  0.980  20  0.891   0.856 Y  0.570      SignalP-noTM
AJD49108.1             0.247  42  0.200  42  0.254  30  0.126   0.173 N  0.510      SignalP-TM
AJD49109.1             0.302  24  0.238  24  0.263   2  0.201   0.220 N  0.570      SignalP-noTM
AJD49110.1             0.221  42  0.185  42  0.263  40  0.174   0.180 N  0.570      SignalP-noTM
AJD49111.1             0.164  51  0.122  51  0.121  50  0.087   0.106 N  0.570      SignalP-noTM
AJD49112.1             0.115  33  0.099  69  0.105  60  0.075   0.088 N  0.570      SignalP-noTM
AJD49113.1             0.123  24  0.106  70  0.125   1  0.089   0.098 N  0.570      SignalP-noTM
AJD49114.1             0.130  55  0.102  41  0.127   4  0.087   0.096 N  0.510      SignalP-TM
AJD49115.1             0.113  23  0.106  50  0.146  41  0.088   0.097 N  0.570      SignalP-noTM
AJD49116.1             0.118  65  0.103  65  0.127   2  0.093   0.099 N  0.570      SignalP-noTM
AJD49117.1             0.346  21  0.488  21  0.851   2  0.707   0.590 Y  0.570      SignalP-noTM
AJD49118.1             0.710  30  0.687  30  0.976  13  0.821   0.750 Y  0.570      SignalP-noTM
AJD49119.1             0.677  24  0.801  24  0.976  21  0.948   0.870 Y  0.570      SignalP-noTM
AJD49120.1             0.277  29  0.435  19  0.975  12  0.952   0.678 Y  0.570      SignalP-noTM
AJD49121.1             0.148  56  0.119  56  0.121  28  0.098   0.109 N  0.570      SignalP-noTM
AJD49122.1             0.668  28  0.696  28  0.910  14  0.813   0.751 Y  0.570      SignalP-noTM
AJD49123.1             0.130  41  0.137  13  0.246   7  0.194   0.158 N  0.510      SignalP-TM
AJD49124.1             0.275  38  0.168  38  0.337   1  0.117   0.149 N  0.510      SignalP-TM
AJD49125.1             0.133  20  0.144  11  0.285   2  0.203   0.172 N  0.570      SignalP-noTM
AJD49126.1             0.104  22  0.121  15  0.216   5  0.143   0.131 N  0.570      SignalP-noTM
AJD49127.1             0.122  36  0.110  54  0.151  47  0.076   0.094 N  0.570      SignalP-noTM
AJD49128.1             0.106  31  0.102  39  0.116  28  0.092   0.097 N  0.570      SignalP-noTM
AJD49129.1             0.113  39  0.132  11  0.205   1  0.179   0.149 N  0.510      SignalP-TM
AJD49130.1             0.118  26  0.127  13  0.195   7  0.167   0.142 N  0.510      SignalP-TM
AJD49131.1             0.209  36  0.155  36  0.187   9  0.137   0.149 N  0.510      SignalP-TM
AJD49132.1             0.145  33  0.126  33  0.166  23  0.081   0.105 N  0.570      SignalP-noTM
AJD49133.1             0.112  23  0.156  23  0.397   1  0.220   0.180 N  0.510      SignalP-TM
AJD49134.1             0.103  60  0.109  23  0.139  11  0.114   0.112 N  0.570      SignalP-noTM
AJD49135.1             0.127  20  0.223  20  0.647   2  0.443   0.305 N  0.510      SignalP-TM
AJD49136.1             0.172  24  0.142  24  0.189   6  0.135   0.139 N  0.570      SignalP-noTM
AJD49137.1             0.209  25  0.203  25  0.315  24  0.206   0.204 N  0.570      SignalP-noTM
AJD49138.1             0.121  34  0.117  34  0.152  33  0.102   0.110 N  0.570      SignalP-noTM
AJD49139.1             0.110  25  0.173  28  0.437  22  0.205   0.188 N  0.570      SignalP-noTM
AJD49140.1             0.217  21  0.184  21  0.271  20  0.156   0.171 N  0.570      SignalP-noTM
AJD49141.1             0.129  27  0.111  55  0.147   1  0.094   0.103 N  0.570      SignalP-noTM
AJD49142.1             0.228  19  0.192  19  0.332   1  0.180   0.186 N  0.570      SignalP-noTM
AJD49143.1             0.104  62  0.104  62  0.133  35  0.085   0.097 N  0.510      SignalP-TM
AJD49144.1             0.124  33  0.129  11  0.235   1  0.161   0.141 N  0.510      SignalP-TM
AJD49145.1             0.409  27  0.536  27  0.924  20  0.771   0.646 Y  0.570      SignalP-noTM
AJD49146.1             0.245  24  0.475  24  0.957  13  0.924   0.686 Y  0.570      SignalP-noTM
AJD49147.1             0.801  27  0.857  27  0.973  20  0.929   0.891 Y  0.570      SignalP-noTM
AJD49148.1             0.143  29  0.111  29  0.136  14  0.090   0.101 N  0.570      SignalP-noTM
AJD49149.1             0.132  21  0.111  21  0.137  27  0.100   0.106 N  0.570      SignalP-noTM
AJD49150.1             0.112  25  0.110  32  0.198  21  0.099   0.105 N  0.570      SignalP-noTM
AJD49151.1             0.102  10  0.107  41  0.136  37  0.108   0.108 N  0.570      SignalP-noTM
AJD49152.1             0.127  22  0.146  46  0.288  36  0.136   0.141 N  0.570      SignalP-noTM
AJD49153.1             0.156  26  0.341  19  0.871  15  0.779   0.547 N  0.570      SignalP-noTM
AJD49154.1             0.178  24  0.361  20  0.894  14  0.802   0.568 N  0.570      SignalP-noTM
AJD49155.1             0.111  63  0.116  11  0.171   4  0.141   0.125 N  0.510      SignalP-TM
AJD49156.1             0.113  25  0.108  25  0.132  44  0.084   0.097 N  0.570      SignalP-noTM
AJD49157.1             0.181  30  0.149  30  0.221   1  0.126   0.141 N  0.510      SignalP-TM
AJD49158.1             0.114  33  0.136  32  0.343  28  0.143   0.139 N  0.570      SignalP-noTM
AJD49159.1             0.156  38  0.148  38  0.236  51  0.142   0.145 N  0.570      SignalP-noTM
AJD49160.1             0.382  28  0.583  21  0.953  20  0.902   0.733 Y  0.570      SignalP-noTM
AJD49161.1             0.211  41  0.186  41  0.203  39  0.136   0.168 N  0.510      SignalP-TM
AJD49162.1             0.137  48  0.132  48  0.190  36  0.102   0.121 N  0.510      SignalP-TM
AJD49163.1             0.145  41  0.158  41  0.287  35  0.155   0.157 N  0.510      SignalP-TM
AJD49164.1             0.121  56  0.150  18  0.273  17  0.211   0.173 N  0.510      SignalP-TM
AJD49165.1             0.144  21  0.177  21  0.496   1  0.242   0.201 N  0.510      SignalP-TM
AJD49166.1             0.115  17  0.106  32  0.127  27  0.098   0.102 N  0.570      SignalP-noTM
AJD49167.1             0.118  19  0.119  11  0.165   1  0.121   0.120 N  0.510      SignalP-TM
AJD49168.1             0.123  46  0.141  11  0.263   1  0.198   0.162 N  0.510      SignalP-TM
AJD49169.1             0.709  23  0.730  23  0.866  13  0.779   0.753 Y  0.570      SignalP-noTM
AJD49170.1             0.135  10  0.108  50  0.131   2  0.097   0.103 N  0.570      SignalP-noTM
AJD49171.1             0.483  21  0.628  21  0.901   9  0.835   0.725 Y  0.570      SignalP-noTM
AJD49172.1             0.151  55  0.130  14  0.257   5  0.171   0.149 N  0.570      SignalP-noTM
AJD49173.1             0.139  25  0.106  60  0.144   1  0.085   0.096 N  0.570      SignalP-noTM
AJD49174.1             0.188  33  0.261  33  0.567  28  0.305   0.282 N  0.570      SignalP-noTM
AJD49175.1             0.161  20  0.122  11  0.252   2  0.148   0.131 N  0.510      SignalP-TM
AJD49176.1             0.269  23  0.303  23  0.526  19  0.320   0.311 N  0.570      SignalP-noTM
AJD49177.1             0.271  21  0.393  21  0.873   1  0.648   0.513 N  0.570      SignalP-noTM
AJD49178.1             0.307  29  0.165  29  0.192  45  0.089   0.129 N  0.570      SignalP-noTM
AJD49179.1             0.103   3  0.106  68  0.121  59  0.088   0.098 N  0.570      SignalP-noTM
AJD49180.1             0.141  56  0.123  56  0.142  18  0.111   0.117 N  0.570      SignalP-noTM
AJD49181.1             0.125  23  0.113  23  0.157   1  0.097   0.105 N  0.570      SignalP-noTM
AJD49182.1             0.130  34  0.111  11  0.172   2  0.126   0.116 N  0.510      SignalP-TM
AJD49183.1             0.180  21  0.118  21  0.131   8  0.093   0.108 N  0.510      SignalP-TM
AJD49184.1             0.743  30  0.841  30  0.972  26  0.881   0.860 Y  0.570      SignalP-noTM
AJD49185.1             0.119  50  0.133  50  0.193   6  0.136   0.134 N  0.510      SignalP-TM
AJD49186.1             0.117  33  0.102  54  0.179  49  0.081   0.092 N  0.570      SignalP-noTM
AJD49187.1             0.165  23  0.237  23  0.539  12  0.391   0.309 N  0.570      SignalP-noTM
AJD49188.1             0.150  23  0.115  23  0.149  40  0.081   0.099 N  0.570      SignalP-noTM
AJD49189.1             0.556  29  0.259  29  0.236  28  0.112   0.190 N  0.570      SignalP-noTM
AJD49190.1             0.165  54  0.121  54  0.198   2  0.083   0.107 N  0.510      SignalP-TM
AJD49191.1             0.206  27  0.148  27  0.130  31  0.088   0.120 N  0.570      SignalP-noTM
AJD49192.1             0.124  56  0.108  15  0.128   5  0.114   0.111 N  0.570      SignalP-noTM
AJD49193.1             0.493  25  0.203  25  0.121  55  0.077   0.144 N  0.570      SignalP-noTM
AJD49194.1             0.109  43  0.147  24  0.305  19  0.204   0.174 N  0.570      SignalP-noTM
AJD49195.1             0.125  26  0.132  26  0.179  20  0.122   0.128 N  0.510      SignalP-TM
AJD49196.1             0.599  28  0.569  28  0.720  25  0.513   0.548 Y  0.510      SignalP-TM
AJD49197.1             0.211  40  0.146  16  0.323  12  0.213   0.177 N  0.570      SignalP-noTM
AJD49198.1             0.100  63  0.111  32  0.137  20  0.104   0.108 N  0.570      SignalP-noTM
AJD49199.1             0.127  36  0.131  36  0.221   4  0.137   0.134 N  0.570      SignalP-noTM
AJD49200.1             0.207  30  0.176  30  0.364  29  0.108   0.144 N  0.570      SignalP-noTM
AJD49201.1             0.122  41  0.136  44  0.300  40  0.150   0.143 N  0.570      SignalP-noTM
AJD49202.1             0.141  45  0.184  11  0.464   4  0.330   0.252 N  0.570      SignalP-noTM
AJD49203.1             0.120  26  0.137  11  0.225   1  0.188   0.161 N  0.570      SignalP-noTM
AJD49204.1             0.134  44  0.124  44  0.158   9  0.106   0.115 N  0.570      SignalP-noTM
AJD49205.1             0.134  23  0.107  23  0.125   3  0.093   0.100 N  0.570      SignalP-noTM
AJD49206.1             0.114  29  0.101  55  0.149   2  0.086   0.094 N  0.570      SignalP-noTM
AJD49207.1             0.791  34  0.841  34  0.979  23  0.854   0.847 Y  0.570      SignalP-noTM
AJD49208.1             0.116  52  0.110  52  0.178  49  0.088   0.100 N  0.570      SignalP-noTM
AJD49209.1             0.106  60  0.110  36  0.135  24  0.106   0.108 N  0.570      SignalP-noTM
AJD49210.1             0.164  45  0.150  11  0.343   5  0.231   0.188 N  0.570      SignalP-noTM
AJD49211.1             0.119  29  0.221  22  0.540  11  0.435   0.300 N  0.510      SignalP-TM
AJD49212.1             0.116  29  0.109  29  0.129   8  0.098   0.104 N  0.570      SignalP-noTM
AJD49213.1             0.176  31  0.143  31  0.210  10  0.141   0.142 N  0.570      SignalP-noTM
AJD49214.1             0.132  30  0.135  14  0.219  10  0.183   0.157 N  0.570      SignalP-noTM
AJD49215.1             0.113  33  0.111  33  0.141  52  0.088   0.100 N  0.570      SignalP-noTM
AJD49216.1             0.113  34  0.112  11  0.172   1  0.123   0.117 N  0.570      SignalP-noTM
AJD49217.1             0.150  21  0.175  52  0.381  49  0.163   0.169 N  0.570      SignalP-noTM
AJD49218.1             0.112  67  0.107  33  0.125  30  0.092   0.100 N  0.570      SignalP-noTM
AJD49219.1             0.111  37  0.128  51  0.236  40  0.125   0.126 N  0.570      SignalP-noTM
AJD49220.1             0.337  43  0.190  43  0.159  29  0.115   0.155 N  0.570      SignalP-noTM
AJD49221.1             0.169  21  0.134  21  0.220  20  0.135   0.134 N  0.510      SignalP-TM
AJD49222.1             0.130  18  0.126  11  0.238   1  0.155   0.137 N  0.510      SignalP-TM
AJD49223.1             0.151  64  0.116  64  0.140  35  0.074   0.101 N  0.510      SignalP-TM
AJD49224.1             0.213  37  0.147  37  0.165  36  0.098   0.124 N  0.570      SignalP-noTM
AJD49225.1             0.376  31  0.296  31  0.480  10  0.313   0.304 N  0.570      SignalP-noTM
AJD49226.1             0.107  65  0.135  35  0.258   3  0.174   0.153 N  0.570      SignalP-noTM
AJD49227.1             0.805  22  0.853  22  0.953   9  0.918   0.884 Y  0.570      SignalP-noTM
AJD49228.1             0.354  33  0.226  33  0.252  29  0.124   0.188 N  0.510      SignalP-TM
AJD49229.1             0.146  20  0.135  20  0.207  33  0.127   0.131 N  0.570      SignalP-noTM
AJD49230.1             0.575  28  0.676  28  0.931  15  0.845   0.756 Y  0.570      SignalP-noTM
AJD49231.1             0.346  26  0.521  26  0.961  19  0.845   0.673 Y  0.570      SignalP-noTM
AJD49232.1             0.157  12  0.129  12  0.195   9  0.106   0.118 N  0.570      SignalP-noTM
AJD49233.1             0.124  28  0.112  19  0.148  11  0.122   0.116 N  0.570      SignalP-noTM
AJD49234.1             0.123  59  0.104  11  0.151   2  0.104   0.104 N  0.570      SignalP-noTM
AJD49235.1             0.151  18  0.119  18  0.125   9  0.090   0.105 N  0.570      SignalP-noTM
AJD49236.1             0.144  22  0.117  22  0.130  49  0.098   0.108 N  0.570      SignalP-noTM
AJD49237.1             0.137  31  0.175  31  0.348   9  0.248   0.209 N  0.570      SignalP-noTM
AJD49238.1             0.204  22  0.182  22  0.191  10  0.161   0.172 N  0.570      SignalP-noTM
AJD49239.1             0.200  18  0.424  18  0.959  17  0.898   0.647 Y  0.570      SignalP-noTM
AJD49240.1             0.211  28  0.260  11  0.846   1  0.678   0.457 N  0.570      SignalP-noTM
AJD49241.1             0.208  20  0.120  20  0.137  35  0.061   0.092 N  0.570      SignalP-noTM
AJD49242.1             0.135  40  0.108  40  0.134   1  0.087   0.098 N  0.570      SignalP-noTM
AJD49243.1             0.110  52  0.103  52  0.120  48  0.083   0.094 N  0.570      SignalP-noTM
AJD49244.1             0.111  59  0.111  17  0.156  10  0.115   0.113 N  0.570      SignalP-noTM
AJD49245.1             0.106  48  0.167  12  0.369   4  0.283   0.221 N  0.570      SignalP-noTM
AJD49246.1             0.255  22  0.152  22  0.118  28  0.081   0.118 N  0.570      SignalP-noTM
AJD49247.1             0.109  39  0.102  68  0.130  65  0.076   0.092 N  0.510      SignalP-TM
AJD49248.1             0.130  21  0.187  21  0.377  14  0.234   0.205 N  0.510      SignalP-TM
AJD49249.1             0.118  41  0.105  17  0.134   8  0.104   0.105 N  0.570      SignalP-noTM
AJD49250.1             0.111  22  0.113  11  0.174   5  0.132   0.120 N  0.510      SignalP-TM
AJD49251.1             0.105  27  0.154  11  0.295   3  0.236   0.192 N  0.570      SignalP-noTM
AJD49252.1             0.827  34  0.845  34  0.938  28  0.857   0.851 Y  0.570      SignalP-noTM
AJD49253.1             0.206  44  0.138  44  0.142  10  0.096   0.123 N  0.510      SignalP-TM
AJD49254.1             0.169  58  0.179  58  0.399  42  0.182   0.180 N  0.570      SignalP-noTM
AJD49255.1             0.615  29  0.718  29  0.953  12  0.880   0.794 Y  0.570      SignalP-noTM
AJD49256.1             0.119  19  0.108  11  0.186   1  0.108   0.108 N  0.570      SignalP-noTM
AJD49257.1             0.651  29  0.598  29  0.708  25  0.513   0.566 Y  0.510      SignalP-TM
AJD49258.1             0.161  60  0.131  60  0.148  56  0.081   0.113 N  0.510      SignalP-TM
AJD49259.1             0.192  22  0.164  22  0.258  21  0.134   0.150 N  0.570      SignalP-noTM
AJD49260.1             0.114  24  0.114  15  0.178   5  0.130   0.122 N  0.570      SignalP-noTM
AJD49261.1             0.104  35  0.108  32  0.142  22  0.102   0.105 N  0.570      SignalP-noTM
AJD49262.1             0.111  24  0.110  48  0.136  37  0.091   0.101 N  0.570      SignalP-noTM
AJD49263.1             0.151  60  0.190  23  0.547  16  0.279   0.232 N  0.570      SignalP-noTM
AJD49264.1             0.116  25  0.146  11  0.306   2  0.207   0.175 N  0.570      SignalP-noTM
AJD49265.1             0.144  20  0.174  20  0.260  10  0.209   0.191 N  0.570      SignalP-noTM
AJD49266.1             0.115  32  0.144  11  0.278   4  0.205   0.173 N  0.570      SignalP-noTM
AJD49267.1             0.107   3  0.107  59  0.130  53  0.093   0.101 N  0.570      SignalP-noTM
AJD49268.1             0.131  53  0.113  53  0.194   1  0.098   0.106 N  0.570      SignalP-noTM
AJD49269.1             0.115  48  0.110  11  0.189   2  0.112   0.111 N  0.570      SignalP-noTM
AJD49270.1             0.143  27  0.153  27  0.308  25  0.184   0.168 N  0.570      SignalP-noTM
AJD49271.1             0.113  48  0.099  62  0.121   1  0.084   0.092 N  0.570      SignalP-noTM
AJD49272.1             0.103  45  0.114  28  0.147  19  0.101   0.107 N  0.570      SignalP-noTM
AJD49273.1             0.131  47  0.146  47  0.330  43  0.128   0.138 N  0.570      SignalP-noTM
AJD49274.1             0.134  21  0.175  35  0.480  30  0.233   0.202 N  0.570      SignalP-noTM
AJD49275.1             0.102  45  0.102  55  0.125  43  0.081   0.092 N  0.570      SignalP-noTM
AJD49276.1             0.144  29  0.138  29  0.216  25  0.139   0.138 N  0.570      SignalP-noTM
AJD49277.1             0.102  50  0.112  11  0.190   1  0.121   0.116 N  0.570      SignalP-noTM
AJD49278.1             0.108  38  0.107  57  0.141   1  0.103   0.105 N  0.570      SignalP-noTM
AJD49279.1             0.104  58  0.114  11  0.204   1  0.121   0.117 N  0.570      SignalP-noTM
AJD49280.1             0.110  28  0.121  22  0.217   1  0.124   0.122 N  0.570      SignalP-noTM
AJD49281.1             0.121  35  0.137  11  0.327   1  0.161   0.148 N  0.570      SignalP-noTM
AJD49282.1             0.209  40  0.137  40  0.137   2  0.088   0.114 N  0.570      SignalP-noTM
AJD49283.1             0.131  47  0.132  12  0.246   9  0.176   0.153 N  0.570      SignalP-noTM
AJD49284.1             0.102  22  0.100  48  0.118   9  0.093   0.096 N  0.570      SignalP-noTM
AJD49285.1             0.141  53  0.115  53  0.111  43  0.078   0.098 N  0.570      SignalP-noTM
AJD49286.1             0.318  35  0.446  35  0.906  21  0.693   0.562 N  0.570      SignalP-noTM
AJD49287.1             0.225  43  0.178  43  0.376  29  0.183   0.179 N  0.510      SignalP-TM
AJD49288.1             0.420  30  0.600  25  0.990  11  0.937   0.758 Y  0.570      SignalP-noTM
AJD49289.1             0.630  28  0.538  28  0.688   7  0.533   0.536 Y  0.510      SignalP-TM
AJD49290.1             0.900  21  0.911  21  0.959  17  0.913   0.912 Y  0.570      SignalP-noTM
AJD49291.1             0.258  39  0.188  39  0.179  35  0.108   0.159 N  0.510      SignalP-TM
AJD49292.1             0.150   8  0.113  16  0.163   7  0.127   0.118 N  0.510      SignalP-TM
AJD49293.1             0.113  31  0.194  11  0.438   1  0.375   0.279 N  0.570      SignalP-noTM
AJD49294.1             0.112  26  0.100  58  0.128  54  0.078   0.090 N  0.570      SignalP-noTM
AJD49295.1             0.102  53  0.107  53  0.131  42  0.087   0.098 N  0.570      SignalP-noTM
AJD49296.1             0.126  40  0.102  21  0.143   1  0.102   0.102 N  0.510      SignalP-TM
AJD49297.1             0.627  33  0.558  33  0.727  19  0.576   0.565 Y  0.510      SignalP-TM
AJD49298.1             0.143  57  0.129  70  0.212  67  0.096   0.117 N  0.510      SignalP-TM
AJD49299.1             0.150  40  0.152  16  0.251   9  0.218   0.176 N  0.510      SignalP-TM
AJD49300.1             0.338  25  0.264  25  0.568   4  0.308   0.280 N  0.510      SignalP-TM
AJD49301.1             0.223  33  0.213  33  0.376   1  0.182   0.201 N  0.510      SignalP-TM
AJD49302.1             0.313  25  0.308  25  0.483  19  0.288   0.300 N  0.510      SignalP-TM
AJD49303.1             0.131  26  0.103  26  0.132   1  0.076   0.091 N  0.570      SignalP-noTM
AJD49304.1             0.169  24  0.281  24  0.682  15  0.457   0.346 N  0.510      SignalP-TM
AJD49305.1             0.126  69  0.106  69  0.109  41  0.087   0.097 N  0.570      SignalP-noTM
AJD49306.1             0.391  37  0.612  37  0.985  29  0.732   0.668 Y  0.570      SignalP-noTM
AJD49307.1             0.558  26  0.735  26  0.989  20  0.955   0.839 Y  0.570      SignalP-noTM
AJD49308.1             0.719  35  0.750  35  0.914  26  0.762   0.755 Y  0.570      SignalP-noTM
AJD49309.1             0.121  31  0.127  11  0.198   2  0.163   0.140 N  0.510      SignalP-TM
AJD49310.1             0.163  32  0.140  32  0.224  31  0.116   0.131 N  0.510      SignalP-TM
AJD49311.1             0.112  32  0.109  32  0.133  25  0.094   0.104 N  0.510      SignalP-TM
AJD49312.1             0.157  24  0.133  24  0.176  23  0.099   0.117 N  0.570      SignalP-noTM
AJD49313.1             0.140  36  0.118  36  0.126  10  0.097   0.108 N  0.570      SignalP-noTM
AJD49314.1             0.144  51  0.145  51  0.225  48  0.128   0.137 N  0.570      SignalP-noTM
AJD49315.1             0.133  27  0.125  14  0.187   9  0.158   0.141 N  0.570      SignalP-noTM
AJD49316.1             0.219  25  0.162  25  0.253  23  0.115   0.140 N  0.570      SignalP-noTM
AJD49317.1             0.112  14  0.115  14  0.152  33  0.117   0.116 N  0.570      SignalP-noTM
AJD49318.1             0.153  52  0.120  34  0.134  33  0.098   0.110 N  0.570      SignalP-noTM
AJD49319.1             0.428  25  0.623  25  0.966  23  0.844   0.727 Y  0.570      SignalP-noTM
AJD49320.1             0.203  26  0.224  26  0.534  25  0.202   0.216 N  0.510      SignalP-TM
AJD49321.1             0.270  31  0.260  31  0.395  16  0.280   0.268 N  0.510      SignalP-TM
AJD49322.1             0.103  69  0.114  13  0.182   5  0.132   0.123 N  0.570      SignalP-noTM
AJD49323.1             0.162  23  0.120  57  0.179   1  0.098   0.110 N  0.570      SignalP-noTM
AJD49324.1             0.124  28  0.109  28  0.129  35  0.092   0.101 N  0.570      SignalP-noTM
AJD49325.1             0.328  19  0.559  19  0.974  16  0.935   0.736 Y  0.570      SignalP-noTM
AJD49326.1             0.166  43  0.112  43  0.123   9  0.076   0.098 N  0.510      SignalP-TM
AJD49327.1             0.291  26  0.407  26  0.895  25  0.655   0.524 N  0.570      SignalP-noTM
AJD49328.1             0.128  50  0.108  32  0.135  28  0.095   0.103 N  0.510      SignalP-TM
AJD49329.1             0.129  68  0.111  68  0.114  22  0.085   0.099 N  0.570      SignalP-noTM
AJD49330.1             0.129  37  0.121  37  0.171  10  0.111   0.116 N  0.570      SignalP-noTM
AJD49331.1             0.154  15  0.237  15  0.504  26  0.361   0.283 N  0.510      SignalP-TM
AJD49332.1             0.105  30  0.111  11  0.159   1  0.123   0.117 N  0.570      SignalP-noTM
AJD49333.1             0.115  15  0.110  54  0.170   1  0.095   0.103 N  0.570      SignalP-noTM
AJD49334.1             0.131  39  0.117  11  0.167   2  0.135   0.125 N  0.570      SignalP-noTM
AJD49335.1             0.119  32  0.119  53  0.136  45  0.095   0.108 N  0.570      SignalP-noTM
AJD49336.1             0.125  33  0.109  33  0.104  32  0.080   0.096 N  0.570      SignalP-noTM
AJD49337.1             0.127  34  0.123  34  0.198  24  0.123   0.123 N  0.510      SignalP-TM
AJD49338.1             0.180  22  0.187  22  0.359   3  0.232   0.204 N  0.510      SignalP-TM
AJD49339.1             0.123  31  0.121  31  0.149  26  0.105   0.113 N  0.570      SignalP-noTM
AJD49340.1             0.132  33  0.128  54  0.233  50  0.112   0.120 N  0.570      SignalP-noTM
AJD49341.1             0.137  31  0.102  54  0.202   2  0.090   0.097 N  0.570      SignalP-noTM
AJD49342.1             0.125  68  0.118  28  0.144   2  0.114   0.116 N  0.570      SignalP-noTM
AJD49343.1             0.197  39  0.226  39  0.469  34  0.151   0.191 N  0.570      SignalP-noTM
AJD49344.1             0.143  30  0.151  30  0.294  28  0.159   0.154 N  0.570      SignalP-noTM
AJD49345.1             0.148  26  0.148  26  0.250  15  0.149   0.148 N  0.570      SignalP-noTM
AJD49346.1             0.293  37  0.180  37  0.221  21  0.137   0.160 N  0.570      SignalP-noTM
AJD49347.1             0.146  51  0.136  26  0.220   1  0.164   0.149 N  0.570      SignalP-noTM
AJD49348.1             0.104  55  0.105  11  0.123   1  0.110   0.108 N  0.570      SignalP-noTM
AJD49349.1             0.275  19  0.211  19  0.305   1  0.194   0.203 N  0.570      SignalP-noTM
AJD49350.1             0.214  44  0.141  44  0.133  20  0.098   0.121 N  0.570      SignalP-noTM
AJD49351.1             0.153  17  0.149  17  0.274   1  0.163   0.154 N  0.510      SignalP-TM
AJD49352.1             0.134  26  0.172  11  0.420   1  0.293   0.229 N  0.570      SignalP-noTM
AJD49353.1             0.187  35  0.166  35  0.268  27  0.144   0.156 N  0.570      SignalP-noTM
AJD49354.1             0.105  53  0.116  11  0.220   1  0.131   0.123 N  0.570      SignalP-noTM
AJD49355.1             0.122  27  0.103  58  0.153  46  0.087   0.095 N  0.570      SignalP-noTM
AJD49356.1             0.364  21  0.408  21  0.569  18  0.458   0.432 N  0.570      SignalP-noTM
AJD49357.1             0.255  27  0.250  40  0.475  39  0.241   0.246 N  0.510      SignalP-TM
AJD49358.1             0.141  23  0.106  38  0.124  33  0.080   0.094 N  0.570      SignalP-noTM
AJD49359.1             0.101  16  0.102  68  0.113  62  0.075   0.089 N  0.570      SignalP-noTM
AJD49360.1             0.206  34  0.131  55  0.202  45  0.096   0.118 N  0.510      SignalP-TM
AJD49361.1             0.476  22  0.588  22  0.888  19  0.655   0.613 Y  0.510      SignalP-TM
AJD49362.1             0.209  41  0.187  41  0.308  39  0.115   0.160 N  0.510      SignalP-TM
AJD49363.1             0.116  35  0.121  35  0.154  26  0.094   0.111 N  0.510      SignalP-TM
AJD49364.1             0.105  39  0.112  16  0.145  15  0.121   0.116 N  0.570      SignalP-noTM
AJD49365.1             0.164  23  0.175  23  0.306  33  0.170   0.172 N  0.570      SignalP-noTM
AJD49366.1             0.120  21  0.137  21  0.294   1  0.163   0.149 N  0.570      SignalP-noTM
AJD49367.1             0.147  20  0.276  20  0.744  13  0.534   0.397 N  0.570      SignalP-noTM
AJD49368.1             0.129  25  0.108  25  0.134  23  0.094   0.101 N  0.570      SignalP-noTM
AJD49369.1             0.864  20  0.909  20  0.976  17  0.945   0.926 Y  0.570      SignalP-noTM
AJD49370.1             0.139  21  0.258  21  0.662  20  0.469   0.357 N  0.570      SignalP-noTM
AJD49371.1             0.135  20  0.136  20  0.154  10  0.125   0.131 N  0.570      SignalP-noTM
AJD49372.1             0.125  30  0.133  30  0.174   1  0.140   0.136 N  0.570      SignalP-noTM
AJD49373.1             0.168  26  0.213  15  0.591  12  0.442   0.321 N  0.570      SignalP-noTM
AJD49374.1             0.124  29  0.120  11  0.207   1  0.141   0.130 N  0.570      SignalP-noTM
AJD49375.1             0.206  32  0.195  16  0.397  15  0.270   0.230 N  0.570      SignalP-noTM
AJD49376.1             0.225  34  0.148  34  0.113  31  0.090   0.121 N  0.570      SignalP-noTM
AJD49377.1             0.479  22  0.668  22  0.979  18  0.917   0.785 Y  0.570      SignalP-noTM
AJD49378.1             0.117  28  0.122  11  0.245   1  0.135   0.128 N  0.570      SignalP-noTM
AJD49379.1             0.105  36  0.100  69  0.110  30  0.086   0.094 N  0.570      SignalP-noTM
AJD49380.1             0.169  67  0.130  67  0.134  14  0.097   0.114 N  0.570      SignalP-noTM
AJD49381.1             0.146  28  0.212  28  0.415  24  0.248   0.229 N  0.570      SignalP-noTM
AJD49382.1             0.110  67  0.117  49  0.170  46  0.106   0.112 N  0.570      SignalP-noTM
AJD49383.1             0.795  18  0.551  18  0.492  15  0.380   0.488 N  0.510      SignalP-TM
AJD49384.1             0.227  37  0.170  37  0.214  36  0.082   0.137 N  0.510      SignalP-TM
AJD49385.1             0.103  20  0.108  31  0.177   1  0.107   0.107 N  0.510      SignalP-TM
AJD49386.1             0.138  47  0.213  11  0.544   1  0.468   0.307 N  0.510      SignalP-TM
AJD49387.1             0.120  48  0.149  34  0.306  26  0.168   0.156 N  0.510      SignalP-TM
AJD49388.1             0.201  33  0.230  33  0.500  26  0.266   0.243 N  0.510      SignalP-TM
AJD49389.1             0.131  36  0.097  53  0.108  46  0.079   0.089 N  0.570      SignalP-noTM
AJD49390.1             0.131  32  0.134  11  0.244   2  0.190   0.160 N  0.570      SignalP-noTM
AJD49391.1             0.125  26  0.150  15  0.295   1  0.216   0.181 N  0.570      SignalP-noTM
AJD49392.1             0.108  20  0.134  20  0.264  13  0.170   0.151 N  0.570      SignalP-noTM
AJD49393.1             0.159  35  0.136  35  0.183   3  0.125   0.131 N  0.570      SignalP-noTM
AJD49394.1             0.845  28  0.897  28  0.981  16  0.940   0.917 Y  0.570      SignalP-noTM
AJD49395.1             0.432  31  0.453  31  0.713  27  0.380   0.426 N  0.510      SignalP-TM
AJD49396.1             0.154  27  0.124  27  0.148  26  0.100   0.113 N  0.570      SignalP-noTM
AJD49397.1             0.120  33  0.118  19  0.158  16  0.141   0.129 N  0.570      SignalP-noTM
AJD49398.1             0.117  64  0.104  64  0.125   1  0.090   0.097 N  0.570      SignalP-noTM
AJD49399.1             0.118  29  0.106  29  0.125   1  0.091   0.099 N  0.570      SignalP-noTM
AJD49400.1             0.278  39  0.162  39  0.138  51  0.101   0.134 N  0.570      SignalP-noTM
AJD49401.1             0.102  30  0.131  13  0.219   7  0.175   0.152 N  0.570      SignalP-noTM
AJD49402.1             0.102  46  0.103  11  0.116   1  0.106   0.104 N  0.570      SignalP-noTM
AJD49403.1             0.136  46  0.176  46  0.411  43  0.193   0.184 N  0.570      SignalP-noTM
AJD49404.1             0.144  21  0.168  21  0.276  12  0.190   0.176 N  0.510      SignalP-TM
AJD49405.1             0.386  51  0.259  51  0.281  48  0.122   0.195 N  0.570      SignalP-noTM
AJD49406.1             0.109  49  0.113  24  0.141  20  0.107   0.111 N  0.570      SignalP-noTM
AJD49407.1             0.116  41  0.131  11  0.199   2  0.174   0.151 N  0.570      SignalP-noTM
AJD49408.1             0.269  41  0.244  27  0.531  12  0.416   0.307 N  0.510      SignalP-TM
AJD49409.1             0.200  22  0.410  22  0.931   5  0.858   0.621 Y  0.570      SignalP-noTM
AJD49410.1             0.124  30  0.166  14  0.340   4  0.278   0.207 N  0.510      SignalP-TM
AJD49411.1             0.142  45  0.152  27  0.260  24  0.207   0.178 N  0.570      SignalP-noTM
AJD49412.1             0.113  45  0.128  11  0.265   1  0.151   0.139 N  0.570      SignalP-noTM
AJD49413.1             0.115  42  0.104  20  0.130  11  0.102   0.103 N  0.570      SignalP-noTM
AJD49414.1             0.141  30  0.140  30  0.324  29  0.121   0.133 N  0.510      SignalP-TM
AJD49415.1             0.209  37  0.151  37  0.176  36  0.097   0.126 N  0.570      SignalP-noTM
AJD49416.1             0.104  27  0.118  49  0.158   9  0.117   0.117 N  0.570      SignalP-noTM
AJD49417.1             0.157  36  0.166  36  0.439  32  0.139   0.153 N  0.570      SignalP-noTM
AJD49418.1             0.108  53  0.110  53  0.173  48  0.107   0.109 N  0.570      SignalP-noTM
AJD49419.1             0.105  29  0.117  11  0.201   3  0.130   0.123 N  0.570      SignalP-noTM
AJD49420.1             0.123  35  0.100  11  0.166   5  0.107   0.103 N  0.570      SignalP-noTM
AJD49421.1             0.534  20  0.699  20  0.947  10  0.900   0.793 Y  0.570      SignalP-noTM
AJD49422.1             0.822  18  0.770  18  0.822  10  0.713   0.743 Y  0.570      SignalP-noTM
AJD49423.1             0.637  20  0.725  20  0.910   9  0.839   0.779 Y  0.570      SignalP-noTM
AJD49424.1             0.128  39  0.128  39  0.225  10  0.125   0.127 N  0.570      SignalP-noTM
AJD49425.1             0.221  31  0.134  31  0.124  47  0.075   0.106 N  0.570      SignalP-noTM
AJD49426.1             0.124  24  0.139  11  0.332   1  0.181   0.159 N  0.570      SignalP-noTM
AJD49427.1             0.117  21  0.106  35  0.120  32  0.093   0.100 N  0.570      SignalP-noTM
AJD49428.1             0.124  20  0.101  20  0.120   3  0.087   0.095 N  0.570      SignalP-noTM
AJD49429.1             0.147  21  0.107  44  0.156  43  0.082   0.095 N  0.570      SignalP-noTM
AJD49430.1             0.128  34  0.160  11  0.428   1  0.230   0.193 N  0.570      SignalP-noTM
AJD49431.1             0.212  10  0.121  11  0.200   1  0.147   0.133 N  0.570      SignalP-noTM
AJD49432.1             0.268  23  0.327  23  0.592   3  0.440   0.380 N  0.570      SignalP-noTM
AJD49433.1             0.571  20  0.585  20  0.796  15  0.630   0.606 Y  0.570      SignalP-noTM
AJD49434.1             0.442  29  0.340  29  0.358  25  0.257   0.309 N  0.510      SignalP-TM
AJD49435.1             0.124  21  0.154  11  0.336   3  0.245   0.197 N  0.570      SignalP-noTM
AJD49436.1             0.106  33  0.130  11  0.218   1  0.169   0.145 N  0.510      SignalP-TM
AJD49437.1             0.140  29  0.165  29  0.536  26  0.143   0.154 N  0.570      SignalP-noTM
AJD49438.1             0.158  15  0.198  15  0.393   1  0.263   0.222 N  0.510      SignalP-TM
AJD49439.1             0.113  37  0.108  18  0.130  11  0.108   0.108 N  0.570      SignalP-noTM
AJD49440.1             0.810  26  0.844  26  0.923  10  0.886   0.864 Y  0.570      SignalP-noTM
AJD49441.1             0.133   6  0.130  11  0.253   2  0.164   0.146 N  0.570      SignalP-noTM
AJD49442.1             0.686  23  0.788  23  0.981  18  0.916   0.848 Y  0.570      SignalP-noTM
AJD49443.1             0.151  10  0.136  58  0.195  54  0.112   0.127 N  0.510      SignalP-TM
AJD49444.1             0.134  46  0.107  54  0.136  13  0.082   0.098 N  0.510      SignalP-TM
AJD49445.1             0.125  29  0.162  12  0.357   1  0.262   0.209 N  0.570      SignalP-noTM
AJD49446.1             0.117  57  0.109  36  0.131  37  0.090   0.100 N  0.570      SignalP-noTM
AJD49447.1             0.762  23  0.825  23  0.956  20  0.885   0.853 Y  0.570      SignalP-noTM
AJD49448.1             0.366  33  0.179  33  0.165   1  0.091   0.137 N  0.570      SignalP-noTM
AJD49449.1             0.113  27  0.126  11  0.263   2  0.150   0.137 N  0.570      SignalP-noTM
AJD49450.1             0.131  18  0.104  59  0.117  49  0.092   0.099 N  0.570      SignalP-noTM
AJD49451.1             0.836  21  0.860  21  0.935  19  0.857   0.859 Y  0.570      SignalP-noTM
AJD49452.1             0.503  25  0.658  25  0.959  16  0.888   0.766 Y  0.570      SignalP-noTM
AJD49453.1             0.168  22  0.346  22  0.872   1  0.731   0.527 N  0.570      SignalP-noTM
AJD49454.1             0.316  20  0.401  20  0.714  17  0.483   0.432 N  0.510      SignalP-TM
AJD49455.1             0.196  46  0.376  21  0.923  17  0.816   0.583 Y  0.570      SignalP-noTM
AJD49456.1             0.667  21  0.688  21  0.795  12  0.684   0.686 Y  0.570      SignalP-noTM
AJD49457.1             0.835  24  0.855  24  0.930  10  0.883   0.868 Y  0.570      SignalP-noTM
AJD49458.1             0.335  19  0.559  19  0.959  16  0.907   0.722 Y  0.570      SignalP-noTM
AJD49459.1             0.141  22  0.176  11  0.463   1  0.287   0.228 N  0.570      SignalP-noTM
AJD49460.1             0.281  28  0.457  28  0.971  19  0.860   0.647 Y  0.570      SignalP-noTM
AJD49461.1             0.249  27  0.430  27  0.935   1  0.830   0.618 Y  0.570      SignalP-noTM
AJD49462.1             0.289  57  0.248  57  0.360  53  0.167   0.218 N  0.510      SignalP-TM
AJD49463.1             0.694  39  0.791  39  0.967  30  0.662   0.730 Y  0.570      SignalP-noTM
AJD49464.1             0.202  20  0.165  20  0.234   1  0.148   0.157 N  0.570      SignalP-noTM
AJD49465.1             0.411  20  0.627  20  0.982   8  0.954   0.781 Y  0.570      SignalP-noTM
AJD49466.1             0.764  24  0.838  24  0.957  21  0.911   0.872 Y  0.570      SignalP-noTM
AJD49467.1             0.127  28  0.149  11  0.316   1  0.216   0.180 N  0.570      SignalP-noTM
AJD49468.1             0.107  27  0.119  11  0.215   1  0.135   0.127 N  0.570      SignalP-noTM
AJD49469.1             0.114  37  0.198  36  0.483  34  0.300   0.246 N  0.570      SignalP-noTM
AJD49470.1             0.227  20  0.239  20  0.525   1  0.316   0.275 N  0.570      SignalP-noTM
AJD49471.1             0.140  28  0.123  28  0.138   2  0.098   0.111 N  0.570      SignalP-noTM
AJD49472.1             0.130  20  0.113  20  0.136   1  0.102   0.108 N  0.570      SignalP-noTM
AJD49473.1             0.231  39  0.150  39  0.184   3  0.122   0.137 N  0.570      SignalP-noTM
AJD49474.1             0.108  65  0.115  12  0.156   4  0.134   0.124 N  0.570      SignalP-noTM
AJD49475.1             0.131  23  0.112  23  0.138  62  0.093   0.105 N  0.510      SignalP-TM
AJD49476.1             0.128  45  0.120  58  0.197   1  0.113   0.116 N  0.570      SignalP-noTM
AJD49477.1             0.101  67  0.096  67  0.101  22  0.085   0.091 N  0.570      SignalP-noTM
AJD49478.1             0.190  64  0.139  64  0.181  61  0.090   0.121 N  0.510      SignalP-TM
AJD49479.1             0.125  36  0.124  36  0.158  27  0.113   0.120 N  0.510      SignalP-TM
AJD49480.1             0.141  23  0.162  23  0.372   1  0.203   0.182 N  0.570      SignalP-noTM
AJD49481.1             0.110  43  0.130  11  0.227   1  0.165   0.147 N  0.570      SignalP-noTM
AJD49482.1             0.124  26  0.110  26  0.111  25  0.080   0.096 N  0.570      SignalP-noTM
AJD49483.1             0.172  28  0.121  28  0.172   1  0.104   0.113 N  0.570      SignalP-noTM
AJD49484.1             0.260  67  0.162  67  0.214  40  0.114   0.139 N  0.570      SignalP-noTM
AJD49485.1             0.159  64  0.141  64  0.186  13  0.108   0.129 N  0.510      SignalP-TM
AJD49486.1             0.137  24  0.251  24  0.758  13  0.501   0.368 N  0.570      SignalP-noTM
AJD49487.1             0.820  26  0.879  26  0.975  21  0.939   0.907 Y  0.570      SignalP-noTM
AJD49488.1             0.315  24  0.515  24  0.926  20  0.837   0.666 Y  0.570      SignalP-noTM
AJD49489.1             0.172  36  0.355  36  0.887  23  0.634   0.486 N  0.570      SignalP-noTM
AJD49490.1             0.720  26  0.762  26  0.937  19  0.854   0.805 Y  0.570      SignalP-noTM
AJD49491.1             0.117  22  0.126  22  0.239   1  0.138   0.132 N  0.570      SignalP-noTM
AJD49492.1             0.122  47  0.107  47  0.137   1  0.081   0.094 N  0.570      SignalP-noTM
AJD49493.1             0.206  25  0.260  25  0.481   7  0.361   0.307 N  0.570      SignalP-noTM
AJD49494.1             0.111  63  0.099  63  0.113   5  0.090   0.095 N  0.570      SignalP-noTM
AJD49495.1             0.107  28  0.107  18  0.138   8  0.103   0.105 N  0.570      SignalP-noTM
AJD49496.1             0.144  47  0.120  18  0.159  12  0.139   0.129 N  0.570      SignalP-noTM
AJD49497.1             0.778  22  0.817  22  0.942   6  0.884   0.848 Y  0.570      SignalP-noTM
AJD49498.1             0.139  29  0.173  29  0.357  17  0.219   0.195 N  0.570      SignalP-noTM
AJD49499.1             0.179  13  0.188  13  0.346   9  0.197   0.192 N  0.570      SignalP-noTM
AJD49500.1             0.102   7  0.108  61  0.126  55  0.096   0.102 N  0.570      SignalP-noTM
AJD49501.1             0.148  34  0.119  34  0.128  10  0.091   0.106 N  0.570      SignalP-noTM
AJD49502.1             0.120  38  0.145  11  0.259   4  0.218   0.172 N  0.510      SignalP-TM
AJD49503.1             0.250  13  0.303  13  0.598  11  0.367   0.333 N  0.570      SignalP-noTM
AJD49504.1             0.168  23  0.125  29  0.195   1  0.104   0.117 N  0.510      SignalP-TM
AJD49505.1             0.220  21  0.104  21  0.158   2  0.062   0.088 N  0.510      SignalP-TM
AJD49506.1             0.107  34  0.099  53  0.131   3  0.088   0.094 N  0.570      SignalP-noTM
AJD49507.1             0.157  21  0.121  21  0.159  12  0.091   0.107 N  0.570      SignalP-noTM
AJD49508.1             0.224  51  0.172  28  0.256  24  0.121   0.153 N  0.510      SignalP-TM
AJD49509.1             0.102  55  0.101  11  0.132   3  0.106   0.103 N  0.510      SignalP-TM
AJD49510.1             0.121  41  0.120  41  0.165  40  0.105   0.113 N  0.570      SignalP-noTM
AJD49511.1             0.119  42  0.140  19  0.231   9  0.157   0.146 N  0.510      SignalP-TM
AJD49512.1             0.101  27  0.102  38  0.119   1  0.088   0.096 N  0.570      SignalP-noTM
AJD49513.1             0.189  41  0.139  41  0.193  40  0.129   0.134 N  0.570      SignalP-noTM
AJD49514.1             0.105  29  0.107  11  0.169   2  0.111   0.109 N  0.570      SignalP-noTM
AJD49515.1             0.136  15  0.155  15  0.276  14  0.181   0.167 N  0.570      SignalP-noTM
AJD49516.1             0.114  51  0.113  51  0.154  49  0.087   0.101 N  0.570      SignalP-noTM
AJD49517.1             0.138  23  0.266  20  0.765  11  0.575   0.412 N  0.570      SignalP-noTM
AJD49518.1             0.105  49  0.115  49  0.165  60  0.113   0.114 N  0.510      SignalP-TM
AJD49519.1             0.107  68  0.119  16  0.182  65  0.135   0.125 N  0.510      SignalP-TM
AJD49520.1             0.125  32  0.169  32  0.314  28  0.227   0.191 N  0.510      SignalP-TM
AJD49521.1             0.129  34  0.109  34  0.142   6  0.095   0.102 N  0.570      SignalP-noTM
AJD49522.1             0.124  28  0.180  11  0.409  26  0.325   0.248 N  0.570      SignalP-noTM
AJD49523.1             0.140  33  0.149  33  0.211   8  0.161   0.155 N  0.570      SignalP-noTM
AJD49524.1             0.116  49  0.114  22  0.162  20  0.118   0.116 N  0.510      SignalP-TM
AJD49525.1             0.678  22  0.725  22  0.884  17  0.727   0.726 Y  0.570      SignalP-noTM
AJD49526.1             0.104  34  0.109  34  0.125  43  0.094   0.102 N  0.570      SignalP-noTM
AJD49527.1             0.101  56  0.101  67  0.116  29  0.088   0.095 N  0.570      SignalP-noTM
AJD49528.1             0.141  39  0.135  39  0.181  30  0.108   0.122 N  0.570      SignalP-noTM
AJD49529.1             0.109  55  0.142  11  0.262   1  0.204   0.171 N  0.570      SignalP-noTM
AJD49530.1             0.114   8  0.113  23  0.159  20  0.104   0.108 N  0.570      SignalP-noTM
AJD49531.1             0.119  18  0.108  40  0.121  29  0.092   0.101 N  0.570      SignalP-noTM
AJD49532.1             0.163  47  0.170  47  0.241  38  0.145   0.159 N  0.570      SignalP-noTM
AJD49533.1             0.112  36  0.148  26  0.261  19  0.190   0.168 N  0.570      SignalP-noTM
AJD49534.1             0.189  55  0.157  55  0.214  47  0.120   0.139 N  0.570      SignalP-noTM
AJD49535.1             0.138  33  0.118  33  0.178   7  0.108   0.113 N  0.570      SignalP-noTM
AJD49536.1             0.176  29  0.176  29  0.354   1  0.204   0.189 N  0.570      SignalP-noTM
AJD49537.1             0.299  47  0.182  47  0.165  34  0.115   0.151 N  0.570      SignalP-noTM
AJD49538.1             0.183  39  0.169  39  0.367   1  0.178   0.173 N  0.570      SignalP-noTM
AJD49539.1             0.147  38  0.154  17  0.353  14  0.186   0.169 N  0.570      SignalP-noTM
AJD49540.1             0.145  38  0.136  18  0.250  20  0.127   0.132 N  0.570      SignalP-noTM
AJD49541.1             0.119  19  0.114  11  0.208   1  0.117   0.115 N  0.570      SignalP-noTM
AJD49542.1             0.133  27  0.137  27  0.252  42  0.141   0.139 N  0.570      SignalP-noTM
AJD49543.1             0.185  27  0.201  27  0.404  24  0.176   0.190 N  0.570      SignalP-noTM
AJD49544.1             0.117  56  0.120  27  0.139  16  0.117   0.119 N  0.570      SignalP-noTM
AJD49545.1             0.121  27  0.105  27  0.121   1  0.087   0.097 N  0.570      SignalP-noTM
AJD49546.1             0.102  34  0.165  11  0.442   1  0.249   0.204 N  0.570      SignalP-noTM
AJD49547.1             0.107  21  0.105  21  0.127  11  0.093   0.099 N  0.570      SignalP-noTM
AJD49548.1             0.128  21  0.106  21  0.111  42  0.077   0.092 N  0.570      SignalP-noTM
AJD49549.1             0.795  23  0.816  23  0.936  19  0.856   0.835 Y  0.570      SignalP-noTM
AJD49550.1             0.442  21  0.554  21  0.874   1  0.701   0.623 Y  0.570      SignalP-noTM
AJD49551.1             0.118  34  0.111  34  0.156   1  0.102   0.107 N  0.570      SignalP-noTM
AJD49552.1             0.104  36  0.113  11  0.154   3  0.128   0.120 N  0.570      SignalP-noTM
AJD49553.1             0.228  46  0.356  44  0.712  35  0.409   0.376 N  0.510      SignalP-TM
AJD49554.1             0.113   3  0.102  23  0.149   2  0.097   0.100 N  0.570      SignalP-noTM
AJD49555.1             0.130  20  0.095  11  0.117   1  0.091   0.094 N  0.510      SignalP-TM
AJD49556.1             0.130  41  0.109  41  0.110  39  0.085   0.098 N  0.570      SignalP-noTM
AJD49557.1             0.108  58  0.110  58  0.142  48  0.099   0.105 N  0.570      SignalP-noTM
AJD49558.1             0.120  23  0.104  34  0.189  28  0.089   0.099 N  0.510      SignalP-TM
AJD49559.1             0.133  63  0.136  11  0.235   1  0.187   0.155 N  0.510      SignalP-TM
AJD49560.1             0.100   3  0.110  32  0.136  23  0.100   0.106 N  0.510      SignalP-TM
AJD49561.1             0.107  39  0.104  69  0.114  11  0.088   0.096 N  0.570      SignalP-noTM
AJD49562.1             0.110  66  0.113  34  0.177  32  0.114   0.114 N  0.570      SignalP-noTM
AJD49563.1             0.127  28  0.188  22  0.403   2  0.317   0.248 N  0.570      SignalP-noTM
AJD49564.1             0.319  33  0.373  33  0.897  13  0.687   0.520 N  0.570      SignalP-noTM
AJD49565.1             0.173  41  0.129  41  0.175   1  0.096   0.113 N  0.570      SignalP-noTM
AJD49566.1             0.770  35  0.826  35  0.976  27  0.846   0.835 Y  0.570      SignalP-noTM
AJD49567.1             0.157  21  0.102  21  0.115  40  0.067   0.086 N  0.570      SignalP-noTM
AJD49568.1             0.185  26  0.121  26  0.130   7  0.091   0.107 N  0.570      SignalP-noTM
AJD49569.1             0.123  47  0.103  58  0.112  48  0.081   0.093 N  0.570      SignalP-noTM
AJD49570.1             0.107  20  0.103  63  0.119  58  0.079   0.092 N  0.570      SignalP-noTM
AJD49571.1             0.121  47  0.107  47  0.134   1  0.084   0.098 N  0.510      SignalP-TM
AJD49572.1             0.122  39  0.128  11  0.203   1  0.165   0.145 N  0.570      SignalP-noTM
AJD49573.1             0.103  41  0.150  11  0.310   3  0.241   0.193 N  0.570      SignalP-noTM
AJD49574.1             0.130  57  0.111  48  0.186   1  0.098   0.105 N  0.570      SignalP-noTM
AJD49575.1             0.239  30  0.195  45  0.403  44  0.207   0.200 N  0.510      SignalP-TM
AJD49576.1             0.102  27  0.152  11  0.276   5  0.229   0.188 N  0.570      SignalP-noTM
AJD49577.1             0.114  38  0.096  38  0.135   1  0.079   0.088 N  0.570      SignalP-noTM
AJD49578.1             0.137  24  0.179  24  0.383  28  0.238   0.207 N  0.570      SignalP-noTM
AJD49579.1             0.122  47  0.110  11  0.169   1  0.119   0.115 N  0.570      SignalP-noTM
AJD49580.1             0.114  49  0.104  18  0.146  14  0.104   0.104 N  0.510      SignalP-TM
AJD49581.1             0.269  59  0.166  59  0.168  40  0.117   0.143 N  0.570      SignalP-noTM
AJD49582.1             0.177  21  0.131  21  0.122  12  0.085   0.110 N  0.570      SignalP-noTM
AJD49583.1             0.101  52  0.106  60  0.129  50  0.091   0.099 N  0.570      SignalP-noTM
AJD49584.1             0.136  45  0.108  45  0.140   2  0.088   0.099 N  0.570      SignalP-noTM
AJD49585.1             0.124  38  0.121  38  0.142   2  0.104   0.113 N  0.570      SignalP-noTM
AJD49586.1             0.147  26  0.175  11  0.399   3  0.306   0.237 N  0.570      SignalP-noTM
AJD49587.1             0.730  23  0.823  23  0.958  14  0.922   0.870 Y  0.570      SignalP-noTM
AJD49588.1             0.109  42  0.119  16  0.173  13  0.137   0.127 N  0.570      SignalP-noTM
AJD49589.1             0.106  62  0.105  54  0.119  47  0.087   0.096 N  0.570      SignalP-noTM
AJD49590.1             0.115  50  0.145  11  0.287   1  0.202   0.172 N  0.570      SignalP-noTM
AJD49591.1             0.247  32  0.284  23  0.559  19  0.343   0.312 N  0.570      SignalP-noTM
AJD49592.1             0.229  33  0.221  33  0.406   3  0.243   0.229 N  0.510      SignalP-TM
AJD49593.1             0.137  24  0.114  24  0.135  21  0.082   0.099 N  0.570      SignalP-noTM
AJD49594.1             0.106  13  0.103  34  0.145   3  0.098   0.101 N  0.570      SignalP-noTM
AJD49595.1             0.136  32  0.107  32  0.158   1  0.082   0.098 N  0.510      SignalP-TM
AJD49596.1             0.176  55  0.114  11  0.206   2  0.124   0.117 N  0.510      SignalP-TM
AJD49597.1             0.117  32  0.100  32  0.116   4  0.086   0.094 N  0.570      SignalP-noTM
AJD49598.1             0.106  24  0.185  11  0.497   1  0.332   0.254 N  0.570      SignalP-noTM
AJD49599.1             0.209  28  0.216  36  0.503  33  0.256   0.235 N  0.570      SignalP-noTM
AJD49600.1             0.123  34  0.109  34  0.120  33  0.089   0.099 N  0.570      SignalP-noTM
AJD49601.1             0.134  36  0.149  36  0.283  31  0.195   0.170 N  0.570      SignalP-noTM
AJD49602.1             0.231  36  0.213  36  0.308  31  0.174   0.195 N  0.570      SignalP-noTM
AJD49603.1             0.157  19  0.118  19  0.205   1  0.106   0.112 N  0.570      SignalP-noTM
AJD49604.1             0.103  41  0.134  11  0.238   2  0.174   0.152 N  0.570      SignalP-noTM
AJD49605.1             0.128  35  0.276  19  0.805  12  0.609   0.433 N  0.570      SignalP-noTM
AJD49606.1             0.121  35  0.172  11  0.404   6  0.307   0.235 N  0.570      SignalP-noTM
AJD49607.1             0.141  20  0.182  20  0.315   9  0.250   0.207 N  0.510      SignalP-TM
AJD49608.1             0.113  38  0.108  13  0.133  37  0.117   0.112 N  0.570      SignalP-noTM
AJD49609.1             0.113  58  0.169  11  0.401   3  0.292   0.214 N  0.510      SignalP-TM
AJD49610.1             0.129  38  0.178  20  0.361   9  0.259   0.216 N  0.570      SignalP-noTM
AJD49611.1             0.120  20  0.177  11  0.447   1  0.304   0.237 N  0.570      SignalP-noTM
AJD49612.1             0.133  15  0.210  15  0.570   1  0.360   0.266 N  0.510      SignalP-TM
AJD49613.1             0.229  31  0.179  31  0.194  30  0.125   0.154 N  0.570      SignalP-noTM
AJD49614.1             0.137  23  0.109  60  0.134  50  0.091   0.101 N  0.570      SignalP-noTM
AJD49615.1             0.124  46  0.157  46  0.346  45  0.124   0.141 N  0.570      SignalP-noTM
AJD49616.1             0.132  28  0.182  28  0.403  24  0.263   0.220 N  0.570      SignalP-noTM
AJD49617.1             0.155  36  0.182  36  0.322  21  0.235   0.202 N  0.510      SignalP-TM
AJD49618.1             0.117  16  0.144  16  0.219   6  0.171   0.156 N  0.570      SignalP-noTM
AJD49619.1             0.291  24  0.164  24  0.149   6  0.109   0.138 N  0.570      SignalP-noTM
AJD49620.1             0.158  28  0.126  17  0.190  16  0.139   0.131 N  0.510      SignalP-TM
AJD49621.1             0.280  24  0.451  24  0.885   1  0.761   0.597 Y  0.570      SignalP-noTM
AJD49622.1             0.204  20  0.366  20  0.896   1  0.701   0.523 N  0.570      SignalP-noTM
AJD49623.1             0.159  21  0.126  21  0.138  42  0.082   0.106 N  0.570      SignalP-noTM
AJD49624.1             0.116  28  0.107  28  0.129  12  0.095   0.101 N  0.570      SignalP-noTM
AJD49625.1             0.226  25  0.216  25  0.362  21  0.202   0.209 N  0.570      SignalP-noTM
AJD49626.1             0.252  25  0.160  25  0.194   1  0.119   0.140 N  0.570      SignalP-noTM
AJD49627.1             0.198  35  0.218  35  0.385  31  0.168   0.200 N  0.510      SignalP-TM
AJD49628.1             0.154  56  0.175  24  0.293  18  0.232   0.196 N  0.510      SignalP-TM
AJD49629.1             0.130  28  0.139  28  0.197  23  0.144   0.141 N  0.570      SignalP-noTM
AJD49630.1             0.149  50  0.196  27  0.331  23  0.224   0.207 N  0.510      SignalP-TM
AJD49631.1             0.105  34  0.098  34  0.123  31  0.080   0.090 N  0.570      SignalP-noTM
AJD49632.1             0.111  28  0.112  28  0.186   1  0.114   0.113 N  0.570      SignalP-noTM
AJD49633.1             0.435  31  0.560  31  0.956  24  0.822   0.683 Y  0.570      SignalP-noTM
AJD49634.1             0.107  27  0.130  68  0.213  62  0.108   0.122 N  0.510      SignalP-TM
AJD49635.1             0.109  24  0.143  11  0.255   2  0.209   0.168 N  0.510      SignalP-TM
AJD49636.1             0.114  39  0.099  23  0.126  12  0.084   0.093 N  0.510      SignalP-TM
AJD49637.1             0.679  27  0.777  27  0.963  11  0.910   0.839 Y  0.570      SignalP-noTM
AJD49638.1             0.253  22  0.441  22  0.916  19  0.777   0.599 Y  0.570      SignalP-noTM
AJD49639.1             0.224  21  0.165  21  0.310   2  0.183   0.172 N  0.510      SignalP-TM
AJD49640.1             0.162  28  0.353  28  0.869  17  0.767   0.548 N  0.570      SignalP-noTM
AJD49641.1             0.142  46  0.120  22  0.168  20  0.125   0.122 N  0.570      SignalP-noTM
AJD49642.1             0.122  35  0.121  11  0.210   4  0.150   0.134 N  0.570      SignalP-noTM
AJD49643.1             0.294  44  0.215  44  0.283  40  0.143   0.181 N  0.570      SignalP-noTM
AJD49644.1             0.121  33  0.115  33  0.143   1  0.108   0.112 N  0.570      SignalP-noTM
AJD49645.1             0.151  30  0.190  30  0.433   1  0.298   0.241 N  0.570      SignalP-noTM
AJD49646.1             0.109  61  0.123  11  0.210   1  0.144   0.133 N  0.570      SignalP-noTM
AJD49647.1             0.110  38  0.116  13  0.164   5  0.138   0.124 N  0.510      SignalP-TM
AJD49648.1             0.665  29  0.491  29  0.439  24  0.326   0.430 N  0.510      SignalP-TM
AJD49649.1             0.854  22  0.896  22  0.973  14  0.921   0.908 Y  0.570      SignalP-noTM
AJD49650.1             0.131  34  0.147  34  0.229  30  0.131   0.141 N  0.510      SignalP-TM
AJD49651.1             0.116  56  0.120  12  0.178   5  0.145   0.132 N  0.570      SignalP-noTM
AJD49652.1             0.236  22  0.228  22  0.307   1  0.218   0.224 N  0.570      SignalP-noTM
AJD49653.1             0.190  52  0.140  52  0.138  50  0.087   0.115 N  0.570      SignalP-noTM
AJD49654.1             0.159  23  0.144  23  0.254  40  0.131   0.138 N  0.570      SignalP-noTM
AJD49655.1             0.153  26  0.220  20  0.548  16  0.324   0.269 N  0.570      SignalP-noTM
AJD49656.1             0.106  32  0.117  11  0.197   2  0.138   0.127 N  0.570      SignalP-noTM
AJD49657.1             0.183  32  0.166  32  0.235  28  0.117   0.143 N  0.570      SignalP-noTM
AJD49658.1             0.130  49  0.117  49  0.196  48  0.094   0.106 N  0.570      SignalP-noTM
AJD49659.1             0.109  25  0.166  11  0.365   2  0.280   0.208 N  0.510      SignalP-TM
AJD49660.1             0.125  23  0.110  56  0.148  34  0.090   0.100 N  0.570      SignalP-noTM
AJD49661.1             0.116  37  0.168  37  0.401  35  0.225   0.189 N  0.510      SignalP-TM
AJD49662.1             0.185  46  0.172  27  0.322  13  0.259   0.204 N  0.510      SignalP-TM
AJD49663.1             0.116  36  0.107  36  0.123  32  0.079   0.094 N  0.570      SignalP-noTM
AJD49664.1             0.451  24  0.608  24  0.914   1  0.822   0.709 Y  0.570      SignalP-noTM
AJD49665.1             0.169  25  0.326  20  0.919   7  0.824   0.560 N  0.570      SignalP-noTM
AJD49666.1             0.178  35  0.145  35  0.174  32  0.112   0.129 N  0.570      SignalP-noTM
AJD49667.1             0.107  59  0.107  22  0.144  13  0.109   0.108 N  0.570      SignalP-noTM
AJD49668.1             0.738  24  0.819  24  0.962  20  0.894   0.854 Y  0.570      SignalP-noTM
AJD49669.1             0.125  49  0.115  49  0.130  47  0.090   0.103 N  0.570      SignalP-noTM
AJD49670.1             0.107  65  0.106  16  0.132   5  0.111   0.108 N  0.570      SignalP-noTM
AJD49671.1             0.196  26  0.168  26  0.310  25  0.138   0.154 N  0.570      SignalP-noTM
AJD49672.1             0.133  52  0.161  11  0.394   1  0.234   0.195 N  0.570      SignalP-noTM
AJD49673.1             0.108  52  0.121  13  0.179   4  0.147   0.133 N  0.570      SignalP-noTM
AJD49674.1             0.128  23  0.101  23  0.142   1  0.083   0.092 N  0.570      SignalP-noTM
AJD49675.1             0.188  21  0.139  21  0.128  18  0.095   0.118 N  0.570      SignalP-noTM
AJD49676.1             0.159  52  0.146  52  0.324  50  0.102   0.125 N  0.570      SignalP-noTM
AJD49677.1             0.113  47  0.129  11  0.225   1  0.163   0.145 N  0.570      SignalP-noTM
AJD49678.1             0.768  23  0.805  23  0.877  22  0.841   0.822 Y  0.570      SignalP-noTM
AJD49679.1             0.199  34  0.361  21  0.919  19  0.827   0.580 Y  0.570      SignalP-noTM
AJD49680.1             0.393  29  0.438  29  0.680  25  0.422   0.432 N  0.510      SignalP-TM
AJD49681.1             0.206  31  0.345  31  0.723  24  0.553   0.422 N  0.510      SignalP-TM
AJD49682.1             0.125  16  0.112  35  0.158  24  0.101   0.108 N  0.510      SignalP-TM
AJD49683.1             0.142  56  0.120  56  0.147  63  0.100   0.111 N  0.570      SignalP-noTM
AJD49684.1             0.389  21  0.598  21  0.952   1  0.920   0.749 Y  0.570      SignalP-noTM
AJD49685.1             0.169  25  0.158  25  0.280   2  0.159   0.159 N  0.570      SignalP-noTM
AJD49686.1             0.342  43  0.200  43  0.180  31  0.104   0.155 N  0.570      SignalP-noTM
AJD49687.1             0.130  38  0.141  38  0.278  28  0.158   0.148 N  0.510      SignalP-TM
AJD49688.1             0.255  25  0.383  25  0.876   1  0.671   0.518 N  0.570      SignalP-noTM
AJD49689.1             0.117  36  0.114  11  0.179   1  0.124   0.119 N  0.570      SignalP-noTM
AJD49690.1             0.108  20  0.107  31  0.135  16  0.099   0.104 N  0.510      SignalP-TM
AJD49691.1             0.740  26  0.747  26  0.880   5  0.788   0.766 Y  0.570      SignalP-noTM
AJD49692.1             0.704  19  0.691  19  0.832  17  0.676   0.684 Y  0.570      SignalP-noTM
AJD49693.1             0.105  17  0.133  17  0.198   8  0.165   0.148 N  0.570      SignalP-noTM
AJD49694.1             0.110  67  0.129  20  0.208  13  0.142   0.134 N  0.510      SignalP-TM
AJD49695.1             0.108   6  0.110  44  0.126  35  0.099   0.105 N  0.570      SignalP-noTM
AJD49696.1             0.117  61  0.116  61  0.134  49  0.106   0.111 N  0.570      SignalP-noTM
AJD49697.1             0.130  46  0.123  11  0.240   1  0.141   0.132 N  0.570      SignalP-noTM
AJD49698.1             0.149  46  0.132  11  0.221   2  0.176   0.153 N  0.570      SignalP-noTM
AJD49699.1             0.105  68  0.103  68  0.106  59  0.088   0.096 N  0.570      SignalP-noTM
AJD49700.1             0.116  25  0.111  25  0.140  25  0.092   0.102 N  0.570      SignalP-noTM
AJD49701.1             0.116  14  0.110  59  0.133  51  0.107   0.109 N  0.570      SignalP-noTM
AJD49702.1             0.120  48  0.232  37  0.652  33  0.330   0.278 N  0.570      SignalP-noTM
AJD49703.1             0.178  18  0.157  18  0.251   1  0.159   0.158 N  0.570      SignalP-noTM
AJD49704.1             0.150  10  0.124  48  0.210  39  0.109   0.117 N  0.570      SignalP-noTM
AJD49705.1             0.124  47  0.110  20  0.151  13  0.107   0.109 N  0.570      SignalP-noTM
AJD49706.1             0.140  30  0.151  45  0.309  38  0.171   0.160 N  0.570      SignalP-noTM
AJD49707.1             0.116  48  0.103  48  0.122  43  0.082   0.093 N  0.570      SignalP-noTM
AJD49708.1             0.122  31  0.198  14  0.540  12  0.392   0.289 N  0.570      SignalP-noTM
AJD49709.1             0.105  68  0.114  14  0.151  11  0.132   0.123 N  0.570      SignalP-noTM
AJD49710.1             0.169  60  0.129  60  0.134   1  0.085   0.109 N  0.570      SignalP-noTM
AJD49711.1             0.114  33  0.108  33  0.147  32  0.089   0.099 N  0.570      SignalP-noTM
AJD49712.1             0.142  20  0.128  20  0.212   5  0.138   0.133 N  0.570      SignalP-noTM
AJD49713.1             0.192  22  0.273  22  0.617  13  0.381   0.313 N  0.510      SignalP-TM
AJD49714.1             0.165  34  0.222  34  0.467  20  0.295   0.257 N  0.570      SignalP-noTM
AJD49715.1             0.296  38  0.187  38  0.241  18  0.155   0.172 N  0.570      SignalP-noTM
AJD49716.1             0.118  28  0.110  50  0.120   3  0.095   0.103 N  0.570      SignalP-noTM
AJD49717.1             0.371  23  0.330  23  0.539  22  0.234   0.294 N  0.510      SignalP-TM
AJD49718.1             0.148  26  0.115  26  0.116  20  0.088   0.103 N  0.570      SignalP-noTM
AJD49719.1             0.116  36  0.131  36  0.281  29  0.144   0.137 N  0.570      SignalP-noTM
AJD49720.1             0.110  37  0.105  69  0.117  54  0.096   0.101 N  0.570      SignalP-noTM
AJD49721.1             0.180  24  0.198  24  0.346  19  0.230   0.213 N  0.570      SignalP-noTM
AJD49722.1             0.148  50  0.132  50  0.143   7  0.116   0.124 N  0.570      SignalP-noTM
AJD49723.1             0.214  23  0.198  23  0.229  12  0.184   0.191 N  0.570      SignalP-noTM
AJD49724.1             0.130  27  0.114  12  0.146   6  0.128   0.119 N  0.510      SignalP-TM
AJD49725.1             0.131  34  0.138  34  0.279   1  0.123   0.132 N  0.510      SignalP-TM
AJD49726.1             0.163  40  0.170  12  0.366   8  0.305   0.220 N  0.510      SignalP-TM
AJD49727.1             0.206  62  0.179  21  0.260  20  0.170   0.176 N  0.510      SignalP-TM
AJD49728.1             0.152  39  0.102  55  0.131   1  0.067   0.089 N  0.510      SignalP-TM
AJD49729.1             0.293  26  0.368  19  0.575  13  0.499   0.417 N  0.510      SignalP-TM
AJD49730.1             0.123  19  0.111  19  0.138   9  0.092   0.102 N  0.570      SignalP-noTM
AJD49731.1             0.144  42  0.130  18  0.180  16  0.137   0.133 N  0.570      SignalP-noTM
AJD49732.1             0.100  60  0.105  60  0.115  48  0.082   0.094 N  0.570      SignalP-noTM
AJD49733.1             0.135  52  0.119  52  0.166   2  0.103   0.111 N  0.570      SignalP-noTM
AJD49734.1             0.125  51  0.134  12  0.232   1  0.169   0.150 N  0.570      SignalP-noTM
AJD49735.1             0.122  29  0.126  29  0.227  26  0.128   0.127 N  0.570      SignalP-noTM
AJD49736.1             0.211  22  0.284  22  0.728  12  0.401   0.339 N  0.570      SignalP-noTM
AJD49737.1             0.186  63  0.135  63  0.139   8  0.100   0.119 N  0.570      SignalP-noTM
AJD49738.1             0.150  29  0.134  29  0.236  10  0.150   0.140 N  0.510      SignalP-TM
AJD49739.1             0.106  54  0.099  37  0.130   1  0.090   0.095 N  0.570      SignalP-noTM
AJD49740.1             0.253  47  0.139  47  0.136  16  0.086   0.119 N  0.510      SignalP-TM
AJD49741.1             0.127  63  0.112  63  0.108  49  0.086   0.100 N  0.570      SignalP-noTM
AJD49742.1             0.118  23  0.121  23  0.175  32  0.129   0.125 N  0.570      SignalP-noTM
AJD49743.1             0.132  22  0.180  22  0.449  13  0.257   0.216 N  0.570      SignalP-noTM
AJD49744.1             0.100  10  0.119  11  0.171   2  0.146   0.132 N  0.570      SignalP-noTM
AJD49745.1             0.111  17  0.138  57  0.258  51  0.135   0.136 N  0.570      SignalP-noTM
AJD49746.1             0.144  31  0.128  31  0.187   6  0.130   0.129 N  0.570      SignalP-noTM
AJD49747.1             0.128  53  0.124  53  0.224  43  0.099   0.112 N  0.570      SignalP-noTM
AJD49748.1             0.141  38  0.165  38  0.461  32  0.150   0.158 N  0.570      SignalP-noTM
AJD49749.1             0.125  30  0.128  18  0.268  13  0.134   0.131 N  0.570      SignalP-noTM
AJD49750.1             0.141  24  0.194  12  0.504  11  0.378   0.281 N  0.570      SignalP-noTM
AJD49751.1             0.178  56  0.104  11  0.154   4  0.116   0.109 N  0.510      SignalP-TM
AJD49752.1             0.116  27  0.112  22  0.147  36  0.116   0.114 N  0.570      SignalP-noTM
AJD49753.1             0.753  19  0.791  19  0.894  17  0.831   0.810 Y  0.570      SignalP-noTM
AJD49754.1             0.151  19  0.235  19  0.460  12  0.357   0.280 N  0.510      SignalP-TM
AJD49755.1             0.171  62  0.129  62  0.177   4  0.102   0.116 N  0.570      SignalP-noTM
AJD49756.1             0.742  23  0.679  23  0.851   1  0.675   0.677 Y  0.570      SignalP-noTM
AJD49757.1             0.147  19  0.280  17  0.724  13  0.497   0.382 N  0.570      SignalP-noTM
AJD49758.1             0.146  33  0.165  11  0.367   5  0.289   0.211 N  0.510      SignalP-TM
AJD49759.1             0.217  23  0.444  23  0.951   1  0.905   0.661 Y  0.570      SignalP-noTM
AJD49760.1             0.131  24  0.119  24  0.166   1  0.118   0.119 N  0.570      SignalP-noTM
AJD49761.1             0.129  29  0.143  12  0.304   1  0.185   0.159 N  0.510      SignalP-TM
AJD49762.1             0.144  21  0.171  34  0.355  29  0.205   0.187 N  0.570      SignalP-noTM
AJD49763.1             0.159  20  0.160  20  0.210   2  0.163   0.161 N  0.510      SignalP-TM
AJD49764.1             0.104  55  0.108  37  0.144   2  0.109   0.109 N  0.570      SignalP-noTM
AJD49765.1             0.121  31  0.108  31  0.128   1  0.095   0.102 N  0.570      SignalP-noTM
AJD49766.1             0.177  26  0.189  26  0.293  23  0.200   0.193 N  0.510      SignalP-TM
AJD49767.1             0.291  21  0.522  21  0.973   9  0.937   0.717 Y  0.570      SignalP-noTM
AJD49768.1             0.362  26  0.542  26  0.961  21  0.802   0.664 Y  0.570      SignalP-noTM
AJD49769.1             0.283  23  0.474  23  0.888   9  0.812   0.633 Y  0.570      SignalP-noTM
AJD49770.1             0.105  22  0.103  11  0.137   2  0.109   0.106 N  0.570      SignalP-noTM
AJD49771.1             0.450  40  0.148  11  0.305   2  0.228   0.177 N  0.510      SignalP-TM
AJD49772.1             0.119  34  0.138  16  0.249   4  0.193   0.164 N  0.570      SignalP-noTM
AJD49773.1             0.126  59  0.103  59  0.107  70  0.084   0.094 N  0.570      SignalP-noTM
AJD49774.1             0.184  61  0.241  23  0.495  20  0.344   0.279 N  0.510      SignalP-TM
AJD49775.1             0.160  56  0.113  56  0.166  17  0.097   0.106 N  0.570      SignalP-noTM
AJD49776.1             0.269  19  0.204  19  0.213  31  0.155   0.181 N  0.570      SignalP-noTM
AJD49777.1             0.120  40  0.121  40  0.172  38  0.110   0.116 N  0.570      SignalP-noTM
AJD49778.1             0.102  40  0.112  54  0.157  44  0.089   0.101 N  0.570      SignalP-noTM
AJD49779.1             0.102  36  0.108  13  0.150   7  0.121   0.114 N  0.570      SignalP-noTM
AJD49780.1             0.134  35  0.137  11  0.326   1  0.172   0.153 N  0.570      SignalP-noTM
AJD49781.1             0.138  24  0.127  30  0.167  22  0.119   0.123 N  0.570      SignalP-noTM
AJD49782.1             0.165  29  0.167  29  0.275  34  0.172   0.170 N  0.570      SignalP-noTM
AJD49783.1             0.207  25  0.186  25  0.310   4  0.186   0.186 N  0.570      SignalP-noTM
AJD49784.1             0.120  25  0.103  25  0.142  22  0.087   0.095 N  0.570      SignalP-noTM
AJD49785.1             0.177  25  0.157  25  0.319   1  0.167   0.161 N  0.570      SignalP-noTM
AJD49786.1             0.112  37  0.152  22  0.310  16  0.210   0.179 N  0.570      SignalP-noTM
AJD49787.1             0.129  22  0.146  11  0.279   1  0.206   0.175 N  0.570      SignalP-noTM
AJD49788.1             0.151  42  0.143  42  0.209  38  0.112   0.132 N  0.510      SignalP-TM
AJD49789.1             0.512  23  0.687  23  0.963  16  0.919   0.796 Y  0.570      SignalP-noTM
AJD49790.1             0.152  42  0.155  42  0.228  37  0.104   0.136 N  0.510      SignalP-TM
AJD49791.1             0.152  19  0.244  19  0.500  17  0.406   0.304 N  0.510      SignalP-TM
AJD49792.1             0.182  52  0.204  52  0.374   4  0.177   0.191 N  0.570      SignalP-noTM
AJD49793.1             0.103  64  0.100  42  0.113  36  0.094   0.097 N  0.570      SignalP-noTM
AJD49794.1             0.154  27  0.119  55  0.175  49  0.104   0.112 N  0.570      SignalP-noTM
AJD49795.1             0.115  18  0.147  11  0.287   1  0.200   0.172 N  0.570      SignalP-noTM
AJD49796.1             0.116  45  0.102  56  0.141   3  0.092   0.097 N  0.570      SignalP-noTM
AJD49797.1             0.110  29  0.101  50  0.124   9  0.091   0.096 N  0.570      SignalP-noTM
AJD49798.1             0.150  68  0.143  15  0.278  10  0.200   0.170 N  0.570      SignalP-noTM
AJD49799.1             0.131  62  0.130  44  0.214  42  0.124   0.128 N  0.570      SignalP-noTM
AJD49800.1             0.131  35  0.142  22  0.208   1  0.167   0.154 N  0.570      SignalP-noTM
AJD49801.1             0.531  27  0.630  27  0.927  16  0.787   0.704 Y  0.570      SignalP-noTM
AJD49802.1             0.117  36  0.109  43  0.133  38  0.095   0.103 N  0.570      SignalP-noTM
AJD49803.1             0.292  33  0.221  33  0.216  31  0.134   0.189 N  0.510      SignalP-TM
AJD49804.1             0.153  21  0.132  11  0.265   4  0.178   0.153 N  0.570      SignalP-noTM
AJD49805.1             0.104  52  0.106  25  0.149  16  0.104   0.105 N  0.570      SignalP-noTM
AJD49806.1             0.192  46  0.173  46  0.295  41  0.127   0.151 N  0.570      SignalP-noTM
AJD49807.1             0.120  58  0.113  31  0.142  25  0.098   0.106 N  0.570      SignalP-noTM
AJD49808.1             0.146  20  0.131  20  0.240   1  0.136   0.133 N  0.570      SignalP-noTM
AJD49809.1             0.137  24  0.132  20  0.198  10  0.142   0.137 N  0.570      SignalP-noTM
AJD49810.1             0.130  21  0.158  21  0.247  19  0.180   0.168 N  0.570      SignalP-noTM
AJD49811.1             0.150  29  0.123  29  0.219   2  0.120   0.122 N  0.570      SignalP-noTM
AJD49812.1             0.155  20  0.129  20  0.168  18  0.106   0.118 N  0.570      SignalP-noTM
AJD49813.1             0.116  21  0.116  21  0.143   5  0.114   0.115 N  0.570      SignalP-noTM
AJD49814.1             0.194  24  0.168  24  0.204   2  0.159   0.163 N  0.570      SignalP-noTM
AJD49815.1             0.143  57  0.181  30  0.349  24  0.260   0.211 N  0.510      SignalP-TM
AJD49816.1             0.152  52  0.115  52  0.119  31  0.083   0.100 N  0.570      SignalP-noTM
AJD49817.1             0.117  30  0.175  30  0.416  16  0.228   0.200 N  0.570      SignalP-noTM
AJD49818.1             0.130  21  0.108  21  0.133   1  0.093   0.101 N  0.570      SignalP-noTM
AJD49819.1             0.129  27  0.184  27  0.417  19  0.229   0.205 N  0.570      SignalP-noTM
AJD49820.1             0.106  52  0.109  11  0.153   3  0.123   0.116 N  0.570      SignalP-noTM
AJD49821.1             0.112  51  0.162  11  0.328   4  0.268   0.212 N  0.570      SignalP-noTM
AJD49822.1             0.159  36  0.132  36  0.158  49  0.096   0.115 N  0.570      SignalP-noTM
AJD49823.1             0.824  21  0.868  21  0.953  17  0.917   0.891 Y  0.570      SignalP-noTM
AJD49824.1             0.309  42  0.251  42  0.362  33  0.130   0.206 N  0.510      SignalP-TM
AJD49825.1             0.119  22  0.105  22  0.115  41  0.090   0.098 N  0.570      SignalP-noTM
AJD49826.1             0.109  21  0.107  36  0.122  29  0.091   0.099 N  0.570      SignalP-noTM
AJD49827.1             0.588  30  0.733  30  0.954  27  0.890   0.807 Y  0.570      SignalP-noTM
AJD49828.1             0.178  42  0.143  42  0.216   1  0.109   0.127 N  0.570      SignalP-noTM
AJD49829.1             0.281  32  0.230  32  0.297  29  0.143   0.198 N  0.510      SignalP-TM
AJD49830.1             0.104  30  0.110  45  0.137  40  0.090   0.100 N  0.570      SignalP-noTM
AJD49831.1             0.151  27  0.201  11  0.509   6  0.419   0.303 N  0.570      SignalP-noTM
AJD49832.1             0.114  24  0.160  15  0.355  12  0.250   0.203 N  0.570      SignalP-noTM
AJD49833.1             0.102  49  0.096  27  0.132   2  0.085   0.091 N  0.570      SignalP-noTM
AJD49834.1             0.173  21  0.346  21  0.858  12  0.696   0.511 N  0.570      SignalP-noTM
AJD49835.1             0.366  23  0.544  23  0.940  15  0.844   0.685 Y  0.570      SignalP-noTM
AJD49836.1             0.122  34  0.119  11  0.176   2  0.151   0.131 N  0.510      SignalP-TM
AJD49837.1             0.106  24  0.103  42  0.128  32  0.079   0.092 N  0.570      SignalP-noTM
AJD49838.1             0.154  52  0.110  63  0.175   1  0.082   0.099 N  0.510      SignalP-TM
AJD49839.1             0.134  21  0.123  21  0.182   1  0.118   0.120 N  0.570      SignalP-noTM
AJD49840.1             0.224  31  0.299  31  0.652  13  0.444   0.367 N  0.570      SignalP-noTM
AJD49841.1             0.122  42  0.164  11  0.405   2  0.252   0.206 N  0.570      SignalP-noTM
AJD49842.1             0.229  29  0.420  18  0.954  17  0.935   0.662 Y  0.570      SignalP-noTM
AJD49843.1             0.740  21  0.836  21  0.976  18  0.932   0.881 Y  0.570      SignalP-noTM
AJD49844.1             0.125  32  0.113  32  0.144  31  0.085   0.100 N  0.570      SignalP-noTM
AJD49845.1             0.408  67  0.253  25  0.574  21  0.504   0.346 N  0.510      SignalP-TM
AJD49846.1             0.282  24  0.344  24  0.826  12  0.545   0.438 N  0.570      SignalP-noTM
AJD49847.1             0.294  24  0.496  24  0.949   5  0.877   0.675 Y  0.570      SignalP-noTM
AJD49848.1             0.643  26  0.759  26  0.961  23  0.902   0.826 Y  0.570      SignalP-noTM
AJD49849.1             0.610  26  0.750  26  0.964  22  0.917   0.828 Y  0.570      SignalP-noTM
AJD49850.1             0.153  23  0.117  23  0.123  22  0.084   0.102 N  0.570      SignalP-noTM
AJD49851.1             0.143  21  0.340  21  0.883  15  0.826   0.568 N  0.570      SignalP-noTM
AJD49852.1             0.290  24  0.515  24  0.945  19  0.895   0.694 Y  0.570      SignalP-noTM
AJD49853.1             0.224  22  0.211  22  0.304  14  0.194   0.203 N  0.570      SignalP-noTM
AJD49854.1             0.133  42  0.100  26  0.129   7  0.099   0.099 N  0.510      SignalP-TM
AJD49855.1             0.112  23  0.117  11  0.165   1  0.138   0.127 N  0.570      SignalP-noTM
AJD49856.1             0.231  29  0.389  23  0.871  15  0.761   0.564 N  0.570      SignalP-noTM
AJD49857.1             0.163  22  0.144  22  0.158  21  0.122   0.134 N  0.570      SignalP-noTM
AJD49858.1             0.231  25  0.253  25  0.378  16  0.291   0.267 N  0.510      SignalP-TM
AJD49859.1             0.117  32  0.157  11  0.339   2  0.249   0.191 N  0.510      SignalP-TM
AJD49860.1             0.504  30  0.602  30  0.972  15  0.842   0.715 Y  0.570      SignalP-noTM
AJD49861.1             0.123  52  0.111  67  0.135  61  0.091   0.103 N  0.510      SignalP-TM
AJD49862.1             0.650  18  0.743  18  0.936  14  0.838   0.788 Y  0.570      SignalP-noTM
AJD49863.1             0.129  23  0.120  23  0.193   1  0.119   0.120 N  0.570      SignalP-noTM
AJD49864.1             0.170  41  0.147  11  0.340   1  0.199   0.171 N  0.570      SignalP-noTM
AJD49865.1             0.357  28  0.262  28  0.512  39  0.233   0.248 N  0.570      SignalP-noTM
AJD49866.1             0.113  33  0.100  33  0.126  37  0.091   0.096 N  0.570      SignalP-noTM
AJD49867.1             0.156  21  0.093  70  0.106  68  0.051   0.077 N  0.510      SignalP-TM
AJD49868.1             0.215  21  0.236  21  0.436   2  0.276   0.251 N  0.510      SignalP-TM
AJD49869.1             0.237  24  0.303  24  0.645  23  0.362   0.330 N  0.570      SignalP-noTM
AJD49870.1             0.126  66  0.138  66  0.187  64  0.113   0.129 N  0.510      SignalP-TM
AJD49871.1             0.133  16  0.161  16  0.349  11  0.200   0.179 N  0.570      SignalP-noTM
AJD49872.1             0.148  19  0.141  19  0.290  30  0.153   0.147 N  0.570      SignalP-noTM
AJD49873.1             0.152  23  0.114  40  0.133  32  0.085   0.100 N  0.570      SignalP-noTM
AJD49874.1             0.113  47  0.139  11  0.274   1  0.185   0.160 N  0.570      SignalP-noTM
AJD49875.1             0.109  56  0.107  22  0.138  21  0.086   0.099 N  0.510      SignalP-TM
AJD49876.1             0.184  24  0.189  24  0.228  17  0.186   0.188 N  0.570      SignalP-noTM
AJD49877.1             0.166  31  0.149  11  0.331   3  0.219   0.182 N  0.570      SignalP-noTM
AJD49878.1             0.124  28  0.135  11  0.241   1  0.177   0.155 N  0.570      SignalP-noTM
AJD49879.1             0.108  44  0.124  12  0.170  11  0.145   0.134 N  0.570      SignalP-noTM
AJD49880.1             0.153  42  0.149  42  0.263  50  0.151   0.150 N  0.570      SignalP-noTM
AJD49881.1             0.144  55  0.136  24  0.266   1  0.159   0.147 N  0.570      SignalP-noTM
AJD49882.1             0.142  28  0.170  11  0.418   2  0.291   0.227 N  0.570      SignalP-noTM
AJD49883.1             0.116  31  0.093  16  0.119  11  0.083   0.089 N  0.510      SignalP-TM
AJD49884.1             0.119  41  0.109  41  0.123  40  0.088   0.099 N  0.570      SignalP-noTM
AJD49885.1             0.171  50  0.169  30  0.362   3  0.210   0.188 N  0.570      SignalP-noTM
AJD49886.1             0.118  39  0.156  24  0.282  41  0.203   0.178 N  0.570      SignalP-noTM
AJD49887.1             0.102  54  0.101  70  0.115  14  0.095   0.098 N  0.570      SignalP-noTM
AJD49888.1             0.105  28  0.104  37  0.121  27  0.086   0.095 N  0.570      SignalP-noTM
AJD49889.1             0.130  39  0.096  67  0.127  65  0.067   0.085 N  0.510      SignalP-TM
AJD49890.1             0.146  20  0.244  20  0.542   9  0.395   0.315 N  0.570      SignalP-noTM
AJD49891.1             0.121  26  0.120  19  0.205  16  0.113   0.117 N  0.570      SignalP-noTM
AJD49892.1             0.366  28  0.289  28  0.729   6  0.398   0.340 N  0.570      SignalP-noTM
AJD49893.1             0.264  22  0.165  22  0.233  54  0.104   0.136 N  0.570      SignalP-noTM
AJD49894.1             0.112  52  0.139  21  0.251  15  0.175   0.153 N  0.510      SignalP-TM
AJD49895.1             0.231  43  0.220  30  0.475   1  0.337   0.275 N  0.570      SignalP-noTM
AJD49896.1             0.155  56  0.124  56  0.142  54  0.083   0.105 N  0.570      SignalP-noTM
AJD49897.1             0.234  19  0.125  19  0.249  48  0.064   0.096 N  0.570      SignalP-noTM
AJD49898.1             0.897  19  0.937  19  0.987  13  0.963   0.949 Y  0.570      SignalP-noTM
AJD49899.1             0.129  32  0.107  32  0.117   1  0.086   0.097 N  0.570      SignalP-noTM
AJD49900.1             0.130  30  0.114  30  0.192  39  0.089   0.102 N  0.570      SignalP-noTM
AJD49901.1             0.109  36  0.108  11  0.151   7  0.127   0.115 N  0.510      SignalP-TM
AJD49902.1             0.202  28  0.195  28  0.318   2  0.215   0.202 N  0.510      SignalP-TM
AJD49903.1             0.253  44  0.170  44  0.153  34  0.100   0.144 N  0.510      SignalP-TM
AJD49904.1             0.396  22  0.339  22  0.576  14  0.286   0.314 N  0.570      SignalP-noTM
AJD49905.1             0.109  64  0.136  11  0.278   1  0.177   0.156 N  0.570      SignalP-noTM
AJD49906.1             0.109  44  0.115  44  0.174  42  0.109   0.112 N  0.570      SignalP-noTM
AJD49907.1             0.101  47  0.102  47  0.133   1  0.085   0.094 N  0.570      SignalP-noTM
AJD49908.1             0.233  56  0.180  56  0.295   1  0.163   0.172 N  0.570      SignalP-noTM
AJD49909.1             0.210  58  0.216  12  0.554  10  0.464   0.333 N  0.570      SignalP-noTM
AJD49910.1             0.135  25  0.281  13  0.803  11  0.652   0.455 N  0.570      SignalP-noTM
AJD49911.1             0.160  24  0.265  16  0.755   3  0.614   0.429 N  0.570      SignalP-noTM
AJD49912.1             0.115  23  0.105  39  0.117  28  0.087   0.097 N  0.570      SignalP-noTM
AJD49913.1             0.145  16  0.340  16  0.879  15  0.808   0.560 N  0.570      SignalP-noTM
AJD49914.1             0.209  29  0.226  29  0.556  14  0.366   0.292 N  0.570      SignalP-noTM
AJD49915.1             0.621  21  0.675  21  0.902  17  0.699   0.686 Y  0.570      SignalP-noTM
AJD49916.1             0.118  64  0.109  11  0.148   1  0.116   0.113 N  0.570      SignalP-noTM
AJD49917.1             0.528  20  0.210  20  0.294  43  0.116   0.175 N  0.510      SignalP-TM
AJD49918.1             0.285  29  0.155  29  0.271   1  0.123   0.143 N  0.510      SignalP-TM
AJD49919.1             0.193  22  0.168  22  0.187  21  0.137   0.153 N  0.570      SignalP-noTM
AJD49920.1             0.196  50  0.219  23  0.496  14  0.280   0.241 N  0.510      SignalP-TM
AJD49921.1             0.199  32  0.112  32  0.125   1  0.062   0.093 N  0.510      SignalP-TM
AJD49922.1             0.131  56  0.187  56  0.566  50  0.148   0.169 N  0.570      SignalP-noTM
AJD49923.1             0.138  21  0.141  38  0.278  37  0.130   0.137 N  0.510      SignalP-TM
AJD49924.1             0.220  28  0.329  28  0.847  24  0.505   0.412 N  0.570      SignalP-noTM
AJD49925.1             0.661  21  0.752  21  0.927   1  0.865   0.805 Y  0.570      SignalP-noTM
AJD49926.1             0.178  31  0.140  31  0.158  13  0.102   0.122 N  0.570      SignalP-noTM
AJD49927.1             0.117  24  0.108  24  0.110   1  0.094   0.102 N  0.570      SignalP-noTM
AJD49928.1             0.104  33  0.100  46  0.110  34  0.079   0.090 N  0.570      SignalP-noTM
AJD49929.1             0.146  38  0.118  54  0.213  53  0.097   0.108 N  0.570      SignalP-noTM
AJD49930.1             0.131  62  0.125  53  0.205   2  0.116   0.121 N  0.570      SignalP-noTM
AJD49931.1             0.157  43  0.132  11  0.212   2  0.177   0.153 N  0.570      SignalP-noTM
AJD49932.1             0.169  32  0.130  32  0.190   2  0.123   0.127 N  0.570      SignalP-noTM
AJD49933.1             0.832  23  0.868  23  0.942   8  0.907   0.886 Y  0.570      SignalP-noTM
AJD49934.1             0.813  23  0.843  23  0.937  11  0.885   0.863 Y  0.570      SignalP-noTM
AJD49935.1             0.653  21  0.731  21  0.957  17  0.851   0.787 Y  0.570      SignalP-noTM
AJD49936.1             0.120  45  0.114  11  0.192   1  0.124   0.119 N  0.570      SignalP-noTM
AJD49937.1             0.159  24  0.132  24  0.202   7  0.128   0.130 N  0.570      SignalP-noTM
AJD49938.1             0.139  28  0.189  23  0.338  18  0.222   0.205 N  0.570      SignalP-noTM
AJD49939.1             0.874  29  0.900  29  0.979  21  0.935   0.917 Y  0.570      SignalP-noTM
AJD49940.1             0.110  66  0.113  18  0.161   7  0.121   0.117 N  0.570      SignalP-noTM
AJD49941.1             0.124  63  0.116  11  0.190   1  0.129   0.122 N  0.570      SignalP-noTM
AJD49942.1             0.298  27  0.213  27  0.253   1  0.173   0.195 N  0.570      SignalP-noTM
AJD49943.1             0.546  44  0.510  44  0.720  42  0.279   0.425 N  0.510      SignalP-TM
AJD49944.1             0.610  19  0.748  19  0.970  17  0.908   0.823 Y  0.570      SignalP-noTM
AJD49945.1             0.112   3  0.111  11  0.208   2  0.114   0.112 N  0.570      SignalP-noTM
AJD49946.1             0.374  21  0.270  18  0.426   2  0.280   0.274 N  0.510      SignalP-TM
AJD49947.1             0.496  20  0.673  20  0.939  19  0.911   0.785 Y  0.570      SignalP-noTM
AJD49948.1             0.141  22  0.172  22  0.295  21  0.203   0.183 N  0.510      SignalP-TM
AJD49949.1             0.142  28  0.185  28  0.367  23  0.184   0.185 N  0.510      SignalP-TM
AJD49950.1             0.127  51  0.120  27  0.181  23  0.131   0.125 N  0.570      SignalP-noTM
AJD49951.1             0.118  39  0.137  11  0.224   1  0.154   0.145 N  0.570      SignalP-noTM
AJD49952.1             0.166  22  0.138  44  0.198  43  0.103   0.122 N  0.570      SignalP-noTM
AJD49953.1             0.218  50  0.159  25  0.307  20  0.184   0.168 N  0.510      SignalP-TM
AJD49954.1             0.182  23  0.262  23  0.663   1  0.413   0.333 N  0.570      SignalP-noTM
AJD49955.1             0.108  56  0.108  13  0.148   1  0.113   0.110 N  0.570      SignalP-noTM
AJD49956.1             0.106  32  0.105  53  0.120  21  0.092   0.099 N  0.570      SignalP-noTM
AJD49957.1             0.145  26  0.240  12  0.698  10  0.575   0.398 N  0.570      SignalP-noTM
AJD49958.1             0.122  38  0.119  38  0.146  36  0.111   0.116 N  0.510      SignalP-TM
AJD49959.1             0.143  33  0.120  33  0.135  28  0.084   0.103 N  0.570      SignalP-noTM
AJD49960.1             0.139  27  0.147  11  0.294   3  0.225   0.176 N  0.510      SignalP-TM
AJD49961.1             0.358  32  0.449  32  0.664  25  0.450   0.449 N  0.510      SignalP-TM
AJD49962.1             0.170  39  0.205  39  0.381  28  0.164   0.190 N  0.510      SignalP-TM
AJD49963.1             0.118  35  0.120  35  0.186  28  0.102   0.112 N  0.570      SignalP-noTM
AJD49964.1             0.111  47  0.110  17  0.165  13  0.109   0.110 N  0.510      SignalP-TM
AJD49965.1             0.148  49  0.126  49  0.134  47  0.083   0.106 N  0.570      SignalP-noTM
AJD49966.1             0.146  35  0.135  35  0.169  22  0.113   0.127 N  0.510      SignalP-TM
AJD49967.1             0.150  26  0.262  21  0.614   1  0.480   0.364 N  0.570      SignalP-noTM
AJD49968.1             0.119  53  0.146  22  0.232  28  0.170   0.157 N  0.570      SignalP-noTM
AJD49969.1             0.110  51  0.106  70  0.118  61  0.091   0.099 N  0.570      SignalP-noTM
AJD49970.1             0.118  37  0.106  56  0.123  49  0.097   0.102 N  0.570      SignalP-noTM
AJD49971.1             0.116  26  0.125  26  0.197  61  0.108   0.119 N  0.510      SignalP-TM
AJD49972.1             0.213  18  0.190  18  0.437   1  0.213   0.198 N  0.510      SignalP-TM
AJD49973.1             0.548  26  0.664  26  0.974  12  0.878   0.765 Y  0.570      SignalP-noTM
AJD49974.1             0.125  27  0.109  50  0.128  44  0.084   0.098 N  0.570      SignalP-noTM
AJD49975.1             0.500  28  0.331  28  0.306   7  0.225   0.292 N  0.510      SignalP-TM
AJD49976.1             0.345  66  0.173  66  0.151  46  0.093   0.136 N  0.570      SignalP-noTM
AJD49977.1             0.121  20  0.103  70  0.116  70  0.085   0.095 N  0.570      SignalP-noTM
AJD49978.1             0.157  59  0.144  18  0.239  14  0.201   0.171 N  0.570      SignalP-noTM
AJD49979.1             0.647  19  0.748  19  0.920   5  0.880   0.810 Y  0.570      SignalP-noTM
AJD49980.1             0.139  21  0.170  11  0.395   1  0.270   0.217 N  0.570      SignalP-noTM
AJD49981.1             0.222  43  0.131  43  0.139   1  0.095   0.114 N  0.570      SignalP-noTM
AJD49982.1             0.253  22  0.226  22  0.526   5  0.295   0.251 N  0.510      SignalP-TM
AJD49983.1             0.172  29  0.181  29  0.346  27  0.166   0.175 N  0.510      SignalP-TM
AJD49984.1             0.115  23  0.106  23  0.169  22  0.097   0.101 N  0.570      SignalP-noTM
AJD49985.1             0.105  43  0.102  11  0.146   1  0.101   0.102 N  0.570      SignalP-noTM
AJD49986.1             0.189  22  0.395  22  0.929   4  0.855   0.611 Y  0.570      SignalP-noTM
AJD49987.1             0.211  23  0.156  23  0.223  19  0.115   0.137 N  0.570      SignalP-noTM
AJD49988.1             0.210  59  0.326  23  0.803  18  0.674   0.489 N  0.570      SignalP-noTM
AJD49989.1             0.435  29  0.245  29  0.199  19  0.125   0.189 N  0.570      SignalP-noTM
AJD49990.1             0.134   9  0.116  12  0.169   8  0.135   0.125 N  0.570      SignalP-noTM
AJD49991.1             0.331  38  0.270  38  0.326  30  0.167   0.232 N  0.510      SignalP-TM
AJD49992.1             0.136  49  0.123  14  0.185   8  0.155   0.135 N  0.510      SignalP-TM
AJD49993.1             0.103  21  0.109  11  0.166   1  0.115   0.112 N  0.570      SignalP-noTM
AJD49994.1             0.118  29  0.121  29  0.160  26  0.118   0.120 N  0.570      SignalP-noTM
AJD49995.1             0.140  36  0.142  30  0.236   1  0.154   0.147 N  0.570      SignalP-noTM
AJD49996.1             0.106  64  0.102  54  0.111  45  0.089   0.096 N  0.570      SignalP-noTM
AJD49997.1             0.157  21  0.128  21  0.169   1  0.120   0.124 N  0.570      SignalP-noTM
AJD49998.1             0.332  32  0.342  32  0.621  19  0.388   0.359 N  0.510      SignalP-TM
AJD49999.1             0.110   7  0.120  23  0.179  21  0.136   0.127 N  0.570      SignalP-noTM
AJD50000.1             0.112  66  0.104  66  0.110  14  0.088   0.096 N  0.570      SignalP-noTM
AJD50001.1             0.124  38  0.133  38  0.296  36  0.124   0.129 N  0.570      SignalP-noTM
AJD50002.1             0.126  36  0.107  56  0.128  49  0.094   0.101 N  0.570      SignalP-noTM
AJD50003.1             0.386  36  0.314  36  0.392  34  0.238   0.286 N  0.510      SignalP-TM
AJD50004.1             0.122  26  0.111  26  0.159   1  0.091   0.102 N  0.570      SignalP-noTM
AJD50005.1             0.124  19  0.139  19  0.188  18  0.155   0.146 N  0.570      SignalP-noTM
AJD50006.1             0.220  45  0.180  45  0.345  44  0.099   0.142 N  0.570      SignalP-noTM
AJD50007.1             0.105  45  0.111  11  0.184   1  0.116   0.113 N  0.570      SignalP-noTM
AJD50008.1             0.117  21  0.100  11  0.148   1  0.093   0.096 N  0.570      SignalP-noTM
AJD50009.1             0.168  34  0.161  34  0.202  26  0.149   0.157 N  0.510      SignalP-TM
AJD50010.1             0.133  19  0.130  19  0.239  15  0.124   0.127 N  0.570      SignalP-noTM
AJD50011.1             0.131  32  0.113  32  0.124  36  0.094   0.104 N  0.570      SignalP-noTM
AJD50012.1             0.193  20  0.115  20  0.115  45  0.065   0.092 N  0.570      SignalP-noTM
AJD50013.1             0.154  61  0.125  61  0.227  16  0.105   0.116 N  0.570      SignalP-noTM
AJD50014.1             0.100  32  0.104  25  0.118  20  0.086   0.095 N  0.570      SignalP-noTM
AJD50015.1             0.140  19  0.274  19  0.744  13  0.537   0.398 N  0.570      SignalP-noTM
AJD50016.1             0.108  55  0.105  39  0.126   1  0.086   0.096 N  0.570      SignalP-noTM
AJD50017.1             0.168  30  0.144  27  0.235  24  0.120   0.133 N  0.570      SignalP-noTM
AJD50018.1             0.106  37  0.103  23  0.118  10  0.094   0.098 N  0.570      SignalP-noTM
AJD50019.1             0.147  20  0.165  20  0.421   1  0.218   0.190 N  0.570      SignalP-noTM
AJD50020.1             0.168  24  0.332  19  0.823  14  0.658   0.485 N  0.570      SignalP-noTM
AJD50021.1             0.110  33  0.106  33  0.139  21  0.097   0.102 N  0.570      SignalP-noTM
AJD50022.1             0.110  22  0.106  70  0.122  69  0.089   0.098 N  0.570      SignalP-noTM
AJD50023.1             0.360  46  0.193  46  0.168  45  0.101   0.150 N  0.570      SignalP-noTM
AJD50024.1             0.151  41  0.149  18  0.292  14  0.210   0.178 N  0.570      SignalP-noTM
AJD50025.1             0.130  34  0.107  51  0.150  39  0.084   0.098 N  0.510      SignalP-TM
AJD50026.1             0.112  22  0.102  22  0.124  21  0.083   0.093 N  0.570      SignalP-noTM
AJD50027.1             0.146  25  0.119  58  0.153  53  0.081   0.101 N  0.570      SignalP-noTM
AJD50028.1             0.129  38  0.119  17  0.182   1  0.129   0.123 N  0.510      SignalP-TM
AJD50029.1             0.120  30  0.106  30  0.138   1  0.087   0.097 N  0.570      SignalP-noTM
AJD50030.1             0.309  28  0.242  28  0.246  25  0.168   0.207 N  0.570      SignalP-noTM
AJD50031.1             0.113  37  0.109  11  0.182   1  0.111   0.110 N  0.570      SignalP-noTM
AJD50032.1             0.152  30  0.171  11  0.463   1  0.269   0.217 N  0.570      SignalP-noTM
AJD50033.1             0.130  24  0.105  61  0.110  48  0.078   0.092 N  0.570      SignalP-noTM
AJD50034.1             0.140  23  0.339  22  0.929  16  0.845   0.577 Y  0.570      SignalP-noTM
AJD50035.1             0.245  61  0.182  12  0.402  10  0.345   0.242 N  0.510      SignalP-TM
AJD50036.1             0.150  29  0.205  11  0.525   6  0.456   0.297 N  0.510      SignalP-TM
AJD50037.1             0.148  38  0.132  38  0.169  36  0.102   0.121 N  0.510      SignalP-TM
AJD50038.1             0.143  30  0.117  30  0.142   2  0.102   0.110 N  0.570      SignalP-noTM
AJD50039.1             0.654  17  0.694  17  0.898  10  0.692   0.693 Y  0.570      SignalP-noTM
AJD50040.1             0.119  53  0.101  53  0.110  52  0.081   0.092 N  0.570      SignalP-noTM
AJD50041.1             0.265  27  0.291  27  0.355  16  0.318   0.301 N  0.510      SignalP-TM
AJD50042.1             0.118  22  0.126  22  0.205  21  0.126   0.126 N  0.570      SignalP-noTM
AJD50043.1             0.441  32  0.596  32  0.939  25  0.823   0.703 Y  0.570      SignalP-noTM
AJD50044.1             0.682  25  0.806  25  0.972  21  0.944   0.871 Y  0.570      SignalP-noTM
AJD50045.1             0.157  40  0.155  13  0.285  14  0.247   0.189 N  0.510      SignalP-TM
AJD50046.1             0.182  40  0.144  40  0.218  36  0.083   0.121 N  0.510      SignalP-TM
AJD50047.1             0.676  22  0.662  22  0.842   3  0.717   0.683 Y  0.510      SignalP-TM
AJD50048.1             0.680  29  0.786  29  0.961  21  0.917   0.848 Y  0.570      SignalP-noTM
AJD50049.1             0.142  33  0.122  33  0.174   5  0.125   0.124 N  0.570      SignalP-noTM
AJD50050.1             0.113  67  0.138  11  0.248   6  0.199   0.167 N  0.570      SignalP-noTM
AJD50051.1             0.247  33  0.365  33  0.724  27  0.378   0.370 N  0.510      SignalP-TM
AJD50052.1             0.117  32  0.120  19  0.175   7  0.136   0.128 N  0.570      SignalP-noTM
AJD50053.1             0.824  33  0.832  33  0.941  29  0.710   0.775 Y  0.570      SignalP-noTM
AJD50054.1             0.107  41  0.132  15  0.296  12  0.152   0.141 N  0.570      SignalP-noTM
AJD50055.1             0.790  25  0.797  25  0.963  11  0.875   0.834 Y  0.570      SignalP-noTM
AJD50056.1             0.115  33  0.117  33  0.155  30  0.112   0.115 N  0.570      SignalP-noTM
AJD50057.1             0.126  33  0.118  11  0.171   1  0.138   0.128 N  0.570      SignalP-noTM
AJD50058.1             0.116  43  0.126  25  0.168  21  0.134   0.130 N  0.570      SignalP-noTM
AJD50059.1             0.122  41  0.105  27  0.105  68  0.086   0.096 N  0.570      SignalP-noTM
AJD50060.1             0.111  23  0.115  29  0.143   1  0.109   0.112 N  0.570      SignalP-noTM
AJD50061.1             0.145  41  0.164  41  0.266  37  0.153   0.158 N  0.570      SignalP-noTM
AJD50062.1             0.107  29  0.105  29  0.128   3  0.100   0.103 N  0.570      SignalP-noTM
AJD50063.1             0.425  27  0.269  27  0.410   3  0.201   0.237 N  0.570      SignalP-noTM
AJD50064.1             0.130  32  0.140  32  0.210  30  0.127   0.135 N  0.510      SignalP-TM
AJD50065.1             0.113  19  0.132  11  0.257   2  0.169   0.145 N  0.510      SignalP-TM
AJD50066.1             0.171  25  0.125  25  0.202   1  0.102   0.114 N  0.570      SignalP-noTM
AJD50067.1             0.219  27  0.268  16  0.654   3  0.566   0.379 N  0.510      SignalP-TM
AJD50068.1             0.115  31  0.112  11  0.149   2  0.130   0.119 N  0.510      SignalP-TM
AJD50069.1             0.149  51  0.133  51  0.162  42  0.083   0.115 N  0.510      SignalP-TM
AJD50070.1             0.105  24  0.097  24  0.129   1  0.088   0.094 N  0.510      SignalP-TM
AJD50071.1             0.137  46  0.138  46  0.184  45  0.105   0.126 N  0.510      SignalP-TM
AJD50072.1             0.177  45  0.134  45  0.167  40  0.070   0.110 N  0.510      SignalP-TM
AJD50073.1             0.165  31  0.180  14  0.395   8  0.333   0.237 N  0.510      SignalP-TM
AJD50074.1             0.101  17  0.113  23  0.213  13  0.118   0.115 N  0.510      SignalP-TM
AJD50075.1             0.165  22  0.128  22  0.152   1  0.097   0.113 N  0.570      SignalP-noTM
AJD50076.1             0.142  20  0.171  20  0.289  10  0.209   0.189 N  0.570      SignalP-noTM
AJD50077.1             0.157  45  0.194  45  0.381  43  0.196   0.195 N  0.570      SignalP-noTM
AJD50078.1             0.169  21  0.339  21  0.944  20  0.643   0.481 N  0.570      SignalP-noTM
AJD50079.1             0.152  29  0.112  29  0.132   2  0.101   0.107 N  0.570      SignalP-noTM
AJD50080.1             0.119  28  0.103  45  0.141  43  0.075   0.090 N  0.570      SignalP-noTM
AJD50081.1             0.121  25  0.114  11  0.182   2  0.127   0.120 N  0.570      SignalP-noTM
AJD50082.1             0.132  25  0.173  25  0.356  10  0.241   0.205 N  0.570      SignalP-noTM
AJD50083.1             0.133  29  0.106  29  0.196   1  0.089   0.098 N  0.570      SignalP-noTM
AJD50084.1             0.174  25  0.215  25  0.390  17  0.234   0.224 N  0.570      SignalP-noTM
AJD50085.1             0.126  43  0.133  43  0.229  41  0.089   0.117 N  0.510      SignalP-TM
AJD50086.1             0.106  23  0.137  11  0.317   2  0.173   0.154 N  0.570      SignalP-noTM
AJD50087.1             0.111  15  0.105  33  0.162   4  0.094   0.100 N  0.570      SignalP-noTM
AJD50088.1             0.196  31  0.145  31  0.227   3  0.131   0.138 N  0.570      SignalP-noTM
AJD50089.1             0.373  26  0.517  26  0.856  19  0.653   0.567 Y  0.510      SignalP-TM
AJD50090.1             0.152  24  0.182  11  0.425   3  0.341   0.257 N  0.570      SignalP-noTM
AJD50091.1             0.319  36  0.169  36  0.136  13  0.099   0.136 N  0.570      SignalP-noTM
AJD50092.1             0.119  22  0.103  11  0.200   1  0.095   0.100 N  0.510      SignalP-TM
AJD50093.1             0.150  45  0.237  45  0.552  33  0.299   0.260 N  0.510      SignalP-TM
AJD50094.1             0.104  43  0.109  11  0.190   1  0.115   0.112 N  0.570      SignalP-noTM
AJD50095.1             0.109  23  0.167  11  0.385   1  0.271   0.216 N  0.570      SignalP-noTM
AJD50096.1             0.142  27  0.099  11  0.183   1  0.087   0.095 N  0.510      SignalP-TM
AJD50097.1             0.110  37  0.107  37  0.123  36  0.091   0.099 N  0.570      SignalP-noTM
AJD50098.1             0.143  38  0.139  38  0.228  37  0.114   0.127 N  0.570      SignalP-noTM
AJD50099.1             0.311  24  0.451  24  0.863  23  0.710   0.573 Y  0.570      SignalP-noTM
AJD50100.1             0.166  28  0.130  28  0.220   2  0.120   0.125 N  0.570      SignalP-noTM
AJD50101.1             0.117  70  0.107  70  0.115  40  0.086   0.097 N  0.570      SignalP-noTM
AJD50102.1             0.161  21  0.168  21  0.246  10  0.185   0.176 N  0.570      SignalP-noTM
AJD50103.1             0.126  44  0.101  59  0.117  49  0.084   0.093 N  0.570      SignalP-noTM
AJD50104.1             0.107  49  0.108  40  0.132  32  0.093   0.101 N  0.570      SignalP-noTM
AJD50105.1             0.134  24  0.137  24  0.252   5  0.160   0.148 N  0.570      SignalP-noTM
AJD50106.1             0.117  49  0.135  26  0.243  24  0.151   0.143 N  0.570      SignalP-noTM
AJD50107.1             0.251  31  0.173  31  0.189  25  0.120   0.148 N  0.570      SignalP-noTM
AJD50108.1             0.201  60  0.174  60  0.280  43  0.122   0.149 N  0.570      SignalP-noTM
AJD50109.1             0.104   3  0.104  11  0.137   2  0.110   0.107 N  0.570      SignalP-noTM
AJD50110.1             0.143  45  0.212  48  0.518  42  0.164   0.194 N  0.510      SignalP-TM
AJD50111.1             0.311  47  0.193  47  0.172  44  0.102   0.150 N  0.570      SignalP-noTM
AJD50112.1             0.117  31  0.110  11  0.155   1  0.115   0.112 N  0.570      SignalP-noTM
AJD50113.1             0.113  51  0.145  51  0.417  43  0.127   0.137 N  0.570      SignalP-noTM
AJD50114.1             0.111  22  0.104  54  0.132   1  0.090   0.097 N  0.570      SignalP-noTM
AJD50115.1             0.124  24  0.140  24  0.251   1  0.170   0.154 N  0.570      SignalP-noTM
AJD50116.1             0.116  22  0.108  68  0.125  65  0.093   0.101 N  0.570      SignalP-noTM
AJD50117.1             0.111  60  0.120  11  0.180   1  0.141   0.130 N  0.570      SignalP-noTM
AJD50118.1             0.158  43  0.119  43  0.118  44  0.088   0.104 N  0.570      SignalP-noTM
AJD50119.1             0.108  21  0.111  52  0.147  45  0.103   0.107 N  0.570      SignalP-noTM
AJD50120.1             0.130  42  0.119  42  0.146   1  0.110   0.115 N  0.570      SignalP-noTM
AJD50121.1             0.125  24  0.130  11  0.222   1  0.165   0.146 N  0.570      SignalP-noTM
AJD50122.1             0.115  39  0.104  39  0.106  64  0.086   0.096 N  0.570      SignalP-noTM
AJD50123.1             0.164  47  0.195  47  0.484  32  0.193   0.194 N  0.570      SignalP-noTM
AJD50124.1             0.131  23  0.171  25  0.343  21  0.214   0.187 N  0.510      SignalP-TM
AJD50125.1             0.113  52  0.123  11  0.229   1  0.143   0.132 N  0.570      SignalP-noTM
AJD50126.1             0.100  22  0.183  11  0.425   2  0.338   0.256 N  0.570      SignalP-noTM
