# Supplementary material for: Comparative Genomics Reveals Evidence of Genome Reduction and High Extracellular Protein Degradation Potential in Kangiella
Source: Front Microbiol. 2018 Jun 7;9:1224. doi: 10.3389/fmicb.2018.01224 (PMC6000758; doi:10.3389/fmicb.2018.01224)
Supplement: MATERIAL S3 — Peptidase genes predicted with MEROPS batch BLAST and SignalP prediction of 23 genomes corresponding to Supplementary Table S8. [file Data_Sheet_3.ZIP › Supplementary material 3/Alcanivorax_sp._NBRC_101098.merops.batch_blastp.txt]

BAP12886.1	M38	212-366			MER0005767	1587-1738	6.00e-08
BAP12886.1	M38	51-139			MER0005767	1454-1546	2.20e-05
BAP12890.1	U73	30-196			MER0492485	26-191	1.20e-63
BAP12895.1	S09X	83-317	S191, D271, H315		MER0034665	62-306	1.00e-23
BAP12903.1	C26	55-227	C99, H189, E191		MER0043475	58-230	1.90e-10
BAP12933.1	T03	25-544	T361		MER0001978	51-573	4.90e-103
BAP12942.1	S33	9-318	S142, D273, H301		MER0059846	18-327	2.80e-48
BAP12949.1	I87	25-237			MER0192051	100-303	6.30e-10
BAP12970.1	S09X	4-280	S149, D225, H259		MER0043126	3-281	1.90e-102
BAP12996.1	M03A	4-677	E469	H468, H472, E498	MER0001161	3-680	6.60e-232
BAP13048.1	S33	1-179	<S, P93D, H161		MER0031610	142-314	1.40e-07
BAP13099.1	M75	19-429			MER0042581	34-446	8.50e-141
BAP13141.1	S09X	12-131	S112, >D, >H		MER0017248	67-187	1.10e-09
BAP13141.1	S33	15-124	S112, >D, >H		MER0036063	25-131	2.70e-05
BAP13179.1	C26	25-386			MER0060647	4-354	5.60e-68
BAP13184.1	M41	367-611	E420	H419, H423, D497	MER0001620	365-609	4.60e-95
BAP13229.1	M23B	177-404	H380	H299, D303, H382	MER0003380	196-417	7.80e-40
BAP13302.1	S33	13-315	D103S, D266, H296		MER0017177	245-542	8.90e-58
BAP13326.1	A08	24-152	D128, >D		MER0001313	10-138	1.80e-39
BAP13361.1	M17	40-489	K272, R346	K260, D265, D283, D342, E344	MER0001236	43-497	3.70e-120
BAP13404.1	U62	8-471			MER0016301	3-470	6.40e-156
BAP13408.1	U62	16-451			MER0016222	18-450	1.40e-98
BAP13433.1	S01C	91-358	H108, D138, S212		MER0001372	91-360	2.80e-63
BAP13438.1	S09C	51-137	S109, >D, >H		MER0033244	160-245	8.90e-08
BAP13474.1	M23B	174-301	H287	H208, D212, H289	MER0069741	261-387	4.80e-29
BAP13476.1	T05	185-400	T185		MER0011829	215-441	2.10e-44
BAP13480.1	A24A	52-281	D151, D216		MER0000870	50-279	9.20e-79
BAP13537.1	S33	17-273	S105, D233, H261		MER0037236	23-277	1.40e-30
BAP13537.1	S09C	2-130	S105, >D, >H		MER0035184	19-148	3.10e-05
BAP13548.1	S01A	34-269	H77, D131, S232		MER0016592	475-709	8.30e-25
BAP13556.1	S54	115-269	X195S, H247		MER0035255	126-286	3.50e-25
BAP13640.1	A08	24-160	D113, D140		MER0001313	23-161	8.60e-35
BAP13644.1	S33	27-167	S111, >D, >H		MER0000436	23-172	1.20e-08
BAP13669.1	M48C	68-244	E130	H129, H133, E195	MER0031491	75-250	2.30e-32
BAP13683.1	C56	1054-1149	A1064E, F1099C, S1100H		MER0042827	1072-1167	4.20e-24
BAP13707.1	S12	40-200	S100, K103, Y187		MER0011726	71-231	2.20e-18
BAP13715.1	S01C	108-441	H125, D155, S230		MER0001372	92-422	1.20e-108
BAP13809.1	I39	1007-1842			MER0034541	776-1635	9.90e-43
BAP13809.1	I39	515-860			MER0034541	278-618	2.50e-17
BAP13914.1	M01	224-433	E309, Y392	H308, H312, E331	MER0001001	212-421	3.40e-81
BAP13925.1	S24	89-200	S123, K160		MER0000569	85-198	6.10e-25
BAP13933.1	C82B	100-155	H116, C132G		MER0223887	105-165	1.60e-08
BAP13980.1	S49B	97-272	S152, S174, K204		MER0321345	93-265	7.20e-30
BAP13996.1	S01A	27-269	H73, D125, S223		MER0001503	34-259	5.30e-37
BAP14034.1	M90	24-250	E157	H156, H160, E217	MER0217243	19-244	1.30e-35
BAP14057.1	M20A	5-174	D68, E133	H66, D99, E134, E162, >H	MER0001272	6-174	9.10e-60
BAP14057.1	M20A	284-374	<D, <E	<H, <D, <E, <D/E, >H	MER0001272	175-265	5.40e-28
BAP14062.1	M24A	1-261	H85	D103, D114, H177, E210, E241	MER0001243	1-255	4.70e-99
BAP14070.1	M50B	18-197	E19	H18, H22, >D	MER0004480	22-201	4.30e-34
BAP14070.1	M50B	274-395	<E	<H, <H, >D	MER0004480	207-335	2.60e-12
BAP14082.1	C26	276-540	C378, H514, E516		MER0065554	277-541	4.70e-99
BAP14091.1	M23B	130-252	Q232H	S150H, A157D, H234	MER0015415	478-609	6.90e-24
BAP14100.1	M48B	86-292	E148	H147, H151, E225	MER0002637	78-286	1.70e-50
BAP14112.1	M48C	87-247	E124	H123, H127, E185	MER0042387	89-246	1.40e-28
BAP14116.1	S16	562-791	S701, K744		MER0000495	705-945	5.00e-63
BAP14118.1	S33	68-306	S143, D267, H295		MER0031611	71-317	3.40e-23
BAP14118.1	S09X	62-197	S143, >D, >H		MER0034550	17-161	6.00e-06
BAP14133.1	S14	23-216	S121, H146, D195		MER0000474	13-206	9.00e-94
BAP14135.1	S16	531-770	S673, K716		MER0000485	537-776	2.70e-97
BAP14153.1	S49B	135-301	S178, S200, K230		MER0001300	135-301	3.40e-72
BAP14174.1	S09X	68-333	S183, D311, >H		MER0030934	75-332	3.70e-48
BAP14255.1	S41A	367-543	S476, K501		MER0001295	356-532	6.00e-43
BAP14277.1	S33	22-211	X103S, D204, >H		MER0035041	41-235	3.30e-06
BAP14324.1	M23B	145-192	>H	>H, >D, >H	MER0066182	1489-1537	1.10e-12
BAP14350.1	C110	416-484	C424, H468, D484		MER0472834	217-282	1.20e-05
BAP14354.1	C44	15-201	<C		MER0011806	135-308	5.00e-27
BAP14385.1	S33	31-282	S103, D203, H264		MER0036115	44-307	1.70e-35
BAP14424.1	M61	2-478	E280	H279, H283, E313	MER0073084	28-513	3.20e-153
BAP14444.1	S33	11-278	D96S, D236, H267		MER0031617	87-348	2.90e-23
BAP14488.1	S24	14-127	S49, K86		MER0000576	25-139	5.70e-34
BAP14492.1	M23B	548-610	>H	>H, >D, >H	MER0066182	1489-1538	2.40e-06
BAP14496.1	S09X	104-192	S110, D165, H192		MER0209142	96-192	8.30e-05
BAP14539.1	S26A	56-134	S69, K124		MER0000589	78-156	2.10e-29
BAP14539.1	S26A	154-240	<S, <K		MER0000589	215-302	2.10e-14
BAP14541.1	S01C	107-259	H123, D153, S226		MER0013623	98-250	9.80e-70
BAP14589.1	M38	220-362			MER0005767	1599-1740	2.30e-19
BAP14589.1	M38	55-163			MER0005767	1464-1570	2.70e-14
BAP14614.1	S33	68-243	S148, >D, >H		MER0037236	29-217	9.80e-18
BAP14658.1	M38	64-310	D308	H71, H73, T174K, E211H, H220	MER0037714	75-332	2.30e-22
BAP14700.1	M38	7-303	D248	H14, H16, K100, H137, H175	MER0061068	10-306	1.20e-101
BAP14765.1	C26	9-238	C85, H179, E181		MER0045886	14-236	7.60e-55
BAP14809.1	S09X	98-196	S118, D168, >H		MER0209507	176-280	8.80e-20
BAP14823.1	M48B	109-322	E172	H171, H175, E251	MER0006293	79-289	1.30e-13
BAP14841.1	M14B	26-133	R120, >E	X68H, E71, >H	MER0015121	80-190	4.20e-05
BAP14874.1	S11	34-386	S65, K68, S125		MER0000450	38-398	2.00e-89
BAP14880.1	S13	77-485	S85, K88, S331		MER0011571	50-446	3.90e-56
BAP14941.1	C26	25-191	C80, H174, E176		MER0043394	24-185	8.40e-67
BAP14956.1	C40	86-196	C107, H158, H170		MER0004035	73-183	1.00e-37
BAP15007.1	S09C	84-138	>S, >D, >H		MER0034548	86-140	5.50e-09
BAP15010.1	S33	26-281	S113, D229, H260		MER0033247	33-292	2.10e-14
BAP15032.1	M23B	198-283	H278	H198, D202, D280H	MER0013541	297-381	9.20e-14
BAP15090.1	S16	188-452	A370S, R413		MER0014135	206-470	7.00e-115
BAP15105.1	I87	172-348			MER0191412	148-327	3.00e-37
BAP15106.1	I87	64-348			MER0192051	80-363	6.60e-71
BAP15124.1	S33	24-255	S91, D217, H245		MER0017142	16-245	1.90e-49
BAP15135.1	C44	21-385	C21		MER0198917	37-407	6.30e-79
BAP15150.1	T01B	7-178	T7		MER0001627	2-172	1.60e-59
BAP15160.1	S09X	24-275	S147, D230, H258		MER0017248	42-285	1.50e-38
BAP15160.1	S33	50-152	S147, >D, >H		MER0036060	37-144	6.70e-09
BAP15164.1	S33	14-298	S109, D255, H283		MER0000431	12-302	6.70e-56
BAP15182.1	M23B	263-378	G361H	I286D, Y363H	MER0005300	293-408	6.00e-23
BAP15183.1	S41A	202-369	S302, K327		MER0001425	191-361	4.80e-48
BAP15187.1	C26	5-209	C84, H193, E195		MER0065588	3-194	3.90e-37
BAP15203.1	M48C	84-243	E128	H127, H131, E188	MER0026552	309-460	8.10e-27
BAP15326.1	S33	21-278	D118S, D245, H274		MER0003280	22-293	2.70e-44
BAP15331.1	C56	67-187	L106E, C133, H134		MER0031431	72-198	3.60e-16
BAP15348.1	C26	47-178	C87, H175, E177		MER0042974	54-183	1.00e-05
BAP15361.1	S33	4-67	>S, >D, >H		MER0026339	2-65	8.20e-06
BAP15361.1	S33	90-137	S120, >D, >H		MER0210990	98-145	9.30e-06
BAP15365.1	S09X	66-215	S145, >D, >H		MER0033274	642-796	7.50e-08
BAP15394.1	S09C	9-174	S71, D149, H174		MER0107796	5-172	2.10e-29
BAP15465.1	M16B	56-264	X95E, I166E	X92H, X96H, L174E	MER0237414	32-243	1.50e-28
BAP15466.1	M16B	28-203	E70, E140	H67, H71, E146	MER0195774	38-213	5.70e-51
BAP15477.1	S33	31-253	S164, >D, >H		MER0044357	39-251	4.70e-44
BAP15477.1	S33	268-400	<S, D329, H362		MER0044357	340-462	6.70e-11
BAP15509.1	M24B	170-432	H242, H349, H360	D259, D270, H353, E383, E407	MER0001244	172-432	1.10e-81
BAP15511.1	S79	3-57	<S		MER0246409	348-401	5.60e-05
BAP15519.1	S33	46-318	S154, D268, H297		MER0033247	18-290	1.80e-16
BAP15551.1	C56	89-170	M103E, C130, H131		MER0031431	97-179	4.70e-15
BAP15553.1	S33	23-119	S95, >D, >H		MER0036115	43-144	6.30e-09
BAP15553.1	S09X	60-135	S95, >D, >H		MER0033245	120-198	5.70e-05
BAP15604.1	S33	27-110	D103S, >D, >H		MER0014065	122-204	1.60e-12
BAP15639.1	M38	88-434	D360	H134, H136, K217, H272, H320	MER0004801	88-434	2.30e-147
BAP15643.1	C44	2-233	C2		MER0003327	2-233	1.00e-75
