# Supplementary material for: Comparative Genomics Reveals Evidence of Genome Reduction and High Extracellular Protein Degradation Potential in Kangiella
Source: Front Microbiol. 2018 Jun 7;9:1224. doi: 10.3389/fmicb.2018.01224 (PMC6000758; doi:10.3389/fmicb.2018.01224)
Supplement: MATERIAL S3 — Peptidase genes predicted with MEROPS batch BLAST and SignalP prediction of 23 genomes corresponding to Supplementary Table S8. [file Data_Sheet_3.ZIP › Supplementary material 3/Alcanivorax_sp._NBRC_101098.signalP.txt]

# SignalP-4.1 gram- predictions
# name                     Cmax  pos  Ymax  pos  Smax  pos  Smean   D     ?  Dmaxcut    Networks-used
BAP12852.1            0.109  50  0.106  38  0.142  36  0.098   0.102 N  0.570      SignalP-noTM
BAP12853.1            0.163  19  0.151  19  0.182  17  0.138   0.145 N  0.570      SignalP-noTM
BAP12854.1            0.112  68  0.125  17  0.185  13  0.144   0.134 N  0.570      SignalP-noTM
BAP12855.1            0.110  55  0.114  11  0.197   2  0.124   0.119 N  0.570      SignalP-noTM
BAP12856.1            0.107  24  0.099  65  0.104  58  0.083   0.092 N  0.570      SignalP-noTM
BAP12857.1            0.213  45  0.138  45  0.201   1  0.110   0.128 N  0.510      SignalP-TM
BAP12858.1            0.125  20  0.104  20  0.116  50  0.077   0.092 N  0.570      SignalP-noTM
BAP12859.1            0.226  21  0.130  21  0.109  70  0.073   0.103 N  0.570      SignalP-noTM
BAP12860.1            0.187  25  0.178  25  0.376  23  0.148   0.164 N  0.570      SignalP-noTM
BAP12861.1            0.117  44  0.100  44  0.107  62  0.077   0.089 N  0.570      SignalP-noTM
BAP12862.1            0.103  28  0.114  13  0.170   6  0.135   0.124 N  0.570      SignalP-noTM
BAP12863.1            0.274  22  0.484  22  0.919   1  0.857   0.659 Y  0.570      SignalP-noTM
BAP12864.1            0.107  58  0.105  37  0.125  34  0.090   0.098 N  0.570      SignalP-noTM
BAP12865.1            0.318  49  0.189  49  0.175  48  0.109   0.151 N  0.570      SignalP-noTM
BAP12866.1            0.106  42  0.121  26  0.188   2  0.142   0.131 N  0.570      SignalP-noTM
BAP12867.1            0.110  43  0.128  11  0.237   1  0.156   0.138 N  0.510      SignalP-TM
BAP12868.1            0.115  28  0.105  11  0.166   1  0.108   0.106 N  0.510      SignalP-TM
BAP12869.1            0.277  26  0.278  26  0.703   5  0.424   0.332 N  0.510      SignalP-TM
BAP12870.1            0.124  26  0.119  26  0.148  14  0.114   0.117 N  0.570      SignalP-noTM
BAP12871.1            0.503  33  0.240  33  0.283   2  0.140   0.193 N  0.570      SignalP-noTM
BAP12872.1            0.142  31  0.127  18  0.251  14  0.141   0.134 N  0.570      SignalP-noTM
BAP12873.1            0.101  61  0.097  30  0.108   8  0.088   0.093 N  0.570      SignalP-noTM
BAP12874.1            0.220  17  0.270  17  0.563  16  0.326   0.297 N  0.570      SignalP-noTM
BAP12875.1            0.102  24  0.108  32  0.140  23  0.100   0.104 N  0.570      SignalP-noTM
BAP12876.1            0.143  27  0.109  11  0.179   1  0.114   0.110 N  0.510      SignalP-TM
BAP12877.1            0.116  45  0.163  45  0.380  38  0.149   0.156 N  0.570      SignalP-noTM
BAP12878.1            0.109  51  0.106  21  0.124  10  0.102   0.104 N  0.570      SignalP-noTM
BAP12879.1            0.289  24  0.193  24  0.207  10  0.151   0.173 N  0.570      SignalP-noTM
BAP12880.1            0.234  26  0.176  26  0.201   1  0.135   0.157 N  0.570      SignalP-noTM
BAP12881.1            0.187  28  0.403  20  0.980  15  0.958   0.664 Y  0.570      SignalP-noTM
BAP12882.1            0.163  27  0.178  11  0.483   1  0.304   0.224 N  0.510      SignalP-TM
BAP12883.1            0.220  34  0.151  34  0.192  33  0.079   0.117 N  0.570      SignalP-noTM
BAP12884.1            0.118  25  0.121  12  0.179   6  0.152   0.132 N  0.510      SignalP-TM
BAP12885.1            0.680  22  0.774  22  0.963  17  0.886   0.827 Y  0.570      SignalP-noTM
BAP12886.1            0.120  68  0.139  11  0.319   2  0.180   0.158 N  0.570      SignalP-noTM
BAP12887.1            0.102  47  0.113  12  0.158   5  0.132   0.122 N  0.570      SignalP-noTM
BAP12888.1            0.150  44  0.148  44  0.284  40  0.095   0.123 N  0.570      SignalP-noTM
BAP12889.1            0.241  25  0.125  11  0.183   1  0.163   0.139 N  0.510      SignalP-TM
BAP12890.1            0.833  24  0.879  24  0.965  21  0.928   0.902 Y  0.570      SignalP-noTM
BAP12891.1            0.267  23  0.417  23  0.926  14  0.737   0.567 N  0.570      SignalP-noTM
BAP12892.1            0.112  40  0.105  40  0.127   9  0.098   0.102 N  0.570      SignalP-noTM
BAP12893.1            0.709  22  0.778  22  0.922  19  0.850   0.812 Y  0.570      SignalP-noTM
BAP12894.1            0.110  14  0.130  11  0.265   1  0.156   0.142 N  0.570      SignalP-noTM
BAP12895.1            0.133  27  0.157  11  0.286   6  0.245   0.198 N  0.570      SignalP-noTM
BAP12896.1            0.115  51  0.139  51  0.236  46  0.125   0.132 N  0.570      SignalP-noTM
BAP12897.1            0.297  20  0.527  20  0.957   2  0.940   0.721 Y  0.570      SignalP-noTM
BAP12898.1            0.777  29  0.859  29  0.966  27  0.900   0.878 Y  0.570      SignalP-noTM
BAP12899.1            0.160  19  0.142  11  0.352   1  0.182   0.157 N  0.510      SignalP-TM
BAP12900.1            0.106  46  0.105  23  0.117  14  0.087   0.097 N  0.570      SignalP-noTM
BAP12901.1            0.108  21  0.110  21  0.145  10  0.102   0.107 N  0.570      SignalP-noTM
BAP12902.1            0.156  50  0.155  50  0.321  25  0.144   0.150 N  0.570      SignalP-noTM
BAP12903.1            0.132  68  0.110  68  0.125   9  0.091   0.101 N  0.570      SignalP-noTM
BAP12904.1            0.154  41  0.191  46  0.438  45  0.176   0.184 N  0.570      SignalP-noTM
BAP12905.1            0.161  23  0.324  23  0.817  18  0.687   0.494 N  0.570      SignalP-noTM
BAP12906.1            0.109  46  0.128  13  0.247  29  0.166   0.146 N  0.570      SignalP-noTM
BAP12907.1            0.141  65  0.112  65  0.150   2  0.093   0.103 N  0.570      SignalP-noTM
BAP12908.1            0.130  26  0.174  20  0.349  10  0.280   0.213 N  0.510      SignalP-TM
BAP12909.1            0.149  29  0.146  29  0.304  27  0.120   0.133 N  0.570      SignalP-noTM
BAP12910.1            0.182  28  0.160  28  0.172  26  0.134   0.150 N  0.510      SignalP-TM
BAP12911.1            0.334  38  0.330  38  0.456  31  0.188   0.277 N  0.510      SignalP-TM
BAP12912.1            0.100  28  0.100  56  0.120  44  0.084   0.092 N  0.570      SignalP-noTM
BAP12913.1            0.485  19  0.610  19  0.904  16  0.777   0.688 Y  0.570      SignalP-noTM
BAP12914.1            0.204  29  0.154  29  0.332   2  0.163   0.158 N  0.570      SignalP-noTM
BAP12915.1            0.105  61  0.105  61  0.116  27  0.089   0.097 N  0.570      SignalP-noTM
BAP12916.1            0.129  65  0.142  11  0.324   1  0.182   0.160 N  0.570      SignalP-noTM
BAP12917.1            0.129  39  0.106  62  0.119  61  0.083   0.095 N  0.570      SignalP-noTM
BAP12918.1            0.110  22  0.107  22  0.142   1  0.095   0.101 N  0.570      SignalP-noTM
BAP12919.1            0.118  23  0.106  23  0.136   3  0.105   0.106 N  0.570      SignalP-noTM
BAP12920.1            0.145  64  0.114  64  0.139  38  0.096   0.106 N  0.570      SignalP-noTM
BAP12921.1            0.126   8  0.112  28  0.158  20  0.116   0.114 N  0.570      SignalP-noTM
BAP12922.1            0.113  45  0.107  26  0.159   2  0.099   0.103 N  0.570      SignalP-noTM
BAP12923.1            0.394  24  0.343  24  0.686  10  0.413   0.376 N  0.570      SignalP-noTM
BAP12924.1            0.240  24  0.464  24  0.959   1  0.919   0.678 Y  0.570      SignalP-noTM
BAP12925.1            0.160  25  0.340  18  0.935   2  0.908   0.607 Y  0.570      SignalP-noTM
BAP12926.1            0.778  23  0.866  23  0.977  18  0.958   0.909 Y  0.570      SignalP-noTM
BAP12927.1            0.158  29  0.152  29  0.233   1  0.149   0.151 N  0.510      SignalP-TM
BAP12928.1            0.118  63  0.109  27  0.149  67  0.109   0.109 N  0.510      SignalP-TM
BAP12929.1            0.132  36  0.106  11  0.164   1  0.109   0.107 N  0.510      SignalP-TM
BAP12930.1            0.600  27  0.738  27  0.955  14  0.916   0.822 Y  0.570      SignalP-noTM
BAP12931.1            0.111  37  0.130  11  0.219   2  0.171   0.149 N  0.570      SignalP-noTM
BAP12932.1            0.104  30  0.108  11  0.143   1  0.118   0.113 N  0.570      SignalP-noTM
BAP12933.1            0.794  18  0.842  18  0.966  16  0.880   0.860 Y  0.570      SignalP-noTM
BAP12934.1            0.105  48  0.120  11  0.197   2  0.136   0.127 N  0.570      SignalP-noTM
BAP12935.1            0.108  43  0.137  11  0.265   3  0.190   0.162 N  0.570      SignalP-noTM
BAP12936.1            0.103  30  0.147  51  0.270  47  0.114   0.131 N  0.570      SignalP-noTM
BAP12937.1            0.109  30  0.104  58  0.117  50  0.093   0.099 N  0.570      SignalP-noTM
BAP12938.1            0.127  54  0.111  54  0.111   1  0.093   0.102 N  0.570      SignalP-noTM
BAP12939.1            0.243  29  0.419  29  0.865  27  0.643   0.524 N  0.570      SignalP-noTM
BAP12940.1            0.104  31  0.112  47  0.154  35  0.108   0.110 N  0.570      SignalP-noTM
BAP12941.1            0.104  19  0.165  14  0.350   9  0.273   0.216 N  0.570      SignalP-noTM
BAP12942.1            0.105  22  0.123  12  0.169   7  0.153   0.137 N  0.570      SignalP-noTM
BAP12943.1            0.148  37  0.113  37  0.166   2  0.095   0.104 N  0.570      SignalP-noTM
BAP12944.1            0.118  21  0.144  14  0.233  11  0.213   0.169 N  0.510      SignalP-TM
BAP12945.1            0.260  19  0.393  19  0.761   4  0.644   0.486 N  0.510      SignalP-TM
BAP12946.1            0.146  28  0.152  50  0.215  48  0.108   0.131 N  0.570      SignalP-noTM
BAP12947.1            0.157  12  0.210  12  0.370  10  0.281   0.236 N  0.510      SignalP-TM
BAP12948.1            0.100  60  0.104  42  0.128  38  0.094   0.100 N  0.570      SignalP-noTM
BAP12949.1            0.107  28  0.101  35  0.169   1  0.084   0.095 N  0.510      SignalP-TM
BAP12950.1            0.122  25  0.075  51  0.097  70  0.041   0.062 N  0.510      SignalP-TM
BAP12951.1            0.103  58  0.108  37  0.169   1  0.101   0.105 N  0.570      SignalP-noTM
BAP12952.1            0.143  33  0.144  33  0.324  28  0.133   0.140 N  0.510      SignalP-TM
BAP12953.1            0.165  28  0.238  28  0.502  15  0.352   0.280 N  0.510      SignalP-TM
BAP12954.1            0.113  22  0.110  22  0.132  20  0.090   0.101 N  0.570      SignalP-noTM
BAP12955.1            0.155  29  0.136  29  0.144  16  0.117   0.127 N  0.570      SignalP-noTM
BAP12956.1            0.126  27  0.128  27  0.172  19  0.121   0.125 N  0.570      SignalP-noTM
BAP12957.1            0.109  25  0.111  35  0.138  24  0.102   0.107 N  0.570      SignalP-noTM
BAP12958.1            0.116  20  0.119  20  0.177   2  0.124   0.122 N  0.570      SignalP-noTM
BAP12959.1            0.244  52  0.227  51  0.306  44  0.128   0.191 N  0.510      SignalP-TM
BAP12960.1            0.118  24  0.115  24  0.151  22  0.110   0.113 N  0.570      SignalP-noTM
BAP12961.1            0.115  42  0.106  66  0.112  11  0.093   0.100 N  0.570      SignalP-noTM
BAP12962.1            0.110  49  0.109  23  0.153  36  0.109   0.109 N  0.570      SignalP-noTM
BAP12963.1            0.103  25  0.116  15  0.157   6  0.135   0.125 N  0.570      SignalP-noTM
BAP12964.1            0.418  36  0.285  36  0.323  34  0.171   0.243 N  0.510      SignalP-TM
BAP12965.1            0.114  21  0.106  25  0.167   1  0.102   0.104 N  0.570      SignalP-noTM
BAP12966.1            0.142  21  0.131  14  0.283  12  0.125   0.128 N  0.570      SignalP-noTM
BAP12967.1            0.244  30  0.182  30  0.163  29  0.127   0.156 N  0.570      SignalP-noTM
BAP12968.1            0.184  29  0.140  29  0.145  26  0.109   0.129 N  0.510      SignalP-TM
BAP12969.1            0.107  57  0.132  11  0.285   1  0.165   0.148 N  0.570      SignalP-noTM
BAP12970.1            0.135  44  0.173  44  0.480  40  0.147   0.161 N  0.570      SignalP-noTM
BAP12971.1            0.114  43  0.106  45  0.148   2  0.097   0.102 N  0.570      SignalP-noTM
BAP12972.1            0.142  23  0.136  23  0.173  22  0.121   0.129 N  0.570      SignalP-noTM
BAP12973.1            0.104  43  0.099  52  0.148  42  0.078   0.091 N  0.510      SignalP-TM
BAP12974.1            0.118  33  0.099  63  0.127  22  0.081   0.091 N  0.570      SignalP-noTM
BAP12975.1            0.137  24  0.103  24  0.114  69  0.072   0.088 N  0.570      SignalP-noTM
BAP12976.1            0.111  38  0.105  38  0.108  31  0.089   0.097 N  0.570      SignalP-noTM
BAP12977.1            0.173  36  0.233  36  0.444  30  0.205   0.223 N  0.510      SignalP-TM
BAP12978.1            0.725  24  0.819  24  0.987  13  0.935   0.874 Y  0.570      SignalP-noTM
BAP12979.1            0.879  22  0.913  22  0.977  19  0.929   0.921 Y  0.570      SignalP-noTM
BAP12980.1            0.645  28  0.721  28  0.964  22  0.810   0.763 Y  0.570      SignalP-noTM
BAP12981.1            0.584  23  0.644  23  0.907  19  0.719   0.679 Y  0.570      SignalP-noTM
BAP12982.1            0.170  29  0.191  29  0.406   8  0.228   0.205 N  0.510      SignalP-TM
BAP12983.1            0.129  17  0.169  17  0.327  11  0.208   0.187 N  0.570      SignalP-noTM
BAP12984.1            0.101  67  0.142  11  0.263   4  0.198   0.168 N  0.570      SignalP-noTM
BAP12985.1            0.169  22  0.232  22  0.601  15  0.403   0.312 N  0.570      SignalP-noTM
BAP12986.1            0.120  49  0.100  70  0.111  15  0.086   0.094 N  0.570      SignalP-noTM
BAP12987.1            0.788  24  0.842  24  0.943   9  0.897   0.868 Y  0.570      SignalP-noTM
BAP12988.1            0.285  20  0.330  20  0.694  19  0.429   0.377 N  0.570      SignalP-noTM
BAP12989.1            0.225  20  0.129  20  0.159  37  0.067   0.100 N  0.570      SignalP-noTM
BAP12990.1            0.124  26  0.111  48  0.140  44  0.091   0.102 N  0.570      SignalP-noTM
BAP12991.1            0.129  34  0.106  34  0.135   9  0.094   0.101 N  0.570      SignalP-noTM
BAP12992.1            0.131  29  0.089  11  0.108   6  0.085   0.087 N  0.510      SignalP-TM
BAP12993.1            0.308  20  0.365  20  0.537   4  0.454   0.397 N  0.510      SignalP-TM
BAP12994.1            0.103  33  0.097  45  0.112   5  0.089   0.094 N  0.570      SignalP-noTM
BAP12995.1            0.148  49  0.154  11  0.345   2  0.233   0.183 N  0.510      SignalP-TM
BAP12996.1            0.118  26  0.102  70  0.113  61  0.091   0.097 N  0.570      SignalP-noTM
BAP12997.1            0.102  38  0.101  56  0.115  22  0.093   0.097 N  0.570      SignalP-noTM
BAP12998.1            0.159  23  0.291  23  0.728  13  0.517   0.397 N  0.570      SignalP-noTM
BAP12999.1            0.128  33  0.113  62  0.178  54  0.096   0.105 N  0.570      SignalP-noTM
BAP13000.1            0.112  26  0.124  13  0.183   6  0.158   0.140 N  0.570      SignalP-noTM
BAP13001.1            0.113  27  0.131  11  0.224   6  0.173   0.151 N  0.570      SignalP-noTM
BAP13002.1            0.438  24  0.299  24  0.353   1  0.204   0.254 N  0.570      SignalP-noTM
BAP13003.1            0.102  43  0.107  54  0.140  50  0.072   0.094 N  0.510      SignalP-TM
BAP13004.1            0.113  25  0.112  34  0.142  24  0.109   0.111 N  0.570      SignalP-noTM
BAP13005.1            0.103  51  0.126  38  0.175  36  0.140   0.133 N  0.570      SignalP-noTM
BAP13006.1            0.110  55  0.144  11  0.309   2  0.202   0.165 N  0.510      SignalP-TM
BAP13007.1            0.116  19  0.140  19  0.291  12  0.160   0.150 N  0.570      SignalP-noTM
BAP13008.1            0.179  18  0.397  18  0.918   3  0.890   0.629 Y  0.570      SignalP-noTM
BAP13009.1            0.113  31  0.123  11  0.216   1  0.147   0.134 N  0.570      SignalP-noTM
BAP13010.1            0.140  31  0.129  31  0.253   3  0.121   0.125 N  0.570      SignalP-noTM
BAP13011.1            0.613  24  0.635  24  0.934  12  0.760   0.694 Y  0.570      SignalP-noTM
BAP13012.1            0.124  24  0.136  24  0.213   3  0.152   0.144 N  0.570      SignalP-noTM
BAP13013.1            0.417  25  0.197  25  0.302   6  0.168   0.186 N  0.510      SignalP-TM
BAP13014.1            0.111  28  0.182  28  0.351  18  0.279   0.218 N  0.510      SignalP-TM
BAP13015.1            0.128  66  0.110  66  0.113  12  0.088   0.100 N  0.570      SignalP-noTM
BAP13016.1            0.323  57  0.444  18  0.981  13  0.964   0.689 Y  0.570      SignalP-noTM
BAP13017.1            0.163  19  0.206  19  0.383  17  0.240   0.219 N  0.510      SignalP-TM
BAP13018.1            0.159  56  0.125  20  0.227  12  0.137   0.131 N  0.570      SignalP-noTM
BAP13019.1            0.103  19  0.113  30  0.148  23  0.104   0.109 N  0.570      SignalP-noTM
BAP13020.1            0.147  30  0.125  30  0.148  24  0.084   0.106 N  0.570      SignalP-noTM
BAP13021.1            0.129  44  0.109  27  0.148  18  0.114   0.111 N  0.510      SignalP-TM
BAP13022.1            0.138  33  0.116  33  0.121   6  0.088   0.103 N  0.570      SignalP-noTM
BAP13023.1            0.233  26  0.219  23  0.393  10  0.277   0.240 N  0.510      SignalP-TM
BAP13024.1            0.189  28  0.154  28  0.187  30  0.114   0.135 N  0.570      SignalP-noTM
BAP13025.1            0.182  38  0.180  27  0.288   6  0.205   0.191 N  0.570      SignalP-noTM
BAP13026.1            0.154  18  0.125  18  0.158  17  0.101   0.114 N  0.570      SignalP-noTM
BAP13027.1            0.120  40  0.113  22  0.134   5  0.116   0.114 N  0.570      SignalP-noTM
BAP13028.1            0.158  20  0.244  20  0.674  19  0.353   0.296 N  0.570      SignalP-noTM
BAP13029.1            0.109  25  0.104  11  0.167   2  0.103   0.103 N  0.510      SignalP-TM
BAP13030.1            0.111  24  0.102  68  0.163   1  0.076   0.090 N  0.570      SignalP-noTM
BAP13031.1            0.121  26  0.112  52  0.136  43  0.104   0.108 N  0.570      SignalP-noTM
BAP13032.1            0.141  65  0.110  65  0.127  39  0.083   0.098 N  0.570      SignalP-noTM
BAP13033.1            0.118  28  0.170  17  0.407   8  0.270   0.217 N  0.570      SignalP-noTM
BAP13034.1            0.131  62  0.111  62  0.129   3  0.097   0.104 N  0.570      SignalP-noTM
BAP13035.1            0.201  24  0.197  24  0.321  22  0.197   0.197 N  0.570      SignalP-noTM
BAP13036.1            0.120  35  0.115  60  0.135  51  0.085   0.101 N  0.570      SignalP-noTM
BAP13037.1            0.107  61  0.118  21  0.185  14  0.138   0.128 N  0.570      SignalP-noTM
BAP13038.1            0.171  25  0.143  25  0.165   1  0.117   0.131 N  0.570      SignalP-noTM
BAP13039.1            0.105  49  0.122  11  0.230   2  0.152   0.136 N  0.570      SignalP-noTM
BAP13040.1            0.109  43  0.116  52  0.175  47  0.104   0.110 N  0.570      SignalP-noTM
BAP13041.1            0.108  24  0.139  12  0.268   3  0.189   0.162 N  0.570      SignalP-noTM
BAP13042.1            0.105  36  0.113  36  0.153  35  0.115   0.114 N  0.570      SignalP-noTM
BAP13043.1            0.118  59  0.105  11  0.126   3  0.110   0.107 N  0.570      SignalP-noTM
BAP13044.1            0.168  20  0.137  20  0.176   4  0.129   0.133 N  0.570      SignalP-noTM
BAP13045.1            0.138  45  0.200  11  0.534   1  0.385   0.287 N  0.570      SignalP-noTM
BAP13046.1            0.160  24  0.199  24  0.384   3  0.278   0.236 N  0.570      SignalP-noTM
BAP13047.1            0.205  21  0.238  21  0.442   1  0.304   0.269 N  0.570      SignalP-noTM
BAP13048.1            0.104  21  0.112  12  0.190   8  0.123   0.117 N  0.570      SignalP-noTM
BAP13049.1            0.131  27  0.260  27  0.607  20  0.412   0.316 N  0.510      SignalP-TM
BAP13050.1            0.288  29  0.512  29  0.965  17  0.908   0.698 Y  0.570      SignalP-noTM
BAP13051.1            0.142  40  0.121  40  0.155  32  0.104   0.113 N  0.570      SignalP-noTM
BAP13052.1            0.131  37  0.127  37  0.238   5  0.120   0.124 N  0.570      SignalP-noTM
BAP13053.1            0.115  32  0.165  20  0.377  15  0.254   0.207 N  0.570      SignalP-noTM
BAP13054.1            0.307  29  0.222  11  0.625   2  0.492   0.349 N  0.570      SignalP-noTM
BAP13055.1            0.107  34  0.106  26  0.138  14  0.104   0.105 N  0.570      SignalP-noTM
BAP13056.1            0.110  54  0.124  11  0.177   1  0.156   0.139 N  0.570      SignalP-noTM
BAP13057.1            0.101  23  0.103  23  0.127  11  0.094   0.099 N  0.570      SignalP-noTM
BAP13058.1            0.110  67  0.114  67  0.131  13  0.095   0.105 N  0.570      SignalP-noTM
BAP13059.1            0.116  29  0.123  11  0.173   3  0.156   0.138 N  0.570      SignalP-noTM
BAP13060.1            0.218  29  0.175  29  0.242  15  0.161   0.168 N  0.570      SignalP-noTM
BAP13061.1            0.113  24  0.111  47  0.145   9  0.104   0.108 N  0.570      SignalP-noTM
BAP13062.1            0.149  25  0.116  25  0.123  26  0.074   0.096 N  0.570      SignalP-noTM
BAP13063.1            0.142  10  0.116  12  0.182   9  0.113   0.114 N  0.570      SignalP-noTM
BAP13064.1            0.156  25  0.146  25  0.214   4  0.145   0.146 N  0.570      SignalP-noTM
BAP13065.1            0.172  48  0.131  11  0.245   1  0.163   0.146 N  0.570      SignalP-noTM
BAP13066.1            0.445  24  0.456  24  0.646  12  0.464   0.459 N  0.510      SignalP-TM
BAP13067.1            0.128  43  0.130  11  0.224   1  0.164   0.146 N  0.570      SignalP-noTM
BAP13068.1            0.139  25  0.121  25  0.151  23  0.093   0.108 N  0.570      SignalP-noTM
BAP13069.1            0.128  33  0.144  14  0.293   5  0.207   0.167 N  0.510      SignalP-TM
BAP13070.1            0.280  23  0.173  23  0.178   2  0.119   0.147 N  0.570      SignalP-noTM
BAP13071.1            0.139  23  0.233  11  0.724   3  0.535   0.375 N  0.570      SignalP-noTM
BAP13072.1            0.121  70  0.118  44  0.150  40  0.100   0.110 N  0.570      SignalP-noTM
BAP13073.1            0.103  22  0.134  11  0.209   5  0.180   0.155 N  0.570      SignalP-noTM
BAP13074.1            0.106   3  0.118  11  0.182   2  0.140   0.128 N  0.570      SignalP-noTM
BAP13075.1            0.128  54  0.148  24  0.230   1  0.190   0.164 N  0.510      SignalP-TM
BAP13076.1            0.246  34  0.163  14  0.355   9  0.273   0.204 N  0.510      SignalP-TM
BAP13077.1            0.269  34  0.238  34  0.422  26  0.224   0.233 N  0.510      SignalP-TM
BAP13078.1            0.307  56  0.220  56  0.307  22  0.188   0.208 N  0.510      SignalP-TM
BAP13079.1            0.153  67  0.123  53  0.144  42  0.096   0.110 N  0.570      SignalP-noTM
BAP13080.1            0.111  65  0.111  32  0.131  28  0.099   0.106 N  0.570      SignalP-noTM
BAP13081.1            0.129  29  0.106  43  0.154  37  0.073   0.094 N  0.510      SignalP-TM
BAP13082.1            0.164  22  0.167  11  0.487   1  0.257   0.201 N  0.510      SignalP-TM
BAP13083.1            0.143  21  0.333  21  0.921   1  0.804   0.554 N  0.570      SignalP-noTM
BAP13084.1            0.577  22  0.589  22  0.842   1  0.628   0.607 Y  0.570      SignalP-noTM
BAP13085.1            0.120  35  0.172  14  0.400   5  0.300   0.219 N  0.510      SignalP-TM
BAP13086.1            0.107  34  0.147  11  0.304   3  0.218   0.180 N  0.570      SignalP-noTM
BAP13087.1            0.115  22  0.120  11  0.188   3  0.149   0.131 N  0.510      SignalP-TM
BAP13088.1            0.104  42  0.106  42  0.151  37  0.100   0.103 N  0.570      SignalP-noTM
BAP13089.1            0.118  23  0.112  42  0.143  41  0.096   0.105 N  0.570      SignalP-noTM
BAP13090.1            0.155  20  0.281  20  0.628  10  0.433   0.352 N  0.570      SignalP-noTM
BAP13091.1            0.814  21  0.769  21  0.863   1  0.734   0.752 Y  0.570      SignalP-noTM
BAP13092.1            0.377  39  0.217  39  0.313   2  0.148   0.192 N  0.510      SignalP-TM
BAP13093.1            0.114  57  0.119  57  0.204  49  0.098   0.110 N  0.570      SignalP-noTM
BAP13094.1            0.139  24  0.097  49  0.108  48  0.049   0.079 N  0.510      SignalP-TM
BAP13095.1            0.112  27  0.161  11  0.313   6  0.264   0.199 N  0.510      SignalP-TM
BAP13096.1            0.204  35  0.201  11  0.458   9  0.402   0.295 N  0.570      SignalP-noTM
BAP13097.1            0.101  66  0.105  66  0.118  26  0.091   0.099 N  0.570      SignalP-noTM
BAP13098.1            0.251  50  0.200  50  0.296  46  0.136   0.176 N  0.510      SignalP-TM
BAP13099.1            0.351  22  0.509  22  0.914  17  0.771   0.632 Y  0.570      SignalP-noTM
BAP13100.1            0.235  25  0.296  25  0.888  12  0.604   0.441 N  0.570      SignalP-noTM
BAP13101.1            0.268  27  0.436  19  0.951  17  0.895   0.652 Y  0.570      SignalP-noTM
BAP13102.1            0.157  17  0.295  17  0.715   2  0.590   0.404 N  0.510      SignalP-TM
BAP13103.1            0.599  19  0.686  19  0.876  15  0.779   0.730 Y  0.570      SignalP-noTM
BAP13104.1            0.108  14  0.129  14  0.281  13  0.162   0.144 N  0.570      SignalP-noTM
BAP13105.1            0.302  36  0.230  36  0.280  34  0.126   0.191 N  0.510      SignalP-TM
BAP13106.1            0.143  23  0.117  23  0.128  35  0.096   0.107 N  0.570      SignalP-noTM
BAP13107.1            0.124  14  0.151  48  0.356  40  0.174   0.162 N  0.570      SignalP-noTM
BAP13108.1            0.210  37  0.259  37  0.385  28  0.276   0.265 N  0.510      SignalP-TM
BAP13109.1            0.115  18  0.100  70  0.113  69  0.084   0.093 N  0.570      SignalP-noTM
BAP13110.1            0.237  24  0.466  24  0.947  20  0.901   0.670 Y  0.570      SignalP-noTM
BAP13111.1            0.285  45  0.194  31  0.294   1  0.149   0.172 N  0.570      SignalP-noTM
BAP13112.1            0.150  18  0.156  18  0.282  11  0.148   0.152 N  0.570      SignalP-noTM
BAP13113.1            0.106  27  0.108  13  0.143   4  0.119   0.113 N  0.570      SignalP-noTM
BAP13114.1            0.103  56  0.096  56  0.112   1  0.084   0.090 N  0.570      SignalP-noTM
BAP13115.1            0.132  24  0.136  11  0.367  48  0.177   0.155 N  0.570      SignalP-noTM
BAP13116.1            0.159  32  0.127  32  0.141  16  0.100   0.115 N  0.570      SignalP-noTM
BAP13117.1            0.121  26  0.173  11  0.423   2  0.300   0.220 N  0.510      SignalP-TM
BAP13118.1            0.482  23  0.515  23  0.821  14  0.580   0.545 N  0.570      SignalP-noTM
BAP13119.1            0.120  22  0.149  48  0.291  43  0.145   0.147 N  0.570      SignalP-noTM
BAP13120.1            0.160  30  0.115  11  0.179   3  0.140   0.125 N  0.510      SignalP-TM
BAP13121.1            0.131  54  0.120  54  0.139  43  0.068   0.101 N  0.510      SignalP-TM
BAP13122.1            0.166  22  0.225  22  0.538   4  0.381   0.283 N  0.510      SignalP-TM
BAP13123.1            0.132  22  0.137  11  0.248   5  0.188   0.161 N  0.570      SignalP-noTM
BAP13124.1            0.186  22  0.129  22  0.127  58  0.080   0.106 N  0.570      SignalP-noTM
BAP13125.1            0.111  42  0.104  42  0.129   4  0.095   0.100 N  0.570      SignalP-noTM
BAP13126.1            0.134  33  0.127  43  0.215  35  0.112   0.121 N  0.510      SignalP-TM
BAP13127.1            0.149  39  0.194  33  0.416  25  0.246   0.213 N  0.510      SignalP-TM
BAP13128.1            0.114  35  0.099  35  0.119   6  0.087   0.093 N  0.570      SignalP-noTM
BAP13129.1            0.190  26  0.144  11  0.232   3  0.216   0.171 N  0.510      SignalP-TM
BAP13130.1            0.355  23  0.443  23  0.707  17  0.549   0.493 N  0.570      SignalP-noTM
BAP13131.1            0.244  19  0.196  19  0.295   1  0.168   0.183 N  0.570      SignalP-noTM
BAP13132.1            0.191  29  0.168  19  0.375  12  0.255   0.200 N  0.510      SignalP-TM
BAP13133.1            0.168  68  0.147  68  0.165  61  0.082   0.123 N  0.510      SignalP-TM
BAP13134.1            0.129  25  0.164  11  0.349   1  0.262   0.210 N  0.570      SignalP-noTM
BAP13135.1            0.117  29  0.107  29  0.140   1  0.096   0.102 N  0.570      SignalP-noTM
BAP13136.1            0.134  49  0.102  37  0.119  29  0.086   0.096 N  0.510      SignalP-TM
BAP13137.1            0.157  23  0.146  11  0.273   5  0.217   0.179 N  0.570      SignalP-noTM
BAP13138.1            0.142  38  0.112  38  0.109  19  0.082   0.098 N  0.570      SignalP-noTM
BAP13139.1            0.104  21  0.115  39  0.148  35  0.114   0.114 N  0.570      SignalP-noTM
BAP13140.1            0.144  18  0.109  18  0.141  17  0.085   0.098 N  0.570      SignalP-noTM
BAP13141.1            0.103  18  0.103  27  0.121   5  0.097   0.100 N  0.570      SignalP-noTM
BAP13142.1            0.130  41  0.132  39  0.178   7  0.119   0.126 N  0.570      SignalP-noTM
BAP13143.1            0.130  22  0.179  22  0.398  20  0.262   0.218 N  0.570      SignalP-noTM
BAP13144.1            0.231  32  0.245  18  0.471   6  0.325   0.282 N  0.570      SignalP-noTM
BAP13145.1            0.118  64  0.107  29  0.150  63  0.108   0.107 N  0.510      SignalP-TM
BAP13146.1            0.137  27  0.213  27  0.493  26  0.345   0.275 N  0.570      SignalP-noTM
BAP13147.1            0.492  29  0.312  29  0.586   4  0.314   0.313 N  0.570      SignalP-noTM
BAP13148.1            0.121  61  0.115  61  0.189  54  0.088   0.102 N  0.570      SignalP-noTM
BAP13149.1            0.111  54  0.162  15  0.353   6  0.258   0.197 N  0.510      SignalP-TM
BAP13150.1            0.480  58  0.392  21  0.841  17  0.725   0.549 N  0.570      SignalP-noTM
BAP13151.1            0.128  48  0.103  70  0.115  69  0.080   0.092 N  0.570      SignalP-noTM
BAP13152.1            0.109  49  0.109  49  0.137  11  0.103   0.106 N  0.570      SignalP-noTM
BAP13153.1            0.231  26  0.422  26  0.902   3  0.830   0.614 Y  0.570      SignalP-noTM
BAP13154.1            0.106  18  0.118  18  0.156  12  0.131   0.124 N  0.570      SignalP-noTM
BAP13155.1            0.106  30  0.110  30  0.153   7  0.110   0.110 N  0.510      SignalP-TM
BAP13156.1            0.112  23  0.143  11  0.306   1  0.195   0.168 N  0.570      SignalP-noTM
BAP13157.1            0.199  41  0.137  41  0.120  54  0.083   0.111 N  0.570      SignalP-noTM
BAP13158.1            0.406  67  0.203  67  0.161   8  0.102   0.156 N  0.570      SignalP-noTM
BAP13159.1            0.113  27  0.133  27  0.201  10  0.155   0.141 N  0.510      SignalP-TM
BAP13160.1            0.147  40  0.129  11  0.240   2  0.165   0.142 N  0.510      SignalP-TM
BAP13161.1            0.139  34  0.131  34  0.159  38  0.127   0.129 N  0.570      SignalP-noTM
BAP13162.1            0.120  23  0.149  13  0.263  12  0.211   0.178 N  0.570      SignalP-noTM
BAP13163.1            0.123  54  0.111  54  0.119  46  0.085   0.099 N  0.570      SignalP-noTM
BAP13164.1            0.116  54  0.165  12  0.372   6  0.287   0.222 N  0.570      SignalP-noTM
BAP13165.1            0.453  40  0.224  40  0.177   1  0.121   0.186 N  0.510      SignalP-TM
BAP13166.1            0.104  22  0.115  12  0.234   1  0.122   0.118 N  0.570      SignalP-noTM
BAP13167.1            0.136  29  0.135  22  0.233   8  0.154   0.142 N  0.510      SignalP-TM
BAP13168.1            0.119  46  0.110  14  0.190   6  0.113   0.111 N  0.570      SignalP-noTM
BAP13169.1            0.537  18  0.566  18  0.800   3  0.642   0.594 Y  0.510      SignalP-TM
BAP13170.1            0.109  27  0.107  14  0.165   7  0.115   0.111 N  0.570      SignalP-noTM
BAP13171.1            0.112  29  0.111  11  0.162   1  0.116   0.114 N  0.570      SignalP-noTM
BAP13172.1            0.148  51  0.119  51  0.121  50  0.090   0.105 N  0.570      SignalP-noTM
BAP13173.1            0.099  26  0.109  30  0.144  13  0.108   0.109 N  0.510      SignalP-TM
BAP13174.1            0.128  67  0.130  11  0.240   1  0.159   0.143 N  0.570      SignalP-noTM
BAP13175.1            0.108  54  0.101  54  0.109  14  0.090   0.096 N  0.570      SignalP-noTM
BAP13176.1            0.131  18  0.119  18  0.174   1  0.119   0.119 N  0.570      SignalP-noTM
BAP13177.1            0.131  19  0.099  19  0.104  70  0.075   0.087 N  0.570      SignalP-noTM
BAP13178.1            0.154  32  0.199  23  0.351  17  0.260   0.227 N  0.570      SignalP-noTM
BAP13179.1            0.122  27  0.154  27  0.269   1  0.215   0.177 N  0.510      SignalP-TM
BAP13180.1            0.172  24  0.220  24  0.494  19  0.302   0.258 N  0.570      SignalP-noTM
BAP13181.1            0.100  70  0.102  70  0.158   1  0.086   0.095 N  0.570      SignalP-noTM
BAP13182.1            0.103  33  0.129  12  0.202   9  0.167   0.147 N  0.570      SignalP-noTM
BAP13183.1            0.202  27  0.130  27  0.166   2  0.098   0.115 N  0.570      SignalP-noTM
BAP13184.1            0.730  33  0.603  33  0.722  15  0.452   0.547 Y  0.510      SignalP-TM
BAP13185.1            0.113  50  0.107  50  0.124  49  0.089   0.099 N  0.570      SignalP-noTM
BAP13186.1            0.133  38  0.125  12  0.195   1  0.153   0.138 N  0.570      SignalP-noTM
BAP13187.1            0.460  34  0.272  34  0.356  45  0.175   0.226 N  0.570      SignalP-noTM
BAP13188.1            0.150  26  0.180  26  0.341  22  0.170   0.176 N  0.510      SignalP-TM
BAP13189.1            0.149  44  0.111  44  0.128   2  0.093   0.103 N  0.570      SignalP-noTM
BAP13190.1            0.113  33  0.107  33  0.138  32  0.087   0.098 N  0.570      SignalP-noTM
BAP13191.1            0.106  28  0.100  69  0.119   2  0.091   0.096 N  0.570      SignalP-noTM
BAP13192.1            0.112  70  0.120  15  0.188   8  0.145   0.132 N  0.570      SignalP-noTM
BAP13193.1            0.125  26  0.174  14  0.434  12  0.314   0.240 N  0.570      SignalP-noTM
BAP13194.1            0.103  44  0.100  24  0.122  15  0.083   0.092 N  0.570      SignalP-noTM
BAP13195.1            0.213  30  0.172  30  0.239   1  0.151   0.162 N  0.570      SignalP-noTM
BAP13196.1            0.108  41  0.103  41  0.117  18  0.092   0.098 N  0.570      SignalP-noTM
BAP13197.1            0.157  19  0.117  19  0.206   1  0.106   0.112 N  0.570      SignalP-noTM
BAP13198.1            0.126  64  0.118  64  0.149   1  0.107   0.113 N  0.570      SignalP-noTM
BAP13199.1            0.142  36  0.139  36  0.221  16  0.163   0.150 N  0.570      SignalP-noTM
BAP13200.1            0.131  41  0.123  20  0.203   8  0.131   0.127 N  0.570      SignalP-noTM
BAP13201.1            0.157  27  0.179  27  0.445  32  0.196   0.187 N  0.570      SignalP-noTM
BAP13202.1            0.190  21  0.189  21  0.418   2  0.252   0.219 N  0.570      SignalP-noTM
BAP13203.1            0.108  32  0.105  32  0.131   4  0.093   0.099 N  0.570      SignalP-noTM
BAP13204.1            0.210  55  0.114  55  0.208   2  0.085   0.103 N  0.510      SignalP-TM
BAP13205.1            0.113  32  0.097  32  0.162   1  0.081   0.091 N  0.510      SignalP-TM
BAP13206.1            0.146  31  0.249  18  0.733  10  0.549   0.390 N  0.570      SignalP-noTM
BAP13207.1            0.100  38  0.110  11  0.167   1  0.116   0.113 N  0.570      SignalP-noTM
BAP13208.1            0.156  62  0.141  12  0.255   8  0.190   0.159 N  0.510      SignalP-TM
BAP13209.1            0.322  53  0.175  53  0.365  26  0.166   0.171 N  0.570      SignalP-noTM
BAP13210.1            0.134  27  0.133  11  0.205   1  0.177   0.154 N  0.570      SignalP-noTM
BAP13211.1            0.109  30  0.105  49  0.124  39  0.086   0.096 N  0.570      SignalP-noTM
BAP13212.1            0.273  37  0.150  37  0.113  23  0.083   0.118 N  0.570      SignalP-noTM
BAP13213.1            0.116  25  0.109  11  0.157   1  0.114   0.111 N  0.570      SignalP-noTM
BAP13214.1            0.172  26  0.193  18  0.472  10  0.274   0.231 N  0.570      SignalP-noTM
BAP13215.1            0.236  28  0.380  28  0.953  17  0.760   0.558 N  0.570      SignalP-noTM
BAP13216.1            0.122  60  0.132  11  0.351   2  0.159   0.145 N  0.570      SignalP-noTM
BAP13217.1            0.118  28  0.116  47  0.174  43  0.115   0.116 N  0.570      SignalP-noTM
BAP13218.1            0.109  19  0.101  59  0.114  45  0.084   0.093 N  0.570      SignalP-noTM
BAP13219.1            0.112  22  0.112  44  0.151  43  0.084   0.099 N  0.570      SignalP-noTM
BAP13220.1            0.324  40  0.244  40  0.241  32  0.106   0.193 N  0.510      SignalP-TM
BAP13221.1            0.123  56  0.153  14  0.282   5  0.241   0.185 N  0.510      SignalP-TM
BAP13222.1            0.266  38  0.175  38  0.254   5  0.132   0.155 N  0.570      SignalP-noTM
BAP13223.1            0.125  52  0.130  26  0.207  21  0.127   0.129 N  0.510      SignalP-TM
BAP13224.1            0.119  44  0.136  17  0.228   1  0.182   0.157 N  0.570      SignalP-noTM
BAP13225.1            0.132  35  0.104  35  0.114  60  0.078   0.092 N  0.570      SignalP-noTM
BAP13226.1            0.128  65  0.189  22  0.549  18  0.246   0.216 N  0.570      SignalP-noTM
BAP13227.1            0.163  30  0.137  30  0.178  24  0.119   0.128 N  0.570      SignalP-noTM
BAP13228.1            0.228  28  0.129  40  0.119  39  0.077   0.104 N  0.570      SignalP-noTM
BAP13229.1            0.125  37  0.177  37  0.389  33  0.221   0.193 N  0.510      SignalP-TM
BAP13230.1            0.105  39  0.103  31  0.125  20  0.087   0.096 N  0.570      SignalP-noTM
BAP13231.1            0.142  27  0.164  11  0.351   1  0.262   0.210 N  0.570      SignalP-noTM
BAP13232.1            0.123  28  0.108  28  0.121  21  0.089   0.099 N  0.570      SignalP-noTM
BAP13233.1            0.114  55  0.129  55  0.197  48  0.115   0.122 N  0.570      SignalP-noTM
BAP13234.1            0.506  40  0.257  40  0.222  12  0.151   0.218 N  0.510      SignalP-TM
BAP13235.1            0.215  47  0.186  47  0.264  46  0.127   0.158 N  0.570      SignalP-noTM
BAP13236.1            0.208  33  0.172  33  0.259  31  0.126   0.155 N  0.510      SignalP-TM
BAP13237.1            0.120  21  0.120  21  0.143  20  0.118   0.119 N  0.570      SignalP-noTM
BAP13238.1            0.177  27  0.191  21  0.464  13  0.316   0.250 N  0.570      SignalP-noTM
BAP13239.1            0.107  46  0.111  12  0.173   1  0.120   0.115 N  0.570      SignalP-noTM
BAP13240.1            0.178  20  0.210  20  0.397  19  0.227   0.218 N  0.570      SignalP-noTM
BAP13241.1            0.183  53  0.216  53  0.466  44  0.133   0.177 N  0.570      SignalP-noTM
BAP13242.1            0.109  30  0.133  19  0.235   2  0.174   0.152 N  0.570      SignalP-noTM
BAP13243.1            0.138  26  0.110  46  0.162  36  0.095   0.103 N  0.570      SignalP-noTM
BAP13244.1            0.101   3  0.142  46  0.256  45  0.145   0.144 N  0.570      SignalP-noTM
BAP13245.1            0.104  36  0.130  20  0.198  14  0.159   0.143 N  0.570      SignalP-noTM
BAP13246.1            0.113  40  0.182  11  0.547   2  0.313   0.243 N  0.570      SignalP-noTM
BAP13247.1            0.215  47  0.186  47  0.264  46  0.127   0.158 N  0.570      SignalP-noTM
BAP13248.1            0.167  18  0.238  18  0.540   1  0.378   0.304 N  0.570      SignalP-noTM
BAP13249.1            0.143  27  0.141  27  0.240  16  0.135   0.139 N  0.510      SignalP-TM
BAP13250.1            0.101  43  0.114  32  0.148  27  0.104   0.110 N  0.570      SignalP-noTM
BAP13251.1            0.218  22  0.426  22  0.939  11  0.849   0.625 Y  0.570      SignalP-noTM
BAP13252.1            0.670  23  0.789  23  0.968  20  0.926   0.853 Y  0.570      SignalP-noTM
BAP13253.1            0.132  20  0.152  11  0.382   1  0.217   0.176 N  0.510      SignalP-TM
BAP13254.1            0.151  40  0.204  34  0.422  30  0.271   0.229 N  0.510      SignalP-TM
BAP13255.1            0.617  19  0.745  19  0.946  17  0.888   0.812 Y  0.570      SignalP-noTM
BAP13256.1            0.294  31  0.485  29  0.925  19  0.837   0.651 Y  0.570      SignalP-noTM
BAP13257.1            0.492  19  0.644  19  0.917  16  0.826   0.730 Y  0.570      SignalP-noTM
BAP13258.1            0.885  20  0.926  20  0.978  19  0.959   0.941 Y  0.570      SignalP-noTM
BAP13259.1            0.134  20  0.118  11  0.183   1  0.135   0.126 N  0.570      SignalP-noTM
BAP13260.1            0.116  23  0.127  23  0.174  17  0.132   0.129 N  0.570      SignalP-noTM
BAP13261.1            0.103  22  0.117  11  0.230   2  0.128   0.122 N  0.570      SignalP-noTM
BAP13262.1            0.126  18  0.135  18  0.194   2  0.150   0.142 N  0.570      SignalP-noTM
BAP13263.1            0.168  45  0.135  45  0.167  19  0.107   0.122 N  0.570      SignalP-noTM
BAP13264.1            0.148  24  0.129  24  0.135  13  0.108   0.119 N  0.570      SignalP-noTM
BAP13265.1            0.104  42  0.140  11  0.281   1  0.184   0.160 N  0.570      SignalP-noTM
BAP13266.1            0.106  63  0.131  55  0.243  47  0.109   0.121 N  0.570      SignalP-noTM
BAP13267.1            0.158  61  0.121  61  0.155   1  0.099   0.111 N  0.570      SignalP-noTM
BAP13268.1            0.133  25  0.114  25  0.158   1  0.098   0.106 N  0.570      SignalP-noTM
BAP13269.1            0.106  50  0.195  22  0.572  16  0.342   0.264 N  0.570      SignalP-noTM
BAP13270.1            0.101  50  0.102  18  0.117  13  0.092   0.097 N  0.570      SignalP-noTM
BAP13271.1            0.131  50  0.113  50  0.163   2  0.106   0.110 N  0.570      SignalP-noTM
BAP13272.1            0.207  34  0.147  34  0.156   9  0.104   0.127 N  0.570      SignalP-noTM
BAP13273.1            0.172  48  0.129  48  0.114  31  0.096   0.113 N  0.570      SignalP-noTM
BAP13274.1            0.161  46  0.121  46  0.116   3  0.090   0.106 N  0.570      SignalP-noTM
BAP13275.1            0.128  37  0.162  19  0.383  17  0.255   0.206 N  0.570      SignalP-noTM
BAP13276.1            0.126  38  0.110  12  0.149   1  0.121   0.115 N  0.570      SignalP-noTM
BAP13277.1            0.105  66  0.111  11  0.164   1  0.123   0.117 N  0.570      SignalP-noTM
BAP13278.1            0.130  39  0.180  11  0.405   2  0.325   0.248 N  0.570      SignalP-noTM
BAP13279.1            0.106  40  0.113  37  0.157  12  0.116   0.114 N  0.570      SignalP-noTM
BAP13280.1            0.105  36  0.124  14  0.167  12  0.153   0.138 N  0.570      SignalP-noTM
BAP13281.1            0.100  37  0.098  70  0.103  14  0.091   0.095 N  0.570      SignalP-noTM
BAP13282.1            0.145  43  0.138  43  0.217  15  0.123   0.133 N  0.510      SignalP-TM
BAP13283.1            0.106  35  0.183  17  0.461  12  0.323   0.249 N  0.570      SignalP-noTM
BAP13284.1            0.187  31  0.157  31  0.203  29  0.129   0.144 N  0.570      SignalP-noTM
BAP13285.1            0.127  29  0.163  12  0.326   4  0.269   0.212 N  0.570      SignalP-noTM
BAP13286.1            0.104  35  0.135  11  0.271   2  0.174   0.153 N  0.570      SignalP-noTM
BAP13287.1            0.235  24  0.167  24  0.258  53  0.133   0.151 N  0.570      SignalP-noTM
BAP13288.1            0.110  33  0.210  17  0.626  13  0.405   0.302 N  0.570      SignalP-noTM
BAP13289.1            0.140  21  0.116  46  0.187  49  0.100   0.108 N  0.570      SignalP-noTM
BAP13290.1            0.105  29  0.118  15  0.170  10  0.140   0.128 N  0.570      SignalP-noTM
BAP13291.1            0.764  25  0.852  25  0.984  11  0.950   0.898 Y  0.570      SignalP-noTM
BAP13292.1            0.112  13  0.123  13  0.187   9  0.136   0.129 N  0.570      SignalP-noTM
BAP13293.1            0.179  42  0.144  42  0.214  40  0.104   0.126 N  0.570      SignalP-noTM
BAP13294.1            0.111  34  0.114  17  0.168  10  0.123   0.118 N  0.570      SignalP-noTM
BAP13295.1            0.149  40  0.112  40  0.156  39  0.080   0.100 N  0.510      SignalP-TM
BAP13296.1            0.112  28  0.124  11  0.229   1  0.145   0.134 N  0.570      SignalP-noTM
BAP13297.1            0.161  29  0.204  29  0.434  24  0.245   0.219 N  0.510      SignalP-TM
BAP13298.1            0.376  35  0.164  35  0.198  16  0.111   0.144 N  0.510      SignalP-TM
BAP13299.1            0.504  17  0.646  17  0.885  10  0.829   0.732 Y  0.570      SignalP-noTM
BAP13300.1            0.215  21  0.373  21  0.886   2  0.712   0.533 N  0.570      SignalP-noTM
BAP13301.1            0.110  67  0.117  11  0.184   6  0.143   0.127 N  0.510      SignalP-TM
BAP13302.1            0.171  41  0.137  22  0.147   1  0.120   0.131 N  0.510      SignalP-TM
BAP13303.1            0.130  27  0.118  11  0.195   4  0.142   0.129 N  0.570      SignalP-noTM
BAP13304.1            0.113  21  0.111  21  0.164   3  0.117   0.114 N  0.570      SignalP-noTM
BAP13305.1            0.118  38  0.100  47  0.125  42  0.081   0.091 N  0.570      SignalP-noTM
BAP13306.1            0.136  43  0.133  43  0.201  33  0.115   0.125 N  0.570      SignalP-noTM
BAP13307.1            0.116  26  0.126  11  0.219   1  0.156   0.140 N  0.570      SignalP-noTM
BAP13308.1            0.125  29  0.237  29  0.591  26  0.347   0.278 N  0.510      SignalP-TM
BAP13309.1            0.801  24  0.835  24  0.959  11  0.900   0.866 Y  0.570      SignalP-noTM
BAP13310.1            0.169  29  0.252  29  0.708  13  0.496   0.367 N  0.570      SignalP-noTM
BAP13311.1            0.106  37  0.107  37  0.149  12  0.101   0.104 N  0.570      SignalP-noTM
BAP13312.1            0.192  32  0.205  32  0.389  28  0.162   0.185 N  0.570      SignalP-noTM
BAP13313.1            0.129  33  0.114  33  0.149   1  0.092   0.104 N  0.570      SignalP-noTM
BAP13314.1            0.112  23  0.117  33  0.149  28  0.103   0.110 N  0.570      SignalP-noTM
BAP13315.1            0.229  25  0.240  25  0.364   1  0.260   0.249 N  0.570      SignalP-noTM
BAP13316.1            0.254  16  0.481  16  0.950  14  0.909   0.682 Y  0.570      SignalP-noTM
BAP13317.1            0.106  65  0.108  45  0.127  40  0.087   0.098 N  0.570      SignalP-noTM
BAP13318.1            0.101  44  0.109  26  0.129  23  0.109   0.109 N  0.570      SignalP-noTM
BAP13319.1            0.133  62  0.109  62  0.144   8  0.099   0.104 N  0.570      SignalP-noTM
BAP13320.1            0.115  50  0.105  69  0.114  61  0.089   0.098 N  0.570      SignalP-noTM
BAP13321.1            0.141  55  0.139  11  0.346   2  0.186   0.162 N  0.570      SignalP-noTM
BAP13322.1            0.137  38  0.216  38  0.486  26  0.253   0.234 N  0.570      SignalP-noTM
BAP13323.1            0.128  52  0.126  52  0.196  47  0.123   0.125 N  0.510      SignalP-TM
BAP13324.1            0.104  33  0.127  11  0.210   2  0.162   0.143 N  0.570      SignalP-noTM
BAP13325.1            0.119  61  0.119  11  0.190   2  0.142   0.130 N  0.570      SignalP-noTM
BAP13326.1            0.104  47  0.113  37  0.171  33  0.104   0.110 N  0.510      SignalP-TM
BAP13327.1            0.111  29  0.123  11  0.191   2  0.146   0.134 N  0.570      SignalP-noTM
BAP13328.1            0.113  19  0.109  11  0.179   1  0.110   0.110 N  0.570      SignalP-noTM
BAP13329.1            0.165  26  0.129  11  0.207   3  0.176   0.147 N  0.510      SignalP-TM
BAP13330.1            0.137  40  0.137  40  0.211   6  0.119   0.130 N  0.510      SignalP-TM
BAP13331.1            0.210  39  0.194  39  0.317   8  0.189   0.192 N  0.510      SignalP-TM
BAP13332.1            0.149  42  0.187  42  0.328   3  0.215   0.197 N  0.510      SignalP-TM
BAP13333.1            0.749  24  0.805  24  0.956  19  0.886   0.843 Y  0.570      SignalP-noTM
BAP13334.1            0.122  36  0.117  14  0.161   6  0.140   0.126 N  0.510      SignalP-TM
BAP13335.1            0.171  36  0.137  36  0.210   3  0.128   0.134 N  0.510      SignalP-TM
BAP13336.1            0.235  29  0.203  29  0.397  26  0.134   0.171 N  0.570      SignalP-noTM
BAP13337.1            0.502  35  0.255  35  0.324  34  0.091   0.178 N  0.570      SignalP-noTM
BAP13338.1            0.297  35  0.219  35  0.244  29  0.145   0.192 N  0.510      SignalP-TM
BAP13339.1            0.188  28  0.288  28  0.564  21  0.279   0.284 N  0.510      SignalP-TM
BAP13340.1            0.160  25  0.123  25  0.190  44  0.090   0.108 N  0.570      SignalP-noTM
BAP13341.1            0.226  19  0.428  19  0.916   1  0.825   0.615 Y  0.570      SignalP-noTM
BAP13342.1            0.106  57  0.108  57  0.123  50  0.094   0.102 N  0.570      SignalP-noTM
BAP13343.1            0.116  22  0.113  29  0.157  28  0.109   0.111 N  0.570      SignalP-noTM
BAP13344.1            0.160  46  0.130  46  0.163   1  0.107   0.119 N  0.570      SignalP-noTM
BAP13345.1            0.380  22  0.574  22  0.913   2  0.879   0.717 Y  0.570      SignalP-noTM
BAP13346.1            0.113  58  0.100  39  0.108  31  0.083   0.092 N  0.570      SignalP-noTM
BAP13347.1            0.109  18  0.118  11  0.165   2  0.144   0.130 N  0.570      SignalP-noTM
BAP13348.1            0.181  57  0.239  22  0.597  12  0.481   0.328 N  0.510      SignalP-TM
BAP13349.1            0.135  47  0.143  13  0.269   3  0.186   0.159 N  0.510      SignalP-TM
BAP13350.1            0.134  26  0.155  26  0.325   1  0.191   0.172 N  0.570      SignalP-noTM
BAP13351.1            0.375  35  0.218  35  0.267  32  0.128   0.175 N  0.570      SignalP-noTM
BAP13352.1            0.122  47  0.132  54  0.227  45  0.114   0.125 N  0.510      SignalP-TM
BAP13353.1            0.108  14  0.109  36  0.134  35  0.079   0.098 N  0.510      SignalP-TM
BAP13354.1            0.111  22  0.111  17  0.154  11  0.112   0.111 N  0.570      SignalP-noTM
BAP13355.1            0.186  22  0.195  22  0.407   6  0.264   0.220 N  0.510      SignalP-TM
BAP13356.1            0.178  68  0.127  68  0.121   9  0.090   0.110 N  0.570      SignalP-noTM
BAP13357.1            0.515  20  0.679  20  0.930  18  0.902   0.784 Y  0.570      SignalP-noTM
BAP13358.1            0.119  45  0.104  12  0.139   8  0.108   0.106 N  0.570      SignalP-noTM
BAP13359.1            0.109  27  0.101  59  0.115  50  0.080   0.091 N  0.570      SignalP-noTM
BAP13360.1            0.133  22  0.121  22  0.142   1  0.118   0.120 N  0.570      SignalP-noTM
BAP13361.1            0.130  47  0.108  11  0.157   2  0.121   0.114 N  0.570      SignalP-noTM
BAP13362.1            0.150  27  0.176  27  0.280  17  0.161   0.171 N  0.510      SignalP-TM
BAP13363.1            0.118  19  0.122  11  0.201   1  0.149   0.132 N  0.510      SignalP-TM
BAP13364.1            0.108  56  0.115  56  0.160   1  0.084   0.103 N  0.510      SignalP-TM
BAP13365.1            0.118  29  0.111  29  0.133  19  0.093   0.103 N  0.570      SignalP-noTM
BAP13366.1            0.112  34  0.133  15  0.193   2  0.172   0.151 N  0.570      SignalP-noTM
BAP13367.1            0.837  23  0.886  23  0.960  10  0.915   0.896 Y  0.510      SignalP-TM
BAP13368.1            0.320  24  0.437  24  0.679  23  0.552   0.480 N  0.510      SignalP-TM
BAP13369.1            0.103  63  0.179  13  0.435   7  0.331   0.235 N  0.510      SignalP-TM
BAP13370.1            0.333  20  0.462  20  0.817   1  0.651   0.551 N  0.570      SignalP-noTM
BAP13371.1            0.140  38  0.129  38  0.228  36  0.101   0.116 N  0.570      SignalP-noTM
BAP13372.1            0.129  22  0.188  22  0.360  11  0.261   0.222 N  0.570      SignalP-noTM
BAP13373.1            0.119  28  0.106  28  0.116  27  0.079   0.093 N  0.570      SignalP-noTM
BAP13374.1            0.156  17  0.133  17  0.315   1  0.134   0.134 N  0.570      SignalP-noTM
BAP13375.1            0.201  50  0.154  22  0.342  20  0.149   0.152 N  0.570      SignalP-noTM
BAP13376.1            0.112  40  0.108  11  0.135   1  0.117   0.112 N  0.570      SignalP-noTM
BAP13377.1            0.149  24  0.140  24  0.253  23  0.146   0.143 N  0.570      SignalP-noTM
BAP13378.1            0.127  21  0.137  21  0.211  20  0.140   0.139 N  0.570      SignalP-noTM
BAP13379.1            0.170  35  0.139  35  0.174  33  0.118   0.129 N  0.570      SignalP-noTM
BAP13380.1            0.152  22  0.194  22  0.403  20  0.250   0.220 N  0.570      SignalP-noTM
BAP13381.1            0.109   3  0.108  26  0.135  18  0.098   0.103 N  0.570      SignalP-noTM
BAP13382.1            0.103  37  0.110  21  0.148  10  0.105   0.108 N  0.570      SignalP-noTM
BAP13383.1            0.260  19  0.208  19  0.228  13  0.166   0.188 N  0.570      SignalP-noTM
BAP13384.1            0.116  10  0.160  11  0.434   1  0.225   0.191 N  0.570      SignalP-noTM
BAP13385.1            0.200  20  0.402  20  0.914  19  0.804   0.591 Y  0.570      SignalP-noTM
BAP13386.1            0.168  66  0.134  41  0.240  37  0.105   0.120 N  0.570      SignalP-noTM
BAP13387.1            0.191  30  0.173  30  0.275  28  0.126   0.151 N  0.570      SignalP-noTM
BAP13388.1            0.135  45  0.122  45  0.151  42  0.104   0.114 N  0.570      SignalP-noTM
BAP13389.1            0.107  59  0.101  48  0.114  43  0.087   0.095 N  0.570      SignalP-noTM
BAP13390.1            0.122  22  0.157  21  0.324   7  0.223   0.188 N  0.570      SignalP-noTM
BAP13391.1            0.164  60  0.172  49  0.450  43  0.140   0.157 N  0.570      SignalP-noTM
BAP13392.1            0.262  31  0.185  31  0.240  22  0.109   0.157 N  0.510      SignalP-TM
BAP13393.1            0.162  42  0.123  42  0.200   3  0.110   0.117 N  0.570      SignalP-noTM
BAP13394.1            0.103  43  0.105  43  0.120  36  0.095   0.100 N  0.570      SignalP-noTM
BAP13395.1            0.125  31  0.122  31  0.191  28  0.119   0.121 N  0.570      SignalP-noTM
BAP13396.1            0.116  52  0.112  11  0.175   1  0.123   0.117 N  0.570      SignalP-noTM
BAP13397.1            0.123  27  0.123  11  0.247   2  0.146   0.134 N  0.570      SignalP-noTM
BAP13398.1            0.129  54  0.174  11  0.363   1  0.294   0.231 N  0.570      SignalP-noTM
BAP13399.1            0.234  32  0.220  32  0.285  22  0.217   0.219 N  0.510      SignalP-TM
BAP13400.1            0.198  32  0.128  32  0.194   2  0.095   0.116 N  0.510      SignalP-TM
BAP13401.1            0.171  41  0.151  14  0.302  11  0.200   0.174 N  0.570      SignalP-noTM
BAP13402.1            0.108  22  0.138  22  0.244   1  0.157   0.147 N  0.570      SignalP-noTM
BAP13403.1            0.265  24  0.165  24  0.144  21  0.097   0.133 N  0.570      SignalP-noTM
BAP13404.1            0.177  28  0.161  28  0.254   1  0.155   0.159 N  0.570      SignalP-noTM
BAP13405.1            0.119  24  0.123  11  0.241   1  0.139   0.131 N  0.570      SignalP-noTM
BAP13406.1            0.359  24  0.465  24  0.922  13  0.720   0.585 Y  0.570      SignalP-noTM
BAP13407.1            0.100  38  0.105  16  0.149  10  0.108   0.106 N  0.570      SignalP-noTM
BAP13408.1            0.165  20  0.110  55  0.129  54  0.081   0.096 N  0.570      SignalP-noTM
BAP13409.1            0.133  40  0.120  40  0.185   3  0.113   0.117 N  0.570      SignalP-noTM
BAP13410.1            0.131  32  0.114  11  0.185   4  0.128   0.120 N  0.570      SignalP-noTM
BAP13411.1            0.117  21  0.106  36  0.136   2  0.090   0.100 N  0.510      SignalP-TM
BAP13412.1            0.142  24  0.137  24  0.263   1  0.126   0.132 N  0.570      SignalP-noTM
BAP13413.1            0.117  32  0.161  12  0.313   5  0.266   0.210 N  0.570      SignalP-noTM
BAP13414.1            0.102  70  0.110  37  0.136  35  0.094   0.103 N  0.570      SignalP-noTM
BAP13415.1            0.125  28  0.128  40  0.219   7  0.123   0.126 N  0.510      SignalP-TM
BAP13416.1            0.133  21  0.153  21  0.242  11  0.169   0.160 N  0.570      SignalP-noTM
BAP13417.1            0.120  42  0.126  11  0.212   1  0.156   0.140 N  0.570      SignalP-noTM
BAP13418.1            0.160  19  0.133  19  0.205  31  0.113   0.123 N  0.570      SignalP-noTM
BAP13419.1            0.130  68  0.107  68  0.109  27  0.085   0.097 N  0.570      SignalP-noTM
BAP13420.1            0.135  41  0.129  23  0.177  10  0.129   0.129 N  0.570      SignalP-noTM
BAP13421.1            0.111  56  0.109  58  0.144  54  0.092   0.101 N  0.570      SignalP-noTM
BAP13422.1            0.874  29  0.895  29  0.957  20  0.901   0.898 Y  0.570      SignalP-noTM
BAP13423.1            0.147  30  0.189  30  0.432  20  0.258   0.215 N  0.510      SignalP-TM
BAP13424.1            0.112  18  0.115  11  0.188   2  0.127   0.121 N  0.570      SignalP-noTM
BAP13425.1            0.146  62  0.120  62  0.155  33  0.095   0.108 N  0.570      SignalP-noTM
BAP13426.1            0.504  24  0.594  24  0.778  20  0.534   0.572 Y  0.510      SignalP-TM
BAP13427.1            0.115  21  0.111  52  0.137  47  0.087   0.100 N  0.570      SignalP-noTM
BAP13428.1            0.179  36  0.222  36  0.456  30  0.173   0.199 N  0.570      SignalP-noTM
BAP13429.1            0.110  25  0.139  12  0.226   9  0.198   0.167 N  0.570      SignalP-noTM
BAP13430.1            0.121  25  0.107  65  0.113  32  0.086   0.097 N  0.570      SignalP-noTM
BAP13431.1            0.104  45  0.102  22  0.120  21  0.087   0.095 N  0.570      SignalP-noTM
BAP13432.1            0.739  19  0.851  19  0.991  18  0.968   0.906 Y  0.570      SignalP-noTM
BAP13433.1            0.153  36  0.210  11  0.626   2  0.431   0.291 N  0.510      SignalP-TM
BAP13434.1            0.103  30  0.108  35  0.141  29  0.100   0.104 N  0.570      SignalP-noTM
BAP13435.1            0.139  45  0.139  11  0.281   2  0.192   0.164 N  0.570      SignalP-noTM
BAP13436.1            0.146  32  0.181  20  0.392  15  0.299   0.236 N  0.570      SignalP-noTM
BAP13437.1            0.165  33  0.173  33  0.329   2  0.172   0.172 N  0.510      SignalP-TM
BAP13438.1            0.125  31  0.111  31  0.122  48  0.092   0.102 N  0.570      SignalP-noTM
BAP13439.1            0.115  44  0.097  44  0.108  51  0.075   0.087 N  0.570      SignalP-noTM
BAP13440.1            0.103  10  0.106  29  0.128   7  0.108   0.107 N  0.570      SignalP-noTM
BAP13441.1            0.675  23  0.774  23  0.958  12  0.894   0.830 Y  0.570      SignalP-noTM
BAP13442.1            0.123  65  0.121  11  0.191   8  0.154   0.133 N  0.510      SignalP-TM
BAP13443.1            0.294  30  0.330  30  0.620   5  0.435   0.380 N  0.570      SignalP-noTM
BAP13444.1            0.119  44  0.120  21  0.173   2  0.135   0.127 N  0.570      SignalP-noTM
BAP13445.1            0.107  30  0.168  12  0.351   4  0.285   0.223 N  0.570      SignalP-noTM
BAP13446.1            0.199  44  0.256  27  0.529  23  0.360   0.294 N  0.510      SignalP-TM
BAP13447.1            0.107  32  0.105  70  0.138  60  0.080   0.095 N  0.510      SignalP-TM
BAP13448.1            0.823  19  0.875  19  0.965  15  0.927   0.900 Y  0.570      SignalP-noTM
BAP13449.1            0.112  30  0.123  21  0.233   1  0.132   0.127 N  0.570      SignalP-noTM
BAP13450.1            0.175  33  0.160  33  0.280   2  0.160   0.160 N  0.570      SignalP-noTM
BAP13451.1            0.154  29  0.337  29  0.916   7  0.817   0.563 N  0.570      SignalP-noTM
BAP13452.1            0.184  21  0.124  21  0.110  28  0.084   0.105 N  0.570      SignalP-noTM
BAP13453.1            0.101  38  0.114  16  0.152  14  0.128   0.121 N  0.570      SignalP-noTM
BAP13454.1            0.148  27  0.336  21  0.896  18  0.814   0.561 N  0.570      SignalP-noTM
BAP13455.1            0.115  23  0.109  16  0.135  10  0.106   0.107 N  0.570      SignalP-noTM
BAP13456.1            0.147  18  0.124  18  0.169   3  0.119   0.121 N  0.570      SignalP-noTM
BAP13457.1            0.114  24  0.125  24  0.213  22  0.136   0.130 N  0.570      SignalP-noTM
BAP13458.1            0.122  66  0.106  66  0.154   1  0.091   0.099 N  0.570      SignalP-noTM
BAP13459.1            0.303  28  0.289  28  0.367  17  0.268   0.281 N  0.510      SignalP-TM
BAP13460.1            0.116  29  0.159  39  0.338  34  0.232   0.186 N  0.510      SignalP-TM
BAP13461.1            0.288  18  0.369  18  0.660   8  0.493   0.427 N  0.570      SignalP-noTM
BAP13462.1            0.134  40  0.113  17  0.157   7  0.118   0.115 N  0.570      SignalP-noTM
BAP13463.1            0.106  20  0.101  59  0.123  45  0.075   0.091 N  0.510      SignalP-TM
BAP13464.1            0.142  33  0.139  33  0.159  23  0.117   0.128 N  0.570      SignalP-noTM
BAP13465.1            0.199  41  0.230  41  0.421  35  0.149   0.200 N  0.510      SignalP-TM
BAP13466.1            0.366  22  0.307  22  0.395  21  0.236   0.274 N  0.570      SignalP-noTM
BAP13467.1            0.125  38  0.115  38  0.178  32  0.099   0.109 N  0.510      SignalP-TM
BAP13468.1            0.138  49  0.173  11  0.426   8  0.307   0.236 N  0.570      SignalP-noTM
BAP13469.1            0.120  53  0.123  53  0.197  52  0.123   0.123 N  0.510      SignalP-TM
BAP13470.1            0.130  28  0.131  28  0.180  27  0.123   0.127 N  0.570      SignalP-noTM
BAP13471.1            0.127  28  0.114  51  0.156   6  0.101   0.108 N  0.570      SignalP-noTM
BAP13472.1            0.123  60  0.118  11  0.227   2  0.133   0.125 N  0.570      SignalP-noTM
BAP13473.1            0.223  22  0.341  22  0.793   3  0.587   0.456 N  0.570      SignalP-noTM
BAP13474.1            0.159  46  0.132  14  0.199   3  0.180   0.149 N  0.510      SignalP-TM
BAP13475.1            0.167  37  0.140  37  0.269  32  0.119   0.131 N  0.570      SignalP-noTM
BAP13476.1            0.139  16  0.129  16  0.203   1  0.131   0.130 N  0.570      SignalP-noTM
BAP13477.1            0.121  29  0.148  11  0.354   1  0.204   0.174 N  0.570      SignalP-noTM
BAP13478.1            0.109  53  0.132  11  0.205   6  0.179   0.154 N  0.570      SignalP-noTM
BAP13479.1            0.187  24  0.188  24  0.238  20  0.173   0.181 N  0.570      SignalP-noTM
BAP13480.1            0.116  18  0.129  11  0.231   1  0.164   0.142 N  0.510      SignalP-TM
BAP13481.1            0.103  49  0.104  21  0.154   1  0.103   0.103 N  0.570      SignalP-noTM
BAP13482.1            0.132  59  0.123  11  0.199   5  0.148   0.135 N  0.570      SignalP-noTM
BAP13483.1            0.155  34  0.169  34  0.332  25  0.199   0.180 N  0.510      SignalP-TM
BAP13484.1            0.318  36  0.172  36  0.217  35  0.102   0.146 N  0.510      SignalP-TM
BAP13485.1            0.122  61  0.110  61  0.152   2  0.096   0.104 N  0.570      SignalP-noTM
BAP13486.1            0.152  26  0.102  59  0.132  52  0.069   0.090 N  0.510      SignalP-TM
BAP13487.1            0.138  46  0.180  46  0.585  38  0.173   0.177 N  0.570      SignalP-noTM
BAP13488.1            0.124  46  0.108  31  0.146  21  0.095   0.102 N  0.570      SignalP-noTM
BAP13489.1            0.189  25  0.170  25  0.226  10  0.166   0.169 N  0.510      SignalP-TM
BAP13490.1            0.115  35  0.111  46  0.127  24  0.100   0.106 N  0.570      SignalP-noTM
BAP13491.1            0.103  29  0.104  47  0.119  38  0.096   0.101 N  0.570      SignalP-noTM
BAP13492.1            0.719  19  0.778  19  0.889   1  0.848   0.811 Y  0.570      SignalP-noTM
BAP13493.1            0.133  49  0.106  49  0.131  47  0.070   0.089 N  0.570      SignalP-noTM
BAP13494.1            0.133  22  0.154  11  0.357   5  0.246   0.188 N  0.510      SignalP-TM
BAP13495.1            0.110  61  0.148  11  0.356   1  0.199   0.172 N  0.570      SignalP-noTM
BAP13496.1            0.282  61  0.459  31  0.980  16  0.892   0.663 Y  0.570      SignalP-noTM
BAP13497.1            0.175  21  0.147  21  0.221  26  0.129   0.140 N  0.510      SignalP-TM
BAP13498.1            0.126  34  0.174  11  0.426   3  0.316   0.241 N  0.570      SignalP-noTM
BAP13499.1            0.125  46  0.120  19  0.210  13  0.139   0.127 N  0.510      SignalP-TM
BAP13500.1            0.140  38  0.124  38  0.173  36  0.110   0.117 N  0.570      SignalP-noTM
BAP13501.1            0.111  36  0.136  11  0.225   6  0.194   0.163 N  0.570      SignalP-noTM
BAP13502.1            0.110  32  0.102  32  0.113  42  0.095   0.099 N  0.570      SignalP-noTM
BAP13503.1            0.123  57  0.112  17  0.142   6  0.113   0.113 N  0.570      SignalP-noTM
BAP13504.1            0.251  35  0.198  35  0.226  10  0.134   0.175 N  0.510      SignalP-TM
BAP13505.1            0.117  27  0.109  16  0.158   7  0.116   0.112 N  0.510      SignalP-TM
BAP13506.1            0.126  64  0.109  64  0.126  21  0.090   0.100 N  0.570      SignalP-noTM
BAP13507.1            0.186  33  0.250  28  0.689  15  0.422   0.331 N  0.570      SignalP-noTM
BAP13508.1            0.121  54  0.106  27  0.143  26  0.089   0.098 N  0.570      SignalP-noTM
BAP13509.1            0.356  30  0.520  30  0.954  16  0.850   0.675 Y  0.570      SignalP-noTM
BAP13510.1            0.372  23  0.290  32  0.414  30  0.210   0.260 N  0.510      SignalP-TM
BAP13511.1            0.114  40  0.117  11  0.203   2  0.134   0.125 N  0.570      SignalP-noTM
BAP13512.1            0.107  22  0.098  47  0.111  43  0.082   0.091 N  0.570      SignalP-noTM
BAP13513.1            0.174  37  0.118  37  0.137   2  0.068   0.100 N  0.510      SignalP-TM
BAP13514.1            0.440  22  0.410  22  0.706   1  0.426   0.416 N  0.510      SignalP-TM
BAP13515.1            0.161  25  0.212  16  0.627  15  0.296   0.252 N  0.570      SignalP-noTM
BAP13516.1            0.154  25  0.151  25  0.226  24  0.142   0.146 N  0.570      SignalP-noTM
BAP13517.1            0.140  25  0.107  25  0.108   1  0.078   0.094 N  0.570      SignalP-noTM
BAP13518.1            0.123  28  0.110  29  0.142  52  0.101   0.106 N  0.570      SignalP-noTM
BAP13519.1            0.192  51  0.159  51  0.210  50  0.096   0.135 N  0.510      SignalP-TM
BAP13520.1            0.131  40  0.169  11  0.348   1  0.285   0.224 N  0.570      SignalP-noTM
BAP13521.1            0.117  44  0.120  18  0.202  10  0.141   0.130 N  0.570      SignalP-noTM
BAP13522.1            0.110  44  0.109  44  0.128  13  0.099   0.104 N  0.570      SignalP-noTM
BAP13523.1            0.136  50  0.139  50  0.181  41  0.098   0.120 N  0.570      SignalP-noTM
BAP13524.1            0.154  23  0.161  23  0.287  20  0.171   0.165 N  0.570      SignalP-noTM
BAP13525.1            0.126  45  0.112  45  0.131  44  0.100   0.106 N  0.570      SignalP-noTM
BAP13526.1            0.113  24  0.107  58  0.127   1  0.100   0.103 N  0.570      SignalP-noTM
BAP13527.1            0.113  28  0.127  11  0.244   2  0.155   0.140 N  0.570      SignalP-noTM
BAP13528.1            0.167  39  0.133  39  0.159   1  0.098   0.117 N  0.570      SignalP-noTM
BAP13529.1            0.126  22  0.115  22  0.185  21  0.098   0.107 N  0.570      SignalP-noTM
BAP13530.1            0.136  50  0.125  50  0.153  49  0.101   0.114 N  0.570      SignalP-noTM
BAP13531.1            0.243  20  0.299  20  0.558  18  0.381   0.338 N  0.570      SignalP-noTM
BAP13532.1            0.102  66  0.104  40  0.119  20  0.095   0.100 N  0.570      SignalP-noTM
BAP13533.1            0.135  31  0.121  31  0.193  38  0.081   0.102 N  0.570      SignalP-noTM
BAP13534.1            0.114  46  0.113  46  0.140  45  0.087   0.101 N  0.570      SignalP-noTM
BAP13535.1            0.140  31  0.165  31  0.363  28  0.206   0.180 N  0.510      SignalP-TM
BAP13536.1            0.163  22  0.276  17  0.786  11  0.527   0.394 N  0.570      SignalP-noTM
BAP13537.1            0.113  27  0.103  41  0.148  39  0.090   0.097 N  0.570      SignalP-noTM
BAP13538.1            0.154  20  0.110  20  0.109  43  0.074   0.093 N  0.570      SignalP-noTM
BAP13539.1            0.106  22  0.106  22  0.120  15  0.100   0.103 N  0.570      SignalP-noTM
BAP13540.1            0.126  31  0.105  69  0.137   1  0.091   0.099 N  0.570      SignalP-noTM
BAP13541.1            0.190  68  0.138  68  0.166   2  0.102   0.121 N  0.570      SignalP-noTM
BAP13542.1            0.773  30  0.776  30  0.917  23  0.788   0.782 Y  0.570      SignalP-noTM
BAP13543.1            0.844  22  0.703  22  0.759  21  0.627   0.667 Y  0.570      SignalP-noTM
BAP13544.1            0.151  43  0.125  43  0.163   4  0.106   0.116 N  0.570      SignalP-noTM
BAP13545.1            0.126  33  0.134  19  0.269   1  0.148   0.141 N  0.570      SignalP-noTM
BAP13546.1            0.144  52  0.122  18  0.207   9  0.136   0.128 N  0.570      SignalP-noTM
BAP13547.1            0.111  21  0.126  46  0.193  40  0.116   0.122 N  0.510      SignalP-TM
BAP13548.1            0.640  27  0.761  27  0.980  12  0.919   0.835 Y  0.570      SignalP-noTM
BAP13549.1            0.128  27  0.116  11  0.159   9  0.138   0.124 N  0.510      SignalP-TM
BAP13550.1            0.144  29  0.116  29  0.187   1  0.086   0.102 N  0.570      SignalP-noTM
BAP13551.1            0.106  19  0.120  42  0.192  35  0.102   0.112 N  0.570      SignalP-noTM
BAP13552.1            0.151  29  0.160  22  0.267  16  0.173   0.166 N  0.570      SignalP-noTM
BAP13553.1            0.170  40  0.108  22  0.132  21  0.104   0.106 N  0.510      SignalP-TM
BAP13554.1            0.116  46  0.117  36  0.156  32  0.109   0.113 N  0.570      SignalP-noTM
BAP13555.1            0.207  20  0.246  20  0.416   1  0.319   0.273 N  0.510      SignalP-TM
BAP13556.1            0.110  29  0.110  12  0.167   4  0.120   0.114 N  0.570      SignalP-noTM
BAP13557.1            0.249  28  0.413  28  0.896   9  0.781   0.586 Y  0.570      SignalP-noTM
BAP13558.1            0.478  19  0.545  19  0.742   3  0.644   0.581 Y  0.510      SignalP-TM
BAP13559.1            0.273  35  0.100  16  0.118  10  0.099   0.099 N  0.510      SignalP-TM
BAP13560.1            0.205  22  0.155  22  0.305   1  0.130   0.146 N  0.510      SignalP-TM
BAP13561.1            0.131  20  0.143  11  0.277   1  0.196   0.168 N  0.570      SignalP-noTM
BAP13562.1            0.106  24  0.127  15  0.195   8  0.158   0.141 N  0.570      SignalP-noTM
BAP13563.1            0.445  22  0.572  22  0.900  11  0.725   0.644 Y  0.570      SignalP-noTM
BAP13564.1            0.109  64  0.111  11  0.168   1  0.119   0.115 N  0.570      SignalP-noTM
BAP13565.1            0.107  19  0.122  14  0.216   5  0.149   0.135 N  0.570      SignalP-noTM
BAP13566.1            0.127  39  0.142  39  0.233  30  0.129   0.136 N  0.570      SignalP-noTM
BAP13567.1            0.106  10  0.098  56  0.107  46  0.083   0.091 N  0.570      SignalP-noTM
BAP13568.1            0.269  33  0.176  33  0.314  39  0.105   0.150 N  0.510      SignalP-TM
BAP13569.1            0.228  23  0.268  23  0.521  13  0.288   0.277 N  0.570      SignalP-noTM
BAP13570.1            0.658  20  0.800  20  0.981  11  0.959   0.875 Y  0.570      SignalP-noTM
BAP13571.1            0.398  23  0.537  23  0.893   2  0.788   0.630 Y  0.510      SignalP-TM
BAP13572.1            0.449  45  0.210  45  0.214   2  0.134   0.174 N  0.570      SignalP-noTM
BAP13573.1            0.534  24  0.687  24  0.953  16  0.898   0.786 Y  0.570      SignalP-noTM
BAP13574.1            0.118  18  0.118  11  0.178   1  0.138   0.127 N  0.570      SignalP-noTM
BAP13575.1            0.167  22  0.122  22  0.116  32  0.080   0.102 N  0.570      SignalP-noTM
BAP13576.1            0.315  34  0.243  34  0.358   2  0.206   0.229 N  0.510      SignalP-TM
BAP13577.1            0.103  33  0.110  33  0.128  15  0.104   0.107 N  0.570      SignalP-noTM
BAP13578.1            0.507  21  0.628  21  0.929  19  0.810   0.714 Y  0.570      SignalP-noTM
BAP13579.1            0.132  69  0.125  55  0.225  46  0.114   0.120 N  0.570      SignalP-noTM
BAP13580.1            0.107  22  0.098  52  0.107  52  0.088   0.093 N  0.570      SignalP-noTM
BAP13581.1            0.148  24  0.118  24  0.148  42  0.080   0.100 N  0.570      SignalP-noTM
BAP13582.1            0.105  10  0.099  64  0.118  10  0.088   0.094 N  0.570      SignalP-noTM
BAP13583.1            0.108  70  0.104  54  0.124  50  0.089   0.097 N  0.570      SignalP-noTM
BAP13584.1            0.157  25  0.213  25  0.447   4  0.313   0.260 N  0.570      SignalP-noTM
BAP13585.1            0.109  21  0.150  14  0.312  11  0.220   0.176 N  0.510      SignalP-TM
BAP13586.1            0.160  21  0.224  21  0.537  20  0.283   0.252 N  0.570      SignalP-noTM
BAP13587.1            0.105  33  0.110  24  0.143  22  0.105   0.108 N  0.510      SignalP-TM
BAP13588.1            0.127  67  0.101  27  0.126  23  0.090   0.097 N  0.510      SignalP-TM
BAP13589.1            0.117  22  0.130  22  0.202  11  0.134   0.132 N  0.570      SignalP-noTM
BAP13590.1            0.113  34  0.113  34  0.134  22  0.101   0.107 N  0.570      SignalP-noTM
BAP13591.1            0.135  49  0.126  49  0.225   2  0.115   0.121 N  0.570      SignalP-noTM
BAP13592.1            0.171  70  0.130  70  0.189   1  0.106   0.119 N  0.570      SignalP-noTM
BAP13593.1            0.703  23  0.788  23  0.949   8  0.899   0.840 Y  0.570      SignalP-noTM
BAP13594.1            0.163  48  0.140  48  0.149  47  0.111   0.127 N  0.570      SignalP-noTM
BAP13595.1            0.126  53  0.110  53  0.143   1  0.092   0.102 N  0.570      SignalP-noTM
BAP13596.1            0.119  49  0.131  11  0.255   1  0.159   0.144 N  0.570      SignalP-noTM
BAP13597.1            0.115  22  0.140  11  0.272   1  0.188   0.162 N  0.570      SignalP-noTM
BAP13598.1            0.116  42  0.131  11  0.223   1  0.168   0.148 N  0.570      SignalP-noTM
BAP13599.1            0.118  26  0.133  12  0.216   1  0.175   0.153 N  0.570      SignalP-noTM
BAP13600.1            0.106  46  0.115  11  0.157   1  0.130   0.122 N  0.570      SignalP-noTM
BAP13601.1            0.126  46  0.155  11  0.322   2  0.249   0.199 N  0.570      SignalP-noTM
BAP13602.1            0.110  26  0.134  12  0.216   2  0.176   0.154 N  0.570      SignalP-noTM
BAP13603.1            0.141  48  0.142  48  0.305  43  0.103   0.128 N  0.510      SignalP-TM
BAP13604.1            0.313  28  0.461  22  0.963  11  0.885   0.661 Y  0.570      SignalP-noTM
BAP13605.1            0.125  24  0.122  24  0.202   1  0.118   0.121 N  0.510      SignalP-TM
BAP13606.1            0.156  24  0.128  24  0.242   1  0.127   0.128 N  0.570      SignalP-noTM
BAP13607.1            0.103  24  0.117  44  0.173  38  0.112   0.114 N  0.570      SignalP-noTM
BAP13608.1            0.172  30  0.140  44  0.368  43  0.103   0.122 N  0.570      SignalP-noTM
BAP13609.1            0.107   6  0.106  27  0.132  20  0.087   0.099 N  0.510      SignalP-TM
BAP13610.1            0.178  21  0.198  21  0.312   4  0.235   0.212 N  0.510      SignalP-TM
BAP13611.1            0.148  27  0.155  27  0.251   8  0.178   0.166 N  0.570      SignalP-noTM
BAP13612.1            0.123  37  0.216  37  0.559  43  0.315   0.263 N  0.570      SignalP-noTM
BAP13613.1            0.168  19  0.150  19  0.179  10  0.133   0.142 N  0.570      SignalP-noTM
BAP13614.1            0.128  62  0.124  62  0.183  50  0.108   0.116 N  0.570      SignalP-noTM
BAP13615.1            0.322  36  0.198  36  0.188  35  0.111   0.166 N  0.510      SignalP-TM
BAP13616.1            0.145  24  0.193  11  0.461   2  0.383   0.282 N  0.570      SignalP-noTM
BAP13617.1            0.126  27  0.106  27  0.120  50  0.081   0.094 N  0.570      SignalP-noTM
BAP13618.1            0.236  44  0.146  44  0.183   4  0.101   0.129 N  0.510      SignalP-TM
BAP13619.1            0.185  23  0.162  23  0.202  37  0.138   0.151 N  0.570      SignalP-noTM
BAP13620.1            0.765  27  0.797  27  0.891   3  0.838   0.816 Y  0.570      SignalP-noTM
BAP13621.1            0.108  32  0.153  14  0.268   3  0.237   0.192 N  0.570      SignalP-noTM
BAP13622.1            0.108  35  0.101  35  0.110  65  0.092   0.097 N  0.570      SignalP-noTM
BAP13623.1            0.112  17  0.175  11  0.437   2  0.302   0.234 N  0.570      SignalP-noTM
BAP13624.1            0.105  61  0.105  32  0.119  31  0.093   0.100 N  0.570      SignalP-noTM
BAP13625.1            0.116  40  0.122  48  0.195  43  0.126   0.124 N  0.570      SignalP-noTM
BAP13626.1            0.102  37  0.119  37  0.193  35  0.113   0.116 N  0.570      SignalP-noTM
BAP13627.1            0.152  31  0.141  31  0.197  28  0.117   0.130 N  0.570      SignalP-noTM
BAP13628.1            0.117  45  0.122  11  0.198   4  0.155   0.138 N  0.570      SignalP-noTM
BAP13629.1            0.104  23  0.099  52  0.111  45  0.083   0.092 N  0.570      SignalP-noTM
BAP13630.1            0.162  57  0.135  57  0.165  40  0.110   0.123 N  0.570      SignalP-noTM
BAP13631.1            0.182  37  0.134  17  0.232   1  0.149   0.139 N  0.510      SignalP-TM
BAP13632.1            0.158  37  0.152  37  0.288  36  0.133   0.145 N  0.510      SignalP-TM
BAP13633.1            0.169  35  0.184  35  0.362  27  0.181   0.183 N  0.510      SignalP-TM
BAP13634.1            0.390  35  0.380  35  0.561  29  0.309   0.354 N  0.510      SignalP-TM
BAP13635.1            0.320  19  0.551  19  0.969  10  0.950   0.738 Y  0.570      SignalP-noTM
BAP13636.1            0.818  21  0.834  21  0.945  17  0.842   0.838 Y  0.570      SignalP-noTM
BAP13637.1            0.113  54  0.123  17  0.176  15  0.132   0.127 N  0.570      SignalP-noTM
BAP13638.1            0.203  27  0.262  25  0.528  16  0.392   0.323 N  0.570      SignalP-noTM
BAP13639.1            0.101  22  0.108  56  0.137  53  0.093   0.101 N  0.570      SignalP-noTM
BAP13640.1            0.279  22  0.471  22  0.921  20  0.800   0.625 Y  0.570      SignalP-noTM
BAP13641.1            0.111  37  0.106  56  0.130  48  0.089   0.098 N  0.570      SignalP-noTM
BAP13642.1            0.101  21  0.110  30  0.137  26  0.106   0.108 N  0.570      SignalP-noTM
BAP13643.1            0.103  22  0.103  22  0.127  10  0.095   0.099 N  0.570      SignalP-noTM
BAP13644.1            0.185  55  0.135  55  0.134   9  0.097   0.117 N  0.570      SignalP-noTM
BAP13645.1            0.161  23  0.137  23  0.169  12  0.115   0.127 N  0.570      SignalP-noTM
BAP13646.1            0.115  51  0.122  15  0.227   6  0.148   0.134 N  0.570      SignalP-noTM
BAP13647.1            0.102  38  0.105  23  0.134  14  0.093   0.099 N  0.570      SignalP-noTM
BAP13648.1            0.120  59  0.135  31  0.290  29  0.141   0.138 N  0.570      SignalP-noTM
BAP13649.1            0.485  19  0.342  19  0.473   1  0.277   0.318 N  0.510      SignalP-TM
BAP13650.1            0.117  44  0.126  11  0.224   2  0.156   0.140 N  0.570      SignalP-noTM
BAP13651.1            0.122  39  0.138  11  0.288   2  0.196   0.160 N  0.510      SignalP-TM
BAP13652.1            0.833  27  0.835  27  0.931   6  0.878   0.855 Y  0.570      SignalP-noTM
BAP13653.1            0.566  21  0.723  21  0.965  19  0.909   0.811 Y  0.570      SignalP-noTM
BAP13654.1            0.209  19  0.388  19  0.846  14  0.725   0.547 N  0.570      SignalP-noTM
BAP13655.1            0.107  20  0.107  41  0.123  36  0.096   0.103 N  0.510      SignalP-TM
BAP13656.1            0.103  49  0.110  34  0.143  30  0.113   0.111 N  0.570      SignalP-noTM
BAP13657.1            0.117  48  0.137  25  0.244  23  0.177   0.156 N  0.570      SignalP-noTM
BAP13658.1            0.154  43  0.144  43  0.176  11  0.124   0.135 N  0.570      SignalP-noTM
BAP13659.1            0.154  21  0.148  21  0.232   1  0.161   0.154 N  0.570      SignalP-noTM
BAP13660.1            0.118  38  0.156  12  0.301   6  0.248   0.199 N  0.570      SignalP-noTM
BAP13661.1            0.168  41  0.135  41  0.196  17  0.126   0.131 N  0.570      SignalP-noTM
BAP13662.1            0.108  68  0.133  15  0.256   6  0.169   0.150 N  0.570      SignalP-noTM
BAP13663.1            0.159  69  0.121  69  0.191   3  0.109   0.115 N  0.570      SignalP-noTM
BAP13664.1            0.284  21  0.260  21  0.372  20  0.250   0.255 N  0.570      SignalP-noTM
BAP13665.1            0.166  19  0.244  19  0.551  17  0.360   0.298 N  0.570      SignalP-noTM
BAP13666.1            0.105  31  0.114  12  0.158   2  0.132   0.123 N  0.570      SignalP-noTM
BAP13667.1            0.118  35  0.130  35  0.189  25  0.146   0.138 N  0.570      SignalP-noTM
BAP13668.1            0.106  60  0.114  32  0.143  28  0.089   0.103 N  0.570      SignalP-noTM
BAP13669.1            0.594  23  0.665  23  0.925  16  0.796   0.727 Y  0.570      SignalP-noTM
BAP13670.1            0.125  35  0.120  47  0.190  46  0.103   0.112 N  0.570      SignalP-noTM
BAP13671.1            0.163  41  0.091  70  0.113   9  0.057   0.078 N  0.510      SignalP-TM
BAP13672.1            0.110  51  0.118  51  0.157  42  0.100   0.110 N  0.570      SignalP-noTM
BAP13673.1            0.150  21  0.121  21  0.188  54  0.096   0.112 N  0.510      SignalP-TM
BAP13674.1            0.112  16  0.135  16  0.355  14  0.173   0.153 N  0.570      SignalP-noTM
BAP13675.1            0.159  23  0.371  23  0.948  12  0.899   0.619 Y  0.570      SignalP-noTM
BAP13676.1            0.599  20  0.231  20  0.140   5  0.097   0.168 N  0.570      SignalP-noTM
BAP13677.1            0.116  56  0.107  35  0.115  33  0.090   0.099 N  0.570      SignalP-noTM
BAP13678.1            0.228  27  0.323  27  0.831   3  0.608   0.429 N  0.510      SignalP-TM
BAP13679.1            0.128  70  0.118  34  0.163  29  0.110   0.114 N  0.570      SignalP-noTM
BAP13680.1            0.127  29  0.099  60  0.107  49  0.079   0.089 N  0.570      SignalP-noTM
BAP13681.1            0.117  42  0.120  27  0.223   1  0.125   0.123 N  0.570      SignalP-noTM
BAP13682.1            0.111  18  0.116  18  0.158  14  0.113   0.115 N  0.570      SignalP-noTM
BAP13683.1            0.186  45  0.152  45  0.230   9  0.120   0.137 N  0.570      SignalP-noTM
BAP13684.1            0.108  51  0.105  23  0.136   2  0.106   0.105 N  0.570      SignalP-noTM
BAP13685.1            0.118  30  0.109  18  0.122   9  0.103   0.106 N  0.570      SignalP-noTM
BAP13686.1            0.103  20  0.110  37  0.136   1  0.112   0.111 N  0.570      SignalP-noTM
BAP13687.1            0.142  28  0.139  14  0.243   2  0.194   0.165 N  0.570      SignalP-noTM
BAP13688.1            0.775  25  0.829  25  0.958  20  0.792   0.812 Y  0.570      SignalP-noTM
BAP13689.1            0.383  52  0.189  52  0.269  15  0.155   0.173 N  0.570      SignalP-noTM
BAP13690.1            0.121  45  0.121  45  0.157   2  0.112   0.117 N  0.570      SignalP-noTM
BAP13691.1            0.101  30  0.113  58  0.188   1  0.103   0.108 N  0.570      SignalP-noTM
BAP13692.1            0.323  69  0.179  69  0.227  26  0.107   0.153 N  0.510      SignalP-TM
BAP13693.1            0.158  24  0.147  27  0.283  23  0.123   0.139 N  0.510      SignalP-TM
BAP13694.1            0.115  48  0.141  36  0.316   1  0.137   0.139 N  0.510      SignalP-TM
BAP13695.1            0.117  18  0.103  24  0.139   1  0.097   0.100 N  0.570      SignalP-noTM
BAP13696.1            0.130  28  0.126  11  0.224   7  0.165   0.144 N  0.570      SignalP-noTM
BAP13697.1            0.154  67  0.124  33  0.207  29  0.106   0.116 N  0.570      SignalP-noTM
BAP13698.1            0.424  23  0.476  23  0.782  19  0.580   0.525 N  0.570      SignalP-noTM
BAP13699.1            0.113  34  0.112  34  0.125  23  0.090   0.102 N  0.570      SignalP-noTM
BAP13700.1            0.110  44  0.101  21  0.126   1  0.094   0.099 N  0.510      SignalP-TM
BAP13701.1            0.106  58  0.094  58  0.101  26  0.081   0.088 N  0.570      SignalP-noTM
BAP13702.1            0.391  21  0.546  21  0.892   1  0.792   0.661 Y  0.570      SignalP-noTM
BAP13703.1            0.108  42  0.123  18  0.188  10  0.135   0.129 N  0.570      SignalP-noTM
BAP13704.1            0.115  22  0.158  11  0.349   1  0.230   0.192 N  0.570      SignalP-noTM
BAP13705.1            0.114  23  0.121  11  0.190   3  0.144   0.132 N  0.570      SignalP-noTM
BAP13706.1            0.271  52  0.183  52  0.169  49  0.088   0.148 N  0.510      SignalP-TM
BAP13707.1            0.103  30  0.131  11  0.242   2  0.173   0.151 N  0.570      SignalP-noTM
BAP13708.1            0.119  45  0.130  33  0.224  31  0.116   0.125 N  0.510      SignalP-TM
BAP13709.1            0.129  54  0.124  54  0.226  50  0.097   0.112 N  0.570      SignalP-noTM
BAP13710.1            0.116  20  0.105  11  0.204   1  0.097   0.102 N  0.510      SignalP-TM
BAP13711.1            0.191  34  0.201  34  0.285  28  0.178   0.190 N  0.570      SignalP-noTM
BAP13712.1            0.207  51  0.137  51  0.198   4  0.115   0.127 N  0.570      SignalP-noTM
BAP13713.1            0.213  31  0.322  31  0.697  38  0.311   0.317 N  0.570      SignalP-noTM
BAP13714.1            0.271  53  0.183  53  0.201  50  0.120   0.153 N  0.570      SignalP-noTM
BAP13715.1            0.786  40  0.747  40  0.826  38  0.346   0.598 Y  0.510      SignalP-TM
BAP13716.1            0.259  39  0.149  39  0.166  10  0.105   0.129 N  0.570      SignalP-noTM
BAP13717.1            0.156  40  0.150  40  0.181  12  0.143   0.148 N  0.510      SignalP-TM
BAP13718.1            0.204  43  0.138  43  0.150  39  0.096   0.123 N  0.510      SignalP-TM
BAP13719.1            0.178  26  0.108  11  0.137   4  0.121   0.113 N  0.510      SignalP-TM
BAP13720.1            0.128  41  0.142  13  0.270   3  0.177   0.159 N  0.570      SignalP-noTM
BAP13721.1            0.159  54  0.118  54  0.118  35  0.080   0.100 N  0.570      SignalP-noTM
BAP13722.1            0.688  25  0.651  25  0.865   1  0.728   0.687 Y  0.570      SignalP-noTM
BAP13723.1            0.109  24  0.120  13  0.194   7  0.148   0.131 N  0.510      SignalP-TM
BAP13724.1            0.194  21  0.421  21  0.949  19  0.915   0.653 Y  0.570      SignalP-noTM
BAP13725.1            0.300  34  0.196  34  0.259   9  0.153   0.176 N  0.570      SignalP-noTM
BAP13726.1            0.134  13  0.177  13  0.337  12  0.233   0.204 N  0.570      SignalP-noTM
BAP13727.1            0.252  26  0.205  26  0.285   4  0.203   0.205 N  0.510      SignalP-TM
BAP13728.1            0.130  22  0.129  30  0.226  20  0.120   0.126 N  0.510      SignalP-TM
BAP13729.1            0.103  30  0.109  30  0.143   8  0.110   0.110 N  0.570      SignalP-noTM
BAP13730.1            0.179  32  0.193  32  0.362  16  0.267   0.220 N  0.510      SignalP-TM
BAP13731.1            0.104  45  0.111  11  0.172   2  0.128   0.119 N  0.570      SignalP-noTM
BAP13732.1            0.127  34  0.114  34  0.114  28  0.082   0.099 N  0.570      SignalP-noTM
BAP13733.1            0.120  19  0.189  11  0.474   1  0.362   0.253 N  0.510      SignalP-TM
BAP13734.1            0.140  27  0.112  27  0.112  32  0.077   0.095 N  0.570      SignalP-noTM
BAP13735.1            0.170  20  0.197  20  0.452   1  0.240   0.218 N  0.570      SignalP-noTM
BAP13736.1            0.172  31  0.147  11  0.305   1  0.204   0.174 N  0.570      SignalP-noTM
BAP13737.1            0.137  40  0.170  11  0.362   1  0.295   0.216 N  0.510      SignalP-TM
BAP13738.1            0.123  26  0.165  26  0.306   2  0.226   0.187 N  0.510      SignalP-TM
BAP13739.1            0.734  17  0.806  17  0.934  16  0.884   0.842 Y  0.570      SignalP-noTM
BAP13740.1            0.233  28  0.199  28  0.209   1  0.143   0.178 N  0.510      SignalP-TM
BAP13741.1            0.119  18  0.131  18  0.224  10  0.138   0.134 N  0.570      SignalP-noTM
BAP13742.1            0.111  33  0.134  11  0.288   3  0.187   0.159 N  0.570      SignalP-noTM
BAP13743.1            0.149  40  0.236  23  0.629  11  0.478   0.350 N  0.570      SignalP-noTM
BAP13744.1            0.161  30  0.115  30  0.116   8  0.089   0.103 N  0.570      SignalP-noTM
BAP13745.1            0.138  42  0.160  42  0.234  37  0.110   0.142 N  0.510      SignalP-TM
BAP13746.1            0.114  36  0.102  68  0.124  35  0.085   0.094 N  0.570      SignalP-noTM
BAP13747.1            0.110  70  0.103  70  0.131  58  0.065   0.089 N  0.510      SignalP-TM
BAP13748.1            0.170  42  0.112  35  0.142  27  0.094   0.105 N  0.510      SignalP-TM
BAP13749.1            0.144  23  0.106  69  0.116  58  0.090   0.098 N  0.570      SignalP-noTM
BAP13750.1            0.525  24  0.556  24  0.711  23  0.570   0.563 N  0.570      SignalP-noTM
BAP13751.1            0.107  60  0.105  33  0.134  49  0.098   0.101 N  0.570      SignalP-noTM
BAP13752.1            0.154  53  0.142  39  0.206   2  0.119   0.133 N  0.510      SignalP-TM
BAP13753.1            0.780  23  0.785  23  0.885  18  0.819   0.801 Y  0.570      SignalP-noTM
BAP13754.1            0.165  18  0.132  18  0.246  50  0.114   0.126 N  0.510      SignalP-TM
BAP13755.1            0.135  61  0.115  61  0.131  10  0.093   0.105 N  0.570      SignalP-noTM
BAP13756.1            0.817  26  0.790  26  0.938   6  0.837   0.812 Y  0.570      SignalP-noTM
BAP13757.1            0.106  32  0.110  49  0.140  48  0.107   0.109 N  0.570      SignalP-noTM
BAP13758.1            0.129  24  0.166  31  0.340  30  0.236   0.192 N  0.510      SignalP-TM
BAP13759.1            0.455  31  0.577  31  0.939  10  0.842   0.702 Y  0.570      SignalP-noTM
BAP13760.1            0.124  24  0.101  24  0.105  47  0.082   0.092 N  0.570      SignalP-noTM
BAP13761.1            0.130  37  0.117  37  0.138  35  0.092   0.105 N  0.570      SignalP-noTM
BAP13762.1            0.146  20  0.171  20  0.314  17  0.205   0.184 N  0.510      SignalP-TM
BAP13763.1            0.118  65  0.099  11  0.156   1  0.089   0.094 N  0.570      SignalP-noTM
BAP13764.1            0.150  23  0.115  23  0.118  22  0.081   0.099 N  0.570      SignalP-noTM
BAP13765.1            0.125  29  0.118  29  0.135   1  0.105   0.112 N  0.570      SignalP-noTM
BAP13766.1            0.201  22  0.303  22  0.624   6  0.507   0.378 N  0.510      SignalP-TM
BAP13767.1            0.119  21  0.108  11  0.153   1  0.112   0.110 N  0.510      SignalP-TM
BAP13768.1            0.122  22  0.113  22  0.129   2  0.104   0.109 N  0.570      SignalP-noTM
BAP13769.1            0.133  21  0.102  42  0.123  41  0.071   0.088 N  0.570      SignalP-noTM
BAP13770.1            0.565  25  0.711  25  0.973  23  0.900   0.800 Y  0.570      SignalP-noTM
BAP13771.1            0.236  41  0.157  41  0.190  48  0.093   0.127 N  0.570      SignalP-noTM
BAP13772.1            0.132  40  0.107  11  0.208   2  0.115   0.110 N  0.510      SignalP-TM
BAP13773.1            0.201  50  0.137  50  0.244  14  0.123   0.132 N  0.510      SignalP-TM
BAP13774.1            0.133  38  0.108  38  0.123  35  0.067   0.093 N  0.510      SignalP-TM
BAP13775.1            0.259  25  0.237  25  0.523   2  0.325   0.270 N  0.510      SignalP-TM
BAP13776.1            0.128  33  0.119  33  0.206  31  0.081   0.101 N  0.570      SignalP-noTM
BAP13777.1            0.163  23  0.190  23  0.422   6  0.271   0.228 N  0.570      SignalP-noTM
BAP13778.1            0.116  24  0.111  11  0.225   1  0.107   0.109 N  0.570      SignalP-noTM
BAP13779.1            0.149  20  0.138  20  0.225   5  0.151   0.144 N  0.570      SignalP-noTM
BAP13780.1            0.099   4  0.107  31  0.148  28  0.104   0.106 N  0.510      SignalP-TM
BAP13781.1            0.136  54  0.112  32  0.155  11  0.105   0.109 N  0.570      SignalP-noTM
BAP13782.1            0.135  47  0.201  42  0.450  39  0.169   0.189 N  0.510      SignalP-TM
BAP13783.1            0.264  50  0.194  50  0.316  49  0.133   0.166 N  0.570      SignalP-noTM
BAP13784.1            0.123  21  0.116  21  0.165   1  0.113   0.114 N  0.570      SignalP-noTM
BAP13785.1            0.105  43  0.128  11  0.233   2  0.167   0.147 N  0.570      SignalP-noTM
BAP13786.1            0.123  43  0.123  43  0.170  40  0.091   0.108 N  0.570      SignalP-noTM
BAP13787.1            0.216  52  0.194  52  0.279  43  0.123   0.161 N  0.570      SignalP-noTM
BAP13788.1            0.135  51  0.133  51  0.225  49  0.086   0.111 N  0.570      SignalP-noTM
BAP13789.1            0.140  48  0.224  41  0.472  27  0.263   0.242 N  0.570      SignalP-noTM
BAP13790.1            0.140  34  0.150  34  0.298  30  0.142   0.146 N  0.570      SignalP-noTM
BAP13791.1            0.199  53  0.157  53  0.199  52  0.099   0.130 N  0.570      SignalP-noTM
BAP13792.1            0.110  48  0.105  48  0.132  16  0.094   0.100 N  0.570      SignalP-noTM
BAP13793.1            0.260  43  0.276  43  0.453  40  0.175   0.229 N  0.570      SignalP-noTM
BAP13794.1            0.270  36  0.258  36  0.425  33  0.136   0.213 N  0.510      SignalP-TM
BAP13795.1            0.111  52  0.118  70  0.180  63  0.107   0.114 N  0.510      SignalP-TM
BAP13796.1            0.121  18  0.101  27  0.126  16  0.089   0.095 N  0.570      SignalP-noTM
BAP13797.1            0.151  53  0.142  11  0.233   3  0.211   0.168 N  0.510      SignalP-TM
BAP13798.1            0.146  19  0.157  19  0.259  18  0.187   0.171 N  0.570      SignalP-noTM
BAP13799.1            0.288  16  0.471  16  0.914  11  0.780   0.616 Y  0.570      SignalP-noTM
BAP13800.1            0.124  29  0.122  54  0.201  43  0.106   0.114 N  0.570      SignalP-noTM
BAP13801.1            0.118  36  0.105  36  0.106  39  0.083   0.094 N  0.570      SignalP-noTM
BAP13802.1            0.113  32  0.140  14  0.275   5  0.198   0.162 N  0.510      SignalP-TM
BAP13803.1            0.893  24  0.890  24  0.969   9  0.916   0.902 Y  0.570      SignalP-noTM
BAP13804.1            0.181  19  0.300  19  0.566  14  0.500   0.374 N  0.510      SignalP-TM
BAP13805.1            0.132  35  0.096  12  0.110  18  0.090   0.094 N  0.510      SignalP-TM
BAP13806.1            0.232  44  0.124  13  0.166   1  0.137   0.129 N  0.510      SignalP-TM
BAP13807.1            0.211  25  0.171  25  0.214  22  0.119   0.147 N  0.570      SignalP-noTM
BAP13808.1            0.223  28  0.139  28  0.156   1  0.096   0.123 N  0.510      SignalP-TM
BAP13809.1            0.477  27  0.613  27  0.950  18  0.845   0.722 Y  0.570      SignalP-noTM
BAP13810.1            0.111  22  0.123  22  0.166   1  0.122   0.123 N  0.570      SignalP-noTM
BAP13811.1            0.243  22  0.233  22  0.379   1  0.256   0.242 N  0.510      SignalP-TM
BAP13812.1            0.105  50  0.102  70  0.165   1  0.089   0.096 N  0.570      SignalP-noTM
BAP13813.1            0.169  21  0.348  21  0.855  13  0.698   0.512 N  0.570      SignalP-noTM
BAP13814.1            0.138  22  0.142  22  0.346  20  0.156   0.148 N  0.570      SignalP-noTM
BAP13815.1            0.126  25  0.110  57  0.179  49  0.095   0.103 N  0.570      SignalP-noTM
BAP13816.1            0.128  32  0.245  22  0.629   9  0.512   0.343 N  0.510      SignalP-TM
BAP13817.1            0.301  21  0.287  21  0.424  20  0.265   0.276 N  0.570      SignalP-noTM
BAP13818.1            0.147  56  0.128  56  0.152  54  0.075   0.108 N  0.510      SignalP-TM
BAP13819.1            0.123  22  0.111  22  0.204  21  0.106   0.109 N  0.510      SignalP-TM
BAP13820.1            0.109  46  0.214  18  0.621  12  0.400   0.301 N  0.570      SignalP-noTM
BAP13821.1            0.110  21  0.150  18  0.276  17  0.207   0.177 N  0.570      SignalP-noTM
BAP13822.1            0.107  36  0.130  11  0.238   1  0.159   0.144 N  0.570      SignalP-noTM
BAP13823.1            0.108  63  0.118  11  0.200   1  0.134   0.124 N  0.510      SignalP-TM
BAP13824.1            0.124  21  0.106  21  0.118   5  0.095   0.101 N  0.570      SignalP-noTM
BAP13825.1            0.131  61  0.110  61  0.137   2  0.099   0.105 N  0.570      SignalP-noTM
BAP13826.1            0.103  35  0.141  11  0.272   2  0.198   0.168 N  0.570      SignalP-noTM
BAP13827.1            0.136  22  0.152  22  0.263   5  0.185   0.167 N  0.570      SignalP-noTM
BAP13828.1            0.114  56  0.124  11  0.206   2  0.151   0.137 N  0.570      SignalP-noTM
BAP13829.1            0.114  50  0.162  45  0.347  42  0.173   0.167 N  0.570      SignalP-noTM
BAP13830.1            0.134  22  0.132  22  0.206   1  0.137   0.134 N  0.570      SignalP-noTM
BAP13831.1            0.106  43  0.111  18  0.140   7  0.113   0.112 N  0.570      SignalP-noTM
BAP13832.1            0.125  47  0.123  47  0.156  45  0.109   0.116 N  0.570      SignalP-noTM
BAP13833.1            0.130  33  0.121  33  0.197   8  0.125   0.123 N  0.570      SignalP-noTM
BAP13834.1            0.133  41  0.136  11  0.216   3  0.189   0.161 N  0.570      SignalP-noTM
BAP13835.1            0.115  23  0.116  11  0.197   1  0.131   0.122 N  0.510      SignalP-TM
BAP13836.1            0.133  26  0.135  11  0.315   1  0.171   0.148 N  0.510      SignalP-TM
BAP13837.1            0.106  50  0.125  14  0.201   5  0.155   0.139 N  0.570      SignalP-noTM
BAP13838.1            0.211  60  0.123  60  0.115  12  0.086   0.106 N  0.570      SignalP-noTM
BAP13839.1            0.116  63  0.107  35  0.124  31  0.096   0.102 N  0.570      SignalP-noTM
BAP13840.1            0.105  31  0.112  33  0.144  27  0.107   0.110 N  0.570      SignalP-noTM
BAP13841.1            0.128  24  0.152  24  0.216  14  0.165   0.157 N  0.510      SignalP-TM
BAP13842.1            0.317  27  0.282  21  0.381  15  0.307   0.291 N  0.510      SignalP-TM
BAP13843.1            0.235  58  0.210  58  0.293  50  0.128   0.171 N  0.570      SignalP-noTM
BAP13844.1            0.185  59  0.125  59  0.169   1  0.082   0.105 N  0.570      SignalP-noTM
BAP13845.1            0.246  28  0.341  20  0.728  16  0.585   0.456 N  0.570      SignalP-noTM
BAP13846.1            0.159  46  0.136  11  0.226   2  0.189   0.155 N  0.510      SignalP-TM
BAP13847.1            0.133  22  0.188  12  0.495   1  0.338   0.258 N  0.570      SignalP-noTM
BAP13848.1            0.293  21  0.229  21  0.241   8  0.196   0.214 N  0.570      SignalP-noTM
BAP13849.1            0.108  64  0.100  64  0.105  50  0.085   0.093 N  0.570      SignalP-noTM
BAP13850.1            0.147  29  0.120  29  0.127  41  0.095   0.108 N  0.570      SignalP-noTM
BAP13851.1            0.109  31  0.137  12  0.249   4  0.190   0.162 N  0.570      SignalP-noTM
BAP13852.1            0.140  27  0.160  20  0.296   2  0.224   0.184 N  0.510      SignalP-TM
BAP13853.1            0.171  58  0.168  11  0.359   4  0.288   0.225 N  0.570      SignalP-noTM
BAP13854.1            0.113  24  0.132  24  0.230  17  0.140   0.136 N  0.570      SignalP-noTM
BAP13855.1            0.159  53  0.135  30  0.212  29  0.152   0.143 N  0.570      SignalP-noTM
BAP13856.1            0.129  34  0.125  49  0.149  46  0.104   0.117 N  0.510      SignalP-TM
BAP13857.1            0.175  31  0.130  31  0.219   6  0.125   0.128 N  0.570      SignalP-noTM
BAP13858.1            0.136  56  0.120  56  0.146  49  0.082   0.102 N  0.570      SignalP-noTM
BAP13859.1            0.148  59  0.108  26  0.152   1  0.113   0.110 N  0.510      SignalP-TM
BAP13860.1            0.125  54  0.162  14  0.331   2  0.266   0.211 N  0.570      SignalP-noTM
BAP13861.1            0.101  28  0.113  56  0.147  51  0.087   0.103 N  0.510      SignalP-TM
BAP13862.1            0.102  59  0.103  38  0.134   1  0.086   0.095 N  0.570      SignalP-noTM
BAP13863.1            0.137  45  0.151  45  0.281  41  0.134   0.143 N  0.570      SignalP-noTM
BAP13864.1            0.107  20  0.109  29  0.142  20  0.109   0.109 N  0.570      SignalP-noTM
BAP13865.1            0.181  41  0.169  13  0.363   5  0.288   0.225 N  0.570      SignalP-noTM
BAP13866.1            0.221  47  0.168  47  0.198  43  0.117   0.144 N  0.570      SignalP-noTM
BAP13867.1            0.162  25  0.136  25  0.208   1  0.131   0.134 N  0.570      SignalP-noTM
BAP13868.1            0.100  65  0.103  15  0.126   8  0.105   0.104 N  0.570      SignalP-noTM
BAP13869.1            0.106  61  0.101  61  0.106  11  0.088   0.095 N  0.570      SignalP-noTM
BAP13870.1            0.111  69  0.116  11  0.176   2  0.135   0.125 N  0.570      SignalP-noTM
BAP13871.1            0.106  64  0.099  27  0.109  25  0.081   0.091 N  0.570      SignalP-noTM
BAP13872.1            0.127  52  0.103  66  0.154   1  0.087   0.096 N  0.570      SignalP-noTM
BAP13873.1            0.233  27  0.159  27  0.165   2  0.116   0.139 N  0.570      SignalP-noTM
BAP13874.1            0.131  17  0.114  17  0.146   7  0.098   0.106 N  0.570      SignalP-noTM
BAP13875.1            0.163  43  0.115  43  0.159   1  0.103   0.110 N  0.570      SignalP-noTM
BAP13876.1            0.174  23  0.371  23  0.887  20  0.789   0.567 N  0.570      SignalP-noTM
BAP13877.1            0.236  27  0.203  27  0.286   8  0.178   0.194 N  0.510      SignalP-TM
BAP13878.1            0.309  25  0.460  25  0.862   1  0.727   0.586 Y  0.570      SignalP-noTM
BAP13879.1            0.116  42  0.116  11  0.195   2  0.126   0.120 N  0.570      SignalP-noTM
BAP13880.1            0.131  49  0.125  49  0.179   3  0.111   0.120 N  0.510      SignalP-TM
BAP13881.1            0.101  18  0.112  40  0.144  34  0.098   0.106 N  0.570      SignalP-noTM
BAP13882.1            0.271  25  0.205  25  0.353   2  0.222   0.211 N  0.510      SignalP-TM
BAP13883.1            0.251  33  0.227  33  0.334  28  0.185   0.211 N  0.510      SignalP-TM
BAP13884.1            0.233  27  0.459  27  0.982  17  0.910   0.671 Y  0.570      SignalP-noTM
BAP13885.1            0.139  18  0.189  18  0.482   1  0.299   0.230 N  0.510      SignalP-TM
BAP13886.1            0.120  24  0.132  24  0.205   1  0.141   0.136 N  0.510      SignalP-TM
BAP13887.1            0.156  52  0.152  52  0.304  50  0.123   0.138 N  0.570      SignalP-noTM
BAP13888.1            0.128  35  0.126  24  0.161  23  0.115   0.121 N  0.570      SignalP-noTM
BAP13889.1            0.261  26  0.208  26  0.547   2  0.261   0.228 N  0.510      SignalP-TM
BAP13890.1            0.128  31  0.124  22  0.192  21  0.130   0.127 N  0.570      SignalP-noTM
BAP13891.1            0.175  22  0.130  22  0.147  29  0.094   0.116 N  0.510      SignalP-TM
BAP13892.1            0.131  20  0.144  11  0.283   5  0.224   0.174 N  0.510      SignalP-TM
BAP13893.1            0.154  47  0.135  47  0.209  44  0.109   0.122 N  0.570      SignalP-noTM
BAP13894.1            0.123  64  0.108  64  0.122  20  0.092   0.100 N  0.570      SignalP-noTM
BAP13895.1            0.136  34  0.138  34  0.268  32  0.115   0.127 N  0.570      SignalP-noTM
BAP13896.1            0.263  24  0.254  24  0.401  21  0.238   0.247 N  0.570      SignalP-noTM
BAP13897.1            0.172  23  0.129  23  0.186   3  0.115   0.123 N  0.570      SignalP-noTM
BAP13898.1            0.107  18  0.102  33  0.137  11  0.093   0.098 N  0.570      SignalP-noTM
BAP13899.1            0.162  60  0.127  60  0.163   1  0.106   0.118 N  0.570      SignalP-noTM
BAP13900.1            0.214  58  0.158  23  0.218   5  0.158   0.158 N  0.570      SignalP-noTM
BAP13901.1            0.169  48  0.172  48  0.240  41  0.130   0.152 N  0.570      SignalP-noTM
BAP13902.1            0.100  36  0.111  16  0.144  13  0.124   0.117 N  0.570      SignalP-noTM
BAP13903.1            0.107  36  0.105  50  0.123  37  0.095   0.100 N  0.570      SignalP-noTM
BAP13904.1            0.144  32  0.140  11  0.236   2  0.196   0.166 N  0.570      SignalP-noTM
BAP13905.1            0.136  21  0.173  21  0.385  19  0.230   0.200 N  0.570      SignalP-noTM
BAP13906.1            0.103  53  0.098  68  0.103  59  0.083   0.091 N  0.570      SignalP-noTM
BAP13907.1            0.108   8  0.109  28  0.119  22  0.097   0.104 N  0.570      SignalP-noTM
BAP13908.1            0.102  24  0.164  11  0.366   1  0.264   0.211 N  0.570      SignalP-noTM
BAP13909.1            0.122  26  0.110  43  0.142  48  0.094   0.103 N  0.570      SignalP-noTM
BAP13910.1            0.234  20  0.192  20  0.293   2  0.187   0.189 N  0.570      SignalP-noTM
BAP13911.1            0.111   3  0.104  23  0.126   1  0.098   0.101 N  0.570      SignalP-noTM
BAP13912.1            0.106  25  0.106  70  0.125  24  0.098   0.102 N  0.570      SignalP-noTM
BAP13913.1            0.165  21  0.373  21  0.936   1  0.863   0.603 Y  0.570      SignalP-noTM
BAP13914.1            0.165  52  0.157  52  0.276  49  0.105   0.132 N  0.570      SignalP-noTM
BAP13915.1            0.369  19  0.513  19  0.842  18  0.713   0.607 Y  0.570      SignalP-noTM
BAP13916.1            0.666  25  0.700  25  0.930   9  0.818   0.756 Y  0.570      SignalP-noTM
BAP13917.1            0.606  20  0.720  20  0.924  13  0.858   0.785 Y  0.570      SignalP-noTM
BAP13918.1            0.129  38  0.158  38  0.279   9  0.201   0.174 N  0.510      SignalP-TM
BAP13919.1            0.180  41  0.136  20  0.245   1  0.162   0.148 N  0.570      SignalP-noTM
BAP13920.1            0.102  37  0.139  14  0.260   4  0.191   0.163 N  0.570      SignalP-noTM
BAP13921.1            0.124  33  0.112  21  0.219  11  0.116   0.114 N  0.570      SignalP-noTM
BAP13922.1            0.146  18  0.154  18  0.244  13  0.154   0.154 N  0.570      SignalP-noTM
BAP13923.1            0.124  22  0.102  69  0.112  34  0.085   0.094 N  0.570      SignalP-noTM
BAP13924.1            0.147  22  0.113  22  0.126  34  0.091   0.102 N  0.570      SignalP-noTM
BAP13925.1            0.152  44  0.113  44  0.164   3  0.095   0.104 N  0.570      SignalP-noTM
BAP13926.1            0.102  20  0.152  11  0.327   4  0.224   0.186 N  0.570      SignalP-noTM
BAP13927.1            0.116  49  0.104  24  0.120  12  0.096   0.100 N  0.570      SignalP-noTM
BAP13928.1            0.125  15  0.116  15  0.125  12  0.108   0.112 N  0.570      SignalP-noTM
BAP13929.1            0.251  35  0.215  35  0.238  28  0.176   0.201 N  0.510      SignalP-TM
BAP13930.1            0.111  70  0.173  11  0.417   4  0.310   0.237 N  0.570      SignalP-noTM
BAP13931.1            0.114   8  0.111  41  0.131  28  0.100   0.106 N  0.570      SignalP-noTM
BAP13932.1            0.188  25  0.135  25  0.133  39  0.090   0.114 N  0.570      SignalP-noTM
BAP13933.1            0.149  32  0.121  32  0.187  12  0.117   0.120 N  0.570      SignalP-noTM
BAP13934.1            0.221  29  0.239  14  0.687   1  0.516   0.369 N  0.570      SignalP-noTM
BAP13935.1            0.119  47  0.112  47  0.143  42  0.066   0.095 N  0.510      SignalP-TM
BAP13936.1            0.179  61  0.130  61  0.139   4  0.094   0.113 N  0.570      SignalP-noTM
BAP13937.1            0.114  34  0.111  15  0.163  13  0.121   0.116 N  0.570      SignalP-noTM
BAP13938.1            0.270  34  0.214  34  0.303   6  0.216   0.215 N  0.510      SignalP-TM
BAP13939.1            0.105  31  0.131  11  0.203   5  0.175   0.152 N  0.570      SignalP-noTM
BAP13940.1            0.243  34  0.240  34  0.313  24  0.182   0.219 N  0.510      SignalP-TM
BAP13941.1            0.104  49  0.116  18  0.156  11  0.124   0.120 N  0.570      SignalP-noTM
BAP13942.1            0.136  54  0.187  12  0.449  12  0.345   0.261 N  0.570      SignalP-noTM
BAP13943.1            0.807  20  0.817  20  0.917  17  0.801   0.810 Y  0.570      SignalP-noTM
BAP13944.1            0.226  54  0.168  54  0.224  52  0.116   0.144 N  0.570      SignalP-noTM
BAP13945.1            0.137  29  0.128  54  0.356  45  0.110   0.119 N  0.570      SignalP-noTM
BAP13946.1            0.245  32  0.160  32  0.120  45  0.092   0.128 N  0.570      SignalP-noTM
BAP13947.1            0.107  14  0.119  14  0.154  13  0.128   0.122 N  0.510      SignalP-TM
BAP13948.1            0.101  57  0.115  41  0.163  30  0.105   0.110 N  0.570      SignalP-noTM
BAP13949.1            0.127  20  0.112  20  0.140  43  0.106   0.109 N  0.570      SignalP-noTM
BAP13950.1            0.107  46  0.115  46  0.150  45  0.091   0.104 N  0.570      SignalP-noTM
BAP13951.1            0.382  39  0.362  30  0.586  26  0.316   0.345 N  0.510      SignalP-TM
BAP13952.1            0.215  32  0.206  32  0.267  31  0.141   0.182 N  0.510      SignalP-TM
BAP13953.1            0.232  22  0.150  22  0.153   5  0.111   0.135 N  0.510      SignalP-TM
BAP13954.1            0.131  32  0.162  32  0.336  29  0.122   0.147 N  0.510      SignalP-TM
BAP13955.1            0.119  23  0.235  11  0.731   3  0.578   0.362 N  0.510      SignalP-TM
BAP13956.1            0.189  23  0.212  23  0.441   2  0.256   0.228 N  0.510      SignalP-TM
BAP13957.1            0.113  22  0.113  37  0.160  32  0.111   0.112 N  0.570      SignalP-noTM
BAP13958.1            0.195  62  0.177  28  0.263  27  0.175   0.176 N  0.570      SignalP-noTM
BAP13959.1            0.113  24  0.121  11  0.192   3  0.147   0.133 N  0.570      SignalP-noTM
BAP13960.1            0.122  34  0.132  16  0.223  14  0.180   0.150 N  0.510      SignalP-TM
BAP13961.1            0.195  24  0.142  24  0.127  23  0.104   0.124 N  0.570      SignalP-noTM
BAP13962.1            0.175  37  0.179  37  0.369  36  0.150   0.166 N  0.570      SignalP-noTM
BAP13963.1            0.114  33  0.105  60  0.121   1  0.096   0.101 N  0.570      SignalP-noTM
BAP13964.1            0.207  27  0.133  27  0.235   1  0.100   0.117 N  0.570      SignalP-noTM
BAP13965.1            0.538  16  0.597  16  0.885  14  0.680   0.636 Y  0.570      SignalP-noTM
BAP13966.1            0.168  22  0.190  22  0.258  15  0.216   0.200 N  0.510      SignalP-TM
BAP13967.1            0.112  64  0.101  37  0.158   1  0.093   0.097 N  0.570      SignalP-noTM
BAP13968.1            0.106  38  0.125  16  0.186   7  0.155   0.137 N  0.510      SignalP-TM
BAP13969.1            0.252  25  0.166  25  0.182  13  0.119   0.148 N  0.510      SignalP-TM
BAP13970.1            0.138  15  0.153  15  0.260   2  0.182   0.164 N  0.510      SignalP-TM
BAP13971.1            0.127  37  0.139  37  0.276  32  0.124   0.133 N  0.510      SignalP-TM
BAP13972.1            0.175  42  0.212  42  0.397  41  0.150   0.189 N  0.510      SignalP-TM
BAP13973.1            0.124  30  0.172  48  0.385  41  0.216   0.193 N  0.570      SignalP-noTM
BAP13974.1            0.124  23  0.172  12  0.369   2  0.285   0.225 N  0.570      SignalP-noTM
BAP13975.1            0.214  20  0.256  20  0.404   1  0.301   0.277 N  0.570      SignalP-noTM
BAP13976.1            0.184  32  0.137  32  0.176  48  0.093   0.116 N  0.570      SignalP-noTM
BAP13977.1            0.103  62  0.110  38  0.143   1  0.100   0.105 N  0.570      SignalP-noTM
BAP13978.1            0.103  23  0.109  58  0.137  50  0.107   0.108 N  0.570      SignalP-noTM
BAP13979.1            0.261  43  0.276  43  0.499  41  0.170   0.226 N  0.570      SignalP-noTM
BAP13980.1            0.115  70  0.119  70  0.185   7  0.097   0.111 N  0.510      SignalP-TM
BAP13981.1            0.109  62  0.115  11  0.186   1  0.129   0.122 N  0.570      SignalP-noTM
BAP13982.1            0.105  17  0.106  69  0.119  55  0.093   0.100 N  0.570      SignalP-noTM
BAP13983.1            0.104  27  0.216  16  0.558  13  0.449   0.326 N  0.570      SignalP-noTM
BAP13984.1            0.269  26  0.182  26  0.202  47  0.125   0.155 N  0.570      SignalP-noTM
BAP13985.1            0.123  24  0.125  11  0.207   3  0.155   0.139 N  0.570      SignalP-noTM
BAP13986.1            0.237  22  0.214  22  0.261   1  0.195   0.205 N  0.570      SignalP-noTM
BAP13987.1            0.119  47  0.112  65  0.136  57  0.098   0.105 N  0.570      SignalP-noTM
BAP13988.1            0.246  22  0.305  22  0.597   1  0.410   0.354 N  0.570      SignalP-noTM
BAP13989.1            0.112  25  0.114  54  0.173  47  0.108   0.111 N  0.570      SignalP-noTM
BAP13990.1            0.357  25  0.272  25  0.511   6  0.294   0.280 N  0.510      SignalP-TM
BAP13991.1            0.378  63  0.192  63  0.116  28  0.091   0.145 N  0.570      SignalP-noTM
BAP13992.1            0.191  21  0.143  21  0.172  20  0.114   0.129 N  0.570      SignalP-noTM
BAP13993.1            0.134  33  0.162  20  0.299  15  0.212   0.185 N  0.570      SignalP-noTM
BAP13994.1            0.251  36  0.136  36  0.147  40  0.073   0.107 N  0.570      SignalP-noTM
BAP13995.1            0.205  19  0.202  11  0.519   1  0.316   0.244 N  0.510      SignalP-TM
BAP13996.1            0.484  18  0.649  18  0.910  17  0.864   0.728 Y  0.510      SignalP-TM
BAP13997.1            0.108  25  0.122  35  0.163  34  0.120   0.121 N  0.570      SignalP-noTM
BAP13998.1            0.290  39  0.179  39  0.167  36  0.085   0.135 N  0.570      SignalP-noTM
BAP13999.1            0.102  61  0.103  52  0.129   9  0.098   0.101 N  0.570      SignalP-noTM
BAP14000.1            0.120  34  0.100  65  0.110  51  0.086   0.094 N  0.570      SignalP-noTM
BAP14001.1            0.149  70  0.123  70  0.135  69  0.091   0.108 N  0.570      SignalP-noTM
BAP14002.1            0.161  38  0.133  11  0.237   3  0.184   0.152 N  0.510      SignalP-TM
BAP14003.1            0.128  27  0.112  27  0.120  25  0.102   0.107 N  0.570      SignalP-noTM
BAP14004.1            0.127  56  0.119  30  0.145   1  0.108   0.114 N  0.570      SignalP-noTM
BAP14005.1            0.151  25  0.171  11  0.454   1  0.266   0.216 N  0.570      SignalP-noTM
BAP14006.1            0.123  58  0.131  49  0.173  47  0.121   0.127 N  0.570      SignalP-noTM
BAP14007.1            0.220  26  0.247  26  0.690   3  0.434   0.316 N  0.510      SignalP-TM
BAP14008.1            0.120  48  0.112  48  0.138  37  0.081   0.101 N  0.510      SignalP-TM
BAP14009.1            0.122  25  0.105  47  0.130  44  0.094   0.100 N  0.570      SignalP-noTM
BAP14010.1            0.126  25  0.116  25  0.144  24  0.105   0.111 N  0.570      SignalP-noTM
BAP14011.1            0.104  46  0.111  14  0.141  30  0.125   0.117 N  0.570      SignalP-noTM
BAP14012.1            0.122  23  0.109  12  0.159   1  0.117   0.113 N  0.570      SignalP-noTM
BAP14013.1            0.125  58  0.154  11  0.307   2  0.234   0.192 N  0.570      SignalP-noTM
BAP14014.1            0.121  30  0.148  13  0.267   3  0.227   0.177 N  0.510      SignalP-TM
BAP14015.1            0.116  44  0.167  27  0.392  19  0.223   0.194 N  0.570      SignalP-noTM
BAP14016.1            0.282  24  0.185  24  0.183  23  0.116   0.152 N  0.570      SignalP-noTM
BAP14017.1            0.115  44  0.114  24  0.184  20  0.116   0.115 N  0.570      SignalP-noTM
BAP14018.1            0.273  24  0.169  24  0.179  20  0.114   0.143 N  0.570      SignalP-noTM
BAP14019.1            0.118  37  0.114  37  0.155   1  0.113   0.113 N  0.570      SignalP-noTM
BAP14020.1            0.138  24  0.126  13  0.249   5  0.149   0.137 N  0.570      SignalP-noTM
BAP14021.1            0.201  48  0.176  48  0.230   2  0.137   0.158 N  0.570      SignalP-noTM
BAP14022.1            0.102  21  0.109  45  0.132  41  0.111   0.110 N  0.570      SignalP-noTM
BAP14023.1            0.150  34  0.149  12  0.279   3  0.212   0.172 N  0.510      SignalP-TM
BAP14024.1            0.111  20  0.104  36  0.125  26  0.088   0.097 N  0.570      SignalP-noTM
BAP14025.1            0.166  39  0.158  39  0.340  38  0.137   0.148 N  0.570      SignalP-noTM
BAP14026.1            0.110  48  0.133  23  0.219  12  0.161   0.146 N  0.570      SignalP-noTM
BAP14027.1            0.276  17  0.248  17  0.340  15  0.220   0.235 N  0.570      SignalP-noTM
BAP14028.1            0.113  27  0.136  11  0.276   1  0.175   0.150 N  0.510      SignalP-TM
BAP14029.1            0.127  63  0.121  63  0.164  45  0.102   0.112 N  0.570      SignalP-noTM
BAP14030.1            0.104  54  0.117  20  0.166   9  0.131   0.122 N  0.510      SignalP-TM
BAP14031.1            0.097  33  0.109  49  0.148  46  0.088   0.101 N  0.510      SignalP-TM
BAP14032.1            0.115  37  0.098  21  0.128  13  0.089   0.094 N  0.570      SignalP-noTM
BAP14033.1            0.263  34  0.137  21  0.275   3  0.141   0.139 N  0.510      SignalP-TM
BAP14034.1            0.165  66  0.119  66  0.177   3  0.104   0.112 N  0.570      SignalP-noTM
BAP14035.1            0.134  36  0.111  36  0.109  67  0.088   0.100 N  0.570      SignalP-noTM
BAP14036.1            0.103  19  0.124  13  0.184  11  0.154   0.138 N  0.570      SignalP-noTM
BAP14037.1            0.126  25  0.174  22  0.330   9  0.260   0.214 N  0.570      SignalP-noTM
BAP14038.1            0.124  36  0.127  36  0.203   3  0.136   0.131 N  0.570      SignalP-noTM
BAP14039.1            0.130  20  0.119  20  0.250   1  0.119   0.119 N  0.510      SignalP-TM
BAP14040.1            0.133  42  0.122  42  0.131  35  0.092   0.108 N  0.570      SignalP-noTM
BAP14041.1            0.209  22  0.151  22  0.164   3  0.124   0.138 N  0.570      SignalP-noTM
BAP14042.1            0.437  18  0.566  18  0.824  15  0.725   0.625 Y  0.510      SignalP-TM
BAP14043.1            0.268  42  0.158  42  0.130  40  0.086   0.124 N  0.570      SignalP-noTM
BAP14044.1            0.111  48  0.102  20  0.125  47  0.091   0.097 N  0.570      SignalP-noTM
BAP14045.1            0.123  58  0.141  11  0.344   1  0.175   0.157 N  0.570      SignalP-noTM
BAP14046.1            0.142  21  0.142  21  0.237   1  0.160   0.150 N  0.570      SignalP-noTM
BAP14047.1            0.222  21  0.140  21  0.120   1  0.087   0.115 N  0.570      SignalP-noTM
BAP14048.1            0.208  43  0.138  26  0.209  22  0.131   0.136 N  0.510      SignalP-TM
BAP14049.1            0.188  27  0.137  27  0.138   1  0.097   0.118 N  0.570      SignalP-noTM
BAP14050.1            0.273  28  0.338  28  0.606  24  0.406   0.370 N  0.570      SignalP-noTM
BAP14051.1            0.114  53  0.117  13  0.176   7  0.138   0.127 N  0.570      SignalP-noTM
BAP14052.1            0.146  26  0.118  11  0.199   2  0.136   0.124 N  0.510      SignalP-TM
BAP14053.1            0.186  25  0.146  25  0.163  10  0.126   0.137 N  0.570      SignalP-noTM
BAP14054.1            0.120  47  0.125  11  0.195   7  0.160   0.138 N  0.510      SignalP-TM
BAP14055.1            0.125  32  0.156  11  0.371   2  0.236   0.186 N  0.510      SignalP-TM
BAP14056.1            0.119  20  0.091  11  0.121   3  0.086   0.089 N  0.510      SignalP-TM
BAP14057.1            0.114  65  0.118  11  0.224   1  0.122   0.120 N  0.570      SignalP-noTM
BAP14058.1            0.115  52  0.106  52  0.131   6  0.098   0.102 N  0.570      SignalP-noTM
BAP14059.1            0.103  35  0.104  12  0.129   6  0.109   0.106 N  0.570      SignalP-noTM
BAP14060.1            0.105  35  0.104  11  0.156   3  0.108   0.106 N  0.570      SignalP-noTM
BAP14061.1            0.230  21  0.149  21  0.184   8  0.108   0.130 N  0.570      SignalP-noTM
BAP14062.1            0.108  22  0.115  11  0.171   2  0.130   0.122 N  0.570      SignalP-noTM
BAP14063.1            0.127  18  0.140  48  0.257  39  0.143   0.141 N  0.570      SignalP-noTM
BAP14064.1            0.126  50  0.116  11  0.205   1  0.125   0.120 N  0.570      SignalP-noTM
BAP14065.1            0.391  32  0.236  32  0.215  31  0.144   0.202 N  0.510      SignalP-TM
BAP14066.1            0.111  35  0.107  48  0.142   2  0.100   0.104 N  0.570      SignalP-noTM
BAP14067.1            0.107  36  0.102  36  0.103  34  0.080   0.092 N  0.570      SignalP-noTM
BAP14068.1            0.132  30  0.156  11  0.338   3  0.244   0.188 N  0.510      SignalP-TM
BAP14069.1            0.138  70  0.155  15  0.309   6  0.239   0.195 N  0.570      SignalP-noTM
BAP14070.1            0.128  28  0.117  11  0.224   1  0.130   0.122 N  0.510      SignalP-TM
BAP14071.1            0.251  29  0.316  29  0.554  27  0.365   0.335 N  0.510      SignalP-TM
BAP14072.1            0.782  20  0.865  20  0.968  17  0.944   0.902 Y  0.570      SignalP-noTM
BAP14073.1            0.108  47  0.103  57  0.117  46  0.085   0.095 N  0.570      SignalP-noTM
BAP14074.1            0.124  68  0.122  11  0.200   5  0.156   0.138 N  0.570      SignalP-noTM
BAP14075.1            0.165  40  0.137  40  0.137  39  0.085   0.112 N  0.570      SignalP-noTM
BAP14076.1            0.198  30  0.169  30  0.292   1  0.162   0.166 N  0.570      SignalP-noTM
BAP14077.1            0.140  34  0.114  34  0.114  42  0.075   0.095 N  0.570      SignalP-noTM
BAP14078.1            0.132  60  0.109  60  0.130   2  0.100   0.105 N  0.570      SignalP-noTM
BAP14079.1            0.101  45  0.102  39  0.118  33  0.081   0.092 N  0.570      SignalP-noTM
BAP14080.1            0.120  41  0.115  41  0.162  40  0.097   0.108 N  0.510      SignalP-TM
BAP14081.1            0.136  37  0.141  37  0.173  24  0.131   0.137 N  0.510      SignalP-TM
BAP14082.1            0.189  26  0.250  26  0.494  10  0.366   0.305 N  0.570      SignalP-noTM
BAP14083.1            0.117  44  0.118  44  0.136  35  0.102   0.111 N  0.570      SignalP-noTM
BAP14084.1            0.265  38  0.153  38  0.121  47  0.092   0.124 N  0.570      SignalP-noTM
BAP14085.1            0.139  45  0.142  11  0.283   1  0.197   0.163 N  0.510      SignalP-TM
BAP14086.1            0.171  19  0.175  19  0.260   1  0.177   0.176 N  0.570      SignalP-noTM
BAP14087.1            0.134  38  0.104  58  0.133  50  0.070   0.088 N  0.570      SignalP-noTM
BAP14088.1            0.102  18  0.106  11  0.126   8  0.113   0.109 N  0.570      SignalP-noTM
BAP14089.1            0.111  55  0.108  11  0.140   3  0.119   0.113 N  0.570      SignalP-noTM
BAP14090.1            0.132  29  0.177  14  0.413   2  0.321   0.244 N  0.570      SignalP-noTM
BAP14091.1            0.313  19  0.519  19  0.921  17  0.872   0.685 Y  0.570      SignalP-noTM
BAP14092.1            0.191  34  0.137  11  0.280   1  0.183   0.154 N  0.510      SignalP-TM
BAP14093.1            0.118  39  0.167  27  0.331  23  0.231   0.191 N  0.510      SignalP-TM
BAP14094.1            0.156  53  0.137  11  0.286  23  0.196   0.165 N  0.570      SignalP-noTM
BAP14095.1            0.104  27  0.108  44  0.134   2  0.108   0.108 N  0.570      SignalP-noTM
BAP14096.1            0.102  54  0.106  11  0.162   1  0.110   0.108 N  0.570      SignalP-noTM
BAP14097.1            0.293  20  0.152  20  0.134  35  0.077   0.117 N  0.570      SignalP-noTM
BAP14098.1            0.100  39  0.107  39  0.162   1  0.092   0.100 N  0.570      SignalP-noTM
BAP14099.1            0.119  21  0.184  20  0.416  17  0.274   0.226 N  0.570      SignalP-noTM
BAP14100.1            0.186  33  0.157  11  0.329   1  0.244   0.189 N  0.510      SignalP-TM
BAP14101.1            0.139  55  0.137  55  0.183  53  0.122   0.130 N  0.570      SignalP-noTM
BAP14102.1            0.124  63  0.130  31  0.272  28  0.101   0.116 N  0.570      SignalP-noTM
BAP14103.1            0.110  30  0.108  37  0.127  31  0.101   0.105 N  0.570      SignalP-noTM
BAP14104.1            0.111  30  0.129  16  0.180   5  0.153   0.138 N  0.510      SignalP-TM
BAP14105.1            0.126  24  0.145  21  0.247  12  0.173   0.158 N  0.570      SignalP-noTM
BAP14106.1            0.856  27  0.894  27  0.967  21  0.918   0.905 Y  0.570      SignalP-noTM
BAP14107.1            0.260  27  0.189  27  0.228   1  0.145   0.168 N  0.570      SignalP-noTM
BAP14108.1            0.110  25  0.100  69  0.108  67  0.082   0.092 N  0.570      SignalP-noTM
BAP14109.1            0.123  65  0.127  19  0.207  11  0.144   0.135 N  0.570      SignalP-noTM
BAP14110.1            0.113  44  0.126  44  0.168  31  0.117   0.123 N  0.510      SignalP-TM
BAP14111.1            0.147  43  0.116  27  0.135  58  0.077   0.098 N  0.570      SignalP-noTM
BAP14112.1            0.486  21  0.651  21  0.945  13  0.887   0.762 Y  0.570      SignalP-noTM
BAP14113.1            0.161  41  0.147  11  0.279   5  0.215   0.179 N  0.570      SignalP-noTM
BAP14114.1            0.115  21  0.109  21  0.126   8  0.097   0.104 N  0.570      SignalP-noTM
BAP14115.1            0.206  27  0.151  27  0.168  26  0.114   0.134 N  0.570      SignalP-noTM
BAP14116.1            0.106  28  0.104  38  0.128  36  0.081   0.093 N  0.570      SignalP-noTM
BAP14117.1            0.166  65  0.139  13  0.307   5  0.195   0.165 N  0.570      SignalP-noTM
BAP14118.1            0.168  27  0.284  19  0.785   1  0.622   0.443 N  0.570      SignalP-noTM
BAP14119.1            0.206  24  0.213  24  0.373  20  0.188   0.204 N  0.510      SignalP-TM
BAP14120.1            0.106  22  0.109  40  0.135  31  0.088   0.099 N  0.570      SignalP-noTM
BAP14121.1            0.144  23  0.201  11  0.558   1  0.384   0.287 N  0.570      SignalP-noTM
BAP14122.1            0.150  22  0.131  22  0.165   5  0.127   0.129 N  0.570      SignalP-noTM
BAP14123.1            0.100  60  0.103  16  0.131   4  0.109   0.106 N  0.570      SignalP-noTM
BAP14124.1            0.129  42  0.111  42  0.122  15  0.090   0.101 N  0.570      SignalP-noTM
BAP14125.1            0.147  37  0.143  14  0.238  19  0.204   0.166 N  0.510      SignalP-TM
BAP14126.1            0.129  21  0.103  67  0.107  62  0.072   0.089 N  0.570      SignalP-noTM
BAP14127.1            0.117  21  0.106  49  0.142  44  0.075   0.091 N  0.570      SignalP-noTM
BAP14128.1            0.540  18  0.706  18  0.953  15  0.921   0.807 Y  0.570      SignalP-noTM
BAP14129.1            0.117  19  0.156  19  0.272   1  0.197   0.175 N  0.570      SignalP-noTM
BAP14130.1            0.106  58  0.108  11  0.206   2  0.114   0.110 N  0.570      SignalP-noTM
BAP14131.1            0.209  50  0.179  50  0.212  47  0.129   0.156 N  0.570      SignalP-noTM
BAP14132.1            0.101  69  0.113  11  0.163   1  0.125   0.119 N  0.570      SignalP-noTM
BAP14133.1            0.107  25  0.103  45  0.125  35  0.101   0.102 N  0.570      SignalP-noTM
BAP14134.1            0.123  32  0.122  64  0.168  53  0.106   0.115 N  0.570      SignalP-noTM
BAP14135.1            0.148  33  0.142  33  0.186  31  0.131   0.137 N  0.570      SignalP-noTM
BAP14136.1            0.155  22  0.111  58  0.123  56  0.086   0.099 N  0.570      SignalP-noTM
BAP14137.1            0.173  44  0.140  44  0.230  11  0.146   0.142 N  0.510      SignalP-TM
BAP14138.1            0.150  30  0.159  11  0.333   1  0.243   0.198 N  0.570      SignalP-noTM
BAP14139.1            0.151  58  0.120  58  0.238  14  0.103   0.112 N  0.570      SignalP-noTM
BAP14140.1            0.118  48  0.118  48  0.176  42  0.116   0.117 N  0.510      SignalP-TM
BAP14141.1            0.471  31  0.386  31  0.447  28  0.255   0.337 N  0.510      SignalP-TM
BAP14142.1            0.784  25  0.776  25  0.905   2  0.783   0.779 Y  0.570      SignalP-noTM
BAP14143.1            0.724  25  0.755  25  0.918   4  0.827   0.789 Y  0.570      SignalP-noTM
BAP14144.1            0.186  21  0.372  21  0.853   1  0.756   0.552 N  0.570      SignalP-noTM
BAP14145.1            0.157  61  0.116  61  0.146   8  0.100   0.108 N  0.570      SignalP-noTM
BAP14146.1            0.111  34  0.117  11  0.222   1  0.122   0.119 N  0.570      SignalP-noTM
BAP14147.1            0.108  23  0.111  11  0.142   6  0.124   0.117 N  0.570      SignalP-noTM
BAP14148.1            0.121  66  0.107  37  0.125  25  0.101   0.104 N  0.570      SignalP-noTM
BAP14149.1            0.270  45  0.127  20  0.244   1  0.124   0.126 N  0.510      SignalP-TM
BAP14150.1            0.131  25  0.142  19  0.259  13  0.191   0.165 N  0.570      SignalP-noTM
BAP14151.1            0.110  63  0.106  41  0.118  35  0.082   0.094 N  0.570      SignalP-noTM
BAP14152.1            0.145  55  0.116  11  0.256   1  0.118   0.117 N  0.510      SignalP-TM
BAP14153.1            0.259  33  0.303  33  0.680  30  0.210   0.269 N  0.510      SignalP-TM
BAP14154.1            0.110  49  0.109  49  0.142   7  0.108   0.108 N  0.570      SignalP-noTM
BAP14155.1            0.130  38  0.217  19  0.602  17  0.347   0.278 N  0.570      SignalP-noTM
BAP14156.1            0.161  23  0.206  23  0.444   1  0.304   0.252 N  0.570      SignalP-noTM
BAP14157.1            0.128  25  0.141  11  0.263   5  0.204   0.164 N  0.510      SignalP-TM
BAP14158.1            0.112  26  0.109  67  0.125  57  0.077   0.094 N  0.570      SignalP-noTM
BAP14159.1            0.106  18  0.103  11  0.131   4  0.106   0.105 N  0.570      SignalP-noTM
BAP14160.1            0.107  59  0.135  12  0.203   2  0.181   0.156 N  0.570      SignalP-noTM
BAP14161.1            0.172  25  0.144  25  0.248   1  0.146   0.145 N  0.570      SignalP-noTM
BAP14162.1            0.108  44  0.107  11  0.154   2  0.114   0.110 N  0.570      SignalP-noTM
BAP14163.1            0.146  26  0.110  26  0.105  70  0.087   0.099 N  0.570      SignalP-noTM
BAP14164.1            0.106  27  0.115  52  0.159  45  0.118   0.116 N  0.570      SignalP-noTM
BAP14165.1            0.215  21  0.331  21  0.646   4  0.532   0.405 N  0.510      SignalP-TM
BAP14166.1            0.135  28  0.135  28  0.205  13  0.143   0.138 N  0.510      SignalP-TM
BAP14167.1            0.120  25  0.155  12  0.378   1  0.223   0.187 N  0.570      SignalP-noTM
BAP14168.1            0.146  33  0.129  33  0.140  51  0.105   0.118 N  0.570      SignalP-noTM
BAP14169.1            0.109  28  0.162  12  0.343   2  0.267   0.212 N  0.570      SignalP-noTM
BAP14170.1            0.161  42  0.115  42  0.184  65  0.088   0.105 N  0.510      SignalP-TM
BAP14171.1            0.143  49  0.182  28  0.398  22  0.280   0.228 N  0.570      SignalP-noTM
BAP14172.1            0.182  20  0.202  20  0.285  16  0.222   0.209 N  0.510      SignalP-TM
BAP14173.1            0.127  31  0.146  27  0.258  20  0.141   0.144 N  0.570      SignalP-noTM
BAP14174.1            0.118  30  0.113  30  0.152   3  0.118   0.115 N  0.570      SignalP-noTM
BAP14175.1            0.165  50  0.119  50  0.171  20  0.100   0.110 N  0.570      SignalP-noTM
BAP14176.1            0.117  31  0.148  11  0.280   1  0.211   0.177 N  0.570      SignalP-noTM
BAP14177.1            0.236  19  0.321  19  0.605   8  0.469   0.390 N  0.570      SignalP-noTM
BAP14178.1            0.113  19  0.102  48  0.135  41  0.067   0.089 N  0.510      SignalP-TM
BAP14179.1            0.118  21  0.124  21  0.185   1  0.137   0.130 N  0.570      SignalP-noTM
BAP14180.1            0.113   3  0.107  32  0.214   1  0.099   0.104 N  0.510      SignalP-TM
BAP14181.1            0.106  20  0.114  20  0.154  18  0.117   0.115 N  0.570      SignalP-noTM
BAP14182.1            0.179  20  0.144  20  0.183  18  0.122   0.134 N  0.570      SignalP-noTM
BAP14183.1            0.142  29  0.130  29  0.239   1  0.135   0.132 N  0.570      SignalP-noTM
BAP14184.1            0.159  39  0.126  11  0.240   2  0.150   0.137 N  0.570      SignalP-noTM
BAP14185.1            0.140  41  0.164  41  0.254  35  0.149   0.159 N  0.510      SignalP-TM
BAP14186.1            0.123  66  0.124  18  0.180   9  0.134   0.129 N  0.570      SignalP-noTM
BAP14187.1            0.114  18  0.106  18  0.120  30  0.093   0.100 N  0.570      SignalP-noTM
BAP14188.1            0.198  25  0.139  25  0.133  45  0.096   0.119 N  0.570      SignalP-noTM
BAP14189.1            0.110  65  0.139  12  0.273   5  0.200   0.168 N  0.570      SignalP-noTM
BAP14190.1            0.106  38  0.097  38  0.104  38  0.077   0.087 N  0.570      SignalP-noTM
BAP14191.1            0.666  21  0.755  21  0.929  18  0.858   0.804 Y  0.570      SignalP-noTM
BAP14192.1            0.111  42  0.102  66  0.130  10  0.098   0.100 N  0.570      SignalP-noTM
BAP14193.1            0.131  25  0.141  49  0.284  29  0.127   0.134 N  0.570      SignalP-noTM
BAP14194.1            0.104  27  0.098  68  0.106   4  0.080   0.090 N  0.570      SignalP-noTM
BAP14195.1            0.127  21  0.192  11  0.581   1  0.349   0.266 N  0.570      SignalP-noTM
BAP14196.1            0.107  39  0.122  20  0.205  12  0.137   0.129 N  0.570      SignalP-noTM
BAP14197.1            0.129  25  0.135  25  0.245   2  0.151   0.142 N  0.570      SignalP-noTM
BAP14198.1            0.178  26  0.157  26  0.273  23  0.150   0.154 N  0.570      SignalP-noTM
BAP14199.1            0.103  24  0.108  32  0.139  27  0.098   0.103 N  0.570      SignalP-noTM
BAP14200.1            0.109  18  0.104  50  0.143  43  0.093   0.099 N  0.570      SignalP-noTM
BAP14201.1            0.155  24  0.152  24  0.181  22  0.143   0.147 N  0.570      SignalP-noTM
BAP14202.1            0.107  26  0.104  64  0.115  53  0.092   0.098 N  0.570      SignalP-noTM
BAP14203.1            0.120  60  0.126  19  0.225  13  0.142   0.134 N  0.570      SignalP-noTM
BAP14204.1            0.169  34  0.136  34  0.174   2  0.127   0.132 N  0.570      SignalP-noTM
BAP14205.1            0.141  54  0.118  54  0.122   3  0.094   0.107 N  0.570      SignalP-noTM
BAP14206.1            0.107  45  0.108  11  0.160   2  0.117   0.113 N  0.570      SignalP-noTM
BAP14207.1            0.104  22  0.100  70  0.109  67  0.083   0.092 N  0.570      SignalP-noTM
BAP14208.1            0.191  49  0.116  49  0.127  35  0.091   0.104 N  0.570      SignalP-noTM
BAP14209.1            0.108   3  0.109  22  0.158  10  0.108   0.108 N  0.570      SignalP-noTM
BAP14210.1            0.166  17  0.126  17  0.192   1  0.110   0.118 N  0.570      SignalP-noTM
BAP14211.1            0.117  27  0.112  50  0.149  49  0.087   0.100 N  0.570      SignalP-noTM
BAP14212.1            0.251  26  0.242  26  0.396  19  0.205   0.225 N  0.570      SignalP-noTM
BAP14213.1            0.108  39  0.114  12  0.150  11  0.132   0.121 N  0.510      SignalP-TM
BAP14214.1            0.464  23  0.612  23  0.926   9  0.856   0.727 Y  0.570      SignalP-noTM
BAP14215.1            0.115  18  0.097  36  0.110   7  0.082   0.089 N  0.570      SignalP-noTM
BAP14216.1            0.138  19  0.109  47  0.141  41  0.088   0.101 N  0.510      SignalP-TM
BAP14217.1            0.118  32  0.100  41  0.101  47  0.073   0.087 N  0.570      SignalP-noTM
BAP14218.1            0.120  65  0.139  11  0.291   1  0.188   0.162 N  0.570      SignalP-noTM
BAP14219.1            0.103  20  0.113  13  0.161   8  0.129   0.121 N  0.570      SignalP-noTM
BAP14220.1            0.145  39  0.150  39  0.252  37  0.133   0.142 N  0.570      SignalP-noTM
BAP14221.1            0.242  58  0.213  58  0.444  45  0.196   0.205 N  0.570      SignalP-noTM
BAP14222.1            0.163  26  0.290  19  0.914   9  0.737   0.500 N  0.570      SignalP-noTM
BAP14223.1            0.240  55  0.202  55  0.245  46  0.130   0.175 N  0.510      SignalP-TM
BAP14224.1            0.135  44  0.207  11  0.556   6  0.443   0.318 N  0.570      SignalP-noTM
BAP14225.1            0.128  56  0.125  56  0.191   1  0.114   0.120 N  0.570      SignalP-noTM
BAP14226.1            0.377  30  0.239  30  0.224  12  0.158   0.209 N  0.510      SignalP-TM
BAP14227.1            0.113  36  0.105  36  0.112  31  0.086   0.096 N  0.570      SignalP-noTM
BAP14228.1            0.139  41  0.125  41  0.148   2  0.104   0.115 N  0.570      SignalP-noTM
BAP14229.1            0.197  41  0.149  41  0.255   3  0.112   0.135 N  0.510      SignalP-TM
BAP14230.1            0.258  29  0.173  29  0.271   3  0.159   0.168 N  0.510      SignalP-TM
BAP14231.1            0.117   8  0.147  53  0.332  45  0.113   0.131 N  0.570      SignalP-noTM
BAP14232.1            0.102  24  0.096  70  0.108  35  0.081   0.089 N  0.570      SignalP-noTM
BAP14233.1            0.201  37  0.182  37  0.218  28  0.159   0.173 N  0.510      SignalP-TM
BAP14234.1            0.141  33  0.110  33  0.124  51  0.075   0.094 N  0.570      SignalP-noTM
BAP14235.1            0.110  26  0.103  26  0.124  33  0.094   0.099 N  0.570      SignalP-noTM
BAP14236.1            0.109  65  0.102  14  0.143   5  0.105   0.104 N  0.570      SignalP-noTM
BAP14237.1            0.155  36  0.165  11  0.351   1  0.272   0.205 N  0.510      SignalP-TM
BAP14238.1            0.138  33  0.148  33  0.233  26  0.127   0.140 N  0.510      SignalP-TM
BAP14239.1            0.331  37  0.290  37  0.344  34  0.209   0.260 N  0.510      SignalP-TM
BAP14240.1            0.123  32  0.121  11  0.199  43  0.156   0.134 N  0.510      SignalP-TM
BAP14241.1            0.267  47  0.154  11  0.407   1  0.218   0.178 N  0.510      SignalP-TM
BAP14242.1            0.170  60  0.117  60  0.112  25  0.087   0.103 N  0.570      SignalP-noTM
BAP14243.1            0.226  56  0.177  56  0.223  55  0.092   0.145 N  0.510      SignalP-TM
BAP14244.1            0.167  42  0.142  12  0.288   2  0.201   0.164 N  0.510      SignalP-TM
BAP14245.1            0.136  21  0.120  51  0.196  50  0.111   0.116 N  0.570      SignalP-noTM
BAP14246.1            0.122  64  0.105  28  0.139  23  0.104   0.105 N  0.510      SignalP-TM
BAP14247.1            0.111   8  0.133  11  0.275   3  0.182   0.156 N  0.570      SignalP-noTM
BAP14248.1            0.121  39  0.092  54  0.109  51  0.063   0.081 N  0.510      SignalP-TM
BAP14249.1            0.270  23  0.492  23  0.945  11  0.909   0.688 Y  0.570      SignalP-noTM
BAP14250.1            0.159  33  0.145  33  0.230   2  0.128   0.139 N  0.510      SignalP-TM
BAP14251.1            0.112  51  0.115  11  0.190   2  0.132   0.121 N  0.510      SignalP-TM
BAP14252.1            0.124  26  0.111  26  0.140  12  0.108   0.110 N  0.570      SignalP-noTM
BAP14253.1            0.174  37  0.226  24  0.576  12  0.395   0.305 N  0.570      SignalP-noTM
BAP14254.1            0.105  19  0.114  11  0.167   1  0.125   0.119 N  0.570      SignalP-noTM
BAP14255.1            0.133  29  0.274  23  0.665  22  0.545   0.374 N  0.510      SignalP-TM
BAP14256.1            0.321  19  0.370  19  0.646   8  0.454   0.410 N  0.570      SignalP-noTM
BAP14257.1            0.324  30  0.224  30  0.246   2  0.179   0.207 N  0.510      SignalP-TM
BAP14258.1            0.114   7  0.107  29  0.139  22  0.092   0.100 N  0.570      SignalP-noTM
BAP14259.1            0.102  20  0.103  67  0.116  61  0.092   0.098 N  0.570      SignalP-noTM
BAP14260.1            0.113  22  0.115  17  0.147   8  0.119   0.117 N  0.570      SignalP-noTM
BAP14261.1            0.129  20  0.130  11  0.289   2  0.157   0.140 N  0.510      SignalP-TM
BAP14262.1            0.105  29  0.106  19  0.161  10  0.104   0.105 N  0.570      SignalP-noTM
BAP14263.1            0.101  64  0.108  49  0.127  41  0.093   0.101 N  0.570      SignalP-noTM
BAP14264.1            0.136  41  0.144  41  0.193  34  0.106   0.126 N  0.570      SignalP-noTM
BAP14265.1            0.159  27  0.198  14  0.476   6  0.395   0.291 N  0.570      SignalP-noTM
BAP14266.1            0.126  69  0.112  69  0.113  68  0.091   0.102 N  0.570      SignalP-noTM
BAP14267.1            0.478  21  0.320  21  0.520  20  0.228   0.286 N  0.510      SignalP-TM
BAP14268.1            0.111  63  0.105  35  0.188  50  0.079   0.093 N  0.570      SignalP-noTM
BAP14269.1            0.171  46  0.190  46  0.302  43  0.116   0.163 N  0.510      SignalP-TM
BAP14270.1            0.104  25  0.103  70  0.135  59  0.085   0.096 N  0.510      SignalP-TM
BAP14271.1            0.550  33  0.374  33  0.484  31  0.184   0.304 N  0.510      SignalP-TM
BAP14272.1            0.128  29  0.157  11  0.431   1  0.224   0.182 N  0.510      SignalP-TM
BAP14273.1            0.490  30  0.219  30  0.210   4  0.110   0.179 N  0.510      SignalP-TM
BAP14274.1            0.117  38  0.114  37  0.162  26  0.114   0.114 N  0.510      SignalP-TM
BAP14275.1            0.134  19  0.136  19  0.189  10  0.136   0.136 N  0.570      SignalP-noTM
BAP14276.1            0.126  35  0.122  24  0.178  20  0.108   0.115 N  0.570      SignalP-noTM
BAP14277.1            0.174  49  0.146  49  0.158  22  0.107   0.127 N  0.570      SignalP-noTM
BAP14278.1            0.120  31  0.120  31  0.149  23  0.110   0.115 N  0.570      SignalP-noTM
BAP14279.1            0.542  22  0.684  22  0.926   6  0.884   0.778 Y  0.570      SignalP-noTM
BAP14280.1            0.132  31  0.135  39  0.237  30  0.129   0.133 N  0.510      SignalP-TM
BAP14281.1            0.213  36  0.171  36  0.272   8  0.176   0.173 N  0.570      SignalP-noTM
BAP14282.1            0.123  66  0.113  22  0.141  13  0.118   0.115 N  0.570      SignalP-noTM
BAP14283.1            0.119  42  0.133  42  0.194  18  0.145   0.139 N  0.570      SignalP-noTM
BAP14284.1            0.103  45  0.108  12  0.166   3  0.116   0.112 N  0.570      SignalP-noTM
BAP14285.1            0.117  24  0.100  51  0.107  46  0.084   0.092 N  0.570      SignalP-noTM
BAP14286.1            0.170  31  0.114  31  0.100  65  0.073   0.095 N  0.570      SignalP-noTM
BAP14287.1            0.104  27  0.153  11  0.282   1  0.232   0.190 N  0.570      SignalP-noTM
BAP14288.1            0.124  42  0.120  11  0.185   2  0.145   0.132 N  0.570      SignalP-noTM
BAP14289.1            0.219  28  0.143  28  0.154   1  0.104   0.125 N  0.570      SignalP-noTM
BAP14290.1            0.108  35  0.095  11  0.141   1  0.087   0.092 N  0.510      SignalP-TM
BAP14291.1            0.120  26  0.110  21  0.134  11  0.105   0.108 N  0.570      SignalP-noTM
BAP14292.1            0.752  21  0.853  21  0.979   8  0.958   0.902 Y  0.570      SignalP-noTM
BAP14293.1            0.511  36  0.551  36  0.776  28  0.443   0.511 Y  0.510      SignalP-TM
BAP14294.1            0.328  32  0.122  32  0.157   4  0.067   0.102 N  0.510      SignalP-TM
BAP14295.1            0.135  59  0.118  14  0.163   3  0.114   0.116 N  0.570      SignalP-noTM
BAP14296.1            0.127  29  0.115  29  0.173   3  0.112   0.113 N  0.570      SignalP-noTM
BAP14297.1            0.132  36  0.104  36  0.112  69  0.081   0.093 N  0.570      SignalP-noTM
BAP14298.1            0.669  20  0.665  20  0.790   2  0.678   0.670 Y  0.510      SignalP-TM
BAP14299.1            0.206  37  0.138  37  0.264   1  0.107   0.123 N  0.570      SignalP-noTM
BAP14300.1            0.129  26  0.226  24  0.570   8  0.447   0.308 N  0.510      SignalP-TM
BAP14301.1            0.218  24  0.221  24  0.557   5  0.335   0.263 N  0.510      SignalP-TM
BAP14302.1            0.114  43  0.093  43  0.130  28  0.070   0.085 N  0.510      SignalP-TM
BAP14303.1            0.113  35  0.136  52  0.239  45  0.137   0.136 N  0.570      SignalP-noTM
BAP14304.1            0.126  43  0.114  43  0.134  34  0.103   0.109 N  0.570      SignalP-noTM
BAP14305.1            0.152  19  0.104  19  0.112   9  0.074   0.090 N  0.570      SignalP-noTM
BAP14306.1            0.113  20  0.137  11  0.293   1  0.176   0.152 N  0.510      SignalP-TM
BAP14307.1            0.114  25  0.134  14  0.227   5  0.183   0.157 N  0.570      SignalP-noTM
BAP14308.1            0.131  19  0.140  19  0.262   3  0.169   0.154 N  0.570      SignalP-noTM
BAP14309.1            0.220  57  0.282  18  0.806   2  0.744   0.453 N  0.510      SignalP-TM
BAP14310.1            0.122  21  0.152  11  0.379   1  0.211   0.180 N  0.570      SignalP-noTM
BAP14311.1            0.179  28  0.156  11  0.435   1  0.226   0.189 N  0.570      SignalP-noTM
BAP14312.1            0.133  35  0.141  19  0.241  14  0.163   0.149 N  0.510      SignalP-TM
BAP14313.1            0.126  55  0.117  55  0.146  49  0.096   0.109 N  0.510      SignalP-TM
BAP14314.1            0.110  26  0.104  60  0.149   1  0.099   0.102 N  0.570      SignalP-noTM
BAP14315.1            0.113  38  0.116  38  0.194  36  0.102   0.109 N  0.570      SignalP-noTM
BAP14316.1            0.111  28  0.131  11  0.211   4  0.180   0.154 N  0.570      SignalP-noTM
BAP14317.1            0.156  57  0.129  11  0.254   2  0.159   0.143 N  0.570      SignalP-noTM
BAP14318.1            0.740  34  0.778  34  0.939  33  0.542   0.667 Y  0.570      SignalP-noTM
BAP14319.1            0.429  22  0.640  22  0.978  18  0.936   0.779 Y  0.570      SignalP-noTM
BAP14320.1            0.109  31  0.191  19  0.458  16  0.345   0.263 N  0.570      SignalP-noTM
BAP14321.1            0.114  23  0.201  15  0.511  10  0.392   0.291 N  0.570      SignalP-noTM
BAP14322.1            0.261  20  0.191  20  0.269  19  0.135   0.165 N  0.570      SignalP-noTM
BAP14323.1            0.130  38  0.104  52  0.130  47  0.073   0.093 N  0.510      SignalP-TM
BAP14324.1            0.497  28  0.364  28  0.538  10  0.381   0.370 N  0.510      SignalP-TM
BAP14325.1            0.110  46  0.100  46  0.129  10  0.093   0.097 N  0.570      SignalP-noTM
BAP14326.1            0.225  51  0.176  51  0.218  44  0.097   0.139 N  0.570      SignalP-noTM
BAP14327.1            0.105  28  0.132  11  0.211   1  0.175   0.152 N  0.570      SignalP-noTM
BAP14328.1            0.111  35  0.122  55  0.292  51  0.108   0.115 N  0.570      SignalP-noTM
BAP14329.1            0.117  36  0.136  15  0.223   9  0.180   0.157 N  0.570      SignalP-noTM
BAP14330.1            0.172  33  0.118  33  0.117   1  0.087   0.104 N  0.570      SignalP-noTM
BAP14331.1            0.116  65  0.113  36  0.143   7  0.113   0.113 N  0.570      SignalP-noTM
BAP14332.1            0.222  32  0.178  32  0.270  29  0.112   0.147 N  0.570      SignalP-noTM
BAP14333.1            0.108  28  0.106  63  0.141   4  0.100   0.103 N  0.570      SignalP-noTM
BAP14334.1            0.181  44  0.127  44  0.165   1  0.101   0.115 N  0.570      SignalP-noTM
BAP14335.1            0.139  22  0.116  22  0.122  33  0.085   0.102 N  0.570      SignalP-noTM
BAP14336.1            0.143  24  0.169  24  0.320  11  0.212   0.189 N  0.570      SignalP-noTM
BAP14337.1            0.154  30  0.144  11  0.313   2  0.203   0.172 N  0.570      SignalP-noTM
BAP14338.1            0.106   3  0.103  35  0.119  30  0.090   0.097 N  0.570      SignalP-noTM
BAP14339.1            0.585  32  0.666  32  0.856  28  0.727   0.694 Y  0.570      SignalP-noTM
BAP14340.1            0.111   5  0.096  11  0.144   1  0.089   0.093 N  0.510      SignalP-TM
BAP14341.1            0.128  23  0.120  23  0.170   1  0.109   0.115 N  0.570      SignalP-noTM
BAP14342.1            0.122  28  0.148  13  0.272   9  0.225   0.176 N  0.510      SignalP-TM
BAP14343.1            0.172  39  0.132  39  0.155   2  0.105   0.122 N  0.510      SignalP-TM
BAP14344.1            0.167  20  0.174  20  0.326   2  0.217   0.194 N  0.570      SignalP-noTM
BAP14345.1            0.115  43  0.116  43  0.157  37  0.087   0.102 N  0.570      SignalP-noTM
BAP14346.1            0.222  20  0.148  20  0.185  27  0.100   0.125 N  0.570      SignalP-noTM
BAP14347.1            0.112  45  0.111  45  0.157  20  0.115   0.113 N  0.570      SignalP-noTM
BAP14348.1            0.116  52  0.113  11  0.194   2  0.117   0.115 N  0.570      SignalP-noTM
BAP14349.1            0.115  40  0.104  45  0.133  39  0.083   0.094 N  0.570      SignalP-noTM
BAP14350.1            0.155  55  0.142  12  0.267   5  0.214   0.169 N  0.510      SignalP-TM
BAP14351.1            0.101  59  0.108  31  0.178  21  0.112   0.110 N  0.510      SignalP-TM
BAP14352.1            0.153  38  0.152  38  0.209  35  0.112   0.134 N  0.570      SignalP-noTM
BAP14353.1            0.150  48  0.127  48  0.166   2  0.102   0.115 N  0.570      SignalP-noTM
BAP14354.1            0.231  52  0.186  52  0.239  32  0.168   0.178 N  0.570      SignalP-noTM
BAP14355.1            0.128  23  0.148  23  0.260   1  0.183   0.165 N  0.570      SignalP-noTM
BAP14356.1            0.110  64  0.102  11  0.185   1  0.098   0.101 N  0.510      SignalP-TM
BAP14357.1            0.131  40  0.164  14  0.320  10  0.273   0.204 N  0.510      SignalP-TM
BAP14358.1            0.108  53  0.109  53  0.152  50  0.094   0.102 N  0.570      SignalP-noTM
BAP14359.1            0.101  39  0.111  28  0.145  21  0.113   0.112 N  0.570      SignalP-noTM
BAP14360.1            0.141  46  0.131  15  0.188   4  0.169   0.149 N  0.570      SignalP-noTM
BAP14361.1            0.120  41  0.117  41  0.165  31  0.095   0.107 N  0.570      SignalP-noTM
BAP14362.1            0.137  43  0.159  20  0.285  10  0.225   0.190 N  0.570      SignalP-noTM
BAP14363.1            0.136  50  0.121  43  0.177  30  0.118   0.119 N  0.570      SignalP-noTM
BAP14364.1            0.298  23  0.492  23  0.936  20  0.837   0.654 Y  0.570      SignalP-noTM
BAP14365.1            0.129  39  0.128  26  0.239   1  0.142   0.135 N  0.570      SignalP-noTM
BAP14366.1            0.187  44  0.189  29  0.379  17  0.228   0.207 N  0.570      SignalP-noTM
BAP14367.1            0.136  20  0.108  20  0.107  43  0.086   0.098 N  0.570      SignalP-noTM
BAP14368.1            0.262  27  0.457  27  0.972  15  0.883   0.657 Y  0.570      SignalP-noTM
BAP14369.1            0.128  60  0.119  60  0.122  49  0.090   0.105 N  0.570      SignalP-noTM
BAP14370.1            0.113  42  0.106  42  0.125  41  0.082   0.095 N  0.570      SignalP-noTM
BAP14371.1            0.193  24  0.202  24  0.382  20  0.213   0.207 N  0.570      SignalP-noTM
BAP14372.1            0.114  45  0.109  11  0.175   1  0.115   0.112 N  0.510      SignalP-TM
BAP14373.1            0.116  25  0.118  54  0.154  45  0.103   0.111 N  0.570      SignalP-noTM
BAP14374.1            0.127  36  0.117  14  0.185   6  0.136   0.126 N  0.570      SignalP-noTM
BAP14375.1            0.112  63  0.110  52  0.149  48  0.096   0.103 N  0.570      SignalP-noTM
BAP14376.1            0.649  21  0.569  21  0.753  18  0.450   0.525 Y  0.510      SignalP-TM
BAP14377.1            0.106  32  0.148  11  0.307   6  0.224   0.184 N  0.570      SignalP-noTM
BAP14378.1            0.177  23  0.280  23  0.709   6  0.535   0.375 N  0.510      SignalP-TM
BAP14379.1            0.391  53  0.206  53  0.284   3  0.135   0.180 N  0.510      SignalP-TM
BAP14380.1            0.365  34  0.329  34  0.803  23  0.511   0.414 N  0.570      SignalP-noTM
BAP14381.1            0.129  70  0.150  11  0.282   1  0.223   0.184 N  0.570      SignalP-noTM
BAP14382.1            0.133  22  0.114  22  0.121  19  0.096   0.106 N  0.570      SignalP-noTM
BAP14383.1            0.115  19  0.267  11  0.870   2  0.711   0.476 N  0.570      SignalP-noTM
BAP14384.1            0.124  35  0.100  35  0.101  14  0.084   0.092 N  0.570      SignalP-noTM
BAP14385.1            0.175  59  0.117  59  0.118   4  0.088   0.103 N  0.570      SignalP-noTM
BAP14386.1            0.122  23  0.102  32  0.125  22  0.083   0.093 N  0.570      SignalP-noTM
BAP14387.1            0.115  31  0.124  11  0.228   1  0.143   0.133 N  0.570      SignalP-noTM
BAP14388.1            0.106  50  0.099  11  0.115   2  0.102   0.100 N  0.510      SignalP-TM
BAP14389.1            0.135  57  0.120  14  0.159   9  0.126   0.123 N  0.570      SignalP-noTM
BAP14390.1            0.420  32  0.340  32  0.422  30  0.220   0.284 N  0.570      SignalP-noTM
BAP14391.1            0.165  30  0.135  30  0.166   5  0.108   0.122 N  0.570      SignalP-noTM
BAP14392.1            0.139  47  0.115  24  0.167   1  0.115   0.115 N  0.510      SignalP-TM
BAP14393.1            0.099  65  0.116  49  0.146  40  0.095   0.106 N  0.570      SignalP-noTM
BAP14394.1            0.127  63  0.132  11  0.215   1  0.171   0.150 N  0.570      SignalP-noTM
BAP14395.1            0.189  25  0.141  25  0.134   7  0.107   0.125 N  0.570      SignalP-noTM
BAP14396.1            0.156  20  0.125  20  0.170  31  0.097   0.112 N  0.570      SignalP-noTM
BAP14397.1            0.218  62  0.144  62  0.114  30  0.090   0.119 N  0.570      SignalP-noTM
BAP14398.1            0.164  21  0.116  11  0.243   1  0.123   0.119 N  0.570      SignalP-noTM
BAP14399.1            0.100  30  0.116  23  0.156  20  0.128   0.122 N  0.570      SignalP-noTM
BAP14400.1            0.154  50  0.173  28  0.312   2  0.225   0.197 N  0.570      SignalP-noTM
BAP14401.1            0.111  24  0.100  12  0.123  67  0.105   0.102 N  0.510      SignalP-TM
BAP14402.1            0.200  56  0.141  56  0.207  20  0.098   0.125 N  0.510      SignalP-TM
BAP14403.1            0.124  26  0.112  26  0.136  41  0.093   0.103 N  0.570      SignalP-noTM
BAP14404.1            0.179  25  0.238  25  0.551   1  0.326   0.271 N  0.510      SignalP-TM
BAP14405.1            0.303  20  0.365  20  0.635  19  0.402   0.382 N  0.570      SignalP-noTM
BAP14406.1            0.426  25  0.629  25  0.958  15  0.930   0.771 Y  0.570      SignalP-noTM
BAP14407.1            0.162  20  0.103  20  0.114  32  0.070   0.087 N  0.570      SignalP-noTM
BAP14408.1            0.107  36  0.103  70  0.124  20  0.093   0.098 N  0.570      SignalP-noTM
BAP14409.1            0.121  62  0.112  62  0.138  30  0.103   0.108 N  0.570      SignalP-noTM
BAP14410.1            0.112   7  0.104  11  0.156   6  0.112   0.107 N  0.510      SignalP-TM
BAP14411.1            0.292  31  0.172  31  0.198  29  0.129   0.152 N  0.570      SignalP-noTM
BAP14412.1            0.348  23  0.500  23  0.895   5  0.780   0.631 Y  0.570      SignalP-noTM
BAP14413.1            0.197  30  0.166  30  0.243  13  0.154   0.160 N  0.570      SignalP-noTM
BAP14414.1            0.171  34  0.157  34  0.195  26  0.134   0.149 N  0.510      SignalP-TM
BAP14415.1            0.140   6  0.118  58  0.191  54  0.112   0.115 N  0.570      SignalP-noTM
BAP14416.1            0.110  27  0.111  27  0.153   1  0.101   0.107 N  0.570      SignalP-noTM
BAP14417.1            0.120  43  0.112  43  0.136  15  0.091   0.102 N  0.570      SignalP-noTM
BAP14418.1            0.769  19  0.788  19  0.870  11  0.794   0.791 Y  0.570      SignalP-noTM
BAP14419.1            0.149  28  0.119  28  0.190   1  0.105   0.112 N  0.570      SignalP-noTM
BAP14420.1            0.262  26  0.227  26  0.401  25  0.188   0.209 N  0.570      SignalP-noTM
BAP14421.1            0.880  31  0.837  31  0.975  11  0.871   0.853 Y  0.570      SignalP-noTM
BAP14422.1            0.116  21  0.127  19  0.160  13  0.136   0.131 N  0.570      SignalP-noTM
BAP14423.1            0.106  63  0.119  18  0.175  10  0.138   0.128 N  0.570      SignalP-noTM
BAP14424.1            0.131  24  0.129  11  0.246   3  0.168   0.147 N  0.570      SignalP-noTM
BAP14425.1            0.448  21  0.427  21  0.707  19  0.380   0.405 N  0.570      SignalP-noTM
BAP14426.1            0.138  36  0.158  36  0.462  31  0.116   0.138 N  0.570      SignalP-noTM
BAP14427.1            0.100  59  0.106  52  0.117  48  0.091   0.099 N  0.570      SignalP-noTM
BAP14428.1            0.146  18  0.260  18  0.581  17  0.463   0.335 N  0.510      SignalP-TM
BAP14429.1            0.215  23  0.441  23  0.945  10  0.914   0.663 Y  0.570      SignalP-noTM
BAP14430.1            0.486  51  0.198  51  0.110  68  0.080   0.143 N  0.570      SignalP-noTM
BAP14431.1            0.258  24  0.454  24  0.940   4  0.846   0.638 Y  0.570      SignalP-noTM
BAP14432.1            0.160  61  0.161  28  0.297  22  0.147   0.155 N  0.570      SignalP-noTM
BAP14433.1            0.148  36  0.126  55  0.177  46  0.109   0.118 N  0.570      SignalP-noTM
BAP14434.1            0.125  69  0.116  25  0.153  21  0.098   0.107 N  0.570      SignalP-noTM
BAP14435.1            0.476  61  0.353  61  0.378  52  0.157   0.281 N  0.510      SignalP-TM
BAP14436.1            0.138  24  0.176  11  0.457   1  0.291   0.230 N  0.570      SignalP-noTM
BAP14437.1            0.130  41  0.132  51  0.209   8  0.130   0.131 N  0.570      SignalP-noTM
BAP14438.1            0.306  36  0.301  36  0.436  16  0.313   0.305 N  0.510      SignalP-TM
BAP14439.1            0.153  54  0.230  19  0.655  17  0.481   0.323 N  0.510      SignalP-TM
BAP14440.1            0.107  61  0.109  43  0.135  39  0.094   0.102 N  0.570      SignalP-noTM
BAP14441.1            0.101  23  0.099  11  0.163   3  0.103   0.101 N  0.570      SignalP-noTM
BAP14442.1            0.171  20  0.162  20  0.246  10  0.137   0.150 N  0.570      SignalP-noTM
BAP14443.1            0.156  59  0.113  59  0.112  35  0.083   0.099 N  0.570      SignalP-noTM
BAP14444.1            0.149  19  0.134  19  0.181   1  0.134   0.134 N  0.570      SignalP-noTM
BAP14445.1            0.226  68  0.214  22  0.348  19  0.189   0.203 N  0.570      SignalP-noTM
BAP14446.1            0.109  61  0.131  31  0.201  28  0.155   0.140 N  0.510      SignalP-TM
BAP14447.1            0.118  21  0.150  11  0.315   2  0.222   0.184 N  0.570      SignalP-noTM
BAP14448.1            0.163  21  0.176  21  0.304   2  0.215   0.194 N  0.570      SignalP-noTM
BAP14449.1            0.173  33  0.201  27  0.327  24  0.200   0.201 N  0.510      SignalP-TM
BAP14450.1            0.213  47  0.118  31  0.113  27  0.069   0.100 N  0.510      SignalP-TM
BAP14451.1            0.123  55  0.110  12  0.158   4  0.127   0.118 N  0.570      SignalP-noTM
BAP14452.1            0.166  19  0.111  19  0.116   4  0.083   0.101 N  0.510      SignalP-TM
BAP14453.1            0.322  29  0.335  29  0.639   3  0.451   0.378 N  0.510      SignalP-TM
BAP14454.1            0.106   8  0.113  48  0.225  45  0.092   0.103 N  0.570      SignalP-noTM
BAP14455.1            0.236  42  0.196  11  0.582   2  0.381   0.264 N  0.510      SignalP-TM
BAP14456.1            0.139  27  0.130  27  0.202  25  0.137   0.133 N  0.570      SignalP-noTM
BAP14457.1            0.166  27  0.255  27  0.511  20  0.348   0.289 N  0.510      SignalP-TM
BAP14458.1            0.137  35  0.161  11  0.351   1  0.249   0.193 N  0.510      SignalP-TM
BAP14459.1            0.231  25  0.294  25  0.534   2  0.383   0.327 N  0.510      SignalP-TM
BAP14460.1            0.150  47  0.176  19  0.381  18  0.218   0.196 N  0.570      SignalP-noTM
BAP14461.1            0.129  66  0.135  24  0.206  17  0.150   0.142 N  0.570      SignalP-noTM
BAP14462.1            0.123  23  0.104  41  0.118  34  0.083   0.094 N  0.570      SignalP-noTM
BAP14463.1            0.532  38  0.298  38  0.242  35  0.163   0.248 N  0.510      SignalP-TM
BAP14464.1            0.153  34  0.123  27  0.206   1  0.104   0.114 N  0.570      SignalP-noTM
BAP14465.1            0.119  34  0.129  34  0.198  33  0.112   0.121 N  0.570      SignalP-noTM
BAP14466.1            0.114  25  0.211  11  0.551   4  0.463   0.329 N  0.570      SignalP-noTM
BAP14467.1            0.147  42  0.143  19  0.239   8  0.170   0.153 N  0.510      SignalP-TM
BAP14468.1            0.272  31  0.179  31  0.199  30  0.121   0.152 N  0.570      SignalP-noTM
BAP14469.1            0.118  31  0.110  31  0.119  28  0.093   0.102 N  0.570      SignalP-noTM
BAP14470.1            0.101  65  0.128  11  0.217   1  0.158   0.142 N  0.570      SignalP-noTM
BAP14471.1            0.129  20  0.125  20  0.166  18  0.125   0.125 N  0.570      SignalP-noTM
BAP14472.1            0.101  32  0.126  25  0.169  22  0.130   0.128 N  0.570      SignalP-noTM
BAP14473.1            0.169  28  0.198  28  0.441   5  0.294   0.243 N  0.570      SignalP-noTM
BAP14474.1            0.105   3  0.108  30  0.133  26  0.092   0.100 N  0.570      SignalP-noTM
BAP14475.1            0.146  20  0.185  20  0.393  17  0.204   0.194 N  0.570      SignalP-noTM
BAP14476.1            0.270  20  0.236  20  0.314   8  0.208   0.223 N  0.570      SignalP-noTM
BAP14477.1            0.751  20  0.806  20  0.903  17  0.852   0.828 Y  0.570      SignalP-noTM
BAP14478.1            0.109  42  0.112  52  0.191  48  0.114   0.113 N  0.570      SignalP-noTM
BAP14479.1            0.506  43  0.219  43  0.391   1  0.145   0.184 N  0.570      SignalP-noTM
BAP14480.1            0.747  35  0.666  35  0.735  29  0.404   0.569 Y  0.510      SignalP-TM
BAP14481.1            0.796  18  0.849  18  0.943  14  0.895   0.871 Y  0.570      SignalP-noTM
BAP14482.1            0.178  30  0.138  30  0.143   1  0.102   0.121 N  0.570      SignalP-noTM
BAP14483.1            0.135  43  0.112  43  0.137   1  0.093   0.103 N  0.570      SignalP-noTM
BAP14484.1            0.179  28  0.367  19  0.940  16  0.866   0.602 Y  0.570      SignalP-noTM
BAP14485.1            0.151  20  0.137  20  0.157  19  0.107   0.123 N  0.570      SignalP-noTM
BAP14486.1            0.104  62  0.111  62  0.133  52  0.096   0.104 N  0.570      SignalP-noTM
BAP14487.1            0.143  13  0.141  13  0.213  11  0.139   0.140 N  0.570      SignalP-noTM
BAP14488.1            0.198  22  0.144  22  0.144  12  0.103   0.125 N  0.570      SignalP-noTM
BAP14489.1            0.131  62  0.127  38  0.180  36  0.106   0.117 N  0.570      SignalP-noTM
BAP14490.1            0.121  44  0.104  44  0.123   2  0.090   0.097 N  0.570      SignalP-noTM
BAP14491.1            0.177  44  0.125  11  0.216   2  0.155   0.139 N  0.570      SignalP-noTM
BAP14492.1            0.661  26  0.768  26  0.940  18  0.897   0.829 Y  0.570      SignalP-noTM
BAP14493.1            0.137  56  0.128  18  0.223  10  0.140   0.134 N  0.570      SignalP-noTM
BAP14494.1            0.119  22  0.128  11  0.205   6  0.173   0.145 N  0.510      SignalP-TM
BAP14495.1            0.131  36  0.167  36  0.289  29  0.192   0.179 N  0.570      SignalP-noTM
BAP14496.1            0.360  30  0.355  30  0.586  26  0.224   0.293 N  0.570      SignalP-noTM
BAP14497.1            0.216  53  0.150  53  0.223  13  0.122   0.137 N  0.570      SignalP-noTM
BAP14498.1            0.146  33  0.194  25  0.420  14  0.318   0.240 N  0.510      SignalP-TM
BAP14499.1            0.272  35  0.172  35  0.142  34  0.099   0.137 N  0.570      SignalP-noTM
BAP14500.1            0.127  47  0.147  50  0.407  46  0.115   0.132 N  0.570      SignalP-noTM
BAP14501.1            0.128  52  0.111  52  0.131  51  0.087   0.100 N  0.570      SignalP-noTM
BAP14502.1            0.124  36  0.112  56  0.143  50  0.104   0.108 N  0.570      SignalP-noTM
BAP14503.1            0.716  32  0.740  32  0.880  28  0.475   0.642 Y  0.510      SignalP-TM
BAP14504.1            0.119  25  0.118  11  0.195   1  0.136   0.126 N  0.570      SignalP-noTM
BAP14505.1            0.143  66  0.182  11  0.582   1  0.299   0.237 N  0.570      SignalP-noTM
BAP14506.1            0.139  22  0.118  11  0.214   1  0.137   0.127 N  0.570      SignalP-noTM
BAP14507.1            0.106  20  0.095  68  0.099  34  0.080   0.088 N  0.570      SignalP-noTM
BAP14508.1            0.108  37  0.105  37  0.121  40  0.083   0.095 N  0.570      SignalP-noTM
BAP14509.1            0.110  54  0.101  54  0.110  39  0.088   0.095 N  0.570      SignalP-noTM
BAP14510.1            0.114  22  0.104  46  0.127  27  0.090   0.098 N  0.570      SignalP-noTM
BAP14511.1            0.240  23  0.457  23  0.934  14  0.889   0.660 Y  0.570      SignalP-noTM
BAP14512.1            0.113  23  0.109  45  0.152  42  0.099   0.106 N  0.510      SignalP-TM
BAP14513.1            0.116  29  0.134  35  0.216  30  0.133   0.133 N  0.570      SignalP-noTM
BAP14514.1            0.109  34  0.117  49  0.171  40  0.110   0.114 N  0.570      SignalP-noTM
BAP14515.1            0.121  35  0.120  16  0.227   8  0.140   0.128 N  0.510      SignalP-TM
BAP14516.1            0.211  26  0.292  26  0.707   1  0.447   0.349 N  0.510      SignalP-TM
BAP14517.1            0.124  30  0.169  13  0.387   4  0.290   0.226 N  0.570      SignalP-noTM
BAP14518.1            0.170  12  0.185  12  0.238   1  0.198   0.190 N  0.510      SignalP-TM
BAP14519.1            0.164  26  0.379  25  0.963  17  0.913   0.630 Y  0.570      SignalP-noTM
BAP14520.1            0.153  41  0.155  33  0.278  22  0.169   0.160 N  0.510      SignalP-TM
BAP14521.1            0.197  19  0.301  19  0.597   1  0.461   0.361 N  0.510      SignalP-TM
BAP14522.1            0.118  24  0.119  11  0.206   2  0.137   0.125 N  0.510      SignalP-TM
BAP14523.1            0.316  43  0.203  43  0.253  42  0.129   0.168 N  0.570      SignalP-noTM
BAP14524.1            0.132  32  0.111  32  0.147  20  0.097   0.104 N  0.570      SignalP-noTM
BAP14525.1            0.434  32  0.392  32  0.748  29  0.239   0.320 N  0.570      SignalP-noTM
BAP14526.1            0.211  40  0.136  40  0.170  24  0.110   0.126 N  0.510      SignalP-TM
BAP14527.1            0.772  23  0.797  23  0.932  20  0.848   0.821 Y  0.570      SignalP-noTM
BAP14528.1            0.102  23  0.101  60  0.209  11  0.090   0.096 N  0.570      SignalP-noTM
BAP14529.1            0.101  62  0.112  11  0.171   1  0.120   0.116 N  0.570      SignalP-noTM
BAP14530.1            0.101  70  0.110  11  0.179   2  0.123   0.116 N  0.570      SignalP-noTM
BAP14531.1            0.111  35  0.102  35  0.107  43  0.082   0.092 N  0.570      SignalP-noTM
BAP14532.1            0.103  20  0.149  11  0.285   3  0.227   0.186 N  0.570      SignalP-noTM
BAP14533.1            0.156  39  0.169  27  0.414  19  0.267   0.205 N  0.510      SignalP-TM
BAP14534.1            0.219  31  0.146  31  0.144  19  0.111   0.130 N  0.570      SignalP-noTM
BAP14535.1            0.114  39  0.135  23  0.245  20  0.158   0.146 N  0.570      SignalP-noTM
BAP14536.1            0.103  30  0.141  11  0.249   2  0.211   0.174 N  0.570      SignalP-noTM
BAP14537.1            0.122  64  0.109  36  0.134  25  0.107   0.109 N  0.570      SignalP-noTM
BAP14538.1            0.138  40  0.150  11  0.312   1  0.223   0.177 N  0.510      SignalP-TM
BAP14539.1            0.102  22  0.092  38  0.108  64  0.066   0.083 N  0.510      SignalP-TM
BAP14540.1            0.125  25  0.107  51  0.155   1  0.094   0.101 N  0.570      SignalP-noTM
BAP14541.1            0.277  25  0.486  25  0.970  20  0.856   0.660 Y  0.570      SignalP-noTM
BAP14542.1            0.178  24  0.138  24  0.140  23  0.103   0.122 N  0.570      SignalP-noTM
BAP14543.1            0.689  19  0.816  19  0.977  11  0.948   0.878 Y  0.570      SignalP-noTM
BAP14544.1            0.130  54  0.102  35  0.114  28  0.081   0.092 N  0.570      SignalP-noTM
BAP14545.1            0.140  40  0.120  40  0.123  38  0.089   0.106 N  0.570      SignalP-noTM
BAP14546.1            0.105  56  0.126  12  0.226   5  0.161   0.142 N  0.570      SignalP-noTM
BAP14547.1            0.167  47  0.181  11  0.485   2  0.327   0.249 N  0.570      SignalP-noTM
BAP14548.1            0.111  39  0.120  39  0.149  36  0.104   0.112 N  0.570      SignalP-noTM
BAP14549.1            0.113  36  0.152  11  0.300   2  0.223   0.185 N  0.570      SignalP-noTM
BAP14550.1            0.136  22  0.100  65  0.111  56  0.079   0.090 N  0.570      SignalP-noTM
BAP14551.1            0.146  47  0.159  32  0.299  29  0.178   0.168 N  0.570      SignalP-noTM
BAP14552.1            0.117   7  0.108  11  0.161   4  0.113   0.110 N  0.570      SignalP-noTM
BAP14553.1            0.104  47  0.153  11  0.274   1  0.234   0.191 N  0.570      SignalP-noTM
BAP14554.1            0.122  51  0.104  70  0.118  69  0.091   0.098 N  0.570      SignalP-noTM
BAP14555.1            0.143  40  0.126  40  0.142  27  0.112   0.120 N  0.570      SignalP-noTM
BAP14556.1            0.129  47  0.125  47  0.180  45  0.103   0.115 N  0.570      SignalP-noTM
BAP14557.1            0.109  44  0.125  27  0.224  17  0.135   0.130 N  0.570      SignalP-noTM
BAP14558.1            0.108  21  0.106  45  0.123  35  0.097   0.102 N  0.570      SignalP-noTM
BAP14559.1            0.109  50  0.130  45  0.222  43  0.139   0.134 N  0.570      SignalP-noTM
BAP14560.1            0.176  29  0.119  50  0.169  47  0.092   0.109 N  0.510      SignalP-TM
BAP14561.1            0.452  22  0.588  22  0.911  17  0.735   0.657 Y  0.570      SignalP-noTM
BAP14562.1            0.117  33  0.147  11  0.281   1  0.220   0.174 N  0.510      SignalP-TM
BAP14563.1            0.107  49  0.132  11  0.225   2  0.172   0.151 N  0.570      SignalP-noTM
BAP14564.1            0.106  25  0.116  31  0.145  23  0.121   0.119 N  0.570      SignalP-noTM
BAP14565.1            0.127  46  0.130  31  0.266  44  0.125   0.128 N  0.510      SignalP-TM
BAP14566.1            0.130  19  0.133  19  0.196  18  0.130   0.132 N  0.510      SignalP-TM
BAP14567.1            0.149  42  0.118  42  0.112  29  0.092   0.106 N  0.570      SignalP-noTM
BAP14568.1            0.109  19  0.101  68  0.110  66  0.084   0.093 N  0.570      SignalP-noTM
BAP14569.1            0.113  27  0.132  11  0.243   2  0.170   0.150 N  0.570      SignalP-noTM
BAP14570.1            0.144  27  0.140  27  0.224   1  0.134   0.137 N  0.570      SignalP-noTM
BAP14571.1            0.118  48  0.124  34  0.184  29  0.121   0.123 N  0.570      SignalP-noTM
BAP14572.1            0.102  18  0.119  12  0.175   1  0.143   0.130 N  0.570      SignalP-noTM
BAP14573.1            0.328  14  0.520  14  0.912  11  0.825   0.663 Y  0.570      SignalP-noTM
BAP14574.1            0.146  52  0.127  52  0.135  40  0.102   0.115 N  0.570      SignalP-noTM
BAP14575.1            0.163  50  0.148  13  0.262   9  0.198   0.167 N  0.510      SignalP-TM
BAP14576.1            0.131  29  0.132  11  0.200   2  0.177   0.148 N  0.510      SignalP-TM
BAP14577.1            0.156  62  0.122  62  0.144  11  0.095   0.110 N  0.570      SignalP-noTM
BAP14578.1            0.833  19  0.844  19  0.879   2  0.846   0.845 Y  0.570      SignalP-noTM
BAP14579.1            0.118  59  0.200  18  0.504   7  0.347   0.254 N  0.510      SignalP-TM
BAP14580.1            0.169  32  0.118  32  0.106  10  0.084   0.102 N  0.570      SignalP-noTM
BAP14581.1            0.562  24  0.706  24  0.926  18  0.894   0.794 Y  0.570      SignalP-noTM
BAP14582.1            0.144  26  0.176  20  0.374  11  0.273   0.212 N  0.510      SignalP-TM
BAP14583.1            0.135  45  0.132  45  0.249  43  0.124   0.128 N  0.570      SignalP-noTM
BAP14584.1            0.117  22  0.113  11  0.163   6  0.134   0.123 N  0.570      SignalP-noTM
BAP14585.1            0.121  33  0.148  33  0.256  31  0.179   0.163 N  0.570      SignalP-noTM
BAP14586.1            0.360  22  0.252  22  0.284  19  0.136   0.197 N  0.570      SignalP-noTM
BAP14587.1            0.112  36  0.110  36  0.139  35  0.101   0.106 N  0.570      SignalP-noTM
BAP14588.1            0.124  38  0.143  45  0.314  41  0.100   0.123 N  0.570      SignalP-noTM
BAP14589.1            0.114  29  0.142  11  0.317   1  0.196   0.167 N  0.570      SignalP-noTM
BAP14590.1            0.133  32  0.127  11  0.255   2  0.158   0.141 N  0.570      SignalP-noTM
BAP14591.1            0.854  30  0.903  30  0.980  28  0.918   0.910 Y  0.570      SignalP-noTM
BAP14592.1            0.148  58  0.125  58  0.131  40  0.102   0.114 N  0.570      SignalP-noTM
BAP14593.1            0.326  23  0.551  23  0.972  12  0.931   0.730 Y  0.570      SignalP-noTM
BAP14594.1            0.352  22  0.431  22  0.835   1  0.602   0.511 N  0.570      SignalP-noTM
BAP14595.1            0.142  55  0.197  11  0.453  10  0.416   0.278 N  0.510      SignalP-TM
BAP14596.1            0.189  33  0.147  33  0.210  29  0.107   0.128 N  0.570      SignalP-noTM
BAP14597.1            0.116  47  0.110  47  0.129  41  0.083   0.100 N  0.510      SignalP-TM
BAP14598.1            0.124  51  0.114  51  0.130  45  0.077   0.097 N  0.570      SignalP-noTM
BAP14599.1            0.176  42  0.212  42  0.333  39  0.212   0.212 N  0.510      SignalP-TM
BAP14600.1            0.752  19  0.769  19  0.847  16  0.789   0.778 Y  0.570      SignalP-noTM
BAP14601.1            0.811  25  0.876  25  0.982  17  0.939   0.906 Y  0.570      SignalP-noTM
BAP14602.1            0.139  37  0.149  26  0.265   2  0.179   0.163 N  0.570      SignalP-noTM
BAP14603.1            0.112  24  0.112  49  0.135  48  0.108   0.111 N  0.570      SignalP-noTM
BAP14604.1            0.132  37  0.143  37  0.210  33  0.144   0.143 N  0.570      SignalP-noTM
BAP14605.1            0.103  46  0.121  11  0.208   2  0.146   0.133 N  0.570      SignalP-noTM
BAP14606.1            0.198  28  0.216  28  0.300   4  0.244   0.226 N  0.510      SignalP-TM
BAP14607.1            0.306  30  0.394  30  0.628  27  0.467   0.421 N  0.510      SignalP-TM
BAP14608.1            0.152  18  0.196  11  0.595   2  0.375   0.280 N  0.570      SignalP-noTM
BAP14609.1            0.123  64  0.122  17  0.172   9  0.136   0.129 N  0.570      SignalP-noTM
BAP14610.1            0.111  39  0.107  11  0.132   4  0.117   0.112 N  0.570      SignalP-noTM
BAP14611.1            0.110   5  0.134  11  0.275   3  0.175   0.153 N  0.570      SignalP-noTM
BAP14612.1            0.122  45  0.126  11  0.255   1  0.151   0.138 N  0.570      SignalP-noTM
BAP14613.1            0.158  69  0.126  69  0.136  55  0.094   0.111 N  0.570      SignalP-noTM
BAP14614.1            0.803  29  0.705  29  0.749  26  0.487   0.624 Y  0.510      SignalP-TM
BAP14615.1            0.109  50  0.133  11  0.262   1  0.172   0.147 N  0.510      SignalP-TM
BAP14616.1            0.130  42  0.098  65  0.102  69  0.076   0.088 N  0.570      SignalP-noTM
BAP14617.1            0.106  23  0.107  67  0.132   1  0.104   0.106 N  0.570      SignalP-noTM
BAP14618.1            0.586  24  0.632  24  0.794  21  0.709   0.668 Y  0.570      SignalP-noTM
BAP14619.1            0.149  27  0.161  27  0.291  20  0.181   0.170 N  0.570      SignalP-noTM
BAP14620.1            0.121  38  0.161  11  0.330   1  0.255   0.205 N  0.570      SignalP-noTM
BAP14621.1            0.175  37  0.152  23  0.199   5  0.162   0.156 N  0.510      SignalP-TM
BAP14622.1            0.157  22  0.136  22  0.163  24  0.116   0.127 N  0.570      SignalP-noTM
BAP14623.1            0.112  68  0.131  68  0.225  63  0.110   0.123 N  0.510      SignalP-TM
BAP14624.1            0.135  52  0.180  18  0.396  15  0.310   0.241 N  0.570      SignalP-noTM
BAP14625.1            0.117  48  0.189  24  0.411   3  0.354   0.266 N  0.570      SignalP-noTM
BAP14626.1            0.123  38  0.162  14  0.285  13  0.257   0.207 N  0.570      SignalP-noTM
BAP14627.1            0.142  29  0.119  29  0.145   1  0.100   0.110 N  0.570      SignalP-noTM
BAP14628.1            0.239  24  0.439  24  0.964  15  0.860   0.637 Y  0.570      SignalP-noTM
BAP14629.1            0.124  47  0.110  47  0.126  37  0.098   0.104 N  0.570      SignalP-noTM
BAP14630.1            0.121  39  0.142  39  0.243  32  0.179   0.156 N  0.510      SignalP-TM
BAP14631.1            0.150  21  0.164  21  0.269   9  0.189   0.176 N  0.570      SignalP-noTM
BAP14632.1            0.165  23  0.184  23  0.342  20  0.188   0.186 N  0.570      SignalP-noTM
BAP14633.1            0.302  30  0.447  30  0.741  19  0.551   0.486 N  0.510      SignalP-TM
BAP14634.1            0.259  34  0.405  21  0.977  10  0.955   0.664 Y  0.570      SignalP-noTM
BAP14635.1            0.112  66  0.121  42  0.173  30  0.111   0.116 N  0.570      SignalP-noTM
BAP14636.1            0.592  20  0.746  20  0.961  15  0.921   0.828 Y  0.570      SignalP-noTM
BAP14637.1            0.102  66  0.104  30  0.167   1  0.102   0.103 N  0.570      SignalP-noTM
BAP14638.1            0.121  37  0.125  20  0.199   2  0.147   0.135 N  0.570      SignalP-noTM
BAP14639.1            0.869  22  0.892  22  0.979  18  0.922   0.907 Y  0.570      SignalP-noTM
BAP14640.1            0.173  22  0.363  22  0.924   1  0.811   0.574 Y  0.570      SignalP-noTM
BAP14641.1            0.297  21  0.312  21  0.642   3  0.427   0.366 N  0.570      SignalP-noTM
BAP14642.1            0.122  50  0.099  65  0.112  49  0.079   0.090 N  0.570      SignalP-noTM
BAP14643.1            0.105  42  0.102  21  0.124  17  0.088   0.097 N  0.510      SignalP-TM
BAP14644.1            0.105  56  0.103  67  0.108  56  0.092   0.097 N  0.570      SignalP-noTM
BAP14645.1            0.708  31  0.699  31  0.904  21  0.684   0.692 Y  0.570      SignalP-noTM
BAP14646.1            0.900  22  0.942  22  0.993  12  0.975   0.958 Y  0.570      SignalP-noTM
BAP14647.1            0.229  22  0.206  20  0.334   9  0.192   0.199 N  0.570      SignalP-noTM
BAP14648.1            0.119  23  0.114  11  0.202   1  0.125   0.119 N  0.510      SignalP-TM
BAP14649.1            0.134  27  0.108  11  0.171   3  0.111   0.109 N  0.510      SignalP-TM
BAP14650.1            0.123  41  0.101  41  0.102  66  0.080   0.091 N  0.570      SignalP-noTM
BAP14651.1            0.142  41  0.116  41  0.123  63  0.078   0.098 N  0.570      SignalP-noTM
BAP14652.1            0.164  62  0.137  38  0.246  37  0.131   0.134 N  0.570      SignalP-noTM
BAP14653.1            0.428  26  0.351  26  0.670  22  0.251   0.314 N  0.510      SignalP-TM
BAP14654.1            0.103  56  0.104  37  0.113  32  0.096   0.100 N  0.570      SignalP-noTM
BAP14655.1            0.124  48  0.111  57  0.135  50  0.089   0.101 N  0.570      SignalP-noTM
BAP14656.1            0.118  23  0.151  11  0.351   2  0.223   0.185 N  0.570      SignalP-noTM
BAP14657.1            0.106  36  0.107  39  0.130  37  0.092   0.100 N  0.570      SignalP-noTM
BAP14658.1            0.146  30  0.117  30  0.119  46  0.083   0.101 N  0.570      SignalP-noTM
BAP14659.1            0.155  24  0.105  24  0.131  36  0.078   0.092 N  0.570      SignalP-noTM
BAP14660.1            0.147  54  0.122  54  0.147  39  0.105   0.114 N  0.570      SignalP-noTM
BAP14661.1            0.171  42  0.212  42  0.438  36  0.171   0.197 N  0.510      SignalP-TM
BAP14662.1            0.421  21  0.629  21  0.952  19  0.934   0.772 Y  0.570      SignalP-noTM
BAP14663.1            0.686  24  0.767  24  0.950  19  0.880   0.820 Y  0.570      SignalP-noTM
BAP14664.1            0.664  22  0.775  22  0.937  14  0.910   0.839 Y  0.570      SignalP-noTM
BAP14665.1            0.119  25  0.114  50  0.146  49  0.099   0.107 N  0.570      SignalP-noTM
BAP14666.1            0.135  34  0.226  14  0.633  23  0.521   0.335 N  0.510      SignalP-TM
BAP14667.1            0.876  25  0.819  25  0.933  11  0.841   0.829 Y  0.570      SignalP-noTM
BAP14668.1            0.136  36  0.128  36  0.218  33  0.122   0.126 N  0.510      SignalP-TM
BAP14669.1            0.107  32  0.148  18  0.290   4  0.220   0.182 N  0.570      SignalP-noTM
BAP14670.1            0.155  40  0.121  40  0.119  14  0.098   0.110 N  0.570      SignalP-noTM
BAP14671.1            0.247  56  0.255  56  0.301  46  0.127   0.208 N  0.510      SignalP-TM
BAP14672.1            0.107  66  0.115  11  0.221   1  0.120   0.118 N  0.570      SignalP-noTM
BAP14673.1            0.122  48  0.109  48  0.132   7  0.107   0.108 N  0.570      SignalP-noTM
BAP14674.1            0.109  43  0.109  43  0.126  32  0.093   0.101 N  0.570      SignalP-noTM
BAP14675.1            0.103  21  0.113  12  0.149   8  0.126   0.119 N  0.570      SignalP-noTM
BAP14676.1            0.802  23  0.819  23  0.945  18  0.876   0.846 Y  0.570      SignalP-noTM
BAP14677.1            0.104  63  0.116  11  0.171   5  0.138   0.127 N  0.570      SignalP-noTM
BAP14678.1            0.221  26  0.164  26  0.301   1  0.140   0.153 N  0.570      SignalP-noTM
BAP14679.1            0.115  15  0.102  70  0.112  69  0.086   0.094 N  0.570      SignalP-noTM
BAP14680.1            0.113  41  0.133  11  0.255   1  0.165   0.148 N  0.570      SignalP-noTM
BAP14681.1            0.126  25  0.146  11  0.260   2  0.216   0.179 N  0.570      SignalP-noTM
BAP14682.1            0.110  22  0.131  11  0.289   1  0.152   0.141 N  0.570      SignalP-noTM
BAP14683.1            0.153  38  0.120  38  0.140  42  0.072   0.097 N  0.570      SignalP-noTM
BAP14684.1            0.110  10  0.100  60  0.112  51  0.085   0.093 N  0.570      SignalP-noTM
BAP14685.1            0.198  23  0.153  23  0.173  11  0.107   0.131 N  0.570      SignalP-noTM
BAP14686.1            0.270  32  0.256  32  0.382  28  0.224   0.241 N  0.570      SignalP-noTM
BAP14687.1            0.151  31  0.132  31  0.224   1  0.121   0.127 N  0.570      SignalP-noTM
BAP14688.1            0.125  26  0.139  26  0.260   5  0.161   0.149 N  0.570      SignalP-noTM
BAP14689.1            0.127  35  0.139  27  0.261  26  0.171   0.154 N  0.570      SignalP-noTM
BAP14690.1            0.129  25  0.226  11  0.632   2  0.499   0.354 N  0.570      SignalP-noTM
BAP14691.1            0.125  19  0.141  11  0.300   1  0.182   0.160 N  0.570      SignalP-noTM
BAP14692.1            0.136  22  0.134  22  0.221  19  0.134   0.134 N  0.570      SignalP-noTM
BAP14693.1            0.122  37  0.170  12  0.366   2  0.289   0.226 N  0.570      SignalP-noTM
BAP14694.1            0.119  62  0.108  62  0.109  40  0.092   0.100 N  0.570      SignalP-noTM
BAP14695.1            0.114  27  0.116  11  0.156  31  0.134   0.124 N  0.570      SignalP-noTM
BAP14696.1            0.127  64  0.106  23  0.116  48  0.084   0.098 N  0.510      SignalP-TM
BAP14697.1            0.136  41  0.116  41  0.130  12  0.099   0.108 N  0.570      SignalP-noTM
BAP14698.1            0.227  22  0.265  22  0.547   7  0.386   0.310 N  0.510      SignalP-TM
BAP14699.1            0.122  22  0.141  22  0.277   2  0.179   0.159 N  0.570      SignalP-noTM
BAP14700.1            0.145  54  0.143  54  0.182  48  0.097   0.121 N  0.570      SignalP-noTM
BAP14701.1            0.101  37  0.112  24  0.143  19  0.125   0.118 N  0.570      SignalP-noTM
BAP14702.1            0.105  50  0.113  13  0.150  21  0.129   0.120 N  0.570      SignalP-noTM
BAP14703.1            0.197  31  0.155  31  0.160  10  0.117   0.137 N  0.570      SignalP-noTM
BAP14704.1            0.260  49  0.192  49  0.236  45  0.095   0.156 N  0.510      SignalP-TM
BAP14705.1            0.103  44  0.100  69  0.114  24  0.088   0.095 N  0.570      SignalP-noTM
BAP14706.1            0.105  21  0.133  37  0.246  35  0.119   0.127 N  0.570      SignalP-noTM
BAP14707.1            0.142  37  0.164  28  0.310   1  0.214   0.187 N  0.570      SignalP-noTM
BAP14708.1            0.106  46  0.114  11  0.171   1  0.127   0.120 N  0.570      SignalP-noTM
BAP14709.1            0.119  37  0.125  25  0.188  15  0.135   0.130 N  0.570      SignalP-noTM
BAP14710.1            0.152  23  0.169  23  0.246   8  0.184   0.176 N  0.570      SignalP-noTM
BAP14711.1            0.104  40  0.111  19  0.156  38  0.110   0.111 N  0.570      SignalP-noTM
BAP14712.1            0.135  24  0.120  24  0.156  38  0.100   0.111 N  0.570      SignalP-noTM
BAP14713.1            0.161  20  0.192  20  0.475   1  0.287   0.227 N  0.510      SignalP-TM
BAP14714.1            0.330  30  0.300  30  0.383  12  0.289   0.296 N  0.510      SignalP-TM
BAP14715.1            0.106  56  0.111  11  0.173   1  0.120   0.116 N  0.570      SignalP-noTM
BAP14716.1            0.528  20  0.536  20  0.695   1  0.558   0.547 N  0.570      SignalP-noTM
BAP14717.1            0.249  36  0.169  36  0.168  35  0.115   0.149 N  0.510      SignalP-TM
BAP14718.1            0.130  42  0.112  16  0.146   7  0.123   0.117 N  0.570      SignalP-noTM
BAP14719.1            0.112  45  0.100  45  0.123   2  0.082   0.092 N  0.570      SignalP-noTM
BAP14720.1            0.111  55  0.109  68  0.138   1  0.101   0.105 N  0.570      SignalP-noTM
BAP14721.1            0.106  22  0.098  22  0.107  18  0.088   0.094 N  0.570      SignalP-noTM
BAP14722.1            0.158  17  0.168  17  0.288   1  0.189   0.178 N  0.570      SignalP-noTM
BAP14723.1            0.129  31  0.135  19  0.271   1  0.161   0.147 N  0.570      SignalP-noTM
BAP14724.1            0.283  46  0.253  46  0.358  35  0.164   0.211 N  0.570      SignalP-noTM
BAP14725.1            0.339  25  0.210  25  0.230  12  0.157   0.190 N  0.510      SignalP-TM
BAP14726.1            0.148  43  0.132  43  0.152  40  0.076   0.111 N  0.510      SignalP-TM
BAP14727.1            0.185  29  0.127  29  0.120  21  0.083   0.106 N  0.570      SignalP-noTM
BAP14728.1            0.114  46  0.107  11  0.171   1  0.108   0.107 N  0.570      SignalP-noTM
BAP14729.1            0.118  33  0.118  11  0.166   6  0.146   0.128 N  0.510      SignalP-TM
BAP14730.1            0.185  59  0.147  59  0.158  49  0.098   0.124 N  0.570      SignalP-noTM
BAP14731.1            0.832  28  0.841  28  0.930  25  0.815   0.829 Y  0.570      SignalP-noTM
BAP14732.1            0.834  22  0.902  22  0.992   9  0.972   0.935 Y  0.570      SignalP-noTM
BAP14733.1            0.437  28  0.542  28  0.947  18  0.779   0.653 Y  0.570      SignalP-noTM
BAP14734.1            0.202  37  0.152  11  0.364   1  0.222   0.178 N  0.510      SignalP-TM
BAP14735.1            0.117  47  0.149  47  0.261  43  0.141   0.145 N  0.570      SignalP-noTM
BAP14736.1            0.115  41  0.115  41  0.145   1  0.105   0.110 N  0.570      SignalP-noTM
BAP14737.1            0.115  68  0.103  20  0.125  11  0.089   0.096 N  0.570      SignalP-noTM
BAP14738.1            0.165  28  0.143  28  0.164  25  0.105   0.125 N  0.570      SignalP-noTM
BAP14739.1            0.118   3  0.109  45  0.135  44  0.095   0.102 N  0.570      SignalP-noTM
BAP14740.1            0.110  40  0.108  40  0.139  35  0.094   0.101 N  0.570      SignalP-noTM
BAP14741.1            0.121  51  0.108  51  0.119  48  0.078   0.094 N  0.570      SignalP-noTM
BAP14742.1            0.126  66  0.109  66  0.143   5  0.092   0.101 N  0.570      SignalP-noTM
BAP14743.1            0.123  44  0.171  28  0.365  18  0.208   0.189 N  0.570      SignalP-noTM
BAP14744.1            0.198  47  0.130  47  0.138  22  0.091   0.111 N  0.570      SignalP-noTM
BAP14745.1            0.101  68  0.109  48  0.145  38  0.094   0.102 N  0.570      SignalP-noTM
BAP14746.1            0.106  25  0.106  70  0.120  34  0.097   0.101 N  0.570      SignalP-noTM
BAP14747.1            0.116  53  0.110  29  0.147  10  0.113   0.111 N  0.570      SignalP-noTM
BAP14748.1            0.126  19  0.104  59  0.115  49  0.081   0.093 N  0.570      SignalP-noTM
BAP14749.1            0.119  39  0.158  29  0.331  24  0.221   0.188 N  0.570      SignalP-noTM
BAP14750.1            0.100  52  0.142  11  0.270   1  0.204   0.171 N  0.570      SignalP-noTM
BAP14751.1            0.100  60  0.107  19  0.140  10  0.109   0.108 N  0.570      SignalP-noTM
BAP14752.1            0.119  59  0.107  59  0.137   8  0.102   0.105 N  0.570      SignalP-noTM
BAP14753.1            0.186  23  0.217  23  0.449  21  0.292   0.245 N  0.510      SignalP-TM
BAP14754.1            0.168  37  0.156  12  0.301   4  0.250   0.191 N  0.510      SignalP-TM
BAP14755.1            0.136  29  0.105  53  0.132   1  0.085   0.096 N  0.570      SignalP-noTM
BAP14756.1            0.267  42  0.234  42  0.404  37  0.133   0.197 N  0.510      SignalP-TM
BAP14757.1            0.140  49  0.144  11  0.238   7  0.215   0.178 N  0.570      SignalP-noTM
BAP14758.1            0.217  37  0.155  37  0.220   4  0.156   0.156 N  0.510      SignalP-TM
BAP14759.1            0.103  39  0.099  30  0.123  20  0.085   0.092 N  0.570      SignalP-noTM
BAP14760.1            0.120  28  0.123  11  0.226   1  0.146   0.134 N  0.570      SignalP-noTM
BAP14761.1            0.124  42  0.120  42  0.177   1  0.108   0.114 N  0.570      SignalP-noTM
BAP14762.1            0.146  30  0.187  14  0.466  12  0.349   0.263 N  0.570      SignalP-noTM
BAP14763.1            0.183  33  0.204  33  0.422  20  0.249   0.221 N  0.510      SignalP-TM
BAP14764.1            0.187  41  0.131  41  0.123  12  0.092   0.112 N  0.570      SignalP-noTM
BAP14765.1            0.137  65  0.114  24  0.164  37  0.099   0.107 N  0.570      SignalP-noTM
BAP14766.1            0.202  48  0.220  48  0.593  46  0.143   0.183 N  0.570      SignalP-noTM
BAP14767.1            0.118  20  0.114  20  0.174   2  0.117   0.116 N  0.570      SignalP-noTM
BAP14768.1            0.133  41  0.169  41  0.295  34  0.152   0.163 N  0.510      SignalP-TM
BAP14769.1            0.313  24  0.383  24  0.595   8  0.475   0.417 N  0.510      SignalP-TM
BAP14770.1            0.120  23  0.119  23  0.176  21  0.112   0.116 N  0.570      SignalP-noTM
BAP14771.1            0.139  31  0.147  12  0.251   6  0.224   0.183 N  0.570      SignalP-noTM
BAP14772.1            0.526  25  0.613  25  0.916   1  0.794   0.698 Y  0.570      SignalP-noTM
BAP14773.1            0.111  36  0.103  44  0.154  35  0.074   0.092 N  0.510      SignalP-TM
BAP14774.1            0.106  35  0.110  20  0.137   5  0.119   0.114 N  0.570      SignalP-noTM
BAP14775.1            0.118  69  0.139  11  0.244   3  0.198   0.167 N  0.570      SignalP-noTM
BAP14776.1            0.115  43  0.115  43  0.159   2  0.104   0.110 N  0.570      SignalP-noTM
BAP14777.1            0.307  19  0.531  19  0.936  18  0.921   0.714 Y  0.570      SignalP-noTM
BAP14778.1            0.103  19  0.110  13  0.157  17  0.124   0.117 N  0.570      SignalP-noTM
BAP14779.1            0.157  48  0.136  48  0.151  42  0.102   0.120 N  0.570      SignalP-noTM
BAP14780.1            0.108  17  0.111  17  0.153   7  0.110   0.111 N  0.570      SignalP-noTM
BAP14781.1            0.127  13  0.126  13  0.150   1  0.126   0.126 N  0.510      SignalP-TM
BAP14782.1            0.178  32  0.130  32  0.119   7  0.091   0.112 N  0.570      SignalP-noTM
BAP14783.1            0.244  32  0.165  19  0.193   1  0.144   0.155 N  0.570      SignalP-noTM
BAP14784.1            0.109  20  0.106  33  0.140  23  0.091   0.099 N  0.570      SignalP-noTM
BAP14785.1            0.114  24  0.109  11  0.199   1  0.109   0.109 N  0.570      SignalP-noTM
BAP14786.1            0.124  52  0.125  52  0.188  51  0.128   0.126 N  0.570      SignalP-noTM
BAP14787.1            0.104  18  0.109  38  0.131  35  0.084   0.097 N  0.570      SignalP-noTM
BAP14788.1            0.131  35  0.114  35  0.148   1  0.103   0.109 N  0.570      SignalP-noTM
BAP14789.1            0.191  31  0.304  24  0.841  23  0.585   0.436 N  0.570      SignalP-noTM
BAP14790.1            0.139  63  0.120  63  0.178  17  0.099   0.112 N  0.510      SignalP-TM
BAP14791.1            0.108  36  0.097  48  0.094  42  0.070   0.084 N  0.570      SignalP-noTM
BAP14792.1            0.125  13  0.101  69  0.142  65  0.065   0.087 N  0.510      SignalP-TM
BAP14793.1            0.777  18  0.857  18  0.963  16  0.936   0.894 Y  0.570      SignalP-noTM
BAP14794.1            0.113  36  0.180  36  0.409   5  0.295   0.223 N  0.510      SignalP-TM
BAP14795.1            0.115  67  0.148  47  0.265  41  0.151   0.149 N  0.570      SignalP-noTM
BAP14796.1            0.127  27  0.121  11  0.254   2  0.137   0.127 N  0.510      SignalP-TM
BAP14797.1            0.113  41  0.104  14  0.132   9  0.110   0.107 N  0.570      SignalP-noTM
BAP14798.1            0.126  48  0.113  20  0.143   9  0.110   0.112 N  0.570      SignalP-noTM
BAP14799.1            0.144  20  0.296  19  0.812  12  0.594   0.436 N  0.570      SignalP-noTM
BAP14800.1            0.783  28  0.814  28  0.983   9  0.909   0.858 Y  0.570      SignalP-noTM
BAP14801.1            0.397  23  0.380  23  0.526  15  0.372   0.377 N  0.510      SignalP-TM
BAP14802.1            0.119  58  0.110  27  0.126  14  0.104   0.107 N  0.570      SignalP-noTM
BAP14803.1            0.115  23  0.136  11  0.229   6  0.193   0.163 N  0.570      SignalP-noTM
BAP14804.1            0.121  53  0.110  45  0.158   1  0.097   0.104 N  0.570      SignalP-noTM
BAP14805.1            0.192  36  0.208  36  0.479  12  0.300   0.251 N  0.570      SignalP-noTM
BAP14806.1            0.129  22  0.124  22  0.186   1  0.132   0.128 N  0.570      SignalP-noTM
BAP14807.1            0.112  23  0.122  13  0.186   8  0.151   0.135 N  0.570      SignalP-noTM
BAP14808.1            0.105  46  0.122  46  0.158  39  0.107   0.115 N  0.570      SignalP-noTM
BAP14809.1            0.142  19  0.116  19  0.174  30  0.092   0.105 N  0.570      SignalP-noTM
BAP14810.1            0.752  25  0.773  25  0.914  21  0.837   0.803 Y  0.570      SignalP-noTM
BAP14811.1            0.147  40  0.167  40  0.298  32  0.146   0.159 N  0.510      SignalP-TM
BAP14812.1            0.141  55  0.146  39  0.297  30  0.179   0.158 N  0.510      SignalP-TM
BAP14813.1            0.169  53  0.104  66  0.176  56  0.076   0.094 N  0.510      SignalP-TM
BAP14814.1            0.705  25  0.608  25  0.680  23  0.490   0.564 Y  0.510      SignalP-TM
BAP14815.1            0.121  24  0.126  11  0.228   2  0.154   0.140 N  0.570      SignalP-noTM
BAP14816.1            0.130  30  0.155  30  0.314  20  0.164   0.158 N  0.510      SignalP-TM
BAP14817.1            0.180  28  0.220  28  0.379   5  0.263   0.236 N  0.510      SignalP-TM
BAP14818.1            0.119  25  0.173  11  0.366   6  0.306   0.222 N  0.510      SignalP-TM
BAP14819.1            0.154  38  0.222  33  0.516  30  0.390   0.284 N  0.510      SignalP-TM
BAP14820.1            0.190  29  0.184  29  0.356  28  0.166   0.177 N  0.510      SignalP-TM
BAP14821.1            0.144  44  0.119  24  0.170  14  0.108   0.115 N  0.510      SignalP-TM
BAP14822.1            0.110  37  0.110  39  0.136  36  0.073   0.096 N  0.510      SignalP-TM
BAP14823.1            0.202  51  0.149  51  0.207   7  0.095   0.129 N  0.510      SignalP-TM
BAP14824.1            0.162  19  0.150  19  0.197   3  0.147   0.149 N  0.570      SignalP-noTM
BAP14825.1            0.164  34  0.161  17  0.379  13  0.230   0.193 N  0.570      SignalP-noTM
BAP14826.1            0.176  33  0.157  33  0.286   1  0.145   0.153 N  0.510      SignalP-TM
BAP14827.1            0.113  31  0.126  39  0.206  29  0.100   0.116 N  0.510      SignalP-TM
BAP14828.1            0.125  34  0.101  11  0.154   2  0.102   0.102 N  0.510      SignalP-TM
BAP14829.1            0.198  21  0.319  21  0.683   6  0.564   0.410 N  0.510      SignalP-TM
BAP14830.1            0.299  47  0.371  47  0.639  41  0.246   0.325 N  0.510      SignalP-TM
BAP14831.1            0.158  27  0.127  13  0.195   8  0.169   0.143 N  0.510      SignalP-TM
BAP14832.1            0.280  24  0.359  24  0.540  15  0.397   0.377 N  0.570      SignalP-noTM
BAP14833.1            0.190  45  0.139  45  0.142   3  0.101   0.121 N  0.570      SignalP-noTM
BAP14834.1            0.161  52  0.106  52  0.111  13  0.079   0.093 N  0.570      SignalP-noTM
BAP14835.1            0.171  32  0.123  32  0.189  44  0.101   0.113 N  0.570      SignalP-noTM
BAP14836.1            0.667  25  0.760  25  0.945  17  0.873   0.813 Y  0.570      SignalP-noTM
BAP14837.1            0.118  25  0.097  46  0.104  37  0.078   0.088 N  0.570      SignalP-noTM
BAP14838.1            0.119  19  0.113  19  0.188  15  0.106   0.110 N  0.570      SignalP-noTM
BAP14839.1            0.179  58  0.142  11  0.246   4  0.211   0.168 N  0.510      SignalP-TM
BAP14840.1            0.168  26  0.158  26  0.287   1  0.160   0.159 N  0.570      SignalP-noTM
BAP14841.1            0.118  26  0.109  26  0.177   1  0.101   0.105 N  0.570      SignalP-noTM
BAP14842.1            0.174  24  0.338  20  0.844   1  0.668   0.493 N  0.570      SignalP-noTM
BAP14843.1            0.287  30  0.470  28  0.981  17  0.877   0.661 Y  0.570      SignalP-noTM
BAP14844.1            0.551  19  0.488  19  0.644  15  0.392   0.453 N  0.510      SignalP-TM
BAP14845.1            0.865  27  0.762  27  0.864  25  0.711   0.738 Y  0.570      SignalP-noTM
BAP14846.1            0.119  39  0.197  39  0.498  29  0.203   0.199 N  0.510      SignalP-TM
BAP14847.1            0.140  56  0.119  56  0.137  31  0.103   0.112 N  0.570      SignalP-noTM
BAP14848.1            0.133  10  0.161  53  0.310  47  0.173   0.166 N  0.570      SignalP-noTM
BAP14849.1            0.102  20  0.097  42  0.104  39  0.078   0.088 N  0.570      SignalP-noTM
BAP14850.1            0.111  37  0.117  60  0.149  49  0.085   0.102 N  0.570      SignalP-noTM
BAP14851.1            0.111  30  0.107  30  0.150   2  0.101   0.104 N  0.570      SignalP-noTM
BAP14852.1            0.290  18  0.433  18  0.821   9  0.631   0.526 N  0.570      SignalP-noTM
BAP14853.1            0.166  51  0.112  21  0.158   1  0.105   0.109 N  0.510      SignalP-TM
BAP14854.1            0.269  20  0.171  20  0.315   1  0.157   0.166 N  0.510      SignalP-TM
BAP14855.1            0.110  30  0.105  50  0.126  44  0.096   0.101 N  0.570      SignalP-noTM
BAP14856.1            0.175  24  0.136  37  0.269  34  0.105   0.125 N  0.510      SignalP-TM
BAP14857.1            0.182  22  0.208  22  0.317  20  0.232   0.217 N  0.510      SignalP-TM
BAP14858.1            0.107  29  0.103  29  0.142   1  0.099   0.101 N  0.570      SignalP-noTM
BAP14859.1            0.342  26  0.215  26  0.175   1  0.136   0.186 N  0.510      SignalP-TM
BAP14860.1            0.147  31  0.142  31  0.224  10  0.144   0.143 N  0.510      SignalP-TM
BAP14861.1            0.105  60  0.102  60  0.112  44  0.089   0.096 N  0.570      SignalP-noTM
BAP14862.1            0.193  19  0.289  19  0.598   2  0.437   0.344 N  0.510      SignalP-TM
BAP14863.1            0.145  24  0.176  24  0.380  21  0.229   0.201 N  0.570      SignalP-noTM
BAP14864.1            0.565  23  0.271  23  0.258  22  0.125   0.203 N  0.570      SignalP-noTM
BAP14865.1            0.118  42  0.123  42  0.250  41  0.120   0.121 N  0.570      SignalP-noTM
BAP14866.1            0.117  51  0.117  28  0.179   7  0.131   0.124 N  0.570      SignalP-noTM
BAP14867.1            0.143  27  0.144  11  0.292   1  0.201   0.171 N  0.570      SignalP-noTM
BAP14868.1            0.131  21  0.117  21  0.126  32  0.095   0.107 N  0.570      SignalP-noTM
BAP14869.1            0.196  17  0.240  17  0.487  13  0.273   0.255 N  0.570      SignalP-noTM
BAP14870.1            0.110  37  0.117  17  0.165   6  0.135   0.124 N  0.510      SignalP-TM
BAP14871.1            0.114  51  0.122  12  0.179   3  0.156   0.134 N  0.510      SignalP-TM
BAP14872.1            0.828  36  0.688  36  0.777  32  0.497   0.618 Y  0.510      SignalP-TM
BAP14873.1            0.216  19  0.421  19  0.908   1  0.838   0.617 Y  0.570      SignalP-noTM
BAP14874.1            0.740  28  0.813  28  0.982  14  0.923   0.865 Y  0.570      SignalP-noTM
BAP14875.1            0.120  20  0.108  51  0.126  46  0.099   0.104 N  0.570      SignalP-noTM
BAP14876.1            0.114  29  0.102  39  0.111  37  0.076   0.090 N  0.570      SignalP-noTM
BAP14877.1            0.122  41  0.203  11  0.511   2  0.423   0.284 N  0.510      SignalP-TM
BAP14878.1            0.146  29  0.120  29  0.167   1  0.100   0.110 N  0.570      SignalP-noTM
BAP14879.1            0.134   8  0.110  52  0.144  29  0.108   0.109 N  0.570      SignalP-noTM
BAP14880.1            0.756  36  0.646  36  0.674  32  0.416   0.561 Y  0.510      SignalP-TM
BAP14881.1            0.379  18  0.515  18  0.877   1  0.725   0.614 Y  0.570      SignalP-noTM
BAP14882.1            0.160  41  0.124  41  0.175   1  0.110   0.118 N  0.570      SignalP-noTM
BAP14883.1            0.193  32  0.108  52  0.121  40  0.083   0.099 N  0.510      SignalP-TM
BAP14884.1            0.128  33  0.127  41  0.186  34  0.104   0.118 N  0.510      SignalP-TM
BAP14885.1            0.143  38  0.148  38  0.253  35  0.131   0.141 N  0.510      SignalP-TM
BAP14886.1            0.232  35  0.203  35  0.396  11  0.269   0.228 N  0.510      SignalP-TM
BAP14887.1            0.124  55  0.108  55  0.122  50  0.076   0.096 N  0.510      SignalP-TM
BAP14888.1            0.144  40  0.167  15  0.311   9  0.266   0.214 N  0.570      SignalP-noTM
BAP14889.1            0.190  64  0.114  11  0.192   2  0.133   0.121 N  0.510      SignalP-TM
BAP14890.1            0.281  23  0.352  23  0.617  19  0.396   0.373 N  0.570      SignalP-noTM
BAP14891.1            0.548  24  0.576  24  0.777   5  0.642   0.600 Y  0.510      SignalP-TM
BAP14892.1            0.157  24  0.116  24  0.150  11  0.099   0.108 N  0.570      SignalP-noTM
BAP14893.1            0.151  25  0.124  25  0.160  46  0.092   0.109 N  0.570      SignalP-noTM
BAP14894.1            0.104  42  0.108  69  0.123  59  0.094   0.101 N  0.570      SignalP-noTM
BAP14895.1            0.114  14  0.140  11  0.252   1  0.192   0.164 N  0.570      SignalP-noTM
BAP14896.1            0.137  30  0.117  30  0.138  26  0.100   0.109 N  0.570      SignalP-noTM
BAP14897.1            0.141  56  0.140  11  0.279   3  0.192   0.165 N  0.570      SignalP-noTM
BAP14898.1            0.128  24  0.122  24  0.198   2  0.116   0.119 N  0.570      SignalP-noTM
BAP14899.1            0.128  33  0.104  13  0.140  61  0.112   0.107 N  0.510      SignalP-TM
BAP14900.1            0.174  51  0.112  51  0.142   5  0.075   0.098 N  0.510      SignalP-TM
BAP14901.1            0.647  16  0.701  16  0.853  14  0.756   0.727 Y  0.570      SignalP-noTM
BAP14902.1            0.103  58  0.115  24  0.150  18  0.125   0.119 N  0.510      SignalP-TM
BAP14903.1            0.108  27  0.106  46  0.184  42  0.082   0.095 N  0.570      SignalP-noTM
BAP14904.1            0.127  19  0.157  19  0.232  11  0.193   0.171 N  0.510      SignalP-TM
BAP14905.1            0.166  23  0.242  23  0.511  12  0.384   0.309 N  0.570      SignalP-noTM
BAP14906.1            0.109  42  0.118  14  0.162  63  0.142   0.127 N  0.510      SignalP-TM
BAP14907.1            0.120  30  0.115  30  0.171   4  0.118   0.116 N  0.570      SignalP-noTM
BAP14908.1            0.142  26  0.331  21  0.891  12  0.817   0.559 N  0.570      SignalP-noTM
BAP14909.1            0.616  23  0.756  23  0.963  17  0.925   0.835 Y  0.570      SignalP-noTM
BAP14910.1            0.203  27  0.133  27  0.122  52  0.071   0.104 N  0.570      SignalP-noTM
BAP14911.1            0.114  33  0.099  33  0.126  29  0.088   0.095 N  0.510      SignalP-TM
BAP14912.1            0.104  66  0.129  11  0.199   5  0.171   0.149 N  0.570      SignalP-noTM
BAP14913.1            0.142  33  0.114  33  0.139  46  0.087   0.101 N  0.570      SignalP-noTM
BAP14914.1            0.118  33  0.202  12  0.512   1  0.404   0.297 N  0.570      SignalP-noTM
BAP14915.1            0.103  46  0.103  22  0.132  45  0.094   0.100 N  0.510      SignalP-TM
BAP14916.1            0.107  19  0.154  11  0.374   1  0.225   0.180 N  0.510      SignalP-TM
BAP14917.1            0.119  23  0.109  23  0.143  19  0.091   0.100 N  0.570      SignalP-noTM
BAP14918.1            0.203  25  0.152  25  0.294  39  0.115   0.135 N  0.570      SignalP-noTM
BAP14919.1            0.507  46  0.428  46  0.500  36  0.194   0.318 N  0.570      SignalP-noTM
BAP14920.1            0.154  21  0.301  21  0.824   1  0.653   0.466 N  0.570      SignalP-noTM
BAP14921.1            0.780  19  0.804  19  0.920  15  0.826   0.814 Y  0.570      SignalP-noTM
BAP14922.1            0.821  24  0.845  24  0.941  20  0.844   0.845 Y  0.570      SignalP-noTM
BAP14923.1            0.106  30  0.123  16  0.251  12  0.155   0.138 N  0.570      SignalP-noTM
BAP14924.1            0.141  62  0.110  32  0.152  50  0.101   0.106 N  0.570      SignalP-noTM
BAP14925.1            0.128  57  0.127  11  0.215   4  0.162   0.144 N  0.570      SignalP-noTM
BAP14926.1            0.128  18  0.136  18  0.226  14  0.133   0.134 N  0.570      SignalP-noTM
BAP14927.1            0.141  52  0.147  52  0.310  40  0.127   0.137 N  0.570      SignalP-noTM
BAP14928.1            0.112  45  0.174  11  0.451   1  0.289   0.228 N  0.570      SignalP-noTM
BAP14929.1            0.136  23  0.149  11  0.346   9  0.223   0.184 N  0.570      SignalP-noTM
BAP14930.1            0.134  26  0.119  26  0.158  23  0.104   0.112 N  0.570      SignalP-noTM
BAP14931.1            0.180  23  0.134  23  0.193  14  0.098   0.117 N  0.570      SignalP-noTM
BAP14932.1            0.101  49  0.105  31  0.146   1  0.097   0.101 N  0.570      SignalP-noTM
BAP14933.1            0.120  10  0.107  37  0.130  22  0.094   0.101 N  0.570      SignalP-noTM
BAP14934.1            0.188  46  0.135  46  0.118  45  0.095   0.116 N  0.570      SignalP-noTM
BAP14935.1            0.392  38  0.199  38  0.217   3  0.124   0.164 N  0.570      SignalP-noTM
BAP14936.1            0.256  32  0.173  32  0.210   9  0.137   0.156 N  0.570      SignalP-noTM
BAP14937.1            0.105  54  0.110  33  0.135  31  0.094   0.103 N  0.570      SignalP-noTM
BAP14938.1            0.114  33  0.103  70  0.160   1  0.094   0.099 N  0.570      SignalP-noTM
BAP14939.1            0.135  35  0.116  35  0.122  34  0.086   0.102 N  0.570      SignalP-noTM
BAP14940.1            0.138   9  0.102  60  0.126  52  0.090   0.096 N  0.570      SignalP-noTM
BAP14941.1            0.118  66  0.109  18  0.141  10  0.114   0.112 N  0.570      SignalP-noTM
BAP14942.1            0.130  34  0.121  34  0.186   7  0.117   0.119 N  0.570      SignalP-noTM
BAP14943.1            0.112  19  0.131  19  0.262  11  0.142   0.136 N  0.570      SignalP-noTM
BAP14944.1            0.124  34  0.132  11  0.215   4  0.177   0.153 N  0.570      SignalP-noTM
BAP14945.1            0.114  25  0.108  36  0.153  26  0.089   0.101 N  0.510      SignalP-TM
BAP14946.1            0.129  22  0.109  22  0.118  21  0.075   0.093 N  0.570      SignalP-noTM
BAP14947.1            0.116  27  0.160  13  0.267   3  0.221   0.182 N  0.510      SignalP-TM
BAP14948.1            0.133  21  0.221  11  0.612   2  0.500   0.324 N  0.510      SignalP-TM
BAP14949.1            0.133  31  0.088  51  0.089  66  0.053   0.075 N  0.510      SignalP-TM
BAP14950.1            0.120  63  0.111  63  0.146  62  0.083   0.101 N  0.510      SignalP-TM
BAP14951.1            0.160  44  0.096  35  0.111  24  0.078   0.089 N  0.510      SignalP-TM
BAP14952.1            0.196  22  0.355  22  0.819  20  0.598   0.445 N  0.510      SignalP-TM
BAP14953.1            0.110   8  0.134  11  0.259   1  0.177   0.150 N  0.510      SignalP-TM
BAP14954.1            0.129  27  0.141  27  0.192  24  0.146   0.143 N  0.570      SignalP-noTM
BAP14955.1            0.116  35  0.139  11  0.357   1  0.166   0.151 N  0.570      SignalP-noTM
BAP14956.1            0.360  34  0.585  31  0.985  27  0.933   0.749 Y  0.570      SignalP-noTM
BAP14957.1            0.144  21  0.168  11  0.403   1  0.263   0.213 N  0.570      SignalP-noTM
BAP14958.1            0.106  65  0.118  12  0.151   2  0.140   0.128 N  0.570      SignalP-noTM
BAP14959.1            0.140  30  0.129  30  0.200  27  0.104   0.117 N  0.570      SignalP-noTM
BAP14960.1            0.666  23  0.739  23  0.907   2  0.833   0.783 Y  0.570      SignalP-noTM
BAP14961.1            0.509  30  0.380  30  0.513   2  0.355   0.371 N  0.510      SignalP-TM
BAP14962.1            0.107  37  0.103  37  0.115  12  0.091   0.098 N  0.570      SignalP-noTM
BAP14963.1            0.103  33  0.120  11  0.178   3  0.143   0.131 N  0.570      SignalP-noTM
BAP14964.1            0.143  57  0.115  57  0.120  36  0.093   0.104 N  0.570      SignalP-noTM
BAP14965.1            0.189  28  0.134  28  0.122  26  0.081   0.109 N  0.570      SignalP-noTM
BAP14966.1            0.198  30  0.157  30  0.277   1  0.147   0.154 N  0.510      SignalP-TM
BAP14967.1            0.112  22  0.121  11  0.204   1  0.136   0.128 N  0.570      SignalP-noTM
BAP14968.1            0.129  18  0.125  18  0.185   1  0.131   0.128 N  0.570      SignalP-noTM
BAP14969.1            0.315  19  0.453  19  0.822   1  0.661   0.551 N  0.570      SignalP-noTM
BAP14970.1            0.876  23  0.865  23  0.933  19  0.845   0.856 Y  0.570      SignalP-noTM
BAP14971.1            0.125  45  0.107  45  0.123  44  0.088   0.098 N  0.570      SignalP-noTM
BAP14972.1            0.100  42  0.102  22  0.123  12  0.096   0.099 N  0.570      SignalP-noTM
BAP14973.1            0.128  30  0.151  32  0.412  28  0.144   0.148 N  0.510      SignalP-TM
BAP14974.1            0.108  69  0.107  69  0.120  47  0.094   0.101 N  0.570      SignalP-noTM
BAP14975.1            0.105  27  0.124  46  0.175  36  0.116   0.120 N  0.570      SignalP-noTM
BAP14976.1            0.162  33  0.152  33  0.374  32  0.114   0.134 N  0.570      SignalP-noTM
BAP14977.1            0.109  53  0.112  53  0.173  48  0.106   0.109 N  0.570      SignalP-noTM
BAP14978.1            0.147  21  0.180  21  0.403   3  0.268   0.213 N  0.510      SignalP-TM
BAP14979.1            0.108  63  0.133  11  0.276   1  0.164   0.148 N  0.570      SignalP-noTM
BAP14980.1            0.236  32  0.178  32  0.268   4  0.159   0.169 N  0.570      SignalP-noTM
BAP14981.1            0.130  42  0.112  16  0.148   7  0.124   0.118 N  0.570      SignalP-noTM
BAP14982.1            0.105  32  0.138  11  0.350   3  0.184   0.159 N  0.570      SignalP-noTM
BAP14983.1            0.169  16  0.133  16  0.173   1  0.109   0.122 N  0.570      SignalP-noTM
BAP14984.1            0.168  22  0.179  22  0.293   2  0.211   0.194 N  0.570      SignalP-noTM
BAP14985.1            0.433  33  0.254  33  0.267   2  0.170   0.214 N  0.570      SignalP-noTM
BAP14986.1            0.231  43  0.149  43  0.137   3  0.096   0.124 N  0.570      SignalP-noTM
BAP14987.1            0.194  30  0.162  24  0.234  19  0.159   0.161 N  0.570      SignalP-noTM
BAP14988.1            0.136  24  0.109  24  0.176  20  0.095   0.102 N  0.570      SignalP-noTM
BAP14989.1            0.126  23  0.130  11  0.290   1  0.151   0.140 N  0.570      SignalP-noTM
BAP14990.1            0.774  36  0.746  36  0.879  27  0.603   0.679 Y  0.570      SignalP-noTM
BAP14991.1            0.121  22  0.108  22  0.139   1  0.096   0.102 N  0.570      SignalP-noTM
BAP14992.1            0.108  58  0.100  67  0.111  63  0.087   0.094 N  0.570      SignalP-noTM
BAP14993.1            0.118  18  0.143  18  0.285  12  0.160   0.151 N  0.570      SignalP-noTM
BAP14994.1            0.293  43  0.319  17  0.551   8  0.411   0.353 N  0.510      SignalP-TM
BAP14995.1            0.116  31  0.170  11  0.332   5  0.283   0.223 N  0.570      SignalP-noTM
BAP14996.1            0.336  21  0.537  21  0.942  16  0.857   0.688 Y  0.570      SignalP-noTM
BAP14997.1            0.385  33  0.197  33  0.171   1  0.103   0.153 N  0.570      SignalP-noTM
BAP14998.1            0.115  21  0.098  21  0.101  59  0.075   0.087 N  0.570      SignalP-noTM
BAP14999.1            0.108  34  0.128  12  0.193  10  0.166   0.146 N  0.570      SignalP-noTM
BAP15000.1            0.123  40  0.150  11  0.307   1  0.224   0.177 N  0.510      SignalP-TM
BAP15001.1            0.108  41  0.109  11  0.191   1  0.108   0.109 N  0.570      SignalP-noTM
BAP15002.1            0.141  18  0.104  18  0.122   1  0.081   0.093 N  0.570      SignalP-noTM
BAP15003.1            0.400  19  0.588  19  0.916  17  0.862   0.717 Y  0.570      SignalP-noTM
BAP15004.1            0.369  24  0.575  24  0.940  21  0.893   0.724 Y  0.570      SignalP-noTM
BAP15005.1            0.153  26  0.117  31  0.167  30  0.096   0.107 N  0.570      SignalP-noTM
BAP15006.1            0.204  28  0.180  28  0.210   2  0.156   0.171 N  0.510      SignalP-TM
BAP15007.1            0.138  21  0.197  21  0.430  27  0.245   0.219 N  0.570      SignalP-noTM
BAP15008.1            0.127  19  0.269  19  0.743   1  0.615   0.432 N  0.570      SignalP-noTM
BAP15009.1            0.458  33  0.597  28  0.941  26  0.852   0.717 Y  0.570      SignalP-noTM
BAP15010.1            0.140  53  0.126  16  0.213   5  0.156   0.140 N  0.570      SignalP-noTM
BAP15011.1            0.132  20  0.143  11  0.266   1  0.193   0.166 N  0.570      SignalP-noTM
BAP15012.1            0.102  68  0.120  50  0.195  40  0.108   0.114 N  0.570      SignalP-noTM
BAP15013.1            0.142  42  0.247  23  0.624  20  0.523   0.377 N  0.570      SignalP-noTM
BAP15014.1            0.119  28  0.105  28  0.109  26  0.073   0.090 N  0.570      SignalP-noTM
BAP15015.1            0.129  25  0.109  25  0.114  11  0.094   0.102 N  0.570      SignalP-noTM
BAP15016.1            0.131  39  0.118  27  0.147  25  0.104   0.111 N  0.570      SignalP-noTM
BAP15017.1            0.236  28  0.186  28  0.293   1  0.163   0.175 N  0.570      SignalP-noTM
BAP15018.1            0.134  50  0.108  11  0.133   8  0.122   0.113 N  0.510      SignalP-TM
BAP15019.1            0.109  42  0.119  19  0.179   1  0.137   0.128 N  0.570      SignalP-noTM
BAP15020.1            0.113  29  0.150  11  0.343   1  0.207   0.177 N  0.570      SignalP-noTM
BAP15021.1            0.133  35  0.218  22  0.441  14  0.280   0.247 N  0.570      SignalP-noTM
BAP15022.1            0.207  21  0.192  21  0.521  20  0.159   0.177 N  0.570      SignalP-noTM
BAP15023.1            0.176  49  0.280  49  0.695  43  0.320   0.299 N  0.570      SignalP-noTM
BAP15024.1            0.155  57  0.186  57  0.300  52  0.122   0.156 N  0.570      SignalP-noTM
BAP15025.1            0.130  30  0.149  36  0.279  29  0.132   0.141 N  0.570      SignalP-noTM
BAP15026.1            0.148  69  0.116  69  0.125  49  0.095   0.106 N  0.570      SignalP-noTM
BAP15027.1            0.195  43  0.135  43  0.180   8  0.116   0.126 N  0.570      SignalP-noTM
BAP15028.1            0.120  48  0.171  48  0.420  46  0.144   0.158 N  0.570      SignalP-noTM
BAP15029.1            0.151  37  0.205  12  0.482   1  0.411   0.302 N  0.570      SignalP-noTM
BAP15030.1            0.132  24  0.186  24  0.365   8  0.289   0.224 N  0.510      SignalP-TM
BAP15031.1            0.105  38  0.102  46  0.121  42  0.095   0.099 N  0.570      SignalP-noTM
BAP15032.1            0.466  49  0.252  49  0.232  47  0.112   0.201 N  0.510      SignalP-TM
BAP15033.1            0.185  41  0.128  41  0.128  40  0.088   0.109 N  0.570      SignalP-noTM
BAP15034.1            0.136  27  0.122  27  0.145  14  0.104   0.113 N  0.570      SignalP-noTM
BAP15035.1            0.110  38  0.101  63  0.121  15  0.091   0.097 N  0.570      SignalP-noTM
BAP15036.1            0.268  66  0.169  66  0.194  39  0.113   0.143 N  0.570      SignalP-noTM
BAP15037.1            0.780  22  0.858  22  0.964  11  0.938   0.896 Y  0.570      SignalP-noTM
BAP15038.1            0.103  20  0.101  32  0.113  43  0.084   0.093 N  0.570      SignalP-noTM
BAP15039.1            0.207  25  0.264  25  0.507   7  0.359   0.309 N  0.570      SignalP-noTM
BAP15040.1            0.177  41  0.208  41  0.382  35  0.182   0.198 N  0.510      SignalP-TM
BAP15041.1            0.472  27  0.636  25  0.947  20  0.881   0.751 Y  0.570      SignalP-noTM
BAP15042.1            0.124  27  0.331  21  0.943  10  0.890   0.594 Y  0.570      SignalP-noTM
BAP15043.1            0.675  19  0.776  19  0.941   6  0.900   0.834 Y  0.570      SignalP-noTM
BAP15044.1            0.139  55  0.121  55  0.132  28  0.089   0.106 N  0.570      SignalP-noTM
BAP15045.1            0.195  27  0.215  27  0.366   1  0.223   0.218 N  0.510      SignalP-TM
BAP15046.1            0.110  45  0.113  45  0.217  44  0.100   0.107 N  0.570      SignalP-noTM
BAP15047.1            0.286  22  0.182  22  0.190   1  0.127   0.156 N  0.570      SignalP-noTM
BAP15048.1            0.124  60  0.111  60  0.119   2  0.092   0.102 N  0.570      SignalP-noTM
BAP15049.1            0.580  30  0.720  30  0.952  24  0.796   0.756 Y  0.570      SignalP-noTM
BAP15050.1            0.691  25  0.619  25  0.866   4  0.684   0.650 Y  0.570      SignalP-noTM
BAP15051.1            0.197  21  0.144  21  0.169   1  0.107   0.130 N  0.510      SignalP-TM
BAP15052.1            0.137  23  0.122  60  0.203  53  0.092   0.111 N  0.510      SignalP-TM
BAP15053.1            0.179  47  0.218  47  0.493  43  0.173   0.197 N  0.570      SignalP-noTM
BAP15054.1            0.121  64  0.107  64  0.134   5  0.098   0.103 N  0.570      SignalP-noTM
BAP15055.1            0.107  26  0.103  49  0.116  46  0.088   0.096 N  0.570      SignalP-noTM
BAP15056.1            0.105  56  0.106  19  0.129  15  0.097   0.102 N  0.570      SignalP-noTM
BAP15057.1            0.570  24  0.623  24  0.868  16  0.736   0.676 Y  0.570      SignalP-noTM
BAP15058.1            0.154  21  0.110  29  0.224  28  0.092   0.102 N  0.570      SignalP-noTM
BAP15059.1            0.165  23  0.140  29  0.265   1  0.143   0.141 N  0.510      SignalP-TM
BAP15060.1            0.292  22  0.162  22  0.283   1  0.134   0.151 N  0.510      SignalP-TM
BAP15061.1            0.110  38  0.132  13  0.229   3  0.179   0.154 N  0.570      SignalP-noTM
BAP15062.1            0.108  63  0.107  63  0.120  56  0.090   0.099 N  0.570      SignalP-noTM
BAP15063.1            0.185  51  0.154  28  0.255  24  0.122   0.142 N  0.510      SignalP-TM
BAP15064.1            0.126  27  0.102  11  0.132   3  0.108   0.105 N  0.510      SignalP-TM
BAP15065.1            0.179  61  0.215  31  0.601  29  0.305   0.257 N  0.570      SignalP-noTM
BAP15066.1            0.102  66  0.112  12  0.157   2  0.125   0.118 N  0.570      SignalP-noTM
BAP15067.1            0.149  25  0.169  16  0.381  10  0.268   0.215 N  0.570      SignalP-noTM
BAP15068.1            0.855  25  0.796  25  0.901  21  0.787   0.792 Y  0.570      SignalP-noTM
BAP15069.1            0.101  69  0.103  69  0.117   1  0.093   0.098 N  0.570      SignalP-noTM
BAP15070.1            0.128  44  0.116  11  0.166   1  0.128   0.122 N  0.570      SignalP-noTM
BAP15071.1            0.117  26  0.170  11  0.391   5  0.300   0.231 N  0.570      SignalP-noTM
BAP15072.1            0.144  64  0.107  15  0.140   9  0.116   0.110 N  0.510      SignalP-TM
BAP15073.1            0.131  27  0.231  25  0.518  23  0.363   0.280 N  0.510      SignalP-TM
BAP15074.1            0.108  57  0.100  11  0.128   2  0.102   0.101 N  0.570      SignalP-noTM
BAP15075.1            0.138  46  0.276  30  0.784  26  0.515   0.388 N  0.570      SignalP-noTM
BAP15076.1            0.143  33  0.143  33  0.200  31  0.143   0.143 N  0.570      SignalP-noTM
BAP15077.1            0.103  65  0.102  33  0.115  29  0.084   0.094 N  0.570      SignalP-noTM
BAP15078.1            0.194  54  0.144  54  0.179  53  0.103   0.125 N  0.570      SignalP-noTM
BAP15079.1            0.124  56  0.129  11  0.249   5  0.179   0.153 N  0.570      SignalP-noTM
BAP15080.1            0.124   9  0.120  45  0.155   3  0.126   0.123 N  0.570      SignalP-noTM
BAP15081.1            0.107  46  0.109  40  0.125  28  0.090   0.100 N  0.570      SignalP-noTM
BAP15082.1            0.113  36  0.172  26  0.327  24  0.236   0.202 N  0.570      SignalP-noTM
BAP15083.1            0.231  47  0.152  47  0.150   2  0.094   0.125 N  0.570      SignalP-noTM
BAP15084.1            0.142  44  0.183  44  0.316  43  0.154   0.169 N  0.570      SignalP-noTM
BAP15085.1            0.111  22  0.128  45  0.251  37  0.120   0.124 N  0.570      SignalP-noTM
BAP15086.1            0.124  40  0.119  11  0.237   1  0.129   0.122 N  0.510      SignalP-TM
BAP15087.1            0.113  29  0.103  11  0.138   1  0.104   0.103 N  0.570      SignalP-noTM
BAP15088.1            0.111  17  0.211  11  0.602   1  0.447   0.299 N  0.510      SignalP-TM
BAP15089.1            0.850  20  0.899  20  0.969   9  0.949   0.922 Y  0.570      SignalP-noTM
BAP15090.1            0.117  30  0.130  22  0.222   1  0.145   0.137 N  0.570      SignalP-noTM
BAP15091.1            0.164  32  0.203  21  0.409  16  0.323   0.259 N  0.570      SignalP-noTM
BAP15092.1            0.147  25  0.114  41  0.140  34  0.089   0.102 N  0.570      SignalP-noTM
BAP15093.1            0.129  45  0.109  45  0.117   1  0.092   0.101 N  0.570      SignalP-noTM
BAP15094.1            0.101  34  0.144  11  0.401   1  0.179   0.160 N  0.570      SignalP-noTM
BAP15095.1            0.119  64  0.108  28  0.139  38  0.105   0.107 N  0.570      SignalP-noTM
BAP15096.1            0.159  21  0.121  21  0.124  42  0.086   0.104 N  0.570      SignalP-noTM
BAP15097.1            0.114  35  0.109  11  0.151   1  0.116   0.112 N  0.570      SignalP-noTM
BAP15098.1            0.105  47  0.104  67  0.139  13  0.093   0.099 N  0.570      SignalP-noTM
BAP15099.1            0.521  27  0.665  27  0.983   9  0.908   0.779 Y  0.570      SignalP-noTM
BAP15100.1            0.194  26  0.322  26  0.891  11  0.693   0.496 N  0.570      SignalP-noTM
BAP15101.1            0.154  18  0.376  18  0.945  13  0.870   0.608 Y  0.570      SignalP-noTM
BAP15102.1            0.116  41  0.101  41  0.099  70  0.083   0.092 N  0.570      SignalP-noTM
BAP15103.1            0.146  25  0.123  25  0.115  15  0.085   0.105 N  0.570      SignalP-noTM
BAP15104.1            0.135  36  0.113  36  0.138  33  0.074   0.099 N  0.510      SignalP-TM
BAP15105.1            0.134  20  0.219  20  0.591   1  0.403   0.287 N  0.510      SignalP-TM
BAP15106.1            0.102   3  0.101  38  0.118   2  0.087   0.094 N  0.570      SignalP-noTM
BAP15107.1            0.139  24  0.117  24  0.164  23  0.095   0.107 N  0.570      SignalP-noTM
BAP15108.1            0.110  66  0.113  34  0.177  32  0.114   0.114 N  0.570      SignalP-noTM
BAP15109.1            0.185  24  0.243  24  0.478  17  0.290   0.265 N  0.570      SignalP-noTM
BAP15110.1            0.112  18  0.106  11  0.142   1  0.107   0.106 N  0.570      SignalP-noTM
BAP15111.1            0.106  62  0.101  11  0.149   5  0.109   0.105 N  0.570      SignalP-noTM
BAP15112.1            0.154  27  0.117  27  0.147   2  0.100   0.109 N  0.570      SignalP-noTM
BAP15113.1            0.125  39  0.113  11  0.179   5  0.131   0.122 N  0.570      SignalP-noTM
BAP15114.1            0.125  32  0.102  69  0.108  61  0.084   0.094 N  0.570      SignalP-noTM
BAP15115.1            0.162  48  0.120  48  0.204   1  0.098   0.109 N  0.570      SignalP-noTM
BAP15116.1            0.100   3  0.137  11  0.281   2  0.177   0.156 N  0.570      SignalP-noTM
BAP15117.1            0.110  11  0.101  50  0.116  39  0.092   0.097 N  0.570      SignalP-noTM
BAP15118.1            0.239  35  0.140  35  0.102  67  0.079   0.112 N  0.570      SignalP-noTM
BAP15119.1            0.203  22  0.228  22  0.415  18  0.239   0.233 N  0.570      SignalP-noTM
BAP15120.1            0.103  38  0.154  11  0.305   9  0.245   0.197 N  0.570      SignalP-noTM
BAP15121.1            0.142  32  0.305  20  0.801  12  0.638   0.462 N  0.570      SignalP-noTM
BAP15122.1            0.108  55  0.136  11  0.310   1  0.176   0.155 N  0.570      SignalP-noTM
BAP15123.1            0.169  65  0.121  65  0.156  50  0.095   0.109 N  0.570      SignalP-noTM
BAP15124.1            0.143  22  0.112  22  0.141  45  0.087   0.100 N  0.570      SignalP-noTM
BAP15125.1            0.121  59  0.131  33  0.184  27  0.131   0.131 N  0.570      SignalP-noTM
BAP15126.1            0.112   6  0.130  42  0.216  38  0.124   0.127 N  0.570      SignalP-noTM
BAP15127.1            0.121  46  0.170  12  0.370   2  0.289   0.226 N  0.570      SignalP-noTM
BAP15128.1            0.173  35  0.148  35  0.184  33  0.096   0.124 N  0.570      SignalP-noTM
BAP15129.1            0.112  55  0.103  32  0.142   2  0.098   0.101 N  0.570      SignalP-noTM
BAP15130.1            0.430  21  0.525  21  0.833   1  0.650   0.584 Y  0.570      SignalP-noTM
BAP15131.1            0.104  69  0.102  39  0.117  38  0.089   0.096 N  0.570      SignalP-noTM
BAP15132.1            0.100  56  0.107  38  0.137  40  0.103   0.105 N  0.510      SignalP-TM
BAP15133.1            0.122  59  0.108  34  0.148   2  0.109   0.108 N  0.570      SignalP-noTM
BAP15134.1            0.106  67  0.108  44  0.131  39  0.093   0.101 N  0.570      SignalP-noTM
BAP15135.1            0.174  57  0.128  57  0.114   1  0.092   0.111 N  0.570      SignalP-noTM
BAP15136.1            0.528  26  0.194  26  0.160  50  0.076   0.138 N  0.570      SignalP-noTM
BAP15137.1            0.265  29  0.226  29  0.416  28  0.204   0.215 N  0.570      SignalP-noTM
BAP15138.1            0.148  21  0.187  11  0.492   1  0.335   0.257 N  0.570      SignalP-noTM
BAP15139.1            0.154  21  0.137  21  0.196   7  0.126   0.132 N  0.570      SignalP-noTM
BAP15140.1            0.260  19  0.494  19  0.960  10  0.935   0.701 Y  0.570      SignalP-noTM
BAP15141.1            0.127  58  0.125  58  0.164  55  0.083   0.110 N  0.510      SignalP-TM
BAP15142.1            0.103  45  0.107  22  0.140  20  0.101   0.105 N  0.510      SignalP-TM
BAP15143.1            0.147  49  0.161  24  0.317   1  0.213   0.186 N  0.570      SignalP-noTM
BAP15144.1            0.357  27  0.282  27  0.408   8  0.277   0.280 N  0.510      SignalP-TM
BAP15145.1            0.132  45  0.114  45  0.146  49  0.088   0.102 N  0.570      SignalP-noTM
BAP15146.1            0.114  34  0.122  11  0.184   2  0.150   0.135 N  0.570      SignalP-noTM
BAP15147.1            0.140  25  0.173  11  0.492   3  0.306   0.235 N  0.570      SignalP-noTM
BAP15148.1            0.205  27  0.161  27  0.158  23  0.119   0.141 N  0.570      SignalP-noTM
BAP15149.1            0.107  61  0.143  11  0.249   2  0.212   0.168 N  0.510      SignalP-TM
BAP15150.1            0.113  22  0.153  11  0.320   1  0.222   0.185 N  0.570      SignalP-noTM
BAP15151.1            0.107  31  0.116  48  0.159  43  0.100   0.108 N  0.570      SignalP-noTM
BAP15152.1            0.114  39  0.108  39  0.146   1  0.091   0.100 N  0.570      SignalP-noTM
BAP15153.1            0.106  59  0.104  59  0.119  48  0.094   0.099 N  0.570      SignalP-noTM
BAP15154.1            0.200  20  0.189  20  0.323   2  0.213   0.200 N  0.570      SignalP-noTM
BAP15155.1            0.111  46  0.119  12  0.183   5  0.150   0.131 N  0.510      SignalP-TM
BAP15156.1            0.107  63  0.101  63  0.103  65  0.082   0.092 N  0.570      SignalP-noTM
BAP15157.1            0.115  21  0.116  11  0.202   2  0.134   0.123 N  0.510      SignalP-TM
BAP15158.1            0.124  30  0.108  30  0.150   2  0.091   0.102 N  0.510      SignalP-TM
BAP15159.1            0.137  42  0.101  64  0.123   6  0.080   0.093 N  0.510      SignalP-TM
BAP15160.1            0.269  33  0.299  33  0.526   3  0.314   0.304 N  0.510      SignalP-TM
BAP15161.1            0.755  19  0.859  19  0.986  17  0.960   0.906 Y  0.570      SignalP-noTM
BAP15162.1            0.823  20  0.888  20  0.978  11  0.955   0.920 Y  0.570      SignalP-noTM
BAP15163.1            0.117  57  0.111  22  0.141  36  0.105   0.108 N  0.570      SignalP-noTM
BAP15164.1            0.106  53  0.109  34  0.144  24  0.103   0.106 N  0.570      SignalP-noTM
BAP15165.1            0.111  26  0.115  11  0.178   1  0.129   0.121 N  0.570      SignalP-noTM
BAP15166.1            0.104  29  0.104  63  0.144   3  0.100   0.103 N  0.570      SignalP-noTM
BAP15167.1            0.163  50  0.164  50  0.512  49  0.134   0.150 N  0.570      SignalP-noTM
BAP15168.1            0.557  24  0.709  24  0.960  18  0.919   0.808 Y  0.570      SignalP-noTM
BAP15169.1            0.105  27  0.101  11  0.122   5  0.106   0.103 N  0.570      SignalP-noTM
BAP15170.1            0.116  53  0.122  32  0.168  28  0.127   0.125 N  0.570      SignalP-noTM
BAP15171.1            0.123  28  0.186  28  0.445  24  0.265   0.223 N  0.570      SignalP-noTM
BAP15172.1            0.226  34  0.150  34  0.215   2  0.097   0.130 N  0.510      SignalP-TM
BAP15173.1            0.108  24  0.167  11  0.424   3  0.273   0.217 N  0.570      SignalP-noTM
BAP15174.1            0.280  25  0.281  25  0.596  24  0.318   0.295 N  0.510      SignalP-TM
BAP15175.1            0.587  20  0.736  20  0.955   6  0.927   0.826 Y  0.570      SignalP-noTM
BAP15176.1            0.114  37  0.104  55  0.119  52  0.090   0.098 N  0.570      SignalP-noTM
BAP15177.1            0.204  28  0.189  28  0.393  14  0.249   0.217 N  0.570      SignalP-noTM
BAP15178.1            0.428  23  0.410  23  0.623   2  0.417   0.413 N  0.570      SignalP-noTM
BAP15179.1            0.113  32  0.114  32  0.138   1  0.105   0.110 N  0.570      SignalP-noTM
BAP15180.1            0.132  29  0.163  11  0.361   2  0.257   0.207 N  0.570      SignalP-noTM
BAP15181.1            0.107  33  0.119  11  0.192   3  0.149   0.130 N  0.510      SignalP-TM
BAP15182.1            0.457  25  0.644  25  0.948  10  0.911   0.770 Y  0.570      SignalP-noTM
BAP15183.1            0.660  29  0.736  29  0.909  20  0.824   0.777 Y  0.570      SignalP-noTM
BAP15184.1            0.575  25  0.516  25  0.559  22  0.472   0.500 N  0.510      SignalP-TM
BAP15185.1            0.109  21  0.105  69  0.122   1  0.093   0.099 N  0.570      SignalP-noTM
BAP15186.1            0.108  23  0.110  11  0.192   1  0.111   0.110 N  0.570      SignalP-noTM
BAP15187.1            0.143  18  0.115  18  0.123   7  0.095   0.106 N  0.570      SignalP-noTM
BAP15188.1            0.117  20  0.123  20  0.182   5  0.137   0.129 N  0.570      SignalP-noTM
BAP15189.1            0.174  20  0.113  20  0.129  45  0.075   0.095 N  0.570      SignalP-noTM
BAP15190.1            0.505  22  0.688  22  0.975  17  0.922   0.798 Y  0.570      SignalP-noTM
BAP15191.1            0.146  23  0.149  30  0.236  19  0.152   0.150 N  0.510      SignalP-TM
BAP15192.1            0.112  53  0.111  53  0.126  48  0.087   0.100 N  0.570      SignalP-noTM
BAP15193.1            0.103  41  0.111  11  0.175   2  0.124   0.117 N  0.570      SignalP-noTM
BAP15194.1            0.109  56  0.105  56  0.113  51  0.084   0.095 N  0.570      SignalP-noTM
BAP15195.1            0.108  31  0.117  11  0.216   1  0.127   0.121 N  0.570      SignalP-noTM
BAP15196.1            0.134  69  0.120  13  0.189   7  0.150   0.134 N  0.570      SignalP-noTM
BAP15197.1            0.126  40  0.112  40  0.123  31  0.092   0.103 N  0.570      SignalP-noTM
BAP15198.1            0.147  25  0.172  25  0.423   1  0.232   0.200 N  0.570      SignalP-noTM
BAP15199.1            0.105  19  0.120  42  0.190  15  0.130   0.125 N  0.570      SignalP-noTM
BAP15200.1            0.184  38  0.131  38  0.144  35  0.079   0.106 N  0.570      SignalP-noTM
BAP15201.1            0.109   5  0.134  11  0.323   4  0.183   0.157 N  0.570      SignalP-noTM
BAP15202.1            0.116  29  0.123  11  0.174   3  0.157   0.139 N  0.570      SignalP-noTM
BAP15203.1            0.133  23  0.275  20  0.841  13  0.621   0.438 N  0.570      SignalP-noTM
BAP15204.1            0.142  69  0.139  11  0.279   1  0.185   0.161 N  0.570      SignalP-noTM
BAP15205.1            0.109  33  0.115  14  0.177   5  0.136   0.122 N  0.510      SignalP-TM
BAP15206.1            0.135  40  0.133  11  0.210   1  0.180   0.150 N  0.510      SignalP-TM
BAP15207.1            0.207  39  0.196  33  0.378  29  0.193   0.195 N  0.510      SignalP-TM
BAP15208.1            0.117  30  0.111  30  0.160   8  0.099   0.105 N  0.570      SignalP-noTM
BAP15209.1            0.110  18  0.133  14  0.197   4  0.166   0.148 N  0.570      SignalP-noTM
BAP15210.1            0.205  23  0.123  23  0.145  22  0.070   0.098 N  0.570      SignalP-noTM
BAP15211.1            0.136  19  0.173  19  0.261  14  0.208   0.189 N  0.570      SignalP-noTM
BAP15212.1            0.183  33  0.236  23  0.550  11  0.379   0.303 N  0.570      SignalP-noTM
BAP15213.1            0.154  30  0.168  30  0.328   1  0.195   0.181 N  0.570      SignalP-noTM
BAP15214.1            0.223  27  0.203  27  0.494  20  0.169   0.187 N  0.570      SignalP-noTM
BAP15215.1            0.171  44  0.132  44  0.128  43  0.086   0.110 N  0.570      SignalP-noTM
BAP15216.1            0.162  45  0.122  45  0.134  43  0.083   0.104 N  0.570      SignalP-noTM
BAP15217.1            0.104  38  0.112  47  0.139   2  0.102   0.108 N  0.570      SignalP-noTM
BAP15218.1            0.107  22  0.103  63  0.129  19  0.094   0.099 N  0.570      SignalP-noTM
BAP15219.1            0.397  29  0.330  29  0.378  25  0.213   0.287 N  0.510      SignalP-TM
BAP15220.1            0.132  26  0.137  26  0.191  23  0.125   0.132 N  0.570      SignalP-noTM
BAP15221.1            0.129  53  0.150  12  0.297   2  0.227   0.186 N  0.570      SignalP-noTM
BAP15222.1            0.170  34  0.111  34  0.124  45  0.079   0.099 N  0.510      SignalP-TM
BAP15223.1            0.104  53  0.106  22  0.128  13  0.093   0.100 N  0.570      SignalP-noTM
BAP15224.1            0.100  37  0.093  69  0.095  67  0.062   0.082 N  0.510      SignalP-TM
BAP15225.1            0.113  29  0.141  18  0.334  15  0.198   0.168 N  0.570      SignalP-noTM
BAP15226.1            0.113  36  0.131  18  0.266   8  0.159   0.144 N  0.570      SignalP-noTM
BAP15227.1            0.179  54  0.204  14  0.548   6  0.413   0.302 N  0.570      SignalP-noTM
BAP15228.1            0.110  57  0.138  11  0.341   1  0.166   0.151 N  0.570      SignalP-noTM
BAP15229.1            0.231  23  0.343  23  0.659  17  0.468   0.389 N  0.510      SignalP-TM
BAP15230.1            0.130  20  0.131  11  0.239   2  0.167   0.148 N  0.570      SignalP-noTM
BAP15231.1            0.112  11  0.114  60  0.170  53  0.107   0.112 N  0.510      SignalP-TM
BAP15232.1            0.116  24  0.139  11  0.271   3  0.206   0.164 N  0.510      SignalP-TM
BAP15233.1            0.503  21  0.674  21  0.950  18  0.891   0.776 Y  0.570      SignalP-noTM
BAP15234.1            0.362  24  0.316  24  0.443   1  0.320   0.317 N  0.510      SignalP-TM
BAP15235.1            0.204  30  0.181  30  0.319  12  0.206   0.190 N  0.510      SignalP-TM
BAP15236.1            0.130  41  0.130  17  0.249  10  0.157   0.143 N  0.570      SignalP-noTM
BAP15237.1            0.111  20  0.127  11  0.232   3  0.152   0.139 N  0.570      SignalP-noTM
BAP15238.1            0.104  33  0.102  65  0.124   3  0.090   0.096 N  0.570      SignalP-noTM
BAP15239.1            0.121  40  0.132  11  0.234   2  0.180   0.150 N  0.510      SignalP-TM
BAP15240.1            0.105  58  0.108  48  0.182   1  0.101   0.104 N  0.570      SignalP-noTM
BAP15241.1            0.108  21  0.121  11  0.206   1  0.142   0.131 N  0.570      SignalP-noTM
BAP15242.1            0.137  19  0.316  19  0.855   1  0.733   0.512 N  0.570      SignalP-noTM
BAP15243.1            0.116  36  0.102  36  0.105  22  0.081   0.092 N  0.570      SignalP-noTM
BAP15244.1            0.150  29  0.143  39  0.208   1  0.133   0.139 N  0.510      SignalP-TM
BAP15245.1            0.152  54  0.120  30  0.124   6  0.099   0.110 N  0.570      SignalP-noTM
BAP15246.1            0.115  52  0.117  11  0.145   3  0.129   0.123 N  0.570      SignalP-noTM
BAP15247.1            0.147  61  0.113  61  0.130   1  0.091   0.103 N  0.570      SignalP-noTM
BAP15248.1            0.118  10  0.103  60  0.128  50  0.080   0.092 N  0.570      SignalP-noTM
BAP15249.1            0.112  33  0.118  11  0.200   1  0.133   0.125 N  0.570      SignalP-noTM
BAP15250.1            0.108  43  0.102  18  0.122   8  0.096   0.099 N  0.570      SignalP-noTM
BAP15251.1            0.175  43  0.125  26  0.137  41  0.078   0.103 N  0.570      SignalP-noTM
BAP15252.1            0.121  42  0.144  35  0.227  30  0.158   0.149 N  0.510      SignalP-TM
BAP15253.1            0.122  41  0.177  15  0.370  12  0.316   0.242 N  0.570      SignalP-noTM
BAP15254.1            0.321  42  0.205  42  0.294  41  0.109   0.160 N  0.570      SignalP-noTM
BAP15255.1            0.119  31  0.128  31  0.217  17  0.133   0.129 N  0.510      SignalP-TM
BAP15256.1            0.227  65  0.145  65  0.129  64  0.075   0.112 N  0.570      SignalP-noTM
BAP15257.1            0.118  13  0.185  13  0.451   1  0.291   0.235 N  0.570      SignalP-noTM
BAP15258.1            0.111  70  0.132  50  0.198  48  0.115   0.124 N  0.570      SignalP-noTM
BAP15259.1            0.144  31  0.121  41  0.209  30  0.084   0.107 N  0.510      SignalP-TM
BAP15260.1            0.114  20  0.127  11  0.247   1  0.154   0.137 N  0.510      SignalP-TM
BAP15261.1            0.119  62  0.130  14  0.206   1  0.149   0.139 N  0.570      SignalP-noTM
BAP15262.1            0.119  27  0.113  56  0.140  51  0.094   0.104 N  0.570      SignalP-noTM
BAP15263.1            0.120  36  0.114  12  0.156   4  0.132   0.122 N  0.570      SignalP-noTM
BAP15264.1            0.271  67  0.161  67  0.124  49  0.085   0.125 N  0.570      SignalP-noTM
BAP15265.1            0.323  25  0.449  25  0.912  12  0.740   0.586 Y  0.570      SignalP-noTM
BAP15266.1            0.864  22  0.882  22  0.959  11  0.900   0.890 Y  0.570      SignalP-noTM
BAP15267.1            0.179  27  0.229  27  0.459  26  0.314   0.269 N  0.570      SignalP-noTM
BAP15268.1            0.117  67  0.105  42  0.121  20  0.090   0.098 N  0.570      SignalP-noTM
BAP15269.1            0.226  32  0.245  32  0.440  28  0.175   0.219 N  0.510      SignalP-TM
BAP15270.1            0.226  28  0.316  15  0.923   1  0.869   0.576 Y  0.570      SignalP-noTM
BAP15271.1            0.446  27  0.282  27  0.438   2  0.263   0.275 N  0.510      SignalP-TM
BAP15272.1            0.374  31  0.451  31  0.681  16  0.545   0.486 N  0.510      SignalP-TM
BAP15273.1            0.183  37  0.228  37  0.457   5  0.309   0.258 N  0.510      SignalP-TM
BAP15274.1            0.673  23  0.755  23  0.931  15  0.870   0.809 Y  0.570      SignalP-noTM
BAP15275.1            0.102  49  0.101  60  0.118  48  0.092   0.097 N  0.570      SignalP-noTM
BAP15276.1            0.231  41  0.171  41  0.204  49  0.106   0.140 N  0.570      SignalP-noTM
BAP15277.1            0.212  20  0.159  20  0.151   2  0.119   0.140 N  0.570      SignalP-noTM
BAP15278.1            0.151  42  0.119  42  0.106  57  0.090   0.106 N  0.570      SignalP-noTM
BAP15279.1            0.162  21  0.187  35  0.384  29  0.221   0.203 N  0.570      SignalP-noTM
BAP15280.1            0.103  55  0.107  37  0.151  27  0.104   0.106 N  0.570      SignalP-noTM
BAP15281.1            0.268  23  0.245  23  0.633   1  0.320   0.280 N  0.570      SignalP-noTM
BAP15282.1            0.121  20  0.101  59  0.119  20  0.088   0.095 N  0.570      SignalP-noTM
BAP15283.1            0.148  23  0.203  11  0.545   1  0.381   0.269 N  0.510      SignalP-TM
BAP15284.1            0.833  22  0.892  22  0.972  10  0.946   0.917 Y  0.570      SignalP-noTM
BAP15285.1            0.134  22  0.145  11  0.273   1  0.205   0.173 N  0.570      SignalP-noTM
BAP15286.1            0.187  29  0.291  13  0.883   2  0.796   0.528 N  0.570      SignalP-noTM
BAP15287.1            0.144  24  0.233  24  0.638  16  0.390   0.307 N  0.570      SignalP-noTM
BAP15288.1            0.340  19  0.564  19  0.966  10  0.934   0.738 Y  0.570      SignalP-noTM
BAP15289.1            0.231  43  0.152  43  0.118  36  0.082   0.119 N  0.570      SignalP-noTM
BAP15290.1            0.118  13  0.160  13  0.338   1  0.219   0.182 N  0.510      SignalP-TM
BAP15291.1            0.118  25  0.101  25  0.105  19  0.074   0.088 N  0.570      SignalP-noTM
BAP15292.1            0.114  18  0.101  62  0.105  57  0.080   0.091 N  0.570      SignalP-noTM
BAP15293.1            0.176  19  0.139  19  0.150   1  0.114   0.127 N  0.570      SignalP-noTM
BAP15294.1            0.337  26  0.286  26  0.372  25  0.254   0.271 N  0.570      SignalP-noTM
BAP15295.1            0.193  43  0.143  43  0.229   2  0.114   0.129 N  0.570      SignalP-noTM
BAP15296.1            0.108  25  0.183  11  0.494   1  0.307   0.241 N  0.570      SignalP-noTM
BAP15297.1            0.103  52  0.098  52  0.115  50  0.091   0.095 N  0.570      SignalP-noTM
BAP15298.1            0.109  28  0.093  69  0.102  63  0.063   0.082 N  0.510      SignalP-TM
BAP15299.1            0.110  23  0.151  11  0.325   3  0.226   0.186 N  0.570      SignalP-noTM
BAP15300.1            0.112  25  0.110  47  0.177  43  0.088   0.102 N  0.510      SignalP-TM
BAP15301.1            0.173  29  0.149  11  0.277   4  0.222   0.176 N  0.510      SignalP-TM
BAP15302.1            0.287  35  0.509  21  0.960  12  0.934   0.708 Y  0.570      SignalP-noTM
BAP15303.1            0.136  56  0.152  11  0.327   3  0.230   0.189 N  0.570      SignalP-noTM
BAP15304.1            0.206  29  0.140  29  0.148  35  0.091   0.117 N  0.570      SignalP-noTM
BAP15305.1            0.110  37  0.105  37  0.122  34  0.081   0.094 N  0.570      SignalP-noTM
BAP15306.1            0.142  28  0.124  36  0.232  33  0.108   0.116 N  0.570      SignalP-noTM
BAP15307.1            0.219  33  0.268  19  0.595  11  0.399   0.329 N  0.570      SignalP-noTM
BAP15308.1            0.106  41  0.114  12  0.170   2  0.128   0.119 N  0.510      SignalP-TM
BAP15309.1            0.117  22  0.107  22  0.148  36  0.091   0.099 N  0.570      SignalP-noTM
BAP15310.1            0.109  10  0.101  32  0.112  28  0.089   0.096 N  0.570      SignalP-noTM
BAP15311.1            0.106  22  0.117  11  0.186   2  0.138   0.127 N  0.570      SignalP-noTM
BAP15312.1            0.139  28  0.154  28  0.234  27  0.152   0.153 N  0.510      SignalP-TM
BAP15313.1            0.155  23  0.130  23  0.201  35  0.097   0.115 N  0.570      SignalP-noTM
BAP15314.1            0.117  28  0.132  28  0.240   1  0.147   0.139 N  0.570      SignalP-noTM
BAP15315.1            0.104  16  0.104  62  0.138  47  0.093   0.099 N  0.570      SignalP-noTM
BAP15316.1            0.148  26  0.152  26  0.234   1  0.171   0.161 N  0.570      SignalP-noTM
BAP15317.1            0.124  32  0.121  38  0.199  30  0.115   0.119 N  0.510      SignalP-TM
BAP15318.1            0.126  28  0.121  35  0.231  26  0.123   0.122 N  0.510      SignalP-TM
BAP15319.1            0.163  26  0.161  55  0.384  49  0.140   0.151 N  0.570      SignalP-noTM
BAP15320.1            0.187  31  0.145  31  0.174  30  0.101   0.124 N  0.570      SignalP-noTM
BAP15321.1            0.104  68  0.114  13  0.197   7  0.132   0.122 N  0.570      SignalP-noTM
BAP15322.1            0.180  33  0.166  33  0.309  31  0.146   0.157 N  0.570      SignalP-noTM
BAP15323.1            0.724  23  0.798  23  0.964  11  0.888   0.840 Y  0.570      SignalP-noTM
BAP15324.1            0.145  20  0.134  20  0.203  19  0.126   0.130 N  0.570      SignalP-noTM
BAP15325.1            0.148  30  0.120  30  0.187   2  0.108   0.114 N  0.570      SignalP-noTM
BAP15326.1            0.105  67  0.105  25  0.131  14  0.096   0.101 N  0.570      SignalP-noTM
BAP15327.1            0.112  58  0.109  58  0.169   1  0.102   0.105 N  0.570      SignalP-noTM
BAP15328.1            0.141  21  0.115  34  0.159  30  0.109   0.112 N  0.570      SignalP-noTM
BAP15329.1            0.240  45  0.211  45  0.336  44  0.131   0.173 N  0.570      SignalP-noTM
BAP15330.1            0.177  31  0.169  31  0.293  16  0.172   0.170 N  0.570      SignalP-noTM
BAP15331.1            0.144  40  0.136  15  0.332  11  0.159   0.147 N  0.570      SignalP-noTM
BAP15332.1            0.107  21  0.093  11  0.154   1  0.078   0.088 N  0.510      SignalP-TM
BAP15333.1            0.111  49  0.118  15  0.156  13  0.130   0.122 N  0.510      SignalP-TM
BAP15334.1            0.837  25  0.869  25  0.974  16  0.925   0.895 Y  0.570      SignalP-noTM
BAP15335.1            0.140  43  0.126  27  0.198   5  0.153   0.138 N  0.570      SignalP-noTM
BAP15336.1            0.116  38  0.105  13  0.141   2  0.112   0.108 N  0.570      SignalP-noTM
BAP15337.1            0.129  27  0.115  41  0.148  10  0.110   0.113 N  0.570      SignalP-noTM
BAP15338.1            0.268  24  0.202  24  0.223   1  0.166   0.185 N  0.570      SignalP-noTM
BAP15339.1            0.199  43  0.194  43  0.405  40  0.168   0.181 N  0.570      SignalP-noTM
BAP15340.1            0.101  51  0.097  40  0.106  38  0.079   0.089 N  0.570      SignalP-noTM
BAP15341.1            0.132  53  0.145  13  0.331   4  0.215   0.178 N  0.570      SignalP-noTM
BAP15342.1            0.115  52  0.107  15  0.135   9  0.096   0.102 N  0.570      SignalP-noTM
BAP15343.1            0.113  18  0.107  53  0.126  52  0.087   0.098 N  0.570      SignalP-noTM
BAP15344.1            0.382  24  0.201  24  0.260   2  0.120   0.163 N  0.570      SignalP-noTM
BAP15345.1            0.249  30  0.178  30  0.236   2  0.114   0.154 N  0.510      SignalP-TM
BAP15346.1            0.183  22  0.214  11  0.588   3  0.464   0.307 N  0.510      SignalP-TM
BAP15347.1            0.286  20  0.481  20  0.936   2  0.841   0.650 Y  0.570      SignalP-noTM
BAP15348.1            0.185  22  0.142  22  0.145  14  0.105   0.124 N  0.570      SignalP-noTM
BAP15349.1            0.104  46  0.108  23  0.128  14  0.108   0.108 N  0.570      SignalP-noTM
BAP15350.1            0.187  33  0.132  33  0.153   2  0.099   0.116 N  0.570      SignalP-noTM
BAP15351.1            0.102  26  0.165  12  0.341   3  0.271   0.215 N  0.570      SignalP-noTM
BAP15352.1            0.121  48  0.116  20  0.147  28  0.116   0.116 N  0.570      SignalP-noTM
BAP15353.1            0.107  49  0.102  22  0.129  14  0.091   0.098 N  0.510      SignalP-TM
BAP15354.1            0.135  57  0.118  57  0.155   6  0.110   0.115 N  0.570      SignalP-noTM
BAP15355.1            0.148  26  0.132  11  0.340   1  0.151   0.141 N  0.570      SignalP-noTM
BAP15356.1            0.107  25  0.101  52  0.112   5  0.084   0.093 N  0.570      SignalP-noTM
BAP15357.1            0.121  53  0.131  53  0.178  43  0.101   0.116 N  0.570      SignalP-noTM
BAP15358.1            0.112  38  0.114  38  0.147   2  0.099   0.107 N  0.570      SignalP-noTM
BAP15359.1            0.117  18  0.162  18  0.319   9  0.227   0.193 N  0.570      SignalP-noTM
BAP15360.1            0.146  43  0.116  43  0.226   1  0.105   0.111 N  0.570      SignalP-noTM
BAP15361.1            0.115  49  0.118  49  0.172  42  0.107   0.113 N  0.570      SignalP-noTM
BAP15362.1            0.130  39  0.110  58  0.141  47  0.098   0.104 N  0.570      SignalP-noTM
BAP15363.1            0.129  29  0.153  11  0.301   1  0.224   0.187 N  0.570      SignalP-noTM
BAP15364.1            0.104  29  0.106  69  0.129   1  0.094   0.100 N  0.570      SignalP-noTM
BAP15365.1            0.105  59  0.127  12  0.195   5  0.163   0.144 N  0.570      SignalP-noTM
BAP15366.1            0.133  43  0.112  43  0.127  40  0.085   0.099 N  0.570      SignalP-noTM
BAP15367.1            0.100  69  0.140  11  0.243   3  0.204   0.163 N  0.510      SignalP-TM
BAP15368.1            0.100  67  0.115  11  0.174   1  0.127   0.121 N  0.570      SignalP-noTM
BAP15369.1            0.146  20  0.105  20  0.120  29  0.073   0.090 N  0.570      SignalP-noTM
BAP15370.1            0.213  52  0.158  12  0.314   1  0.251   0.201 N  0.570      SignalP-noTM
BAP15371.1            0.112  48  0.116  48  0.162  47  0.097   0.107 N  0.570      SignalP-noTM
BAP15372.1            0.177  28  0.118  28  0.116  55  0.063   0.092 N  0.570      SignalP-noTM
BAP15373.1            0.113  27  0.105  51  0.125  48  0.082   0.094 N  0.570      SignalP-noTM
BAP15374.1            0.102  47  0.097  70  0.105  26  0.084   0.091 N  0.570      SignalP-noTM
BAP15375.1            0.614  39  0.585  29  0.977  20  0.902   0.734 Y  0.570      SignalP-noTM
BAP15376.1            0.105  62  0.107  12  0.148   6  0.114   0.110 N  0.570      SignalP-noTM
BAP15377.1            0.355  33  0.449  33  0.854   6  0.693   0.564 N  0.570      SignalP-noTM
BAP15378.1            0.172  59  0.314  22  0.876   2  0.788   0.537 N  0.570      SignalP-noTM
BAP15379.1            0.678  20  0.759  20  0.912  12  0.828   0.792 Y  0.570      SignalP-noTM
BAP15380.1            0.105  58  0.098  70  0.161   1  0.085   0.092 N  0.570      SignalP-noTM
BAP15381.1            0.642  25  0.658  25  0.876  17  0.733   0.693 Y  0.570      SignalP-noTM
BAP15382.1            0.203  26  0.150  26  0.287  34  0.112   0.132 N  0.570      SignalP-noTM
BAP15383.1            0.119  18  0.105  58  0.134  49  0.087   0.097 N  0.570      SignalP-noTM
BAP15384.1            0.278  27  0.221  27  0.347  33  0.162   0.193 N  0.570      SignalP-noTM
BAP15385.1            0.845  24  0.868  24  0.943  14  0.899   0.883 Y  0.570      SignalP-noTM
BAP15386.1            0.549  22  0.631  22  0.843   1  0.745   0.685 Y  0.570      SignalP-noTM
BAP15387.1            0.106  43  0.133  11  0.204   5  0.178   0.154 N  0.570      SignalP-noTM
BAP15388.1            0.100  16  0.112  62  0.140  53  0.092   0.102 N  0.570      SignalP-noTM
BAP15389.1            0.130  19  0.108  19  0.113  18  0.079   0.094 N  0.570      SignalP-noTM
BAP15390.1            0.868  43  0.821  43  0.922  39  0.394   0.620 Y  0.570      SignalP-noTM
BAP15391.1            0.118  54  0.125  39  0.202  36  0.091   0.112 N  0.510      SignalP-TM
BAP15392.1            0.109   3  0.107  36  0.134  34  0.093   0.100 N  0.570      SignalP-noTM
BAP15393.1            0.115  37  0.110  28  0.187   1  0.115   0.112 N  0.570      SignalP-noTM
BAP15394.1            0.164  34  0.157  52  0.287  50  0.122   0.141 N  0.570      SignalP-noTM
BAP15395.1            0.143  21  0.113  21  0.187   3  0.105   0.110 N  0.570      SignalP-noTM
BAP15396.1            0.183  40  0.133  40  0.213   1  0.122   0.128 N  0.570      SignalP-noTM
BAP15397.1            0.112  20  0.104  61  0.125  44  0.097   0.101 N  0.570      SignalP-noTM
BAP15398.1            0.105  50  0.109  43  0.129  32  0.094   0.102 N  0.570      SignalP-noTM
BAP15399.1            0.804  23  0.877  23  0.977  17  0.949   0.911 Y  0.570      SignalP-noTM
BAP15400.1            0.215  19  0.325  19  0.609  12  0.454   0.386 N  0.570      SignalP-noTM
BAP15401.1            0.170  34  0.122  49  0.230  46  0.087   0.109 N  0.510      SignalP-TM
BAP15402.1            0.121  52  0.208  11  0.601   2  0.420   0.307 N  0.570      SignalP-noTM
BAP15403.1            0.368  19  0.513  19  0.874  14  0.714   0.608 Y  0.570      SignalP-noTM
BAP15404.1            0.143  19  0.174  19  0.455  18  0.221   0.196 N  0.570      SignalP-noTM
BAP15405.1            0.251  53  0.171  53  0.192  52  0.119   0.147 N  0.570      SignalP-noTM
BAP15406.1            0.122  23  0.166  11  0.351   5  0.291   0.225 N  0.570      SignalP-noTM
BAP15407.1            0.105  37  0.115  11  0.175   1  0.127   0.120 N  0.570      SignalP-noTM
BAP15408.1            0.790  29  0.580  29  0.681  21  0.499   0.550 Y  0.510      SignalP-TM
BAP15409.1            0.766  24  0.836  24  0.949  19  0.880   0.857 Y  0.570      SignalP-noTM
BAP15410.1            0.119  47  0.148  41  0.266  37  0.156   0.151 N  0.510      SignalP-TM
BAP15411.1            0.106  55  0.108  25  0.132  13  0.109   0.108 N  0.570      SignalP-noTM
BAP15412.1            0.117  70  0.126  56  0.185   2  0.122   0.124 N  0.570      SignalP-noTM
BAP15413.1            0.185  29  0.135  29  0.149  28  0.095   0.116 N  0.570      SignalP-noTM
BAP15414.1            0.360  23  0.288  23  0.340  20  0.227   0.265 N  0.510      SignalP-TM
BAP15415.1            0.326  24  0.463  24  0.894   7  0.732   0.589 Y  0.570      SignalP-noTM
BAP15416.1            0.105  41  0.105  69  0.146  65  0.087   0.098 N  0.510      SignalP-TM
BAP15417.1            0.174  26  0.144  26  0.157  25  0.110   0.128 N  0.570      SignalP-noTM
BAP15418.1            0.106  49  0.104  34  0.134   4  0.105   0.105 N  0.570      SignalP-noTM
BAP15419.1            0.113  57  0.110  57  0.122  49  0.074   0.097 N  0.510      SignalP-TM
BAP15420.1            0.172  43  0.141  13  0.280   5  0.205   0.171 N  0.570      SignalP-noTM
BAP15421.1            0.126  59  0.146  36  0.310  27  0.151   0.148 N  0.510      SignalP-TM
BAP15422.1            0.148  48  0.317  17  0.844   8  0.800   0.544 N  0.570      SignalP-noTM
BAP15423.1            0.121  49  0.123  49  0.171  44  0.108   0.116 N  0.570      SignalP-noTM
BAP15424.1            0.138  45  0.228  38  0.599  30  0.350   0.285 N  0.570      SignalP-noTM
BAP15425.1            0.123  34  0.112  12  0.183   3  0.129   0.120 N  0.570      SignalP-noTM
BAP15426.1            0.117  51  0.115  37  0.158  12  0.116   0.116 N  0.570      SignalP-noTM
BAP15427.1            0.149  24  0.244  12  0.688   5  0.611   0.417 N  0.570      SignalP-noTM
BAP15428.1            0.112  20  0.126  20  0.195  19  0.135   0.130 N  0.570      SignalP-noTM
BAP15429.1            0.303  42  0.241  42  0.319  34  0.129   0.199 N  0.510      SignalP-TM
BAP15430.1            0.115  22  0.102  22  0.116   1  0.091   0.097 N  0.570      SignalP-noTM
BAP15431.1            0.109  39  0.106  58  0.128  52  0.099   0.103 N  0.570      SignalP-noTM
BAP15432.1            0.108  34  0.121  11  0.197   1  0.145   0.133 N  0.570      SignalP-noTM
BAP15433.1            0.132  23  0.111  36  0.135  32  0.099   0.105 N  0.570      SignalP-noTM
BAP15434.1            0.268  31  0.268  31  0.606   6  0.428   0.343 N  0.570      SignalP-noTM
BAP15435.1            0.151  53  0.168  36  0.392  30  0.174   0.171 N  0.570      SignalP-noTM
BAP15436.1            0.106   3  0.124  22  0.276   2  0.156   0.139 N  0.570      SignalP-noTM
BAP15437.1            0.107  29  0.104  11  0.131  28  0.101   0.103 N  0.570      SignalP-noTM
BAP15438.1            0.118  24  0.119  24  0.187  12  0.121   0.120 N  0.570      SignalP-noTM
BAP15439.1            0.182  20  0.403  20  0.944  18  0.894   0.634 Y  0.570      SignalP-noTM
BAP15440.1            0.443  24  0.623  24  0.969  16  0.912   0.759 Y  0.570      SignalP-noTM
BAP15441.1            0.100  25  0.143  11  0.346   2  0.185   0.163 N  0.570      SignalP-noTM
BAP15442.1            0.220  38  0.183  38  0.223  11  0.154   0.172 N  0.510      SignalP-TM
BAP15443.1            0.744  20  0.808  20  0.958  17  0.880   0.842 Y  0.570      SignalP-noTM
BAP15444.1            0.106  62  0.104  62  0.109  64  0.082   0.093 N  0.570      SignalP-noTM
BAP15445.1            0.293  20  0.134  20  0.184   1  0.079   0.114 N  0.510      SignalP-TM
BAP15446.1            0.119  26  0.119  11  0.196   3  0.140   0.129 N  0.570      SignalP-noTM
BAP15447.1            0.200  45  0.153  45  0.266  23  0.141   0.149 N  0.510      SignalP-TM
BAP15448.1            0.219  33  0.162  33  0.257   1  0.146   0.156 N  0.510      SignalP-TM
BAP15449.1            0.139  23  0.195  18  0.387   5  0.312   0.238 N  0.510      SignalP-TM
BAP15450.1            0.125  26  0.146  16  0.291   1  0.208   0.169 N  0.510      SignalP-TM
BAP15451.1            0.113  54  0.110  54  0.166  43  0.100   0.105 N  0.570      SignalP-noTM
BAP15452.1            0.127  46  0.135  55  0.207  49  0.108   0.122 N  0.570      SignalP-noTM
BAP15453.1            0.820  23  0.869  23  0.967  11  0.933   0.899 Y  0.570      SignalP-noTM
BAP15454.1            0.593  21  0.739  21  0.962  10  0.927   0.827 Y  0.570      SignalP-noTM
BAP15455.1            0.106  64  0.151  11  0.300   4  0.235   0.190 N  0.570      SignalP-noTM
BAP15456.1            0.158  23  0.120  23  0.146  19  0.089   0.106 N  0.570      SignalP-noTM
BAP15457.1            0.118  28  0.114  13  0.153  12  0.132   0.122 N  0.570      SignalP-noTM
BAP15458.1            0.106  54  0.121  12  0.198   4  0.148   0.134 N  0.570      SignalP-noTM
BAP15459.1            0.878  24  0.912  24  0.959  14  0.928   0.919 Y  0.570      SignalP-noTM
BAP15460.1            0.136  34  0.096  11  0.116   1  0.094   0.095 N  0.510      SignalP-TM
BAP15461.1            0.114  45  0.116  11  0.213   2  0.122   0.118 N  0.570      SignalP-noTM
BAP15462.1            0.146  41  0.100  16  0.125   7  0.095   0.098 N  0.510      SignalP-TM
BAP15463.1            0.115  10  0.110  52  0.144  45  0.105   0.108 N  0.570      SignalP-noTM
BAP15464.1            0.100  16  0.099  58  0.121  52  0.090   0.095 N  0.570      SignalP-noTM
BAP15465.1            0.692  23  0.813  23  0.982  17  0.951   0.878 Y  0.570      SignalP-noTM
BAP15466.1            0.804  20  0.856  20  0.954  18  0.891   0.873 Y  0.570      SignalP-noTM
BAP15467.1            0.121  37  0.119  18  0.173  11  0.124   0.121 N  0.570      SignalP-noTM
BAP15468.1            0.153  58  0.137  19  0.220  15  0.176   0.155 N  0.570      SignalP-noTM
BAP15469.1            0.107  43  0.154  11  0.316   1  0.232   0.191 N  0.570      SignalP-noTM
BAP15470.1            0.156  30  0.125  30  0.201   2  0.110   0.118 N  0.570      SignalP-noTM
BAP15471.1            0.188  23  0.275  16  0.707   5  0.592   0.393 N  0.510      SignalP-TM
BAP15472.1            0.140  19  0.126  19  0.178   2  0.126   0.126 N  0.570      SignalP-noTM
BAP15473.1            0.127  55  0.117  55  0.172   3  0.113   0.115 N  0.570      SignalP-noTM
BAP15474.1            0.194  38  0.149  38  0.163  11  0.115   0.133 N  0.570      SignalP-noTM
BAP15475.1            0.513  20  0.673  20  0.948  14  0.871   0.766 Y  0.570      SignalP-noTM
BAP15476.1            0.144  63  0.127  63  0.145  49  0.101   0.115 N  0.570      SignalP-noTM
BAP15477.1            0.161  27  0.113  27  0.127  49  0.071   0.093 N  0.570      SignalP-noTM
BAP15478.1            0.126  31  0.101  31  0.115   4  0.080   0.091 N  0.570      SignalP-noTM
BAP15479.1            0.114  40  0.125  31  0.197  25  0.132   0.128 N  0.570      SignalP-noTM
BAP15480.1            0.117  39  0.127  39  0.184  37  0.117   0.122 N  0.570      SignalP-noTM
BAP15481.1            0.123  23  0.172  12  0.331   5  0.301   0.233 N  0.570      SignalP-noTM
BAP15482.1            0.143  50  0.152  50  0.232  48  0.114   0.134 N  0.570      SignalP-noTM
BAP15483.1            0.800  30  0.718  30  0.907  12  0.751   0.730 Y  0.510      SignalP-TM
BAP15484.1            0.113  52  0.112  17  0.164   8  0.119   0.115 N  0.570      SignalP-noTM
BAP15485.1            0.122  22  0.117  11  0.177   1  0.135   0.126 N  0.570      SignalP-noTM
BAP15486.1            0.146  44  0.141  12  0.247   1  0.196   0.161 N  0.510      SignalP-TM
BAP15487.1            0.116  29  0.104  60  0.140   1  0.081   0.096 N  0.510      SignalP-TM
BAP15488.1            0.106  33  0.103  68  0.131   1  0.088   0.096 N  0.570      SignalP-noTM
BAP15489.1            0.189  32  0.246  26  0.478  23  0.266   0.254 N  0.510      SignalP-TM
BAP15490.1            0.121  24  0.108  45  0.131  43  0.085   0.097 N  0.570      SignalP-noTM
BAP15491.1            0.113  17  0.096  53  0.109  53  0.068   0.086 N  0.510      SignalP-TM
BAP15492.1            0.105  25  0.151  11  0.287   9  0.235   0.191 N  0.570      SignalP-noTM
BAP15493.1            0.182  20  0.326  20  0.803  15  0.591   0.450 N  0.570      SignalP-noTM
BAP15494.1            0.120  24  0.113  24  0.152  22  0.105   0.109 N  0.570      SignalP-noTM
BAP15495.1            0.112  38  0.153  12  0.301   2  0.234   0.191 N  0.570      SignalP-noTM
BAP15496.1            0.192  52  0.132  52  0.114  49  0.091   0.112 N  0.570      SignalP-noTM
BAP15497.1            0.120  29  0.107  12  0.182   2  0.110   0.109 N  0.570      SignalP-noTM
BAP15498.1            0.102  57  0.100  67  0.117  13  0.091   0.096 N  0.570      SignalP-noTM
BAP15499.1            0.104  57  0.123  11  0.206   3  0.157   0.139 N  0.570      SignalP-noTM
BAP15500.1            0.145  27  0.111  27  0.115   1  0.089   0.101 N  0.570      SignalP-noTM
BAP15501.1            0.122  37  0.097  68  0.098  56  0.073   0.086 N  0.570      SignalP-noTM
BAP15502.1            0.162  18  0.114  53  0.109  56  0.077   0.096 N  0.570      SignalP-noTM
BAP15503.1            0.107  20  0.109  12  0.158   1  0.114   0.111 N  0.570      SignalP-noTM
BAP15504.1            0.161  26  0.333  19  0.933   1  0.854   0.578 Y  0.570      SignalP-noTM
BAP15505.1            0.226  26  0.203  26  0.261  20  0.165   0.189 N  0.510      SignalP-TM
BAP15506.1            0.206  27  0.249  27  0.382  14  0.297   0.267 N  0.510      SignalP-TM
BAP15507.1            0.141  29  0.115  38  0.186  31  0.105   0.111 N  0.510      SignalP-TM
BAP15508.1            0.118  20  0.135  27  0.258  25  0.156   0.142 N  0.510      SignalP-TM
BAP15509.1            0.110  25  0.123  25  0.262  24  0.134   0.128 N  0.570      SignalP-noTM
BAP15510.1            0.117  61  0.097  61  0.098  31  0.078   0.088 N  0.570      SignalP-noTM
BAP15511.1            0.103  26  0.101  45  0.114  41  0.094   0.098 N  0.570      SignalP-noTM
BAP15512.1            0.117  25  0.097  68  0.101  70  0.082   0.090 N  0.570      SignalP-noTM
BAP15513.1            0.326  35  0.176  35  0.205  10  0.117   0.148 N  0.570      SignalP-noTM
BAP15514.1            0.137  26  0.109  26  0.111  23  0.076   0.094 N  0.570      SignalP-noTM
BAP15515.1            0.166  28  0.215  28  0.429   1  0.308   0.250 N  0.510      SignalP-TM
BAP15516.1            0.255  26  0.179  26  0.172  25  0.126   0.154 N  0.570      SignalP-noTM
BAP15517.1            0.112  41  0.102  41  0.118  51  0.079   0.091 N  0.570      SignalP-noTM
BAP15518.1            0.663  23  0.776  23  0.961  19  0.908   0.838 Y  0.570      SignalP-noTM
BAP15519.1            0.106  22  0.103  34  0.128   2  0.086   0.095 N  0.570      SignalP-noTM
BAP15520.1            0.123  30  0.125  30  0.174   3  0.126   0.125 N  0.570      SignalP-noTM
BAP15521.1            0.123  44  0.123  66  0.220  60  0.076   0.106 N  0.510      SignalP-TM
BAP15522.1            0.112  38  0.110  26  0.161  12  0.118   0.114 N  0.570      SignalP-noTM
BAP15523.1            0.120  14  0.139  14  0.249  13  0.157   0.147 N  0.570      SignalP-noTM
BAP15524.1            0.118  53  0.107  11  0.154   4  0.117   0.112 N  0.570      SignalP-noTM
BAP15525.1            0.116  21  0.143  11  0.277   3  0.198   0.169 N  0.570      SignalP-noTM
BAP15526.1            0.141  28  0.152  11  0.347   1  0.216   0.182 N  0.570      SignalP-noTM
BAP15527.1            0.128  36  0.108  11  0.180   3  0.116   0.112 N  0.570      SignalP-noTM
BAP15528.1            0.111  42  0.105  67  0.119  55  0.083   0.095 N  0.570      SignalP-noTM
BAP15529.1            0.128  30  0.109  30  0.152   3  0.093   0.102 N  0.570      SignalP-noTM
BAP15530.1            0.143  36  0.155  36  0.221  39  0.146   0.150 N  0.570      SignalP-noTM
BAP15531.1            0.226  44  0.149  44  0.153  34  0.095   0.124 N  0.570      SignalP-noTM
BAP15532.1            0.132  32  0.262  32  0.606  16  0.438   0.345 N  0.570      SignalP-noTM
BAP15533.1            0.193  29  0.155  29  0.208  25  0.123   0.140 N  0.570      SignalP-noTM
BAP15534.1            0.157  70  0.122  70  0.173  49  0.092   0.108 N  0.570      SignalP-noTM
BAP15535.1            0.111  59  0.120  11  0.222   1  0.134   0.125 N  0.510      SignalP-TM
BAP15536.1            0.160  23  0.127  23  0.195   4  0.122   0.125 N  0.510      SignalP-TM
BAP15537.1            0.207  22  0.218  11  0.665   3  0.475   0.339 N  0.570      SignalP-noTM
BAP15538.1            0.116  60  0.121  12  0.161   4  0.147   0.133 N  0.570      SignalP-noTM
BAP15539.1            0.295  20  0.454  20  0.880   1  0.735   0.587 Y  0.570      SignalP-noTM
BAP15540.1            0.156  36  0.112  36  0.135   7  0.081   0.101 N  0.510      SignalP-TM
BAP15541.1            0.146  19  0.177  19  0.380  18  0.185   0.180 N  0.510      SignalP-TM
BAP15542.1            0.130  29  0.135  34  0.215   4  0.137   0.135 N  0.510      SignalP-TM
BAP15543.1            0.227  26  0.313  26  0.760  15  0.501   0.401 N  0.570      SignalP-noTM
BAP15544.1            0.123  52  0.138  52  0.266  50  0.140   0.139 N  0.570      SignalP-noTM
BAP15545.1            0.130  56  0.114  56  0.122  40  0.094   0.105 N  0.570      SignalP-noTM
BAP15546.1            0.114  41  0.095  69  0.127  65  0.062   0.083 N  0.510      SignalP-TM
BAP15547.1            0.112  39  0.110  39  0.169  35  0.093   0.102 N  0.570      SignalP-noTM
BAP15548.1            0.166  36  0.126  36  0.139   6  0.092   0.114 N  0.510      SignalP-TM
BAP15549.1            0.222  23  0.273  23  0.454  12  0.356   0.304 N  0.510      SignalP-TM
BAP15550.1            0.112  35  0.113  43  0.163  41  0.097   0.106 N  0.570      SignalP-noTM
BAP15551.1            0.126  48  0.149  19  0.261  13  0.177   0.162 N  0.570      SignalP-noTM
BAP15552.1            0.101  47  0.100  47  0.122  50  0.084   0.093 N  0.570      SignalP-noTM
BAP15553.1            0.105  39  0.105  46  0.139  38  0.098   0.102 N  0.570      SignalP-noTM
BAP15554.1            0.111  39  0.104  57  0.121  46  0.080   0.093 N  0.570      SignalP-noTM
BAP15555.1            0.517  22  0.575  22  0.831   1  0.685   0.627 Y  0.570      SignalP-noTM
BAP15556.1            0.193  53  0.137  53  0.178   6  0.110   0.125 N  0.570      SignalP-noTM
BAP15557.1            0.675  21  0.780  21  0.934   1  0.897   0.835 Y  0.570      SignalP-noTM
BAP15558.1            0.839  22  0.894  22  0.990  10  0.956   0.923 Y  0.570      SignalP-noTM
BAP15559.1            0.745  20  0.778  20  0.897  16  0.817   0.797 Y  0.570      SignalP-noTM
BAP15560.1            0.107  47  0.115  11  0.173   2  0.131   0.122 N  0.570      SignalP-noTM
BAP15561.1            0.129  51  0.131  11  0.314  36  0.153   0.141 N  0.570      SignalP-noTM
BAP15562.1            0.146  21  0.113  44  0.132  39  0.087   0.103 N  0.510      SignalP-TM
BAP15563.1            0.122  37  0.102  37  0.146   1  0.071   0.091 N  0.510      SignalP-TM
BAP15564.1            0.201  33  0.157  33  0.203   2  0.134   0.148 N  0.510      SignalP-TM
BAP15565.1            0.201  55  0.178  55  0.380  42  0.138   0.163 N  0.510      SignalP-TM
BAP15566.1            0.121  24  0.106  61  0.159  53  0.088   0.099 N  0.510      SignalP-TM
BAP15567.1            0.331  55  0.205  55  0.354   1  0.178   0.195 N  0.510      SignalP-TM
BAP15568.1            0.129  24  0.147  24  0.215  19  0.146   0.147 N  0.570      SignalP-noTM
BAP15569.1            0.778  22  0.769  22  0.851  11  0.763   0.766 Y  0.570      SignalP-noTM
BAP15570.1            0.357  22  0.573  22  0.977  10  0.930   0.740 Y  0.570      SignalP-noTM
BAP15571.1            0.100  70  0.100  42  0.106  38  0.092   0.096 N  0.570      SignalP-noTM
BAP15572.1            0.125  20  0.109  20  0.162   1  0.103   0.106 N  0.570      SignalP-noTM
BAP15573.1            0.209  22  0.122  11  0.260   1  0.136   0.127 N  0.510      SignalP-TM
BAP15574.1            0.108  61  0.110  24  0.129  35  0.096   0.103 N  0.570      SignalP-noTM
BAP15575.1            0.149  32  0.130  32  0.144  27  0.104   0.117 N  0.570      SignalP-noTM
BAP15576.1            0.134  34  0.124  34  0.170  31  0.085   0.110 N  0.510      SignalP-TM
BAP15577.1            0.268  20  0.266  20  0.392   7  0.280   0.273 N  0.570      SignalP-noTM
BAP15578.1            0.133  42  0.108  42  0.107   3  0.089   0.099 N  0.570      SignalP-noTM
BAP15579.1            0.110  22  0.104  70  0.118  69  0.088   0.096 N  0.570      SignalP-noTM
BAP15580.1            0.111  30  0.109  30  0.161  21  0.099   0.104 N  0.570      SignalP-noTM
BAP15581.1            0.106  24  0.106  44  0.131  36  0.097   0.102 N  0.570      SignalP-noTM
BAP15582.1            0.181  40  0.133  40  0.145  36  0.090   0.117 N  0.510      SignalP-TM
BAP15583.1            0.121  49  0.134  57  0.252  50  0.118   0.126 N  0.570      SignalP-noTM
BAP15584.1            0.115  64  0.087  19  0.105  68  0.077   0.083 N  0.510      SignalP-TM
BAP15585.1            0.116  61  0.190  21  0.426   1  0.325   0.240 N  0.510      SignalP-TM
BAP15586.1            0.105  20  0.117  11  0.175   2  0.134   0.125 N  0.570      SignalP-noTM
BAP15587.1            0.145  40  0.156  26  0.227   1  0.182   0.166 N  0.510      SignalP-TM
BAP15588.1            0.250  26  0.200  26  0.427   1  0.207   0.203 N  0.570      SignalP-noTM
BAP15589.1            0.137  30  0.175  30  0.330  25  0.205   0.189 N  0.570      SignalP-noTM
BAP15590.1            0.146  52  0.120  52  0.114  46  0.080   0.101 N  0.570      SignalP-noTM
BAP15591.1            0.099   6  0.107  44  0.130  38  0.087   0.098 N  0.570      SignalP-noTM
BAP15592.1            0.101  52  0.112  11  0.158   2  0.131   0.119 N  0.510      SignalP-TM
BAP15593.1            0.280  30  0.165  30  0.261   1  0.092   0.138 N  0.510      SignalP-TM
BAP15594.1            0.783  28  0.771  28  0.981  10  0.868   0.816 Y  0.570      SignalP-noTM
BAP15595.1            0.113  28  0.125  11  0.193   1  0.158   0.137 N  0.510      SignalP-TM
BAP15596.1            0.408  26  0.242  26  0.228  23  0.155   0.210 N  0.510      SignalP-TM
BAP15597.1            0.201  27  0.145  27  0.190  25  0.104   0.126 N  0.570      SignalP-noTM
BAP15598.1            0.487  21  0.537  21  0.796   1  0.624   0.578 Y  0.570      SignalP-noTM
BAP15599.1            0.137  39  0.107  39  0.135  18  0.090   0.099 N  0.570      SignalP-noTM
BAP15600.1            0.133  33  0.105  11  0.156   1  0.108   0.106 N  0.510      SignalP-TM
BAP15601.1            0.129  23  0.143  23  0.281  22  0.171   0.156 N  0.570      SignalP-noTM
BAP15602.1            0.166  22  0.179  22  0.322   1  0.217   0.197 N  0.570      SignalP-noTM
BAP15603.1            0.441  29  0.635  29  0.969  21  0.869   0.745 Y  0.570      SignalP-noTM
BAP15604.1            0.115  42  0.129  11  0.216   3  0.167   0.147 N  0.570      SignalP-noTM
BAP15605.1            0.116  55  0.124  11  0.260   2  0.142   0.132 N  0.570      SignalP-noTM
BAP15606.1            0.128  52  0.121  52  0.172  11  0.118   0.120 N  0.570      SignalP-noTM
BAP15607.1            0.184  26  0.232  20  0.586   2  0.391   0.307 N  0.570      SignalP-noTM
BAP15608.1            0.502  25  0.627  25  0.952  23  0.760   0.690 Y  0.570      SignalP-noTM
BAP15609.1            0.174  21  0.381  21  0.926   1  0.856   0.604 Y  0.570      SignalP-noTM
BAP15610.1            0.112  64  0.105  49  0.131  46  0.095   0.101 N  0.570      SignalP-noTM
BAP15611.1            0.735  19  0.840  19  0.978  13  0.943   0.888 Y  0.570      SignalP-noTM
BAP15612.1            0.120  28  0.170  18  0.390  14  0.260   0.212 N  0.570      SignalP-noTM
BAP15613.1            0.163  37  0.182  37  0.349  34  0.174   0.179 N  0.510      SignalP-TM
BAP15614.1            0.118  20  0.131  20  0.222  18  0.133   0.132 N  0.570      SignalP-noTM
BAP15615.1            0.111  37  0.099  23  0.124  66  0.083   0.093 N  0.510      SignalP-TM
BAP15616.1            0.228  64  0.151  64  0.114  21  0.094   0.124 N  0.570      SignalP-noTM
BAP15617.1            0.120  18  0.109  18  0.151  47  0.103   0.106 N  0.570      SignalP-noTM
BAP15618.1            0.174  18  0.163  23  0.275   2  0.168   0.165 N  0.570      SignalP-noTM
BAP15619.1            0.100  36  0.100  39  0.108  37  0.095   0.098 N  0.570      SignalP-noTM
BAP15620.1            0.101  35  0.111  58  0.147  51  0.103   0.107 N  0.570      SignalP-noTM
BAP15621.1            0.128  51  0.124  51  0.152  49  0.091   0.108 N  0.570      SignalP-noTM
BAP15622.1            0.108  53  0.102  64  0.112  58  0.082   0.093 N  0.570      SignalP-noTM
BAP15623.1            0.107  39  0.111  11  0.165   3  0.126   0.118 N  0.570      SignalP-noTM
BAP15624.1            0.119  50  0.103  50  0.108  49  0.061   0.088 N  0.510      SignalP-TM
BAP15625.1            0.202  24  0.168  24  0.169   9  0.143   0.156 N  0.570      SignalP-noTM
BAP15626.1            0.243  20  0.156  20  0.164   1  0.100   0.129 N  0.570      SignalP-noTM
BAP15627.1            0.113  23  0.109  45  0.152  42  0.099   0.106 N  0.510      SignalP-TM
BAP15628.1            0.116  30  0.108  30  0.116   9  0.096   0.103 N  0.570      SignalP-noTM
BAP15629.1            0.102  33  0.106  11  0.138   1  0.112   0.109 N  0.570      SignalP-noTM
BAP15630.1            0.101  25  0.104  42  0.115  32  0.097   0.101 N  0.570      SignalP-noTM
BAP15631.1            0.104  59  0.101  27  0.108  17  0.087   0.094 N  0.570      SignalP-noTM
BAP15632.1            0.104  34  0.111  11  0.144   1  0.121   0.115 N  0.570      SignalP-noTM
BAP15633.1            0.114  29  0.117  12  0.183   3  0.144   0.130 N  0.570      SignalP-noTM
BAP15634.1            0.106  34  0.121  12  0.196   1  0.144   0.132 N  0.570      SignalP-noTM
BAP15635.1            0.173  28  0.192  11  0.473   5  0.378   0.280 N  0.570      SignalP-noTM
BAP15636.1            0.173  28  0.192  11  0.473   5  0.378   0.280 N  0.570      SignalP-noTM
BAP15637.1            0.484  27  0.604  27  0.908  23  0.693   0.637 Y  0.510      SignalP-TM
BAP15638.1            0.140  32  0.112  32  0.110  31  0.088   0.101 N  0.570      SignalP-noTM
BAP15639.1            0.170  11  0.160  11  0.187   8  0.148   0.154 N  0.570      SignalP-noTM
BAP15640.1            0.103  27  0.109  30  0.138  23  0.109   0.109 N  0.570      SignalP-noTM
BAP15641.1            0.146  26  0.127  11  0.222   2  0.156   0.141 N  0.570      SignalP-noTM
BAP15642.1            0.137  46  0.119  46  0.133   4  0.099   0.110 N  0.570      SignalP-noTM
BAP15643.1            0.122  33  0.139  11  0.219   6  0.196   0.166 N  0.570      SignalP-noTM
BAP15644.1            0.119  20  0.184  20  0.417   9  0.275   0.227 N  0.570      SignalP-noTM
BAP15645.1            0.131  27  0.120  27  0.134   7  0.111   0.115 N  0.570      SignalP-noTM
BAP15646.1            0.174  23  0.135  23  0.141   1  0.102   0.119 N  0.570      SignalP-noTM
BAP15647.1            0.125  60  0.124  45  0.179  37  0.121   0.123 N  0.570      SignalP-noTM
BAP15648.1            0.109  27  0.109  27  0.144   1  0.105   0.107 N  0.570      SignalP-noTM
BAP15649.1            0.176  20  0.129  20  0.248   3  0.123   0.126 N  0.570      SignalP-noTM
BAP15650.1            0.157  33  0.149  33  0.218   1  0.136   0.144 N  0.510      SignalP-TM
BAP15651.1            0.112  20  0.115  11  0.179   5  0.135   0.122 N  0.510      SignalP-TM
BAP15652.1            0.121  46  0.105  46  0.158   1  0.092   0.099 N  0.570      SignalP-noTM
BAP15653.1            0.199  56  0.143  11  0.288   2  0.214   0.170 N  0.510      SignalP-TM
BAP15654.1            0.129  28  0.137  11  0.304   1  0.173   0.154 N  0.570      SignalP-noTM
BAP15655.1            0.129  25  0.170  25  0.356  10  0.245   0.205 N  0.570      SignalP-noTM
BAP15656.1            0.137  40  0.123  40  0.208  39  0.098   0.111 N  0.570      SignalP-noTM
BAP15657.1            0.133  25  0.148  25  0.225  21  0.148   0.148 N  0.570      SignalP-noTM
BAP15658.1            0.155  29  0.135  44  0.201  43  0.098   0.121 N  0.510      SignalP-TM
BAP15659.1            0.111  21  0.125  11  0.256   1  0.144   0.134 N  0.570      SignalP-noTM
BAP15660.1            0.284  28  0.461  28  0.960  19  0.841   0.640 Y  0.570      SignalP-noTM
BAP15661.1            0.118  22  0.113  22  0.142  27  0.099   0.106 N  0.570      SignalP-noTM
BAP15662.1            0.248  36  0.152  36  0.124  13  0.094   0.125 N  0.570      SignalP-noTM
BAP15663.1            0.103  29  0.123  12  0.189   1  0.148   0.134 N  0.570      SignalP-noTM
BAP15664.1            0.115  43  0.105  11  0.184   1  0.104   0.105 N  0.570      SignalP-noTM
BAP15665.1            0.118  50  0.134  11  0.259  47  0.165   0.148 N  0.570      SignalP-noTM
BAP15666.1            0.127  29  0.140  15  0.213  27  0.167   0.150 N  0.510      SignalP-TM
BAP15667.1            0.154  28  0.150  28  0.254   1  0.142   0.147 N  0.510      SignalP-TM
BAP15668.1            0.179  26  0.168  26  0.269  25  0.161   0.165 N  0.570      SignalP-noTM
BAP15669.1            0.118  34  0.110  34  0.132  40  0.092   0.102 N  0.570      SignalP-noTM
BAP15670.1            0.208  59  0.130  59  0.168   1  0.100   0.116 N  0.570      SignalP-noTM
BAP15671.1            0.138  41  0.118  41  0.152  34  0.084   0.102 N  0.570      SignalP-noTM
BAP15672.1            0.135  52  0.123  52  0.183  31  0.117   0.120 N  0.570      SignalP-noTM
BAP15673.1            0.134  29  0.189  29  0.437  21  0.216   0.199 N  0.510      SignalP-TM
BAP15674.1            0.110  34  0.197  20  0.429  15  0.340   0.265 N  0.570      SignalP-noTM
BAP15675.1            0.101  23  0.171  11  0.363   3  0.295   0.229 N  0.570      SignalP-noTM
