# Supplementary material for: Comparative Genomics Reveals Evidence of Genome Reduction and High Extracellular Protein Degradation Potential in Kangiella
Source: Front Microbiol. 2018 Jun 7;9:1224. doi: 10.3389/fmicb.2018.01224 (PMC6000758; doi:10.3389/fmicb.2018.01224)
Supplement: MATERIAL S3 — Peptidase genes predicted with MEROPS batch BLAST and SignalP prediction of 23 genomes corresponding to Supplementary Table S8. [file Data_Sheet_3.ZIP › Supplementary material 3/Chromohalobacter_salexigens_DSM_3043.merops.batch_blastp.txt]

ABE57389.1	M24B	178-440	H250, H357, H368	D267, D278, H361, E391, E414	MER0001244	172-433	6.10e-78
ABE57395.1	M20A	25-444	D128, X193E	H126, D159, X194E, E217, H416	MER0003798	2-422	1.30e-111
ABE57396.1	M20X	26-405	D89, E132	H87, D98, E133, H387	MER0026469	20-400	1.90e-49
ABE57409.1	S41A	209-373	S307, K332		MER0001425	195-360	1.10e-47
ABE57410.1	M23B	270-384	A366H	L291D, Y368H	MER0005300	293-409	2.30e-24
ABE57469.1	S33	56-165	S140, >D, >H		MER0037236	25-137	7.40e-16
ABE57469.1	S09C	94-166	S140, >D, >H		MER0031557	155-227	2.80e-06
ABE57503.1	S33	35-132	S107, >D, >H		MER0031616	70-171	6.80e-09
ABE57514.1	S11	42-274	S65, K68, S125		MER0000449	50-289	6.90e-41
ABE57542.1	S33	40-153	D129S, >D, >H		MER0014065	109-221	1.00e-13
ABE57548.1	C40	65-169	C84, H132, H144		MER0004054	150-261	6.20e-27
ABE57557.1	S12	31-381	X85S, X88K, Y171		MER0000463	30-380	1.30e-69
ABE57665.1	S33	31-255	S95, D212, H240		MER0043008	29-262	5.30e-07
ABE57689.1	S33	21-223	S63, D154, H216		MER0031610	101-303	1.50e-08
ABE57761.1	M03A	15-689	E480	H479, H483, E509	MER0001161	3-679	3.50e-220
ABE57844.1	A08	35-170	D124, D151		MER0001313	25-160	1.70e-37
ABE57872.1	S16	191-448	X373S, R416		MER0014135	206-463	1.50e-106
ABE57880.1	C26	1-209	C82, H193, E195		MER0065588	1-194	2.50e-30
ABE57919.1	M20A	15-185	D78, E144	H76, D110, E145, E173, >H	MER0001272	6-174	5.80e-55
ABE57919.1	M20A	295-384	<D, <E	<H, <D, <E, <D/E, >H	MER0001272	175-264	4.10e-31
ABE57924.1	M24A	1-256	H79	D97, D109, H171, E206, E237	MER0001243	1-254	2.60e-89
ABE57932.1	M50B	19-177	E22	H21, H25, >D	MER0004480	20-178	5.80e-55
ABE57932.1	M50B	280-413	<E	<H, <H, >D	MER0004480	203-335	9.80e-26
ABE57962.1	T01B	2-172	T2		MER0001627	2-172	7.10e-64
ABE57977.1	C44	15-381	C15		MER0198917	37-407	4.00e-78
ABE57979.1	C26	277-532	C378, H514, E516		MER0065554	278-533	1.60e-97
ABE58018.1	I51	120-164			MER0028934	88-119	1.90e-05
ABE58024.1	M15D	122-215	E211	H141, D148, H214	MER0027775	76-166	2.40e-08
ABE58057.1	S24	57-152	S74, K112		MER0000569	102-198	4.20e-13
ABE58092.1	C26	9-240	C85, H181, E183		MER0045886	14-236	1.10e-49
ABE58121.1	S33	1-267	S97, D227, H256		MER0026339	1-267	8.20e-118
ABE58176.1	S09X	72-153	S125, >D, >H		MER0033245	104-180	4.10e-08
ABE58198.1	C56	1067-1162	X1077E, F1112C, S1113H		MER0042827	1072-1167	3.70e-19
ABE58234.1	S09X	29-193	S112, D166, H193		MER0209142	32-192	6.80e-08
ABE58287.1	C56	28-180	E91, C117, H118		MER0014721	160-313	2.90e-52
ABE58303.1	S33	13-65	>S, >D, >H		MER0036115	31-83	5.80e-07
ABE58310.1	S08A	5-125	P32H, >N, >S		MER0005931	145-261	2.30e-05
ABE58343.1	S09X	14-281	S152, D228, H261		MER0061081	8-276	2.10e-99
ABE58345.1	M19	6-324		H7, D9, Q93E, H159, H180	MER0013479	1-319	3.50e-165
ABE58404.1	P01	241-334	S241		MER0004893	250-343	1.80e-28
ABE58439.1	S08A	246-534	D280, H311, N415, K496S		MER0175622	287-564	6.50e-05
ABE58463.1	S09X	96-198	S119, D171, >H		MER0200434	129-236	1.70e-16
ABE58469.1	S51	5-250	X135S, H176, E203		MER0005768	2-248	5.70e-34
ABE58471.1	M38	13-366	D292	H71, H73, E166K, H205, H234	MER0001495	10-359	6.20e-63
ABE58477.1	C69	82-271	<C		MER0064576	57-230	4.90e-12
ABE58484.1	S12	74-207	S77, K80, Y170		MER0281397	62-197	4.50e-13
ABE58490.1	M23B	270-507	H484	H404, D408, H486	MER0003380	182-416	1.60e-59
ABE58503.1	M20A	21-216			MER0001273	31-219	7.40e-25
ABE58503.1	M20A	296-364			MER0001273	182-248	4.70e-09
ABE58516.1	C26	26-207	C99, H198, E200		MER0031288	6-193	3.10e-26
ABE58521.1	S33	9-224	S76, D197, H217		MER0017142	16-242	1.10e-11
ABE58538.1	C26	21-193	C98, H185, E187		MER0043475	23-202	1.50e-19
ABE58542.1	M20X	21-400	D84, E127	H82, D93, E128, H382	MER0026469	20-400	1.80e-41
ABE58622.1	C44	2-234	C2		MER0011806	87-308	5.90e-36
ABE58634.1	I87	1-229			MER0192051	1-235	3.10e-43
ABE58634.1	I87	246-443			MER0192051	205-398	1.20e-40
ABE58635.1	I87	160-287			MER0191412	201-328	8.30e-31
ABE58635.1	I87	25-153			MER0191412	21-156	1.80e-26
ABE58648.1	C40	79-187	C98, H149, H161		MER0002443	43-153	8.50e-33
ABE58664.1	S54	121-261	S204, H261		MER0035255	122-264	5.60e-32
ABE58667.1	C56	38-173	E111, C133, H134		MER0034659	43-182	1.70e-14
ABE58669.1	U73	29-198			MER0492485	24-191	7.60e-55
ABE58691.1	S24	26-139	A61S, L98K		MER0000576	25-138	8.80e-20
ABE58702.1	M48B	84-293	E146	H145, H149, E225	MER0002637	78-286	4.50e-55
ABE58725.1	S24	31-141	S66, K103		MER0000576	25-135	9.20e-26
ABE58726.1	S24	27-91	A39S, F76K		MER0000576	48-105	5.40e-09
ABE58753.1	S73	2-271	D14, H43, S97		MER0150756	7-284	2.00e-59
ABE58762.1	S24	35-62	>S, >K		MER0000576	25-52	1.40e-05
ABE58763.1	S24	25-66	G39S, >K		MER0000576	46-87	8.00e-08
ABE58817.1	S09A	401-682	S536, D621, H661		MER0000410	398-673	4.20e-66
ABE58872.1	S41A	359-537	S470, K495		MER0001295	354-532	5.10e-47
ABE58873.1	M18	149-432	<D, E263	<H, D234, E264, D310, H404	MER0003372	179-470	1.30e-50
ABE58902.1	S11	6-358	S37, K40, S97		MER0000450	38-398	4.50e-93
ABE58919.1	C82A	140-274	H237, C253		MER0107820	104-238	3.80e-33
ABE58948.1	S49B	140-292	X184S, S206, K236		MER0321345	103-255	1.50e-20
ABE58981.1	S01C	99-251	H115, X145D, S218		MER0013623	98-250	7.90e-59
ABE58983.1	S26A	76-171	S89, K144		MER0000589	78-173	2.20e-31
ABE58983.1	S26A	187-254	<S, <K		MER0000589	228-305	2.00e-23
ABE59060.1	M20D	7-382	D75, E132	C98, H100, E133, H159, H355	MER0002655	8-377	1.40e-60
ABE59092.1	T03	19-537	T358		MER0223926	7-523	2.80e-82
ABE59138.1	M38	72-325	D324	H79, H81, A191K, R224H, H234	MER0037714	75-331	1.20e-35
ABE59149.1	M20D	13-330	D75, E132	C98, H100, E133, H159, >H	MER0002655	13-327	1.70e-33
ABE59170.1	M23B	191-281	D267H	L192D, L269H	MER0005300	315-405	1.20e-08
ABE59219.1	S33	7-319	S144, D272, H300		MER0059846	15-327	1.00e-56
ABE59287.1	S33	27-265	S97, D188, H247		MER0031610	69-314	2.40e-47
ABE59290.1	S49B	132-310	S175, S197, K227		MER0001300	135-313	2.90e-69
ABE59367.1	N06	7-346	A263N		MER0181656	6-345	7.20e-83
ABE59380.1	N06	11-90	<N		MER0181660	269-349	1.20e-09
ABE59395.1	S16	538-776	S684, K727		MER0000485	537-771	1.30e-86
ABE59397.1	S14	13-203	S108, H133, D182		MER0000474	16-206	1.40e-81
ABE59419.1	C82A	131-169	H132, C148		MER0107820	200-238	6.30e-06
ABE59421.1	S24	92-191	S126, K163		MER0000569	85-184	3.40e-36
ABE59527.1	A24A	46-271	D144, D208		MER0000870	50-276	7.00e-62
ABE59531.1	T05	190-402	T190		MER0011829	215-441	5.30e-43
ABE59562.1	S01C	130-395	H147, D177, S251		MER0001372	91-358	2.60e-72
ABE59583.1	U62	10-446			MER0016222	14-450	2.10e-114
ABE59585.1	U62	8-459			MER0016301	2-457	8.20e-154
ABE59655.1	M38	90-437	D362	H136, H138, K219, H274, H322	MER0004801	88-434	1.70e-145
ABE59671.1	C26	25-193	C80, H174, E176		MER0043394	24-187	2.40e-64
ABE59679.1	T03	32-567	T388		MER0001978	36-571	5.50e-172
ABE59698.1	S09X	92-173	S145, >D, >H		MER0033245	104-180	1.70e-05
ABE59709.1	I51	48-119			MER0028934	48-118	8.60e-09
ABE59728.1	M24B	188-415	F257H, P346H, G356H	D274, D286, H350, E385, E400	MER0004931	122-342	3.40e-15
ABE59733.1	M20A	67-364	D74, V138E	H72, D104, G139E, E164, H358	MER0003798	98-400	1.10e-19
ABE59770.1	S33	37-137	S112, >D, >H		MER0031616	71-171	1.60e-05
ABE59817.1	S33	12-239	S102, X203D, >H		MER0036115	30-257	6.70e-23
ABE59868.1	M01	216-425	E301, Y384	H300, H304, E323	MER0001001	212-421	2.10e-81
ABE59884.1	M04	21-346	E167, H268	H166, H170, E190	MER0001045	18-340	1.10e-104
ABE59892.1	S09C	22-193	S89, D168, H193		MER0107796	5-172	1.80e-28
ABE59979.1	M23B	250-365	K346H	D262H, D271, H348	MER0015415	484-608	3.80e-18
ABE60012.1	S16	582-814	S722, K765		MER0000495	705-947	1.50e-61
ABE60040.1	C26	25-192	C79, H173, E175		MER0043394	25-187	2.30e-56
ABE60058.1	M90	1-253	E154	H153, H157, E215	MER0217243	2-249	1.50e-38
ABE60079.1	M24B	179-416	H258, A345H, P356H	E275D, P286D, Y349H, M383E, T396E	MER0004931	122-347	1.00e-16
ABE60113.1	I87	27-160			MER0192051	102-236	6.90e-09
ABE60114.1	S49C	65-232	S114, H133K		MER0042954	48-200	2.60e-28
ABE60122.1	S33	42-287	D105S, G245D, H274		MER0031617	113-349	4.80e-16
ABE60137.1	C56	56-125	S80E, C105, T106H		MER0010992	52-126	4.20e-05
ABE60166.1	M48C	73-262	E134	H133, H137, E199	MER0031491	75-263	1.50e-32
ABE60207.1	M48C	92-255	E132	H131, H135, E193	MER0042387	86-246	2.70e-25
ABE60230.1	M24B	187-412	F256H, -345H, G355H	D273, D285, H349, E384, E399	MER0004931	122-340	3.40e-11
ABE60263.1	M17	15-495	K281, R355	K269, D274, D292, D351, E353	MER0001236	15-496	8.90e-111
ABE60269.1	M24B	305-562	H384, H474, H487	D404, D415, H478, E514, E528	MER0004321	317-574	3.50e-55
ABE60276.1	S13	48-484	S78, K81, S327		MER0000471	68-507	8.10e-24
ABE60287.1	I78	63-102			MER0059865	47-86	4.60e-06
ABE60300.1	C56	51-186	D103E, C129, H130		MER0002455	27-157	4.80e-29
ABE60302.1	M20C	5-481	D79, E146	H77, D116, E147, D170, H456	MER0001283	4-482	1.50e-104
ABE60367.1	M16A	44-235	E95, E166	H92, H96, E173	MER0011096	23-218	5.10e-53
ABE60367.1	M16A	483-653			MER0046821	510-684	1.30e-16
ABE60367.1	M16A	694-884	A753E, Q825E	N750H, V754H, E832	MER0078753	724-920	2.60e-08
ABE60401.1	S33	40-262	S173, >D, >H		MER0044357	39-251	1.40e-43
ABE60401.1	S33	277-376	<S, D338, H371		MER0044357	340-435	7.70e-10
ABE60425.1	M41	367-625	E420	H419, H423, D497	MER0001620	365-622	4.40e-89
ABE60430.1	C26	230-371	C272, H356, E358		MER0115185	227-368	1.30e-67
ABE60430.1	C26	7-223			MER0060647	4-204	3.30e-25
ABE60499.1	S33	48-176	S147, >D, >H		MER0033247	23-149	1.90e-11
ABE60503.1	S16	39-171	D82S, A125K/R		MER0000485	639-774	4.90e-05
ABE60511.1	M24B	186-411	F253H, -343H, G353H	D270, D282, H347, E382, E397	MER0004931	124-341	2.00e-14
ABE60575.1	M38	9-306	D251	H17, H19, K103, H140, H178	MER0061068	9-306	3.40e-125
ABE60624.1	C44	2-234	C2		MER0003327	2-232	3.20e-66
