# Supplementary material for: Comparative Genomics Reveals Evidence of Genome Reduction and High Extracellular Protein Degradation Potential in Kangiella
Source: Front Microbiol. 2018 Jun 7;9:1224. doi: 10.3389/fmicb.2018.01224 (PMC6000758; doi:10.3389/fmicb.2018.01224)
Supplement: MATERIAL S3 — Peptidase genes predicted with MEROPS batch BLAST and SignalP prediction of 23 genomes corresponding to Supplementary Table S8. [file Data_Sheet_3.ZIP › Supplementary material 3/Chromohalobacter_salexigens_DSM_3043.signalP.txt]

# SignalP-4.1 gram- predictions
# name                     Cmax  pos  Ymax  pos  Smax  pos  Smean   D     ?  Dmaxcut    Networks-used
ABE57366.1            0.147  32  0.123  32  0.174  13  0.107   0.115 N  0.570      SignalP-noTM
ABE57367.1            0.166  19  0.204  11  0.603   1  0.389   0.291 N  0.570      SignalP-noTM
ABE57368.1            0.106  27  0.129  11  0.233   1  0.159   0.143 N  0.570      SignalP-noTM
ABE57369.1            0.119  55  0.104  11  0.152   2  0.109   0.106 N  0.570      SignalP-noTM
ABE57370.1            0.129  54  0.110  54  0.113  46  0.081   0.096 N  0.570      SignalP-noTM
ABE57371.1            0.263  50  0.143  50  0.114  61  0.076   0.112 N  0.570      SignalP-noTM
ABE57372.1            0.153  59  0.149  24  0.359   1  0.171   0.159 N  0.570      SignalP-noTM
ABE57373.1            0.116  34  0.108  34  0.130  28  0.093   0.101 N  0.570      SignalP-noTM
ABE57374.1            0.186  20  0.167  26  0.304  25  0.151   0.160 N  0.570      SignalP-noTM
ABE57375.1            0.111  25  0.120  25  0.155  22  0.108   0.116 N  0.510      SignalP-TM
ABE57376.1            0.135  18  0.139  18  0.162   1  0.141   0.140 N  0.570      SignalP-noTM
ABE57377.1            0.281  54  0.314  29  0.633  15  0.378   0.344 N  0.570      SignalP-noTM
ABE57378.1            0.147  61  0.124  61  0.137  33  0.104   0.115 N  0.570      SignalP-noTM
ABE57379.1            0.182  36  0.163  36  0.217   1  0.131   0.152 N  0.510      SignalP-TM
ABE57380.1            0.118  30  0.107  21  0.159   2  0.111   0.109 N  0.570      SignalP-noTM
ABE57381.1            0.109  21  0.127  11  0.256  20  0.166   0.145 N  0.570      SignalP-noTM
ABE57382.1            0.270  68  0.158  68  0.174  67  0.104   0.133 N  0.570      SignalP-noTM
ABE57383.1            0.119  57  0.136  11  0.296   1  0.173   0.150 N  0.510      SignalP-TM
ABE57384.1            0.139  38  0.111  51  0.138  50  0.088   0.100 N  0.570      SignalP-noTM
ABE57385.1            0.109  18  0.109  18  0.145  17  0.107   0.108 N  0.570      SignalP-noTM
ABE57386.1            0.105  35  0.158  30  0.305  25  0.239   0.196 N  0.570      SignalP-noTM
ABE57387.1            0.171  22  0.130  22  0.201   1  0.106   0.119 N  0.570      SignalP-noTM
ABE57388.1            0.132  28  0.105  64  0.116  37  0.084   0.095 N  0.570      SignalP-noTM
ABE57389.1            0.145  27  0.224  27  0.602  32  0.255   0.238 N  0.570      SignalP-noTM
ABE57390.1            0.194  49  0.206  24  0.337   8  0.246   0.221 N  0.510      SignalP-TM
ABE57391.1            0.226  31  0.123  45  0.160  42  0.082   0.108 N  0.510      SignalP-TM
ABE57392.1            0.115  20  0.117  11  0.254   1  0.115   0.116 N  0.570      SignalP-noTM
ABE57393.1            0.193  18  0.266  18  0.538   1  0.388   0.311 N  0.510      SignalP-TM
ABE57394.1            0.115  20  0.162  11  0.343   3  0.263   0.199 N  0.510      SignalP-TM
ABE57395.1            0.100  48  0.112  11  0.158   6  0.131   0.121 N  0.570      SignalP-noTM
ABE57396.1            0.216  24  0.155  24  0.151   6  0.116   0.136 N  0.570      SignalP-noTM
ABE57397.1            0.110  43  0.128  43  0.171  30  0.121   0.124 N  0.570      SignalP-noTM
ABE57398.1            0.118  48  0.140  11  0.245  46  0.204   0.164 N  0.510      SignalP-TM
ABE57399.1            0.246  62  0.178  62  0.256  50  0.109   0.146 N  0.570      SignalP-noTM
ABE57400.1            0.112  26  0.113  26  0.133  11  0.114   0.113 N  0.570      SignalP-noTM
ABE57401.1            0.104  59  0.102  41  0.132   2  0.091   0.097 N  0.570      SignalP-noTM
ABE57402.1            0.107  31  0.116  11  0.188   1  0.131   0.123 N  0.570      SignalP-noTM
ABE57403.1            0.467  29  0.292  29  0.371   8  0.244   0.275 N  0.510      SignalP-TM
ABE57404.1            0.154  28  0.185  28  0.343   1  0.234   0.203 N  0.510      SignalP-TM
ABE57405.1            0.166  24  0.120  11  0.193   2  0.146   0.129 N  0.510      SignalP-TM
ABE57406.1            0.141  22  0.110  22  0.115  50  0.088   0.100 N  0.570      SignalP-noTM
ABE57407.1            0.150  63  0.154  11  0.322   3  0.249   0.189 N  0.510      SignalP-TM
ABE57408.1            0.113  24  0.129  54  0.208   2  0.134   0.132 N  0.570      SignalP-noTM
ABE57409.1            0.852  37  0.799  37  0.943  21  0.765   0.783 Y  0.570      SignalP-noTM
ABE57410.1            0.830  31  0.800  31  0.964  16  0.848   0.822 Y  0.570      SignalP-noTM
ABE57411.1            0.116  24  0.138  11  0.374   2  0.166   0.151 N  0.570      SignalP-noTM
ABE57412.1            0.133  31  0.114  11  0.167  27  0.136   0.122 N  0.510      SignalP-TM
ABE57413.1            0.110   3  0.112  41  0.150  37  0.091   0.102 N  0.570      SignalP-noTM
ABE57414.1            0.132  25  0.184  11  0.525   3  0.336   0.255 N  0.570      SignalP-noTM
ABE57415.1            0.156  49  0.183  49  0.290  42  0.149   0.167 N  0.570      SignalP-noTM
ABE57416.1            0.376  48  0.287  48  0.340  44  0.140   0.233 N  0.510      SignalP-TM
ABE57417.1            0.112  39  0.108  24  0.139  11  0.097   0.103 N  0.570      SignalP-noTM
ABE57418.1            0.116  68  0.146  11  0.345   1  0.204   0.173 N  0.570      SignalP-noTM
ABE57419.1            0.264  22  0.182  22  0.179   9  0.126   0.156 N  0.570      SignalP-noTM
ABE57420.1            0.201  26  0.225  26  0.392  24  0.253   0.236 N  0.510      SignalP-TM
ABE57421.1            0.113  22  0.103  66  0.137   8  0.093   0.098 N  0.570      SignalP-noTM
ABE57422.1            0.114  22  0.101  60  0.141  13  0.090   0.096 N  0.570      SignalP-noTM
ABE57423.1            0.279  36  0.217  36  0.390  33  0.131   0.177 N  0.570      SignalP-noTM
ABE57424.1            0.165  35  0.163  11  0.392   2  0.273   0.204 N  0.510      SignalP-TM
ABE57425.1            0.109  32  0.107  32  0.156   9  0.095   0.102 N  0.570      SignalP-noTM
ABE57426.1            0.124  42  0.125  31  0.186  30  0.108   0.119 N  0.510      SignalP-TM
ABE57427.1            0.123  31  0.128  31  0.209  30  0.100   0.114 N  0.570      SignalP-noTM
ABE57428.1            0.108  58  0.109  34  0.124  33  0.085   0.098 N  0.570      SignalP-noTM
ABE57429.1            0.169  34  0.133  34  0.136   3  0.095   0.115 N  0.570      SignalP-noTM
ABE57430.1            0.124  58  0.127  13  0.253  45  0.166   0.145 N  0.570      SignalP-noTM
ABE57431.1            0.170  36  0.123  36  0.177   3  0.094   0.109 N  0.570      SignalP-noTM
ABE57432.1            0.109  20  0.117  12  0.177   5  0.143   0.129 N  0.570      SignalP-noTM
ABE57433.1            0.174  10  0.099  11  0.137   1  0.098   0.099 N  0.570      SignalP-noTM
ABE57434.1            0.272  33  0.217  33  0.402  13  0.238   0.227 N  0.570      SignalP-noTM
ABE57435.1            0.184  31  0.176  20  0.252   6  0.193   0.183 N  0.510      SignalP-TM
ABE57436.1            0.158  31  0.170  31  0.368  22  0.180   0.173 N  0.510      SignalP-TM
ABE57437.1            0.384  30  0.535  30  0.956  18  0.839   0.678 Y  0.570      SignalP-noTM
ABE57438.1            0.159  55  0.211  13  0.542   6  0.444   0.320 N  0.570      SignalP-noTM
ABE57439.1            0.133  69  0.122  69  0.148  64  0.079   0.106 N  0.510      SignalP-TM
ABE57440.1            0.137  52  0.113  70  0.175  64  0.094   0.106 N  0.510      SignalP-TM
ABE57441.1            0.141  27  0.138  11  0.262   3  0.191   0.163 N  0.570      SignalP-noTM
ABE57442.1            0.116  28  0.116  28  0.135  15  0.109   0.113 N  0.570      SignalP-noTM
ABE57443.1            0.183  39  0.133  39  0.162  50  0.094   0.115 N  0.570      SignalP-noTM
ABE57444.1            0.107  12  0.102  51  0.176  10  0.092   0.097 N  0.570      SignalP-noTM
ABE57445.1            0.257  27  0.213  27  0.458   1  0.211   0.212 N  0.510      SignalP-TM
ABE57446.1            0.176  29  0.182  11  0.275   5  0.213   0.193 N  0.510      SignalP-TM
ABE57447.1            0.161  69  0.126  69  0.174   8  0.100   0.117 N  0.510      SignalP-TM
ABE57448.1            0.130  50  0.130  50  0.254   2  0.109   0.120 N  0.570      SignalP-noTM
ABE57449.1            0.192  41  0.132  23  0.180  20  0.099   0.117 N  0.570      SignalP-noTM
ABE57450.1            0.192  60  0.134  60  0.116  35  0.084   0.111 N  0.570      SignalP-noTM
ABE57451.1            0.101  35  0.120  11  0.228   1  0.135   0.127 N  0.570      SignalP-noTM
ABE57452.1            0.117  29  0.117  29  0.155   1  0.095   0.106 N  0.570      SignalP-noTM
ABE57453.1            0.118  22  0.133  11  0.297   2  0.176   0.149 N  0.510      SignalP-TM
ABE57454.1            0.127  59  0.122  40  0.183  38  0.113   0.118 N  0.570      SignalP-noTM
ABE57455.1            0.116  26  0.105  46  0.114  20  0.085   0.096 N  0.570      SignalP-noTM
ABE57456.1            0.132  27  0.113  27  0.153   1  0.100   0.107 N  0.570      SignalP-noTM
ABE57457.1            0.134  49  0.143  32  0.325  29  0.139   0.141 N  0.570      SignalP-noTM
ABE57458.1            0.527  24  0.647  24  0.928  19  0.839   0.737 Y  0.570      SignalP-noTM
ABE57459.1            0.169  28  0.185  52  0.519  50  0.232   0.207 N  0.570      SignalP-noTM
ABE57460.1            0.134  31  0.155  24  0.351  21  0.178   0.166 N  0.570      SignalP-noTM
ABE57461.1            0.120  66  0.111  66  0.110  24  0.080   0.096 N  0.570      SignalP-noTM
ABE57462.1            0.195  49  0.150  49  0.211   1  0.114   0.133 N  0.570      SignalP-noTM
ABE57463.1            0.112  25  0.101  58  0.106  50  0.082   0.092 N  0.570      SignalP-noTM
ABE57464.1            0.109  25  0.107  11  0.164   2  0.114   0.110 N  0.510      SignalP-TM
ABE57465.1            0.846  22  0.849  22  0.916  19  0.852   0.851 Y  0.570      SignalP-noTM
ABE57466.1            0.105  31  0.097  68  0.101  57  0.082   0.090 N  0.570      SignalP-noTM
ABE57467.1            0.135  34  0.192  11  0.503   1  0.367   0.257 N  0.510      SignalP-TM
ABE57468.1            0.162  45  0.141  11  0.286   2  0.204   0.164 N  0.510      SignalP-TM
ABE57469.1            0.259  36  0.221  36  0.283  32  0.109   0.180 N  0.510      SignalP-TM
ABE57470.1            0.139  52  0.175  11  0.445   1  0.298   0.233 N  0.570      SignalP-noTM
ABE57471.1            0.166  15  0.212  15  0.330   1  0.275   0.235 N  0.510      SignalP-TM
ABE57472.1            0.223  33  0.155  33  0.149  30  0.091   0.131 N  0.510      SignalP-TM
ABE57473.1            0.468  34  0.666  34  0.979  23  0.840   0.747 Y  0.570      SignalP-noTM
ABE57474.1            0.873  32  0.865  32  0.902  26  0.737   0.805 Y  0.570      SignalP-noTM
ABE57475.1            0.120  41  0.143  11  0.311   2  0.202   0.165 N  0.510      SignalP-TM
ABE57476.1            0.143  61  0.127  61  0.163  59  0.089   0.113 N  0.510      SignalP-TM
ABE57477.1            0.109  48  0.105  20  0.143  12  0.099   0.103 N  0.510      SignalP-TM
ABE57478.1            0.129  50  0.106  53  0.150  48  0.070   0.092 N  0.510      SignalP-TM
ABE57479.1            0.128  49  0.203  11  0.487   1  0.411   0.301 N  0.570      SignalP-noTM
ABE57480.1            0.121  56  0.110  35  0.151  28  0.107   0.109 N  0.570      SignalP-noTM
ABE57481.1            0.172  21  0.152  21  0.265  34  0.129   0.141 N  0.570      SignalP-noTM
ABE57482.1            0.162  27  0.314  25  0.732   2  0.644   0.436 N  0.510      SignalP-TM
ABE57483.1            0.107  31  0.100  54  0.130   1  0.089   0.095 N  0.570      SignalP-noTM
ABE57484.1            0.645  24  0.787  24  0.980  13  0.952   0.864 Y  0.570      SignalP-noTM
ABE57485.1            0.282  45  0.193  45  0.226  15  0.147   0.176 N  0.510      SignalP-TM
ABE57486.1            0.121  60  0.111  24  0.154  13  0.103   0.108 N  0.510      SignalP-TM
ABE57487.1            0.105   7  0.101  70  0.135   4  0.095   0.098 N  0.570      SignalP-noTM
ABE57488.1            0.163  45  0.155  16  0.304   7  0.242   0.187 N  0.510      SignalP-TM
ABE57489.1            0.155  21  0.214  12  0.546   7  0.442   0.321 N  0.570      SignalP-noTM
ABE57490.1            0.290  23  0.292  23  0.659   8  0.420   0.340 N  0.510      SignalP-TM
ABE57491.1            0.286  40  0.218  24  0.247  16  0.185   0.202 N  0.570      SignalP-noTM
ABE57492.1            0.103  22  0.111  22  0.152  14  0.108   0.109 N  0.570      SignalP-noTM
ABE57493.1            0.141  43  0.125  43  0.161  39  0.094   0.111 N  0.570      SignalP-noTM
ABE57494.1            0.118  49  0.099  68  0.122   2  0.087   0.093 N  0.570      SignalP-noTM
ABE57495.1            0.117  23  0.111  11  0.198   2  0.126   0.118 N  0.570      SignalP-noTM
ABE57496.1            0.154  29  0.117  29  0.141  28  0.070   0.095 N  0.570      SignalP-noTM
ABE57497.1            0.258  27  0.226  27  0.382  26  0.228   0.227 N  0.570      SignalP-noTM
ABE57498.1            0.141  35  0.144  35  0.245   2  0.148   0.146 N  0.570      SignalP-noTM
ABE57499.1            0.119  24  0.111  24  0.114  13  0.089   0.101 N  0.570      SignalP-noTM
ABE57500.1            0.155  38  0.133  38  0.196  16  0.116   0.125 N  0.570      SignalP-noTM
ABE57501.1            0.139  15  0.156  11  0.438   1  0.219   0.179 N  0.510      SignalP-TM
ABE57502.1            0.103  51  0.103  25  0.126   9  0.106   0.105 N  0.570      SignalP-noTM
ABE57503.1            0.122  50  0.149  50  0.316  45  0.111   0.131 N  0.570      SignalP-noTM
ABE57504.1            0.206  36  0.148  36  0.205   6  0.136   0.143 N  0.570      SignalP-noTM
ABE57505.1            0.148  40  0.204  20  0.430  13  0.323   0.260 N  0.570      SignalP-noTM
ABE57506.1            0.113  37  0.102  68  0.107  23  0.085   0.094 N  0.570      SignalP-noTM
ABE57507.1            0.149  38  0.142  38  0.268  35  0.111   0.128 N  0.570      SignalP-noTM
ABE57508.1            0.779  29  0.846  29  0.960  15  0.904   0.873 Y  0.570      SignalP-noTM
ABE57509.1            0.134  26  0.121  52  0.174  49  0.113   0.117 N  0.570      SignalP-noTM
ABE57510.1            0.146  20  0.105  63  0.119  52  0.087   0.097 N  0.570      SignalP-noTM
ABE57511.1            0.127  18  0.116  18  0.136   1  0.111   0.113 N  0.570      SignalP-noTM
ABE57512.1            0.119  50  0.100  50  0.112  49  0.085   0.093 N  0.570      SignalP-noTM
ABE57513.1            0.250  52  0.154  42  0.237   1  0.162   0.157 N  0.510      SignalP-TM
ABE57514.1            0.384  34  0.434  34  0.730  31  0.412   0.426 N  0.510      SignalP-TM
ABE57515.1            0.126  32  0.116  32  0.212   1  0.101   0.109 N  0.570      SignalP-noTM
ABE57516.1            0.135  29  0.113  29  0.120  25  0.082   0.099 N  0.570      SignalP-noTM
ABE57517.1            0.104  52  0.102  36  0.151   1  0.089   0.096 N  0.570      SignalP-noTM
ABE57518.1            0.101  43  0.089  70  0.131  65  0.051   0.075 N  0.510      SignalP-TM
ABE57519.1            0.162  59  0.088  70  0.104  63  0.055   0.076 N  0.510      SignalP-TM
ABE57520.1            0.887  47  0.889  47  0.924  34  0.638   0.771 Y  0.570      SignalP-noTM
ABE57521.1            0.126  58  0.110  58  0.106  56  0.079   0.095 N  0.570      SignalP-noTM
ABE57522.1            0.116  44  0.103  69  0.143   1  0.089   0.096 N  0.570      SignalP-noTM
ABE57523.1            0.122  21  0.109  21  0.130  48  0.099   0.104 N  0.570      SignalP-noTM
ABE57524.1            0.367  47  0.179  11  0.548   1  0.301   0.224 N  0.510      SignalP-TM
ABE57525.1            0.131  26  0.181  20  0.361  13  0.232   0.205 N  0.570      SignalP-noTM
ABE57526.1            0.142  26  0.139  26  0.200  16  0.123   0.132 N  0.570      SignalP-noTM
ABE57527.1            0.132  65  0.159  18  0.288  32  0.201   0.178 N  0.570      SignalP-noTM
ABE57528.1            0.669  38  0.693  38  0.925  17  0.770   0.729 Y  0.570      SignalP-noTM
ABE57529.1            0.121  59  0.097  11  0.154   1  0.089   0.094 N  0.510      SignalP-TM
ABE57530.1            0.326  25  0.159  25  0.131  45  0.072   0.118 N  0.570      SignalP-noTM
ABE57531.1            0.156   6  0.109  56  0.126  48  0.088   0.099 N  0.570      SignalP-noTM
ABE57532.1            0.150  40  0.190  31  0.331  24  0.235   0.206 N  0.510      SignalP-TM
ABE57533.1            0.785  20  0.582  20  0.694   1  0.487   0.547 Y  0.510      SignalP-TM
ABE57534.1            0.733  29  0.817  29  0.960  25  0.895   0.854 Y  0.570      SignalP-noTM
ABE57535.1            0.165  29  0.161  11  0.317   2  0.267   0.200 N  0.510      SignalP-TM
ABE57536.1            0.253  27  0.471  27  0.962  11  0.909   0.677 Y  0.570      SignalP-noTM
ABE57537.1            0.134  12  0.119  12  0.159   8  0.108   0.114 N  0.570      SignalP-noTM
ABE57538.1            0.116  34  0.104  34  0.130  32  0.079   0.092 N  0.570      SignalP-noTM
ABE57539.1            0.124  21  0.147  11  0.253  10  0.227   0.177 N  0.510      SignalP-TM
ABE57540.1            0.149  57  0.152  13  0.279   6  0.240   0.184 N  0.510      SignalP-TM
ABE57541.1            0.165  28  0.166  12  0.351   1  0.213   0.188 N  0.570      SignalP-noTM
ABE57542.1            0.159  27  0.115  27  0.142  45  0.083   0.100 N  0.570      SignalP-noTM
ABE57543.1            0.113  28  0.105  61  0.120  50  0.088   0.097 N  0.570      SignalP-noTM
ABE57544.1            0.149  20  0.174  46  0.464  44  0.203   0.187 N  0.570      SignalP-noTM
ABE57545.1            0.183  20  0.124  11  0.262   1  0.138   0.130 N  0.570      SignalP-noTM
ABE57546.1            0.124  51  0.219  11  0.595   2  0.491   0.320 N  0.510      SignalP-TM
ABE57547.1            0.771  24  0.840  24  0.948  12  0.915   0.875 Y  0.570      SignalP-noTM
ABE57548.1            0.265  41  0.367  41  0.673  30  0.333   0.355 N  0.510      SignalP-TM
ABE57549.1            0.176  41  0.166  11  0.432   2  0.265   0.213 N  0.570      SignalP-noTM
ABE57550.1            0.248  22  0.216  22  0.502   3  0.280   0.240 N  0.510      SignalP-TM
ABE57551.1            0.779  26  0.754  26  0.891   8  0.793   0.772 Y  0.570      SignalP-noTM
ABE57552.1            0.611  21  0.759  21  0.973  16  0.934   0.841 Y  0.570      SignalP-noTM
ABE57553.1            0.129  24  0.158  24  0.278   7  0.206   0.175 N  0.510      SignalP-TM
ABE57554.1            0.376  61  0.158  44  0.238   8  0.127   0.146 N  0.510      SignalP-TM
ABE57555.1            0.165  50  0.123  50  0.129  38  0.081   0.103 N  0.570      SignalP-noTM
ABE57556.1            0.125  20  0.198  11  0.604   2  0.380   0.284 N  0.570      SignalP-noTM
ABE57557.1            0.806  22  0.828  22  0.905  19  0.827   0.827 Y  0.570      SignalP-noTM
ABE57558.1            0.113  19  0.098  29  0.107  15  0.081   0.090 N  0.570      SignalP-noTM
ABE57559.1            0.123  26  0.116  30  0.165  22  0.085   0.101 N  0.570      SignalP-noTM
ABE57560.1            0.187  41  0.195  41  0.277  35  0.149   0.178 N  0.510      SignalP-TM
ABE57561.1            0.133  38  0.120  38  0.155  35  0.107   0.114 N  0.570      SignalP-noTM
ABE57562.1            0.120  35  0.110  11  0.148   3  0.125   0.117 N  0.570      SignalP-noTM
ABE57563.1            0.146  22  0.145  22  0.189  13  0.124   0.136 N  0.570      SignalP-noTM
ABE57564.1            0.270  32  0.328  32  0.556  18  0.404   0.356 N  0.510      SignalP-TM
ABE57565.1            0.120  39  0.097  11  0.151   1  0.090   0.094 N  0.510      SignalP-TM
ABE57566.1            0.207  46  0.149  46  0.203  36  0.110   0.130 N  0.570      SignalP-noTM
ABE57567.1            0.134  45  0.180  11  0.408   1  0.325   0.233 N  0.510      SignalP-TM
ABE57568.1            0.110  37  0.113  37  0.205  33  0.108   0.111 N  0.570      SignalP-noTM
ABE57569.1            0.280  19  0.152  19  0.136  30  0.091   0.123 N  0.570      SignalP-noTM
ABE57570.1            0.105  50  0.107  67  0.132  25  0.097   0.102 N  0.570      SignalP-noTM
ABE57571.1            0.099  26  0.100  31  0.115  21  0.095   0.098 N  0.510      SignalP-TM
ABE57572.1            0.128  28  0.202  28  0.519  16  0.348   0.271 N  0.570      SignalP-noTM
ABE57573.1            0.149  22  0.125  22  0.192  38  0.095   0.111 N  0.570      SignalP-noTM
ABE57574.1            0.183  27  0.181  27  0.299  26  0.179   0.180 N  0.510      SignalP-TM
ABE57575.1            0.131  35  0.127  11  0.245   3  0.161   0.139 N  0.510      SignalP-TM
ABE57576.1            0.826  24  0.798  24  0.926  20  0.783   0.791 Y  0.570      SignalP-noTM
ABE57577.1            0.153  30  0.122  30  0.144  24  0.097   0.110 N  0.570      SignalP-noTM
ABE57578.1            0.119  62  0.116  11  0.203   3  0.135   0.125 N  0.570      SignalP-noTM
ABE57579.1            0.327  29  0.304  29  0.524   6  0.350   0.321 N  0.510      SignalP-TM
ABE57580.1            0.238  38  0.143  38  0.173   2  0.084   0.121 N  0.510      SignalP-TM
ABE57581.1            0.104  67  0.102  55  0.111  50  0.084   0.093 N  0.570      SignalP-noTM
ABE57582.1            0.621  27  0.734  27  0.969  20  0.853   0.790 Y  0.570      SignalP-noTM
ABE57583.1            0.609  32  0.710  32  0.953  28  0.798   0.752 Y  0.570      SignalP-noTM
ABE57584.1            0.792  23  0.811  23  0.926  19  0.853   0.831 Y  0.570      SignalP-noTM
ABE57585.1            0.136  53  0.120  24  0.152  21  0.117   0.119 N  0.510      SignalP-TM
ABE57586.1            0.168  63  0.137  63  0.203   2  0.103   0.121 N  0.570      SignalP-noTM
ABE57587.1            0.181  42  0.199  42  0.341  34  0.157   0.183 N  0.510      SignalP-TM
ABE57588.1            0.135  39  0.125  39  0.187  26  0.090   0.108 N  0.570      SignalP-noTM
ABE57589.1            0.106  69  0.129  11  0.289   1  0.155   0.141 N  0.570      SignalP-noTM
ABE57590.1            0.116  21  0.114  21  0.129  12  0.108   0.111 N  0.570      SignalP-noTM
ABE57591.1            0.275  30  0.173  30  0.194   1  0.116   0.146 N  0.570      SignalP-noTM
ABE57592.1            0.103  34  0.116  57  0.159  51  0.088   0.103 N  0.570      SignalP-noTM
ABE57593.1            0.121  21  0.128  20  0.174   9  0.132   0.130 N  0.570      SignalP-noTM
ABE57594.1            0.219  20  0.244  20  0.428   2  0.285   0.264 N  0.570      SignalP-noTM
ABE57595.1            0.124  41  0.114  11  0.196   2  0.134   0.123 N  0.570      SignalP-noTM
ABE57596.1            0.342  65  0.181  65  0.220   6  0.120   0.152 N  0.570      SignalP-noTM
ABE57597.1            0.125  33  0.145  12  0.278   4  0.217   0.179 N  0.570      SignalP-noTM
ABE57598.1            0.114  37  0.118  22  0.154   1  0.128   0.123 N  0.570      SignalP-noTM
ABE57599.1            0.108  36  0.109  11  0.185   1  0.110   0.110 N  0.570      SignalP-noTM
ABE57600.1            0.134  29  0.111  11  0.194   3  0.114   0.113 N  0.570      SignalP-noTM
ABE57601.1            0.119  21  0.104  51  0.123  50  0.078   0.091 N  0.570      SignalP-noTM
ABE57602.1            0.746  25  0.791  25  0.970  11  0.897   0.841 Y  0.570      SignalP-noTM
ABE57603.1            0.103  37  0.108  56  0.128  52  0.091   0.100 N  0.570      SignalP-noTM
ABE57604.1            0.149  41  0.147  41  0.277  39  0.153   0.150 N  0.570      SignalP-noTM
ABE57605.1            0.149  26  0.108  26  0.136  34  0.085   0.097 N  0.570      SignalP-noTM
ABE57606.1            0.131  59  0.166  29  0.364   9  0.262   0.201 N  0.510      SignalP-TM
ABE57607.1            0.105  38  0.101  64  0.111  69  0.085   0.093 N  0.570      SignalP-noTM
ABE57608.1            0.411  27  0.451  27  0.634  23  0.477   0.461 N  0.510      SignalP-TM
ABE57609.1            0.111  68  0.117  47  0.199  46  0.107   0.112 N  0.570      SignalP-noTM
ABE57610.1            0.111  26  0.102  42  0.117  37  0.087   0.095 N  0.570      SignalP-noTM
ABE57611.1            0.506  30  0.615  30  0.923   9  0.830   0.716 Y  0.570      SignalP-noTM
ABE57612.1            0.115  25  0.121  15  0.181   5  0.141   0.130 N  0.570      SignalP-noTM
ABE57613.1            0.119  49  0.125  31  0.180  24  0.116   0.122 N  0.510      SignalP-TM
ABE57614.1            0.164  18  0.155  18  0.405   1  0.183   0.165 N  0.510      SignalP-TM
ABE57615.1            0.310  59  0.186  59  0.247   1  0.119   0.155 N  0.570      SignalP-noTM
ABE57616.1            0.102  52  0.098  62  0.112  12  0.090   0.094 N  0.570      SignalP-noTM
ABE57617.1            0.271  20  0.505  20  0.960  15  0.924   0.702 Y  0.570      SignalP-noTM
ABE57618.1            0.792  30  0.831  30  0.960  15  0.901   0.864 Y  0.570      SignalP-noTM
ABE57619.1            0.135  60  0.135  32  0.193  24  0.107   0.125 N  0.510      SignalP-TM
ABE57620.1            0.157  42  0.172  42  0.370  39  0.135   0.154 N  0.570      SignalP-noTM
ABE57621.1            0.775  30  0.702  30  0.877  12  0.719   0.710 Y  0.570      SignalP-noTM
ABE57622.1            0.868  22  0.854  22  0.917  11  0.851   0.853 Y  0.570      SignalP-noTM
ABE57623.1            0.129  48  0.147  35  0.289  31  0.170   0.156 N  0.510      SignalP-TM
ABE57624.1            0.229  34  0.159  11  0.328   5  0.268   0.199 N  0.510      SignalP-TM
ABE57625.1            0.111  62  0.122  12  0.182   7  0.150   0.135 N  0.570      SignalP-noTM
ABE57626.1            0.106  36  0.105  59  0.132   1  0.091   0.098 N  0.570      SignalP-noTM
ABE57627.1            0.208  34  0.141  34  0.222  16  0.142   0.141 N  0.510      SignalP-TM
ABE57628.1            0.110  24  0.173  16  0.409  27  0.296   0.230 N  0.570      SignalP-noTM
ABE57629.1            0.182  29  0.367  29  0.904  19  0.801   0.571 Y  0.570      SignalP-noTM
ABE57630.1            0.108  26  0.111  50  0.135  48  0.105   0.108 N  0.570      SignalP-noTM
ABE57631.1            0.213  39  0.153  39  0.276  38  0.098   0.127 N  0.570      SignalP-noTM
ABE57632.1            0.161  39  0.098  39  0.141   1  0.063   0.085 N  0.510      SignalP-TM
ABE57633.1            0.118  35  0.121  11  0.175   2  0.152   0.133 N  0.510      SignalP-TM
ABE57634.1            0.728  38  0.715  38  0.918  31  0.640   0.680 Y  0.570      SignalP-noTM
ABE57635.1            0.171  29  0.137  47  0.327  45  0.122   0.130 N  0.570      SignalP-noTM
ABE57636.1            0.104  62  0.125  11  0.201   2  0.153   0.138 N  0.570      SignalP-noTM
ABE57637.1            0.113  14  0.122  44  0.169  39  0.105   0.114 N  0.570      SignalP-noTM
ABE57638.1            0.166  58  0.133  58  0.194   1  0.113   0.124 N  0.570      SignalP-noTM
ABE57639.1            0.627  26  0.629  26  0.877  20  0.706   0.665 Y  0.570      SignalP-noTM
ABE57640.1            0.164  45  0.136  14  0.279  13  0.123   0.130 N  0.570      SignalP-noTM
ABE57641.1            0.110  68  0.110  33  0.147   1  0.114   0.112 N  0.570      SignalP-noTM
ABE57642.1            0.138  63  0.117  63  0.121  44  0.083   0.101 N  0.570      SignalP-noTM
ABE57643.1            0.840  32  0.758  32  0.945  14  0.801   0.778 Y  0.570      SignalP-noTM
ABE57644.1            0.112  29  0.156  11  0.412   2  0.226   0.189 N  0.570      SignalP-noTM
ABE57645.1            0.156  35  0.127  35  0.216   3  0.100   0.117 N  0.510      SignalP-TM
ABE57646.1            0.164  47  0.185  11  0.355   9  0.299   0.227 N  0.510      SignalP-TM
ABE57647.1            0.103  36  0.107  11  0.163   1  0.109   0.108 N  0.570      SignalP-noTM
ABE57648.1            0.112  56  0.115  56  0.156  10  0.105   0.110 N  0.570      SignalP-noTM
ABE57649.1            0.149  36  0.253  25  0.643  20  0.398   0.321 N  0.570      SignalP-noTM
ABE57650.1            0.229  12  0.206  12  0.284   9  0.183   0.195 N  0.570      SignalP-noTM
ABE57651.1            0.173  33  0.126  33  0.104  24  0.084   0.106 N  0.570      SignalP-noTM
ABE57652.1            0.240  28  0.148  28  0.202  12  0.128   0.141 N  0.510      SignalP-TM
ABE57653.1            0.149  44  0.153  11  0.318   4  0.254   0.190 N  0.510      SignalP-TM
ABE57654.1            0.811  25  0.783  25  0.951   8  0.837   0.808 Y  0.570      SignalP-noTM
ABE57655.1            0.121  24  0.119  24  0.155   1  0.122   0.120 N  0.570      SignalP-noTM
ABE57656.1            0.124  20  0.130  20  0.213  11  0.135   0.132 N  0.570      SignalP-noTM
ABE57657.1            0.113  42  0.113  11  0.190   1  0.121   0.117 N  0.570      SignalP-noTM
ABE57658.1            0.140  29  0.101  35  0.143   1  0.067   0.088 N  0.510      SignalP-TM
ABE57659.1            0.123  30  0.115  30  0.145  52  0.095   0.106 N  0.570      SignalP-noTM
ABE57660.1            0.139  35  0.128  55  0.188  49  0.116   0.123 N  0.570      SignalP-noTM
ABE57661.1            0.354  37  0.228  37  0.293  36  0.123   0.179 N  0.570      SignalP-noTM
ABE57662.1            0.239  34  0.163  34  0.245  33  0.082   0.125 N  0.570      SignalP-noTM
ABE57663.1            0.159  36  0.162  19  0.264  35  0.166   0.164 N  0.570      SignalP-noTM
ABE57664.1            0.179  42  0.145  11  0.271  22  0.208   0.175 N  0.570      SignalP-noTM
ABE57665.1            0.183  39  0.162  39  0.229  33  0.136   0.150 N  0.570      SignalP-noTM
ABE57666.1            0.521  36  0.647  36  0.979  27  0.738   0.690 Y  0.570      SignalP-noTM
ABE57667.1            0.144  26  0.128  12  0.208   2  0.170   0.144 N  0.510      SignalP-TM
ABE57668.1            0.116  28  0.096  11  0.131   1  0.091   0.094 N  0.510      SignalP-TM
ABE57669.1            0.750  24  0.707  24  0.842   6  0.711   0.709 Y  0.570      SignalP-noTM
ABE57670.1            0.123  25  0.163  25  0.333  23  0.211   0.186 N  0.570      SignalP-noTM
ABE57671.1            0.167  61  0.136  61  0.233   5  0.124   0.130 N  0.570      SignalP-noTM
ABE57672.1            0.758  23  0.675  23  0.895  16  0.661   0.668 Y  0.570      SignalP-noTM
ABE57673.1            0.191  39  0.214  27  0.482  16  0.321   0.264 N  0.570      SignalP-noTM
ABE57674.1            0.172  23  0.141  23  0.153  35  0.110   0.126 N  0.570      SignalP-noTM
ABE57675.1            0.122  22  0.128  11  0.243   2  0.159   0.142 N  0.570      SignalP-noTM
ABE57676.1            0.189  39  0.186  39  0.302  38  0.115   0.160 N  0.510      SignalP-TM
ABE57677.1            0.158  22  0.101  11  0.159   3  0.100   0.101 N  0.510      SignalP-TM
ABE57678.1            0.284  39  0.158  39  0.162  38  0.063   0.123 N  0.510      SignalP-TM
ABE57679.1            0.111  26  0.109  30  0.137  29  0.102   0.106 N  0.570      SignalP-noTM
ABE57680.1            0.125  38  0.126  46  0.226  44  0.113   0.120 N  0.570      SignalP-noTM
ABE57681.1            0.157  29  0.124  29  0.137   6  0.104   0.114 N  0.570      SignalP-noTM
ABE57682.1            0.121  52  0.106  52  0.122  27  0.092   0.099 N  0.570      SignalP-noTM
ABE57683.1            0.176  20  0.176  11  0.456   1  0.292   0.231 N  0.570      SignalP-noTM
ABE57684.1            0.133  27  0.226  15  0.545   3  0.476   0.318 N  0.510      SignalP-TM
ABE57685.1            0.343  20  0.256  20  0.324   2  0.204   0.232 N  0.570      SignalP-noTM
ABE57686.1            0.213  20  0.152  20  0.130  19  0.102   0.128 N  0.570      SignalP-noTM
ABE57687.1            0.206  27  0.150  27  0.145  24  0.099   0.126 N  0.570      SignalP-noTM
ABE57688.1            0.144  26  0.126  26  0.147  25  0.106   0.117 N  0.570      SignalP-noTM
ABE57689.1            0.167  47  0.155  11  0.404   1  0.210   0.181 N  0.570      SignalP-noTM
ABE57690.1            0.128  49  0.150  11  0.347   2  0.227   0.186 N  0.570      SignalP-noTM
ABE57691.1            0.107  38  0.104  11  0.122   7  0.109   0.107 N  0.570      SignalP-noTM
ABE57692.1            0.165  18  0.190  18  0.427   1  0.258   0.222 N  0.570      SignalP-noTM
ABE57693.1            0.152  34  0.201  34  0.565  32  0.208   0.204 N  0.570      SignalP-noTM
ABE57694.1            0.492  20  0.686  20  0.964  10  0.949   0.809 Y  0.570      SignalP-noTM
ABE57695.1            0.136  45  0.168  11  0.360   2  0.294   0.214 N  0.510      SignalP-TM
ABE57696.1            0.370  28  0.157  28  0.190   1  0.068   0.124 N  0.510      SignalP-TM
ABE57697.1            0.105  18  0.108  55  0.136  53  0.100   0.104 N  0.570      SignalP-noTM
ABE57698.1            0.130  44  0.118  44  0.207  43  0.084   0.102 N  0.570      SignalP-noTM
ABE57699.1            0.126  41  0.104  35  0.124   6  0.098   0.101 N  0.570      SignalP-noTM
ABE57700.1            0.133  31  0.124  31  0.256   2  0.118   0.121 N  0.570      SignalP-noTM
ABE57701.1            0.115  23  0.106  44  0.140   8  0.097   0.102 N  0.570      SignalP-noTM
ABE57702.1            0.121  29  0.128  29  0.236   2  0.141   0.134 N  0.570      SignalP-noTM
ABE57703.1            0.133  38  0.143  38  0.217   8  0.148   0.145 N  0.510      SignalP-TM
ABE57704.1            0.676  24  0.783  24  0.948  18  0.912   0.844 Y  0.570      SignalP-noTM
ABE57705.1            0.137  40  0.108  40  0.116  68  0.086   0.098 N  0.570      SignalP-noTM
ABE57706.1            0.113  42  0.109  42  0.132  41  0.107   0.108 N  0.570      SignalP-noTM
ABE57707.1            0.316  28  0.183  28  0.250   5  0.133   0.160 N  0.570      SignalP-noTM
ABE57708.1            0.109  21  0.104  11  0.166   1  0.104   0.104 N  0.570      SignalP-noTM
ABE57709.1            0.162  25  0.185  25  0.373   1  0.226   0.204 N  0.570      SignalP-noTM
ABE57710.1            0.104  36  0.107  36  0.147  24  0.093   0.101 N  0.570      SignalP-noTM
ABE57711.1            0.116  47  0.117  47  0.176   3  0.116   0.117 N  0.570      SignalP-noTM
ABE57712.1            0.153  25  0.108  39  0.151  32  0.081   0.098 N  0.510      SignalP-TM
ABE57713.1            0.832  26  0.773  26  0.907   6  0.795   0.783 Y  0.570      SignalP-noTM
ABE57714.1            0.115  70  0.104  70  0.129   3  0.087   0.096 N  0.570      SignalP-noTM
ABE57715.1            0.409  22  0.425  22  0.608   1  0.486   0.454 N  0.570      SignalP-noTM
ABE57716.1            0.120  33  0.112  33  0.127  60  0.095   0.104 N  0.570      SignalP-noTM
ABE57717.1            0.114  45  0.104  34  0.118  31  0.088   0.097 N  0.570      SignalP-noTM
ABE57718.1            0.157  29  0.123  29  0.133  16  0.103   0.113 N  0.570      SignalP-noTM
ABE57719.1            0.107  23  0.120  11  0.232   2  0.134   0.127 N  0.570      SignalP-noTM
ABE57720.1            0.119  32  0.127  32  0.168  27  0.105   0.117 N  0.570      SignalP-noTM
ABE57721.1            0.143  23  0.108  39  0.184   2  0.099   0.104 N  0.570      SignalP-noTM
ABE57722.1            0.179  35  0.206  35  0.391  33  0.256   0.225 N  0.510      SignalP-TM
ABE57723.1            0.129  32  0.126  11  0.205   2  0.165   0.144 N  0.570      SignalP-noTM
ABE57724.1            0.114  63  0.108  63  0.158  62  0.079   0.097 N  0.510      SignalP-TM
ABE57725.1            0.776  27  0.825  27  0.974  20  0.909   0.865 Y  0.570      SignalP-noTM
ABE57726.1            0.211  10  0.131  43  0.201  60  0.093   0.117 N  0.510      SignalP-TM
ABE57727.1            0.120  58  0.106  58  0.120  39  0.092   0.100 N  0.570      SignalP-noTM
ABE57728.1            0.193  22  0.144  22  0.133  17  0.106   0.126 N  0.570      SignalP-noTM
ABE57729.1            0.187  40  0.241  11  0.700   2  0.567   0.394 N  0.570      SignalP-noTM
ABE57730.1            0.134  29  0.122  29  0.160  26  0.097   0.110 N  0.570      SignalP-noTM
ABE57731.1            0.168  29  0.208  20  0.496   3  0.334   0.267 N  0.570      SignalP-noTM
ABE57732.1            0.177  18  0.175  18  0.238   9  0.153   0.165 N  0.570      SignalP-noTM
ABE57733.1            0.119  53  0.116  53  0.159  45  0.104   0.110 N  0.570      SignalP-noTM
ABE57734.1            0.119   8  0.143  11  0.260   1  0.205   0.172 N  0.570      SignalP-noTM
ABE57735.1            0.108  45  0.108  69  0.153  64  0.072   0.095 N  0.510      SignalP-TM
ABE57736.1            0.177  27  0.115  11  0.204   1  0.127   0.119 N  0.510      SignalP-TM
ABE57737.1            0.107  42  0.106  42  0.124  24  0.089   0.098 N  0.570      SignalP-noTM
ABE57738.1            0.114  64  0.108  30  0.152  43  0.080   0.098 N  0.510      SignalP-TM
ABE57739.1            0.116  17  0.116  11  0.178   1  0.132   0.123 N  0.570      SignalP-noTM
ABE57740.1            0.105  59  0.137  11  0.230   1  0.183   0.159 N  0.570      SignalP-noTM
ABE57741.1            0.102  33  0.101  53  0.114   8  0.089   0.096 N  0.570      SignalP-noTM
ABE57742.1            0.111  52  0.118  11  0.215   1  0.127   0.122 N  0.570      SignalP-noTM
ABE57743.1            0.149  27  0.186  27  0.439   1  0.253   0.217 N  0.570      SignalP-noTM
ABE57744.1            0.135  43  0.121  11  0.220   3  0.150   0.135 N  0.570      SignalP-noTM
ABE57745.1            0.116  25  0.174  11  0.349   7  0.303   0.235 N  0.570      SignalP-noTM
ABE57746.1            0.130  25  0.133  12  0.257   1  0.171   0.151 N  0.570      SignalP-noTM
ABE57747.1            0.113  65  0.108  65  0.138  53  0.083   0.096 N  0.570      SignalP-noTM
ABE57748.1            0.640  21  0.754  21  0.945   1  0.906   0.826 Y  0.570      SignalP-noTM
ABE57749.1            0.198  22  0.238  22  0.563   3  0.376   0.289 N  0.510      SignalP-TM
ABE57750.1            0.159  10  0.104  67  0.141  59  0.072   0.092 N  0.510      SignalP-TM
ABE57751.1            0.172  28  0.167  28  0.313   1  0.192   0.179 N  0.570      SignalP-noTM
ABE57752.1            0.146  43  0.128  43  0.185  32  0.096   0.117 N  0.510      SignalP-TM
ABE57753.1            0.155  30  0.125  30  0.136  29  0.088   0.111 N  0.510      SignalP-TM
ABE57754.1            0.109  43  0.123  12  0.167   5  0.154   0.138 N  0.570      SignalP-noTM
ABE57755.1            0.293  29  0.167  29  0.154  26  0.083   0.136 N  0.510      SignalP-TM
ABE57756.1            0.194  33  0.182  33  0.281  25  0.133   0.164 N  0.510      SignalP-TM
ABE57757.1            0.110  36  0.112  70  0.172  66  0.075   0.098 N  0.510      SignalP-TM
ABE57758.1            0.170  22  0.138  22  0.150  52  0.105   0.122 N  0.570      SignalP-noTM
ABE57759.1            0.756  24  0.800  24  0.881  16  0.831   0.814 Y  0.570      SignalP-noTM
ABE57760.1            0.140  19  0.172  11  0.472   1  0.286   0.225 N  0.570      SignalP-noTM
ABE57761.1            0.122  65  0.104  65  0.106   3  0.083   0.094 N  0.570      SignalP-noTM
ABE57762.1            0.112  25  0.106  11  0.141   3  0.119   0.111 N  0.510      SignalP-TM
ABE57763.1            0.120  28  0.173  15  0.436  10  0.295   0.231 N  0.570      SignalP-noTM
ABE57764.1            0.388  22  0.291  22  0.396   1  0.265   0.281 N  0.510      SignalP-TM
ABE57765.1            0.107  13  0.135  11  0.257   2  0.182   0.157 N  0.570      SignalP-noTM
ABE57766.1            0.213  32  0.154  32  0.267   5  0.137   0.146 N  0.570      SignalP-noTM
ABE57767.1            0.130  31  0.108  61  0.132  50  0.092   0.101 N  0.570      SignalP-noTM
ABE57768.1            0.144  70  0.113  70  0.109  20  0.084   0.099 N  0.570      SignalP-noTM
ABE57769.1            0.166  60  0.124  60  0.111  31  0.090   0.108 N  0.570      SignalP-noTM
ABE57770.1            0.310  35  0.205  35  0.193  52  0.125   0.175 N  0.510      SignalP-TM
ABE57771.1            0.108  21  0.122  11  0.180   3  0.148   0.134 N  0.570      SignalP-noTM
ABE57772.1            0.162  27  0.173  18  0.407  13  0.296   0.231 N  0.570      SignalP-noTM
ABE57773.1            0.109  39  0.112  23  0.152  14  0.118   0.115 N  0.570      SignalP-noTM
ABE57774.1            0.117  25  0.124  46  0.168  44  0.097   0.111 N  0.570      SignalP-noTM
ABE57775.1            0.134  27  0.124  52  0.182  45  0.098   0.112 N  0.570      SignalP-noTM
ABE57776.1            0.116  30  0.137  20  0.283   2  0.187   0.160 N  0.570      SignalP-noTM
ABE57777.1            0.111  37  0.113  45  0.156  36  0.095   0.105 N  0.570      SignalP-noTM
ABE57778.1            0.102  65  0.148  12  0.275  11  0.219   0.181 N  0.570      SignalP-noTM
ABE57779.1            0.106  39  0.114  12  0.146   3  0.129   0.121 N  0.570      SignalP-noTM
ABE57780.1            0.111  40  0.184  11  0.536   2  0.325   0.250 N  0.570      SignalP-noTM
ABE57781.1            0.160  42  0.121  42  0.188   4  0.101   0.112 N  0.570      SignalP-noTM
ABE57782.1            0.104  22  0.124  11  0.246   1  0.142   0.133 N  0.570      SignalP-noTM
ABE57783.1            0.112  59  0.136  11  0.242   1  0.178   0.155 N  0.570      SignalP-noTM
ABE57784.1            0.114  39  0.115  47  0.129  38  0.094   0.105 N  0.570      SignalP-noTM
ABE57785.1            0.317  23  0.223  23  0.251  15  0.166   0.196 N  0.570      SignalP-noTM
ABE57786.1            0.101   3  0.130  11  0.258   1  0.157   0.143 N  0.570      SignalP-noTM
ABE57787.1            0.119  23  0.144  54  0.262  48  0.138   0.141 N  0.570      SignalP-noTM
ABE57788.1            0.241  59  0.158  59  0.201   6  0.115   0.138 N  0.570      SignalP-noTM
ABE57789.1            0.116  24  0.113  11  0.194   1  0.118   0.115 N  0.570      SignalP-noTM
ABE57790.1            0.101  65  0.162  17  0.345   4  0.270   0.213 N  0.570      SignalP-noTM
ABE57791.1            0.101  36  0.102  15  0.130   6  0.100   0.101 N  0.570      SignalP-noTM
ABE57792.1            0.125  49  0.111  49  0.127  33  0.099   0.105 N  0.570      SignalP-noTM
ABE57793.1            0.169  34  0.141  34  0.161  32  0.113   0.127 N  0.570      SignalP-noTM
ABE57794.1            0.104  42  0.112  48  0.151  43  0.108   0.110 N  0.570      SignalP-noTM
ABE57795.1            0.133  24  0.117  24  0.153  23  0.096   0.107 N  0.570      SignalP-noTM
ABE57796.1            0.144  37  0.111  37  0.122  45  0.091   0.102 N  0.570      SignalP-noTM
ABE57797.1            0.123  20  0.140  20  0.215  19  0.152   0.145 N  0.570      SignalP-noTM
ABE57798.1            0.176  40  0.145  11  0.292   1  0.201   0.172 N  0.570      SignalP-noTM
ABE57799.1            0.113  39  0.154  11  0.282   1  0.235   0.192 N  0.570      SignalP-noTM
ABE57800.1            0.106  38  0.114  38  0.159  34  0.115   0.115 N  0.570      SignalP-noTM
ABE57801.1            0.103  48  0.135  11  0.262   2  0.174   0.153 N  0.570      SignalP-noTM
ABE57802.1            0.100  37  0.100  11  0.112   6  0.102   0.101 N  0.570      SignalP-noTM
ABE57803.1            0.103  49  0.117  42  0.192   1  0.107   0.113 N  0.510      SignalP-TM
ABE57804.1            0.101  28  0.167  11  0.320   9  0.279   0.220 N  0.570      SignalP-noTM
ABE57805.1            0.366  31  0.219  31  0.231  30  0.121   0.173 N  0.570      SignalP-noTM
ABE57806.1            0.109  30  0.194  18  0.506  14  0.357   0.271 N  0.570      SignalP-noTM
ABE57807.1            0.100  31  0.130  11  0.244   2  0.164   0.146 N  0.570      SignalP-noTM
ABE57808.1            0.166  56  0.140  56  0.215  54  0.104   0.123 N  0.570      SignalP-noTM
ABE57809.1            0.114  20  0.190  20  0.509  12  0.300   0.242 N  0.570      SignalP-noTM
ABE57810.1            0.252  42  0.185  42  0.242  40  0.119   0.154 N  0.570      SignalP-noTM
ABE57811.1            0.197  39  0.198  39  0.333  34  0.145   0.178 N  0.510      SignalP-TM
ABE57812.1            0.105  23  0.114  51  0.160  45  0.118   0.116 N  0.570      SignalP-noTM
ABE57813.1            0.351  44  0.299  44  0.582  40  0.151   0.229 N  0.570      SignalP-noTM
ABE57814.1            0.181  19  0.146  19  0.164   1  0.124   0.136 N  0.570      SignalP-noTM
ABE57815.1            0.128  43  0.165  43  0.411  40  0.139   0.153 N  0.570      SignalP-noTM
ABE57816.1            0.148  48  0.155  48  0.264  47  0.123   0.140 N  0.570      SignalP-noTM
ABE57817.1            0.111  55  0.117  11  0.193   2  0.140   0.126 N  0.510      SignalP-TM
ABE57818.1            0.130  25  0.158  25  0.394   1  0.193   0.174 N  0.570      SignalP-noTM
ABE57819.1            0.124  54  0.113  54  0.183   1  0.099   0.106 N  0.570      SignalP-noTM
ABE57820.1            0.117  34  0.166  11  0.348   8  0.292   0.213 N  0.510      SignalP-TM
ABE57821.1            0.149  27  0.174  18  0.338  12  0.279   0.213 N  0.510      SignalP-TM
ABE57822.1            0.105  40  0.129  28  0.237  17  0.151   0.139 N  0.570      SignalP-noTM
ABE57823.1            0.145  33  0.164  33  0.286  39  0.158   0.161 N  0.570      SignalP-noTM
ABE57824.1            0.399  22  0.373  22  0.586  19  0.362   0.368 N  0.570      SignalP-noTM
ABE57825.1            0.164  26  0.153  11  0.323   4  0.229   0.189 N  0.570      SignalP-noTM
ABE57826.1            0.100   3  0.108  32  0.127  26  0.101   0.105 N  0.570      SignalP-noTM
ABE57827.1            0.116  26  0.128  26  0.236  42  0.134   0.131 N  0.570      SignalP-noTM
ABE57828.1            0.112  33  0.118  33  0.168  31  0.109   0.114 N  0.570      SignalP-noTM
ABE57829.1            0.123  16  0.121  16  0.159  11  0.116   0.119 N  0.570      SignalP-noTM
ABE57830.1            0.133  38  0.122  38  0.186   4  0.120   0.121 N  0.570      SignalP-noTM
ABE57831.1            0.221  37  0.177  37  0.334  35  0.110   0.145 N  0.570      SignalP-noTM
ABE57832.1            0.117  22  0.184  17  0.401   7  0.312   0.231 N  0.510      SignalP-TM
ABE57833.1            0.134  21  0.122  11  0.204   2  0.148   0.132 N  0.510      SignalP-TM
ABE57834.1            0.121  28  0.133  39  0.247  38  0.129   0.131 N  0.570      SignalP-noTM
ABE57835.1            0.203  24  0.224  24  0.487  10  0.299   0.259 N  0.570      SignalP-noTM
ABE57836.1            0.101  59  0.113  14  0.168   5  0.128   0.120 N  0.570      SignalP-noTM
ABE57837.1            0.109  34  0.110  18  0.153   8  0.112   0.111 N  0.570      SignalP-noTM
ABE57838.1            0.102  25  0.101  67  0.116   8  0.094   0.098 N  0.570      SignalP-noTM
ABE57839.1            0.196  66  0.166  17  0.381  11  0.263   0.211 N  0.570      SignalP-noTM
ABE57840.1            0.107  46  0.122  32  0.189  27  0.133   0.127 N  0.570      SignalP-noTM
ABE57841.1            0.120   9  0.128  44  0.218  41  0.097   0.116 N  0.510      SignalP-TM
ABE57842.1            0.140  19  0.112  40  0.175  36  0.100   0.106 N  0.570      SignalP-noTM
ABE57843.1            0.112  63  0.103  12  0.123   4  0.110   0.106 N  0.570      SignalP-noTM
ABE57844.1            0.252  43  0.177  43  0.178  10  0.109   0.152 N  0.510      SignalP-TM
ABE57845.1            0.114  35  0.113  35  0.128   1  0.099   0.106 N  0.570      SignalP-noTM
ABE57846.1            0.108  19  0.109  38  0.165   1  0.105   0.107 N  0.570      SignalP-noTM
ABE57847.1            0.146  37  0.135  11  0.227   4  0.195   0.157 N  0.510      SignalP-TM
ABE57848.1            0.141  36  0.159  45  0.301  42  0.125   0.147 N  0.510      SignalP-TM
ABE57849.1            0.213  33  0.151  33  0.218  32  0.120   0.140 N  0.510      SignalP-TM
ABE57850.1            0.196  27  0.146  27  0.229   2  0.134   0.141 N  0.510      SignalP-TM
ABE57851.1            0.167  31  0.139  31  0.210   6  0.128   0.135 N  0.510      SignalP-TM
ABE57852.1            0.324  44  0.290  44  0.385  37  0.168   0.245 N  0.510      SignalP-TM
ABE57853.1            0.112  27  0.115  11  0.200   1  0.128   0.119 N  0.510      SignalP-TM
ABE57854.1            0.614  29  0.395  29  0.368  10  0.259   0.344 N  0.510      SignalP-TM
ABE57855.1            0.152  27  0.144  27  0.258  23  0.153   0.148 N  0.510      SignalP-TM
ABE57856.1            0.122  35  0.130  35  0.186  34  0.133   0.131 N  0.510      SignalP-TM
ABE57857.1            0.139  26  0.115  26  0.117  23  0.088   0.103 N  0.570      SignalP-noTM
ABE57858.1            0.528  21  0.678  21  0.913   8  0.874   0.770 Y  0.570      SignalP-noTM
ABE57859.1            0.140   9  0.099  25  0.118   9  0.091   0.095 N  0.570      SignalP-noTM
ABE57860.1            0.234  36  0.150  36  0.195   4  0.114   0.133 N  0.570      SignalP-noTM
ABE57861.1            0.118  28  0.138  11  0.249   5  0.192   0.163 N  0.570      SignalP-noTM
ABE57862.1            0.225  24  0.296  24  0.488  13  0.397   0.333 N  0.510      SignalP-TM
ABE57863.1            0.118  22  0.112  22  0.133  13  0.101   0.107 N  0.570      SignalP-noTM
ABE57864.1            0.112  18  0.115  36  0.161  28  0.118   0.116 N  0.570      SignalP-noTM
ABE57865.1            0.124  27  0.119  27  0.229   1  0.118   0.119 N  0.570      SignalP-noTM
ABE57866.1            0.252  33  0.172  33  0.212  30  0.128   0.151 N  0.570      SignalP-noTM
ABE57867.1            0.118  29  0.132  70  0.197  66  0.109   0.124 N  0.510      SignalP-TM
ABE57868.1            0.108  26  0.134  21  0.257  11  0.155   0.144 N  0.570      SignalP-noTM
ABE57869.1            0.102  19  0.118  22  0.178  10  0.119   0.119 N  0.570      SignalP-noTM
ABE57870.1            0.156  24  0.163  24  0.210   2  0.176   0.169 N  0.570      SignalP-noTM
ABE57871.1            0.178  21  0.397  21  0.929   5  0.894   0.630 Y  0.570      SignalP-noTM
ABE57872.1            0.107  46  0.119  37  0.168  25  0.123   0.121 N  0.570      SignalP-noTM
ABE57873.1            0.175  32  0.136  32  0.229   1  0.118   0.128 N  0.570      SignalP-noTM
ABE57874.1            0.113  28  0.103  28  0.103  20  0.086   0.095 N  0.570      SignalP-noTM
ABE57875.1            0.136  36  0.116  19  0.183   8  0.113   0.115 N  0.570      SignalP-noTM
ABE57876.1            0.111  38  0.122  38  0.165  10  0.126   0.124 N  0.570      SignalP-noTM
ABE57877.1            0.204  39  0.199  39  0.313  34  0.162   0.182 N  0.570      SignalP-noTM
ABE57878.1            0.121  31  0.109  21  0.156   1  0.109   0.109 N  0.570      SignalP-noTM
ABE57879.1            0.123  37  0.112  37  0.112  28  0.088   0.101 N  0.570      SignalP-noTM
ABE57880.1            0.187  20  0.147  20  0.169  17  0.114   0.131 N  0.570      SignalP-noTM
ABE57881.1            0.110  58  0.096  69  0.106  69  0.080   0.088 N  0.570      SignalP-noTM
ABE57882.1            0.109  51  0.101  33  0.103  23  0.081   0.092 N  0.570      SignalP-noTM
ABE57883.1            0.133  23  0.164  11  0.386   1  0.265   0.201 N  0.510      SignalP-TM
ABE57884.1            0.117  18  0.111  53  0.192  50  0.094   0.103 N  0.570      SignalP-noTM
ABE57885.1            0.115  65  0.104  11  0.160   2  0.108   0.106 N  0.570      SignalP-noTM
ABE57886.1            0.158  32  0.143  11  0.264   1  0.206   0.167 N  0.510      SignalP-TM
ABE57887.1            0.191  35  0.205  35  0.371  27  0.200   0.203 N  0.570      SignalP-noTM
ABE57888.1            0.263  38  0.275  38  0.737  46  0.146   0.214 N  0.570      SignalP-noTM
ABE57889.1            0.387  52  0.497  52  0.861  40  0.425   0.463 N  0.570      SignalP-noTM
ABE57890.1            0.141  18  0.104  67  0.114  47  0.085   0.095 N  0.570      SignalP-noTM
ABE57891.1            0.119  51  0.104  51  0.103  53  0.075   0.090 N  0.570      SignalP-noTM
ABE57892.1            0.291  44  0.220  44  0.535   1  0.195   0.208 N  0.570      SignalP-noTM
ABE57893.1            0.123  39  0.137  39  0.230  28  0.126   0.132 N  0.570      SignalP-noTM
ABE57894.1            0.269  38  0.175  38  0.172  51  0.111   0.151 N  0.510      SignalP-TM
ABE57895.1            0.141  33  0.108  66  0.135  65  0.061   0.091 N  0.510      SignalP-TM
ABE57896.1            0.834  28  0.842  28  0.955  21  0.875   0.857 Y  0.570      SignalP-noTM
ABE57897.1            0.107  64  0.101  64  0.121   1  0.085   0.093 N  0.570      SignalP-noTM
ABE57898.1            0.133  27  0.114  11  0.196   1  0.123   0.118 N  0.570      SignalP-noTM
ABE57899.1            0.775  24  0.855  24  0.977  20  0.947   0.898 Y  0.570      SignalP-noTM
ABE57900.1            0.147  23  0.159  23  0.343   2  0.189   0.173 N  0.570      SignalP-noTM
ABE57901.1            0.106  49  0.099  49  0.113   2  0.086   0.093 N  0.570      SignalP-noTM
ABE57902.1            0.121  41  0.135  11  0.283   7  0.197   0.164 N  0.570      SignalP-noTM
ABE57903.1            0.113  57  0.128  57  0.175  47  0.123   0.125 N  0.570      SignalP-noTM
ABE57904.1            0.115  20  0.099  20  0.107  10  0.079   0.090 N  0.570      SignalP-noTM
ABE57905.1            0.162  57  0.126  57  0.174  32  0.116   0.121 N  0.570      SignalP-noTM
ABE57906.1            0.118   9  0.105  49  0.135   4  0.095   0.100 N  0.570      SignalP-noTM
ABE57907.1            0.204  50  0.175  36  0.380   5  0.272   0.211 N  0.510      SignalP-TM
ABE57908.1            0.121  27  0.115  11  0.170   1  0.128   0.121 N  0.570      SignalP-noTM
ABE57909.1            0.782  26  0.766  26  0.883  19  0.779   0.772 Y  0.570      SignalP-noTM
ABE57910.1            0.128  28  0.146  28  0.234  23  0.132   0.140 N  0.570      SignalP-noTM
ABE57911.1            0.718  26  0.646  26  0.862  20  0.679   0.662 Y  0.570      SignalP-noTM
ABE57912.1            0.189  24  0.176  24  0.258  22  0.174   0.175 N  0.570      SignalP-noTM
ABE57913.1            0.118  57  0.142  21  0.214  17  0.164   0.150 N  0.510      SignalP-TM
ABE57914.1            0.190  21  0.207  11  0.575   2  0.443   0.294 N  0.510      SignalP-TM
ABE57915.1            0.115  57  0.116  43  0.166  34  0.096   0.109 N  0.510      SignalP-TM
ABE57916.1            0.106  21  0.101  42  0.111  46  0.087   0.095 N  0.570      SignalP-noTM
ABE57917.1            0.242  25  0.213  25  0.490   5  0.280   0.238 N  0.510      SignalP-TM
ABE57918.1            0.111  61  0.109  61  0.147  53  0.092   0.101 N  0.570      SignalP-noTM
ABE57919.1            0.171  33  0.149  33  0.277   2  0.126   0.139 N  0.570      SignalP-noTM
ABE57920.1            0.161  43  0.142  43  0.166  41  0.112   0.128 N  0.570      SignalP-noTM
ABE57921.1            0.101  27  0.122  11  0.184   2  0.147   0.134 N  0.570      SignalP-noTM
ABE57922.1            0.122  35  0.132  35  0.205  27  0.123   0.128 N  0.570      SignalP-noTM
ABE57923.1            0.244  26  0.148  26  0.101  21  0.082   0.117 N  0.570      SignalP-noTM
ABE57924.1            0.142  35  0.140  35  0.251  31  0.112   0.127 N  0.570      SignalP-noTM
ABE57925.1            0.108   3  0.132  47  0.220  39  0.121   0.127 N  0.570      SignalP-noTM
ABE57926.1            0.107   3  0.102  36  0.132   1  0.103   0.102 N  0.570      SignalP-noTM
ABE57927.1            0.116  34  0.115  18  0.176  12  0.119   0.117 N  0.570      SignalP-noTM
ABE57928.1            0.109  35  0.105  56  0.133   2  0.099   0.103 N  0.570      SignalP-noTM
ABE57929.1            0.134  32  0.114  12  0.164   1  0.118   0.116 N  0.570      SignalP-noTM
ABE57930.1            0.174  31  0.175  11  0.391   1  0.309   0.224 N  0.510      SignalP-TM
ABE57931.1            0.104  35  0.107  29  0.170  15  0.108   0.108 N  0.570      SignalP-noTM
ABE57932.1            0.131  25  0.110  11  0.186   1  0.115   0.112 N  0.510      SignalP-TM
ABE57933.1            0.740  34  0.828  34  0.977  21  0.800   0.815 Y  0.570      SignalP-noTM
ABE57934.1            0.787  23  0.827  23  0.924  19  0.859   0.842 Y  0.570      SignalP-noTM
ABE57935.1            0.105  21  0.122  11  0.216   1  0.140   0.130 N  0.570      SignalP-noTM
ABE57936.1            0.121  69  0.118  12  0.156   9  0.141   0.128 N  0.570      SignalP-noTM
ABE57937.1            0.102  52  0.107  40  0.123  32  0.084   0.096 N  0.570      SignalP-noTM
ABE57938.1            0.129  23  0.126  23  0.175  22  0.121   0.124 N  0.570      SignalP-noTM
ABE57939.1            0.173  18  0.129  49  0.177  43  0.097   0.114 N  0.570      SignalP-noTM
ABE57940.1            0.119  30  0.117  11  0.186   1  0.135   0.126 N  0.570      SignalP-noTM
ABE57941.1            0.119  35  0.111  35  0.120  38  0.082   0.097 N  0.570      SignalP-noTM
ABE57942.1            0.172  48  0.168  48  0.270   2  0.150   0.161 N  0.510      SignalP-TM
ABE57943.1            0.145  38  0.191  11  0.440   1  0.353   0.267 N  0.570      SignalP-noTM
ABE57944.1            0.132  68  0.161  48  0.291  47  0.136   0.149 N  0.570      SignalP-noTM
ABE57945.1            0.204  50  0.204  11  0.572   1  0.395   0.294 N  0.570      SignalP-noTM
ABE57946.1            0.107  44  0.097  70  0.104   1  0.083   0.090 N  0.570      SignalP-noTM
ABE57947.1            0.119  39  0.131  17  0.305   9  0.152   0.141 N  0.570      SignalP-noTM
ABE57948.1            0.222  60  0.140  60  0.139   1  0.098   0.120 N  0.570      SignalP-noTM
ABE57949.1            0.105  20  0.106  11  0.136   7  0.115   0.110 N  0.570      SignalP-noTM
ABE57950.1            0.117  46  0.098  66  0.118  45  0.081   0.090 N  0.570      SignalP-noTM
ABE57951.1            0.215  57  0.161  57  0.199   8  0.128   0.149 N  0.510      SignalP-TM
ABE57952.1            0.134  39  0.115  39  0.115  22  0.089   0.103 N  0.570      SignalP-noTM
ABE57953.1            0.329  47  0.172  47  0.132  40  0.087   0.140 N  0.510      SignalP-TM
ABE57954.1            0.128  29  0.125  29  0.166  24  0.109   0.119 N  0.510      SignalP-TM
ABE57955.1            0.110  44  0.103  44  0.140   3  0.085   0.096 N  0.510      SignalP-TM
ABE57956.1            0.148  19  0.098  69  0.105  24  0.081   0.090 N  0.570      SignalP-noTM
ABE57957.1            0.108  49  0.196  11  0.590   1  0.355   0.271 N  0.570      SignalP-noTM
ABE57958.1            0.223  22  0.278  22  0.572  11  0.415   0.342 N  0.570      SignalP-noTM
ABE57959.1            0.127  47  0.118  47  0.153  46  0.092   0.106 N  0.570      SignalP-noTM
ABE57960.1            0.109  45  0.117  11  0.207   3  0.129   0.123 N  0.570      SignalP-noTM
ABE57961.1            0.142  24  0.119  24  0.143  23  0.086   0.104 N  0.570      SignalP-noTM
ABE57962.1            0.135  17  0.140  55  0.224   1  0.136   0.138 N  0.570      SignalP-noTM
ABE57963.1            0.201  52  0.168  12  0.388   4  0.294   0.215 N  0.510      SignalP-TM
ABE57964.1            0.120  27  0.101  27  0.103  12  0.083   0.093 N  0.570      SignalP-noTM
ABE57965.1            0.105  31  0.184  11  0.462   2  0.324   0.250 N  0.570      SignalP-noTM
ABE57966.1            0.142  29  0.160  11  0.321   6  0.267   0.210 N  0.570      SignalP-noTM
ABE57967.1            0.109  53  0.103  70  0.110  63  0.087   0.096 N  0.570      SignalP-noTM
ABE57968.1            0.799  25  0.712  25  0.782  23  0.578   0.662 Y  0.510      SignalP-TM
ABE57969.1            0.188  26  0.194  26  0.376   1  0.261   0.219 N  0.510      SignalP-TM
ABE57970.1            0.106  24  0.141  11  0.248   1  0.196   0.167 N  0.570      SignalP-noTM
ABE57971.1            0.159  47  0.140  47  0.188  19  0.125   0.135 N  0.510      SignalP-TM
ABE57972.1            0.127  57  0.112  57  0.118  56  0.069   0.096 N  0.510      SignalP-TM
ABE57973.1            0.112  34  0.167  25  0.347  23  0.249   0.198 N  0.510      SignalP-TM
ABE57974.1            0.202  28  0.310  28  0.652  22  0.392   0.340 N  0.510      SignalP-TM
ABE57975.1            0.158  26  0.144  26  0.204  25  0.135   0.140 N  0.570      SignalP-noTM
ABE57976.1            0.113  37  0.115  55  0.175  47  0.097   0.107 N  0.570      SignalP-noTM
ABE57977.1            0.171  50  0.124  50  0.115   3  0.085   0.106 N  0.570      SignalP-noTM
ABE57978.1            0.107  44  0.104  67  0.113  14  0.091   0.098 N  0.570      SignalP-noTM
ABE57979.1            0.378  26  0.401  26  0.636  11  0.460   0.429 N  0.570      SignalP-noTM
ABE57980.1            0.123  37  0.136  33  0.288  12  0.156   0.146 N  0.570      SignalP-noTM
ABE57981.1            0.289  24  0.170  24  0.138  35  0.086   0.130 N  0.570      SignalP-noTM
ABE57982.1            0.107  55  0.115  11  0.171   1  0.130   0.122 N  0.570      SignalP-noTM
ABE57983.1            0.117   7  0.109  14  0.176   4  0.114   0.111 N  0.570      SignalP-noTM
ABE57984.1            0.151  18  0.127  18  0.179  43  0.100   0.114 N  0.570      SignalP-noTM
ABE57985.1            0.112   3  0.116  40  0.153  39  0.098   0.109 N  0.510      SignalP-TM
ABE57986.1            0.110  49  0.110  11  0.161   4  0.120   0.114 N  0.570      SignalP-noTM
ABE57987.1            0.139  31  0.125  31  0.126  30  0.103   0.115 N  0.570      SignalP-noTM
ABE57988.1            0.104  50  0.111  23  0.138  19  0.117   0.113 N  0.570      SignalP-noTM
ABE57989.1            0.101  26  0.110  65  0.139  19  0.111   0.110 N  0.570      SignalP-noTM
ABE57990.1            0.480  24  0.590  24  0.901  12  0.778   0.679 Y  0.570      SignalP-noTM
ABE57991.1            0.565  28  0.661  28  0.923  13  0.837   0.743 Y  0.570      SignalP-noTM
ABE57992.1            0.164  31  0.118  31  0.143  30  0.084   0.102 N  0.570      SignalP-noTM
ABE57993.1            0.198  40  0.211  40  0.447  18  0.295   0.242 N  0.510      SignalP-TM
ABE57994.1            0.122  47  0.110  47  0.155   2  0.101   0.106 N  0.570      SignalP-noTM
ABE57995.1            0.753  23  0.816  23  0.953  11  0.887   0.849 Y  0.570      SignalP-noTM
ABE57996.1            0.106  36  0.126  14  0.193   7  0.163   0.139 N  0.510      SignalP-TM
ABE57997.1            0.133  43  0.167  11  0.410   1  0.269   0.205 N  0.510      SignalP-TM
ABE57998.1            0.103  59  0.110  59  0.132  49  0.095   0.103 N  0.570      SignalP-noTM
ABE57999.1            0.265  67  0.151  24  0.110  19  0.086   0.121 N  0.570      SignalP-noTM
ABE58000.1            0.132  36  0.144  11  0.296   4  0.214   0.177 N  0.570      SignalP-noTM
ABE58001.1            0.160  19  0.120  19  0.175   1  0.097   0.109 N  0.570      SignalP-noTM
ABE58002.1            0.125  35  0.157  40  0.303  34  0.138   0.148 N  0.570      SignalP-noTM
ABE58003.1            0.150  41  0.157  11  0.365   1  0.228   0.190 N  0.570      SignalP-noTM
ABE58004.1            0.246  23  0.163  23  0.209  44  0.107   0.136 N  0.570      SignalP-noTM
ABE58005.1            0.129  23  0.118  11  0.188   1  0.135   0.126 N  0.570      SignalP-noTM
ABE58006.1            0.110  23  0.111  18  0.139   8  0.122   0.116 N  0.570      SignalP-noTM
ABE58007.1            0.111  57  0.107  32  0.141  24  0.101   0.104 N  0.570      SignalP-noTM
ABE58008.1            0.106  53  0.105  36  0.128  28  0.092   0.099 N  0.570      SignalP-noTM
ABE58009.1            0.182  24  0.178  24  0.345   1  0.194   0.185 N  0.570      SignalP-noTM
ABE58010.1            0.194  34  0.338  34  0.701  26  0.453   0.381 N  0.510      SignalP-TM
ABE58011.1            0.226  47  0.205  47  0.374  10  0.222   0.213 N  0.570      SignalP-noTM
ABE58012.1            0.111  27  0.119  11  0.211   1  0.139   0.129 N  0.570      SignalP-noTM
ABE58013.1            0.105  35  0.111  11  0.147   5  0.126   0.118 N  0.570      SignalP-noTM
ABE58014.1            0.325  24  0.220  24  0.215   1  0.147   0.193 N  0.510      SignalP-TM
ABE58015.1            0.139  29  0.183  29  0.370   9  0.253   0.209 N  0.510      SignalP-TM
ABE58016.1            0.223  30  0.248  30  0.394   4  0.297   0.266 N  0.510      SignalP-TM
ABE58017.1            0.110  23  0.158  11  0.367   2  0.247   0.191 N  0.510      SignalP-TM
ABE58018.1            0.131  22  0.115  48  0.170  43  0.105   0.110 N  0.570      SignalP-noTM
ABE58019.1            0.124  20  0.326  20  0.919  18  0.853   0.574 Y  0.570      SignalP-noTM
ABE58020.1            0.125  42  0.121  26  0.225  24  0.131   0.126 N  0.570      SignalP-noTM
ABE58021.1            0.709  28  0.806  28  0.957  24  0.901   0.851 Y  0.570      SignalP-noTM
ABE58022.1            0.107  68  0.142  11  0.266   1  0.201   0.164 N  0.510      SignalP-TM
ABE58023.1            0.155  29  0.171  18  0.380   1  0.281   0.212 N  0.510      SignalP-TM
ABE58024.1            0.165  41  0.139  52  0.274  51  0.095   0.118 N  0.570      SignalP-noTM
ABE58025.1            0.116  25  0.114  53  0.144  52  0.103   0.109 N  0.570      SignalP-noTM
ABE58026.1            0.178  29  0.155  29  0.329   1  0.170   0.162 N  0.570      SignalP-noTM
ABE58027.1            0.122  29  0.109  29  0.150   4  0.100   0.105 N  0.570      SignalP-noTM
ABE58028.1            0.101  28  0.107  59  0.128  53  0.074   0.091 N  0.570      SignalP-noTM
ABE58029.1            0.114  41  0.108  14  0.156  10  0.115   0.111 N  0.570      SignalP-noTM
ABE58030.1            0.106  34  0.101  49  0.110  48  0.078   0.090 N  0.570      SignalP-noTM
ABE58031.1            0.140  32  0.138  11  0.241   4  0.198   0.160 N  0.510      SignalP-TM
ABE58032.1            0.184  23  0.144  23  0.192   2  0.118   0.132 N  0.570      SignalP-noTM
ABE58033.1            0.107  44  0.099  44  0.125   5  0.086   0.093 N  0.570      SignalP-noTM
ABE58034.1            0.281  29  0.441  29  0.875   7  0.763   0.592 Y  0.570      SignalP-noTM
ABE58035.1            0.176  60  0.152  60  0.241  47  0.132   0.142 N  0.570      SignalP-noTM
ABE58036.1            0.143  54  0.113  21  0.144  12  0.107   0.110 N  0.570      SignalP-noTM
ABE58037.1            0.131  45  0.105  45  0.121   7  0.072   0.093 N  0.510      SignalP-TM
ABE58038.1            0.161  27  0.141  27  0.249   2  0.140   0.141 N  0.510      SignalP-TM
ABE58039.1            0.646  27  0.702  27  0.922  13  0.812   0.753 Y  0.570      SignalP-noTM
ABE58040.1            0.131  41  0.118  41  0.130  39  0.090   0.105 N  0.570      SignalP-noTM
ABE58041.1            0.198  18  0.123  18  0.105  56  0.079   0.102 N  0.570      SignalP-noTM
ABE58042.1            0.160  51  0.143  11  0.262   1  0.202   0.171 N  0.570      SignalP-noTM
ABE58043.1            0.247  25  0.212  25  0.281   1  0.191   0.203 N  0.570      SignalP-noTM
ABE58044.1            0.130  27  0.158  41  0.356  36  0.172   0.164 N  0.570      SignalP-noTM
ABE58045.1            0.128  28  0.143  11  0.243   4  0.204   0.172 N  0.570      SignalP-noTM
ABE58046.1            0.110  21  0.110  11  0.164  19  0.119   0.115 N  0.570      SignalP-noTM
ABE58047.1            0.111  40  0.115  21  0.149  20  0.119   0.117 N  0.570      SignalP-noTM
ABE58048.1            0.102  49  0.109  11  0.149   2  0.121   0.113 N  0.510      SignalP-TM
ABE58049.1            0.129  47  0.134  70  0.169  62  0.092   0.118 N  0.510      SignalP-TM
ABE58050.1            0.118  66  0.137  16  0.242   6  0.184   0.155 N  0.510      SignalP-TM
ABE58051.1            0.119  47  0.137  11  0.306   1  0.178   0.152 N  0.510      SignalP-TM
ABE58052.1            0.110  63  0.111  11  0.161   1  0.119   0.115 N  0.570      SignalP-noTM
ABE58053.1            0.141  57  0.120  57  0.183  38  0.091   0.109 N  0.510      SignalP-TM
ABE58054.1            0.114  25  0.102  11  0.141   1  0.100   0.101 N  0.570      SignalP-noTM
ABE58055.1            0.140  22  0.103  70  0.130  58  0.069   0.090 N  0.510      SignalP-TM
ABE58056.1            0.111  49  0.106  49  0.129  42  0.090   0.098 N  0.570      SignalP-noTM
ABE58057.1            0.140  50  0.131  11  0.293   1  0.155   0.143 N  0.570      SignalP-noTM
ABE58058.1            0.155  24  0.262  18  0.627  13  0.478   0.364 N  0.570      SignalP-noTM
ABE58059.1            0.117  22  0.102  36  0.128  27  0.082   0.095 N  0.510      SignalP-TM
ABE58060.1            0.111  36  0.103  36  0.121  19  0.088   0.096 N  0.570      SignalP-noTM
ABE58061.1            0.164  46  0.200  11  0.531   3  0.413   0.279 N  0.510      SignalP-TM
ABE58062.1            0.146  38  0.094  21  0.106   5  0.077   0.088 N  0.510      SignalP-TM
ABE58063.1            0.111  29  0.118  11  0.190   2  0.146   0.131 N  0.570      SignalP-noTM
ABE58064.1            0.102  18  0.106  46  0.121  42  0.087   0.097 N  0.570      SignalP-noTM
ABE58065.1            0.149  35  0.142  11  0.403   1  0.173   0.156 N  0.570      SignalP-noTM
ABE58066.1            0.204  49  0.128  49  0.125  11  0.093   0.111 N  0.570      SignalP-noTM
ABE58067.1            0.135  37  0.132  11  0.228   4  0.184   0.151 N  0.510      SignalP-TM
ABE58068.1            0.165  38  0.120  38  0.154  35  0.078   0.100 N  0.570      SignalP-noTM
ABE58069.1            0.230  32  0.158  32  0.186   7  0.136   0.147 N  0.570      SignalP-noTM
ABE58070.1            0.127  28  0.120  28  0.134  23  0.099   0.113 N  0.510      SignalP-TM
ABE58071.1            0.119  27  0.109  47  0.141  46  0.081   0.096 N  0.570      SignalP-noTM
ABE58072.1            0.146  22  0.137  11  0.271   1  0.174   0.154 N  0.570      SignalP-noTM
ABE58073.1            0.312  29  0.240  29  0.233  27  0.166   0.213 N  0.510      SignalP-TM
ABE58074.1            0.181  37  0.167  21  0.213  16  0.153   0.160 N  0.570      SignalP-noTM
ABE58075.1            0.113  36  0.137  36  0.229  35  0.155   0.144 N  0.510      SignalP-TM
ABE58076.1            0.140  60  0.147  20  0.282   1  0.192   0.163 N  0.510      SignalP-TM
ABE58077.1            0.387  24  0.592  24  0.967  17  0.920   0.746 Y  0.570      SignalP-noTM
ABE58078.1            0.113  36  0.107  36  0.115  37  0.082   0.095 N  0.570      SignalP-noTM
ABE58079.1            0.114  45  0.117  11  0.180   1  0.132   0.124 N  0.570      SignalP-noTM
ABE58080.1            0.126  23  0.098  69  0.149   1  0.063   0.085 N  0.510      SignalP-TM
ABE58081.1            0.541  42  0.232  42  0.161   1  0.091   0.179 N  0.510      SignalP-TM
ABE58082.1            0.820  27  0.800  27  0.895  24  0.759   0.781 Y  0.570      SignalP-noTM
ABE58083.1            0.127   6  0.125  14  0.232   5  0.157   0.140 N  0.570      SignalP-noTM
ABE58084.1            0.105  20  0.112  11  0.150  19  0.126   0.119 N  0.570      SignalP-noTM
ABE58085.1            0.116  36  0.108  11  0.153   8  0.127   0.115 N  0.510      SignalP-TM
ABE58086.1            0.172  25  0.219  25  0.399  23  0.265   0.236 N  0.510      SignalP-TM
ABE58087.1            0.751  29  0.743  29  0.924  21  0.813   0.776 Y  0.570      SignalP-noTM
ABE58088.1            0.137  37  0.112  37  0.138  33  0.088   0.100 N  0.570      SignalP-noTM
ABE58089.1            0.238  39  0.192  39  0.227   5  0.136   0.171 N  0.510      SignalP-TM
ABE58090.1            0.779  23  0.830  23  0.945  11  0.892   0.859 Y  0.570      SignalP-noTM
ABE58091.1            0.123  49  0.127  49  0.246  45  0.106   0.117 N  0.570      SignalP-noTM
ABE58092.1            0.125  24  0.116  49  0.170  37  0.102   0.109 N  0.570      SignalP-noTM
ABE58093.1            0.359  34  0.275  34  0.454   6  0.256   0.266 N  0.570      SignalP-noTM
ABE58094.1            0.149  33  0.120  33  0.119  32  0.087   0.108 N  0.510      SignalP-TM
ABE58095.1            0.118  22  0.134  11  0.255   3  0.179   0.155 N  0.570      SignalP-noTM
ABE58096.1            0.114  35  0.115  27  0.159  20  0.108   0.112 N  0.570      SignalP-noTM
ABE58097.1            0.141  35  0.115  35  0.139   3  0.097   0.106 N  0.570      SignalP-noTM
ABE58098.1            0.117  38  0.143  38  0.288  37  0.127   0.135 N  0.570      SignalP-noTM
ABE58099.1            0.130  46  0.180  19  0.355   7  0.276   0.216 N  0.510      SignalP-TM
ABE58100.1            0.206  68  0.134  68  0.201   1  0.097   0.117 N  0.570      SignalP-noTM
ABE58101.1            0.164  39  0.121  39  0.140   5  0.095   0.109 N  0.570      SignalP-noTM
ABE58102.1            0.223  33  0.231  11  0.493  10  0.422   0.321 N  0.570      SignalP-noTM
ABE58103.1            0.113  15  0.116  15  0.161   5  0.117   0.116 N  0.570      SignalP-noTM
ABE58104.1            0.133  67  0.111  67  0.117  50  0.081   0.097 N  0.570      SignalP-noTM
ABE58105.1            0.214  23  0.230  23  0.388  22  0.262   0.245 N  0.570      SignalP-noTM
ABE58106.1            0.180  29  0.306  29  0.799  17  0.544   0.394 N  0.510      SignalP-TM
ABE58107.1            0.509  28  0.316  28  0.391   6  0.244   0.289 N  0.510      SignalP-TM
ABE58108.1            0.108   3  0.126  11  0.194   4  0.164   0.144 N  0.570      SignalP-noTM
ABE58109.1            0.155  24  0.114  24  0.172   1  0.096   0.105 N  0.570      SignalP-noTM
ABE58110.1            0.153  17  0.207  17  0.404  19  0.259   0.231 N  0.570      SignalP-noTM
ABE58111.1            0.108   3  0.102  40  0.114  48  0.096   0.099 N  0.570      SignalP-noTM
ABE58112.1            0.659  25  0.694  25  0.901  11  0.797   0.743 Y  0.570      SignalP-noTM
ABE58113.1            0.217  26  0.148  11  0.320   1  0.210   0.171 N  0.510      SignalP-TM
ABE58114.1            0.160  43  0.097  43  0.138   1  0.053   0.081 N  0.510      SignalP-TM
ABE58115.1            0.108  22  0.104  35  0.123  26  0.098   0.101 N  0.570      SignalP-noTM
ABE58116.1            0.152  21  0.152  21  0.218  31  0.141   0.147 N  0.570      SignalP-noTM
ABE58117.1            0.130  40  0.128  40  0.189  15  0.134   0.131 N  0.570      SignalP-noTM
ABE58118.1            0.126  23  0.136  23  0.232  20  0.136   0.136 N  0.570      SignalP-noTM
ABE58119.1            0.182  20  0.151  20  0.234  42  0.128   0.140 N  0.570      SignalP-noTM
ABE58120.1            0.192  33  0.185  19  0.423  10  0.241   0.211 N  0.570      SignalP-noTM
ABE58121.1            0.127  36  0.105  70  0.121  67  0.086   0.096 N  0.570      SignalP-noTM
ABE58122.1            0.257  35  0.191  35  0.188   1  0.132   0.169 N  0.510      SignalP-TM
ABE58123.1            0.116  37  0.099  11  0.179   1  0.086   0.093 N  0.570      SignalP-noTM
ABE58124.1            0.119  31  0.164  11  0.446   1  0.244   0.202 N  0.570      SignalP-noTM
ABE58125.1            0.142  22  0.178  22  0.397   2  0.258   0.216 N  0.570      SignalP-noTM
ABE58126.1            0.130  46  0.108  46  0.123   8  0.090   0.100 N  0.570      SignalP-noTM
ABE58127.1            0.205  48  0.144  48  0.165  40  0.111   0.128 N  0.570      SignalP-noTM
ABE58128.1            0.107  52  0.124  11  0.168   1  0.158   0.140 N  0.570      SignalP-noTM
ABE58129.1            0.115  22  0.145  11  0.325   1  0.195   0.169 N  0.570      SignalP-noTM
ABE58130.1            0.114  44  0.111  50  0.150  19  0.103   0.107 N  0.570      SignalP-noTM
ABE58131.1            0.108  44  0.103  66  0.118  54  0.094   0.099 N  0.570      SignalP-noTM
ABE58132.1            0.118  37  0.101  41  0.156   1  0.086   0.094 N  0.570      SignalP-noTM
ABE58133.1            0.112  18  0.136  18  0.212   7  0.159   0.147 N  0.570      SignalP-noTM
ABE58134.1            0.111  21  0.102  48  0.116  43  0.090   0.097 N  0.570      SignalP-noTM
ABE58135.1            0.259  45  0.163  45  0.156  42  0.116   0.141 N  0.570      SignalP-noTM
ABE58136.1            0.134  48  0.116  33  0.199  25  0.099   0.109 N  0.510      SignalP-TM
ABE58137.1            0.115  46  0.108  31  0.126  25  0.092   0.102 N  0.510      SignalP-TM
ABE58138.1            0.871  28  0.881  28  0.929  21  0.867   0.875 Y  0.570      SignalP-noTM
ABE58139.1            0.395  39  0.252  39  0.313  28  0.165   0.220 N  0.510      SignalP-TM
ABE58140.1            0.696  25  0.796  25  0.962  11  0.923   0.856 Y  0.570      SignalP-noTM
ABE58141.1            0.141  26  0.150  26  0.225  20  0.152   0.150 N  0.570      SignalP-noTM
ABE58142.1            0.183  24  0.340  24  0.741  12  0.577   0.451 N  0.570      SignalP-noTM
ABE58143.1            0.140  36  0.134  36  0.179  29  0.113   0.127 N  0.510      SignalP-TM
ABE58144.1            0.116  48  0.112  18  0.142  10  0.118   0.115 N  0.570      SignalP-noTM
ABE58145.1            0.142  26  0.139  26  0.194  23  0.128   0.134 N  0.570      SignalP-noTM
ABE58146.1            0.111  24  0.117  24  0.161   3  0.121   0.119 N  0.570      SignalP-noTM
ABE58147.1            0.118  45  0.098  70  0.106  63  0.079   0.089 N  0.570      SignalP-noTM
ABE58148.1            0.103   7  0.103  44  0.120  41  0.083   0.093 N  0.570      SignalP-noTM
ABE58149.1            0.108  36  0.106  50  0.130  43  0.096   0.101 N  0.570      SignalP-noTM
ABE58150.1            0.182  59  0.125  59  0.210   5  0.105   0.116 N  0.570      SignalP-noTM
ABE58151.1            0.186  24  0.119  24  0.130  50  0.071   0.097 N  0.570      SignalP-noTM
ABE58152.1            0.193  51  0.138  51  0.147  42  0.074   0.115 N  0.510      SignalP-TM
ABE58153.1            0.147  54  0.122  39  0.225  32  0.093   0.109 N  0.570      SignalP-noTM
ABE58154.1            0.133  33  0.124  11  0.192   3  0.152   0.137 N  0.570      SignalP-noTM
ABE58155.1            0.384  19  0.601  19  0.957   9  0.939   0.760 Y  0.570      SignalP-noTM
ABE58156.1            0.270  27  0.485  27  0.973  22  0.867   0.665 Y  0.570      SignalP-noTM
ABE58157.1            0.104  28  0.120  11  0.203   3  0.139   0.129 N  0.570      SignalP-noTM
ABE58158.1            0.122  57  0.157  11  0.318   3  0.250   0.201 N  0.570      SignalP-noTM
ABE58159.1            0.117  29  0.118  11  0.228   2  0.138   0.128 N  0.570      SignalP-noTM
ABE58160.1            0.111  29  0.106  11  0.163   1  0.106   0.106 N  0.570      SignalP-noTM
ABE58161.1            0.123  60  0.181  11  0.409   1  0.316   0.244 N  0.570      SignalP-noTM
ABE58162.1            0.141  28  0.286  28  0.704  26  0.518   0.395 N  0.570      SignalP-noTM
ABE58163.1            0.151  18  0.139  11  0.372   1  0.174   0.155 N  0.570      SignalP-noTM
ABE58164.1            0.147  31  0.118  31  0.146  10  0.095   0.107 N  0.570      SignalP-noTM
ABE58165.1            0.104  18  0.125  18  0.168  36  0.143   0.132 N  0.510      SignalP-TM
ABE58166.1            0.114  29  0.102  40  0.110  39  0.072   0.088 N  0.570      SignalP-noTM
ABE58167.1            0.107  35  0.103  42  0.140   1  0.095   0.099 N  0.570      SignalP-noTM
ABE58168.1            0.115  51  0.183  11  0.455   1  0.334   0.239 N  0.510      SignalP-TM
ABE58169.1            0.797  23  0.856  23  0.967  19  0.925   0.888 Y  0.570      SignalP-noTM
ABE58170.1            0.119  67  0.100  67  0.115  64  0.068   0.088 N  0.510      SignalP-TM
ABE58171.1            0.147  32  0.112  32  0.152   1  0.094   0.104 N  0.570      SignalP-noTM
ABE58172.1            0.105  25  0.102  30  0.142   1  0.091   0.097 N  0.570      SignalP-noTM
ABE58173.1            0.111  54  0.111  31  0.141  25  0.105   0.108 N  0.570      SignalP-noTM
ABE58174.1            0.138  21  0.188  18  0.379  12  0.257   0.221 N  0.570      SignalP-noTM
ABE58175.1            0.181  35  0.147  35  0.245   6  0.154   0.150 N  0.570      SignalP-noTM
ABE58176.1            0.141  29  0.115  29  0.118  28  0.098   0.107 N  0.570      SignalP-noTM
ABE58177.1            0.161  36  0.163  26  0.277  24  0.224   0.185 N  0.510      SignalP-TM
ABE58178.1            0.128  34  0.115  34  0.179  32  0.094   0.105 N  0.570      SignalP-noTM
ABE58179.1            0.528  19  0.507  19  0.616   3  0.521   0.513 Y  0.510      SignalP-TM
ABE58180.1            0.204  22  0.212  22  0.381   2  0.227   0.218 N  0.510      SignalP-TM
ABE58181.1            0.217  26  0.361  24  0.882  16  0.685   0.513 N  0.570      SignalP-noTM
ABE58182.1            0.131  38  0.137  38  0.199  37  0.113   0.128 N  0.510      SignalP-TM
ABE58183.1            0.108  39  0.105  39  0.112  31  0.087   0.097 N  0.570      SignalP-noTM
ABE58184.1            0.122  27  0.114  11  0.188   2  0.130   0.122 N  0.570      SignalP-noTM
ABE58185.1            0.123  15  0.118  55  0.158  50  0.102   0.110 N  0.570      SignalP-noTM
ABE58186.1            0.219  23  0.273  23  0.526  13  0.349   0.309 N  0.570      SignalP-noTM
ABE58187.1            0.128  58  0.118  58  0.127  51  0.083   0.102 N  0.570      SignalP-noTM
ABE58188.1            0.147  22  0.143  11  0.343   1  0.183   0.162 N  0.570      SignalP-noTM
ABE58189.1            0.140  28  0.131  11  0.244   1  0.163   0.146 N  0.570      SignalP-noTM
ABE58190.1            0.244  47  0.191  11  0.518   2  0.369   0.257 N  0.510      SignalP-TM
ABE58191.1            0.115  48  0.120  48  0.175  39  0.096   0.111 N  0.510      SignalP-TM
ABE58192.1            0.164  36  0.139  36  0.216  51  0.112   0.126 N  0.570      SignalP-noTM
ABE58193.1            0.132  49  0.113  32  0.147  22  0.098   0.106 N  0.570      SignalP-noTM
ABE58194.1            0.268  26  0.452  26  0.938  17  0.822   0.626 Y  0.570      SignalP-noTM
ABE58195.1            0.151  54  0.120  54  0.144  45  0.086   0.104 N  0.570      SignalP-noTM
ABE58196.1            0.278  56  0.151  56  0.206   2  0.092   0.123 N  0.570      SignalP-noTM
ABE58197.1            0.160  31  0.229  31  0.467  20  0.345   0.272 N  0.510      SignalP-TM
ABE58198.1            0.134  21  0.149  17  0.276   7  0.197   0.172 N  0.570      SignalP-noTM
ABE58199.1            0.230  38  0.144  38  0.145  23  0.108   0.127 N  0.570      SignalP-noTM
ABE58200.1            0.246  52  0.161  52  0.151  10  0.108   0.136 N  0.570      SignalP-noTM
ABE58201.1            0.125  17  0.118  17  0.149   4  0.114   0.116 N  0.570      SignalP-noTM
ABE58202.1            0.218  30  0.172  30  0.262   8  0.146   0.160 N  0.570      SignalP-noTM
ABE58203.1            0.111  52  0.101  52  0.113  49  0.081   0.092 N  0.570      SignalP-noTM
ABE58204.1            0.256  45  0.163  45  0.170   3  0.117   0.142 N  0.570      SignalP-noTM
ABE58205.1            0.179   9  0.126  11  0.211   6  0.161   0.142 N  0.570      SignalP-noTM
ABE58206.1            0.133  20  0.101  42  0.115  32  0.074   0.088 N  0.570      SignalP-noTM
ABE58207.1            0.102  50  0.112  38  0.136  38  0.090   0.102 N  0.570      SignalP-noTM
ABE58208.1            0.150  29  0.126  29  0.189   1  0.110   0.119 N  0.570      SignalP-noTM
ABE58209.1            0.156  32  0.199  12  0.460   2  0.397   0.292 N  0.570      SignalP-noTM
ABE58210.1            0.138  21  0.103  42  0.141   3  0.079   0.092 N  0.570      SignalP-noTM
ABE58211.1            0.206  23  0.124  45  0.133   1  0.083   0.105 N  0.570      SignalP-noTM
ABE58212.1            0.103  29  0.107  43  0.124  41  0.092   0.100 N  0.570      SignalP-noTM
ABE58213.1            0.103  20  0.106  47  0.125  44  0.097   0.102 N  0.570      SignalP-noTM
ABE58214.1            0.120  18  0.127  18  0.240  10  0.135   0.131 N  0.570      SignalP-noTM
ABE58215.1            0.143  18  0.182  11  0.553   1  0.289   0.233 N  0.570      SignalP-noTM
ABE58216.1            0.243  43  0.155  43  0.174  23  0.108   0.138 N  0.510      SignalP-TM
ABE58217.1            0.129  32  0.108  32  0.135  24  0.090   0.100 N  0.570      SignalP-noTM
ABE58218.1            0.192  30  0.212  30  0.360  27  0.169   0.192 N  0.570      SignalP-noTM
ABE58219.1            0.121  27  0.138  12  0.225   8  0.196   0.165 N  0.570      SignalP-noTM
ABE58220.1            0.107  17  0.172  11  0.374   9  0.305   0.221 N  0.510      SignalP-TM
ABE58221.1            0.119  29  0.146  11  0.314   1  0.199   0.171 N  0.570      SignalP-noTM
ABE58222.1            0.168  21  0.118  21  0.115  36  0.086   0.103 N  0.570      SignalP-noTM
ABE58223.1            0.128  67  0.109  15  0.163   4  0.121   0.115 N  0.570      SignalP-noTM
ABE58224.1            0.119  42  0.105  11  0.138  52  0.113   0.109 N  0.570      SignalP-noTM
ABE58225.1            0.132  20  0.165  48  0.391  41  0.170   0.167 N  0.510      SignalP-TM
ABE58226.1            0.448  30  0.299  30  0.283  20  0.165   0.250 N  0.510      SignalP-TM
ABE58227.1            0.103  16  0.132  11  0.290   1  0.163   0.143 N  0.510      SignalP-TM
ABE58228.1            0.312  28  0.248  28  0.355  24  0.201   0.230 N  0.510      SignalP-TM
ABE58229.1            0.131  28  0.117  49  0.171  39  0.090   0.107 N  0.510      SignalP-TM
ABE58230.1            0.103  15  0.101  66  0.112  69  0.088   0.095 N  0.570      SignalP-noTM
ABE58231.1            0.108  21  0.109  12  0.144   4  0.119   0.114 N  0.570      SignalP-noTM
ABE58232.1            0.131  64  0.112  64  0.142   4  0.098   0.105 N  0.570      SignalP-noTM
ABE58233.1            0.147  20  0.143  20  0.259  34  0.120   0.132 N  0.570      SignalP-noTM
ABE58234.1            0.144  38  0.119  38  0.159  18  0.100   0.110 N  0.570      SignalP-noTM
ABE58235.1            0.115  34  0.146  11  0.306   1  0.206   0.174 N  0.570      SignalP-noTM
ABE58236.1            0.143  52  0.182  12  0.394   3  0.333   0.253 N  0.570      SignalP-noTM
ABE58237.1            0.174  32  0.137  32  0.147   3  0.109   0.124 N  0.570      SignalP-noTM
ABE58238.1            0.121  39  0.109  39  0.122  14  0.102   0.106 N  0.570      SignalP-noTM
ABE58239.1            0.115  12  0.145  12  0.237   9  0.187   0.165 N  0.570      SignalP-noTM
ABE58240.1            0.116  20  0.108  54  0.125  27  0.100   0.104 N  0.570      SignalP-noTM
ABE58241.1            0.134  20  0.108  54  0.112   9  0.090   0.100 N  0.570      SignalP-noTM
ABE58242.1            0.113  24  0.153  14  0.266   8  0.236   0.184 N  0.510      SignalP-TM
ABE58243.1            0.102  70  0.106  62  0.122  48  0.091   0.099 N  0.570      SignalP-noTM
ABE58244.1            0.121  65  0.122  11  0.205   1  0.148   0.135 N  0.570      SignalP-noTM
ABE58245.1            0.128  21  0.117  21  0.133  15  0.093   0.106 N  0.570      SignalP-noTM
ABE58246.1            0.101  68  0.142  11  0.387   1  0.173   0.157 N  0.570      SignalP-noTM
ABE58247.1            0.212  37  0.190  16  0.340   7  0.267   0.218 N  0.510      SignalP-TM
ABE58248.1            0.127  59  0.106  59  0.116  35  0.087   0.097 N  0.570      SignalP-noTM
ABE58249.1            0.122  48  0.111  48  0.111  45  0.084   0.098 N  0.570      SignalP-noTM
ABE58250.1            0.113  58  0.115  58  0.177   4  0.110   0.112 N  0.570      SignalP-noTM
ABE58251.1            0.224  56  0.148  56  0.208   1  0.111   0.131 N  0.570      SignalP-noTM
ABE58252.1            0.102  30  0.104  39  0.118  34  0.092   0.098 N  0.570      SignalP-noTM
ABE58253.1            0.160  60  0.196  23  0.469  20  0.261   0.226 N  0.570      SignalP-noTM
ABE58254.1            0.127  65  0.147  18  0.246  13  0.183   0.164 N  0.570      SignalP-noTM
ABE58255.1            0.217  24  0.111  68  0.148  40  0.080   0.100 N  0.510      SignalP-TM
ABE58256.1            0.176  24  0.166  24  0.316  23  0.144   0.158 N  0.510      SignalP-TM
ABE58257.1            0.241  32  0.145  11  0.316   1  0.204   0.167 N  0.510      SignalP-TM
ABE58258.1            0.123  29  0.136  11  0.280   2  0.182   0.153 N  0.510      SignalP-TM
ABE58259.1            0.125  51  0.156  51  0.251  50  0.145   0.152 N  0.510      SignalP-TM
ABE58260.1            0.208  53  0.161  21  0.234  12  0.178   0.167 N  0.510      SignalP-TM
ABE58261.1            0.199  22  0.427  22  0.954  17  0.909   0.654 Y  0.570      SignalP-noTM
ABE58262.1            0.128  65  0.130  14  0.191   6  0.171   0.150 N  0.570      SignalP-noTM
ABE58263.1            0.192  12  0.190  12  0.233   4  0.186   0.188 N  0.570      SignalP-noTM
ABE58264.1            0.102  35  0.101  23  0.123  14  0.092   0.097 N  0.570      SignalP-noTM
ABE58265.1            0.102  17  0.139  15  0.225  10  0.192   0.164 N  0.570      SignalP-noTM
ABE58266.1            0.137  28  0.123  20  0.159  14  0.111   0.117 N  0.570      SignalP-noTM
ABE58267.1            0.125  17  0.141  17  0.224   1  0.166   0.153 N  0.570      SignalP-noTM
ABE58268.1            0.104  48  0.108  27  0.141  22  0.096   0.102 N  0.570      SignalP-noTM
ABE58269.1            0.177  27  0.192  27  0.295   5  0.218   0.204 N  0.570      SignalP-noTM
ABE58270.1            0.202  28  0.151  28  0.182   2  0.112   0.132 N  0.570      SignalP-noTM
ABE58271.1            0.102  54  0.114  37  0.163  50  0.110   0.112 N  0.570      SignalP-noTM
ABE58272.1            0.131  43  0.145  20  0.250   1  0.201   0.171 N  0.570      SignalP-noTM
ABE58273.1            0.102  53  0.101  69  0.127   3  0.092   0.097 N  0.570      SignalP-noTM
ABE58274.1            0.852  21  0.897  21  0.963  13  0.928   0.912 Y  0.570      SignalP-noTM
ABE58275.1            0.725  25  0.799  25  0.977  17  0.917   0.854 Y  0.570      SignalP-noTM
ABE58276.1            0.202  35  0.148  35  0.298   7  0.131   0.140 N  0.570      SignalP-noTM
ABE58277.1            0.135  21  0.121  21  0.161   9  0.100   0.111 N  0.570      SignalP-noTM
ABE58278.1            0.115  49  0.109  44  0.118  32  0.090   0.100 N  0.570      SignalP-noTM
ABE58279.1            0.115  48  0.110  48  0.121  47  0.093   0.102 N  0.570      SignalP-noTM
ABE58280.1            0.130  23  0.131  11  0.241   3  0.175   0.152 N  0.570      SignalP-noTM
ABE58281.1            0.104  24  0.102  24  0.121  14  0.090   0.096 N  0.570      SignalP-noTM
ABE58282.1            0.213  30  0.118  30  0.221   1  0.063   0.098 N  0.510      SignalP-TM
ABE58283.1            0.111  53  0.128  11  0.193   5  0.168   0.146 N  0.570      SignalP-noTM
ABE58284.1            0.113  59  0.118  12  0.163   3  0.140   0.128 N  0.570      SignalP-noTM
ABE58285.1            0.133  66  0.100  66  0.109  21  0.054   0.083 N  0.510      SignalP-TM
ABE58286.1            0.645  23  0.789  23  0.981  20  0.934   0.857 Y  0.570      SignalP-noTM
ABE58287.1            0.127  29  0.113  29  0.210   7  0.105   0.109 N  0.570      SignalP-noTM
ABE58288.1            0.167  23  0.161  23  0.250  18  0.140   0.151 N  0.570      SignalP-noTM
ABE58289.1            0.107  31  0.108  11  0.157   1  0.112   0.110 N  0.570      SignalP-noTM
ABE58290.1            0.140  26  0.113  26  0.117  25  0.082   0.098 N  0.570      SignalP-noTM
ABE58291.1            0.122  59  0.126  43  0.183  42  0.112   0.119 N  0.570      SignalP-noTM
ABE58292.1            0.125  66  0.131  19  0.203  17  0.147   0.138 N  0.570      SignalP-noTM
ABE58293.1            0.121  24  0.126  24  0.199   7  0.137   0.131 N  0.570      SignalP-noTM
ABE58294.1            0.118  46  0.129  11  0.228   1  0.156   0.141 N  0.570      SignalP-noTM
ABE58295.1            0.115  26  0.116  11  0.237   1  0.120   0.118 N  0.570      SignalP-noTM
ABE58296.1            0.168  29  0.154  29  0.258  27  0.139   0.147 N  0.570      SignalP-noTM
ABE58297.1            0.870  28  0.898  28  0.957  21  0.914   0.906 Y  0.570      SignalP-noTM
ABE58298.1            0.160  29  0.137  29  0.155  26  0.102   0.121 N  0.570      SignalP-noTM
ABE58299.1            0.123  25  0.145  11  0.259   9  0.224   0.174 N  0.510      SignalP-TM
ABE58300.1            0.173  46  0.129  46  0.146  45  0.097   0.114 N  0.570      SignalP-noTM
ABE58301.1            0.119   8  0.109  11  0.177   1  0.117   0.112 N  0.510      SignalP-TM
ABE58302.1            0.162  26  0.126  26  0.132   1  0.094   0.111 N  0.570      SignalP-noTM
ABE58303.1            0.124  42  0.100  42  0.131  36  0.083   0.092 N  0.570      SignalP-noTM
ABE58304.1            0.102  47  0.094  11  0.127   1  0.083   0.089 N  0.570      SignalP-noTM
ABE58305.1            0.499  32  0.567  32  0.845  23  0.484   0.528 N  0.570      SignalP-noTM
ABE58306.1            0.162  57  0.172  15  0.302   4  0.248   0.200 N  0.510      SignalP-TM
ABE58307.1            0.290  57  0.189  57  0.258  56  0.114   0.161 N  0.510      SignalP-TM
ABE58308.1            0.173  35  0.233  35  0.644  31  0.257   0.244 N  0.570      SignalP-noTM
ABE58309.1            0.120  25  0.118  11  0.174   1  0.135   0.126 N  0.570      SignalP-noTM
ABE58310.1            0.111  32  0.105  32  0.112  25  0.092   0.099 N  0.570      SignalP-noTM
ABE58311.1            0.154  26  0.280  26  0.623  21  0.460   0.347 N  0.510      SignalP-TM
ABE58312.1            0.114  26  0.084  16  0.094  12  0.069   0.078 N  0.510      SignalP-TM
ABE58313.1            0.136  14  0.116  63  0.156  45  0.073   0.100 N  0.510      SignalP-TM
ABE58314.1            0.104  19  0.089  70  0.098   8  0.057   0.077 N  0.510      SignalP-TM
ABE58315.1            0.116  24  0.169  24  0.324  18  0.236   0.194 N  0.510      SignalP-TM
ABE58316.1            0.163  54  0.146  54  0.191  30  0.115   0.131 N  0.570      SignalP-noTM
ABE58317.1            0.154  23  0.191  23  0.333  15  0.245   0.216 N  0.570      SignalP-noTM
ABE58318.1            0.322  33  0.410  33  0.654  27  0.475   0.434 N  0.510      SignalP-TM
ABE58319.1            0.124  19  0.169  19  0.317  16  0.216   0.186 N  0.510      SignalP-TM
ABE58320.1            0.150  46  0.098  66  0.107  15  0.069   0.088 N  0.510      SignalP-TM
ABE58321.1            0.109  27  0.139  18  0.268  12  0.188   0.162 N  0.570      SignalP-noTM
ABE58322.1            0.161  48  0.267  48  0.710  43  0.295   0.281 N  0.570      SignalP-noTM
ABE58323.1            0.596  27  0.734  27  0.955  23  0.900   0.812 Y  0.570      SignalP-noTM
ABE58324.1            0.393  22  0.614  22  0.990  11  0.951   0.772 Y  0.570      SignalP-noTM
ABE58325.1            0.117  31  0.095  70  0.099  69  0.075   0.086 N  0.570      SignalP-noTM
ABE58326.1            0.130  40  0.173  14  0.353   4  0.308   0.223 N  0.510      SignalP-TM
ABE58327.1            0.112  21  0.119  11  0.183   3  0.147   0.132 N  0.570      SignalP-noTM
ABE58328.1            0.193  45  0.117  45  0.124  15  0.087   0.103 N  0.570      SignalP-noTM
ABE58329.1            0.192  39  0.187  23  0.387   1  0.242   0.207 N  0.510      SignalP-TM
ABE58330.1            0.152  37  0.107  37  0.123  47  0.079   0.093 N  0.570      SignalP-noTM
ABE58331.1            0.102  27  0.122  12  0.188   6  0.151   0.136 N  0.570      SignalP-noTM
ABE58332.1            0.105  54  0.105  33  0.127  50  0.095   0.101 N  0.570      SignalP-noTM
ABE58333.1            0.110  61  0.104  68  0.121  61  0.090   0.097 N  0.570      SignalP-noTM
ABE58334.1            0.137  42  0.191  42  0.477  33  0.204   0.196 N  0.510      SignalP-TM
ABE58335.1            0.120  41  0.100  70  0.107  66  0.080   0.091 N  0.570      SignalP-noTM
ABE58336.1            0.109  42  0.150  11  0.348   1  0.214   0.180 N  0.570      SignalP-noTM
ABE58337.1            0.109  23  0.099  48  0.120  70  0.080   0.092 N  0.510      SignalP-TM
ABE58338.1            0.198  29  0.227  29  0.412   4  0.298   0.261 N  0.570      SignalP-noTM
ABE58339.1            0.192  27  0.152  27  0.167   3  0.133   0.143 N  0.570      SignalP-noTM
ABE58340.1            0.103  17  0.103  37  0.142   1  0.088   0.096 N  0.570      SignalP-noTM
ABE58341.1            0.122  24  0.149  24  0.263  21  0.189   0.168 N  0.570      SignalP-noTM
ABE58342.1            0.119  19  0.102  51  0.136   1  0.091   0.096 N  0.570      SignalP-noTM
ABE58343.1            0.223  45  0.190  45  0.277  44  0.113   0.154 N  0.570      SignalP-noTM
ABE58344.1            0.191  37  0.280  37  0.618  33  0.345   0.311 N  0.570      SignalP-noTM
ABE58345.1            0.118  37  0.111  37  0.143  49  0.086   0.099 N  0.570      SignalP-noTM
ABE58346.1            0.118  41  0.109  41  0.140  18  0.102   0.106 N  0.570      SignalP-noTM
ABE58347.1            0.213  28  0.154  28  0.150   8  0.123   0.139 N  0.570      SignalP-noTM
ABE58348.1            0.547  18  0.262  18  0.340   1  0.177   0.231 N  0.510      SignalP-TM
ABE58349.1            0.105  29  0.136  11  0.208   2  0.188   0.160 N  0.570      SignalP-noTM
ABE58350.1            0.121  55  0.121  31  0.174   1  0.120   0.121 N  0.570      SignalP-noTM
ABE58351.1            0.183  55  0.151  33  0.351  25  0.149   0.150 N  0.510      SignalP-TM
ABE58352.1            0.133  28  0.123  28  0.153   1  0.116   0.119 N  0.570      SignalP-noTM
ABE58353.1            0.140  24  0.154  51  0.353  40  0.148   0.151 N  0.570      SignalP-noTM
ABE58354.1            0.404  24  0.311  24  0.514   4  0.336   0.323 N  0.570      SignalP-noTM
ABE58355.1            0.140  49  0.128  49  0.179  23  0.106   0.118 N  0.570      SignalP-noTM
ABE58356.1            0.100  27  0.104  25  0.131  16  0.088   0.097 N  0.570      SignalP-noTM
ABE58357.1            0.108  37  0.130  37  0.185  34  0.142   0.135 N  0.570      SignalP-noTM
ABE58358.1            0.115  20  0.101  37  0.115  30  0.083   0.092 N  0.570      SignalP-noTM
ABE58359.1            0.106  20  0.173  11  0.419   3  0.299   0.232 N  0.570      SignalP-noTM
ABE58360.1            0.139  37  0.117  37  0.149  32  0.081   0.100 N  0.570      SignalP-noTM
ABE58361.1            0.145  39  0.099  69  0.105  67  0.074   0.087 N  0.570      SignalP-noTM
ABE58362.1            0.114  41  0.155  12  0.277   4  0.241   0.196 N  0.570      SignalP-noTM
ABE58363.1            0.160  50  0.164  14  0.300  10  0.194   0.175 N  0.510      SignalP-TM
ABE58364.1            0.739  25  0.755  25  0.909  21  0.805   0.778 Y  0.570      SignalP-noTM
ABE58365.1            0.104  20  0.098  12  0.128   1  0.097   0.098 N  0.570      SignalP-noTM
ABE58366.1            0.124  26  0.120  42  0.179  22  0.105   0.115 N  0.510      SignalP-TM
ABE58367.1            0.112  19  0.103  42  0.135   1  0.096   0.100 N  0.570      SignalP-noTM
ABE58368.1            0.253  50  0.178  50  0.287   1  0.155   0.167 N  0.570      SignalP-noTM
ABE58369.1            0.112  41  0.191  11  0.547   1  0.341   0.262 N  0.570      SignalP-noTM
ABE58370.1            0.215  47  0.153  47  0.175  44  0.097   0.132 N  0.510      SignalP-TM
ABE58371.1            0.142  41  0.121  16  0.184   9  0.143   0.129 N  0.510      SignalP-TM
ABE58372.1            0.205  26  0.182  26  0.292  45  0.147   0.165 N  0.570      SignalP-noTM
ABE58373.1            0.129  39  0.142  11  0.279   1  0.196   0.162 N  0.510      SignalP-TM
ABE58374.1            0.122  23  0.110  23  0.119  15  0.097   0.104 N  0.570      SignalP-noTM
ABE58375.1            0.143  35  0.157  13  0.305   9  0.252   0.202 N  0.570      SignalP-noTM
ABE58376.1            0.645  30  0.696  30  0.889  21  0.781   0.736 Y  0.570      SignalP-noTM
ABE58377.1            0.283  31  0.158  31  0.099  30  0.083   0.122 N  0.570      SignalP-noTM
ABE58378.1            0.153  45  0.141  21  0.182  14  0.112   0.130 N  0.510      SignalP-TM
ABE58379.1            0.225  28  0.235  28  0.395   3  0.286   0.259 N  0.570      SignalP-noTM
ABE58380.1            0.118  50  0.108  28  0.124  20  0.098   0.103 N  0.570      SignalP-noTM
ABE58381.1            0.309  26  0.172  48  0.306   1  0.092   0.143 N  0.510      SignalP-TM
ABE58382.1            0.115  23  0.142  11  0.235   9  0.209   0.167 N  0.510      SignalP-TM
ABE58383.1            0.829  25  0.868  25  0.973  10  0.920   0.892 Y  0.570      SignalP-noTM
ABE58384.1            0.146  24  0.140  24  0.246  23  0.128   0.135 N  0.570      SignalP-noTM
ABE58385.1            0.109  66  0.104  66  0.112  27  0.089   0.097 N  0.570      SignalP-noTM
ABE58386.1            0.117  54  0.109  54  0.148  46  0.087   0.099 N  0.570      SignalP-noTM
ABE58387.1            0.154  33  0.115  33  0.174   1  0.088   0.102 N  0.570      SignalP-noTM
ABE58388.1            0.138  53  0.133  53  0.178  51  0.111   0.123 N  0.570      SignalP-noTM
ABE58389.1            0.794  22  0.868  22  0.974  17  0.940   0.901 Y  0.570      SignalP-noTM
ABE58390.1            0.147  61  0.123  11  0.244   3  0.156   0.138 N  0.570      SignalP-noTM
ABE58391.1            0.138  31  0.118  66  0.153  43  0.104   0.112 N  0.570      SignalP-noTM
ABE58392.1            0.542  26  0.666  26  0.961  10  0.876   0.765 Y  0.570      SignalP-noTM
ABE58393.1            0.560  27  0.664  27  0.899  21  0.808   0.732 Y  0.570      SignalP-noTM
ABE58394.1            0.104  20  0.098  65  0.106  65  0.083   0.091 N  0.570      SignalP-noTM
ABE58395.1            0.133  29  0.131  11  0.236   1  0.170   0.145 N  0.510      SignalP-TM
ABE58396.1            0.113  27  0.111  16  0.160  14  0.120   0.115 N  0.510      SignalP-TM
ABE58397.1            0.160  25  0.120  25  0.154  35  0.088   0.105 N  0.570      SignalP-noTM
ABE58398.1            0.116  51  0.123  51  0.156  50  0.105   0.116 N  0.510      SignalP-TM
ABE58399.1            0.500  25  0.509  25  0.630   8  0.534   0.518 Y  0.510      SignalP-TM
ABE58400.1            0.477  25  0.649  25  0.971  21  0.892   0.763 Y  0.570      SignalP-noTM
ABE58401.1            0.700  30  0.779  30  0.932  18  0.800   0.789 Y  0.570      SignalP-noTM
ABE58402.1            0.763  37  0.795  37  0.961  33  0.769   0.783 Y  0.570      SignalP-noTM
ABE58403.1            0.132  35  0.239  35  0.711  32  0.365   0.286 N  0.510      SignalP-TM
ABE58404.1            0.154  68  0.133  11  0.213   2  0.178   0.154 N  0.570      SignalP-noTM
ABE58405.1            0.125  35  0.110  35  0.139   4  0.091   0.101 N  0.570      SignalP-noTM
ABE58406.1            0.498  39  0.502  39  0.638  36  0.322   0.435 N  0.510      SignalP-TM
ABE58407.1            0.728  33  0.624  33  0.772  29  0.450   0.560 Y  0.510      SignalP-TM
ABE58408.1            0.167  24  0.115  24  0.109  50  0.081   0.099 N  0.570      SignalP-noTM
ABE58409.1            0.246  45  0.147  45  0.188   4  0.101   0.125 N  0.570      SignalP-noTM
ABE58410.1            0.125  21  0.133  21  0.168  10  0.136   0.134 N  0.570      SignalP-noTM
ABE58411.1            0.136  26  0.176  26  0.351   8  0.257   0.214 N  0.570      SignalP-noTM
ABE58412.1            0.155  39  0.196  12  0.505   3  0.385   0.285 N  0.570      SignalP-noTM
ABE58413.1            0.611  23  0.672  23  0.849  11  0.771   0.719 Y  0.570      SignalP-noTM
ABE58414.1            0.202  39  0.197  39  0.366  35  0.136   0.168 N  0.570      SignalP-noTM
ABE58415.1            0.581  29  0.679  29  0.952  25  0.808   0.740 Y  0.570      SignalP-noTM
ABE58416.1            0.114  28  0.102  34  0.110  27  0.079   0.091 N  0.570      SignalP-noTM
ABE58417.1            0.210  34  0.165  34  0.349  33  0.090   0.130 N  0.570      SignalP-noTM
ABE58418.1            0.606  26  0.693  26  0.960  17  0.858   0.771 Y  0.570      SignalP-noTM
ABE58419.1            0.109  52  0.104  14  0.146   4  0.104   0.104 N  0.570      SignalP-noTM
ABE58420.1            0.109  54  0.129  11  0.241   1  0.155   0.141 N  0.570      SignalP-noTM
ABE58421.1            0.600  49  0.626  49  0.878  39  0.543   0.587 Y  0.570      SignalP-noTM
ABE58422.1            0.813  27  0.872  27  0.983  20  0.925   0.897 Y  0.570      SignalP-noTM
ABE58423.1            0.188  24  0.380  24  0.889   8  0.808   0.581 Y  0.570      SignalP-noTM
ABE58424.1            0.136  36  0.233  20  0.665  14  0.478   0.348 N  0.570      SignalP-noTM
ABE58425.1            0.143  59  0.139  22  0.213   1  0.146   0.142 N  0.510      SignalP-TM
ABE58426.1            0.136  18  0.185  18  0.370   9  0.241   0.211 N  0.570      SignalP-noTM
ABE58427.1            0.152  20  0.105  20  0.128   1  0.086   0.096 N  0.570      SignalP-noTM
ABE58428.1            0.124  41  0.105  41  0.121  17  0.098   0.102 N  0.570      SignalP-noTM
ABE58429.1            0.152   9  0.137  11  0.271   1  0.183   0.159 N  0.570      SignalP-noTM
ABE58430.1            0.270  32  0.150  18  0.280   1  0.208   0.172 N  0.510      SignalP-TM
ABE58431.1            0.296  24  0.288  24  0.378  12  0.265   0.279 N  0.510      SignalP-TM
ABE58432.1            0.112  35  0.187  11  0.442   4  0.345   0.261 N  0.570      SignalP-noTM
ABE58433.1            0.105  40  0.108  18  0.156   7  0.104   0.106 N  0.570      SignalP-noTM
ABE58434.1            0.109  65  0.113  37  0.155  40  0.110   0.112 N  0.570      SignalP-noTM
ABE58435.1            0.159  39  0.113  39  0.121  58  0.070   0.093 N  0.570      SignalP-noTM
ABE58436.1            0.149  29  0.223  14  0.594  10  0.487   0.347 N  0.570      SignalP-noTM
ABE58437.1            0.104  65  0.100  66  0.103  66  0.080   0.091 N  0.570      SignalP-noTM
ABE58438.1            0.115  22  0.112  22  0.143  20  0.100   0.106 N  0.570      SignalP-noTM
ABE58439.1            0.105  16  0.096  48  0.099  39  0.082   0.090 N  0.570      SignalP-noTM
ABE58440.1            0.119  26  0.109  61  0.122  53  0.088   0.099 N  0.570      SignalP-noTM
ABE58441.1            0.125  22  0.150  22  0.264   2  0.178   0.164 N  0.570      SignalP-noTM
ABE58442.1            0.104  44  0.117  13  0.183   4  0.139   0.128 N  0.570      SignalP-noTM
ABE58443.1            0.167  33  0.120  33  0.133  45  0.088   0.105 N  0.570      SignalP-noTM
ABE58444.1            0.106  48  0.118  48  0.176  27  0.121   0.119 N  0.570      SignalP-noTM
ABE58445.1            0.234  61  0.145  61  0.146  65  0.075   0.119 N  0.510      SignalP-TM
ABE58446.1            0.106  34  0.104  34  0.119   2  0.098   0.101 N  0.570      SignalP-noTM
ABE58447.1            0.104  44  0.106  52  0.131  20  0.098   0.103 N  0.570      SignalP-noTM
ABE58448.1            0.187  33  0.217  11  0.646   1  0.463   0.333 N  0.570      SignalP-noTM
ABE58449.1            0.403  26  0.171  26  0.137   3  0.083   0.130 N  0.570      SignalP-noTM
ABE58450.1            0.221  18  0.201  18  0.328  16  0.190   0.196 N  0.570      SignalP-noTM
ABE58451.1            0.120  48  0.109  54  0.185  49  0.076   0.097 N  0.510      SignalP-TM
ABE58452.1            0.583  24  0.705  24  0.951  10  0.892   0.793 Y  0.570      SignalP-noTM
ABE58453.1            0.110  22  0.100  70  0.129  48  0.081   0.091 N  0.570      SignalP-noTM
ABE58454.1            0.242  27  0.133  27  0.191   1  0.085   0.110 N  0.570      SignalP-noTM
ABE58455.1            0.188  39  0.194  39  0.499   1  0.233   0.208 N  0.510      SignalP-TM
ABE58456.1            0.106   3  0.099  70  0.105  40  0.085   0.093 N  0.570      SignalP-noTM
ABE58457.1            0.110  60  0.114  14  0.149   9  0.128   0.120 N  0.570      SignalP-noTM
ABE58458.1            0.147  22  0.201  22  0.391   7  0.301   0.238 N  0.510      SignalP-TM
ABE58459.1            0.111  46  0.106  54  0.127  49  0.092   0.099 N  0.570      SignalP-noTM
ABE58460.1            0.113  66  0.127  23  0.234   1  0.147   0.135 N  0.510      SignalP-TM
ABE58461.1            0.240  20  0.302  20  0.454  15  0.364   0.325 N  0.510      SignalP-TM
ABE58462.1            0.153  26  0.147  21  0.247   1  0.159   0.152 N  0.510      SignalP-TM
ABE58463.1            0.249  17  0.155  17  0.228  28  0.095   0.126 N  0.570      SignalP-noTM
ABE58464.1            0.117  53  0.114  19  0.180  36  0.122   0.118 N  0.570      SignalP-noTM
ABE58465.1            0.140  22  0.116  22  0.165  19  0.082   0.100 N  0.570      SignalP-noTM
ABE58466.1            0.101  35  0.118  17  0.194   9  0.133   0.125 N  0.570      SignalP-noTM
ABE58467.1            0.157  37  0.119  37  0.120  36  0.088   0.104 N  0.570      SignalP-noTM
ABE58468.1            0.113  57  0.105  57  0.115  42  0.088   0.097 N  0.570      SignalP-noTM
ABE58469.1            0.113  27  0.128  11  0.295   1  0.140   0.134 N  0.570      SignalP-noTM
ABE58470.1            0.104  57  0.115  17  0.198  10  0.120   0.117 N  0.570      SignalP-noTM
ABE58471.1            0.180  28  0.209  12  0.551   3  0.443   0.319 N  0.570      SignalP-noTM
ABE58472.1            0.152  32  0.163  11  0.392   4  0.266   0.211 N  0.570      SignalP-noTM
ABE58473.1            0.163  33  0.133  33  0.186   8  0.131   0.132 N  0.570      SignalP-noTM
ABE58474.1            0.129  27  0.109  27  0.164   6  0.101   0.105 N  0.570      SignalP-noTM
ABE58475.1            0.118  27  0.149  11  0.301   1  0.215   0.180 N  0.570      SignalP-noTM
ABE58476.1            0.142  47  0.120  14  0.173  17  0.140   0.129 N  0.570      SignalP-noTM
ABE58477.1            0.613  24  0.734  24  0.949  20  0.881   0.803 Y  0.570      SignalP-noTM
ABE58478.1            0.130  18  0.127  18  0.214   1  0.137   0.132 N  0.570      SignalP-noTM
ABE58479.1            0.183  49  0.166  49  0.252  36  0.124   0.150 N  0.510      SignalP-TM
ABE58480.1            0.130  55  0.120  55  0.153  49  0.102   0.111 N  0.570      SignalP-noTM
ABE58481.1            0.125  20  0.111  35  0.155  26  0.098   0.105 N  0.570      SignalP-noTM
ABE58482.1            0.121  52  0.110  15  0.136  13  0.106   0.108 N  0.570      SignalP-noTM
ABE58483.1            0.146  46  0.145  46  0.302  44  0.141   0.143 N  0.570      SignalP-noTM
ABE58484.1            0.603  28  0.654  28  0.908  13  0.804   0.724 Y  0.570      SignalP-noTM
ABE58485.1            0.293  26  0.238  26  0.293  25  0.180   0.211 N  0.570      SignalP-noTM
ABE58486.1            0.115  53  0.129  53  0.213  50  0.114   0.122 N  0.570      SignalP-noTM
ABE58487.1            0.150  23  0.196  23  0.314  13  0.258   0.219 N  0.510      SignalP-TM
ABE58488.1            0.122  20  0.113  11  0.158   3  0.133   0.123 N  0.570      SignalP-noTM
ABE58489.1            0.144  36  0.124  36  0.219   3  0.127   0.125 N  0.570      SignalP-noTM
ABE58490.1            0.179  29  0.358  29  0.869  12  0.755   0.545 N  0.570      SignalP-noTM
ABE58491.1            0.105  23  0.115  11  0.223   2  0.122   0.118 N  0.570      SignalP-noTM
ABE58492.1            0.280  25  0.271  25  0.494   2  0.315   0.292 N  0.570      SignalP-noTM
ABE58493.1            0.103  63  0.098  21  0.111  14  0.081   0.090 N  0.570      SignalP-noTM
ABE58494.1            0.185  58  0.198  45  0.469  41  0.193   0.196 N  0.570      SignalP-noTM
ABE58495.1            0.144  38  0.177  11  0.431   1  0.300   0.235 N  0.570      SignalP-noTM
ABE58496.1            0.133  23  0.110  23  0.111  22  0.088   0.099 N  0.570      SignalP-noTM
ABE58497.1            0.137  47  0.111  47  0.137  46  0.084   0.099 N  0.570      SignalP-noTM
ABE58498.1            0.107  59  0.103  59  0.120   1  0.093   0.098 N  0.570      SignalP-noTM
ABE58499.1            0.116  20  0.105  44  0.150  18  0.093   0.099 N  0.570      SignalP-noTM
ABE58500.1            0.184  25  0.179  25  0.352   5  0.215   0.193 N  0.510      SignalP-TM
ABE58501.1            0.106  54  0.101  54  0.144   1  0.094   0.098 N  0.570      SignalP-noTM
ABE58502.1            0.107  36  0.121  22  0.195  20  0.128   0.125 N  0.570      SignalP-noTM
ABE58503.1            0.115  22  0.104  35  0.126  34  0.094   0.100 N  0.570      SignalP-noTM
ABE58504.1            0.136  22  0.180  16  0.345  13  0.291   0.232 N  0.570      SignalP-noTM
ABE58505.1            0.134  42  0.241  11  0.652  11  0.581   0.401 N  0.570      SignalP-noTM
ABE58506.1            0.126  60  0.102  60  0.104  62  0.084   0.094 N  0.570      SignalP-noTM
ABE58507.1            0.141  20  0.118  20  0.128  27  0.093   0.106 N  0.570      SignalP-noTM
ABE58508.1            0.118  20  0.105  58  0.143   1  0.087   0.097 N  0.570      SignalP-noTM
ABE58509.1            0.110  30  0.107  37  0.133   1  0.102   0.104 N  0.570      SignalP-noTM
ABE58510.1            0.103  58  0.105  70  0.114  62  0.088   0.097 N  0.570      SignalP-noTM
ABE58511.1            0.115  39  0.099  39  0.110   1  0.090   0.095 N  0.570      SignalP-noTM
ABE58512.1            0.115  36  0.120  11  0.221   1  0.136   0.127 N  0.570      SignalP-noTM
ABE58513.1            0.163  25  0.145  25  0.230  31  0.140   0.143 N  0.570      SignalP-noTM
ABE58514.1            0.121  64  0.113  12  0.165   4  0.122   0.117 N  0.570      SignalP-noTM
ABE58515.1            0.103  45  0.114  18  0.150  11  0.111   0.113 N  0.510      SignalP-TM
ABE58516.1            0.355  22  0.254  22  0.302  10  0.192   0.225 N  0.570      SignalP-noTM
ABE58517.1            0.127  29  0.120  29  0.135  49  0.094   0.108 N  0.570      SignalP-noTM
ABE58518.1            0.112  24  0.109  11  0.171   1  0.117   0.113 N  0.570      SignalP-noTM
ABE58519.1            0.121  70  0.150  13  0.325  40  0.228   0.187 N  0.570      SignalP-noTM
ABE58520.1            0.160  18  0.114  58  0.148  35  0.084   0.100 N  0.570      SignalP-noTM
ABE58521.1            0.164  25  0.143  11  0.334   1  0.187   0.164 N  0.570      SignalP-noTM
ABE58522.1            0.131  22  0.098  62  0.149   1  0.079   0.089 N  0.570      SignalP-noTM
ABE58523.1            0.151  51  0.121  51  0.153  50  0.091   0.107 N  0.570      SignalP-noTM
ABE58524.1            0.142  43  0.127  43  0.147  41  0.098   0.113 N  0.570      SignalP-noTM
ABE58525.1            0.154  58  0.166  58  0.248  54  0.108   0.139 N  0.570      SignalP-noTM
ABE58526.1            0.135  42  0.111  42  0.141  41  0.085   0.099 N  0.570      SignalP-noTM
ABE58527.1            0.304  26  0.162  26  0.147  39  0.075   0.121 N  0.570      SignalP-noTM
ABE58528.1            0.111  61  0.130  11  0.218   5  0.170   0.149 N  0.570      SignalP-noTM
ABE58529.1            0.116  69  0.114  21  0.170   1  0.122   0.118 N  0.570      SignalP-noTM
ABE58530.1            0.174  30  0.198  30  0.366  24  0.222   0.207 N  0.510      SignalP-TM
ABE58531.1            0.132  31  0.121  25  0.172  20  0.105   0.113 N  0.570      SignalP-noTM
ABE58532.1            0.118  24  0.107  24  0.130  23  0.082   0.095 N  0.570      SignalP-noTM
ABE58533.1            0.131  30  0.114  11  0.190   1  0.122   0.118 N  0.570      SignalP-noTM
ABE58534.1            0.116  18  0.105  66  0.121  21  0.091   0.098 N  0.570      SignalP-noTM
ABE58535.1            0.134  45  0.119  11  0.176   4  0.143   0.128 N  0.510      SignalP-TM
ABE58536.1            0.103  45  0.105  35  0.126  20  0.108   0.106 N  0.510      SignalP-TM
ABE58537.1            0.104  58  0.125  11  0.229   2  0.154   0.139 N  0.570      SignalP-noTM
ABE58538.1            0.145  36  0.120  36  0.154  11  0.112   0.117 N  0.570      SignalP-noTM
ABE58539.1            0.189  27  0.169  53  0.270  47  0.119   0.146 N  0.570      SignalP-noTM
ABE58540.1            0.141  50  0.139  50  0.186  39  0.106   0.127 N  0.510      SignalP-TM
ABE58541.1            0.100  58  0.101  53  0.112  45  0.076   0.089 N  0.570      SignalP-noTM
ABE58542.1            0.280  19  0.169  19  0.141  16  0.101   0.137 N  0.570      SignalP-noTM
ABE58543.1            0.151  42  0.114  42  0.173   3  0.088   0.102 N  0.570      SignalP-noTM
ABE58544.1            0.134  21  0.175  11  0.428   1  0.290   0.229 N  0.570      SignalP-noTM
ABE58545.1            0.116  68  0.107  12  0.157   1  0.109   0.108 N  0.570      SignalP-noTM
ABE58546.1            0.168  51  0.144  51  0.182  45  0.107   0.131 N  0.510      SignalP-TM
ABE58547.1            0.128  21  0.183  21  0.328  15  0.235   0.207 N  0.570      SignalP-noTM
ABE58548.1            0.106  40  0.113  13  0.162   4  0.130   0.121 N  0.570      SignalP-noTM
ABE58549.1            0.731  24  0.731  24  0.911   1  0.757   0.743 Y  0.570      SignalP-noTM
ABE58550.1            0.225  41  0.198  41  0.270  34  0.126   0.171 N  0.510      SignalP-TM
ABE58551.1            0.111  51  0.133  14  0.208   6  0.178   0.150 N  0.510      SignalP-TM
ABE58552.1            0.118  19  0.096  69  0.098  22  0.081   0.089 N  0.570      SignalP-noTM
ABE58553.1            0.137  52  0.130  11  0.267   2  0.167   0.147 N  0.570      SignalP-noTM
ABE58554.1            0.172  27  0.206  19  0.425  16  0.231   0.215 N  0.510      SignalP-TM
ABE58555.1            0.174  38  0.140  38  0.238   2  0.146   0.143 N  0.570      SignalP-noTM
ABE58556.1            0.127  42  0.134  42  0.210   5  0.126   0.130 N  0.570      SignalP-noTM
ABE58557.1            0.117  32  0.141  11  0.370   2  0.189   0.163 N  0.570      SignalP-noTM
ABE58558.1            0.125  28  0.199  11  0.599   1  0.372   0.280 N  0.570      SignalP-noTM
ABE58559.1            0.135  36  0.120  36  0.137  32  0.102   0.111 N  0.570      SignalP-noTM
ABE58560.1            0.172  18  0.290  18  0.714  11  0.477   0.378 N  0.570      SignalP-noTM
ABE58561.1            0.108  64  0.101  17  0.136   9  0.099   0.100 N  0.570      SignalP-noTM
ABE58562.1            0.130  52  0.177  42  0.435  36  0.206   0.190 N  0.570      SignalP-noTM
ABE58563.1            0.859  20  0.826  20  0.888  11  0.801   0.814 Y  0.570      SignalP-noTM
ABE58564.1            0.142  24  0.143  24  0.199   1  0.141   0.142 N  0.570      SignalP-noTM
ABE58565.1            0.141  24  0.166  24  0.356  21  0.183   0.174 N  0.570      SignalP-noTM
ABE58566.1            0.190  31  0.151  31  0.263  29  0.143   0.147 N  0.570      SignalP-noTM
ABE58567.1            0.131  24  0.113  24  0.119  23  0.089   0.102 N  0.570      SignalP-noTM
ABE58568.1            0.115  44  0.140  11  0.240   2  0.208   0.165 N  0.510      SignalP-TM
ABE58569.1            0.186  47  0.113  70  0.187  69  0.071   0.098 N  0.510      SignalP-TM
ABE58570.1            0.151  51  0.159  11  0.324   1  0.251   0.202 N  0.570      SignalP-noTM
ABE58571.1            0.109  51  0.113  18  0.141  21  0.115   0.114 N  0.570      SignalP-noTM
ABE58572.1            0.119  26  0.114  48  0.146  42  0.106   0.111 N  0.570      SignalP-noTM
ABE58573.1            0.102   3  0.107  45  0.126  34  0.095   0.101 N  0.570      SignalP-noTM
ABE58574.1            0.152  20  0.136  20  0.155  18  0.115   0.126 N  0.570      SignalP-noTM
ABE58575.1            0.126  53  0.152  11  0.361   1  0.218   0.183 N  0.570      SignalP-noTM
ABE58576.1            0.156  31  0.132  31  0.200   1  0.127   0.130 N  0.570      SignalP-noTM
ABE58577.1            0.175  23  0.154  11  0.390   1  0.218   0.177 N  0.510      SignalP-TM
ABE58578.1            0.183  23  0.116  23  0.114  27  0.067   0.093 N  0.570      SignalP-noTM
ABE58579.1            0.138  20  0.153  30  0.283  23  0.167   0.160 N  0.570      SignalP-noTM
ABE58580.1            0.146  10  0.107  11  0.149   2  0.115   0.111 N  0.570      SignalP-noTM
ABE58581.1            0.124  24  0.116  11  0.175   1  0.131   0.123 N  0.570      SignalP-noTM
ABE58582.1            0.620  30  0.636  30  0.904  15  0.769   0.699 Y  0.570      SignalP-noTM
ABE58583.1            0.149  34  0.109  34  0.105  47  0.074   0.093 N  0.570      SignalP-noTM
ABE58584.1            0.230  44  0.158  15  0.284   8  0.236   0.195 N  0.570      SignalP-noTM
ABE58585.1            0.134  22  0.115  22  0.129  48  0.089   0.103 N  0.570      SignalP-noTM
ABE58586.1            0.130  48  0.115  16  0.147  10  0.132   0.123 N  0.570      SignalP-noTM
ABE58587.1            0.684  28  0.348  28  0.332   2  0.212   0.284 N  0.570      SignalP-noTM
ABE58588.1            0.120  70  0.105  70  0.121   7  0.099   0.102 N  0.570      SignalP-noTM
ABE58589.1            0.212  32  0.141  32  0.109  65  0.092   0.118 N  0.570      SignalP-noTM
ABE58590.1            0.130  31  0.112  31  0.145  41  0.090   0.102 N  0.570      SignalP-noTM
ABE58591.1            0.113  45  0.108  59  0.136  49  0.097   0.103 N  0.570      SignalP-noTM
ABE58592.1            0.150  44  0.122  44  0.110  43  0.090   0.107 N  0.570      SignalP-noTM
ABE58593.1            0.188  42  0.155  42  0.254  13  0.163   0.158 N  0.510      SignalP-TM
ABE58594.1            0.129  19  0.101  45  0.127  17  0.089   0.095 N  0.570      SignalP-noTM
ABE58595.1            0.129  22  0.148  11  0.311   2  0.223   0.183 N  0.570      SignalP-noTM
ABE58596.1            0.135  43  0.141  11  0.243  10  0.193   0.166 N  0.570      SignalP-noTM
ABE58597.1            0.114  59  0.116  11  0.175   1  0.131   0.123 N  0.570      SignalP-noTM
ABE58598.1            0.136  34  0.122  34  0.152  31  0.095   0.109 N  0.570      SignalP-noTM
ABE58599.1            0.354  23  0.572  23  0.968  11  0.925   0.738 Y  0.570      SignalP-noTM
ABE58600.1            0.209  32  0.159  32  0.227   5  0.140   0.152 N  0.510      SignalP-TM
ABE58601.1            0.144  35  0.114  35  0.145  43  0.077   0.096 N  0.570      SignalP-noTM
ABE58602.1            0.147  41  0.121  14  0.186   5  0.152   0.132 N  0.510      SignalP-TM
ABE58603.1            0.147  24  0.137  24  0.240  22  0.109   0.127 N  0.510      SignalP-TM
ABE58604.1            0.110  35  0.100  64  0.122   4  0.087   0.094 N  0.570      SignalP-noTM
ABE58605.1            0.119  57  0.106  59  0.129  56  0.078   0.093 N  0.570      SignalP-noTM
ABE58606.1            0.167  32  0.172  32  0.371   1  0.169   0.171 N  0.510      SignalP-TM
ABE58607.1            0.734  31  0.746  31  0.971  22  0.846   0.793 Y  0.570      SignalP-noTM
ABE58608.1            0.136  23  0.131  22  0.159   1  0.121   0.126 N  0.570      SignalP-noTM
ABE58609.1            0.173  27  0.177  27  0.298  53  0.181   0.179 N  0.570      SignalP-noTM
ABE58610.1            0.114  43  0.121  53  0.152   8  0.117   0.119 N  0.570      SignalP-noTM
ABE58611.1            0.101  64  0.103  64  0.117  52  0.084   0.095 N  0.570      SignalP-noTM
ABE58612.1            0.152  46  0.089  11  0.111   2  0.078   0.085 N  0.510      SignalP-TM
ABE58613.1            0.334  26  0.529  20  0.946  14  0.897   0.702 Y  0.570      SignalP-noTM
ABE58614.1            0.202  37  0.182  37  0.240  25  0.148   0.166 N  0.570      SignalP-noTM
ABE58615.1            0.302  44  0.174  44  0.336   1  0.123   0.150 N  0.570      SignalP-noTM
ABE58616.1            0.102  70  0.101  70  0.106  54  0.088   0.095 N  0.570      SignalP-noTM
ABE58617.1            0.132  40  0.157  14  0.313  10  0.248   0.200 N  0.570      SignalP-noTM
ABE58618.1            0.135  37  0.119  18  0.170  17  0.126   0.122 N  0.570      SignalP-noTM
ABE58619.1            0.118  52  0.115  52  0.179   1  0.107   0.111 N  0.570      SignalP-noTM
ABE58620.1            0.137  28  0.160  28  0.343  26  0.180   0.168 N  0.510      SignalP-TM
ABE58621.1            0.163  52  0.172  52  0.290  49  0.114   0.150 N  0.510      SignalP-TM
ABE58622.1            0.119  32  0.157  15  0.365  11  0.228   0.191 N  0.570      SignalP-noTM
ABE58623.1            0.136  47  0.107  47  0.111  57  0.079   0.094 N  0.570      SignalP-noTM
ABE58624.1            0.119  62  0.124  11  0.211   2  0.153   0.138 N  0.570      SignalP-noTM
ABE58625.1            0.121  54  0.106  37  0.172   2  0.098   0.103 N  0.570      SignalP-noTM
ABE58626.1            0.124  37  0.106  37  0.108  64  0.081   0.094 N  0.570      SignalP-noTM
ABE58627.1            0.207  42  0.167  42  0.223  40  0.111   0.141 N  0.570      SignalP-noTM
ABE58628.1            0.116  31  0.128  11  0.253   1  0.156   0.141 N  0.570      SignalP-noTM
ABE58629.1            0.754  41  0.823  41  0.986  23  0.849   0.836 Y  0.570      SignalP-noTM
ABE58630.1            0.107  21  0.115  11  0.182   1  0.125   0.119 N  0.570      SignalP-noTM
ABE58631.1            0.132  18  0.174  18  0.580  16  0.268   0.218 N  0.570      SignalP-noTM
ABE58632.1            0.109  34  0.132  14  0.201   9  0.171   0.150 N  0.570      SignalP-noTM
ABE58633.1            0.103  43  0.111  35  0.134  26  0.087   0.100 N  0.570      SignalP-noTM
ABE58634.1            0.102   3  0.102  30  0.118  42  0.095   0.099 N  0.570      SignalP-noTM
ABE58635.1            0.286  23  0.353  23  0.577  19  0.440   0.385 N  0.510      SignalP-TM
ABE58636.1            0.115  22  0.110  22  0.129  14  0.084   0.098 N  0.570      SignalP-noTM
ABE58637.1            0.116  63  0.102  41  0.109  39  0.093   0.098 N  0.570      SignalP-noTM
ABE58638.1            0.126  18  0.127  11  0.292   1  0.147   0.134 N  0.510      SignalP-TM
ABE58639.1            0.242  38  0.190  38  0.304  35  0.165   0.181 N  0.510      SignalP-TM
ABE58640.1            0.147  13  0.193  13  0.422  11  0.253   0.221 N  0.570      SignalP-noTM
ABE58641.1            0.118  19  0.103  19  0.122  12  0.081   0.093 N  0.570      SignalP-noTM
ABE58642.1            0.119  23  0.089  23  0.107   1  0.064   0.080 N  0.510      SignalP-TM
ABE58643.1            0.126  41  0.106  11  0.155   6  0.122   0.112 N  0.510      SignalP-TM
ABE58644.1            0.139  27  0.126  12  0.187   5  0.165   0.144 N  0.570      SignalP-noTM
ABE58645.1            0.116  54  0.106  34  0.135  26  0.096   0.101 N  0.570      SignalP-noTM
ABE58646.1            0.134  28  0.141  11  0.340   2  0.199   0.168 N  0.570      SignalP-noTM
ABE58647.1            0.428  18  0.448  18  0.776  17  0.520   0.481 N  0.570      SignalP-noTM
ABE58648.1            0.643  27  0.639  27  0.982  17  0.808   0.718 Y  0.570      SignalP-noTM
ABE58649.1            0.200  26  0.168  26  0.307   3  0.183   0.173 N  0.510      SignalP-TM
ABE58650.1            0.408  25  0.498  25  0.903   1  0.719   0.602 Y  0.570      SignalP-noTM
ABE58651.1            0.165  48  0.113  11  0.158   1  0.130   0.119 N  0.510      SignalP-TM
ABE58652.1            0.106  20  0.107  25  0.129   3  0.110   0.109 N  0.570      SignalP-noTM
ABE58653.1            0.133  25  0.170  25  0.277  15  0.196   0.180 N  0.510      SignalP-TM
ABE58654.1            0.689  38  0.695  38  0.992  18  0.834   0.760 Y  0.570      SignalP-noTM
ABE58655.1            0.283  22  0.450  22  0.907   1  0.776   0.604 Y  0.570      SignalP-noTM
ABE58656.1            0.182  33  0.187  11  0.433  13  0.353   0.265 N  0.570      SignalP-noTM
ABE58657.1            0.142  20  0.153  20  0.237  18  0.165   0.157 N  0.510      SignalP-TM
ABE58658.1            0.143  27  0.216  12  0.564   8  0.489   0.317 N  0.510      SignalP-TM
ABE58659.1            0.123  69  0.112  35  0.136  34  0.105   0.108 N  0.570      SignalP-noTM
ABE58660.1            0.178  44  0.153  44  0.214  38  0.110   0.133 N  0.570      SignalP-noTM
ABE58661.1            0.119  53  0.126  16  0.232   6  0.148   0.134 N  0.510      SignalP-TM
ABE58662.1            0.141  21  0.144  21  0.187   1  0.146   0.145 N  0.570      SignalP-noTM
ABE58663.1            0.195  38  0.173  38  0.319  35  0.093   0.136 N  0.570      SignalP-noTM
ABE58664.1            0.104  31  0.124  11  0.202   3  0.152   0.137 N  0.570      SignalP-noTM
ABE58665.1            0.109  25  0.105  25  0.140  24  0.097   0.101 N  0.570      SignalP-noTM
ABE58666.1            0.104  13  0.102  35  0.118  25  0.084   0.093 N  0.570      SignalP-noTM
ABE58667.1            0.134  40  0.128  15  0.231   9  0.152   0.139 N  0.570      SignalP-noTM
ABE58668.1            0.118  24  0.104  11  0.148   4  0.117   0.109 N  0.510      SignalP-TM
ABE58669.1            0.879  29  0.817  29  0.901   9  0.812   0.815 Y  0.570      SignalP-noTM
ABE58670.1            0.156  34  0.232  34  0.528  18  0.370   0.283 N  0.510      SignalP-TM
ABE58671.1            0.128  42  0.136  11  0.351   2  0.167   0.151 N  0.570      SignalP-noTM
ABE58672.1            0.122  36  0.119  36  0.161  46  0.113   0.117 N  0.510      SignalP-TM
ABE58673.1            0.152  21  0.246  21  0.591  18  0.368   0.303 N  0.570      SignalP-noTM
ABE58674.1            0.732  39  0.622  39  0.791  38  0.236   0.479 N  0.510      SignalP-TM
ABE58675.1            0.113  48  0.102  48  0.110  15  0.088   0.095 N  0.570      SignalP-noTM
ABE58676.1            0.125  60  0.109  60  0.116  38  0.086   0.098 N  0.570      SignalP-noTM
ABE58677.1            0.106  68  0.124  68  0.169  65  0.103   0.116 N  0.510      SignalP-TM
ABE58678.1            0.108  22  0.150  11  0.287   1  0.227   0.178 N  0.510      SignalP-TM
ABE58679.1            0.113  22  0.116  22  0.141  19  0.114   0.115 N  0.570      SignalP-noTM
ABE58680.1            0.124  21  0.108  41  0.178  39  0.091   0.100 N  0.570      SignalP-noTM
ABE58681.1            0.114  25  0.105  13  0.132   3  0.114   0.109 N  0.570      SignalP-noTM
ABE58682.1            0.119  31  0.116  31  0.181   1  0.114   0.115 N  0.570      SignalP-noTM
ABE58683.1            0.130  30  0.126  11  0.218   3  0.166   0.145 N  0.570      SignalP-noTM
ABE58684.1            0.146  27  0.149  11  0.282   3  0.231   0.180 N  0.510      SignalP-TM
ABE58685.1            0.128  20  0.119  39  0.160  35  0.115   0.117 N  0.570      SignalP-noTM
ABE58686.1            0.117  32  0.158  12  0.303   5  0.258   0.205 N  0.570      SignalP-noTM
ABE58687.1            0.183  22  0.162  36  0.465  30  0.142   0.152 N  0.570      SignalP-noTM
ABE58688.1            0.105  37  0.105  37  0.133  28  0.080   0.096 N  0.510      SignalP-TM
ABE58689.1            0.138  29  0.114  29  0.131  28  0.094   0.105 N  0.570      SignalP-noTM
ABE58690.1            0.148  13  0.131  13  0.165  11  0.116   0.124 N  0.570      SignalP-noTM
ABE58691.1            0.146  32  0.174  11  0.394   1  0.303   0.234 N  0.570      SignalP-noTM
ABE58692.1            0.127  21  0.128  11  0.236   4  0.167   0.146 N  0.570      SignalP-noTM
ABE58693.1            0.448  32  0.351  32  0.485  28  0.243   0.300 N  0.570      SignalP-noTM
ABE58694.1            0.123  32  0.196  11  0.462   4  0.387   0.286 N  0.570      SignalP-noTM
ABE58695.1            0.156  49  0.113  49  0.103  15  0.073   0.094 N  0.570      SignalP-noTM
ABE58696.1            0.482  17  0.548  17  0.757  10  0.615   0.580 Y  0.570      SignalP-noTM
ABE58697.1            0.117  60  0.261  29  0.711  20  0.591   0.416 N  0.570      SignalP-noTM
ABE58698.1            0.103  54  0.150  11  0.265   5  0.231   0.188 N  0.570      SignalP-noTM
ABE58699.1            0.156  52  0.135  11  0.258   4  0.185   0.158 N  0.570      SignalP-noTM
ABE58700.1            0.143  32  0.107  32  0.111  43  0.079   0.094 N  0.570      SignalP-noTM
ABE58701.1            0.114  52  0.108  52  0.128  48  0.086   0.098 N  0.570      SignalP-noTM
ABE58702.1            0.292  34  0.182  11  0.474   1  0.320   0.233 N  0.510      SignalP-TM
ABE58703.1            0.153  29  0.120  29  0.130   1  0.092   0.107 N  0.570      SignalP-noTM
ABE58704.1            0.139  45  0.126  45  0.148   2  0.097   0.112 N  0.570      SignalP-noTM
ABE58705.1            0.102  53  0.115  21  0.151  14  0.119   0.117 N  0.570      SignalP-noTM
ABE58706.1            0.115  46  0.111  17  0.138   2  0.114   0.113 N  0.570      SignalP-noTM
ABE58707.1            0.106  21  0.101  31  0.130  28  0.087   0.096 N  0.510      SignalP-TM
ABE58708.1            0.154  38  0.106  36  0.108  61  0.073   0.091 N  0.570      SignalP-noTM
ABE58709.1            0.151  18  0.106  66  0.127   1  0.077   0.092 N  0.570      SignalP-noTM
ABE58710.1            0.142  42  0.117  42  0.128  36  0.074   0.097 N  0.570      SignalP-noTM
ABE58711.1            0.109  32  0.118  32  0.175   9  0.126   0.122 N  0.570      SignalP-noTM
ABE58712.1            0.146  46  0.149  46  0.227   1  0.165   0.156 N  0.570      SignalP-noTM
ABE58713.1            0.109  57  0.140  11  0.269   1  0.192   0.164 N  0.570      SignalP-noTM
ABE58714.1            0.110  20  0.100  40  0.117  19  0.092   0.097 N  0.570      SignalP-noTM
ABE58715.1            0.167  56  0.124  56  0.174   5  0.096   0.111 N  0.570      SignalP-noTM
ABE58716.1            0.111  68  0.158  11  0.358   1  0.235   0.194 N  0.570      SignalP-noTM
ABE58717.1            0.134  67  0.121  11  0.228   1  0.139   0.130 N  0.570      SignalP-noTM
ABE58718.1            0.109  26  0.110  15  0.139   8  0.116   0.113 N  0.570      SignalP-noTM
ABE58719.1            0.109  43  0.106  11  0.150   6  0.116   0.111 N  0.570      SignalP-noTM
ABE58720.1            0.144  32  0.141  32  0.198   7  0.146   0.143 N  0.570      SignalP-noTM
ABE58721.1            0.131  36  0.097  51  0.116  50  0.051   0.080 N  0.510      SignalP-TM
ABE58722.1            0.105  38  0.112  53  0.138  42  0.109   0.110 N  0.570      SignalP-noTM
ABE58723.1            0.118  56  0.110  56  0.148   2  0.096   0.103 N  0.570      SignalP-noTM
ABE58724.1            0.115  47  0.118  24  0.153  22  0.130   0.123 N  0.570      SignalP-noTM
ABE58725.1            0.175  37  0.162  37  0.240  36  0.151   0.157 N  0.570      SignalP-noTM
ABE58726.1            0.137  20  0.124  11  0.244   1  0.137   0.130 N  0.570      SignalP-noTM
ABE58727.1            0.107  60  0.138  11  0.296   1  0.177   0.156 N  0.570      SignalP-noTM
ABE58728.1            0.109  18  0.163  18  0.397   9  0.219   0.189 N  0.570      SignalP-noTM
ABE58729.1            0.105  62  0.115  15  0.167   5  0.133   0.122 N  0.510      SignalP-TM
ABE58730.1            0.110  20  0.102  63  0.114  53  0.086   0.095 N  0.570      SignalP-noTM
ABE58731.1            0.138  17  0.102  30  0.119  21  0.084   0.094 N  0.570      SignalP-noTM
ABE58732.1            0.108  67  0.147  11  0.367   1  0.202   0.168 N  0.510      SignalP-TM
ABE58733.1            0.111  33  0.107  21  0.142  12  0.106   0.107 N  0.570      SignalP-noTM
ABE58734.1            0.152  40  0.181  40  0.485  35  0.158   0.170 N  0.570      SignalP-noTM
ABE58735.1            0.136  38  0.114  38  0.221  37  0.082   0.102 N  0.510      SignalP-TM
ABE58736.1            0.112  65  0.119  21  0.161  10  0.131   0.124 N  0.510      SignalP-TM
ABE58737.1            0.259  23  0.211  23  0.423   4  0.251   0.226 N  0.510      SignalP-TM
ABE58738.1            0.107  18  0.106  67  0.116  57  0.085   0.096 N  0.570      SignalP-noTM
ABE58739.1            0.134  20  0.183  20  0.310  28  0.251   0.215 N  0.570      SignalP-noTM
ABE58740.1            0.171  53  0.153  53  0.233  50  0.112   0.134 N  0.570      SignalP-noTM
ABE58741.1            0.104  18  0.103  68  0.112  61  0.093   0.098 N  0.570      SignalP-noTM
ABE58742.1            0.110  54  0.108  37  0.137   3  0.107   0.108 N  0.570      SignalP-noTM
ABE58743.1            0.226  22  0.211  22  0.357  21  0.218   0.215 N  0.570      SignalP-noTM
ABE58744.1            0.115  18  0.111  54  0.141  42  0.090   0.101 N  0.570      SignalP-noTM
ABE58745.1            0.240  30  0.210  30  0.457   4  0.274   0.240 N  0.570      SignalP-noTM
ABE58746.1            0.165  28  0.129  28  0.174   9  0.125   0.128 N  0.510      SignalP-TM
ABE58747.1            0.164  22  0.336  22  0.793   8  0.719   0.516 N  0.570      SignalP-noTM
ABE58748.1            0.140  34  0.119  21  0.180  29  0.107   0.114 N  0.510      SignalP-TM
ABE58749.1            0.115  10  0.112  11  0.147   2  0.125   0.118 N  0.570      SignalP-noTM
ABE58750.1            0.112  16  0.131  16  0.211   1  0.162   0.146 N  0.570      SignalP-noTM
ABE58751.1            0.126  18  0.103  11  0.150   1  0.100   0.102 N  0.570      SignalP-noTM
ABE58752.1            0.130  31  0.106  31  0.129   2  0.088   0.097 N  0.570      SignalP-noTM
ABE58753.1            0.116  21  0.122  21  0.180  20  0.130   0.125 N  0.570      SignalP-noTM
ABE58754.1            0.135  32  0.123  32  0.245  31  0.104   0.114 N  0.570      SignalP-noTM
ABE58755.1            0.131  25  0.131  11  0.310   1  0.154   0.142 N  0.570      SignalP-noTM
ABE58756.1            0.126  20  0.148  11  0.285   1  0.214   0.179 N  0.570      SignalP-noTM
ABE58757.1            0.113  25  0.126  11  0.254   1  0.146   0.136 N  0.570      SignalP-noTM
ABE58758.1            0.108  25  0.170  25  0.359  19  0.226   0.196 N  0.570      SignalP-noTM
ABE58759.1            0.111  25  0.105  51  0.130   1  0.094   0.100 N  0.570      SignalP-noTM
ABE58760.1            0.190  32  0.137  32  0.202  14  0.132   0.135 N  0.510      SignalP-TM
ABE58761.1            0.144  30  0.127  30  0.138  28  0.103   0.115 N  0.570      SignalP-noTM
ABE58762.1            0.303  35  0.279  35  0.458  28  0.166   0.226 N  0.570      SignalP-noTM
ABE58763.1            0.137  20  0.111  20  0.132  10  0.085   0.099 N  0.570      SignalP-noTM
ABE58764.1            0.126  36  0.105  36  0.116  35  0.086   0.098 N  0.510      SignalP-TM
ABE58765.1            0.129  43  0.125  43  0.264  42  0.110   0.118 N  0.570      SignalP-noTM
ABE58766.1            0.137  34  0.113  11  0.165   8  0.136   0.121 N  0.510      SignalP-TM
ABE58767.1            0.165  31  0.176  31  0.360  14  0.203   0.189 N  0.570      SignalP-noTM
ABE58768.1            0.482  24  0.266  24  0.211  21  0.154   0.213 N  0.570      SignalP-noTM
ABE58769.1            0.120  61  0.100  69  0.156  60  0.060   0.085 N  0.510      SignalP-TM
ABE58770.1            0.128  60  0.144  11  0.330   2  0.202   0.171 N  0.570      SignalP-noTM
ABE58771.1            0.261  22  0.213  22  0.250  21  0.177   0.196 N  0.570      SignalP-noTM
ABE58772.1            0.774  25  0.763  25  0.889  21  0.790   0.776 Y  0.570      SignalP-noTM
ABE58773.1            0.281  18  0.159  18  0.232   1  0.123   0.146 N  0.510      SignalP-TM
ABE58774.1            0.158  41  0.113  67  0.192  63  0.070   0.097 N  0.510      SignalP-TM
ABE58775.1            0.149  30  0.119  18  0.139   8  0.096   0.108 N  0.570      SignalP-noTM
ABE58776.1            0.120  57  0.127  11  0.194   5  0.161   0.143 N  0.570      SignalP-noTM
ABE58777.1            0.253  53  0.153  53  0.220   4  0.123   0.142 N  0.510      SignalP-TM
ABE58778.1            0.137  48  0.138  46  0.200   3  0.123   0.132 N  0.510      SignalP-TM
ABE58779.1            0.107  30  0.105  63  0.133   1  0.096   0.101 N  0.570      SignalP-noTM
ABE58780.1            0.102  35  0.108  24  0.158  16  0.106   0.107 N  0.570      SignalP-noTM
ABE58781.1            0.112  28  0.107  28  0.126  42  0.083   0.096 N  0.570      SignalP-noTM
ABE58782.1            0.105  33  0.101  63  0.108  19  0.086   0.094 N  0.570      SignalP-noTM
ABE58783.1            0.137  21  0.109  21  0.135  44  0.085   0.098 N  0.570      SignalP-noTM
ABE58784.1            0.101  27  0.122  11  0.214   1  0.138   0.130 N  0.570      SignalP-noTM
ABE58785.1            0.180  41  0.175  41  0.299  38  0.130   0.158 N  0.510      SignalP-TM
ABE58786.1            0.371  24  0.252  24  0.302  23  0.180   0.218 N  0.570      SignalP-noTM
ABE58787.1            0.220  28  0.440  28  0.960  14  0.906   0.659 Y  0.570      SignalP-noTM
ABE58788.1            0.111  40  0.106  40  0.120   7  0.093   0.100 N  0.570      SignalP-noTM
ABE58789.1            0.187  20  0.132  20  0.132   9  0.100   0.117 N  0.570      SignalP-noTM
ABE58790.1            0.184  40  0.191  40  0.391  35  0.149   0.176 N  0.510      SignalP-TM
ABE58791.1            0.157  30  0.140  30  0.185  25  0.129   0.135 N  0.570      SignalP-noTM
ABE58792.1            0.225  29  0.186  29  0.375  28  0.163   0.178 N  0.510      SignalP-TM
ABE58793.1            0.788  33  0.735  33  0.939  30  0.616   0.679 Y  0.570      SignalP-noTM
ABE58794.1            0.378  27  0.289  27  0.460   6  0.277   0.284 N  0.510      SignalP-TM
ABE58795.1            0.138  58  0.134  25  0.220  20  0.158   0.146 N  0.570      SignalP-noTM
ABE58796.1            0.111  61  0.107  61  0.128   9  0.092   0.100 N  0.570      SignalP-noTM
ABE58797.1            0.111  62  0.109  34  0.148   2  0.107   0.108 N  0.510      SignalP-TM
ABE58798.1            0.101  68  0.105  62  0.117  56  0.094   0.100 N  0.570      SignalP-noTM
ABE58799.1            0.765  16  0.747  16  0.783  14  0.723   0.736 Y  0.570      SignalP-noTM
ABE58800.1            0.194  49  0.234  49  0.414  41  0.277   0.250 N  0.510      SignalP-TM
ABE58801.1            0.119  42  0.138  21  0.218  14  0.162   0.150 N  0.570      SignalP-noTM
ABE58802.1            0.558  27  0.687  27  0.957  19  0.877   0.777 Y  0.570      SignalP-noTM
ABE58803.1            0.285  34  0.322  34  0.604  31  0.208   0.280 N  0.510      SignalP-TM
ABE58804.1            0.138  30  0.120  30  0.149  24  0.097   0.109 N  0.570      SignalP-noTM
ABE58805.1            0.109   3  0.114  56  0.150  52  0.094   0.104 N  0.570      SignalP-noTM
ABE58806.1            0.838  25  0.880  25  0.971  12  0.936   0.907 Y  0.570      SignalP-noTM
ABE58807.1            0.158  25  0.238  25  0.512  19  0.328   0.271 N  0.510      SignalP-TM
ABE58808.1            0.117  23  0.099  43  0.133  34  0.078   0.092 N  0.510      SignalP-TM
ABE58809.1            0.195  36  0.129  36  0.107  31  0.065   0.099 N  0.570      SignalP-noTM
ABE58810.1            0.192  23  0.162  23  0.219  19  0.134   0.149 N  0.570      SignalP-noTM
ABE58811.1            0.109  41  0.151  11  0.368   1  0.203   0.176 N  0.570      SignalP-noTM
ABE58812.1            0.103  39  0.106  67  0.121  64  0.096   0.101 N  0.570      SignalP-noTM
ABE58813.1            0.157  26  0.132  26  0.152  25  0.108   0.121 N  0.570      SignalP-noTM
ABE58814.1            0.210  25  0.144  25  0.193  24  0.107   0.126 N  0.570      SignalP-noTM
ABE58815.1            0.115  59  0.110  22  0.138   8  0.117   0.113 N  0.570      SignalP-noTM
ABE58816.1            0.104  60  0.105  70  0.114  67  0.088   0.097 N  0.570      SignalP-noTM
ABE58817.1            0.106  23  0.099  39  0.113   2  0.086   0.093 N  0.570      SignalP-noTM
ABE58818.1            0.109  30  0.104  56  0.153   2  0.075   0.093 N  0.510      SignalP-TM
ABE58819.1            0.471  23  0.635  23  0.926  11  0.861   0.742 Y  0.570      SignalP-noTM
ABE58820.1            0.152  32  0.146  32  0.205  30  0.127   0.137 N  0.570      SignalP-noTM
ABE58821.1            0.128  29  0.110  29  0.119  47  0.089   0.100 N  0.570      SignalP-noTM
ABE58822.1            0.102  59  0.111  11  0.181   1  0.120   0.115 N  0.570      SignalP-noTM
ABE58823.1            0.247  18  0.212  18  0.362  17  0.167   0.191 N  0.570      SignalP-noTM
ABE58824.1            0.306  23  0.518  23  0.943   1  0.898   0.697 Y  0.570      SignalP-noTM
ABE58825.1            0.254  23  0.205  39  0.407  30  0.133   0.171 N  0.570      SignalP-noTM
ABE58826.1            0.121  36  0.137  26  0.259  25  0.166   0.151 N  0.570      SignalP-noTM
ABE58827.1            0.204  32  0.160  11  0.284   9  0.268   0.200 N  0.510      SignalP-TM
ABE58828.1            0.217  36  0.357  21  0.772   1  0.684   0.478 N  0.510      SignalP-TM
ABE58829.1            0.806  24  0.787  24  0.920   4  0.827   0.806 Y  0.570      SignalP-noTM
ABE58830.1            0.223  30  0.253  30  0.511   3  0.309   0.274 N  0.510      SignalP-TM
ABE58831.1            0.111  48  0.137  35  0.224  31  0.150   0.142 N  0.510      SignalP-TM
ABE58832.1            0.122  43  0.131  11  0.255   3  0.162   0.145 N  0.570      SignalP-noTM
ABE58833.1            0.100  59  0.107  17  0.148  10  0.106   0.106 N  0.570      SignalP-noTM
ABE58834.1            0.142  27  0.110  11  0.151   1  0.120   0.114 N  0.510      SignalP-TM
ABE58835.1            0.113  57  0.184  16  0.423  10  0.333   0.254 N  0.570      SignalP-noTM
ABE58836.1            0.341  44  0.244  44  0.292   1  0.165   0.207 N  0.570      SignalP-noTM
ABE58837.1            0.165  21  0.306  21  0.721  10  0.588   0.439 N  0.570      SignalP-noTM
ABE58838.1            0.112  22  0.099  61  0.122  40  0.080   0.091 N  0.570      SignalP-noTM
ABE58839.1            0.434  36  0.255  36  0.216  33  0.151   0.206 N  0.570      SignalP-noTM
ABE58840.1            0.194  44  0.128  44  0.180  30  0.096   0.116 N  0.510      SignalP-TM
ABE58841.1            0.110  49  0.137  18  0.227  10  0.177   0.152 N  0.510      SignalP-TM
ABE58842.1            0.132  32  0.136  15  0.248   9  0.171   0.152 N  0.570      SignalP-noTM
ABE58843.1            0.256  21  0.225  21  0.327   7  0.211   0.220 N  0.510      SignalP-TM
ABE58844.1            0.717  46  0.617  46  0.724  39  0.289   0.496 N  0.510      SignalP-TM
ABE58845.1            0.642  18  0.733  18  0.904   1  0.850   0.788 Y  0.570      SignalP-noTM
ABE58846.1            0.132  48  0.148  11  0.331   1  0.207   0.176 N  0.570      SignalP-noTM
ABE58847.1            0.163  20  0.310  20  0.712   9  0.518   0.407 N  0.570      SignalP-noTM
ABE58848.1            0.122  22  0.118  22  0.175  18  0.108   0.114 N  0.510      SignalP-TM
ABE58849.1            0.198  57  0.160  57  0.206  53  0.109   0.141 N  0.510      SignalP-TM
ABE58850.1            0.123  34  0.106  34  0.121  33  0.081   0.094 N  0.570      SignalP-noTM
ABE58851.1            0.130  22  0.119  11  0.224   1  0.135   0.126 N  0.570      SignalP-noTM
ABE58852.1            0.122  43  0.187  12  0.454   1  0.318   0.236 N  0.510      SignalP-TM
ABE58853.1            0.160  32  0.127  11  0.291   1  0.154   0.140 N  0.570      SignalP-noTM
ABE58854.1            0.152  30  0.217  30  0.451  25  0.330   0.270 N  0.570      SignalP-noTM
ABE58855.1            0.727  21  0.658  21  0.833   1  0.644   0.651 Y  0.570      SignalP-noTM
ABE58856.1            0.164  20  0.126  20  0.222   3  0.124   0.125 N  0.510      SignalP-TM
ABE58857.1            0.238  59  0.178  59  0.169  50  0.088   0.145 N  0.510      SignalP-TM
ABE58858.1            0.114  48  0.154  21  0.276   1  0.229   0.182 N  0.510      SignalP-TM
ABE58859.1            0.196  59  0.126  59  0.146   1  0.101   0.114 N  0.570      SignalP-noTM
ABE58860.1            0.151  56  0.137  11  0.232   1  0.184   0.159 N  0.570      SignalP-noTM
ABE58861.1            0.105  54  0.117  27  0.160  23  0.109   0.113 N  0.570      SignalP-noTM
ABE58862.1            0.174  19  0.135  19  0.192   8  0.112   0.124 N  0.570      SignalP-noTM
ABE58863.1            0.177  43  0.115  23  0.152  20  0.081   0.102 N  0.510      SignalP-TM
ABE58864.1            0.120  29  0.186  11  0.441   2  0.353   0.248 N  0.510      SignalP-TM
ABE58865.1            0.204  29  0.179  12  0.383   8  0.335   0.237 N  0.510      SignalP-TM
ABE58866.1            0.146  26  0.175  11  0.349   2  0.319   0.228 N  0.510      SignalP-TM
ABE58867.1            0.213  23  0.171  23  0.216   3  0.156   0.164 N  0.570      SignalP-noTM
ABE58868.1            0.186  45  0.131  45  0.201   1  0.111   0.122 N  0.570      SignalP-noTM
ABE58869.1            0.120  34  0.119  11  0.226   1  0.130   0.124 N  0.570      SignalP-noTM
ABE58870.1            0.595  24  0.735  24  0.957  20  0.903   0.814 Y  0.570      SignalP-noTM
ABE58871.1            0.369  44  0.435  44  0.728  35  0.305   0.387 N  0.510      SignalP-TM
ABE58872.1            0.878  26  0.903  26  0.955   5  0.928   0.914 Y  0.570      SignalP-noTM
ABE58873.1            0.416  24  0.199  24  0.122   1  0.090   0.148 N  0.570      SignalP-noTM
ABE58874.1            0.145  22  0.159  22  0.283  20  0.190   0.174 N  0.570      SignalP-noTM
ABE58875.1            0.131  42  0.112  42  0.169  41  0.089   0.101 N  0.570      SignalP-noTM
ABE58876.1            0.104   8  0.106  20  0.151   9  0.103   0.105 N  0.570      SignalP-noTM
ABE58877.1            0.119  17  0.123  17  0.155   7  0.129   0.126 N  0.570      SignalP-noTM
ABE58878.1            0.138  24  0.164  11  0.352   1  0.232   0.196 N  0.570      SignalP-noTM
ABE58879.1            0.228  38  0.341  38  0.729  28  0.464   0.387 N  0.510      SignalP-TM
ABE58880.1            0.494  53  0.567  53  0.925  51  0.308   0.445 N  0.570      SignalP-noTM
ABE58881.1            0.157  45  0.128  45  0.205  10  0.114   0.121 N  0.570      SignalP-noTM
ABE58882.1            0.109  31  0.109  67  0.131  58  0.095   0.102 N  0.570      SignalP-noTM
ABE58883.1            0.167  56  0.150  12  0.330   1  0.212   0.179 N  0.570      SignalP-noTM
ABE58884.1            0.133  24  0.130  11  0.313   3  0.173   0.150 N  0.570      SignalP-noTM
ABE58885.1            0.113  40  0.114  32  0.166  30  0.094   0.106 N  0.510      SignalP-TM
ABE58886.1            0.262  36  0.252  24  0.518   3  0.448   0.325 N  0.510      SignalP-TM
ABE58887.1            0.133  23  0.148  17  0.245   4  0.184   0.165 N  0.570      SignalP-noTM
ABE58888.1            0.202  21  0.280  21  0.512  19  0.358   0.317 N  0.570      SignalP-noTM
ABE58889.1            0.150  46  0.213  52  0.558  45  0.166   0.191 N  0.570      SignalP-noTM
ABE58890.1            0.108  27  0.176  11  0.387   4  0.327   0.232 N  0.510      SignalP-TM
ABE58891.1            0.158  51  0.123  12  0.196   1  0.155   0.135 N  0.510      SignalP-TM
ABE58892.1            0.189  52  0.140  12  0.262   9  0.209   0.166 N  0.510      SignalP-TM
ABE58893.1            0.146  35  0.194  22  0.464   3  0.301   0.234 N  0.510      SignalP-TM
ABE58894.1            0.106  12  0.107  38  0.124  34  0.089   0.099 N  0.570      SignalP-noTM
ABE58895.1            0.178  24  0.140  11  0.317   1  0.179   0.158 N  0.570      SignalP-noTM
ABE58896.1            0.117  53  0.108  53  0.133   1  0.096   0.102 N  0.570      SignalP-noTM
ABE58897.1            0.105  19  0.114  23  0.153  16  0.126   0.120 N  0.570      SignalP-noTM
ABE58898.1            0.148  39  0.125  16  0.200  38  0.152   0.135 N  0.510      SignalP-TM
ABE58899.1            0.124  58  0.111  23  0.146  12  0.111   0.111 N  0.510      SignalP-TM
ABE58900.1            0.796  32  0.853  32  0.970  18  0.898   0.874 Y  0.570      SignalP-noTM
ABE58901.1            0.381  22  0.575  22  0.941   1  0.878   0.718 Y  0.570      SignalP-noTM
ABE58902.1            0.111  47  0.126  11  0.282   1  0.148   0.136 N  0.570      SignalP-noTM
ABE58903.1            0.104  38  0.105  69  0.121  57  0.085   0.096 N  0.570      SignalP-noTM
ABE58904.1            0.114   3  0.105  11  0.171   1  0.105   0.105 N  0.570      SignalP-noTM
ABE58905.1            0.111  22  0.154  11  0.304   1  0.227   0.189 N  0.570      SignalP-noTM
ABE58906.1            0.131  13  0.111  32  0.132  20  0.104   0.108 N  0.570      SignalP-noTM
ABE58907.1            0.150  31  0.160  11  0.379   1  0.235   0.195 N  0.570      SignalP-noTM
ABE58908.1            0.130  21  0.144  21  0.242   9  0.175   0.159 N  0.570      SignalP-noTM
ABE58909.1            0.179  39  0.127  39  0.142   2  0.100   0.114 N  0.570      SignalP-noTM
ABE58910.1            0.222  30  0.180  30  0.422   5  0.196   0.187 N  0.570      SignalP-noTM
ABE58911.1            0.128  37  0.202  14  0.494   7  0.402   0.296 N  0.570      SignalP-noTM
ABE58912.1            0.139  49  0.154  11  0.377   2  0.237   0.193 N  0.570      SignalP-noTM
ABE58913.1            0.125  15  0.125  15  0.155  12  0.123   0.124 N  0.570      SignalP-noTM
ABE58914.1            0.125  59  0.133  11  0.288   2  0.168   0.149 N  0.570      SignalP-noTM
ABE58915.1            0.109  27  0.104  27  0.118  24  0.073   0.089 N  0.570      SignalP-noTM
ABE58916.1            0.111  31  0.103  15  0.179   5  0.104   0.103 N  0.570      SignalP-noTM
ABE58917.1            0.343  23  0.542  23  0.929  21  0.864   0.693 Y  0.570      SignalP-noTM
ABE58918.1            0.851  28  0.730  28  0.725  25  0.543   0.661 Y  0.510      SignalP-TM
ABE58919.1            0.630  26  0.766  26  0.972  13  0.928   0.842 Y  0.570      SignalP-noTM
ABE58920.1            0.170  53  0.234  38  0.653  36  0.253   0.243 N  0.570      SignalP-noTM
ABE58921.1            0.161  21  0.123  21  0.151  49  0.088   0.106 N  0.570      SignalP-noTM
ABE58922.1            0.105  40  0.108  52  0.143  43  0.092   0.101 N  0.570      SignalP-noTM
ABE58923.1            0.120  42  0.117  48  0.150  40  0.087   0.106 N  0.510      SignalP-TM
ABE58924.1            0.279  29  0.432  29  0.810  25  0.638   0.508 N  0.510      SignalP-TM
ABE58925.1            0.257  33  0.230  33  0.268  31  0.158   0.203 N  0.510      SignalP-TM
ABE58926.1            0.223  22  0.147  22  0.169  38  0.112   0.134 N  0.510      SignalP-TM
ABE58927.1            0.145  36  0.169  36  0.260  32  0.116   0.150 N  0.510      SignalP-TM
ABE58928.1            0.223  35  0.221  35  0.495  21  0.344   0.266 N  0.510      SignalP-TM
ABE58929.1            0.242  22  0.203  22  0.402   1  0.182   0.195 N  0.510      SignalP-TM
ABE58930.1            0.144  21  0.128  21  0.143  16  0.115   0.122 N  0.570      SignalP-noTM
ABE58931.1            0.110  31  0.104  31  0.124  11  0.098   0.102 N  0.510      SignalP-TM
ABE58932.1            0.102  30  0.101  70  0.114  22  0.084   0.093 N  0.570      SignalP-noTM
ABE58933.1            0.125  37  0.153  53  0.420  46  0.120   0.137 N  0.570      SignalP-noTM
ABE58934.1            0.107  56  0.111  56  0.150  52  0.093   0.103 N  0.570      SignalP-noTM
ABE58935.1            0.115  50  0.126  24  0.230  22  0.128   0.127 N  0.510      SignalP-TM
ABE58936.1            0.182  17  0.121  17  0.126  31  0.078   0.101 N  0.570      SignalP-noTM
ABE58937.1            0.101  58  0.118  33  0.162  27  0.120   0.118 N  0.510      SignalP-TM
ABE58938.1            0.239  28  0.220  21  0.402   1  0.261   0.235 N  0.510      SignalP-TM
ABE58939.1            0.462  43  0.292  43  0.280  37  0.168   0.246 N  0.510      SignalP-TM
ABE58940.1            0.148  36  0.207  23  0.522  41  0.323   0.262 N  0.570      SignalP-noTM
ABE58941.1            0.115  17  0.103  64  0.129  19  0.091   0.097 N  0.570      SignalP-noTM
ABE58942.1            0.111  50  0.124  12  0.207   2  0.153   0.137 N  0.570      SignalP-noTM
ABE58943.1            0.226  21  0.232  21  0.350   1  0.236   0.234 N  0.570      SignalP-noTM
ABE58944.1            0.138  20  0.113  20  0.158  36  0.100   0.107 N  0.570      SignalP-noTM
ABE58945.1            0.100  62  0.107  41  0.167   1  0.098   0.103 N  0.570      SignalP-noTM
ABE58946.1            0.103  32  0.109  21  0.149  12  0.102   0.106 N  0.570      SignalP-noTM
ABE58947.1            0.212  35  0.172  19  0.322  13  0.213   0.191 N  0.570      SignalP-noTM
ABE58948.1            0.100  30  0.107  36  0.142  29  0.093   0.101 N  0.570      SignalP-noTM
ABE58949.1            0.294  28  0.208  28  0.236  27  0.152   0.182 N  0.570      SignalP-noTM
ABE58950.1            0.117  33  0.105  68  0.126   8  0.098   0.101 N  0.570      SignalP-noTM
ABE58951.1            0.110  24  0.190  12  0.445   9  0.368   0.274 N  0.570      SignalP-noTM
ABE58952.1            0.123  20  0.117  35  0.227  19  0.106   0.112 N  0.570      SignalP-noTM
ABE58953.1            0.132  43  0.119  43  0.165   7  0.116   0.118 N  0.570      SignalP-noTM
ABE58954.1            0.295  29  0.194  29  0.263   1  0.158   0.177 N  0.570      SignalP-noTM
ABE58955.1            0.112  47  0.113  65  0.138  57  0.103   0.108 N  0.570      SignalP-noTM
ABE58956.1            0.143  20  0.193  11  0.554   1  0.347   0.266 N  0.570      SignalP-noTM
ABE58957.1            0.125  65  0.109  65  0.132  53  0.088   0.099 N  0.570      SignalP-noTM
ABE58958.1            0.180  37  0.159  12  0.367   9  0.264   0.198 N  0.510      SignalP-TM
ABE58959.1            0.118  33  0.111  44  0.137  37  0.101   0.106 N  0.570      SignalP-noTM
ABE58960.1            0.128  53  0.129  21  0.190  12  0.136   0.132 N  0.570      SignalP-noTM
ABE58961.1            0.210  19  0.176  19  0.207  17  0.143   0.160 N  0.570      SignalP-noTM
ABE58962.1            0.119  56  0.108  56  0.128  50  0.077   0.093 N  0.570      SignalP-noTM
ABE58963.1            0.110  18  0.099  69  0.118  44  0.080   0.090 N  0.570      SignalP-noTM
ABE58964.1            0.125  27  0.128  52  0.226  48  0.119   0.123 N  0.570      SignalP-noTM
ABE58965.1            0.155  23  0.136  23  0.207  20  0.124   0.131 N  0.570      SignalP-noTM
ABE58966.1            0.114  25  0.113  25  0.151   5  0.120   0.116 N  0.570      SignalP-noTM
ABE58967.1            0.136  48  0.118  16  0.184  10  0.131   0.124 N  0.570      SignalP-noTM
ABE58968.1            0.694  34  0.751  34  0.929  27  0.722   0.738 Y  0.570      SignalP-noTM
ABE58969.1            0.590  29  0.674  29  0.970  13  0.864   0.764 Y  0.570      SignalP-noTM
ABE58970.1            0.172  32  0.107  55  0.142  51  0.073   0.094 N  0.510      SignalP-TM
ABE58971.1            0.137  40  0.108  15  0.143   7  0.119   0.112 N  0.510      SignalP-TM
ABE58972.1            0.328  32  0.311  32  0.438  22  0.281   0.300 N  0.510      SignalP-TM
ABE58973.1            0.612  26  0.706  26  0.937  17  0.793   0.747 Y  0.570      SignalP-noTM
ABE58974.1            0.121  27  0.140  11  0.264   1  0.191   0.164 N  0.570      SignalP-noTM
ABE58975.1            0.100  56  0.180  11  0.486   2  0.304   0.238 N  0.570      SignalP-noTM
ABE58976.1            0.102  28  0.149  13  0.286   6  0.224   0.184 N  0.570      SignalP-noTM
ABE58977.1            0.104  23  0.105  36  0.122  34  0.094   0.099 N  0.570      SignalP-noTM
ABE58978.1            0.117  25  0.112  34  0.159   2  0.106   0.109 N  0.570      SignalP-noTM
ABE58979.1            0.118  48  0.105  48  0.115  41  0.087   0.096 N  0.570      SignalP-noTM
ABE58980.1            0.103  37  0.100  65  0.113  55  0.088   0.095 N  0.570      SignalP-noTM
ABE58981.1            0.719  27  0.810  27  0.970  20  0.932   0.867 Y  0.570      SignalP-noTM
ABE58982.1            0.122  23  0.118  11  0.200   4  0.143   0.130 N  0.570      SignalP-noTM
ABE58983.1            0.129  20  0.098  37  0.151   1  0.070   0.087 N  0.510      SignalP-TM
ABE58984.1            0.121  59  0.132  12  0.251   3  0.179   0.154 N  0.570      SignalP-noTM
ABE58985.1            0.103  20  0.123  18  0.182   7  0.146   0.134 N  0.570      SignalP-noTM
ABE58986.1            0.133  34  0.130  34  0.181  32  0.114   0.123 N  0.570      SignalP-noTM
ABE58987.1            0.183  33  0.127  33  0.133  20  0.092   0.110 N  0.570      SignalP-noTM
ABE58988.1            0.133  24  0.161  11  0.414   1  0.241   0.190 N  0.510      SignalP-TM
ABE58989.1            0.136  24  0.138  24  0.213   6  0.149   0.143 N  0.570      SignalP-noTM
ABE58990.1            0.110  14  0.151  14  0.282   4  0.202   0.175 N  0.570      SignalP-noTM
ABE58991.1            0.105  33  0.099  44  0.114   5  0.089   0.094 N  0.570      SignalP-noTM
ABE58992.1            0.125  27  0.113  11  0.191   1  0.123   0.117 N  0.570      SignalP-noTM
ABE58993.1            0.104  26  0.106  62  0.121  52  0.088   0.098 N  0.570      SignalP-noTM
ABE58994.1            0.301  31  0.333  31  0.626  29  0.286   0.315 N  0.510      SignalP-TM
ABE58995.1            0.116  30  0.117  11  0.208   1  0.136   0.126 N  0.570      SignalP-noTM
ABE58996.1            0.704  40  0.795  40  0.940  32  0.698   0.750 Y  0.570      SignalP-noTM
ABE58997.1            0.181  27  0.243  27  0.582  17  0.330   0.275 N  0.510      SignalP-TM
ABE58998.1            0.116  45  0.111  30  0.145  19  0.109   0.110 N  0.570      SignalP-noTM
ABE58999.1            0.191  21  0.303  21  0.602   5  0.497   0.394 N  0.570      SignalP-noTM
ABE59000.1            0.141  26  0.162  26  0.350  10  0.207   0.179 N  0.510      SignalP-TM
ABE59001.1            0.765  23  0.839  23  0.941  20  0.887   0.861 Y  0.570      SignalP-noTM
ABE59002.1            0.107  35  0.129  16  0.206   9  0.167   0.143 N  0.510      SignalP-TM
ABE59003.1            0.176  44  0.253  44  0.489  43  0.250   0.252 N  0.510      SignalP-TM
ABE59004.1            0.256  18  0.211  18  0.402   1  0.217   0.213 N  0.510      SignalP-TM
ABE59005.1            0.100  65  0.100  32  0.111  70  0.089   0.095 N  0.570      SignalP-noTM
ABE59006.1            0.112  17  0.107  45  0.160   2  0.097   0.102 N  0.570      SignalP-noTM
ABE59007.1            0.175  32  0.340  28  0.884  18  0.717   0.517 N  0.570      SignalP-noTM
ABE59008.1            0.389  38  0.352  38  0.467  31  0.346   0.350 N  0.510      SignalP-TM
ABE59009.1            0.170  23  0.181  23  0.292   1  0.216   0.194 N  0.510      SignalP-TM
ABE59010.1            0.186  32  0.195  32  0.460   3  0.251   0.216 N  0.510      SignalP-TM
ABE59011.1            0.243  62  0.194  62  0.231  39  0.138   0.173 N  0.510      SignalP-TM
ABE59012.1            0.105  24  0.104  45  0.115  41  0.076   0.091 N  0.570      SignalP-noTM
ABE59013.1            0.160  24  0.222  24  0.381  16  0.250   0.232 N  0.510      SignalP-TM
ABE59014.1            0.158  29  0.274  18  0.672   1  0.546   0.375 N  0.510      SignalP-TM
ABE59015.1            0.229  36  0.444  36  0.952  28  0.719   0.573 Y  0.570      SignalP-noTM
ABE59016.1            0.351  56  0.366  56  0.562  48  0.232   0.317 N  0.510      SignalP-TM
ABE59017.1            0.131  13  0.159  13  0.258   3  0.193   0.172 N  0.510      SignalP-TM
ABE59018.1            0.143  42  0.134  11  0.239   5  0.196   0.157 N  0.510      SignalP-TM
ABE59019.1            0.304  41  0.474  41  0.943  31  0.719   0.590 Y  0.570      SignalP-noTM
ABE59020.1            0.137  45  0.144  15  0.282   6  0.206   0.173 N  0.570      SignalP-noTM
ABE59021.1            0.109  37  0.099  63  0.144   1  0.086   0.093 N  0.570      SignalP-noTM
ABE59022.1            0.172  23  0.153  11  0.310   5  0.247   0.187 N  0.510      SignalP-TM
ABE59023.1            0.107  51  0.121  12  0.168   3  0.149   0.131 N  0.510      SignalP-TM
ABE59024.1            0.206  35  0.210  24  0.365   1  0.248   0.224 N  0.510      SignalP-TM
ABE59025.1            0.107  20  0.099  41  0.116   1  0.085   0.092 N  0.570      SignalP-noTM
ABE59026.1            0.130  30  0.116  30  0.128   1  0.097   0.107 N  0.570      SignalP-noTM
ABE59027.1            0.143  26  0.117  26  0.128   1  0.090   0.104 N  0.570      SignalP-noTM
ABE59028.1            0.161  47  0.134  47  0.158   4  0.115   0.127 N  0.510      SignalP-TM
ABE59029.1            0.122  53  0.110  53  0.134  14  0.101   0.106 N  0.570      SignalP-noTM
ABE59030.1            0.130  28  0.113  28  0.148  27  0.090   0.102 N  0.570      SignalP-noTM
ABE59031.1            0.116  38  0.114  14  0.152   7  0.131   0.122 N  0.570      SignalP-noTM
ABE59032.1            0.117  68  0.124  55  0.243  50  0.103   0.114 N  0.570      SignalP-noTM
ABE59033.1            0.136  46  0.115  46  0.172  44  0.070   0.098 N  0.510      SignalP-TM
ABE59034.1            0.129  35  0.119  13  0.190   7  0.146   0.129 N  0.510      SignalP-TM
ABE59035.1            0.138  40  0.124  53  0.201  49  0.081   0.108 N  0.510      SignalP-TM
ABE59036.1            0.309  51  0.205  21  0.379   2  0.259   0.225 N  0.510      SignalP-TM
ABE59037.1            0.148  22  0.140  22  0.220   3  0.156   0.146 N  0.510      SignalP-TM
ABE59038.1            0.113  41  0.109  54  0.142  47  0.097   0.103 N  0.570      SignalP-noTM
ABE59039.1            0.104  58  0.100  21  0.118  12  0.076   0.088 N  0.570      SignalP-noTM
ABE59040.1            0.107  29  0.129  11  0.239   1  0.158   0.142 N  0.570      SignalP-noTM
ABE59041.1            0.144  21  0.235  21  0.609   1  0.446   0.313 N  0.510      SignalP-TM
ABE59042.1            0.130  22  0.128  22  0.170  21  0.124   0.126 N  0.570      SignalP-noTM
ABE59043.1            0.137  23  0.139  23  0.241  17  0.135   0.137 N  0.570      SignalP-noTM
ABE59044.1            0.121  23  0.130  23  0.204   2  0.151   0.140 N  0.570      SignalP-noTM
ABE59045.1            0.399  17  0.445  17  0.625   9  0.506   0.474 N  0.570      SignalP-noTM
ABE59046.1            0.108  44  0.143  11  0.265   5  0.225   0.173 N  0.510      SignalP-TM
ABE59047.1            0.116  31  0.171  11  0.340   1  0.291   0.227 N  0.570      SignalP-noTM
ABE59048.1            0.105  36  0.150  11  0.301   4  0.223   0.184 N  0.570      SignalP-noTM
ABE59049.1            0.118  24  0.114  25  0.175  23  0.104   0.109 N  0.570      SignalP-noTM
ABE59050.1            0.102  53  0.106  30  0.121  29  0.093   0.100 N  0.570      SignalP-noTM
ABE59051.1            0.178  33  0.134  33  0.127  28  0.093   0.115 N  0.570      SignalP-noTM
ABE59052.1            0.168  29  0.157  29  0.273   2  0.159   0.158 N  0.570      SignalP-noTM
ABE59053.1            0.667  31  0.774  31  0.966  17  0.896   0.831 Y  0.570      SignalP-noTM
ABE59054.1            0.118  24  0.108  64  0.130  54  0.088   0.098 N  0.570      SignalP-noTM
ABE59055.1            0.383  21  0.412  21  0.802  19  0.402   0.407 N  0.570      SignalP-noTM
ABE59056.1            0.141  47  0.134  26  0.262  23  0.121   0.128 N  0.570      SignalP-noTM
ABE59057.1            0.471  19  0.569  19  0.808   1  0.699   0.630 Y  0.570      SignalP-noTM
ABE59058.1            0.169  24  0.249  24  0.591  23  0.353   0.298 N  0.570      SignalP-noTM
ABE59059.1            0.321  32  0.280  32  0.332  26  0.205   0.245 N  0.570      SignalP-noTM
ABE59060.1            0.106  24  0.111  11  0.166   1  0.120   0.116 N  0.570      SignalP-noTM
ABE59061.1            0.113  20  0.165  11  0.364   5  0.275   0.216 N  0.570      SignalP-noTM
ABE59062.1            0.298  30  0.341  23  0.736  19  0.639   0.481 N  0.570      SignalP-noTM
ABE59063.1            0.125  31  0.118  31  0.187  59  0.092   0.109 N  0.510      SignalP-TM
ABE59064.1            0.596  32  0.694  32  0.885  25  0.751   0.721 Y  0.570      SignalP-noTM
ABE59065.1            0.191  51  0.142  57  0.201   9  0.087   0.122 N  0.510      SignalP-TM
ABE59066.1            0.109  22  0.087  43  0.102  37  0.067   0.079 N  0.510      SignalP-TM
ABE59067.1            0.141  45  0.133  11  0.227   1  0.168   0.149 N  0.570      SignalP-noTM
ABE59068.1            0.123  38  0.109  16  0.166  13  0.110   0.110 N  0.570      SignalP-noTM
ABE59069.1            0.153  22  0.120  11  0.200   7  0.157   0.134 N  0.510      SignalP-TM
ABE59070.1            0.183  24  0.141  24  0.191   5  0.134   0.139 N  0.510      SignalP-TM
ABE59071.1            0.139  21  0.148  21  0.304   1  0.168   0.157 N  0.570      SignalP-noTM
ABE59072.1            0.106  13  0.104  45  0.139  12  0.092   0.098 N  0.570      SignalP-noTM
ABE59073.1            0.128  27  0.162  11  0.317   9  0.274   0.215 N  0.570      SignalP-noTM
ABE59074.1            0.107  20  0.122  11  0.190  19  0.149   0.135 N  0.570      SignalP-noTM
ABE59075.1            0.118  31  0.134  23  0.216  18  0.169   0.147 N  0.510      SignalP-TM
ABE59076.1            0.128  23  0.130  23  0.190   1  0.127   0.128 N  0.570      SignalP-noTM
ABE59077.1            0.838  24  0.630  24  0.664   3  0.521   0.589 Y  0.510      SignalP-TM
ABE59078.1            0.221  29  0.250  19  0.618   2  0.523   0.351 N  0.510      SignalP-TM
ABE59079.1            0.142  17  0.115  17  0.128   5  0.098   0.107 N  0.570      SignalP-noTM
ABE59080.1            0.131  37  0.173  29  0.370   3  0.255   0.204 N  0.510      SignalP-TM
ABE59081.1            0.173  36  0.154  36  0.237   2  0.153   0.153 N  0.570      SignalP-noTM
ABE59082.1            0.168  38  0.158  38  0.258   8  0.134   0.147 N  0.570      SignalP-noTM
ABE59083.1            0.433  24  0.188  24  0.339   3  0.128   0.166 N  0.510      SignalP-TM
ABE59084.1            0.120  22  0.114  13  0.157   7  0.134   0.121 N  0.510      SignalP-TM
ABE59085.1            0.525  27  0.655  27  0.947  13  0.875   0.759 Y  0.570      SignalP-noTM
ABE59086.1            0.231  31  0.197  31  0.238  30  0.168   0.184 N  0.570      SignalP-noTM
ABE59087.1            0.107  20  0.119  20  0.188   2  0.141   0.129 N  0.570      SignalP-noTM
ABE59088.1            0.105  59  0.113  53  0.200  43  0.107   0.110 N  0.570      SignalP-noTM
ABE59089.1            0.124  50  0.103  69  0.112  55  0.085   0.095 N  0.570      SignalP-noTM
ABE59090.1            0.113  35  0.140  11  0.274   1  0.194   0.166 N  0.570      SignalP-noTM
ABE59091.1            0.119  42  0.107  12  0.126   2  0.117   0.112 N  0.570      SignalP-noTM
ABE59092.1            0.235  32  0.291  32  0.533  15  0.375   0.330 N  0.570      SignalP-noTM
ABE59093.1            0.154  46  0.132  18  0.230   6  0.171   0.146 N  0.510      SignalP-TM
ABE59094.1            0.129  40  0.141  13  0.237   9  0.208   0.166 N  0.510      SignalP-TM
ABE59095.1            0.150  29  0.121  29  0.139   3  0.101   0.111 N  0.570      SignalP-noTM
ABE59096.1            0.128  48  0.123  13  0.192   9  0.152   0.136 N  0.570      SignalP-noTM
ABE59097.1            0.184  26  0.109  11  0.168   1  0.117   0.112 N  0.510      SignalP-TM
ABE59098.1            0.303  50  0.131  50  0.193   5  0.074   0.110 N  0.510      SignalP-TM
ABE59099.1            0.728  28  0.796  28  0.959  24  0.805   0.800 Y  0.570      SignalP-noTM
ABE59100.1            0.107  21  0.117  11  0.190   1  0.131   0.124 N  0.570      SignalP-noTM
ABE59101.1            0.110  25  0.112  12  0.155   2  0.126   0.119 N  0.570      SignalP-noTM
ABE59102.1            0.104  48  0.104  12  0.147   2  0.108   0.106 N  0.570      SignalP-noTM
ABE59103.1            0.114  47  0.123  47  0.197  39  0.102   0.113 N  0.570      SignalP-noTM
ABE59104.1            0.516  21  0.547  21  0.775  17  0.568   0.557 N  0.570      SignalP-noTM
ABE59105.1            0.458  60  0.210  60  0.328   6  0.145   0.186 N  0.510      SignalP-TM
ABE59106.1            0.301  22  0.256  22  0.334  11  0.238   0.250 N  0.510      SignalP-TM
ABE59107.1            0.849  27  0.849  27  0.942  23  0.876   0.862 Y  0.570      SignalP-noTM
ABE59108.1            0.214  53  0.148  53  0.246   1  0.105   0.128 N  0.570      SignalP-noTM
ABE59109.1            0.179  35  0.197  35  0.409   9  0.278   0.235 N  0.570      SignalP-noTM
ABE59110.1            0.204  25  0.211  25  0.308  24  0.206   0.209 N  0.570      SignalP-noTM
ABE59111.1            0.209  19  0.326  19  0.856   5  0.616   0.433 N  0.510      SignalP-TM
ABE59112.1            0.204  18  0.195  18  0.316  17  0.188   0.192 N  0.570      SignalP-noTM
ABE59113.1            0.432  21  0.332  21  0.499  19  0.271   0.303 N  0.570      SignalP-noTM
ABE59114.1            0.163  31  0.123  31  0.141   1  0.103   0.116 N  0.510      SignalP-TM
ABE59115.1            0.218  25  0.239  25  0.446  23  0.293   0.265 N  0.570      SignalP-noTM
ABE59116.1            0.130  67  0.110  67  0.114  49  0.088   0.100 N  0.570      SignalP-noTM
ABE59117.1            0.117  35  0.109  35  0.114  32  0.077   0.094 N  0.570      SignalP-noTM
ABE59118.1            0.123  38  0.138  38  0.286  35  0.157   0.147 N  0.570      SignalP-noTM
ABE59119.1            0.642  31  0.764  31  0.986  18  0.929   0.841 Y  0.570      SignalP-noTM
ABE59120.1            0.166  43  0.200  20  0.402   1  0.299   0.237 N  0.510      SignalP-TM
ABE59121.1            0.137  42  0.109  42  0.125  33  0.068   0.094 N  0.510      SignalP-TM
ABE59122.1            0.119  17  0.104  55  0.132  53  0.086   0.095 N  0.570      SignalP-noTM
ABE59123.1            0.173  29  0.143  11  0.314   1  0.195   0.167 N  0.570      SignalP-noTM
ABE59124.1            0.115  27  0.126  11  0.230   1  0.152   0.139 N  0.570      SignalP-noTM
ABE59125.1            0.105  68  0.167  16  0.340   5  0.267   0.214 N  0.570      SignalP-noTM
ABE59126.1            0.110  42  0.124  42  0.193  40  0.141   0.132 N  0.570      SignalP-noTM
ABE59127.1            0.150  19  0.152  19  0.238   1  0.175   0.160 N  0.510      SignalP-TM
ABE59128.1            0.138  42  0.168  11  0.362   3  0.279   0.220 N  0.570      SignalP-noTM
ABE59129.1            0.122  60  0.101  60  0.112   1  0.083   0.092 N  0.570      SignalP-noTM
ABE59130.1            0.141  68  0.121  68  0.197  52  0.096   0.110 N  0.570      SignalP-noTM
ABE59131.1            0.115  38  0.133  13  0.212  12  0.181   0.156 N  0.570      SignalP-noTM
ABE59132.1            0.132  51  0.126  51  0.200  42  0.105   0.116 N  0.570      SignalP-noTM
ABE59133.1            0.133  28  0.118  28  0.193  22  0.104   0.112 N  0.570      SignalP-noTM
ABE59134.1            0.220  27  0.238  27  0.341  25  0.246   0.241 N  0.510      SignalP-TM
ABE59135.1            0.115  20  0.099  37  0.148  35  0.080   0.090 N  0.570      SignalP-noTM
ABE59136.1            0.190  31  0.215  31  0.446  26  0.195   0.207 N  0.510      SignalP-TM
ABE59137.1            0.152  30  0.117  30  0.112  26  0.090   0.107 N  0.510      SignalP-TM
ABE59138.1            0.110  47  0.103  33  0.121  21  0.084   0.094 N  0.570      SignalP-noTM
ABE59139.1            0.170  20  0.125  20  0.174  28  0.097   0.112 N  0.570      SignalP-noTM
ABE59140.1            0.119  70  0.107  20  0.148   1  0.103   0.105 N  0.570      SignalP-noTM
ABE59141.1            0.114  58  0.113  12  0.151  10  0.127   0.120 N  0.570      SignalP-noTM
ABE59142.1            0.113  36  0.212  36  0.467  33  0.364   0.283 N  0.570      SignalP-noTM
ABE59143.1            0.187  23  0.267  23  0.622  13  0.395   0.327 N  0.570      SignalP-noTM
ABE59144.1            0.115  42  0.106  42  0.122  41  0.081   0.095 N  0.570      SignalP-noTM
ABE59145.1            0.136  51  0.119  24  0.147  13  0.115   0.118 N  0.510      SignalP-TM
ABE59146.1            0.155  30  0.121  30  0.184   1  0.097   0.112 N  0.510      SignalP-TM
ABE59147.1            0.361  44  0.253  44  0.279  32  0.160   0.219 N  0.510      SignalP-TM
ABE59148.1            0.282  25  0.177  25  0.371   4  0.169   0.174 N  0.510      SignalP-TM
ABE59149.1            0.202  20  0.133  20  0.196   2  0.110   0.122 N  0.570      SignalP-noTM
ABE59150.1            0.281  33  0.465  25  0.924  15  0.831   0.600 Y  0.510      SignalP-TM
ABE59151.1            0.138  35  0.128  35  0.157  31  0.103   0.116 N  0.570      SignalP-noTM
ABE59152.1            0.114  46  0.100  66  0.112  22  0.090   0.095 N  0.570      SignalP-noTM
ABE59153.1            0.103  32  0.114  11  0.188   1  0.129   0.121 N  0.570      SignalP-noTM
ABE59154.1            0.103  49  0.157  11  0.308   1  0.248   0.200 N  0.570      SignalP-noTM
ABE59155.1            0.104  53  0.106  37  0.129  27  0.078   0.093 N  0.570      SignalP-noTM
ABE59156.1            0.172  42  0.141  23  0.202   2  0.136   0.139 N  0.570      SignalP-noTM
ABE59157.1            0.116  25  0.107  60  0.128  50  0.090   0.099 N  0.570      SignalP-noTM
ABE59158.1            0.135  30  0.166  18  0.373  13  0.243   0.202 N  0.570      SignalP-noTM
ABE59159.1            0.126  32  0.122  11  0.212   5  0.165   0.138 N  0.510      SignalP-TM
ABE59160.1            0.157  30  0.136  30  0.198  29  0.123   0.130 N  0.570      SignalP-noTM
ABE59161.1            0.110  45  0.113  37  0.145  34  0.112   0.112 N  0.570      SignalP-noTM
ABE59162.1            0.124  24  0.154  11  0.286   2  0.238   0.194 N  0.570      SignalP-noTM
ABE59163.1            0.107   3  0.101  68  0.114  57  0.082   0.092 N  0.570      SignalP-noTM
ABE59164.1            0.123  39  0.106  58  0.122  55  0.087   0.097 N  0.570      SignalP-noTM
ABE59165.1            0.101  42  0.109  61  0.133  56  0.106   0.108 N  0.570      SignalP-noTM
ABE59166.1            0.105  59  0.101  68  0.118   6  0.069   0.089 N  0.510      SignalP-TM
ABE59167.1            0.163  42  0.147  42  0.271  41  0.085   0.118 N  0.570      SignalP-noTM
ABE59168.1            0.120  54  0.168  43  0.305  35  0.169   0.169 N  0.570      SignalP-noTM
ABE59169.1            0.120  46  0.127  46  0.202  43  0.120   0.124 N  0.570      SignalP-noTM
ABE59170.1            0.112  21  0.106  38  0.136  12  0.096   0.101 N  0.570      SignalP-noTM
ABE59171.1            0.121  31  0.124  67  0.181   7  0.090   0.111 N  0.510      SignalP-TM
ABE59172.1            0.177  21  0.126  21  0.125   1  0.096   0.112 N  0.570      SignalP-noTM
ABE59173.1            0.122  44  0.132  11  0.236   1  0.173   0.148 N  0.510      SignalP-TM
ABE59174.1            0.174  49  0.128  49  0.136  48  0.092   0.112 N  0.570      SignalP-noTM
ABE59175.1            0.273  18  0.166  18  0.254   1  0.120   0.144 N  0.570      SignalP-noTM
ABE59176.1            0.134  36  0.108  36  0.134   5  0.093   0.101 N  0.570      SignalP-noTM
ABE59177.1            0.127  26  0.150  11  0.329   3  0.225   0.185 N  0.570      SignalP-noTM
ABE59178.1            0.110  25  0.114  38  0.154  33  0.097   0.106 N  0.570      SignalP-noTM
ABE59179.1            0.106  32  0.124  11  0.186   4  0.161   0.138 N  0.510      SignalP-TM
ABE59180.1            0.206  23  0.159  23  0.241   2  0.142   0.151 N  0.570      SignalP-noTM
ABE59181.1            0.113  45  0.129  52  0.224  44  0.095   0.113 N  0.570      SignalP-noTM
ABE59182.1            0.139  54  0.116  54  0.121  46  0.078   0.098 N  0.570      SignalP-noTM
ABE59183.1            0.114  34  0.111  34  0.135  39  0.096   0.104 N  0.570      SignalP-noTM
ABE59184.1            0.117  35  0.117  11  0.188   3  0.142   0.129 N  0.570      SignalP-noTM
ABE59185.1            0.122  51  0.136  51  0.230  48  0.125   0.131 N  0.570      SignalP-noTM
ABE59186.1            0.118  60  0.102  60  0.112  36  0.083   0.093 N  0.570      SignalP-noTM
ABE59187.1            0.415  34  0.310  34  0.331  29  0.166   0.257 N  0.510      SignalP-TM
ABE59188.1            0.341  25  0.220  25  0.248  24  0.130   0.178 N  0.570      SignalP-noTM
ABE59189.1            0.138  17  0.126  17  0.236   2  0.136   0.131 N  0.570      SignalP-noTM
ABE59190.1            0.161  24  0.145  24  0.277   6  0.163   0.152 N  0.510      SignalP-TM
ABE59191.1            0.112  30  0.135  12  0.240   2  0.185   0.158 N  0.570      SignalP-noTM
ABE59192.1            0.124  39  0.126  39  0.200  37  0.084   0.106 N  0.570      SignalP-noTM
ABE59193.1            0.131  33  0.129  11  0.229   3  0.174   0.150 N  0.570      SignalP-noTM
ABE59194.1            0.135  32  0.111  32  0.103  22  0.078   0.095 N  0.570      SignalP-noTM
ABE59195.1            0.136  50  0.117  14  0.181  13  0.137   0.126 N  0.570      SignalP-noTM
ABE59196.1            0.114  59  0.108  59  0.111  11  0.094   0.101 N  0.570      SignalP-noTM
ABE59197.1            0.101  44  0.107  44  0.135  35  0.098   0.103 N  0.570      SignalP-noTM
ABE59198.1            0.121  36  0.118  36  0.149  24  0.101   0.110 N  0.570      SignalP-noTM
ABE59199.1            0.123  40  0.116  40  0.161   8  0.109   0.112 N  0.570      SignalP-noTM
ABE59200.1            0.114  23  0.102  30  0.116  25  0.075   0.089 N  0.570      SignalP-noTM
ABE59201.1            0.104  36  0.115  36  0.161  33  0.097   0.106 N  0.570      SignalP-noTM
ABE59202.1            0.193  24  0.158  24  0.317   6  0.181   0.166 N  0.510      SignalP-TM
ABE59203.1            0.114  42  0.122  14  0.208  39  0.154   0.134 N  0.510      SignalP-TM
ABE59204.1            0.127  48  0.139  35  0.272  33  0.157   0.146 N  0.510      SignalP-TM
ABE59205.1            0.860  23  0.903  23  0.968  19  0.943   0.922 Y  0.570      SignalP-noTM
ABE59206.1            0.351  21  0.569  21  0.951   8  0.924   0.736 Y  0.570      SignalP-noTM
ABE59207.1            0.794  23  0.824  23  0.946  21  0.817   0.821 Y  0.570      SignalP-noTM
ABE59208.1            0.138  38  0.159  52  0.415  50  0.120   0.140 N  0.570      SignalP-noTM
ABE59209.1            0.151  69  0.119  69  0.107  41  0.082   0.101 N  0.570      SignalP-noTM
ABE59210.1            0.110  52  0.099  38  0.114   5  0.083   0.092 N  0.570      SignalP-noTM
ABE59211.1            0.205  22  0.255  22  0.588   2  0.360   0.304 N  0.570      SignalP-noTM
ABE59212.1            0.135  26  0.244  18  0.600   6  0.519   0.373 N  0.570      SignalP-noTM
ABE59213.1            0.105  35  0.104  35  0.119  25  0.092   0.098 N  0.570      SignalP-noTM
ABE59214.1            0.150  29  0.140  11  0.306   1  0.187   0.158 N  0.510      SignalP-TM
ABE59215.1            0.581  28  0.697  28  0.905  16  0.827   0.758 Y  0.570      SignalP-noTM
ABE59216.1            0.245  26  0.292  26  0.460  18  0.316   0.301 N  0.510      SignalP-TM
ABE59217.1            0.146  54  0.154  54  0.278   5  0.146   0.150 N  0.570      SignalP-noTM
ABE59218.1            0.147  16  0.110  45  0.137  34  0.092   0.102 N  0.570      SignalP-noTM
ABE59219.1            0.156  36  0.141  36  0.186   1  0.145   0.143 N  0.570      SignalP-noTM
ABE59220.1            0.215  25  0.167  25  0.244  21  0.107   0.139 N  0.570      SignalP-noTM
ABE59221.1            0.131  18  0.129  11  0.246   1  0.155   0.141 N  0.570      SignalP-noTM
ABE59222.1            0.123  64  0.109  23  0.116  16  0.101   0.105 N  0.570      SignalP-noTM
ABE59223.1            0.140  51  0.178  51  0.378  30  0.199   0.186 N  0.510      SignalP-TM
ABE59224.1            0.161  28  0.224  28  0.501  23  0.299   0.251 N  0.510      SignalP-TM
ABE59225.1            0.828  25  0.792  25  0.816  12  0.762   0.778 Y  0.570      SignalP-noTM
ABE59226.1            0.132  27  0.117  27  0.196   7  0.117   0.117 N  0.570      SignalP-noTM
ABE59227.1            0.358  21  0.249  21  0.279  19  0.167   0.210 N  0.570      SignalP-noTM
ABE59228.1            0.130  64  0.111  64  0.140   1  0.097   0.105 N  0.570      SignalP-noTM
ABE59229.1            0.116  35  0.126  18  0.184   8  0.150   0.137 N  0.570      SignalP-noTM
ABE59230.1            0.132  32  0.118  32  0.158  14  0.113   0.116 N  0.570      SignalP-noTM
ABE59231.1            0.242  20  0.479  20  0.964  18  0.940   0.696 Y  0.570      SignalP-noTM
ABE59232.1            0.159  25  0.171  25  0.325  21  0.187   0.177 N  0.510      SignalP-TM
ABE59233.1            0.102  47  0.126  11  0.243   1  0.149   0.136 N  0.570      SignalP-noTM
ABE59234.1            0.193  43  0.175  43  0.245  19  0.147   0.162 N  0.570      SignalP-noTM
ABE59235.1            0.107  41  0.112  11  0.154   6  0.129   0.120 N  0.570      SignalP-noTM
ABE59236.1            0.123  51  0.169  11  0.418   1  0.275   0.208 N  0.510      SignalP-TM
ABE59237.1            0.113   9  0.103  48  0.122  42  0.085   0.095 N  0.570      SignalP-noTM
ABE59238.1            0.149  36  0.108  36  0.135  18  0.081   0.095 N  0.570      SignalP-noTM
ABE59239.1            0.101  30  0.110  62  0.164   4  0.110   0.110 N  0.570      SignalP-noTM
ABE59240.1            0.251  42  0.159  42  0.136  56  0.087   0.126 N  0.570      SignalP-noTM
ABE59241.1            0.146  19  0.233  13  0.711   1  0.504   0.360 N  0.570      SignalP-noTM
ABE59242.1            0.196  46  0.187  21  0.396   1  0.301   0.229 N  0.510      SignalP-TM
ABE59243.1            0.116  65  0.113  14  0.159   9  0.131   0.121 N  0.570      SignalP-noTM
ABE59244.1            0.119  44  0.098  28  0.122  22  0.088   0.093 N  0.570      SignalP-noTM
ABE59245.1            0.147  51  0.109  51  0.112  66  0.081   0.096 N  0.570      SignalP-noTM
ABE59246.1            0.113  20  0.134  11  0.253   1  0.173   0.148 N  0.510      SignalP-TM
ABE59247.1            0.116  46  0.127  11  0.230   2  0.160   0.139 N  0.510      SignalP-TM
ABE59248.1            0.147  21  0.165  11  0.338   2  0.266   0.212 N  0.570      SignalP-noTM
ABE59249.1            0.293  27  0.246  27  0.401  19  0.211   0.229 N  0.570      SignalP-noTM
ABE59250.1            0.182  46  0.129  46  0.145   3  0.095   0.117 N  0.510      SignalP-TM
ABE59251.1            0.145  31  0.170  11  0.447   3  0.300   0.218 N  0.510      SignalP-TM
ABE59252.1            0.159  36  0.123  36  0.160  35  0.088   0.107 N  0.570      SignalP-noTM
ABE59253.1            0.700  31  0.652  31  0.944  18  0.784   0.714 Y  0.570      SignalP-noTM
ABE59254.1            0.099  29  0.108  42  0.130  33  0.085   0.099 N  0.510      SignalP-TM
ABE59255.1            0.149  31  0.126  11  0.241   3  0.171   0.147 N  0.570      SignalP-noTM
ABE59256.1            0.236  47  0.179  47  0.227   1  0.121   0.152 N  0.570      SignalP-noTM
ABE59257.1            0.156  49  0.191  49  0.435  43  0.164   0.178 N  0.570      SignalP-noTM
ABE59258.1            0.114  20  0.104  37  0.119   1  0.096   0.100 N  0.570      SignalP-noTM
ABE59259.1            0.109  36  0.135  11  0.256   4  0.188   0.155 N  0.510      SignalP-TM
ABE59260.1            0.116  67  0.105  11  0.152   3  0.111   0.108 N  0.570      SignalP-noTM
ABE59261.1            0.143  38  0.143  11  0.235   4  0.209   0.174 N  0.570      SignalP-noTM
ABE59262.1            0.142  58  0.128  58  0.193  30  0.098   0.114 N  0.570      SignalP-noTM
ABE59263.1            0.101  18  0.105  70  0.119  61  0.089   0.098 N  0.570      SignalP-noTM
ABE59264.1            0.139  55  0.110  35  0.128  33  0.085   0.098 N  0.570      SignalP-noTM
ABE59265.1            0.144  30  0.110  30  0.143  45  0.080   0.096 N  0.570      SignalP-noTM
ABE59266.1            0.224  68  0.196  68  0.391  52  0.181   0.190 N  0.510      SignalP-TM
ABE59267.1            0.247  51  0.224  51  0.335  45  0.220   0.223 N  0.510      SignalP-TM
ABE59268.1            0.128  66  0.131  29  0.222  24  0.139   0.135 N  0.570      SignalP-noTM
ABE59269.1            0.880  34  0.881  34  0.994  17  0.923   0.900 Y  0.570      SignalP-noTM
ABE59270.1            0.116  53  0.105  53  0.126  52  0.075   0.091 N  0.570      SignalP-noTM
ABE59271.1            0.237  23  0.206  23  0.284   2  0.188   0.197 N  0.570      SignalP-noTM
ABE59272.1            0.117  27  0.106  27  0.128  21  0.091   0.099 N  0.570      SignalP-noTM
ABE59273.1            0.141  25  0.127  11  0.230   1  0.154   0.140 N  0.570      SignalP-noTM
ABE59274.1            0.203  37  0.145  37  0.235   1  0.106   0.127 N  0.570      SignalP-noTM
ABE59275.1            0.113  25  0.106  11  0.130   8  0.113   0.109 N  0.570      SignalP-noTM
ABE59276.1            0.124  41  0.095  70  0.104  70  0.077   0.088 N  0.510      SignalP-TM
ABE59277.1            0.215  20  0.277  17  0.543  13  0.333   0.303 N  0.570      SignalP-noTM
ABE59278.1            0.161  21  0.245  21  0.497  20  0.355   0.297 N  0.570      SignalP-noTM
ABE59279.1            0.388  46  0.316  46  0.430  39  0.219   0.280 N  0.510      SignalP-TM
ABE59280.1            0.174  70  0.125  70  0.106  31  0.083   0.105 N  0.570      SignalP-noTM
ABE59281.1            0.106  30  0.160  11  0.317   1  0.252   0.204 N  0.570      SignalP-noTM
ABE59282.1            0.199  44  0.137  44  0.178  43  0.095   0.122 N  0.510      SignalP-TM
ABE59283.1            0.154  47  0.127  11  0.209   3  0.158   0.141 N  0.570      SignalP-noTM
ABE59284.1            0.230  17  0.314  17  0.512   9  0.435   0.371 N  0.570      SignalP-noTM
ABE59285.1            0.273  28  0.198  28  0.328   1  0.182   0.192 N  0.510      SignalP-TM
ABE59286.1            0.908  26  0.917  26  0.948  20  0.920   0.919 Y  0.570      SignalP-noTM
ABE59287.1            0.114  38  0.105  45  0.143  39  0.094   0.100 N  0.570      SignalP-noTM
ABE59288.1            0.163  26  0.133  12  0.230   2  0.180   0.150 N  0.510      SignalP-TM
ABE59289.1            0.126  30  0.147  11  0.338   1  0.194   0.169 N  0.570      SignalP-noTM
ABE59290.1            0.186  22  0.132  43  0.199  35  0.100   0.120 N  0.510      SignalP-TM
ABE59291.1            0.125  35  0.107  66  0.126   2  0.091   0.099 N  0.570      SignalP-noTM
ABE59292.1            0.106  50  0.121  17  0.197   9  0.136   0.128 N  0.570      SignalP-noTM
ABE59293.1            0.104  42  0.110  62  0.137  53  0.105   0.108 N  0.570      SignalP-noTM
ABE59294.1            0.106  32  0.103  11  0.128   3  0.108   0.105 N  0.570      SignalP-noTM
ABE59295.1            0.123  68  0.121  11  0.201   1  0.143   0.131 N  0.570      SignalP-noTM
ABE59296.1            0.111  12  0.109  12  0.124   2  0.106   0.108 N  0.570      SignalP-noTM
ABE59297.1            0.349  35  0.545  35  0.971  24  0.886   0.705 Y  0.570      SignalP-noTM
ABE59298.1            0.660  24  0.801  24  0.991  14  0.958   0.875 Y  0.570      SignalP-noTM
ABE59299.1            0.137  30  0.147  30  0.319   1  0.158   0.151 N  0.510      SignalP-TM
ABE59300.1            0.119  48  0.129  44  0.205   7  0.151   0.137 N  0.510      SignalP-TM
ABE59301.1            0.137  62  0.112  62  0.116  33  0.091   0.102 N  0.570      SignalP-noTM
ABE59302.1            0.105  32  0.104  11  0.127   1  0.109   0.107 N  0.570      SignalP-noTM
ABE59303.1            0.133  36  0.121  36  0.121  28  0.087   0.105 N  0.570      SignalP-noTM
ABE59304.1            0.127  19  0.117  42  0.178  40  0.092   0.108 N  0.510      SignalP-TM
ABE59305.1            0.236  22  0.221  22  0.370  45  0.207   0.214 N  0.570      SignalP-noTM
ABE59306.1            0.245  21  0.227  21  0.303   6  0.230   0.228 N  0.570      SignalP-noTM
ABE59307.1            0.118  22  0.124  22  0.185  19  0.120   0.122 N  0.510      SignalP-TM
ABE59308.1            0.148  23  0.191  23  0.579   2  0.273   0.229 N  0.570      SignalP-noTM
ABE59309.1            0.100  18  0.111  61  0.132  53  0.092   0.102 N  0.570      SignalP-noTM
ABE59310.1            0.105  18  0.111  54  0.153  53  0.098   0.105 N  0.570      SignalP-noTM
ABE59311.1            0.134  22  0.105  66  0.123   1  0.091   0.098 N  0.570      SignalP-noTM
ABE59312.1            0.148  18  0.134  18  0.179   5  0.124   0.129 N  0.570      SignalP-noTM
ABE59313.1            0.292  50  0.213  50  0.272   6  0.145   0.188 N  0.510      SignalP-TM
ABE59314.1            0.106  27  0.105  40  0.124  36  0.083   0.095 N  0.570      SignalP-noTM
ABE59315.1            0.104  26  0.105  69  0.120  60  0.083   0.095 N  0.570      SignalP-noTM
ABE59316.1            0.119  25  0.101  67  0.114  58  0.065   0.088 N  0.510      SignalP-TM
ABE59317.1            0.312  23  0.332  23  0.494   2  0.368   0.346 N  0.510      SignalP-TM
ABE59318.1            0.191  41  0.203  41  0.403  39  0.133   0.177 N  0.510      SignalP-TM
ABE59319.1            0.133  54  0.147  35  0.218  27  0.137   0.143 N  0.510      SignalP-TM
ABE59320.1            0.183  61  0.132  12  0.221   8  0.173   0.151 N  0.570      SignalP-noTM
ABE59321.1            0.175  20  0.327  20  0.801  13  0.636   0.472 N  0.570      SignalP-noTM
ABE59322.1            0.125  36  0.101  66  0.112  64  0.085   0.094 N  0.570      SignalP-noTM
ABE59323.1            0.771  24  0.806  24  0.959  18  0.860   0.831 Y  0.570      SignalP-noTM
ABE59324.1            0.369  23  0.577  23  0.966  19  0.867   0.713 Y  0.570      SignalP-noTM
ABE59325.1            0.123  20  0.124  20  0.147  27  0.121   0.122 N  0.570      SignalP-noTM
ABE59326.1            0.149  36  0.133  18  0.234  15  0.154   0.143 N  0.570      SignalP-noTM
ABE59327.1            0.131  41  0.141  13  0.270  12  0.190   0.164 N  0.570      SignalP-noTM
ABE59328.1            0.581  23  0.362  23  0.381  12  0.245   0.307 N  0.570      SignalP-noTM
ABE59329.1            0.184  32  0.239  16  0.563  15  0.392   0.311 N  0.570      SignalP-noTM
ABE59330.1            0.160  34  0.126  34  0.115  25  0.093   0.111 N  0.570      SignalP-noTM
ABE59331.1            0.439  49  0.619  49  0.957  44  0.582   0.601 Y  0.570      SignalP-noTM
ABE59332.1            0.119   7  0.108  36  0.133   5  0.108   0.108 N  0.570      SignalP-noTM
ABE59333.1            0.100  25  0.103  69  0.130   5  0.097   0.100 N  0.570      SignalP-noTM
ABE59334.1            0.234  41  0.253  41  0.624  39  0.261   0.256 N  0.510      SignalP-TM
ABE59335.1            0.139  38  0.115  38  0.173   1  0.096   0.106 N  0.570      SignalP-noTM
ABE59336.1            0.141  43  0.133  43  0.142  42  0.108   0.121 N  0.570      SignalP-noTM
ABE59337.1            0.149  51  0.154  24  0.232  23  0.193   0.173 N  0.570      SignalP-noTM
ABE59338.1            0.104  21  0.129  11  0.208   2  0.166   0.146 N  0.570      SignalP-noTM
ABE59339.1            0.230  39  0.157  39  0.230   2  0.127   0.143 N  0.570      SignalP-noTM
ABE59340.1            0.109  26  0.204  19  0.498  13  0.345   0.256 N  0.510      SignalP-TM
ABE59341.1            0.168  43  0.170  43  0.248  42  0.123   0.148 N  0.570      SignalP-noTM
ABE59342.1            0.153  21  0.140  11  0.254   5  0.209   0.165 N  0.510      SignalP-TM
ABE59343.1            0.106  39  0.103  57  0.128  53  0.093   0.098 N  0.570      SignalP-noTM
ABE59344.1            0.178  18  0.142  18  0.159  42  0.116   0.130 N  0.570      SignalP-noTM
ABE59345.1            0.202  41  0.115  41  0.136  21  0.082   0.103 N  0.510      SignalP-TM
ABE59346.1            0.108  13  0.112  13  0.151  44  0.116   0.113 N  0.510      SignalP-TM
ABE59347.1            0.152  40  0.126  40  0.195   6  0.115   0.121 N  0.570      SignalP-noTM
ABE59348.1            0.117  29  0.125  11  0.210   1  0.151   0.137 N  0.570      SignalP-noTM
ABE59349.1            0.139  27  0.133  69  0.178  66  0.096   0.119 N  0.510      SignalP-TM
ABE59350.1            0.282  18  0.216  18  0.418   1  0.201   0.211 N  0.510      SignalP-TM
ABE59351.1            0.121  25  0.100  39  0.111  38  0.059   0.085 N  0.510      SignalP-TM
ABE59352.1            0.120  62  0.153  15  0.225   8  0.202   0.171 N  0.510      SignalP-TM
ABE59353.1            0.269  20  0.388  20  0.816  19  0.565   0.471 N  0.570      SignalP-noTM
ABE59354.1            0.218  43  0.161  43  0.245   1  0.123   0.147 N  0.510      SignalP-TM
ABE59355.1            0.129  66  0.112  66  0.185  34  0.094   0.104 N  0.570      SignalP-noTM
ABE59356.1            0.126  24  0.209  24  0.612  27  0.297   0.251 N  0.570      SignalP-noTM
ABE59357.1            0.242  20  0.298  20  0.563  18  0.324   0.308 N  0.510      SignalP-TM
ABE59358.1            0.128  36  0.158  31  0.312  24  0.222   0.182 N  0.510      SignalP-TM
ABE59359.1            0.112  41  0.118  12  0.191   6  0.144   0.128 N  0.510      SignalP-TM
ABE59360.1            0.190  36  0.403  36  0.918  28  0.683   0.535 N  0.570      SignalP-noTM
ABE59361.1            0.110  12  0.106  53  0.128  50  0.095   0.101 N  0.570      SignalP-noTM
ABE59362.1            0.125  28  0.131  28  0.176  15  0.122   0.127 N  0.570      SignalP-noTM
ABE59363.1            0.440  41  0.451  41  0.650  35  0.383   0.426 N  0.510      SignalP-TM
ABE59364.1            0.222  35  0.186  35  0.284  45  0.126   0.158 N  0.570      SignalP-noTM
ABE59365.1            0.138  17  0.132  17  0.166   4  0.130   0.131 N  0.570      SignalP-noTM
ABE59366.1            0.127  56  0.094  70  0.120  67  0.059   0.081 N  0.510      SignalP-TM
ABE59367.1            0.116  54  0.100  31  0.113  23  0.084   0.094 N  0.510      SignalP-TM
ABE59368.1            0.105  68  0.102  68  0.106  39  0.086   0.095 N  0.570      SignalP-noTM
ABE59369.1            0.129  37  0.126  37  0.171  10  0.122   0.124 N  0.570      SignalP-noTM
ABE59370.1            0.274  41  0.237  41  0.425   2  0.227   0.233 N  0.510      SignalP-TM
ABE59371.1            0.103  44  0.108  11  0.168   1  0.110   0.109 N  0.570      SignalP-noTM
ABE59372.1            0.112  49  0.104  61  0.126  53  0.085   0.095 N  0.570      SignalP-noTM
ABE59373.1            0.218  39  0.158  39  0.273  38  0.101   0.132 N  0.570      SignalP-noTM
ABE59374.1            0.118  52  0.120  52  0.133  44  0.095   0.108 N  0.570      SignalP-noTM
ABE59375.1            0.102  53  0.103  37  0.119  28  0.090   0.097 N  0.570      SignalP-noTM
ABE59376.1            0.131  30  0.115  53  0.169   3  0.093   0.107 N  0.510      SignalP-TM
ABE59377.1            0.108  30  0.129  11  0.253   1  0.159   0.140 N  0.510      SignalP-TM
ABE59378.1            0.123  31  0.122  31  0.189  26  0.108   0.116 N  0.570      SignalP-noTM
ABE59379.1            0.126  22  0.100  32  0.107  52  0.083   0.092 N  0.570      SignalP-noTM
ABE59380.1            0.168  28  0.123  28  0.139   8  0.102   0.113 N  0.570      SignalP-noTM
ABE59381.1            0.105  26  0.112  26  0.145  24  0.105   0.109 N  0.570      SignalP-noTM
ABE59382.1            0.115  26  0.112  61  0.135  25  0.099   0.106 N  0.570      SignalP-noTM
ABE59383.1            0.245  38  0.194  38  0.321  21  0.192   0.193 N  0.570      SignalP-noTM
ABE59384.1            0.109  26  0.109  26  0.181   2  0.106   0.107 N  0.570      SignalP-noTM
ABE59385.1            0.128  41  0.107  33  0.158  25  0.096   0.102 N  0.570      SignalP-noTM
ABE59386.1            0.129  51  0.189  11  0.486   1  0.340   0.260 N  0.570      SignalP-noTM
ABE59387.1            0.121  37  0.120  37  0.157  46  0.110   0.115 N  0.570      SignalP-noTM
ABE59388.1            0.148  25  0.183  25  0.414   1  0.244   0.212 N  0.570      SignalP-noTM
ABE59389.1            0.117  58  0.103  58  0.137   1  0.090   0.097 N  0.570      SignalP-noTM
ABE59390.1            0.115  19  0.141  19  0.206  15  0.166   0.153 N  0.570      SignalP-noTM
ABE59391.1            0.133  32  0.102  11  0.125   1  0.104   0.103 N  0.570      SignalP-noTM
ABE59392.1            0.124  23  0.197  11  0.452   1  0.386   0.286 N  0.570      SignalP-noTM
ABE59393.1            0.133  30  0.140  36  0.333  29  0.133   0.138 N  0.510      SignalP-TM
ABE59394.1            0.141  22  0.125  22  0.149  19  0.105   0.116 N  0.570      SignalP-noTM
ABE59395.1            0.107  34  0.112  40  0.166   1  0.108   0.110 N  0.570      SignalP-noTM
ABE59396.1            0.112  32  0.114  64  0.141  53  0.101   0.108 N  0.570      SignalP-noTM
ABE59397.1            0.141  28  0.132  28  0.196  27  0.093   0.113 N  0.570      SignalP-noTM
ABE59398.1            0.121  22  0.117  22  0.182   2  0.122   0.120 N  0.570      SignalP-noTM
ABE59399.1            0.189  26  0.153  26  0.200  25  0.099   0.127 N  0.570      SignalP-noTM
ABE59400.1            0.107  21  0.099  18  0.111   9  0.095   0.097 N  0.570      SignalP-noTM
ABE59401.1            0.309  57  0.164  57  0.152  11  0.097   0.132 N  0.570      SignalP-noTM
ABE59402.1            0.143  41  0.146  11  0.287   1  0.207   0.175 N  0.570      SignalP-noTM
ABE59403.1            0.118  25  0.153  11  0.300   2  0.227   0.188 N  0.570      SignalP-noTM
ABE59404.1            0.144  25  0.120  25  0.154   1  0.106   0.113 N  0.570      SignalP-noTM
ABE59405.1            0.128  48  0.102  66  0.140  11  0.083   0.093 N  0.570      SignalP-noTM
ABE59406.1            0.140  31  0.193  51  0.505  47  0.250   0.219 N  0.570      SignalP-noTM
ABE59407.1            0.124  32  0.106  32  0.165   2  0.092   0.099 N  0.570      SignalP-noTM
ABE59408.1            0.111  26  0.164  11  0.431   4  0.283   0.220 N  0.570      SignalP-noTM
ABE59409.1            0.146  21  0.120  21  0.136  44  0.093   0.107 N  0.570      SignalP-noTM
ABE59410.1            0.839  26  0.801  26  0.946  10  0.838   0.818 Y  0.570      SignalP-noTM
ABE59411.1            0.215  35  0.155  35  0.127  10  0.104   0.131 N  0.570      SignalP-noTM
ABE59412.1            0.191  18  0.162  18  0.169  17  0.137   0.153 N  0.510      SignalP-TM
ABE59413.1            0.299  51  0.175  51  0.214  50  0.095   0.137 N  0.570      SignalP-noTM
ABE59414.1            0.113  28  0.120  17  0.180   6  0.133   0.126 N  0.570      SignalP-noTM
ABE59415.1            0.176  50  0.185  50  0.265  42  0.146   0.167 N  0.570      SignalP-noTM
ABE59416.1            0.221  24  0.173  24  0.241   1  0.170   0.172 N  0.570      SignalP-noTM
ABE59417.1            0.107  24  0.098  68  0.104  57  0.065   0.086 N  0.510      SignalP-TM
ABE59418.1            0.122  44  0.123  44  0.167  42  0.102   0.113 N  0.570      SignalP-noTM
ABE59419.1            0.149  32  0.120  32  0.163   3  0.101   0.111 N  0.570      SignalP-noTM
ABE59420.1            0.140  25  0.129  25  0.182   2  0.116   0.123 N  0.570      SignalP-noTM
ABE59421.1            0.144  31  0.125  31  0.186  43  0.114   0.120 N  0.570      SignalP-noTM
ABE59422.1            0.118  63  0.114  63  0.138  55  0.093   0.104 N  0.570      SignalP-noTM
ABE59423.1            0.131  25  0.132  25  0.319  19  0.140   0.135 N  0.510      SignalP-TM
ABE59424.1            0.112  42  0.148  11  0.310   1  0.212   0.178 N  0.570      SignalP-noTM
ABE59425.1            0.107  36  0.233  15  0.632   9  0.518   0.367 N  0.570      SignalP-noTM
ABE59426.1            0.162  24  0.149  24  0.236  23  0.124   0.140 N  0.510      SignalP-TM
ABE59427.1            0.120  56  0.136  11  0.248   3  0.189   0.161 N  0.570      SignalP-noTM
ABE59428.1            0.108  61  0.103  23  0.115  17  0.096   0.100 N  0.570      SignalP-noTM
ABE59429.1            0.113  42  0.108  42  0.134  40  0.085   0.098 N  0.570      SignalP-noTM
ABE59430.1            0.293  32  0.248  47  0.469  46  0.185   0.218 N  0.570      SignalP-noTM
ABE59431.1            0.138  51  0.156  42  0.346  36  0.167   0.161 N  0.570      SignalP-noTM
ABE59432.1            0.105  44  0.103  30  0.130  49  0.094   0.099 N  0.570      SignalP-noTM
ABE59433.1            0.114  19  0.100  19  0.120  33  0.080   0.091 N  0.570      SignalP-noTM
ABE59434.1            0.125  63  0.101  63  0.147  60  0.058   0.085 N  0.510      SignalP-TM
ABE59435.1            0.866  25  0.918  25  0.987  21  0.967   0.941 Y  0.570      SignalP-noTM
ABE59436.1            0.154  45  0.151  45  0.181  41  0.101   0.127 N  0.570      SignalP-noTM
ABE59437.1            0.136  33  0.188  33  0.383  18  0.287   0.225 N  0.510      SignalP-TM
ABE59438.1            0.105  49  0.111  12  0.173   1  0.120   0.115 N  0.570      SignalP-noTM
ABE59439.1            0.113  47  0.104  11  0.136  39  0.114   0.108 N  0.510      SignalP-TM
ABE59440.1            0.832  38  0.709  38  0.837  30  0.589   0.653 Y  0.570      SignalP-noTM
ABE59441.1            0.134  29  0.163  29  0.258  26  0.188   0.172 N  0.510      SignalP-TM
ABE59442.1            0.551  25  0.346  25  0.287  13  0.202   0.293 N  0.510      SignalP-TM
ABE59443.1            0.128  27  0.184  11  0.425   6  0.357   0.248 N  0.510      SignalP-TM
ABE59444.1            0.330  21  0.205  21  0.209  12  0.116   0.163 N  0.570      SignalP-noTM
ABE59445.1            0.110  35  0.119  50  0.232  47  0.116   0.118 N  0.570      SignalP-noTM
ABE59446.1            0.158  33  0.120  33  0.172   4  0.098   0.109 N  0.570      SignalP-noTM
ABE59447.1            0.107  19  0.098  53  0.136  46  0.077   0.088 N  0.570      SignalP-noTM
ABE59448.1            0.116  51  0.110  51  0.153   9  0.097   0.104 N  0.570      SignalP-noTM
ABE59449.1            0.142  59  0.116  26  0.150   1  0.124   0.120 N  0.570      SignalP-noTM
ABE59450.1            0.114  28  0.118  15  0.180   8  0.138   0.128 N  0.570      SignalP-noTM
ABE59451.1            0.128  21  0.110  11  0.150   6  0.126   0.118 N  0.570      SignalP-noTM
ABE59452.1            0.224  45  0.134  45  0.114  44  0.069   0.110 N  0.510      SignalP-TM
ABE59453.1            0.231  35  0.342  35  0.878  26  0.706   0.513 N  0.570      SignalP-noTM
ABE59454.1            0.126  26  0.119  26  0.139  11  0.112   0.116 N  0.570      SignalP-noTM
ABE59455.1            0.124  18  0.114  18  0.152   3  0.112   0.113 N  0.570      SignalP-noTM
ABE59456.1            0.115  21  0.113  21  0.154   1  0.109   0.111 N  0.570      SignalP-noTM
ABE59457.1            0.129  26  0.117  26  0.197   1  0.117   0.117 N  0.570      SignalP-noTM
ABE59458.1            0.251  21  0.153  11  0.307   3  0.238   0.184 N  0.510      SignalP-TM
ABE59459.1            0.130  42  0.108  42  0.138  38  0.086   0.098 N  0.570      SignalP-noTM
ABE59460.1            0.203  32  0.183  56  0.436  43  0.151   0.168 N  0.570      SignalP-noTM
ABE59461.1            0.151  63  0.113  21  0.125  11  0.098   0.106 N  0.570      SignalP-noTM
ABE59462.1            0.120  37  0.088  56  0.114   2  0.060   0.078 N  0.510      SignalP-TM
ABE59463.1            0.103  32  0.117  11  0.226   1  0.125   0.121 N  0.570      SignalP-noTM
ABE59464.1            0.143  41  0.135  41  0.191  37  0.097   0.117 N  0.570      SignalP-noTM
ABE59465.1            0.112  45  0.116  45  0.141   1  0.116   0.116 N  0.570      SignalP-noTM
ABE59466.1            0.121  52  0.157  11  0.349   2  0.245   0.198 N  0.570      SignalP-noTM
ABE59467.1            0.111  62  0.119  48  0.167  50  0.117   0.118 N  0.570      SignalP-noTM
ABE59468.1            0.122  30  0.114  43  0.172  58  0.098   0.108 N  0.510      SignalP-TM
ABE59469.1            0.108  45  0.153  21  0.251  10  0.203   0.176 N  0.570      SignalP-noTM
ABE59470.1            0.116  18  0.156  11  0.337   1  0.232   0.192 N  0.570      SignalP-noTM
ABE59471.1            0.142   8  0.206  11  0.543   2  0.420   0.306 N  0.570      SignalP-noTM
ABE59472.1            0.120   7  0.129  11  0.232   1  0.158   0.143 N  0.570      SignalP-noTM
ABE59473.1            0.182  43  0.195  43  0.366  42  0.150   0.174 N  0.570      SignalP-noTM
ABE59474.1            0.451  19  0.404  19  0.612  10  0.343   0.375 N  0.570      SignalP-noTM
ABE59475.1            0.708  24  0.787  24  0.940  18  0.876   0.829 Y  0.570      SignalP-noTM
ABE59476.1            0.109  33  0.137  11  0.284   1  0.175   0.155 N  0.570      SignalP-noTM
ABE59477.1            0.128  18  0.110  18  0.123  55  0.087   0.099 N  0.570      SignalP-noTM
ABE59478.1            0.118  22  0.122  22  0.184   1  0.129   0.125 N  0.570      SignalP-noTM
ABE59479.1            0.173  32  0.140  32  0.266   1  0.128   0.134 N  0.570      SignalP-noTM
ABE59480.1            0.144  49  0.146  43  0.187   1  0.136   0.141 N  0.570      SignalP-noTM
ABE59481.1            0.116  34  0.115  34  0.163  47  0.110   0.113 N  0.570      SignalP-noTM
ABE59482.1            0.103  33  0.108  33  0.130   4  0.099   0.104 N  0.570      SignalP-noTM
ABE59483.1            0.115  19  0.098  44  0.111  31  0.084   0.092 N  0.570      SignalP-noTM
ABE59484.1            0.113  52  0.126  52  0.195  48  0.110   0.118 N  0.570      SignalP-noTM
ABE59485.1            0.154  22  0.158  11  0.362   1  0.245   0.190 N  0.510      SignalP-TM
ABE59486.1            0.109  36  0.142  23  0.254  17  0.171   0.156 N  0.570      SignalP-noTM
ABE59487.1            0.361  30  0.283  30  0.337  23  0.207   0.248 N  0.570      SignalP-noTM
ABE59488.1            0.234  30  0.255  30  0.380  28  0.291   0.269 N  0.510      SignalP-TM
ABE59489.1            0.135  64  0.125  23  0.144   9  0.122   0.123 N  0.570      SignalP-noTM
ABE59490.1            0.384  19  0.190  19  0.156  46  0.090   0.143 N  0.570      SignalP-noTM
ABE59491.1            0.155  50  0.121  33  0.177  26  0.118   0.120 N  0.510      SignalP-TM
ABE59492.1            0.135  61  0.105  34  0.143   1  0.105   0.105 N  0.570      SignalP-noTM
ABE59493.1            0.102  35  0.108  41  0.153  31  0.088   0.098 N  0.570      SignalP-noTM
ABE59494.1            0.125  32  0.115  48  0.158  13  0.097   0.108 N  0.510      SignalP-TM
ABE59495.1            0.156  19  0.162  19  0.206  18  0.158   0.160 N  0.570      SignalP-noTM
ABE59496.1            0.101  17  0.130  11  0.236   1  0.164   0.143 N  0.510      SignalP-TM
ABE59497.1            0.124  19  0.145  11  0.271   1  0.203   0.172 N  0.570      SignalP-noTM
ABE59498.1            0.294  21  0.388  21  0.687   1  0.543   0.461 N  0.570      SignalP-noTM
ABE59499.1            0.471  70  0.223  70  0.259   2  0.062   0.163 N  0.510      SignalP-TM
ABE59500.1            0.138  31  0.130  20  0.212  12  0.154   0.139 N  0.510      SignalP-TM
ABE59501.1            0.178  20  0.172  20  0.384   2  0.224   0.192 N  0.510      SignalP-TM
ABE59502.1            0.137  33  0.132  11  0.243   3  0.182   0.156 N  0.570      SignalP-noTM
ABE59503.1            0.138  25  0.110  25  0.120  59  0.082   0.097 N  0.570      SignalP-noTM
ABE59504.1            0.325  25  0.234  25  0.266  26  0.143   0.200 N  0.510      SignalP-TM
ABE59505.1            0.109  29  0.113  35  0.156   1  0.096   0.107 N  0.510      SignalP-TM
ABE59506.1            0.134  26  0.113  26  0.137  23  0.077   0.096 N  0.570      SignalP-noTM
ABE59507.1            0.841  23  0.886  23  0.982   9  0.943   0.913 Y  0.570      SignalP-noTM
ABE59508.1            0.205  23  0.209  23  0.380  22  0.189   0.200 N  0.570      SignalP-noTM
ABE59509.1            0.164  21  0.095  66  0.128   1  0.064   0.084 N  0.510      SignalP-TM
ABE59510.1            0.122  32  0.114  32  0.130   1  0.107   0.110 N  0.570      SignalP-noTM
ABE59511.1            0.110  52  0.129  18  0.204  12  0.158   0.143 N  0.570      SignalP-noTM
ABE59512.1            0.118  22  0.169  22  0.345  20  0.219   0.193 N  0.570      SignalP-noTM
ABE59513.1            0.127  25  0.143  11  0.273   1  0.194   0.167 N  0.570      SignalP-noTM
ABE59514.1            0.155  41  0.121  41  0.113  58  0.085   0.104 N  0.570      SignalP-noTM
ABE59515.1            0.286  50  0.202  50  0.211  49  0.104   0.156 N  0.570      SignalP-noTM
ABE59516.1            0.156  27  0.164  27  0.386  26  0.190   0.173 N  0.510      SignalP-TM
ABE59517.1            0.158  43  0.119  43  0.120  42  0.076   0.099 N  0.570      SignalP-noTM
ABE59518.1            0.193  64  0.320  26  0.824  15  0.598   0.451 N  0.570      SignalP-noTM
ABE59519.1            0.108  39  0.108  39  0.132  37  0.088   0.099 N  0.570      SignalP-noTM
ABE59520.1            0.201  31  0.144  31  0.238  18  0.139   0.142 N  0.570      SignalP-noTM
ABE59521.1            0.108  54  0.103  54  0.136  50  0.071   0.088 N  0.570      SignalP-noTM
ABE59522.1            0.132  42  0.134  11  0.250   1  0.178   0.150 N  0.510      SignalP-TM
ABE59523.1            0.174  38  0.128  38  0.161   4  0.105   0.117 N  0.570      SignalP-noTM
ABE59524.1            0.143  28  0.110  58  0.171  24  0.097   0.105 N  0.510      SignalP-TM
ABE59525.1            0.124  63  0.110  63  0.167   4  0.094   0.102 N  0.570      SignalP-noTM
ABE59526.1            0.104  37  0.142  11  0.342   2  0.201   0.170 N  0.570      SignalP-noTM
ABE59527.1            0.110  26  0.119  12  0.194   5  0.137   0.125 N  0.510      SignalP-TM
ABE59528.1            0.151  23  0.215  23  0.448  21  0.279   0.245 N  0.570      SignalP-noTM
ABE59529.1            0.166  47  0.136  47  0.212  29  0.126   0.131 N  0.570      SignalP-noTM
ABE59530.1            0.118  23  0.118  11  0.212   2  0.141   0.129 N  0.570      SignalP-noTM
ABE59531.1            0.181  25  0.163  25  0.227  22  0.141   0.153 N  0.570      SignalP-noTM
ABE59532.1            0.106  46  0.116  16  0.165   8  0.131   0.123 N  0.570      SignalP-noTM
ABE59533.1            0.111  18  0.134  41  0.250  36  0.146   0.138 N  0.510      SignalP-TM
ABE59534.1            0.154  31  0.125  12  0.251   1  0.148   0.136 N  0.570      SignalP-noTM
ABE59535.1            0.118  36  0.179  11  0.448   1  0.300   0.236 N  0.570      SignalP-noTM
ABE59536.1            0.117  28  0.124  28  0.163  24  0.122   0.123 N  0.570      SignalP-noTM
ABE59537.1            0.158  24  0.137  24  0.178   1  0.123   0.130 N  0.570      SignalP-noTM
ABE59538.1            0.118  23  0.123  11  0.207   2  0.154   0.135 N  0.510      SignalP-TM
ABE59539.1            0.177  51  0.143  51  0.246   2  0.130   0.137 N  0.570      SignalP-noTM
ABE59540.1            0.144  44  0.127  17  0.185   6  0.160   0.139 N  0.510      SignalP-TM
ABE59541.1            0.123  35  0.163  11  0.330   1  0.260   0.209 N  0.570      SignalP-noTM
ABE59542.1            0.171  39  0.155  39  0.299  38  0.100   0.135 N  0.510      SignalP-TM
ABE59543.1            0.442  23  0.317  23  0.490   1  0.265   0.293 N  0.570      SignalP-noTM
ABE59544.1            0.182  18  0.186  18  0.337   1  0.224   0.200 N  0.510      SignalP-TM
ABE59545.1            0.167  23  0.151  23  0.298   1  0.145   0.148 N  0.570      SignalP-noTM
ABE59546.1            0.242  59  0.180  23  0.436  20  0.145   0.164 N  0.570      SignalP-noTM
ABE59547.1            0.121  40  0.138  20  0.222  12  0.183   0.155 N  0.510      SignalP-TM
ABE59548.1            0.152  44  0.173  44  0.300  40  0.177   0.174 N  0.510      SignalP-TM
ABE59549.1            0.109  30  0.099  63  0.107  53  0.082   0.091 N  0.570      SignalP-noTM
ABE59550.1            0.129  27  0.107  27  0.110   9  0.088   0.098 N  0.570      SignalP-noTM
ABE59551.1            0.368  20  0.587  20  0.960   7  0.935   0.750 Y  0.570      SignalP-noTM
ABE59552.1            0.137  38  0.127  11  0.221   2  0.160   0.142 N  0.570      SignalP-noTM
ABE59553.1            0.131  22  0.110  38  0.147  47  0.092   0.101 N  0.570      SignalP-noTM
ABE59554.1            0.399  27  0.542  27  0.961  10  0.850   0.687 Y  0.570      SignalP-noTM
ABE59555.1            0.109  10  0.123  11  0.232   1  0.140   0.131 N  0.570      SignalP-noTM
ABE59556.1            0.106  30  0.118  24  0.211  13  0.117   0.118 N  0.570      SignalP-noTM
ABE59557.1            0.111  28  0.201  11  0.497   4  0.411   0.299 N  0.570      SignalP-noTM
ABE59558.1            0.115  30  0.117  21  0.190   1  0.125   0.121 N  0.570      SignalP-noTM
ABE59559.1            0.105  12  0.103  33  0.122   1  0.091   0.098 N  0.570      SignalP-noTM
ABE59560.1            0.123  48  0.119  12  0.175   6  0.141   0.127 N  0.510      SignalP-TM
ABE59561.1            0.112  59  0.103  51  0.113  46  0.091   0.098 N  0.570      SignalP-noTM
ABE59562.1            0.168  20  0.178  31  0.337   1  0.234   0.198 N  0.510      SignalP-TM
ABE59563.1            0.148  38  0.116  38  0.121  37  0.091   0.104 N  0.570      SignalP-noTM
ABE59564.1            0.168  31  0.171  24  0.366  22  0.224   0.196 N  0.570      SignalP-noTM
ABE59565.1            0.166  31  0.162  36  0.291  29  0.118   0.141 N  0.570      SignalP-noTM
ABE59566.1            0.170  39  0.124  39  0.103  38  0.077   0.102 N  0.570      SignalP-noTM
ABE59567.1            0.113  64  0.103  64  0.110   5  0.083   0.094 N  0.570      SignalP-noTM
ABE59568.1            0.673  32  0.768  32  0.945  28  0.847   0.805 Y  0.570      SignalP-noTM
ABE59569.1            0.140  63  0.135  11  0.255   1  0.182   0.153 N  0.510      SignalP-TM
ABE59570.1            0.223  30  0.155  30  0.188   2  0.112   0.139 N  0.510      SignalP-TM
ABE59571.1            0.101  68  0.110  18  0.150   9  0.119   0.114 N  0.570      SignalP-noTM
ABE59572.1            0.127  26  0.154  11  0.363   1  0.227   0.188 N  0.570      SignalP-noTM
ABE59573.1            0.109  37  0.166  11  0.407   1  0.268   0.214 N  0.570      SignalP-noTM
ABE59574.1            0.177  35  0.248  35  0.526  27  0.291   0.264 N  0.510      SignalP-TM
ABE59575.1            0.759  25  0.836  25  0.984  11  0.939   0.884 Y  0.570      SignalP-noTM
ABE59576.1            0.147  25  0.134  25  0.207  23  0.129   0.131 N  0.570      SignalP-noTM
ABE59577.1            0.139  25  0.161  25  0.269   1  0.201   0.180 N  0.570      SignalP-noTM
ABE59578.1            0.135  57  0.107  57  0.117  34  0.090   0.099 N  0.570      SignalP-noTM
ABE59579.1            0.116  21  0.113  47  0.181  38  0.104   0.109 N  0.570      SignalP-noTM
ABE59580.1            0.121  21  0.113  11  0.165   1  0.128   0.120 N  0.570      SignalP-noTM
ABE59581.1            0.154  66  0.236  19  0.710  11  0.458   0.341 N  0.570      SignalP-noTM
ABE59582.1            0.108  53  0.101  11  0.158   1  0.096   0.099 N  0.570      SignalP-noTM
ABE59583.1            0.151  22  0.105  22  0.119  53  0.076   0.091 N  0.570      SignalP-noTM
ABE59584.1            0.103  46  0.106  62  0.122  57  0.087   0.097 N  0.570      SignalP-noTM
ABE59585.1            0.232  35  0.177  35  0.361   1  0.198   0.187 N  0.570      SignalP-noTM
ABE59586.1            0.302  39  0.235  39  0.439  27  0.181   0.215 N  0.510      SignalP-TM
ABE59587.1            0.110  18  0.125  46  0.204  43  0.124   0.125 N  0.570      SignalP-noTM
ABE59588.1            0.119  35  0.148  35  0.333  28  0.179   0.163 N  0.570      SignalP-noTM
ABE59589.1            0.152  24  0.136  24  0.249   2  0.149   0.141 N  0.510      SignalP-TM
ABE59590.1            0.126  41  0.137  41  0.228  39  0.134   0.136 N  0.510      SignalP-TM
ABE59591.1            0.120  41  0.165  11  0.370   1  0.262   0.211 N  0.570      SignalP-noTM
ABE59592.1            0.118  44  0.104  44  0.111  68  0.081   0.093 N  0.570      SignalP-noTM
ABE59593.1            0.149  52  0.105  52  0.144  24  0.084   0.095 N  0.570      SignalP-noTM
ABE59594.1            0.279  32  0.194  32  0.189  28  0.137   0.167 N  0.570      SignalP-noTM
ABE59595.1            0.097  26  0.108  52  0.147  50  0.095   0.103 N  0.510      SignalP-TM
ABE59596.1            0.123  23  0.150  23  0.252  10  0.181   0.162 N  0.510      SignalP-TM
ABE59597.1            0.216  43  0.187  43  0.306  33  0.148   0.173 N  0.510      SignalP-TM
ABE59598.1            0.530  35  0.532  35  0.717  31  0.357   0.467 N  0.510      SignalP-TM
ABE59599.1            0.112  10  0.114  40  0.135  39  0.096   0.105 N  0.570      SignalP-noTM
ABE59600.1            0.122  20  0.099  40  0.112  32  0.081   0.091 N  0.570      SignalP-noTM
ABE59601.1            0.169  23  0.121  23  0.179   1  0.099   0.111 N  0.570      SignalP-noTM
ABE59602.1            0.124  67  0.126  43  0.210  42  0.127   0.126 N  0.570      SignalP-noTM
ABE59603.1            0.172  43  0.132  43  0.194  11  0.122   0.127 N  0.570      SignalP-noTM
ABE59604.1            0.107  41  0.107  41  0.175  37  0.095   0.101 N  0.570      SignalP-noTM
ABE59605.1            0.123  33  0.113  33  0.155  32  0.106   0.110 N  0.570      SignalP-noTM
ABE59606.1            0.136  18  0.107  18  0.131  44  0.080   0.094 N  0.570      SignalP-noTM
ABE59607.1            0.425  23  0.172  23  0.107  65  0.062   0.120 N  0.570      SignalP-noTM
ABE59608.1            0.183  51  0.128  51  0.121  48  0.073   0.102 N  0.570      SignalP-noTM
ABE59609.1            0.115  35  0.109  15  0.159   8  0.117   0.113 N  0.570      SignalP-noTM
ABE59610.1            0.116  60  0.108  16  0.140   9  0.114   0.110 N  0.510      SignalP-TM
ABE59611.1            0.199  20  0.173  20  0.259   3  0.170   0.172 N  0.570      SignalP-noTM
ABE59612.1            0.124  39  0.114  11  0.160   2  0.133   0.121 N  0.510      SignalP-TM
ABE59613.1            0.187  38  0.160  38  0.187  36  0.102   0.133 N  0.570      SignalP-noTM
ABE59614.1            0.116  23  0.136  11  0.348   1  0.156   0.145 N  0.570      SignalP-noTM
ABE59615.1            0.171  24  0.276  24  0.583  18  0.471   0.348 N  0.510      SignalP-TM
ABE59616.1            0.255  70  0.241  57  0.747  50  0.205   0.224 N  0.570      SignalP-noTM
ABE59617.1            0.134  47  0.146  29  0.271  28  0.157   0.151 N  0.570      SignalP-noTM
ABE59618.1            0.105   3  0.132  11  0.285   2  0.171   0.150 N  0.570      SignalP-noTM
ABE59619.1            0.121  20  0.128  38  0.216  35  0.099   0.114 N  0.570      SignalP-noTM
ABE59620.1            0.111  24  0.102  58  0.123   1  0.087   0.095 N  0.570      SignalP-noTM
ABE59621.1            0.120  25  0.107  25  0.128  19  0.086   0.097 N  0.570      SignalP-noTM
ABE59622.1            0.122  41  0.137  22  0.242  13  0.147   0.142 N  0.570      SignalP-noTM
ABE59623.1            0.117  18  0.097  68  0.104  62  0.084   0.091 N  0.570      SignalP-noTM
ABE59624.1            0.108  42  0.107  42  0.183  38  0.089   0.098 N  0.570      SignalP-noTM
ABE59625.1            0.164  58  0.125  58  0.218   3  0.107   0.116 N  0.570      SignalP-noTM
ABE59626.1            0.319  23  0.248  23  0.346  18  0.182   0.217 N  0.570      SignalP-noTM
ABE59627.1            0.104  39  0.146  11  0.248   7  0.216   0.179 N  0.570      SignalP-noTM
ABE59628.1            0.148  20  0.117  20  0.139   5  0.100   0.109 N  0.570      SignalP-noTM
ABE59629.1            0.117  28  0.190  11  0.469   2  0.361   0.271 N  0.570      SignalP-noTM
ABE59630.1            0.166  29  0.153  29  0.275   4  0.165   0.159 N  0.570      SignalP-noTM
ABE59631.1            0.132  65  0.116  65  0.117  51  0.091   0.104 N  0.570      SignalP-noTM
ABE59632.1            0.141  52  0.133  52  0.182  48  0.093   0.118 N  0.510      SignalP-TM
ABE59633.1            0.122  40  0.142  11  0.280  12  0.192   0.166 N  0.570      SignalP-noTM
ABE59634.1            0.166  66  0.140  55  0.316  49  0.125   0.133 N  0.570      SignalP-noTM
ABE59635.1            0.135  60  0.118  11  0.173   1  0.138   0.127 N  0.570      SignalP-noTM
ABE59636.1            0.115  16  0.102  50  0.128  43  0.087   0.095 N  0.570      SignalP-noTM
ABE59637.1            0.130  27  0.219  27  0.568  14  0.359   0.285 N  0.570      SignalP-noTM
ABE59638.1            0.132  26  0.104  26  0.131   3  0.092   0.098 N  0.570      SignalP-noTM
ABE59639.1            0.107  30  0.146  11  0.316   2  0.185   0.164 N  0.570      SignalP-noTM
ABE59640.1            0.494  31  0.215  31  0.270   9  0.149   0.190 N  0.510      SignalP-TM
ABE59641.1            0.149  23  0.112  23  0.131  21  0.088   0.101 N  0.570      SignalP-noTM
ABE59642.1            0.109  32  0.102  32  0.112  55  0.076   0.089 N  0.570      SignalP-noTM
ABE59643.1            0.102  32  0.107  48  0.125  40  0.087   0.097 N  0.570      SignalP-noTM
ABE59644.1            0.110  61  0.105  61  0.144  44  0.092   0.099 N  0.570      SignalP-noTM
ABE59645.1            0.171  34  0.138  34  0.127  26  0.099   0.120 N  0.570      SignalP-noTM
ABE59646.1            0.156  42  0.185  21  0.327  13  0.225   0.204 N  0.570      SignalP-noTM
ABE59647.1            0.173  32  0.146  32  0.235   8  0.149   0.147 N  0.510      SignalP-TM
ABE59648.1            0.173  60  0.141  27  0.191   3  0.117   0.132 N  0.510      SignalP-TM
ABE59649.1            0.122  64  0.143  11  0.253   5  0.214   0.169 N  0.510      SignalP-TM
ABE59650.1            0.393  19  0.304  19  0.710   1  0.326   0.312 N  0.510      SignalP-TM
ABE59651.1            0.415  29  0.503  29  0.778  25  0.533   0.514 Y  0.510      SignalP-TM
ABE59652.1            0.147  58  0.139  36  0.200  10  0.142   0.140 N  0.570      SignalP-noTM
ABE59653.1            0.216  32  0.234  32  0.396  26  0.202   0.219 N  0.570      SignalP-noTM
ABE59654.1            0.115  54  0.106  17  0.180  12  0.105   0.106 N  0.570      SignalP-noTM
ABE59655.1            0.105  13  0.107  13  0.125   7  0.109   0.108 N  0.570      SignalP-noTM
ABE59656.1            0.109  44  0.110  28  0.137  23  0.103   0.106 N  0.570      SignalP-noTM
ABE59657.1            0.113  26  0.108  11  0.152   1  0.114   0.111 N  0.570      SignalP-noTM
ABE59658.1            0.128  37  0.112  59  0.159  48  0.090   0.102 N  0.570      SignalP-noTM
ABE59659.1            0.125  62  0.114  62  0.159   3  0.110   0.112 N  0.570      SignalP-noTM
ABE59660.1            0.102  51  0.124  11  0.209   2  0.155   0.139 N  0.570      SignalP-noTM
ABE59661.1            0.159  38  0.126  44  0.163  36  0.097   0.115 N  0.510      SignalP-TM
ABE59662.1            0.709  46  0.460  46  0.406  42  0.186   0.359 N  0.510      SignalP-TM
ABE59663.1            0.684  38  0.723  38  0.912  34  0.668   0.697 Y  0.570      SignalP-noTM
ABE59664.1            0.118  28  0.173  14  0.387  10  0.300   0.233 N  0.570      SignalP-noTM
ABE59665.1            0.104  25  0.118  49  0.175  40  0.113   0.115 N  0.570      SignalP-noTM
ABE59666.1            0.137  37  0.117  11  0.223   5  0.146   0.131 N  0.570      SignalP-noTM
ABE59667.1            0.108  26  0.098  32  0.149  23  0.074   0.089 N  0.510      SignalP-TM
ABE59668.1            0.171  23  0.098  42  0.128   1  0.063   0.085 N  0.510      SignalP-TM
ABE59669.1            0.108  45  0.122  11  0.249   1  0.132   0.127 N  0.570      SignalP-noTM
ABE59670.1            0.129  53  0.112  53  0.163   1  0.093   0.103 N  0.570      SignalP-noTM
ABE59671.1            0.116  61  0.116  34  0.164   5  0.118   0.117 N  0.570      SignalP-noTM
ABE59672.1            0.109  66  0.152  21  0.316  16  0.214   0.181 N  0.570      SignalP-noTM
ABE59673.1            0.125  31  0.121  11  0.183   3  0.144   0.132 N  0.570      SignalP-noTM
ABE59674.1            0.159  33  0.130  11  0.305   1  0.148   0.139 N  0.570      SignalP-noTM
ABE59675.1            0.101  32  0.125  11  0.222   1  0.148   0.136 N  0.570      SignalP-noTM
ABE59676.1            0.124  47  0.167  11  0.400   1  0.263   0.212 N  0.570      SignalP-noTM
ABE59677.1            0.119  35  0.139  35  0.236  34  0.126   0.132 N  0.570      SignalP-noTM
ABE59678.1            0.105  20  0.107  11  0.191   1  0.102   0.105 N  0.570      SignalP-noTM
ABE59679.1            0.691  28  0.803  28  0.963  14  0.937   0.866 Y  0.570      SignalP-noTM
ABE59680.1            0.170  39  0.166  22  0.277  18  0.222   0.186 N  0.510      SignalP-TM
ABE59681.1            0.219  30  0.320  30  0.638   2  0.489   0.382 N  0.510      SignalP-TM
ABE59682.1            0.222  35  0.146  35  0.114   1  0.089   0.119 N  0.570      SignalP-noTM
ABE59683.1            0.428  23  0.595  23  0.911   1  0.844   0.712 Y  0.570      SignalP-noTM
ABE59684.1            0.126  67  0.128  11  0.215   3  0.168   0.147 N  0.570      SignalP-noTM
ABE59685.1            0.112  31  0.115  11  0.172   4  0.133   0.123 N  0.570      SignalP-noTM
ABE59686.1            0.118  23  0.106  69  0.122  57  0.093   0.100 N  0.570      SignalP-noTM
ABE59687.1            0.136  27  0.109  27  0.168   2  0.095   0.103 N  0.570      SignalP-noTM
ABE59688.1            0.168  29  0.217  19  0.416  11  0.326   0.257 N  0.510      SignalP-TM
ABE59689.1            0.126  25  0.104  42  0.120  36  0.084   0.095 N  0.570      SignalP-noTM
ABE59690.1            0.160  39  0.130  39  0.130  26  0.088   0.110 N  0.570      SignalP-noTM
ABE59691.1            0.130  46  0.128  46  0.191  45  0.107   0.118 N  0.570      SignalP-noTM
ABE59692.1            0.100  27  0.115  13  0.179   5  0.134   0.124 N  0.570      SignalP-noTM
ABE59693.1            0.103  26  0.103  51  0.122  44  0.087   0.096 N  0.570      SignalP-noTM
ABE59694.1            0.306  22  0.428  22  0.781   6  0.653   0.511 Y  0.510      SignalP-TM
ABE59695.1            0.151  24  0.100  24  0.126  31  0.070   0.086 N  0.570      SignalP-noTM
ABE59696.1            0.114  52  0.104  30  0.120  21  0.099   0.102 N  0.570      SignalP-noTM
ABE59697.1            0.813  26  0.763  26  0.919  17  0.797   0.779 Y  0.570      SignalP-noTM
ABE59698.1            0.130  49  0.114  11  0.198   1  0.120   0.117 N  0.570      SignalP-noTM
ABE59699.1            0.111  24  0.136  11  0.301   2  0.180   0.157 N  0.570      SignalP-noTM
ABE59700.1            0.175  32  0.160  32  0.235  26  0.145   0.154 N  0.510      SignalP-TM
ABE59701.1            0.177  21  0.251  21  0.721   6  0.473   0.355 N  0.570      SignalP-noTM
ABE59702.1            0.130  29  0.097  11  0.137  67  0.096   0.097 N  0.510      SignalP-TM
ABE59703.1            0.128  21  0.119  45  0.205  43  0.103   0.111 N  0.570      SignalP-noTM
ABE59704.1            0.146  30  0.187  30  0.338  25  0.221   0.200 N  0.510      SignalP-TM
ABE59705.1            0.368  23  0.534  23  0.890   2  0.818   0.667 Y  0.570      SignalP-noTM
ABE59706.1            0.790  30  0.713  30  0.919  18  0.775   0.742 Y  0.570      SignalP-noTM
ABE59707.1            0.124  49  0.142  49  0.254  39  0.088   0.117 N  0.570      SignalP-noTM
ABE59708.1            0.114  36  0.106  57  0.136  49  0.083   0.095 N  0.570      SignalP-noTM
ABE59709.1            0.126  27  0.115  11  0.178   1  0.134   0.124 N  0.570      SignalP-noTM
ABE59710.1            0.115  45  0.133  45  0.351  42  0.128   0.131 N  0.570      SignalP-noTM
ABE59711.1            0.107  17  0.103  17  0.125   1  0.101   0.102 N  0.570      SignalP-noTM
ABE59712.1            0.156  26  0.119  11  0.175   1  0.143   0.128 N  0.510      SignalP-TM
ABE59713.1            0.420  42  0.242  42  0.267  47  0.100   0.175 N  0.570      SignalP-noTM
ABE59714.1            0.120  68  0.138  11  0.280   1  0.185   0.160 N  0.570      SignalP-noTM
ABE59715.1            0.155  53  0.141  53  0.198  49  0.095   0.120 N  0.570      SignalP-noTM
ABE59716.1            0.148  46  0.254  45  0.675  38  0.279   0.266 N  0.570      SignalP-noTM
ABE59717.1            0.140  55  0.112  28  0.150  19  0.106   0.109 N  0.570      SignalP-noTM
ABE59718.1            0.107  32  0.148  12  0.258   8  0.220   0.182 N  0.570      SignalP-noTM
ABE59719.1            0.119  42  0.128  11  0.274   2  0.154   0.140 N  0.570      SignalP-noTM
ABE59720.1            0.232  24  0.263  24  0.467   3  0.314   0.287 N  0.570      SignalP-noTM
ABE59721.1            0.153  51  0.116  51  0.138  20  0.101   0.109 N  0.570      SignalP-noTM
ABE59722.1            0.125  54  0.130  65  0.175  24  0.116   0.125 N  0.510      SignalP-TM
ABE59723.1            0.112  47  0.110  20  0.153   1  0.117   0.113 N  0.570      SignalP-noTM
ABE59724.1            0.101  38  0.108  16  0.147  12  0.117   0.112 N  0.570      SignalP-noTM
ABE59725.1            0.107  20  0.122  39  0.249  38  0.134   0.128 N  0.570      SignalP-noTM
ABE59726.1            0.115  28  0.120  16  0.186   7  0.135   0.127 N  0.570      SignalP-noTM
ABE59727.1            0.166  37  0.139  28  0.166   1  0.118   0.129 N  0.570      SignalP-noTM
ABE59728.1            0.114  59  0.110  59  0.123  33  0.089   0.100 N  0.570      SignalP-noTM
ABE59729.1            0.112   6  0.106  40  0.124  33  0.082   0.095 N  0.570      SignalP-noTM
ABE59730.1            0.118  21  0.105  54  0.140  20  0.094   0.100 N  0.570      SignalP-noTM
ABE59731.1            0.272  25  0.318  25  0.535  21  0.301   0.312 N  0.510      SignalP-TM
ABE59732.1            0.140  25  0.212  11  0.531   3  0.457   0.327 N  0.570      SignalP-noTM
ABE59733.1            0.141  27  0.115  27  0.115  12  0.095   0.106 N  0.570      SignalP-noTM
ABE59734.1            0.131  28  0.162  28  0.334  33  0.192   0.176 N  0.570      SignalP-noTM
ABE59735.1            0.133  21  0.127  21  0.147   1  0.122   0.125 N  0.570      SignalP-noTM
ABE59736.1            0.153  48  0.122  22  0.158   1  0.120   0.121 N  0.570      SignalP-noTM
ABE59737.1            0.236  10  0.120  12  0.258   7  0.142   0.130 N  0.570      SignalP-noTM
ABE59738.1            0.147  46  0.107  22  0.135  21  0.099   0.104 N  0.510      SignalP-TM
ABE59739.1            0.150  32  0.132  32  0.197   1  0.129   0.130 N  0.570      SignalP-noTM
ABE59740.1            0.121  70  0.110  11  0.166   4  0.123   0.116 N  0.570      SignalP-noTM
ABE59741.1            0.121  66  0.104  11  0.129   2  0.110   0.106 N  0.510      SignalP-TM
ABE59742.1            0.103  45  0.123  11  0.216   2  0.151   0.136 N  0.570      SignalP-noTM
ABE59743.1            0.135  21  0.134  21  0.308   1  0.144   0.138 N  0.510      SignalP-TM
ABE59744.1            0.115  51  0.109  51  0.185  47  0.092   0.101 N  0.570      SignalP-noTM
ABE59745.1            0.115  23  0.114  23  0.158  18  0.107   0.111 N  0.570      SignalP-noTM
ABE59746.1            0.141  40  0.115  13  0.192   4  0.134   0.124 N  0.570      SignalP-noTM
ABE59747.1            0.111  34  0.097  68  0.109  44  0.074   0.086 N  0.570      SignalP-noTM
ABE59748.1            0.140  67  0.136  18  0.229   8  0.177   0.151 N  0.510      SignalP-TM
ABE59749.1            0.230  40  0.153  40  0.129  20  0.089   0.123 N  0.570      SignalP-noTM
ABE59750.1            0.144  49  0.205  37  0.421  27  0.252   0.222 N  0.510      SignalP-TM
ABE59751.1            0.430  19  0.552  19  0.852  12  0.697   0.620 Y  0.570      SignalP-noTM
ABE59752.1            0.134  35  0.125  35  0.214   2  0.103   0.117 N  0.510      SignalP-TM
ABE59753.1            0.147  52  0.156  52  0.267  47  0.143   0.151 N  0.510      SignalP-TM
ABE59754.1            0.108  42  0.100  42  0.111  37  0.076   0.089 N  0.570      SignalP-noTM
ABE59755.1            0.527  25  0.645  25  0.943  21  0.840   0.737 Y  0.570      SignalP-noTM
ABE59756.1            0.106  64  0.094  36  0.106  66  0.066   0.083 N  0.510      SignalP-TM
ABE59757.1            0.164  46  0.146  46  0.230  10  0.133   0.140 N  0.570      SignalP-noTM
ABE59758.1            0.110  47  0.118  47  0.158  46  0.095   0.107 N  0.570      SignalP-noTM
ABE59759.1            0.139  32  0.106  32  0.126   1  0.082   0.095 N  0.570      SignalP-noTM
ABE59760.1            0.111  21  0.111  49  0.174  48  0.099   0.105 N  0.570      SignalP-noTM
ABE59761.1            0.115  39  0.143  12  0.241   6  0.211   0.168 N  0.510      SignalP-TM
ABE59762.1            0.115  38  0.122  21  0.175  19  0.135   0.127 N  0.510      SignalP-TM
ABE59763.1            0.819  23  0.804  23  0.869  20  0.810   0.807 Y  0.570      SignalP-noTM
ABE59764.1            0.219  28  0.226  28  0.422  10  0.287   0.249 N  0.510      SignalP-TM
ABE59765.1            0.224  36  0.138  36  0.107  35  0.072   0.107 N  0.570      SignalP-noTM
ABE59766.1            0.107  60  0.111  40  0.154  52  0.110   0.110 N  0.570      SignalP-noTM
ABE59767.1            0.119  23  0.150  11  0.329   5  0.232   0.189 N  0.570      SignalP-noTM
ABE59768.1            0.144  53  0.142  34  0.260  33  0.163   0.152 N  0.570      SignalP-noTM
ABE59769.1            0.152  58  0.116  58  0.114  23  0.090   0.104 N  0.570      SignalP-noTM
ABE59770.1            0.137  47  0.224  47  0.542  42  0.256   0.239 N  0.570      SignalP-noTM
ABE59771.1            0.140  15  0.129  15  0.224  38  0.114   0.122 N  0.570      SignalP-noTM
ABE59772.1            0.147  10  0.239  42  0.559  40  0.241   0.239 N  0.510      SignalP-TM
ABE59773.1            0.149  29  0.127  29  0.133  27  0.103   0.116 N  0.570      SignalP-noTM
ABE59774.1            0.114  53  0.115  53  0.151  36  0.094   0.105 N  0.570      SignalP-noTM
ABE59775.1            0.168  24  0.181  24  0.321  11  0.213   0.196 N  0.570      SignalP-noTM
ABE59776.1            0.112  40  0.114  40  0.169  37  0.099   0.107 N  0.570      SignalP-noTM
ABE59777.1            0.126  35  0.119  11  0.201   5  0.152   0.131 N  0.510      SignalP-TM
ABE59778.1            0.139  32  0.113  32  0.111  48  0.080   0.098 N  0.570      SignalP-noTM
ABE59779.1            0.177  25  0.147  25  0.218   6  0.142   0.145 N  0.510      SignalP-TM
ABE59780.1            0.110  26  0.109  51  0.143  22  0.101   0.105 N  0.570      SignalP-noTM
ABE59781.1            0.198  24  0.200  24  0.341  14  0.200   0.200 N  0.570      SignalP-noTM
ABE59782.1            0.719  23  0.775  23  0.919  11  0.857   0.813 Y  0.570      SignalP-noTM
ABE59783.1            0.381  56  0.242  56  0.273  54  0.115   0.195 N  0.510      SignalP-TM
ABE59784.1            0.143  51  0.121  51  0.239   2  0.094   0.108 N  0.570      SignalP-noTM
ABE59785.1            0.106  63  0.163  11  0.391   1  0.251   0.204 N  0.570      SignalP-noTM
ABE59786.1            0.105  24  0.107  22  0.142  11  0.101   0.104 N  0.570      SignalP-noTM
ABE59787.1            0.315  41  0.257  41  0.249  37  0.161   0.212 N  0.570      SignalP-noTM
ABE59788.1            0.114  16  0.105  38  0.132  31  0.099   0.102 N  0.570      SignalP-noTM
ABE59789.1            0.112  24  0.157  37  0.371  31  0.202   0.178 N  0.570      SignalP-noTM
ABE59790.1            0.104  24  0.135  11  0.278   1  0.165   0.149 N  0.570      SignalP-noTM
ABE59791.1            0.219  33  0.209  33  0.287   1  0.206   0.208 N  0.570      SignalP-noTM
ABE59792.1            0.164  28  0.312  28  0.886  26  0.550   0.424 N  0.570      SignalP-noTM
ABE59793.1            0.152  21  0.121  21  0.179  20  0.091   0.107 N  0.570      SignalP-noTM
ABE59794.1            0.166  39  0.139  39  0.225   1  0.121   0.131 N  0.570      SignalP-noTM
ABE59795.1            0.137  27  0.123  27  0.197  32  0.105   0.115 N  0.570      SignalP-noTM
ABE59796.1            0.104  24  0.108  32  0.136  23  0.096   0.103 N  0.570      SignalP-noTM
ABE59797.1            0.121  19  0.150  11  0.336   1  0.211   0.179 N  0.570      SignalP-noTM
ABE59798.1            0.123  21  0.102  41  0.113  37  0.084   0.094 N  0.570      SignalP-noTM
ABE59799.1            0.108  60  0.111  60  0.123  49  0.091   0.102 N  0.570      SignalP-noTM
ABE59800.1            0.125  42  0.109  42  0.145   2  0.090   0.100 N  0.570      SignalP-noTM
ABE59801.1            0.219  46  0.211  20  0.554  18  0.325   0.265 N  0.570      SignalP-noTM
ABE59802.1            0.284  33  0.172  33  0.163  32  0.086   0.132 N  0.570      SignalP-noTM
ABE59803.1            0.137  23  0.157  11  0.336   2  0.245   0.198 N  0.570      SignalP-noTM
ABE59804.1            0.653  37  0.547  37  0.663  33  0.407   0.495 N  0.510      SignalP-TM
ABE59805.1            0.250  23  0.171  23  0.242   2  0.149   0.161 N  0.570      SignalP-noTM
ABE59806.1            0.227  41  0.159  41  0.158  31  0.103   0.133 N  0.570      SignalP-noTM
ABE59807.1            0.117  57  0.129  12  0.222   6  0.157   0.142 N  0.570      SignalP-noTM
ABE59808.1            0.115  33  0.123  11  0.184   6  0.154   0.137 N  0.570      SignalP-noTM
ABE59809.1            0.284  26  0.202  26  0.212  23  0.154   0.184 N  0.510      SignalP-TM
ABE59810.1            0.184  48  0.134  48  0.123  45  0.081   0.109 N  0.570      SignalP-noTM
ABE59811.1            0.102  62  0.107  18  0.144  11  0.110   0.109 N  0.570      SignalP-noTM
ABE59812.1            0.107  18  0.095  44  0.123   3  0.084   0.090 N  0.570      SignalP-noTM
ABE59813.1            0.154  25  0.123  25  0.180   1  0.109   0.116 N  0.570      SignalP-noTM
ABE59814.1            0.149  52  0.129  11  0.251   3  0.161   0.144 N  0.570      SignalP-noTM
ABE59815.1            0.106  20  0.109  20  0.155  11  0.100   0.105 N  0.570      SignalP-noTM
ABE59816.1            0.181  51  0.169  51  0.286  50  0.127   0.149 N  0.570      SignalP-noTM
ABE59817.1            0.126  21  0.111  11  0.194   1  0.120   0.115 N  0.570      SignalP-noTM
ABE59818.1            0.277  20  0.147  20  0.197  60  0.099   0.129 N  0.510      SignalP-TM
ABE59819.1            0.186  46  0.118  46  0.159   5  0.088   0.107 N  0.510      SignalP-TM
ABE59820.1            0.117  26  0.106  26  0.117   6  0.096   0.101 N  0.570      SignalP-noTM
ABE59821.1            0.131  27  0.153  11  0.318   1  0.228   0.188 N  0.570      SignalP-noTM
ABE59822.1            0.109  39  0.102  59  0.130  49  0.084   0.093 N  0.570      SignalP-noTM
ABE59823.1            0.117  57  0.101  57  0.112  14  0.090   0.096 N  0.570      SignalP-noTM
ABE59824.1            0.565  24  0.301  24  0.239  11  0.166   0.251 N  0.510      SignalP-TM
ABE59825.1            0.146  17  0.128  17  0.192   2  0.122   0.126 N  0.510      SignalP-TM
ABE59826.1            0.710  34  0.750  34  0.979  15  0.874   0.808 Y  0.570      SignalP-noTM
ABE59827.1            0.110  61  0.129  11  0.232   1  0.158   0.142 N  0.570      SignalP-noTM
ABE59828.1            0.103  28  0.129  11  0.212   6  0.170   0.148 N  0.570      SignalP-noTM
ABE59829.1            0.097  27  0.092  27  0.097  18  0.075   0.085 N  0.510      SignalP-TM
ABE59830.1            0.146  22  0.121  22  0.245   1  0.105   0.115 N  0.510      SignalP-TM
ABE59831.1            0.160  24  0.159  11  0.309   1  0.258   0.196 N  0.510      SignalP-TM
ABE59832.1            0.830  26  0.764  26  0.923   6  0.796   0.779 Y  0.570      SignalP-noTM
ABE59833.1            0.122  22  0.154  16  0.285   3  0.222   0.186 N  0.570      SignalP-noTM
ABE59834.1            0.136  26  0.126  29  0.206  25  0.116   0.121 N  0.570      SignalP-noTM
ABE59835.1            0.108  17  0.131  17  0.199  10  0.147   0.138 N  0.570      SignalP-noTM
ABE59836.1            0.130  61  0.111  61  0.133  10  0.091   0.102 N  0.570      SignalP-noTM
ABE59837.1            0.258  25  0.259  25  0.422  21  0.217   0.239 N  0.570      SignalP-noTM
ABE59838.1            0.232  32  0.235  14  0.497   1  0.400   0.296 N  0.510      SignalP-TM
ABE59839.1            0.137  49  0.115  49  0.142  42  0.086   0.101 N  0.570      SignalP-noTM
ABE59840.1            0.106  35  0.107  49  0.125  44  0.092   0.100 N  0.570      SignalP-noTM
ABE59841.1            0.534  34  0.337  34  0.576  32  0.187   0.267 N  0.570      SignalP-noTM
ABE59842.1            0.192  21  0.144  21  0.202  33  0.110   0.128 N  0.570      SignalP-noTM
ABE59843.1            0.339  54  0.350  54  0.655  43  0.394   0.366 N  0.510      SignalP-TM
ABE59844.1            0.215  46  0.146  46  0.116  42  0.089   0.119 N  0.570      SignalP-noTM
ABE59845.1            0.119  49  0.126  11  0.216  31  0.165   0.141 N  0.510      SignalP-TM
ABE59846.1            0.598  31  0.676  31  0.968  14  0.863   0.764 Y  0.570      SignalP-noTM
ABE59847.1            0.131  56  0.138  11  0.225   2  0.199   0.160 N  0.510      SignalP-TM
ABE59848.1            0.106  58  0.108  47  0.150  36  0.094   0.103 N  0.510      SignalP-TM
ABE59849.1            0.160  31  0.110  14  0.150   7  0.123   0.115 N  0.510      SignalP-TM
ABE59850.1            0.110  37  0.100  60  0.125   1  0.086   0.093 N  0.570      SignalP-noTM
ABE59851.1            0.707  42  0.755  42  0.923  36  0.552   0.660 Y  0.570      SignalP-noTM
ABE59852.1            0.412  22  0.617  22  0.960   6  0.930   0.764 Y  0.570      SignalP-noTM
ABE59853.1            0.111  31  0.104  40  0.125  34  0.082   0.093 N  0.570      SignalP-noTM
ABE59854.1            0.113  58  0.099  58  0.111  32  0.087   0.093 N  0.570      SignalP-noTM
ABE59855.1            0.112  22  0.119  22  0.153  10  0.113   0.116 N  0.570      SignalP-noTM
ABE59856.1            0.358  33  0.223  33  0.466   2  0.201   0.214 N  0.510      SignalP-TM
ABE59857.1            0.194  27  0.249  27  0.480  14  0.347   0.286 N  0.510      SignalP-TM
ABE59858.1            0.167  32  0.285  32  0.655  30  0.369   0.316 N  0.510      SignalP-TM
ABE59859.1            0.109  57  0.143  11  0.302   2  0.203   0.165 N  0.510      SignalP-TM
ABE59860.1            0.117  32  0.125  70  0.222  67  0.086   0.110 N  0.510      SignalP-TM
ABE59861.1            0.860  27  0.877  27  0.963  23  0.886   0.882 Y  0.570      SignalP-noTM
ABE59862.1            0.100  47  0.126  11  0.219   1  0.154   0.139 N  0.570      SignalP-noTM
ABE59863.1            0.147   9  0.106  37  0.138   6  0.097   0.102 N  0.570      SignalP-noTM
ABE59864.1            0.125  64  0.124  41  0.186  13  0.134   0.128 N  0.570      SignalP-noTM
ABE59865.1            0.126  21  0.144  21  0.298  19  0.159   0.151 N  0.570      SignalP-noTM
ABE59866.1            0.209  63  0.135  63  0.201   1  0.107   0.122 N  0.570      SignalP-noTM
ABE59867.1            0.139  36  0.091  36  0.086  70  0.063   0.080 N  0.510      SignalP-TM
ABE59868.1            0.130  38  0.122  38  0.150   7  0.106   0.114 N  0.570      SignalP-noTM
ABE59869.1            0.304  51  0.189  51  0.363   1  0.136   0.169 N  0.510      SignalP-TM
ABE59870.1            0.133  32  0.110  32  0.111  28  0.087   0.099 N  0.570      SignalP-noTM
ABE59871.1            0.114  51  0.114  51  0.127  50  0.089   0.102 N  0.570      SignalP-noTM
ABE59872.1            0.135  24  0.171  12  0.380   1  0.250   0.208 N  0.570      SignalP-noTM
ABE59873.1            0.130  69  0.113  69  0.150  33  0.092   0.103 N  0.570      SignalP-noTM
ABE59874.1            0.118  70  0.122  13  0.214   9  0.153   0.133 N  0.510      SignalP-TM
ABE59875.1            0.157  57  0.110  57  0.110  66  0.074   0.093 N  0.570      SignalP-noTM
ABE59876.1            0.106  67  0.104  67  0.127  30  0.092   0.098 N  0.570      SignalP-noTM
ABE59877.1            0.113  32  0.145  11  0.239   4  0.210   0.175 N  0.570      SignalP-noTM
ABE59878.1            0.115  38  0.112  38  0.134   2  0.095   0.104 N  0.570      SignalP-noTM
ABE59879.1            0.127  21  0.106  21  0.140   6  0.091   0.099 N  0.570      SignalP-noTM
ABE59880.1            0.133  20  0.097  64  0.109  46  0.073   0.086 N  0.570      SignalP-noTM
ABE59881.1            0.281  34  0.385  34  0.644  21  0.524   0.437 N  0.510      SignalP-TM
ABE59882.1            0.106  48  0.108  48  0.140  45  0.091   0.100 N  0.570      SignalP-noTM
ABE59883.1            0.187  31  0.138  31  0.184   1  0.104   0.122 N  0.570      SignalP-noTM
ABE59884.1            0.105  20  0.143  11  0.331   2  0.203   0.171 N  0.570      SignalP-noTM
ABE59885.1            0.292  28  0.507  28  0.977  16  0.886   0.685 Y  0.570      SignalP-noTM
ABE59886.1            0.361  31  0.487  31  0.845  22  0.663   0.570 N  0.570      SignalP-noTM
ABE59887.1            0.135  38  0.114  38  0.118  16  0.090   0.103 N  0.570      SignalP-noTM
ABE59888.1            0.115  27  0.106  27  0.152   1  0.095   0.101 N  0.570      SignalP-noTM
ABE59889.1            0.182  27  0.175  27  0.321  16  0.142   0.160 N  0.570      SignalP-noTM
ABE59890.1            0.140  66  0.116  66  0.139  41  0.091   0.105 N  0.570      SignalP-noTM
ABE59891.1            0.116  36  0.112  26  0.161  19  0.109   0.111 N  0.570      SignalP-noTM
ABE59892.1            0.184  32  0.312  16  0.805  13  0.719   0.503 N  0.570      SignalP-noTM
ABE59893.1            0.139  21  0.104  21  0.125  33  0.076   0.091 N  0.570      SignalP-noTM
ABE59894.1            0.115  33  0.187  11  0.408   2  0.352   0.265 N  0.570      SignalP-noTM
ABE59895.1            0.121  34  0.111  11  0.215   2  0.110   0.111 N  0.570      SignalP-noTM
ABE59896.1            0.156  37  0.121  37  0.227   8  0.110   0.116 N  0.570      SignalP-noTM
ABE59897.1            0.153  51  0.165  51  0.275  36  0.131   0.152 N  0.510      SignalP-TM
ABE59898.1            0.102  45  0.117  37  0.146  27  0.119   0.118 N  0.570      SignalP-noTM
ABE59899.1            0.104  58  0.099  21  0.117  12  0.076   0.088 N  0.570      SignalP-noTM
ABE59900.1            0.114  39  0.109  52  0.141  45  0.096   0.103 N  0.570      SignalP-noTM
ABE59901.1            0.119  36  0.118  36  0.144  29  0.107   0.113 N  0.570      SignalP-noTM
ABE59902.1            0.144  43  0.126  43  0.206   2  0.119   0.123 N  0.570      SignalP-noTM
ABE59903.1            0.103  16  0.106  47  0.125  36  0.087   0.097 N  0.570      SignalP-noTM
ABE59904.1            0.191  40  0.302  38  0.661  30  0.492   0.373 N  0.510      SignalP-TM
ABE59905.1            0.105  66  0.121  17  0.197  10  0.137   0.129 N  0.570      SignalP-noTM
ABE59906.1            0.175  60  0.132  60  0.137  41  0.093   0.114 N  0.570      SignalP-noTM
ABE59907.1            0.153  57  0.120  57  0.123  47  0.075   0.099 N  0.570      SignalP-noTM
ABE59908.1            0.201  37  0.134  37  0.156  20  0.101   0.119 N  0.570      SignalP-noTM
ABE59909.1            0.123  31  0.119  31  0.200  26  0.103   0.112 N  0.570      SignalP-noTM
ABE59910.1            0.121  41  0.101  41  0.105  28  0.073   0.088 N  0.570      SignalP-noTM
ABE59911.1            0.123  44  0.226  31  0.736  25  0.320   0.270 N  0.570      SignalP-noTM
ABE59912.1            0.614  26  0.580  26  0.817  19  0.583   0.581 Y  0.570      SignalP-noTM
ABE59913.1            0.309  23  0.527  23  0.955  21  0.898   0.702 Y  0.570      SignalP-noTM
ABE59914.1            0.101  23  0.101  12  0.148   2  0.099   0.100 N  0.570      SignalP-noTM
ABE59915.1            0.266  27  0.205  27  0.239   1  0.163   0.185 N  0.570      SignalP-noTM
ABE59916.1            0.780  24  0.815  24  0.937   8  0.879   0.845 Y  0.570      SignalP-noTM
ABE59917.1            0.128  57  0.116  57  0.135  54  0.074   0.096 N  0.570      SignalP-noTM
ABE59918.1            0.124  33  0.144  33  0.222   6  0.160   0.152 N  0.570      SignalP-noTM
ABE59919.1            0.127  40  0.111  40  0.162  39  0.094   0.103 N  0.570      SignalP-noTM
ABE59920.1            0.137  22  0.102  49  0.133  41  0.069   0.090 N  0.510      SignalP-TM
ABE59921.1            0.126  44  0.134  13  0.232   6  0.175   0.149 N  0.510      SignalP-TM
ABE59922.1            0.114  57  0.108  23  0.138  18  0.110   0.109 N  0.570      SignalP-noTM
ABE59923.1            0.123  35  0.119  17  0.157   8  0.127   0.123 N  0.570      SignalP-noTM
ABE59924.1            0.113  53  0.104  53  0.120  52  0.097   0.101 N  0.570      SignalP-noTM
ABE59925.1            0.133  23  0.109  55  0.148  49  0.086   0.098 N  0.570      SignalP-noTM
ABE59926.1            0.156  26  0.163  26  0.296  24  0.144   0.154 N  0.570      SignalP-noTM
ABE59927.1            0.136  37  0.182  25  0.368   4  0.308   0.229 N  0.510      SignalP-TM
ABE59928.1            0.109  42  0.099  20  0.117   9  0.089   0.094 N  0.570      SignalP-noTM
ABE59929.1            0.103  38  0.130  11  0.223   6  0.174   0.151 N  0.570      SignalP-noTM
ABE59930.1            0.107  46  0.113  18  0.163   9  0.113   0.113 N  0.570      SignalP-noTM
ABE59931.1            0.103  61  0.103  39  0.120  34  0.084   0.094 N  0.570      SignalP-noTM
ABE59932.1            0.144  55  0.136  11  0.279   1  0.174   0.154 N  0.570      SignalP-noTM
ABE59933.1            0.102  70  0.112  24  0.147  15  0.116   0.114 N  0.570      SignalP-noTM
ABE59934.1            0.113  52  0.097  27  0.140   1  0.090   0.094 N  0.510      SignalP-TM
ABE59935.1            0.104  52  0.103  52  0.113  42  0.086   0.095 N  0.570      SignalP-noTM
ABE59936.1            0.209  40  0.155  40  0.291   1  0.112   0.139 N  0.510      SignalP-TM
ABE59937.1            0.119  23  0.108  53  0.148  43  0.093   0.101 N  0.570      SignalP-noTM
ABE59938.1            0.234  55  0.196  55  0.251  52  0.116   0.159 N  0.570      SignalP-noTM
ABE59939.1            0.241  23  0.231  45  0.613  41  0.175   0.211 N  0.510      SignalP-TM
ABE59940.1            0.298  32  0.220  32  0.253  31  0.158   0.197 N  0.510      SignalP-TM
ABE59941.1            0.811  26  0.739  26  0.794  22  0.646   0.695 Y  0.570      SignalP-noTM
ABE59942.1            0.387  23  0.397  23  0.609  22  0.431   0.410 N  0.510      SignalP-TM
ABE59943.1            0.179  45  0.130  45  0.134  34  0.072   0.102 N  0.570      SignalP-noTM
ABE59944.1            0.129  27  0.212  19  0.494  18  0.359   0.267 N  0.510      SignalP-TM
ABE59945.1            0.115  25  0.091  11  0.121  64  0.087   0.090 N  0.510      SignalP-TM
ABE59946.1            0.105  65  0.103  11  0.133   1  0.103   0.103 N  0.570      SignalP-noTM
ABE59947.1            0.752  26  0.717  26  0.922  20  0.762   0.738 Y  0.570      SignalP-noTM
ABE59948.1            0.130  23  0.101  23  0.107  65  0.077   0.092 N  0.510      SignalP-TM
ABE59949.1            0.108  19  0.103  53  0.112   1  0.095   0.099 N  0.570      SignalP-noTM
ABE59950.1            0.230  24  0.162  55  0.446  45  0.132   0.148 N  0.570      SignalP-noTM
ABE59951.1            0.114  18  0.148  18  0.237   1  0.200   0.173 N  0.570      SignalP-noTM
ABE59952.1            0.182  54  0.127  54  0.175   5  0.108   0.118 N  0.570      SignalP-noTM
ABE59953.1            0.118  21  0.108  31  0.152   5  0.098   0.103 N  0.570      SignalP-noTM
ABE59954.1            0.101  27  0.102  66  0.110   3  0.087   0.095 N  0.570      SignalP-noTM
ABE59955.1            0.171  27  0.249  11  0.692   6  0.635   0.430 N  0.570      SignalP-noTM
ABE59956.1            0.110  51  0.103  51  0.118  49  0.088   0.096 N  0.570      SignalP-noTM
ABE59957.1            0.277  33  0.392  33  0.849  21  0.612   0.495 N  0.570      SignalP-noTM
ABE59958.1            0.109  25  0.139  11  0.364   1  0.171   0.151 N  0.510      SignalP-TM
ABE59959.1            0.112  32  0.147  11  0.307   2  0.213   0.171 N  0.510      SignalP-TM
ABE59960.1            0.176  29  0.145  29  0.195  28  0.129   0.137 N  0.570      SignalP-noTM
ABE59961.1            0.103  59  0.110  59  0.132  49  0.095   0.103 N  0.570      SignalP-noTM
ABE59962.1            0.121  44  0.159  11  0.376   1  0.233   0.194 N  0.570      SignalP-noTM
ABE59963.1            0.123  30  0.115  11  0.160   6  0.133   0.123 N  0.570      SignalP-noTM
ABE59964.1            0.130  47  0.113  47  0.114  45  0.078   0.097 N  0.570      SignalP-noTM
ABE59965.1            0.152  18  0.178  18  0.277  17  0.199   0.186 N  0.510      SignalP-TM
ABE59966.1            0.112  43  0.100  43  0.116  10  0.088   0.094 N  0.570      SignalP-noTM
ABE59967.1            0.127  10  0.120  22  0.191  20  0.120   0.120 N  0.570      SignalP-noTM
ABE59968.1            0.134  31  0.103  31  0.099  70  0.071   0.088 N  0.570      SignalP-noTM
ABE59969.1            0.173  23  0.214  23  0.406   2  0.289   0.249 N  0.570      SignalP-noTM
ABE59970.1            0.112  53  0.098  53  0.109   2  0.085   0.092 N  0.570      SignalP-noTM
ABE59971.1            0.149  19  0.143  19  0.341   1  0.160   0.151 N  0.570      SignalP-noTM
ABE59972.1            0.161  36  0.112  11  0.154   4  0.123   0.117 N  0.570      SignalP-noTM
ABE59973.1            0.129  28  0.130  50  0.192  42  0.135   0.133 N  0.570      SignalP-noTM
ABE59974.1            0.240  27  0.119  27  0.142   1  0.074   0.103 N  0.510      SignalP-TM
ABE59975.1            0.107  12  0.103  63  0.131  51  0.082   0.095 N  0.510      SignalP-TM
ABE59976.1            0.146  22  0.115  22  0.134  45  0.090   0.103 N  0.570      SignalP-noTM
ABE59977.1            0.777  31  0.848  31  0.973  21  0.857   0.852 Y  0.570      SignalP-noTM
ABE59978.1            0.101  65  0.103  32  0.132  25  0.075   0.090 N  0.570      SignalP-noTM
ABE59979.1            0.170  25  0.373  25  0.910  21  0.824   0.585 Y  0.570      SignalP-noTM
ABE59980.1            0.307  20  0.388  20  0.662   2  0.527   0.453 N  0.570      SignalP-noTM
ABE59981.1            0.103  26  0.115  19  0.156  13  0.129   0.122 N  0.570      SignalP-noTM
ABE59982.1            0.116  35  0.104  46  0.126   4  0.086   0.095 N  0.570      SignalP-noTM
ABE59983.1            0.113  21  0.134  11  0.276   2  0.172   0.152 N  0.570      SignalP-noTM
ABE59984.1            0.112  38  0.100  69  0.120  37  0.081   0.091 N  0.570      SignalP-noTM
ABE59985.1            0.112  20  0.120  11  0.203   1  0.137   0.128 N  0.570      SignalP-noTM
ABE59986.1            0.133  24  0.134  24  0.280   1  0.134   0.134 N  0.510      SignalP-TM
ABE59987.1            0.120  34  0.103  19  0.131   9  0.098   0.100 N  0.570      SignalP-noTM
ABE59988.1            0.113  35  0.113  42  0.159  40  0.099   0.106 N  0.570      SignalP-noTM
ABE59989.1            0.145  25  0.210  25  0.428  14  0.262   0.234 N  0.570      SignalP-noTM
ABE59990.1            0.181  30  0.180  30  0.369  19  0.191   0.185 N  0.570      SignalP-noTM
ABE59991.1            0.129  26  0.123  11  0.220   2  0.148   0.135 N  0.570      SignalP-noTM
ABE59992.1            0.162  41  0.143  41  0.155  36  0.099   0.127 N  0.510      SignalP-TM
ABE59993.1            0.274  20  0.330  20  0.686   1  0.470   0.395 N  0.570      SignalP-noTM
ABE59994.1            0.149  38  0.250  17  0.721  11  0.577   0.404 N  0.570      SignalP-noTM
ABE59995.1            0.104  16  0.099  66  0.111  69  0.073   0.087 N  0.570      SignalP-noTM
ABE59996.1            0.146  26  0.160  26  0.223  17  0.165   0.163 N  0.570      SignalP-noTM
ABE59997.1            0.164  42  0.155  42  0.207  13  0.145   0.150 N  0.570      SignalP-noTM
ABE59998.1            0.138  23  0.173  16  0.368   2  0.257   0.212 N  0.570      SignalP-noTM
ABE59999.1            0.100  58  0.102  41  0.119  39  0.094   0.098 N  0.570      SignalP-noTM
ABE60000.1            0.147  31  0.166  13  0.355   4  0.286   0.211 N  0.510      SignalP-TM
ABE60001.1            0.147  22  0.128  22  0.144  11  0.113   0.121 N  0.570      SignalP-noTM
ABE60002.1            0.210  50  0.148  50  0.209   1  0.107   0.128 N  0.570      SignalP-noTM
ABE60003.1            0.399  26  0.316  26  0.366   1  0.272   0.300 N  0.510      SignalP-TM
ABE60004.1            0.122  35  0.110  14  0.227   6  0.115   0.112 N  0.570      SignalP-noTM
ABE60005.1            0.187  28  0.130  28  0.147  51  0.089   0.111 N  0.570      SignalP-noTM
ABE60006.1            0.117  26  0.146  11  0.254   3  0.214   0.178 N  0.570      SignalP-noTM
ABE60007.1            0.110  68  0.098  68  0.097  69  0.076   0.088 N  0.570      SignalP-noTM
ABE60008.1            0.114  51  0.116  51  0.136  13  0.110   0.113 N  0.570      SignalP-noTM
ABE60009.1            0.683  24  0.782  24  0.969  11  0.918   0.846 Y  0.570      SignalP-noTM
ABE60010.1            0.200  34  0.244  34  0.531  33  0.223   0.234 N  0.570      SignalP-noTM
ABE60011.1            0.109  28  0.127  11  0.221   3  0.149   0.137 N  0.570      SignalP-noTM
ABE60012.1            0.106  65  0.103  65  0.117  20  0.094   0.099 N  0.570      SignalP-noTM
ABE60013.1            0.335  23  0.403  23  0.556  18  0.469   0.428 N  0.510      SignalP-TM
ABE60014.1            0.349  47  0.268  24  0.481  13  0.326   0.289 N  0.510      SignalP-TM
ABE60015.1            0.575  31  0.740  31  0.984  19  0.943   0.836 Y  0.570      SignalP-noTM
ABE60016.1            0.128  17  0.146  17  0.224   3  0.174   0.160 N  0.570      SignalP-noTM
ABE60017.1            0.122  52  0.113  29  0.139  50  0.087   0.103 N  0.510      SignalP-TM
ABE60018.1            0.822  28  0.767  28  0.973  10  0.849   0.806 Y  0.570      SignalP-noTM
ABE60019.1            0.175  23  0.107  70  0.154   1  0.077   0.096 N  0.510      SignalP-TM
ABE60020.1            0.351  23  0.474  23  0.720  22  0.566   0.508 N  0.510      SignalP-TM
ABE60021.1            0.111  32  0.107  15  0.152   6  0.113   0.109 N  0.510      SignalP-TM
ABE60022.1            0.203  24  0.147  24  0.132  13  0.104   0.127 N  0.570      SignalP-noTM
ABE60023.1            0.556  23  0.203  23  0.107  14  0.080   0.157 N  0.510      SignalP-TM
ABE60024.1            0.818  29  0.854  29  0.976  20  0.911   0.881 Y  0.570      SignalP-noTM
ABE60025.1            0.788  25  0.744  25  0.874  22  0.704   0.725 Y  0.570      SignalP-noTM
ABE60026.1            0.226  39  0.188  39  0.338  16  0.202   0.195 N  0.570      SignalP-noTM
ABE60027.1            0.122  21  0.101  11  0.148   2  0.102   0.102 N  0.510      SignalP-TM
ABE60028.1            0.163  20  0.204  11  0.588   1  0.403   0.278 N  0.510      SignalP-TM
ABE60029.1            0.111  32  0.113  32  0.160  36  0.111   0.113 N  0.510      SignalP-TM
ABE60030.1            0.110  61  0.115  34  0.153  32  0.110   0.112 N  0.570      SignalP-noTM
ABE60031.1            0.168  18  0.149  18  0.256  17  0.135   0.142 N  0.570      SignalP-noTM
ABE60032.1            0.114  30  0.127  24  0.195  13  0.140   0.133 N  0.570      SignalP-noTM
ABE60033.1            0.395  29  0.195  29  0.332   1  0.121   0.168 N  0.510      SignalP-TM
ABE60034.1            0.114  28  0.105  28  0.133   4  0.102   0.104 N  0.570      SignalP-noTM
ABE60035.1            0.109  59  0.102  59  0.142   4  0.087   0.095 N  0.570      SignalP-noTM
ABE60036.1            0.175  34  0.136  34  0.144  39  0.106   0.122 N  0.570      SignalP-noTM
ABE60037.1            0.118  51  0.103  24  0.135   1  0.092   0.097 N  0.570      SignalP-noTM
ABE60038.1            0.115  64  0.102  64  0.114  28  0.082   0.093 N  0.570      SignalP-noTM
ABE60039.1            0.117  38  0.111  21  0.146  13  0.114   0.112 N  0.570      SignalP-noTM
ABE60040.1            0.105  30  0.114  20  0.149   8  0.124   0.119 N  0.570      SignalP-noTM
ABE60041.1            0.101  12  0.110  11  0.186   1  0.113   0.111 N  0.570      SignalP-noTM
ABE60042.1            0.110  23  0.107  70  0.121  67  0.085   0.096 N  0.570      SignalP-noTM
ABE60043.1            0.126  53  0.115  53  0.158  47  0.083   0.100 N  0.570      SignalP-noTM
ABE60044.1            0.136  48  0.112  48  0.151  47  0.086   0.100 N  0.570      SignalP-noTM
ABE60045.1            0.128  41  0.227  17  0.611  11  0.456   0.334 N  0.570      SignalP-noTM
ABE60046.1            0.485  26  0.593  26  0.907  14  0.800   0.690 Y  0.570      SignalP-noTM
ABE60047.1            0.174  39  0.160  39  0.256   7  0.169   0.163 N  0.510      SignalP-TM
ABE60048.1            0.212  22  0.160  22  0.183  19  0.134   0.150 N  0.510      SignalP-TM
ABE60049.1            0.136  56  0.123  56  0.148  39  0.100   0.112 N  0.570      SignalP-noTM
ABE60050.1            0.103  53  0.103  49  0.119  36  0.087   0.096 N  0.570      SignalP-noTM
ABE60051.1            0.156  38  0.122  38  0.124  45  0.079   0.102 N  0.570      SignalP-noTM
ABE60052.1            0.106  35  0.102  35  0.135  32  0.097   0.100 N  0.570      SignalP-noTM
ABE60053.1            0.238  20  0.173  20  0.226  18  0.139   0.157 N  0.570      SignalP-noTM
ABE60054.1            0.104  37  0.114  11  0.180   4  0.134   0.123 N  0.570      SignalP-noTM
ABE60055.1            0.135  33  0.101  48  0.120  42  0.071   0.090 N  0.510      SignalP-TM
ABE60056.1            0.144  52  0.103  11  0.139   2  0.108   0.105 N  0.510      SignalP-TM
ABE60057.1            0.103  38  0.102  67  0.111  60  0.086   0.094 N  0.570      SignalP-noTM
ABE60058.1            0.181  21  0.155  21  0.226   4  0.147   0.151 N  0.570      SignalP-noTM
ABE60059.1            0.131  26  0.153  15  0.283   9  0.220   0.178 N  0.510      SignalP-TM
ABE60060.1            0.155  24  0.139  24  0.157   1  0.129   0.134 N  0.570      SignalP-noTM
ABE60061.1            0.117  69  0.109  11  0.189   2  0.118   0.113 N  0.570      SignalP-noTM
ABE60062.1            0.169  22  0.165  22  0.412   1  0.193   0.175 N  0.510      SignalP-TM
ABE60063.1            0.167  29  0.233  29  0.505  24  0.296   0.256 N  0.510      SignalP-TM
ABE60064.1            0.267  22  0.302  22  0.610   1  0.417   0.356 N  0.570      SignalP-noTM
ABE60065.1            0.141  28  0.124  28  0.160  22  0.087   0.110 N  0.510      SignalP-TM
ABE60066.1            0.122  35  0.241  13  0.665  10  0.583   0.402 N  0.570      SignalP-noTM
ABE60067.1            0.202  21  0.217  21  0.324   8  0.243   0.226 N  0.510      SignalP-TM
ABE60068.1            0.294  32  0.222  32  0.329   9  0.212   0.218 N  0.510      SignalP-TM
ABE60069.1            0.164  22  0.173  22  0.288  21  0.157   0.166 N  0.570      SignalP-noTM
ABE60070.1            0.127  67  0.138  41  0.206  29  0.150   0.144 N  0.570      SignalP-noTM
ABE60071.1            0.150  37  0.116  12  0.171   2  0.139   0.127 N  0.570      SignalP-noTM
ABE60072.1            0.114  23  0.104  64  0.120  56  0.093   0.099 N  0.570      SignalP-noTM
ABE60073.1            0.125  24  0.116  11  0.179   1  0.128   0.120 N  0.510      SignalP-TM
ABE60074.1            0.125  30  0.107  30  0.125  29  0.086   0.097 N  0.570      SignalP-noTM
ABE60075.1            0.109  45  0.105  12  0.154   3  0.110   0.107 N  0.570      SignalP-noTM
ABE60076.1            0.128  25  0.125  25  0.195  21  0.111   0.119 N  0.570      SignalP-noTM
ABE60077.1            0.130  29  0.110  29  0.118  37  0.091   0.101 N  0.570      SignalP-noTM
ABE60078.1            0.134  37  0.115  37  0.138  44  0.093   0.105 N  0.570      SignalP-noTM
ABE60079.1            0.129  61  0.115  35  0.153   9  0.122   0.119 N  0.570      SignalP-noTM
ABE60080.1            0.151  61  0.127  61  0.194   6  0.119   0.123 N  0.570      SignalP-noTM
ABE60081.1            0.146  58  0.110  58  0.106   4  0.086   0.099 N  0.570      SignalP-noTM
ABE60082.1            0.119  59  0.126  13  0.190   7  0.161   0.142 N  0.570      SignalP-noTM
ABE60083.1            0.228  30  0.224  30  0.495  29  0.234   0.228 N  0.510      SignalP-TM
ABE60084.1            0.259  35  0.215  35  0.282  33  0.164   0.196 N  0.510      SignalP-TM
ABE60085.1            0.673  26  0.689  26  0.910  13  0.792   0.737 Y  0.570      SignalP-noTM
ABE60086.1            0.116  43  0.115  43  0.122  40  0.101   0.108 N  0.570      SignalP-noTM
ABE60087.1            0.118  24  0.124  11  0.224   1  0.143   0.133 N  0.570      SignalP-noTM
ABE60088.1            0.114  40  0.108  11  0.184   2  0.111   0.109 N  0.570      SignalP-noTM
ABE60089.1            0.309  47  0.256  47  0.495  46  0.134   0.199 N  0.570      SignalP-noTM
ABE60090.1            0.784  19  0.845  19  0.951  11  0.904   0.873 Y  0.570      SignalP-noTM
ABE60091.1            0.215  32  0.146  32  0.153  31  0.099   0.124 N  0.570      SignalP-noTM
ABE60092.1            0.264  41  0.314  41  0.596  36  0.203   0.273 N  0.510      SignalP-TM
ABE60093.1            0.277  62  0.195  62  0.297   1  0.117   0.166 N  0.510      SignalP-TM
ABE60094.1            0.111  21  0.101  11  0.179   1  0.091   0.096 N  0.570      SignalP-noTM
ABE60095.1            0.136  37  0.119  37  0.163   7  0.106   0.113 N  0.570      SignalP-noTM
ABE60096.1            0.101  38  0.101  32  0.122  22  0.083   0.093 N  0.570      SignalP-noTM
ABE60097.1            0.161  34  0.148  11  0.281   6  0.234   0.180 N  0.510      SignalP-TM
ABE60098.1            0.133  63  0.123  60  0.222   1  0.101   0.113 N  0.570      SignalP-noTM
ABE60099.1            0.230  47  0.163  47  0.225  21  0.123   0.144 N  0.570      SignalP-noTM
ABE60100.1            0.107  54  0.101  70  0.122  63  0.075   0.092 N  0.510      SignalP-TM
ABE60101.1            0.863  23  0.897  23  0.975  19  0.920   0.908 Y  0.570      SignalP-noTM
ABE60102.1            0.123  40  0.129  12  0.201   4  0.172   0.145 N  0.510      SignalP-TM
ABE60103.1            0.213  21  0.185  21  0.285  20  0.161   0.174 N  0.570      SignalP-noTM
ABE60104.1            0.211  23  0.442  23  0.970  16  0.925   0.669 Y  0.570      SignalP-noTM
ABE60105.1            0.139  30  0.175  11  0.396   5  0.317   0.242 N  0.570      SignalP-noTM
ABE60106.1            0.231  36  0.176  36  0.266  27  0.129   0.154 N  0.570      SignalP-noTM
ABE60107.1            0.134  20  0.124  11  0.190   3  0.156   0.139 N  0.570      SignalP-noTM
ABE60108.1            0.254  29  0.216  29  0.512   1  0.284   0.241 N  0.510      SignalP-TM
ABE60109.1            0.111  37  0.164  14  0.358  13  0.266   0.212 N  0.570      SignalP-noTM
ABE60110.1            0.122  19  0.111  19  0.158  15  0.094   0.103 N  0.570      SignalP-noTM
ABE60111.1            0.172  38  0.177  38  0.283  30  0.155   0.169 N  0.510      SignalP-TM
ABE60112.1            0.108  29  0.099  44  0.111  36  0.073   0.087 N  0.570      SignalP-noTM
ABE60113.1            0.126  21  0.126  11  0.284   1  0.145   0.133 N  0.510      SignalP-TM
ABE60114.1            0.540  33  0.464  33  0.603  29  0.280   0.396 N  0.510      SignalP-TM
ABE60115.1            0.708  32  0.779  32  0.982  19  0.883   0.828 Y  0.570      SignalP-noTM
ABE60116.1            0.122  25  0.178  11  0.395   1  0.314   0.242 N  0.570      SignalP-noTM
ABE60117.1            0.125  20  0.109  20  0.112  67  0.090   0.100 N  0.570      SignalP-noTM
ABE60118.1            0.866  27  0.771  27  0.846  15  0.735   0.754 Y  0.570      SignalP-noTM
ABE60119.1            0.139  27  0.129  11  0.290   1  0.155   0.139 N  0.510      SignalP-TM
ABE60120.1            0.111  46  0.130  23  0.210  18  0.160   0.144 N  0.570      SignalP-noTM
ABE60121.1            0.222  17  0.154  17  0.144  34  0.106   0.132 N  0.570      SignalP-noTM
ABE60122.1            0.110  58  0.100  69  0.112  30  0.087   0.094 N  0.570      SignalP-noTM
ABE60123.1            0.108  28  0.102  63  0.175   2  0.087   0.095 N  0.570      SignalP-noTM
ABE60124.1            0.102  29  0.102  68  0.111   6  0.089   0.096 N  0.570      SignalP-noTM
ABE60125.1            0.340  20  0.212  20  0.264  17  0.126   0.180 N  0.510      SignalP-TM
ABE60126.1            0.328  28  0.497  17  0.970  14  0.903   0.688 Y  0.570      SignalP-noTM
ABE60127.1            0.222  49  0.145  49  0.147  33  0.093   0.120 N  0.570      SignalP-noTM
ABE60128.1            0.139  33  0.111  33  0.124  11  0.092   0.102 N  0.570      SignalP-noTM
ABE60129.1            0.232  40  0.109  40  0.114  45  0.049   0.087 N  0.510      SignalP-TM
ABE60130.1            0.231  55  0.114  55  0.102  68  0.063   0.095 N  0.510      SignalP-TM
ABE60131.1            0.388  38  0.373  38  0.550  34  0.233   0.321 N  0.510      SignalP-TM
ABE60132.1            0.152  30  0.113  11  0.222   2  0.123   0.117 N  0.570      SignalP-noTM
ABE60133.1            0.148  22  0.121  38  0.139  46  0.094   0.108 N  0.570      SignalP-noTM
ABE60134.1            0.154  29  0.111  29  0.117  56  0.081   0.097 N  0.570      SignalP-noTM
ABE60135.1            0.117  20  0.127  20  0.167  14  0.115   0.121 N  0.570      SignalP-noTM
ABE60136.1            0.107  26  0.114  48  0.145  41  0.098   0.107 N  0.570      SignalP-noTM
ABE60137.1            0.132  25  0.122  25  0.137  29  0.102   0.113 N  0.570      SignalP-noTM
ABE60138.1            0.133  30  0.117  30  0.129  28  0.097   0.108 N  0.570      SignalP-noTM
ABE60139.1            0.824  22  0.852  22  0.938   8  0.897   0.873 Y  0.570      SignalP-noTM
ABE60140.1            0.154  21  0.227  11  0.700   3  0.518   0.335 N  0.510      SignalP-TM
ABE60141.1            0.109  67  0.152  49  0.281  39  0.159   0.155 N  0.570      SignalP-noTM
ABE60142.1            0.206  18  0.163  18  0.178   9  0.121   0.143 N  0.570      SignalP-noTM
ABE60143.1            0.171  64  0.123  64  0.099  64  0.074   0.100 N  0.570      SignalP-noTM
ABE60144.1            0.164  36  0.266  28  0.583  26  0.392   0.312 N  0.510      SignalP-TM
ABE60145.1            0.125  35  0.110  11  0.142  13  0.122   0.116 N  0.570      SignalP-noTM
ABE60146.1            0.180  23  0.253  23  0.513  14  0.392   0.318 N  0.570      SignalP-noTM
ABE60147.1            0.146  21  0.136  21  0.271  11  0.136   0.136 N  0.570      SignalP-noTM
ABE60148.1            0.165  24  0.182  24  0.330  23  0.227   0.199 N  0.510      SignalP-TM
ABE60149.1            0.142  38  0.111  70  0.134   3  0.087   0.099 N  0.570      SignalP-noTM
ABE60150.1            0.137  44  0.117  22  0.122  10  0.103   0.111 N  0.570      SignalP-noTM
ABE60151.1            0.122  49  0.108  49  0.145  48  0.085   0.097 N  0.570      SignalP-noTM
ABE60152.1            0.111  33  0.115  16  0.160  11  0.131   0.122 N  0.570      SignalP-noTM
ABE60153.1            0.168  34  0.127  34  0.208   2  0.118   0.123 N  0.570      SignalP-noTM
ABE60154.1            0.105  63  0.124  20  0.194  11  0.135   0.130 N  0.570      SignalP-noTM
ABE60155.1            0.337  25  0.330  25  0.452  24  0.262   0.305 N  0.510      SignalP-TM
ABE60156.1            0.109  35  0.171  14  0.345   6  0.292   0.228 N  0.570      SignalP-noTM
ABE60157.1            0.124  32  0.132  11  0.226   5  0.180   0.155 N  0.570      SignalP-noTM
ABE60158.1            0.189  24  0.137  24  0.176  37  0.098   0.119 N  0.570      SignalP-noTM
ABE60159.1            0.108  64  0.102  14  0.138  10  0.103   0.102 N  0.570      SignalP-noTM
ABE60160.1            0.131  25  0.121  25  0.188   1  0.120   0.120 N  0.570      SignalP-noTM
ABE60161.1            0.122  28  0.192  11  0.455   5  0.396   0.268 N  0.510      SignalP-TM
ABE60162.1            0.142  18  0.163  18  0.256  14  0.191   0.176 N  0.570      SignalP-noTM
ABE60163.1            0.107  47  0.109  47  0.154   1  0.101   0.105 N  0.570      SignalP-noTM
ABE60164.1            0.115  52  0.091  17  0.112  15  0.076   0.085 N  0.510      SignalP-TM
ABE60165.1            0.126  29  0.121  29  0.154  21  0.118   0.120 N  0.570      SignalP-noTM
ABE60166.1            0.822  27  0.838  27  0.970  12  0.900   0.867 Y  0.570      SignalP-noTM
ABE60167.1            0.360  29  0.361  29  0.628  28  0.291   0.328 N  0.570      SignalP-noTM
ABE60168.1            0.261  22  0.292  22  0.512  11  0.362   0.318 N  0.510      SignalP-TM
ABE60169.1            0.169  60  0.161  11  0.370   1  0.240   0.198 N  0.570      SignalP-noTM
ABE60170.1            0.107  52  0.109  11  0.178   2  0.113   0.111 N  0.570      SignalP-noTM
ABE60171.1            0.110  21  0.210  21  0.568  16  0.353   0.277 N  0.570      SignalP-noTM
ABE60172.1            0.124   9  0.115  50  0.146  49  0.098   0.107 N  0.570      SignalP-noTM
ABE60173.1            0.148  67  0.118  67  0.106  70  0.077   0.099 N  0.570      SignalP-noTM
ABE60174.1            0.657  26  0.531  26  0.762   3  0.557   0.541 Y  0.510      SignalP-TM
ABE60175.1            0.321  22  0.521  22  0.932   1  0.870   0.685 Y  0.570      SignalP-noTM
ABE60176.1            0.111  33  0.150  22  0.351  15  0.201   0.174 N  0.570      SignalP-noTM
ABE60177.1            0.125  30  0.103  24  0.122  10  0.098   0.102 N  0.510      SignalP-TM
ABE60178.1            0.107  40  0.105  40  0.125  11  0.088   0.097 N  0.570      SignalP-noTM
ABE60179.1            0.114  41  0.137  11  0.214   2  0.187   0.160 N  0.570      SignalP-noTM
ABE60180.1            0.237  12  0.182  12  0.189   1  0.135   0.164 N  0.510      SignalP-TM
ABE60181.1            0.233  25  0.184  25  0.285  24  0.138   0.167 N  0.510      SignalP-TM
ABE60182.1            0.158  30  0.133  15  0.217  12  0.180   0.150 N  0.510      SignalP-TM
ABE60183.1            0.180  40  0.120  40  0.126  47  0.065   0.094 N  0.570      SignalP-noTM
ABE60184.1            0.146  37  0.121  37  0.128  56  0.098   0.111 N  0.570      SignalP-noTM
ABE60185.1            0.109  47  0.120  21  0.195  35  0.120   0.120 N  0.510      SignalP-TM
ABE60186.1            0.121  29  0.121  29  0.190   3  0.121   0.121 N  0.570      SignalP-noTM
ABE60187.1            0.107  36  0.100  23  0.119  18  0.089   0.096 N  0.510      SignalP-TM
ABE60188.1            0.243  32  0.183  32  0.401  43  0.147   0.166 N  0.570      SignalP-noTM
ABE60189.1            0.101  21  0.106  54  0.131  41  0.104   0.105 N  0.570      SignalP-noTM
ABE60190.1            0.106  47  0.097  11  0.155   5  0.103   0.100 N  0.570      SignalP-noTM
ABE60191.1            0.136  23  0.120  11  0.209   1  0.140   0.129 N  0.570      SignalP-noTM
ABE60192.1            0.147  40  0.147  40  0.274  15  0.178   0.161 N  0.570      SignalP-noTM
ABE60193.1            0.188  41  0.280  41  0.561  37  0.409   0.341 N  0.570      SignalP-noTM
ABE60194.1            0.136  35  0.119  35  0.166  12  0.115   0.117 N  0.570      SignalP-noTM
ABE60195.1            0.137  20  0.117  43  0.216  42  0.092   0.106 N  0.570      SignalP-noTM
ABE60196.1            0.462  48  0.316  48  0.476  45  0.119   0.223 N  0.570      SignalP-noTM
ABE60197.1            0.110  50  0.122  11  0.222   2  0.146   0.134 N  0.570      SignalP-noTM
ABE60198.1            0.141  61  0.184  51  0.455  49  0.214   0.195 N  0.510      SignalP-TM
ABE60199.1            0.101  50  0.107  38  0.129  36  0.093   0.101 N  0.570      SignalP-noTM
ABE60200.1            0.115  69  0.151  11  0.287   1  0.230   0.188 N  0.570      SignalP-noTM
ABE60201.1            0.101  24  0.106  45  0.125  37  0.096   0.101 N  0.570      SignalP-noTM
ABE60202.1            0.175  39  0.143  39  0.177  34  0.089   0.123 N  0.510      SignalP-TM
ABE60203.1            0.227  28  0.361  28  0.937   1  0.747   0.543 N  0.570      SignalP-noTM
ABE60204.1            0.139  31  0.140  15  0.245   6  0.197   0.167 N  0.570      SignalP-noTM
ABE60205.1            0.185  42  0.115  42  0.125  13  0.085   0.101 N  0.570      SignalP-noTM
ABE60206.1            0.107  52  0.100  31  0.153  50  0.084   0.092 N  0.570      SignalP-noTM
ABE60207.1            0.251  24  0.454  24  0.937  22  0.835   0.633 Y  0.570      SignalP-noTM
ABE60208.1            0.128  35  0.133  17  0.235   7  0.165   0.148 N  0.570      SignalP-noTM
ABE60209.1            0.111  26  0.109  46  0.129  38  0.086   0.099 N  0.570      SignalP-noTM
ABE60210.1            0.169  23  0.141  23  0.193   5  0.126   0.134 N  0.570      SignalP-noTM
ABE60211.1            0.130  44  0.164  18  0.332   4  0.255   0.207 N  0.570      SignalP-noTM
ABE60212.1            0.101  20  0.113  43  0.195  61  0.113   0.113 N  0.510      SignalP-TM
ABE60213.1            0.104  19  0.103  70  0.118  15  0.093   0.098 N  0.570      SignalP-noTM
ABE60214.1            0.348  33  0.294  33  0.614  16  0.346   0.318 N  0.570      SignalP-noTM
ABE60215.1            0.244  22  0.278  22  0.521  12  0.356   0.314 N  0.570      SignalP-noTM
ABE60216.1            0.133  34  0.111  34  0.123  52  0.074   0.093 N  0.570      SignalP-noTM
ABE60217.1            0.115  23  0.103  54  0.117  18  0.088   0.096 N  0.570      SignalP-noTM
ABE60218.1            0.116  17  0.161  17  0.332  11  0.207   0.182 N  0.570      SignalP-noTM
ABE60219.1            0.136  27  0.184  27  0.310  26  0.193   0.187 N  0.510      SignalP-TM
ABE60220.1            0.124  30  0.132  14  0.221  12  0.164   0.144 N  0.510      SignalP-TM
ABE60221.1            0.205  33  0.143  33  0.132   8  0.106   0.125 N  0.570      SignalP-noTM
ABE60222.1            0.110  68  0.111  36  0.155  32  0.113   0.112 N  0.510      SignalP-TM
ABE60223.1            0.190  48  0.144  48  0.221  29  0.148   0.146 N  0.570      SignalP-noTM
ABE60224.1            0.168  25  0.222  25  0.541   4  0.374   0.278 N  0.510      SignalP-TM
ABE60225.1            0.132  44  0.122  44  0.151  43  0.101   0.112 N  0.570      SignalP-noTM
ABE60226.1            0.100  60  0.109  13  0.173   2  0.119   0.114 N  0.570      SignalP-noTM
ABE60227.1            0.149  32  0.125  32  0.181  31  0.097   0.112 N  0.570      SignalP-noTM
ABE60228.1            0.368  31  0.302  31  0.343  10  0.242   0.280 N  0.510      SignalP-TM
ABE60229.1            0.110  23  0.102  65  0.173   5  0.093   0.098 N  0.570      SignalP-noTM
ABE60230.1            0.144  26  0.139  20  0.267   1  0.151   0.145 N  0.570      SignalP-noTM
ABE60231.1            0.414  27  0.162  27  0.170   1  0.073   0.120 N  0.570      SignalP-noTM
ABE60232.1            0.862  23  0.817  23  0.923   7  0.835   0.825 Y  0.570      SignalP-noTM
ABE60233.1            0.125  29  0.123  29  0.173   1  0.127   0.125 N  0.510      SignalP-TM
ABE60234.1            0.103  23  0.109  46  0.134  38  0.102   0.107 N  0.510      SignalP-TM
ABE60235.1            0.178  29  0.118  29  0.134   3  0.089   0.105 N  0.570      SignalP-noTM
ABE60236.1            0.129  55  0.144  55  0.181  47  0.103   0.124 N  0.570      SignalP-noTM
ABE60237.1            0.222  26  0.198  26  0.273  10  0.191   0.196 N  0.510      SignalP-TM
ABE60238.1            0.110  24  0.106  65  0.151   2  0.099   0.103 N  0.570      SignalP-noTM
ABE60239.1            0.135  24  0.118  12  0.192   1  0.135   0.124 N  0.510      SignalP-TM
ABE60240.1            0.110  34  0.116  56  0.193  48  0.107   0.112 N  0.570      SignalP-noTM
ABE60241.1            0.133  47  0.139  30  0.224  25  0.132   0.137 N  0.510      SignalP-TM
ABE60242.1            0.140  63  0.124  63  0.177   2  0.104   0.114 N  0.570      SignalP-noTM
ABE60243.1            0.223  17  0.200  17  0.253  15  0.181   0.191 N  0.570      SignalP-noTM
ABE60244.1            0.403  38  0.206  38  0.356  18  0.134   0.172 N  0.570      SignalP-noTM
ABE60245.1            0.145  30  0.111  30  0.158   2  0.094   0.103 N  0.570      SignalP-noTM
ABE60246.1            0.100  67  0.116  27  0.149  15  0.121   0.118 N  0.570      SignalP-noTM
ABE60247.1            0.102  58  0.102  69  0.114  25  0.087   0.095 N  0.570      SignalP-noTM
ABE60248.1            0.161  32  0.293  16  0.721  14  0.624   0.415 N  0.510      SignalP-TM
ABE60249.1            0.117  45  0.119  17  0.145   6  0.126   0.122 N  0.570      SignalP-noTM
ABE60250.1            0.116  22  0.153  11  0.329  10  0.247   0.197 N  0.570      SignalP-noTM
ABE60251.1            0.130  29  0.120  29  0.129  28  0.094   0.108 N  0.570      SignalP-noTM
ABE60252.1            0.110  59  0.120  11  0.206   1  0.137   0.128 N  0.570      SignalP-noTM
ABE60253.1            0.146  39  0.103  49  0.135   1  0.087   0.097 N  0.510      SignalP-TM
ABE60254.1            0.294  35  0.170  35  0.393   1  0.144   0.160 N  0.510      SignalP-TM
ABE60255.1            0.115  30  0.160  11  0.359   1  0.241   0.198 N  0.570      SignalP-noTM
ABE60256.1            0.188  23  0.208  23  0.457   3  0.276   0.240 N  0.570      SignalP-noTM
ABE60257.1            0.237  49  0.152  49  0.180  48  0.106   0.130 N  0.570      SignalP-noTM
ABE60258.1            0.132  56  0.108  56  0.120  28  0.093   0.101 N  0.570      SignalP-noTM
ABE60259.1            0.104   4  0.115  25  0.168  20  0.123   0.119 N  0.570      SignalP-noTM
ABE60260.1            0.120  48  0.109  48  0.121  37  0.079   0.095 N  0.570      SignalP-noTM
ABE60261.1            0.139  17  0.117  17  0.171  25  0.104   0.112 N  0.510      SignalP-TM
ABE60262.1            0.138  46  0.124  19  0.226  27  0.142   0.131 N  0.510      SignalP-TM
ABE60263.1            0.109  32  0.120  11  0.212   2  0.146   0.132 N  0.570      SignalP-noTM
ABE60264.1            0.118  18  0.099  12  0.122   2  0.101   0.100 N  0.570      SignalP-noTM
ABE60265.1            0.193  41  0.226  20  0.507  12  0.358   0.288 N  0.570      SignalP-noTM
ABE60266.1            0.187  22  0.135  22  0.181   5  0.120   0.128 N  0.570      SignalP-noTM
ABE60267.1            0.109  45  0.107  12  0.135   2  0.117   0.112 N  0.570      SignalP-noTM
ABE60268.1            0.182  29  0.120  29  0.199   2  0.101   0.113 N  0.510      SignalP-TM
ABE60269.1            0.123  39  0.111  11  0.173   2  0.121   0.116 N  0.570      SignalP-noTM
ABE60270.1            0.113  58  0.098  70  0.106  67  0.076   0.090 N  0.510      SignalP-TM
ABE60271.1            0.153  36  0.121  12  0.223  10  0.143   0.131 N  0.570      SignalP-noTM
ABE60272.1            0.130  20  0.128  20  0.238   2  0.142   0.133 N  0.510      SignalP-TM
ABE60273.1            0.150  55  0.157  11  0.393   1  0.236   0.186 N  0.510      SignalP-TM
ABE60274.1            0.128  34  0.128  34  0.154  24  0.123   0.127 N  0.510      SignalP-TM
ABE60275.1            0.123  46  0.109  46  0.113  19  0.090   0.100 N  0.570      SignalP-noTM
ABE60276.1            0.385  37  0.414  37  0.672  34  0.343   0.388 N  0.510      SignalP-TM
ABE60277.1            0.103   6  0.113  55  0.139  48  0.092   0.103 N  0.570      SignalP-noTM
ABE60278.1            0.155  27  0.261  11  0.774   2  0.659   0.448 N  0.570      SignalP-noTM
ABE60279.1            0.379  29  0.198  29  0.235  28  0.108   0.165 N  0.510      SignalP-TM
ABE60280.1            0.105  47  0.110  19  0.140  34  0.113   0.112 N  0.570      SignalP-noTM
ABE60281.1            0.101  24  0.111  31  0.131  21  0.092   0.103 N  0.570      SignalP-noTM
ABE60282.1            0.110  46  0.138  29  0.233  27  0.176   0.152 N  0.510      SignalP-TM
ABE60283.1            0.128  35  0.103  12  0.130   9  0.104   0.103 N  0.510      SignalP-TM
ABE60284.1            0.125  53  0.111  53  0.182   2  0.095   0.103 N  0.570      SignalP-noTM
ABE60285.1            0.144  61  0.134  55  0.271  47  0.077   0.113 N  0.510      SignalP-TM
ABE60286.1            0.115  20  0.105  45  0.120  43  0.084   0.095 N  0.570      SignalP-noTM
ABE60287.1            0.158  22  0.363  22  0.906  15  0.806   0.571 Y  0.570      SignalP-noTM
ABE60288.1            0.847  29  0.787  29  0.876  27  0.720   0.755 Y  0.570      SignalP-noTM
ABE60289.1            0.235  46  0.190  46  0.265  13  0.166   0.181 N  0.510      SignalP-TM
ABE60290.1            0.105  41  0.111  47  0.151  39  0.105   0.108 N  0.570      SignalP-noTM
ABE60291.1            0.132  31  0.171  11  0.362   2  0.301   0.219 N  0.510      SignalP-TM
ABE60292.1            0.258  18  0.488  18  0.947   7  0.925   0.694 Y  0.570      SignalP-noTM
ABE60293.1            0.147  25  0.154  25  0.240   5  0.172   0.162 N  0.570      SignalP-noTM
ABE60294.1            0.105  12  0.104  70  0.128  28  0.090   0.097 N  0.570      SignalP-noTM
ABE60295.1            0.134  27  0.322  19  0.916  17  0.854   0.572 Y  0.570      SignalP-noTM
ABE60296.1            0.184  55  0.233  55  0.541  53  0.178   0.207 N  0.570      SignalP-noTM
ABE60297.1            0.129  25  0.143  17  0.275   8  0.190   0.165 N  0.570      SignalP-noTM
ABE60298.1            0.119  36  0.109  36  0.126  34  0.085   0.098 N  0.570      SignalP-noTM
ABE60299.1            0.305  22  0.283  22  0.683   1  0.396   0.325 N  0.510      SignalP-TM
ABE60300.1            0.105  69  0.102  69  0.118  13  0.088   0.095 N  0.570      SignalP-noTM
ABE60301.1            0.129  35  0.131  13  0.242   4  0.175   0.152 N  0.570      SignalP-noTM
ABE60302.1            0.202  42  0.153  42  0.153  26  0.114   0.135 N  0.570      SignalP-noTM
ABE60303.1            0.178  25  0.167  12  0.418   4  0.279   0.220 N  0.570      SignalP-noTM
ABE60304.1            0.251  26  0.227  26  0.463  40  0.177   0.204 N  0.570      SignalP-noTM
ABE60305.1            0.143  52  0.119  52  0.126  51  0.093   0.106 N  0.570      SignalP-noTM
ABE60306.1            0.134  31  0.123  31  0.141  30  0.099   0.112 N  0.570      SignalP-noTM
ABE60307.1            0.108  53  0.106  53  0.124  27  0.090   0.099 N  0.570      SignalP-noTM
ABE60308.1            0.200  32  0.180  32  0.295  25  0.185   0.182 N  0.570      SignalP-noTM
ABE60309.1            0.227  42  0.168  42  0.239   8  0.145   0.159 N  0.510      SignalP-TM
ABE60310.1            0.112  48  0.180  18  0.371  16  0.286   0.230 N  0.570      SignalP-noTM
ABE60311.1            0.172  40  0.129  40  0.175  10  0.125   0.127 N  0.570      SignalP-noTM
ABE60312.1            0.165  26  0.203  26  0.408  25  0.223   0.212 N  0.570      SignalP-noTM
ABE60313.1            0.107  59  0.141  11  0.258   5  0.202   0.170 N  0.570      SignalP-noTM
ABE60314.1            0.100  47  0.111  34  0.138  25  0.107   0.109 N  0.570      SignalP-noTM
ABE60315.1            0.101  24  0.113  24  0.168   1  0.122   0.117 N  0.570      SignalP-noTM
ABE60316.1            0.105  22  0.144  22  0.237  20  0.175   0.159 N  0.570      SignalP-noTM
ABE60317.1            0.123  32  0.112  48  0.145   4  0.099   0.105 N  0.570      SignalP-noTM
ABE60318.1            0.107  36  0.144  42  0.358  37  0.133   0.139 N  0.570      SignalP-noTM
ABE60319.1            0.109  31  0.161  11  0.311   2  0.262   0.209 N  0.570      SignalP-noTM
ABE60320.1            0.304  35  0.157  35  0.169  42  0.074   0.118 N  0.570      SignalP-noTM
ABE60321.1            0.794  24  0.814  24  0.942   8  0.857   0.835 Y  0.570      SignalP-noTM
ABE60322.1            0.153  69  0.130  69  0.121  57  0.073   0.109 N  0.510      SignalP-TM
ABE60323.1            0.246  65  0.110  65  0.104   1  0.054   0.089 N  0.510      SignalP-TM
ABE60324.1            0.181  31  0.151  31  0.226  26  0.120   0.136 N  0.570      SignalP-noTM
ABE60325.1            0.122  70  0.109  70  0.118  42  0.090   0.100 N  0.570      SignalP-noTM
ABE60326.1            0.166  52  0.237  24  0.592   4  0.433   0.329 N  0.570      SignalP-noTM
ABE60327.1            0.145  33  0.123  33  0.133  30  0.093   0.108 N  0.570      SignalP-noTM
ABE60328.1            0.144  53  0.115  53  0.124   5  0.096   0.106 N  0.570      SignalP-noTM
ABE60329.1            0.109  41  0.112  11  0.192   1  0.118   0.115 N  0.570      SignalP-noTM
ABE60330.1            0.158  45  0.153  11  0.351   3  0.223   0.186 N  0.570      SignalP-noTM
ABE60331.1            0.107  24  0.111  48  0.128  39  0.090   0.101 N  0.570      SignalP-noTM
ABE60332.1            0.102  49  0.161  12  0.321   4  0.267   0.200 N  0.510      SignalP-TM
ABE60333.1            0.131  20  0.113  20  0.116  13  0.098   0.106 N  0.570      SignalP-noTM
ABE60334.1            0.102  59  0.105  70  0.118  61  0.090   0.098 N  0.570      SignalP-noTM
ABE60335.1            0.107  21  0.154  34  0.260  30  0.191   0.171 N  0.570      SignalP-noTM
ABE60336.1            0.107  17  0.120  41  0.176  33  0.109   0.115 N  0.570      SignalP-noTM
ABE60337.1            0.117  48  0.101  59  0.112  15  0.083   0.093 N  0.570      SignalP-noTM
ABE60338.1            0.127  29  0.133  29  0.205  20  0.135   0.134 N  0.570      SignalP-noTM
ABE60339.1            0.109  58  0.099  29  0.109  22  0.084   0.092 N  0.570      SignalP-noTM
ABE60340.1            0.127  51  0.123  25  0.167  35  0.121   0.122 N  0.510      SignalP-TM
ABE60341.1            0.180  58  0.145  19  0.283   2  0.170   0.157 N  0.570      SignalP-noTM
ABE60342.1            0.132  30  0.101  68  0.113  65  0.077   0.090 N  0.570      SignalP-noTM
ABE60343.1            0.735  47  0.758  47  0.961  36  0.495   0.634 Y  0.570      SignalP-noTM
ABE60344.1            0.114  33  0.159  33  0.322  28  0.174   0.165 N  0.510      SignalP-TM
ABE60345.1            0.115  48  0.103  11  0.195   1  0.097   0.101 N  0.510      SignalP-TM
ABE60346.1            0.140  40  0.120  40  0.122  34  0.096   0.109 N  0.570      SignalP-noTM
ABE60347.1            0.117  16  0.117  16  0.139  11  0.113   0.115 N  0.570      SignalP-noTM
ABE60348.1            0.221  25  0.421  25  0.877   9  0.806   0.602 Y  0.570      SignalP-noTM
ABE60349.1            0.119  10  0.106  38  0.130  19  0.103   0.104 N  0.570      SignalP-noTM
ABE60350.1            0.106  69  0.112  40  0.149  34  0.101   0.107 N  0.570      SignalP-noTM
ABE60351.1            0.343  44  0.217  44  0.377  20  0.175   0.197 N  0.570      SignalP-noTM
ABE60352.1            0.200  51  0.143  51  0.136  20  0.110   0.128 N  0.570      SignalP-noTM
ABE60353.1            0.197  25  0.160  25  0.213  24  0.137   0.149 N  0.570      SignalP-noTM
ABE60354.1            0.194  29  0.196  29  0.460   1  0.239   0.216 N  0.570      SignalP-noTM
ABE60355.1            0.783  24  0.842  24  0.933  20  0.888   0.864 Y  0.570      SignalP-noTM
ABE60356.1            0.222  27  0.140  27  0.214  39  0.077   0.110 N  0.570      SignalP-noTM
ABE60357.1            0.113  25  0.112  46  0.133  43  0.102   0.107 N  0.570      SignalP-noTM
ABE60358.1            0.128  43  0.135  21  0.202  11  0.149   0.142 N  0.570      SignalP-noTM
ABE60359.1            0.107  31  0.108  49  0.123  48  0.086   0.098 N  0.570      SignalP-noTM
ABE60360.1            0.112  46  0.114  11  0.164   4  0.134   0.123 N  0.570      SignalP-noTM
ABE60361.1            0.139  21  0.125  21  0.177  20  0.108   0.117 N  0.570      SignalP-noTM
ABE60362.1            0.528  25  0.381  25  0.402   4  0.289   0.347 N  0.510      SignalP-TM
ABE60363.1            0.265  25  0.184  25  0.342  24  0.115   0.158 N  0.510      SignalP-TM
ABE60364.1            0.131  46  0.145  22  0.226   4  0.181   0.158 N  0.510      SignalP-TM
ABE60365.1            0.137  30  0.197  11  0.456   3  0.395   0.290 N  0.570      SignalP-noTM
ABE60366.1            0.116  20  0.127  11  0.275   2  0.161   0.143 N  0.570      SignalP-noTM
ABE60367.1            0.853  29  0.874  29  0.967  20  0.893   0.883 Y  0.570      SignalP-noTM
ABE60368.1            0.111  21  0.105  21  0.113  14  0.090   0.098 N  0.570      SignalP-noTM
ABE60369.1            0.104  30  0.101  65  0.126  11  0.097   0.099 N  0.570      SignalP-noTM
ABE60370.1            0.115  31  0.164  21  0.329   9  0.227   0.194 N  0.570      SignalP-noTM
ABE60371.1            0.145  30  0.164  30  0.313  22  0.213   0.187 N  0.570      SignalP-noTM
ABE60372.1            0.105  57  0.152  17  0.285  12  0.203   0.176 N  0.570      SignalP-noTM
ABE60373.1            0.181  28  0.195  28  0.334   1  0.219   0.207 N  0.570      SignalP-noTM
ABE60374.1            0.174  19  0.182  19  0.266  15  0.192   0.187 N  0.570      SignalP-noTM
ABE60375.1            0.108  42  0.111  11  0.168   1  0.121   0.116 N  0.570      SignalP-noTM
ABE60376.1            0.109  35  0.110  17  0.149   6  0.117   0.113 N  0.570      SignalP-noTM
ABE60377.1            0.142  32  0.120  32  0.132   1  0.102   0.111 N  0.570      SignalP-noTM
ABE60378.1            0.228  32  0.239  30  0.399   7  0.275   0.253 N  0.510      SignalP-TM
ABE60379.1            0.111  27  0.112  27  0.131  23  0.108   0.110 N  0.570      SignalP-noTM
ABE60380.1            0.128  45  0.115  32  0.162  20  0.118   0.116 N  0.570      SignalP-noTM
ABE60381.1            0.114  61  0.158  11  0.408   2  0.227   0.190 N  0.570      SignalP-noTM
ABE60382.1            0.107  54  0.109  18  0.136  11  0.111   0.110 N  0.570      SignalP-noTM
ABE60383.1            0.124  51  0.100  51  0.097  22  0.074   0.088 N  0.570      SignalP-noTM
ABE60384.1            0.104  48  0.107  35  0.153  32  0.108   0.108 N  0.570      SignalP-noTM
ABE60385.1            0.128  46  0.160  46  0.288  40  0.126   0.144 N  0.570      SignalP-noTM
ABE60386.1            0.151  35  0.106  35  0.115  56  0.080   0.094 N  0.570      SignalP-noTM
ABE60387.1            0.110  34  0.101  46  0.110  35  0.083   0.092 N  0.570      SignalP-noTM
ABE60388.1            0.176  23  0.178  23  0.327   5  0.209   0.192 N  0.570      SignalP-noTM
ABE60389.1            0.129  35  0.193  11  0.470   3  0.362   0.272 N  0.570      SignalP-noTM
ABE60390.1            0.146  21  0.142  21  0.219  10  0.142   0.142 N  0.570      SignalP-noTM
ABE60391.1            0.185  23  0.264  23  0.573   6  0.427   0.324 N  0.510      SignalP-TM
ABE60392.1            0.581  25  0.701  25  0.923  18  0.839   0.766 Y  0.570      SignalP-noTM
ABE60393.1            0.105  27  0.112  49  0.139  42  0.106   0.110 N  0.570      SignalP-noTM
ABE60394.1            0.105  21  0.097  31  0.110  20  0.076   0.088 N  0.570      SignalP-noTM
ABE60395.1            0.119  59  0.118  15  0.183   1  0.132   0.125 N  0.570      SignalP-noTM
ABE60396.1            0.125  34  0.100  34  0.111  19  0.078   0.090 N  0.570      SignalP-noTM
ABE60397.1            0.107  16  0.106  70  0.123  69  0.091   0.099 N  0.570      SignalP-noTM
ABE60398.1            0.134  43  0.121  43  0.159  42  0.114   0.118 N  0.570      SignalP-noTM
ABE60399.1            0.182  43  0.184  11  0.428   1  0.335   0.255 N  0.570      SignalP-noTM
ABE60400.1            0.178  36  0.171  36  0.215   1  0.114   0.150 N  0.510      SignalP-TM
ABE60401.1            0.241  44  0.144  11  0.270   2  0.208   0.174 N  0.570      SignalP-noTM
ABE60402.1            0.148  34  0.113  34  0.116  60  0.083   0.099 N  0.570      SignalP-noTM
ABE60403.1            0.145  43  0.201  26  0.380  15  0.291   0.243 N  0.570      SignalP-noTM
ABE60404.1            0.101  23  0.106  62  0.119  56  0.096   0.102 N  0.570      SignalP-noTM
ABE60405.1            0.170  36  0.250  18  0.665  10  0.470   0.354 N  0.570      SignalP-noTM
ABE60406.1            0.119  51  0.130  11  0.300   1  0.147   0.138 N  0.570      SignalP-noTM
ABE60407.1            0.106  32  0.144  11  0.277   3  0.204   0.172 N  0.570      SignalP-noTM
ABE60408.1            0.191  24  0.155  24  0.194  45  0.117   0.137 N  0.570      SignalP-noTM
ABE60409.1            0.233  56  0.160  56  0.267   7  0.130   0.146 N  0.570      SignalP-noTM
ABE60410.1            0.169  36  0.171  36  0.333  35  0.124   0.149 N  0.570      SignalP-noTM
ABE60411.1            0.176  19  0.213  19  0.475   1  0.297   0.252 N  0.570      SignalP-noTM
ABE60412.1            0.344  23  0.417  23  0.600  16  0.484   0.448 N  0.570      SignalP-noTM
ABE60413.1            0.146  13  0.207  13  0.399  15  0.295   0.240 N  0.510      SignalP-TM
ABE60414.1            0.138  29  0.155  29  0.277   2  0.189   0.171 N  0.570      SignalP-noTM
ABE60415.1            0.105  44  0.106  24  0.128  43  0.094   0.100 N  0.570      SignalP-noTM
ABE60416.1            0.117  30  0.159  11  0.370   1  0.236   0.195 N  0.570      SignalP-noTM
ABE60417.1            0.105  49  0.104  13  0.132   5  0.110   0.106 N  0.570      SignalP-noTM
ABE60418.1            0.102  33  0.103  39  0.127   1  0.097   0.100 N  0.570      SignalP-noTM
ABE60419.1            0.123  35  0.111  35  0.111  68  0.092   0.102 N  0.570      SignalP-noTM
ABE60420.1            0.131  21  0.136  19  0.241  17  0.165   0.149 N  0.570      SignalP-noTM
ABE60421.1            0.165  31  0.200  31  0.392  22  0.190   0.197 N  0.510      SignalP-TM
ABE60422.1            0.323  28  0.289  28  0.468  10  0.313   0.300 N  0.570      SignalP-noTM
ABE60423.1            0.112  38  0.126  12  0.192   1  0.155   0.140 N  0.570      SignalP-noTM
ABE60424.1            0.128  40  0.115  40  0.241   3  0.108   0.112 N  0.570      SignalP-noTM
ABE60425.1            0.183  27  0.275  27  0.529  25  0.365   0.308 N  0.510      SignalP-TM
ABE60426.1            0.103  68  0.105  38  0.148   2  0.092   0.099 N  0.570      SignalP-noTM
ABE60427.1            0.145  36  0.123  12  0.176   3  0.154   0.138 N  0.570      SignalP-noTM
ABE60428.1            0.100  70  0.104  28  0.122  24  0.091   0.098 N  0.570      SignalP-noTM
ABE60429.1            0.181  24  0.199  24  0.346  19  0.229   0.213 N  0.570      SignalP-noTM
ABE60430.1            0.153  22  0.147  22  0.191  16  0.142   0.144 N  0.570      SignalP-noTM
ABE60431.1            0.278  21  0.242  21  0.391   1  0.240   0.241 N  0.570      SignalP-noTM
ABE60432.1            0.122   7  0.124  13  0.196   5  0.154   0.138 N  0.570      SignalP-noTM
ABE60433.1            0.817  24  0.831  24  0.940   7  0.873   0.851 Y  0.570      SignalP-noTM
ABE60434.1            0.133  40  0.129  49  0.176  44  0.097   0.117 N  0.510      SignalP-TM
ABE60435.1            0.116  35  0.119  14  0.161   3  0.143   0.130 N  0.570      SignalP-noTM
ABE60436.1            0.172  32  0.170  32  0.300   1  0.174   0.171 N  0.510      SignalP-TM
ABE60437.1            0.101  39  0.106  69  0.152   9  0.101   0.104 N  0.570      SignalP-noTM
ABE60438.1            0.129  18  0.129  18  0.214  16  0.145   0.137 N  0.570      SignalP-noTM
ABE60439.1            0.110   3  0.101  65  0.117  51  0.087   0.094 N  0.570      SignalP-noTM
ABE60440.1            0.136  51  0.122  51  0.186  50  0.086   0.105 N  0.570      SignalP-noTM
ABE60441.1            0.109  34  0.109  34  0.147   1  0.107   0.108 N  0.570      SignalP-noTM
ABE60442.1            0.181  24  0.226  24  0.593   4  0.360   0.275 N  0.510      SignalP-TM
ABE60443.1            0.129  39  0.127  39  0.194  30  0.116   0.121 N  0.570      SignalP-noTM
ABE60444.1            0.111  38  0.125  11  0.244   1  0.149   0.136 N  0.570      SignalP-noTM
ABE60445.1            0.111  20  0.104  12  0.128   5  0.109   0.106 N  0.570      SignalP-noTM
ABE60446.1            0.792  27  0.780  27  0.955  19  0.849   0.812 Y  0.570      SignalP-noTM
ABE60447.1            0.111  32  0.210  11  0.583   3  0.446   0.321 N  0.570      SignalP-noTM
ABE60448.1            0.823  28  0.891  28  0.982  21  0.936   0.913 Y  0.570      SignalP-noTM
ABE60449.1            0.128  26  0.196  11  0.559   1  0.368   0.259 N  0.510      SignalP-TM
ABE60450.1            0.130  20  0.129  11  0.246   1  0.161   0.141 N  0.510      SignalP-TM
ABE60451.1            0.101  40  0.104  31  0.117  30  0.100   0.102 N  0.570      SignalP-noTM
ABE60452.1            0.214  43  0.158  43  0.236   4  0.138   0.149 N  0.570      SignalP-noTM
ABE60453.1            0.109  24  0.145  18  0.287   1  0.202   0.172 N  0.570      SignalP-noTM
ABE60454.1            0.126  58  0.116  11  0.162   1  0.131   0.123 N  0.570      SignalP-noTM
ABE60455.1            0.338  19  0.532  19  0.929   1  0.860   0.686 Y  0.570      SignalP-noTM
ABE60456.1            0.111  34  0.113  46  0.141  45  0.094   0.104 N  0.570      SignalP-noTM
ABE60457.1            0.104  28  0.105  69  0.126  27  0.098   0.102 N  0.570      SignalP-noTM
ABE60458.1            0.130   7  0.103  13  0.157   4  0.108   0.105 N  0.570      SignalP-noTM
ABE60459.1            0.178  17  0.155  17  0.279  16  0.139   0.147 N  0.570      SignalP-noTM
ABE60460.1            0.135  49  0.107  61  0.120  37  0.085   0.096 N  0.570      SignalP-noTM
ABE60461.1            0.314  23  0.232  23  0.401   1  0.246   0.239 N  0.570      SignalP-noTM
ABE60462.1            0.872  21  0.885  21  0.940  18  0.884   0.884 Y  0.570      SignalP-noTM
ABE60463.1            0.159  34  0.193  11  0.512   4  0.385   0.283 N  0.570      SignalP-noTM
ABE60464.1            0.152  20  0.198  11  0.573   1  0.381   0.266 N  0.510      SignalP-TM
ABE60465.1            0.153  21  0.145  21  0.171   1  0.122   0.136 N  0.510      SignalP-TM
ABE60466.1            0.138  31  0.182  31  0.339   1  0.215   0.194 N  0.510      SignalP-TM
ABE60467.1            0.109  57  0.118  48  0.196  44  0.084   0.105 N  0.510      SignalP-TM
ABE60468.1            0.461  29  0.188  29  0.216   7  0.123   0.164 N  0.510      SignalP-TM
ABE60469.1            0.127  24  0.142  24  0.236   7  0.177   0.158 N  0.570      SignalP-noTM
ABE60470.1            0.191  25  0.205  25  0.363  15  0.222   0.211 N  0.510      SignalP-TM
ABE60471.1            0.158  41  0.134  41  0.157  34  0.088   0.113 N  0.570      SignalP-noTM
ABE60472.1            0.109  42  0.117  12  0.195   6  0.142   0.129 N  0.570      SignalP-noTM
ABE60473.1            0.121  29  0.118  11  0.221   2  0.129   0.123 N  0.570      SignalP-noTM
ABE60474.1            0.184  36  0.133  36  0.129  32  0.074   0.105 N  0.570      SignalP-noTM
ABE60475.1            0.100  69  0.110  36  0.133  32  0.098   0.104 N  0.570      SignalP-noTM
ABE60476.1            0.149  33  0.125  33  0.180  32  0.081   0.108 N  0.510      SignalP-TM
ABE60477.1            0.161  56  0.155  48  0.407   1  0.136   0.146 N  0.570      SignalP-noTM
ABE60478.1            0.160  29  0.141  21  0.192   9  0.133   0.137 N  0.570      SignalP-noTM
ABE60479.1            0.113  43  0.127  43  0.187  34  0.114   0.121 N  0.570      SignalP-noTM
ABE60480.1            0.124  36  0.116  11  0.172   8  0.138   0.126 N  0.570      SignalP-noTM
ABE60481.1            0.172  32  0.155  32  0.280   2  0.177   0.165 N  0.570      SignalP-noTM
ABE60482.1            0.108  26  0.133  30  0.203  24  0.143   0.136 N  0.510      SignalP-TM
ABE60483.1            0.348  25  0.230  25  0.213   1  0.151   0.200 N  0.510      SignalP-TM
ABE60484.1            0.642  25  0.674  25  0.908  18  0.765   0.717 Y  0.570      SignalP-noTM
ABE60485.1            0.726  23  0.795  23  0.954  19  0.878   0.834 Y  0.570      SignalP-noTM
ABE60486.1            0.210  29  0.181  29  0.419  28  0.159   0.173 N  0.510      SignalP-TM
ABE60487.1            0.254  56  0.132  56  0.211   2  0.082   0.114 N  0.510      SignalP-TM
ABE60488.1            0.176  46  0.142  46  0.184   2  0.114   0.129 N  0.570      SignalP-noTM
ABE60489.1            0.110  38  0.116  38  0.207  37  0.102   0.109 N  0.570      SignalP-noTM
ABE60490.1            0.107  30  0.143  11  0.233   6  0.212   0.175 N  0.570      SignalP-noTM
ABE60491.1            0.138  48  0.126  48  0.145  46  0.100   0.113 N  0.570      SignalP-noTM
ABE60492.1            0.120  20  0.131  18  0.234  11  0.134   0.132 N  0.510      SignalP-TM
ABE60493.1            0.603  28  0.488  28  0.537  18  0.427   0.466 N  0.510      SignalP-TM
ABE60494.1            0.450  33  0.595  33  0.935  12  0.816   0.699 Y  0.570      SignalP-noTM
ABE60495.1            0.265  29  0.298  29  0.413  26  0.296   0.297 N  0.510      SignalP-TM
ABE60496.1            0.764  26  0.717  26  0.821  18  0.614   0.669 Y  0.570      SignalP-noTM
ABE60497.1            0.111  38  0.106  38  0.130  37  0.087   0.099 N  0.510      SignalP-TM
ABE60498.1            0.111  25  0.118  11  0.199   1  0.131   0.124 N  0.570      SignalP-noTM
ABE60499.1            0.445  26  0.297  26  0.510  24  0.169   0.237 N  0.570      SignalP-noTM
ABE60500.1            0.286  24  0.496  24  0.963   4  0.891   0.682 Y  0.570      SignalP-noTM
ABE60501.1            0.121  69  0.121  12  0.210   7  0.152   0.136 N  0.570      SignalP-noTM
ABE60502.1            0.240  30  0.152  12  0.285   1  0.236   0.183 N  0.510      SignalP-TM
ABE60503.1            0.162  41  0.135  41  0.195   9  0.117   0.127 N  0.570      SignalP-noTM
ABE60504.1            0.103  25  0.105  63  0.119  48  0.084   0.095 N  0.570      SignalP-noTM
ABE60505.1            0.341  22  0.182  22  0.112  18  0.093   0.140 N  0.570      SignalP-noTM
ABE60506.1            0.298  42  0.247  42  0.342  34  0.117   0.199 N  0.510      SignalP-TM
ABE60507.1            0.107  22  0.103  32  0.116  41  0.093   0.098 N  0.570      SignalP-noTM
ABE60508.1            0.107  30  0.108  31  0.133  28  0.092   0.100 N  0.570      SignalP-noTM
ABE60509.1            0.175  25  0.171  25  0.230  14  0.151   0.162 N  0.570      SignalP-noTM
ABE60510.1            0.106  18  0.103  48  0.145  42  0.084   0.094 N  0.570      SignalP-noTM
ABE60511.1            0.115  26  0.107  45  0.126  24  0.095   0.101 N  0.570      SignalP-noTM
ABE60512.1            0.126  18  0.214  18  0.455  15  0.348   0.277 N  0.570      SignalP-noTM
ABE60513.1            0.836  23  0.847  23  0.948  19  0.849   0.848 Y  0.570      SignalP-noTM
ABE60514.1            0.152  25  0.242  25  0.556  13  0.362   0.298 N  0.570      SignalP-noTM
ABE60515.1            0.205  22  0.170  22  0.258   8  0.160   0.165 N  0.570      SignalP-noTM
ABE60516.1            0.181  22  0.119  22  0.197   1  0.094   0.107 N  0.570      SignalP-noTM
ABE60517.1            0.222  35  0.219  35  0.378  32  0.176   0.199 N  0.570      SignalP-noTM
ABE60518.1            0.106  21  0.124  11  0.300   1  0.137   0.130 N  0.570      SignalP-noTM
ABE60519.1            0.186  33  0.132  33  0.172  42  0.072   0.110 N  0.510      SignalP-TM
ABE60520.1            0.103  18  0.125  11  0.217   1  0.147   0.135 N  0.570      SignalP-noTM
ABE60521.1            0.106  66  0.117  12  0.152   9  0.138   0.127 N  0.570      SignalP-noTM
ABE60522.1            0.195  23  0.385  23  0.907  21  0.704   0.535 N  0.570      SignalP-noTM
ABE60523.1            0.133  41  0.143  41  0.192  31  0.136   0.140 N  0.570      SignalP-noTM
ABE60524.1            0.137  53  0.118  12  0.165  10  0.141   0.129 N  0.570      SignalP-noTM
ABE60525.1            0.155  42  0.136  42  0.215   9  0.133   0.134 N  0.570      SignalP-noTM
ABE60526.1            0.339  47  0.501  47  0.847  42  0.503   0.502 N  0.570      SignalP-noTM
ABE60527.1            0.115  30  0.106  30  0.115  57  0.089   0.098 N  0.570      SignalP-noTM
ABE60528.1            0.505  31  0.542  31  0.731  23  0.508   0.526 N  0.570      SignalP-noTM
ABE60529.1            0.109  52  0.130  11  0.241   5  0.177   0.152 N  0.570      SignalP-noTM
ABE60530.1            0.122  46  0.107  12  0.153   9  0.119   0.112 N  0.570      SignalP-noTM
ABE60531.1            0.318  18  0.285  18  0.296  17  0.243   0.265 N  0.570      SignalP-noTM
ABE60532.1            0.107  29  0.111  18  0.145   8  0.120   0.115 N  0.570      SignalP-noTM
ABE60533.1            0.503  20  0.240  20  0.186   3  0.126   0.187 N  0.570      SignalP-noTM
ABE60534.1            0.143  24  0.149  24  0.334  21  0.159   0.154 N  0.570      SignalP-noTM
ABE60535.1            0.107  53  0.102  37  0.125   3  0.090   0.096 N  0.570      SignalP-noTM
ABE60536.1            0.147  52  0.148  19  0.330   1  0.183   0.165 N  0.570      SignalP-noTM
ABE60537.1            0.142   8  0.102  48  0.113  41  0.089   0.096 N  0.570      SignalP-noTM
ABE60538.1            0.117  63  0.144  11  0.302   3  0.202   0.171 N  0.570      SignalP-noTM
ABE60539.1            0.111  31  0.117  12  0.177   1  0.135   0.126 N  0.570      SignalP-noTM
ABE60540.1            0.672  35  0.669  35  0.948  20  0.772   0.717 Y  0.570      SignalP-noTM
ABE60541.1            0.129  22  0.162  22  0.314  17  0.230   0.187 N  0.510      SignalP-TM
ABE60542.1            0.132  43  0.114  11  0.168   1  0.133   0.121 N  0.510      SignalP-TM
ABE60543.1            0.107  57  0.104  57  0.138   1  0.100   0.102 N  0.570      SignalP-noTM
ABE60544.1            0.129  53  0.148  11  0.368   1  0.200   0.172 N  0.570      SignalP-noTM
ABE60545.1            0.134  22  0.149  22  0.212  22  0.155   0.152 N  0.570      SignalP-noTM
ABE60546.1            0.151  39  0.124  39  0.152   8  0.109   0.117 N  0.570      SignalP-noTM
ABE60547.1            0.755  24  0.826  24  0.954  13  0.895   0.858 Y  0.570      SignalP-noTM
ABE60548.1            0.286  52  0.199  52  0.180  48  0.101   0.153 N  0.570      SignalP-noTM
ABE60549.1            0.112  29  0.116  11  0.181   3  0.136   0.125 N  0.570      SignalP-noTM
ABE60550.1            0.148  51  0.122  51  0.161   6  0.116   0.119 N  0.570      SignalP-noTM
ABE60551.1            0.103  10  0.109  52  0.141   9  0.104   0.106 N  0.570      SignalP-noTM
ABE60552.1            0.494  25  0.429  25  0.648   1  0.444   0.435 N  0.510      SignalP-TM
ABE60553.1            0.590  30  0.672  30  0.931  27  0.685   0.678 Y  0.570      SignalP-noTM
ABE60554.1            0.200  46  0.191  46  0.370   1  0.193   0.192 N  0.510      SignalP-TM
ABE60555.1            0.162  18  0.158  18  0.218  16  0.139   0.149 N  0.570      SignalP-noTM
ABE60556.1            0.347  25  0.203  25  0.200  24  0.108   0.168 N  0.510      SignalP-TM
ABE60557.1            0.163  28  0.105  45  0.135  39  0.076   0.095 N  0.510      SignalP-TM
ABE60558.1            0.646  26  0.671  26  0.876  21  0.699   0.684 Y  0.570      SignalP-noTM
ABE60559.1            0.124  34  0.115  34  0.168   4  0.107   0.111 N  0.570      SignalP-noTM
ABE60560.1            0.124  49  0.126  11  0.239   1  0.147   0.136 N  0.570      SignalP-noTM
ABE60561.1            0.173  22  0.143  22  0.189  39  0.116   0.131 N  0.570      SignalP-noTM
ABE60562.1            0.153  47  0.191  33  0.360  29  0.211   0.198 N  0.510      SignalP-TM
ABE60563.1            0.175  24  0.182  21  0.363   3  0.247   0.206 N  0.510      SignalP-TM
ABE60564.1            0.112  24  0.121  14  0.218  13  0.144   0.132 N  0.570      SignalP-noTM
ABE60565.1            0.170  31  0.170  31  0.249  25  0.169   0.170 N  0.570      SignalP-noTM
ABE60566.1            0.105  22  0.104  29  0.124  20  0.089   0.097 N  0.570      SignalP-noTM
ABE60567.1            0.839  25  0.864  25  0.947  19  0.859   0.861 Y  0.570      SignalP-noTM
ABE60568.1            0.189  59  0.160  59  0.231  57  0.100   0.137 N  0.510      SignalP-TM
ABE60569.1            0.430  29  0.258  29  0.200   2  0.157   0.221 N  0.510      SignalP-TM
ABE60570.1            0.672  22  0.697  22  0.880  18  0.718   0.707 Y  0.570      SignalP-noTM
ABE60571.1            0.137  26  0.144  26  0.215  22  0.141   0.143 N  0.570      SignalP-noTM
ABE60572.1            0.167  24  0.176  30  0.355  26  0.172   0.174 N  0.570      SignalP-noTM
ABE60573.1            0.124  26  0.139  12  0.210  10  0.173   0.151 N  0.510      SignalP-TM
ABE60574.1            0.298  23  0.192  23  0.177   6  0.137   0.166 N  0.570      SignalP-noTM
ABE60575.1            0.156  56  0.161  56  0.303  38  0.145   0.153 N  0.570      SignalP-noTM
ABE60576.1            0.241  19  0.231  19  0.278   2  0.221   0.227 N  0.510      SignalP-TM
ABE60577.1            0.123  21  0.150  21  0.266   4  0.192   0.170 N  0.570      SignalP-noTM
ABE60578.1            0.108  38  0.110  38  0.145  36  0.113   0.111 N  0.570      SignalP-noTM
ABE60579.1            0.136  69  0.115  49  0.175  43  0.096   0.106 N  0.570      SignalP-noTM
ABE60580.1            0.175  26  0.137  26  0.159  22  0.109   0.124 N  0.570      SignalP-noTM
ABE60581.1            0.105  70  0.104  31  0.121  35  0.097   0.101 N  0.570      SignalP-noTM
ABE60582.1            0.201  33  0.397  33  0.929  12  0.779   0.577 Y  0.570      SignalP-noTM
ABE60583.1            0.128  27  0.163  15  0.256  10  0.228   0.187 N  0.510      SignalP-TM
ABE60584.1            0.334  23  0.238  23  0.232   3  0.177   0.210 N  0.570      SignalP-noTM
ABE60585.1            0.128   7  0.112  34  0.169  44  0.114   0.112 N  0.570      SignalP-noTM
ABE60586.1            0.116  41  0.118  41  0.146  30  0.102   0.110 N  0.570      SignalP-noTM
ABE60587.1            0.108  25  0.107  11  0.134   5  0.117   0.112 N  0.570      SignalP-noTM
ABE60588.1            0.128  22  0.124  22  0.175  21  0.126   0.125 N  0.570      SignalP-noTM
ABE60589.1            0.138  46  0.163  46  0.283  45  0.113   0.139 N  0.570      SignalP-noTM
ABE60590.1            0.113  22  0.107  38  0.141  35  0.091   0.099 N  0.570      SignalP-noTM
ABE60591.1            0.175  31  0.170  31  0.213  27  0.154   0.164 N  0.510      SignalP-TM
ABE60592.1            0.128  18  0.211  18  0.541   1  0.355   0.279 N  0.570      SignalP-noTM
ABE60593.1            0.111  40  0.108  58  0.133  55  0.088   0.098 N  0.570      SignalP-noTM
ABE60594.1            0.308  24  0.209  24  0.211   1  0.137   0.175 N  0.570      SignalP-noTM
ABE60595.1            0.118  44  0.127  44  0.177   3  0.112   0.120 N  0.570      SignalP-noTM
ABE60596.1            0.119  47  0.106  47  0.147  40  0.085   0.098 N  0.510      SignalP-TM
ABE60597.1            0.171  42  0.122  42  0.111   3  0.086   0.105 N  0.570      SignalP-noTM
ABE60598.1            0.214  34  0.110  11  0.203   3  0.129   0.117 N  0.510      SignalP-TM
ABE60599.1            0.104  44  0.099  52  0.106  46  0.086   0.093 N  0.570      SignalP-noTM
ABE60600.1            0.120  62  0.108  62  0.147   6  0.091   0.100 N  0.570      SignalP-noTM
ABE60601.1            0.121  44  0.121  11  0.178   1  0.145   0.132 N  0.570      SignalP-noTM
ABE60602.1            0.513  43  0.495  43  0.552  39  0.262   0.409 N  0.510      SignalP-TM
ABE60603.1            0.105  53  0.112  43  0.168   6  0.111   0.112 N  0.570      SignalP-noTM
ABE60604.1            0.111  33  0.105  65  0.121  60  0.089   0.097 N  0.570      SignalP-noTM
ABE60605.1            0.128  42  0.117  21  0.174  11  0.116   0.117 N  0.510      SignalP-TM
ABE60606.1            0.139  37  0.119  11  0.180  21  0.144   0.128 N  0.510      SignalP-TM
ABE60607.1            0.360  37  0.502  37  0.897  14  0.722   0.605 Y  0.570      SignalP-noTM
ABE60608.1            0.128  41  0.108  64  0.123  54  0.098   0.103 N  0.570      SignalP-noTM
ABE60609.1            0.166  20  0.121  20  0.144  19  0.081   0.102 N  0.570      SignalP-noTM
ABE60610.1            0.188  40  0.192  40  0.286  38  0.169   0.184 N  0.510      SignalP-TM
ABE60611.1            0.142  41  0.154  29  0.315  10  0.206   0.174 N  0.510      SignalP-TM
ABE60612.1            0.552  32  0.442  32  0.553  29  0.338   0.403 N  0.510      SignalP-TM
ABE60613.1            0.139  44  0.111  44  0.144   3  0.095   0.103 N  0.570      SignalP-noTM
ABE60614.1            0.103  41  0.098  69  0.112  17  0.071   0.088 N  0.510      SignalP-TM
ABE60615.1            0.121  65  0.118  65  0.143  19  0.095   0.107 N  0.570      SignalP-noTM
ABE60616.1            0.101  47  0.121  18  0.173  12  0.138   0.129 N  0.570      SignalP-noTM
ABE60617.1            0.106  28  0.107  34  0.130  31  0.082   0.095 N  0.570      SignalP-noTM
ABE60618.1            0.265  21  0.246  21  0.395   7  0.267   0.254 N  0.510      SignalP-TM
ABE60619.1            0.173  50  0.131  50  0.143   6  0.107   0.120 N  0.570      SignalP-noTM
ABE60620.1            0.135  28  0.125  28  0.221   1  0.125   0.125 N  0.510      SignalP-TM
ABE60621.1            0.281  33  0.490  33  0.965  30  0.629   0.555 N  0.570      SignalP-noTM
ABE60622.1            0.161  20  0.157  11  0.301   3  0.242   0.197 N  0.570      SignalP-noTM
ABE60623.1            0.105  11  0.115  32  0.165  23  0.097   0.106 N  0.570      SignalP-noTM
ABE60624.1            0.109  33  0.105  11  0.135   9  0.111   0.108 N  0.570      SignalP-noTM
ABE60625.1            0.111  60  0.118  11  0.200   1  0.131   0.124 N  0.570      SignalP-noTM
ABE60626.1            0.130  23  0.174  40  0.316  12  0.208   0.190 N  0.570      SignalP-noTM
ABE60627.1            0.150  26  0.121  26  0.128  39  0.093   0.108 N  0.570      SignalP-noTM
ABE60628.1            0.163  22  0.126  22  0.136  20  0.092   0.110 N  0.570      SignalP-noTM
ABE60629.1            0.138  60  0.123  36  0.212  34  0.117   0.120 N  0.570      SignalP-noTM
ABE60630.1            0.126  49  0.102  49  0.114  46  0.088   0.096 N  0.570      SignalP-noTM
ABE60631.1            0.136  40  0.113  40  0.140   2  0.085   0.100 N  0.570      SignalP-noTM
ABE60632.1            0.130  32  0.143  32  0.240   1  0.159   0.149 N  0.510      SignalP-TM
ABE60633.1            0.112  24  0.126  11  0.210   5  0.167   0.141 N  0.510      SignalP-TM
ABE60634.1            0.130  39  0.110  26  0.130  20  0.105   0.108 N  0.510      SignalP-TM
ABE60635.1            0.139  66  0.198  66  0.355  58  0.182   0.192 N  0.510      SignalP-TM
ABE60636.1            0.143  44  0.150  11  0.363   1  0.198   0.172 N  0.570      SignalP-noTM
ABE60637.1            0.120  46  0.188  20  0.417  15  0.280   0.231 N  0.570      SignalP-noTM
ABE60638.1            0.166  25  0.150  42  0.269  41  0.104   0.128 N  0.570      SignalP-noTM
ABE60639.1            0.159  25  0.128  25  0.156  37  0.103   0.117 N  0.570      SignalP-noTM
ABE60640.1            0.117  10  0.100  68  0.103  61  0.086   0.094 N  0.570      SignalP-noTM
ABE60641.1            0.120  36  0.097  70  0.113  59  0.061   0.084 N  0.510      SignalP-TM
ABE60642.1            0.862  24  0.860  24  0.915  20  0.864   0.861 Y  0.570      SignalP-noTM
ABE60643.1            0.194  56  0.160  56  0.216  49  0.114   0.138 N  0.570      SignalP-noTM
ABE60644.1            0.119  60  0.139  24  0.233   6  0.183   0.155 N  0.510      SignalP-TM
ABE60645.1            0.239  34  0.219  34  0.369  27  0.146   0.192 N  0.510      SignalP-TM
ABE60646.1            0.160  22  0.204  22  0.432   1  0.289   0.244 N  0.570      SignalP-noTM
ABE60647.1            0.211  29  0.143  29  0.251   1  0.125   0.134 N  0.570      SignalP-noTM
ABE60648.1            0.124  26  0.115  26  0.137   1  0.103   0.109 N  0.570      SignalP-noTM
ABE60649.1            0.106   3  0.100  58  0.117  13  0.093   0.097 N  0.570      SignalP-noTM
ABE60650.1            0.110  60  0.178  11  0.381   3  0.317   0.243 N  0.570      SignalP-noTM
ABE60651.1            0.172  39  0.141  39  0.138  36  0.097   0.120 N  0.570      SignalP-noTM
ABE60652.1            0.173  58  0.154  11  0.322   1  0.225   0.187 N  0.570      SignalP-noTM
ABE60653.1            0.198  24  0.380  24  0.865  12  0.719   0.505 N  0.510      SignalP-TM
ABE60654.1            0.144  20  0.197  20  0.412  17  0.266   0.229 N  0.570      SignalP-noTM
ABE60655.1            0.589  25  0.646  25  0.868   1  0.758   0.699 Y  0.570      SignalP-noTM
ABE60656.1            0.359  43  0.422  43  0.714  39  0.410   0.416 N  0.570      SignalP-noTM
ABE60657.1            0.156  26  0.271  32  0.640  25  0.408   0.322 N  0.510      SignalP-TM
ABE60658.1            0.152  52  0.136  62  0.200  58  0.098   0.122 N  0.510      SignalP-TM
ABE60659.1            0.144  52  0.118  11  0.178   1  0.136   0.127 N  0.570      SignalP-noTM
ABE60660.1            0.170  38  0.178  38  0.328   8  0.214   0.191 N  0.510      SignalP-TM
ABE60661.1            0.150  45  0.132  26  0.188   1  0.122   0.127 N  0.570      SignalP-noTM
ABE60662.1            0.101  23  0.175  11  0.396   3  0.310   0.239 N  0.570      SignalP-noTM
ABE60663.1            0.113  27  0.113  52  0.158   4  0.105   0.109 N  0.570      SignalP-noTM
