# Supplementary material for: Comparative Genomics Reveals Evidence of Genome Reduction and High Extracellular Protein Degradation Potential in Kangiella
Source: Front Microbiol. 2018 Jun 7;9:1224. doi: 10.3389/fmicb.2018.01224 (PMC6000758; doi:10.3389/fmicb.2018.01224)
Supplement: MATERIAL S3 — Peptidase genes predicted with MEROPS batch BLAST and SignalP prediction of 23 genomes corresponding to Supplementary Table S8. [file Data_Sheet_3.ZIP › Supplementary material 3/Gynuella_sunshinyii_YC6258.merops.batch_blastp.txt]

AJQ92076.1	T02	6-300	T185		MER0017326	22-300	3.40e-55
AJQ92134.1	M38	64-317	D316	H71, H73, I182K, E217H, H226	MER0037714	75-331	1.60e-44
AJQ92258.1	C26	5-209	C84, H193, E195		MER0065588	2-194	3.90e-37
AJQ92351.1	C26	224-366	C266, H350, E352		MER0115185	227-369	2.60e-72
AJQ92367.1	P01	340-420	<S/T		MER0397096	269-351	8.40e-06
AJQ92401.1	M24B	299-553	H376, H466, H479	D396, D407, H470, E503, E517	MER0014518	315-571	2.40e-62
AJQ92457.1	C44	2-233	C2		MER0003327	2-233	6.20e-80
AJQ92467.1	M50B	108-211	E152	H151, H155, >D	MER0004466	12-112	1.30e-05
AJQ92468.1	S54	140-296	S218, H281		MER0017194	48-214	6.30e-23
AJQ92474.1	S14	14-185	S91, H116, D165		MER0000474	33-205	9.90e-36
AJQ92486.1	S33	9-130	S113, >D, >H		MER0033247	22-138	3.30e-09
AJQ92486.1	S09C	30-111	T108S, >D, >H		MER0066189	19-98	1.70e-05
AJQ92528.1	I87	200-330			MER0192051	149-279	5.10e-07
AJQ92570.1	M38	51-359	Q300D	Q59H, N61H, H164K, H192, H213	MER0033184	63-383	1.80e-39
AJQ92630.1	M24A	2-256	H78	D96, D107, H170, E203, E237	MER0001243	3-254	9.90e-72
AJQ92633.1	S54	27-176	S111, H163		MER0015475	78-228	2.30e-22
AJQ92686.1	S09X	66-174	S144, >D, >H		MER0033274	643-755	3.20e-20
AJQ92726.1	N06	7-347	N269		MER0123660	4-341	5.20e-39
AJQ92760.1	M03A	1-669	E460	H459, H463, E489	MER0001161	1-679	7.20e-225
AJQ92827.1	I39	608-1299			MER0034541	648-1332	5.40e-111
AJQ92835.1	M04	222-526	E381, H468	H380, H384, E409	MER0024591	219-514	2.10e-88
AJQ92853.1	S26A	111-228	S121, K163		MER0013626	38-169	1.40e-13
AJQ92857.1	M26	776-902	>E	>H, >H	MER0001173	753-887	3.40e-06
AJQ92887.1	M20C	10-480	D79, E146	H77, D116, E147, D170, H458	MER0047723	10-481	1.70e-92
AJQ92918.1	S33	12-246	S157, >D, >H		MER0044357	27-251	7.00e-43
AJQ92918.1	S33	261-359	<S, D322, H355		MER0044357	340-434	9.70e-14
AJQ92998.1	M48C	91-250	E145	H144, H148, E193	MER0042387	76-243	1.50e-21
AJQ93027.1	S09X	59-268	S138, D220, H262		MER0034665	92-310	2.10e-27
AJQ93066.1	S09X	82-425	S190, E316D, H413		MER0030934	78-411	1.30e-56
AJQ93085.1	T01B	2-172	T2		MER0001627	2-172	2.50e-70
AJQ93103.1	C44	15-381	C15		MER0198917	37-407	7.80e-73
AJQ93259.1	M23B	161-393	H373	H294, D298, H375	MER0003380	183-413	8.70e-54
AJQ93271.1	U32	32-286			MER0037246	38-295	9.70e-51
AJQ93272.1	U32	24-196			MER0013876	31-195	3.10e-15
AJQ93272.1	U32	249-293			MER0003242	148-192	5.30e-05
AJQ93317.1	M32	7-499	E266	H265, H269, E295	MER0015184	9-502	1.10e-102
AJQ93430.1	T03	7-519	T334		MER0223926	14-523	3.40e-72
AJQ93433.1	M20X	33-412	D92, E135	H90, D101, E136, H386	MER0026469	24-408	1.70e-50
AJQ93449.1	C40	51-159	C71, H122, H134		MER0004035	74-183	7.10e-28
AJQ93465.1	S08A	267-730	D276, H344, N450, S673		MER0015438	137-613	8.40e-64
AJQ93496.1	M19	8-327		H9, Q11D, Q95E, H161, H182	MER0013479	1-320	1.20e-165
AJQ93544.1	M24B	171-433	H243, Y350H, H361	D260, D271, H354, E384, E408	MER0001244	172-432	1.50e-68
AJQ93653.1	M67B	19-125	Q30E	H85, H87, D98	MER0053209	21-128	1.50e-06
AJQ93747.1	S08A	129-473	D178, H239, X344N, S419		MER0002562	142-492	9.20e-98
AJQ93757.1	S12	145-335	S145, K148, Y246		MER0281397	65-262	4.60e-12
AJQ93860.1	S09B	173-215	<S, D183, H215		MER0058228	679-721	5.20e-05
AJQ93861.1	I51	48-120			MER0028934	48-118	9.80e-17
AJQ93879.1	S16	187-457	G369S, R412		MER0014135	206-476	2.00e-110
AJQ93924.1	S09C	1-125	S22, D100, H125		MER0107796	50-172	6.60e-18
AJQ94031.1	M23B	255-375	G357H	L283D, Y359H	MER0005300	289-409	6.80e-24
AJQ94032.1	S41A	198-368	S300, K325		MER0001425	191-362	5.70e-53
AJQ94032.1	S01C	87-214	<H, <D, <S		MER0001372	256-388	9.50e-07
AJQ94133.1	M12A	99-281	E187	H186, H190, H196	MER0001122	101-291	5.90e-38
AJQ94178.1	P01	25-63	<S/T		MER0079705	294-331	2.20e-05
AJQ94214.1	A08	44-150	D110, D138		MER0001313	48-153	7.30e-13
AJQ94307.1	M38	57-320	D320	H64, H66, S182K, R223H, H232	MER0037714	75-330	5.10e-14
AJQ94347.1	T03	46-578	T399		MER0001978	50-579	4.00e-77
AJQ94370.1	M48B	119-337	E180	H179, H183, E265	MER0002637	80-286	4.20e-15
AJQ94376.1	I87	116-293			MER0191412	147-334	3.50e-40
AJQ94377.1	I87	7-342			MER0192051	21-358	4.40e-70
AJQ94411.1	C56	29-124	A76E, C103, A104H		MER0010992	30-127	5.00e-18
AJQ94437.1	M23B	164-268	H254	H175, D179, H256	MER0003380	303-407	1.40e-26
AJQ94439.1	T05	191-407	T191		MER0011829	215-441	3.10e-45
AJQ94442.1	A24A	57-280	D148, D212		MER0000870	58-281	5.60e-68
AJQ94500.1	C26	11-240	C87, H181, E183		MER0045886	14-236	4.90e-50
AJQ94517.1	S11	38-386	S65, K68, S125		MER0000450	42-398	3.40e-89
AJQ94526.1	S33	11-251	S83, N174D, H233		MER0031610	67-314	1.60e-48
AJQ94536.1	S01C	93-427	H109, D139, S211		MER0001372	92-422	3.30e-68
AJQ94538.1	S26A	155-236	S168, K223		MER0000589	78-159	1.60e-28
AJQ94538.1	S26A	270-346	<S, <K		MER0000589	228-306	7.30e-13
AJQ94561.1	M23B	126-279	I260H	A175H, D184, H262	MER0015415	442-608	2.70e-23
AJQ94627.1	M48C	88-254	E132	H131, H135, E196	MER0031491	93-258	1.70e-26
AJQ94648.1	M23B	168-253	H248	H168, D172, D250H	MER0013541	297-381	4.10e-20
AJQ94672.1	M24A	1-257	H79	D97, D108, H171, E204, E235	MER0001243	1-257	9.50e-102
AJQ94680.1	M50B	18-192	E19	H18, H22, >D	MER0004480	22-200	4.30e-51
AJQ94680.1	M50B	275-405	<E	<H, <H, >D	MER0004480	206-335	2.70e-32
AJQ94692.1	C26	284-541	C378, H516, E518		MER0065554	285-540	8.30e-101
AJQ94725.1	M28E	163-405	D220, E271	H218, D237, E272, D299, H377	MER0004514	145-391	1.40e-81
AJQ94787.1	C26	55-228	C89, Q206H, E208		MER0437468	369-552	2.00e-07
AJQ94793.1	C82A	24-119	H112, >C		MER0152590	46-142	3.20e-13
AJQ94903.1	S33	9-224	S69, D189, H217		MER0034563	15-239	4.60e-08
AJQ94912.1	M48C	89-244	E134	H133, H137, E191	MER0026552	310-458	4.60e-25
AJQ94979.1	M06	130-292	E226	H225, H229, D236	MER0001164	160-335	1.60e-07
AJQ94980.1	S54	43-181	S116, H175		MER0015462	53-183	1.40e-08
AJQ94995.1	C44	2-236	C2		MER0011806	87-308	1.10e-37
AJQ95104.1	S09B	515-728	S632, D696, H728		MER0011413	873-1091	7.10e-12
AJQ95108.1	M48B	158-314	E178	H177, H181, E261	MER0002637	120-275	5.90e-05
AJQ95156.1	M15B	148-278	E271	H220, D226, H274	MER0013458	22-160	2.80e-05
AJQ95176.1	S33	4-235	S103, D200, >H		MER0036115	21-256	1.10e-21
AJQ95218.1	S33	117-312	S179, D310, >H		MER0036047	60-241	4.60e-13
AJQ95221.1	M38	57-372	R325D	H68, H70, D208K, K236H, S243H	MER0033186	76-392	9.90e-53
AJQ95242.1	M01	219-428	E304, Y387	H303, H307, E326	MER0001001	212-421	4.30e-85
AJQ95275.1	C26	19-196	C96, H183, E185		MER0043475	23-205	1.00e-22
AJQ95312.1	S33	87-217	C182S, >D, >H		MER0036057	52-170	7.70e-05
AJQ95315.1	S49B	106-279	X161S, S183, K213		MER0321345	93-265	1.50e-19
AJQ95413.1	S49B	117-301	S166, S188, K218		MER0001300	129-313	5.00e-71
AJQ95433.1	S24	85-198	S119, K156		MER0000569	85-198	7.60e-36
AJQ95532.1	I87	25-316			MER0191412	21-326	1.60e-29
AJQ95533.1	I87	44-249			MER0192051	149-353	6.90e-41
AJQ95696.1	S09B	162-261	S233, >D, >H		MER0005196	527-632	2.80e-05
AJQ95772.1	S09C	52-123	S95, >D, >H		MER0031558	195-269	1.80e-05
AJQ95781.1	M16C	59-533	E65, E138	H62, H66, E163	MER0015270	88-559	1.80e-84
AJQ95826.1	S33	29-172	S105, >D, >H		MER0035973	56-194	6.60e-06
AJQ95848.1	S16	533-774	S675, K718		MER0000485	537-778	2.30e-92
AJQ95850.1	S14	15-221	X126S, H151, D200		MER0000474	2-206	3.50e-78
AJQ95859.1	S08A	448-502	<D, <H, <N, E452S		MER0000329	337-393	6.30e-06
AJQ95865.1	S08A	421-465	<D, <H, <N, <S		MER0000329	349-393	1.10e-05
AJQ95976.1	C56	28-180	E91, C117, H118		MER0014721	160-313	1.40e-47
AJQ95978.1	C56	1052-1147	A1062E, F1097C, S1098H		MER0042827	1072-1167	1.70e-27
AJQ95980.1	S01A	30-284	H74, D124, S233		MER0011323	400-634	2.10e-29
AJQ95990.1	S33	4-317	S133, D258, H287		MER0059846	18-339	1.20e-44
AJQ95990.1	S09X	52-152	S133, >D, >H		MER0031565	31-132	2.20e-06
AJQ95991.1	S16	565-797	S705, K748		MER0000495	705-947	9.30e-58
AJQ95992.1	S09X	114-458	S233, N352D, H446		MER0030934	79-411	2.60e-40
AJQ96127.1	S66	25-358	S127, E255, H328		MER0016185	16-341	6.50e-33
AJQ96161.1	M23B	52-141	H134	H53, D57, H136	MER0025070	203-299	2.10e-12
AJQ96223.1	S09X	6-279	S150, D226, H259		MER0061081	4-276	2.40e-96
AJQ96230.1	M03B	311-596	E410	H409, H413, E437	MER0001163	290-571	3.10e-60
AJQ96239.1	S33	14-269	S109, D236, H265		MER0059846	54-312	3.10e-41
AJQ96239.1	S09X	3-143	S109, >D, >H		MER0031569	1-144	4.30e-08
AJQ96263.1	M38	4-383	D309	Q60H, H62, K146, Y192H, H236	MER0030136	10-404	6.60e-18
AJQ96295.1	S45	240-762	S240		MER0003339	239-747	2.40e-26
AJQ96311.1	N06	9-348	A264N		MER0181656	7-346	2.70e-61
AJQ96376.1	U32	12-194			MER0003855	27-210	6.00e-40
AJQ96376.1	U32	240-332			MER0003855	212-306	1.70e-14
AJQ96392.1	M18	2-262	D85, >E	H83, D235, >E, >D, >H	MER0015303	62-337	1.70e-52
AJQ96392.1	M18	278-423	<D, <E	<H, <D, <E, D307, H401	MER0024893	406-556	8.70e-17
AJQ96394.1	C26	2-164	C94, >H, >E		MER0045094	13-162	4.50e-40
AJQ96394.1	C26	184-217	<C, H200, E202		MER0044622	181-214	5.80e-08
AJQ96397.1	C26	26-190	C79, H173, E175		MER0043394	26-185	1.30e-54
AJQ96452.1	M38	62-306	D306	H69, H71, E176K, K209H, H218	MER0037714	75-330	2.00e-24
AJQ96490.1	S33	49-298	S112, D250, H277		MER0003537	43-292	1.20e-42
AJQ96490.1	S09X	59-140	S112, >D, >H		MER0033245	101-180	3.80e-08
AJQ96492.1	S33	17-283	S109, D249, H276		MER0003537	18-278	1.20e-46
AJQ96498.1	S01C	98-362	H115, D145, S218		MER0001372	91-358	2.00e-53
AJQ96546.1	C44	2-162	C2		MER0034539	2-164	1.40e-30
AJQ96550.1	S09X	168-253	S172, D220, H251		MER0065576	107-193	1.10e-05
AJQ96596.1	M26	211-430	>E	>H, >H	MER0014973	706-929	4.60e-07
AJQ96621.1	M16A	31-232	E95, E166	H92, H96, E173	MER0015259	5-214	2.40e-51
AJQ96621.1	M16A	476-657			MER0046821	500-677	3.70e-26
AJQ96621.1	M16X	708-890	A761E, Q832E	S758H, I762H, N840E	MER0005841	10-201	8.90e-12
AJQ96670.1	C46	278-368	<C, T343, H346		MER0011715	292-382	4.30e-05
AJQ96673.1	C46	2576-2696	<C, T2641, H2644		MER0005834	395-524	1.70e-05
AJQ96678.1	M38	89-436	D361	H135, H137, K218, H273, H321	MER0004801	88-434	5.70e-142
AJQ96691.1	M26	116-366	>E	>H, >H	MER0093787	788-1034	8.40e-05
AJQ96728.1	N06	1-77	<N		MER0181656	266-344	8.80e-07
AJQ96736.1	M75	29-418			MER0042581	58-446	9.10e-132
AJQ96749.1	M17	41-488	K273, R347	K261, D266, D284, D343, E345	MER0001236	43-496	7.30e-121
AJQ96752.1	M20A	5-174	D68, E133	H66, D99, E134, E162, >H	MER0001272	6-174	3.00e-56
AJQ96752.1	M20A	288-375	<D, <E	<H, <D, <E, <D/E, >H	MER0001272	179-266	2.20e-27
AJQ96789.1	S33	423-541	S512, >D, >H		MER0036069	61-180	1.90e-06
AJQ96794.1	S33	66-111	>S, >D, >H		MER0036115	36-80	6.80e-05
AJQ96849.1	S33	1-242	S85, T212D, H240		MER0017193	14-260	7.30e-05
AJQ96859.1	S45	238-753	S238		MER0003339	239-754	4.00e-30
AJQ96875.1	S16	537-754	X650S, K693		MER0003018	323-542	9.30e-55
AJQ96894.1	M48B	82-285	E144	H143, H147, E224	MER0002637	78-286	1.20e-63
AJQ96905.1	I87	35-285			MER0192051	97-335	1.50e-22
AJQ96906.1	I87	96-290			MER0191412	135-329	3.30e-32
AJQ96907.1	I87	350-549			MER0192051	150-349	7.10e-13
AJQ96955.1	C56	84-188	L106E, C133, H134		MER0031431	89-198	1.40e-13
AJQ97002.1	M04	224-508	E359, H441	H358, H362, E382	MER0029943	188-472	4.10e-134
AJQ97028.1	I39	1631-2437			MER0034541	755-1566	3.80e-49
AJQ97028.1	I39	1168-1513			MER0034541	281-618	5.90e-27
AJQ97071.1	S33	62-295	S183, >D, >H		MER0000441	103-351	3.20e-07
AJQ97090.1	M12A	111-292	E192	H191, H195, H201	MER0005124	157-344	7.60e-36
AJQ97104.1	S54	152-326	S267, H326		MER0017194	14-196	1.40e-16
AJQ97138.1	S09X	74-187	S157, >D, >H		MER0034960	107-221	5.50e-18
AJQ97149.1	S33	61-225	S67, D195, H218		MER0034563	80-239	1.10e-30
AJQ97152.1	S45	389-727	<S		MER0003339	403-753	6.40e-17
AJQ97172.1	M79	449-531			MER0056047	261-338	2.70e-06
AJQ97218.1	M28A	281-505	D302, E344	H300, D312, E345, D373, H471	MER0037181	130-345	1.70e-56
AJQ97218.1	M28A	70-122	>D, >E	>H, >D, >E, >D/E, >H	MER0037181	72-124	5.60e-07
AJQ97283.1	M41	368-638	E421	H420, H424, D498	MER0001620	365-644	1.10e-89
AJQ97306.1	M38	1-392	D313	H56, H58, K147, T196H, H236	MER0015112	8-405	1.40e-117
AJQ97307.1	M20X	22-399	D85, E128	H83, D94, E129, H381	MER0026469	20-400	7.40e-51
AJQ97343.1	S08A	118-411	D156, X189H, N276, S341		MER0000325	128-423	1.60e-84
AJQ97401.1	S54	6-144	S91, H144		MER0015459	204-339	5.40e-26
AJQ97558.1	S09X	52-269	S177, D233, H263		MER0061102	157-386	6.70e-21
AJQ97610.1	M23B	221-390	H367	H286, D290, H369	MER0069741	226-396	4.10e-45
AJQ97720.1	M35	227-352	E305	H304, H308, D317	MER0003446	219-344	2.40e-47
AJQ97725.1	S33	4-315	S110, D265, H293		MER0000431	1-309	6.00e-76
AJQ97738.1	M75	6-189			MER0042581	8-213	5.60e-16
AJQ97796.1	M26	151-331	>E	>H, >H	MER0014973	760-936	4.10e-06
AJQ97966.1	M19	402-482		<H, <D, <E, H425, H450	MER0011343	874-946	6.50e-06
