# Supplementary material for: Comparative Genomics Reveals Evidence of Genome Reduction and High Extracellular Protein Degradation Potential in Kangiella
Source: Front Microbiol. 2018 Jun 7;9:1224. doi: 10.3389/fmicb.2018.01224 (PMC6000758; doi:10.3389/fmicb.2018.01224)
Supplement: MATERIAL S3 — Peptidase genes predicted with MEROPS batch BLAST and SignalP prediction of 23 genomes corresponding to Supplementary Table S8. [file Data_Sheet_3.ZIP › Supplementary material 3/Gynuella_sunshinyii_YC6258.signalP.txt]

# SignalP-4.1 gram- predictions
# name                     Cmax  pos  Ymax  pos  Smax  pos  Smean   D     ?  Dmaxcut    Networks-used
AJQ92057.1             0.107  22  0.128  12  0.210   4  0.168   0.147 N  0.570      SignalP-noTM
AJQ92058.1             0.110  26  0.105  11  0.168   1  0.103   0.104 N  0.570      SignalP-noTM
AJQ92059.1             0.116  41  0.118  41  0.165  39  0.106   0.112 N  0.570      SignalP-noTM
AJQ92060.1             0.105  23  0.110  11  0.168   3  0.125   0.117 N  0.570      SignalP-noTM
AJQ92061.1             0.121  54  0.129  11  0.205   1  0.163   0.145 N  0.570      SignalP-noTM
AJQ92062.1             0.104  27  0.103  27  0.116  29  0.088   0.096 N  0.570      SignalP-noTM
AJQ92063.1             0.107  28  0.112  28  0.137  21  0.103   0.108 N  0.570      SignalP-noTM
AJQ92064.1             0.161  23  0.155  23  0.281   2  0.168   0.161 N  0.570      SignalP-noTM
AJQ92065.1             0.107  61  0.110  27  0.140  20  0.095   0.103 N  0.570      SignalP-noTM
AJQ92066.1             0.109  22  0.115  17  0.179  12  0.114   0.115 N  0.570      SignalP-noTM
AJQ92067.1             0.123  27  0.190  11  0.473   2  0.370   0.274 N  0.570      SignalP-noTM
AJQ92068.1             0.126  55  0.108  55  0.128  53  0.084   0.097 N  0.570      SignalP-noTM
AJQ92069.1             0.187  22  0.156  22  0.225   1  0.142   0.150 N  0.570      SignalP-noTM
AJQ92070.1             0.131  37  0.114  11  0.161   1  0.132   0.121 N  0.510      SignalP-TM
AJQ92071.1             0.105  32  0.099  19  0.122  10  0.087   0.093 N  0.570      SignalP-noTM
AJQ92072.1             0.133  22  0.161  11  0.395   1  0.249   0.193 N  0.510      SignalP-TM
AJQ92073.1             0.179  21  0.372  21  0.892  17  0.609   0.483 N  0.570      SignalP-noTM
AJQ92074.1             0.114  31  0.108  55  0.128  52  0.097   0.103 N  0.570      SignalP-noTM
AJQ92075.1             0.123  55  0.120  55  0.172   4  0.115   0.118 N  0.570      SignalP-noTM
AJQ92076.1             0.120  20  0.164  17  0.346  14  0.244   0.202 N  0.570      SignalP-noTM
AJQ92077.1             0.163  25  0.155  25  0.210  21  0.132   0.144 N  0.570      SignalP-noTM
AJQ92078.1             0.102  47  0.097  34  0.124   1  0.087   0.092 N  0.570      SignalP-noTM
AJQ92079.1             0.248  31  0.422  31  0.864  21  0.675   0.541 N  0.570      SignalP-noTM
AJQ92080.1             0.117  29  0.158  17  0.325  12  0.237   0.195 N  0.570      SignalP-noTM
AJQ92081.1             0.110  24  0.130  11  0.282   1  0.154   0.141 N  0.570      SignalP-noTM
AJQ92082.1             0.125  27  0.145  11  0.321   3  0.198   0.170 N  0.570      SignalP-noTM
AJQ92083.1             0.102  27  0.109  47  0.130  21  0.099   0.104 N  0.570      SignalP-noTM
AJQ92084.1             0.113  64  0.103  34  0.127   2  0.096   0.100 N  0.570      SignalP-noTM
AJQ92085.1             0.122  52  0.110  52  0.138  46  0.085   0.098 N  0.570      SignalP-noTM
AJQ92086.1             0.123  27  0.107  27  0.113  39  0.085   0.096 N  0.570      SignalP-noTM
AJQ92087.1             0.134  33  0.135  14  0.230   6  0.182   0.157 N  0.570      SignalP-noTM
AJQ92088.1             0.421  24  0.617  24  0.976  16  0.921   0.760 Y  0.570      SignalP-noTM
AJQ92089.1             0.107  42  0.159  17  0.296   9  0.242   0.189 N  0.510      SignalP-TM
AJQ92090.1             0.213  35  0.231  35  0.511  14  0.297   0.255 N  0.510      SignalP-TM
AJQ92091.1             0.146  40  0.117  40  0.153   1  0.099   0.108 N  0.570      SignalP-noTM
AJQ92092.1             0.254  20  0.434  20  0.893  14  0.723   0.569 N  0.570      SignalP-noTM
AJQ92093.1             0.145  48  0.133  22  0.202  12  0.139   0.136 N  0.570      SignalP-noTM
AJQ92094.1             0.135  39  0.131  39  0.159   4  0.116   0.125 N  0.510      SignalP-TM
AJQ92095.1             0.144  46  0.125  46  0.194   1  0.110   0.118 N  0.570      SignalP-noTM
AJQ92096.1             0.610  20  0.652  20  0.852  18  0.701   0.675 Y  0.570      SignalP-noTM
AJQ92097.1             0.162  19  0.105  49  0.123  41  0.080   0.093 N  0.570      SignalP-noTM
AJQ92098.1             0.116  34  0.120  16  0.178   7  0.141   0.130 N  0.570      SignalP-noTM
AJQ92099.1             0.108   6  0.101  11  0.134   5  0.107   0.103 N  0.510      SignalP-TM
AJQ92100.1             0.106  33  0.098  65  0.114   8  0.089   0.094 N  0.570      SignalP-noTM
AJQ92101.1             0.112  69  0.133  22  0.214  21  0.165   0.145 N  0.510      SignalP-TM
AJQ92102.1             0.129  53  0.115  53  0.163  49  0.096   0.106 N  0.570      SignalP-noTM
AJQ92103.1             0.128  27  0.165  27  0.402  24  0.212   0.187 N  0.570      SignalP-noTM
AJQ92104.1             0.100  12  0.101  29  0.120  20  0.088   0.095 N  0.570      SignalP-noTM
AJQ92105.1             0.106  25  0.109  30  0.148   6  0.110   0.109 N  0.510      SignalP-TM
AJQ92106.1             0.105  40  0.111  18  0.139   9  0.110   0.110 N  0.510      SignalP-TM
AJQ92107.1             0.241  26  0.450  23  0.950  15  0.867   0.646 Y  0.570      SignalP-noTM
AJQ92108.1             0.751  30  0.805  30  0.933  26  0.830   0.817 Y  0.570      SignalP-noTM
AJQ92109.1             0.102   7  0.105  64  0.128  53  0.090   0.098 N  0.570      SignalP-noTM
AJQ92110.1             0.110  35  0.130  11  0.210   4  0.174   0.146 N  0.510      SignalP-TM
AJQ92111.1             0.161  42  0.156  42  0.245  41  0.115   0.137 N  0.570      SignalP-noTM
AJQ92112.1             0.171  45  0.131  45  0.131  16  0.107   0.119 N  0.570      SignalP-noTM
AJQ92113.1             0.102  35  0.104  35  0.139   8  0.101   0.103 N  0.570      SignalP-noTM
AJQ92114.1             0.195  24  0.171  24  0.214   4  0.170   0.171 N  0.570      SignalP-noTM
AJQ92115.1             0.152  48  0.164  48  0.245  47  0.149   0.157 N  0.570      SignalP-noTM
AJQ92116.1             0.118  23  0.123  23  0.164   7  0.130   0.126 N  0.570      SignalP-noTM
AJQ92117.1             0.106   3  0.105  25  0.125  15  0.100   0.103 N  0.570      SignalP-noTM
AJQ92118.1             0.141  61  0.167  18  0.402   8  0.272   0.216 N  0.570      SignalP-noTM
AJQ92119.1             0.173  22  0.315  22  0.830   2  0.628   0.462 N  0.570      SignalP-noTM
AJQ92120.1             0.109  18  0.113  40  0.139  33  0.111   0.112 N  0.570      SignalP-noTM
AJQ92121.1             0.217  42  0.133  29  0.185   1  0.118   0.126 N  0.570      SignalP-noTM
AJQ92122.1             0.105  50  0.134  11  0.282   1  0.168   0.150 N  0.570      SignalP-noTM
AJQ92123.1             0.133  21  0.108  45  0.124   1  0.092   0.100 N  0.570      SignalP-noTM
AJQ92124.1             0.117  32  0.128  13  0.211   5  0.165   0.145 N  0.570      SignalP-noTM
AJQ92125.1             0.148  37  0.161  12  0.263   7  0.221   0.183 N  0.510      SignalP-TM
AJQ92126.1             0.120  41  0.126  20  0.170  11  0.127   0.126 N  0.570      SignalP-noTM
AJQ92127.1             0.111  31  0.225  12  0.581   3  0.517   0.362 N  0.570      SignalP-noTM
AJQ92128.1             0.116  23  0.108  44  0.152  38  0.089   0.101 N  0.510      SignalP-TM
AJQ92129.1             0.104  53  0.100  53  0.126  15  0.088   0.094 N  0.570      SignalP-noTM
AJQ92130.1             0.492  28  0.501  28  0.830  25  0.521   0.510 N  0.570      SignalP-noTM
AJQ92131.1             0.159  22  0.228  13  0.514   1  0.389   0.288 N  0.510      SignalP-TM
AJQ92132.1             0.180  24  0.153  24  0.176  16  0.136   0.145 N  0.570      SignalP-noTM
AJQ92133.1             0.135  20  0.125  33  0.211  29  0.091   0.112 N  0.510      SignalP-TM
AJQ92134.1             0.115  22  0.105  11  0.166   1  0.104   0.105 N  0.570      SignalP-noTM
AJQ92135.1             0.157  35  0.145  35  0.188   1  0.134   0.140 N  0.570      SignalP-noTM
AJQ92136.1             0.196  24  0.166  24  0.277  23  0.144   0.156 N  0.570      SignalP-noTM
AJQ92137.1             0.147  37  0.152  37  0.249  30  0.140   0.146 N  0.570      SignalP-noTM
AJQ92138.1             0.111  67  0.119  11  0.171   1  0.137   0.127 N  0.570      SignalP-noTM
AJQ92139.1             0.171  53  0.128  53  0.152  13  0.103   0.116 N  0.570      SignalP-noTM
AJQ92140.1             0.130  20  0.112  20  0.134   1  0.097   0.105 N  0.570      SignalP-noTM
AJQ92141.1             0.124  59  0.116  11  0.193   2  0.136   0.126 N  0.570      SignalP-noTM
AJQ92142.1             0.761  21  0.805  21  0.931  19  0.847   0.825 Y  0.570      SignalP-noTM
AJQ92143.1             0.105  24  0.110  49  0.145   1  0.098   0.105 N  0.570      SignalP-noTM
AJQ92144.1             0.108   6  0.116  11  0.192   1  0.129   0.122 N  0.570      SignalP-noTM
AJQ92145.1             0.101  21  0.120  11  0.191   4  0.146   0.129 N  0.510      SignalP-TM
AJQ92146.1             0.296  29  0.174  29  0.129   1  0.090   0.135 N  0.570      SignalP-noTM
AJQ92147.1             0.131  31  0.106  63  0.127  28  0.085   0.096 N  0.570      SignalP-noTM
AJQ92148.1             0.202  45  0.138  45  0.238  49  0.105   0.122 N  0.570      SignalP-noTM
AJQ92149.1             0.126  65  0.122  11  0.196   1  0.142   0.131 N  0.570      SignalP-noTM
AJQ92150.1             0.108  24  0.149  11  0.286   4  0.222   0.183 N  0.570      SignalP-noTM
AJQ92151.1             0.189  34  0.274  34  0.630  12  0.416   0.341 N  0.570      SignalP-noTM
AJQ92152.1             0.204  37  0.140  37  0.185   3  0.106   0.124 N  0.570      SignalP-noTM
AJQ92153.1             0.103  26  0.102  11  0.148   3  0.102   0.102 N  0.570      SignalP-noTM
AJQ92154.1             0.149  24  0.111  24  0.111  23  0.080   0.097 N  0.570      SignalP-noTM
AJQ92155.1             0.239  27  0.147  27  0.152  26  0.080   0.116 N  0.570      SignalP-noTM
AJQ92156.1             0.128  51  0.129  51  0.176  51  0.122   0.126 N  0.570      SignalP-noTM
AJQ92157.1             0.142  58  0.115  58  0.128   1  0.097   0.107 N  0.570      SignalP-noTM
AJQ92158.1             0.109  40  0.107  11  0.171   4  0.126   0.114 N  0.510      SignalP-TM
AJQ92159.1             0.111  19  0.127  11  0.216   1  0.155   0.140 N  0.570      SignalP-noTM
AJQ92160.1             0.233  29  0.150  29  0.277   3  0.127   0.139 N  0.570      SignalP-noTM
AJQ92161.1             0.157  36  0.159  28  0.310   9  0.211   0.178 N  0.510      SignalP-TM
AJQ92162.1             0.133  37  0.155  11  0.317   1  0.243   0.187 N  0.510      SignalP-TM
AJQ92163.1             0.121  61  0.156  15  0.305  12  0.232   0.192 N  0.570      SignalP-noTM
AJQ92164.1             0.207  19  0.249  19  0.508   1  0.330   0.287 N  0.570      SignalP-noTM
AJQ92165.1             0.323  21  0.392  21  0.687  20  0.446   0.412 N  0.510      SignalP-TM
AJQ92166.1             0.181  42  0.299  41  0.872  27  0.482   0.385 N  0.570      SignalP-noTM
AJQ92167.1             0.137  24  0.146  15  0.260  32  0.171   0.158 N  0.570      SignalP-noTM
AJQ92168.1             0.282  23  0.148  23  0.192   1  0.083   0.118 N  0.570      SignalP-noTM
AJQ92169.1             0.107  21  0.109  17  0.153  10  0.108   0.108 N  0.570      SignalP-noTM
AJQ92170.1             0.122  41  0.126  17  0.199  13  0.122   0.124 N  0.570      SignalP-noTM
AJQ92171.1             0.116  33  0.101  63  0.114   8  0.088   0.095 N  0.570      SignalP-noTM
AJQ92172.1             0.124  63  0.117  63  0.192  35  0.105   0.112 N  0.570      SignalP-noTM
AJQ92173.1             0.145  52  0.130  52  0.197  42  0.096   0.114 N  0.570      SignalP-noTM
AJQ92174.1             0.138  50  0.135  50  0.262  38  0.115   0.125 N  0.570      SignalP-noTM
AJQ92175.1             0.138  31  0.162  12  0.322   1  0.264   0.210 N  0.570      SignalP-noTM
AJQ92176.1             0.468  44  0.351  44  0.536  43  0.119   0.242 N  0.570      SignalP-noTM
AJQ92177.1             0.171  23  0.163  23  0.282  20  0.146   0.156 N  0.510      SignalP-TM
AJQ92178.1             0.172  45  0.133  45  0.166   2  0.100   0.117 N  0.570      SignalP-noTM
AJQ92179.1             0.681  22  0.738  22  0.855  21  0.775   0.756 Y  0.570      SignalP-noTM
AJQ92180.1             0.271  25  0.465  25  0.916  21  0.808   0.626 Y  0.570      SignalP-noTM
AJQ92181.1             0.117  22  0.138  11  0.292   1  0.182   0.155 N  0.510      SignalP-TM
AJQ92182.1             0.114  44  0.111  11  0.166   1  0.120   0.115 N  0.570      SignalP-noTM
AJQ92183.1             0.152  35  0.134  35  0.190  16  0.138   0.136 N  0.570      SignalP-noTM
AJQ92184.1             0.113  27  0.099  11  0.131   5  0.099   0.099 N  0.570      SignalP-noTM
AJQ92185.1             0.148  69  0.145  45  0.434  42  0.110   0.129 N  0.570      SignalP-noTM
AJQ92186.1             0.103  27  0.100  27  0.107  19  0.086   0.093 N  0.570      SignalP-noTM
AJQ92187.1             0.108  20  0.104  61  0.119  37  0.093   0.098 N  0.570      SignalP-noTM
AJQ92188.1             0.100  13  0.104  37  0.114  27  0.089   0.097 N  0.570      SignalP-noTM
AJQ92189.1             0.173  42  0.151  42  0.330   1  0.164   0.158 N  0.570      SignalP-noTM
AJQ92190.1             0.136  60  0.130  56  0.173  54  0.101   0.117 N  0.570      SignalP-noTM
AJQ92191.1             0.155  52  0.129  52  0.136  52  0.068   0.107 N  0.510      SignalP-TM
AJQ92192.1             0.104  21  0.119  34  0.182  25  0.126   0.122 N  0.570      SignalP-noTM
AJQ92193.1             0.136  42  0.128  42  0.159  35  0.096   0.116 N  0.510      SignalP-TM
AJQ92194.1             0.761  37  0.787  37  0.925  35  0.569   0.685 Y  0.570      SignalP-noTM
AJQ92195.1             0.128  31  0.126  11  0.213   8  0.166   0.140 N  0.510      SignalP-TM
AJQ92196.1             0.127  58  0.120  13  0.169   8  0.150   0.131 N  0.510      SignalP-TM
AJQ92197.1             0.131  56  0.111  56  0.108  64  0.086   0.100 N  0.570      SignalP-noTM
AJQ92198.1             0.103  37  0.104  19  0.135   9  0.106   0.105 N  0.570      SignalP-noTM
AJQ92199.1             0.103  29  0.106  11  0.158   1  0.109   0.107 N  0.510      SignalP-TM
AJQ92200.1             0.112  64  0.098  64  0.106  35  0.079   0.089 N  0.570      SignalP-noTM
AJQ92201.1             0.151  21  0.332  21  0.862   2  0.772   0.539 N  0.570      SignalP-noTM
AJQ92202.1             0.112  60  0.122  40  0.199  32  0.137   0.128 N  0.510      SignalP-TM
AJQ92203.1             0.202  42  0.183  21  0.350  16  0.214   0.194 N  0.510      SignalP-TM
AJQ92204.1             0.178  17  0.229  17  0.507   2  0.333   0.278 N  0.570      SignalP-noTM
AJQ92205.1             0.315  22  0.311  22  0.584   3  0.367   0.332 N  0.510      SignalP-TM
AJQ92206.1             0.122  41  0.133  41  0.186   9  0.140   0.136 N  0.570      SignalP-noTM
AJQ92207.1             0.138  43  0.140  43  0.176  41  0.109   0.125 N  0.570      SignalP-noTM
AJQ92208.1             0.100  12  0.106  36  0.128  12  0.103   0.104 N  0.570      SignalP-noTM
AJQ92209.1             0.112  34  0.146  21  0.268  18  0.181   0.163 N  0.570      SignalP-noTM
AJQ92210.1             0.111  38  0.113  11  0.178   5  0.141   0.123 N  0.510      SignalP-TM
AJQ92211.1             0.235  40  0.185  40  0.253   1  0.168   0.177 N  0.570      SignalP-noTM
AJQ92212.1             0.128  62  0.110  62  0.129  15  0.097   0.104 N  0.570      SignalP-noTM
AJQ92213.1             0.143  69  0.113  36  0.130  10  0.090   0.102 N  0.570      SignalP-noTM
AJQ92214.1             0.106  20  0.109  39  0.130  30  0.092   0.101 N  0.570      SignalP-noTM
AJQ92215.1             0.655  19  0.716  19  0.900  18  0.776   0.744 Y  0.570      SignalP-noTM
AJQ92216.1             0.122  22  0.108  22  0.117  41  0.093   0.101 N  0.570      SignalP-noTM
AJQ92217.1             0.138  28  0.140  41  0.252  31  0.106   0.127 N  0.510      SignalP-TM
AJQ92218.1             0.127  22  0.107  22  0.116  41  0.086   0.097 N  0.570      SignalP-noTM
AJQ92219.1             0.120  41  0.145  11  0.256   2  0.208   0.175 N  0.570      SignalP-noTM
AJQ92220.1             0.101  28  0.108  61  0.124  50  0.087   0.098 N  0.570      SignalP-noTM
AJQ92221.1             0.180  34  0.145  34  0.207  32  0.093   0.121 N  0.570      SignalP-noTM
AJQ92222.1             0.155  18  0.352  18  0.886   3  0.817   0.571 Y  0.570      SignalP-noTM
AJQ92223.1             0.133  32  0.118  32  0.128  31  0.098   0.109 N  0.570      SignalP-noTM
AJQ92224.1             0.106   3  0.108  30  0.135  25  0.087   0.098 N  0.570      SignalP-noTM
AJQ92225.1             0.207  28  0.136  28  0.153   3  0.099   0.119 N  0.570      SignalP-noTM
AJQ92226.1             0.530  24  0.635  24  0.935   2  0.829   0.726 Y  0.570      SignalP-noTM
AJQ92227.1             0.242  22  0.199  22  0.443   1  0.183   0.193 N  0.510      SignalP-TM
AJQ92228.1             0.118  58  0.109  58  0.131  52  0.084   0.100 N  0.510      SignalP-TM
AJQ92229.1             0.112  29  0.134  12  0.246   6  0.184   0.157 N  0.570      SignalP-noTM
AJQ92230.1             0.103  39  0.104  57  0.116  48  0.085   0.095 N  0.570      SignalP-noTM
AJQ92231.1             0.103  16  0.109  23  0.159  15  0.111   0.110 N  0.570      SignalP-noTM
AJQ92232.1             0.134  29  0.112  47  0.149  38  0.096   0.105 N  0.570      SignalP-noTM
AJQ92233.1             0.109  24  0.102  60  0.123  54  0.091   0.097 N  0.570      SignalP-noTM
AJQ92234.1             0.109  24  0.118  11  0.162   3  0.139   0.128 N  0.570      SignalP-noTM
AJQ92235.1             0.101  20  0.104  29  0.118  25  0.089   0.097 N  0.570      SignalP-noTM
AJQ92236.1             0.114  30  0.110  11  0.153   1  0.122   0.116 N  0.570      SignalP-noTM
AJQ92237.1             0.275  23  0.152  23  0.131  22  0.075   0.116 N  0.570      SignalP-noTM
AJQ92238.1             0.175  47  0.137  47  0.152  31  0.108   0.123 N  0.570      SignalP-noTM
AJQ92239.1             0.246  28  0.170  28  0.154  20  0.106   0.140 N  0.570      SignalP-noTM
AJQ92240.1             0.114  52  0.111  12  0.150   2  0.123   0.117 N  0.570      SignalP-noTM
AJQ92241.1             0.276  29  0.453  23  0.941   2  0.869   0.648 Y  0.570      SignalP-noTM
AJQ92242.1             0.109  31  0.112  11  0.159   1  0.122   0.117 N  0.570      SignalP-noTM
AJQ92243.1             0.104  21  0.110  40  0.130  37  0.102   0.106 N  0.570      SignalP-noTM
AJQ92244.1             0.110  20  0.151  11  0.333   1  0.218   0.176 N  0.510      SignalP-TM
AJQ92245.1             0.209  14  0.158  14  0.250   1  0.129   0.147 N  0.510      SignalP-TM
AJQ92246.1             0.159  37  0.123  37  0.145  12  0.099   0.112 N  0.570      SignalP-noTM
AJQ92247.1             0.120  33  0.202  17  0.532  11  0.384   0.288 N  0.570      SignalP-noTM
AJQ92248.1             0.107  21  0.108  21  0.120  14  0.101   0.105 N  0.570      SignalP-noTM
AJQ92249.1             0.123  31  0.110  31  0.154   1  0.103   0.107 N  0.570      SignalP-noTM
AJQ92250.1             0.122  23  0.211  11  0.642   1  0.429   0.292 N  0.510      SignalP-TM
AJQ92251.1             0.143  62  0.110  62  0.109  32  0.087   0.099 N  0.570      SignalP-noTM
AJQ92252.1             0.099  17  0.096  46  0.123   5  0.070   0.086 N  0.510      SignalP-TM
AJQ92253.1             0.106  36  0.099  33  0.114  13  0.094   0.096 N  0.570      SignalP-noTM
AJQ92254.1             0.102  25  0.102  45  0.111  36  0.088   0.095 N  0.570      SignalP-noTM
AJQ92255.1             0.157  20  0.129  36  0.191  29  0.114   0.122 N  0.570      SignalP-noTM
AJQ92256.1             0.109  22  0.104  22  0.114   1  0.099   0.102 N  0.570      SignalP-noTM
AJQ92257.1             0.193  64  0.132  64  0.109  36  0.086   0.110 N  0.570      SignalP-noTM
AJQ92258.1             0.129  23  0.153  23  0.312  17  0.168   0.160 N  0.570      SignalP-noTM
AJQ92259.1             0.107  46  0.099  65  0.110  54  0.081   0.091 N  0.570      SignalP-noTM
AJQ92260.1             0.184  18  0.209  18  0.473   1  0.255   0.226 N  0.510      SignalP-TM
AJQ92261.1             0.119  61  0.107  61  0.127   1  0.094   0.101 N  0.570      SignalP-noTM
AJQ92262.1             0.120  29  0.169  12  0.317   3  0.286   0.224 N  0.570      SignalP-noTM
AJQ92263.1             0.159  47  0.119  47  0.152   3  0.105   0.112 N  0.570      SignalP-noTM
AJQ92264.1             0.105  51  0.100  70  0.138   4  0.091   0.096 N  0.570      SignalP-noTM
AJQ92265.1             0.112  35  0.113  36  0.201  34  0.106   0.110 N  0.570      SignalP-noTM
AJQ92266.1             0.860  22  0.868  22  0.907   4  0.878   0.873 Y  0.570      SignalP-noTM
AJQ92267.1             0.115  19  0.130  19  0.184  18  0.120   0.127 N  0.510      SignalP-TM
AJQ92268.1             0.117  40  0.118  46  0.181  38  0.108   0.114 N  0.510      SignalP-TM
AJQ92269.1             0.202  24  0.176  24  0.298  23  0.154   0.166 N  0.570      SignalP-noTM
AJQ92270.1             0.101  53  0.109  11  0.170   1  0.112   0.111 N  0.570      SignalP-noTM
AJQ92271.1             0.171  49  0.131  49  0.184   2  0.112   0.122 N  0.570      SignalP-noTM
AJQ92272.1             0.193  38  0.204  38  0.334  36  0.206   0.205 N  0.510      SignalP-TM
AJQ92273.1             0.102  18  0.100  57  0.110  20  0.091   0.096 N  0.570      SignalP-noTM
AJQ92274.1             0.275  26  0.198  26  0.270   6  0.176   0.188 N  0.570      SignalP-noTM
AJQ92275.1             0.149  57  0.161  47  0.284  42  0.125   0.144 N  0.570      SignalP-noTM
AJQ92276.1             0.103  40  0.165  23  0.398  17  0.245   0.202 N  0.570      SignalP-noTM
AJQ92277.1             0.121  50  0.111  50  0.135  48  0.086   0.099 N  0.570      SignalP-noTM
AJQ92278.1             0.103  25  0.109  52  0.148  47  0.085   0.098 N  0.570      SignalP-noTM
AJQ92279.1             0.184  28  0.172  28  0.209  27  0.146   0.160 N  0.570      SignalP-noTM
AJQ92280.1             0.118  44  0.108  12  0.156   3  0.113   0.110 N  0.570      SignalP-noTM
AJQ92281.1             0.104  32  0.099  11  0.137   2  0.103   0.101 N  0.510      SignalP-TM
AJQ92282.1             0.105  44  0.103  54  0.120  43  0.093   0.098 N  0.570      SignalP-noTM
AJQ92283.1             0.102  34  0.096  53  0.099  46  0.077   0.087 N  0.570      SignalP-noTM
AJQ92284.1             0.103   6  0.103  61  0.132   5  0.100   0.101 N  0.570      SignalP-noTM
AJQ92285.1             0.103  22  0.103  56  0.120  11  0.085   0.094 N  0.570      SignalP-noTM
AJQ92286.1             0.108  21  0.109  35  0.136  20  0.100   0.105 N  0.570      SignalP-noTM
AJQ92287.1             0.113  23  0.133  11  0.268   3  0.181   0.155 N  0.570      SignalP-noTM
AJQ92288.1             0.122  40  0.186  40  0.429  33  0.249   0.215 N  0.570      SignalP-noTM
AJQ92289.1             0.106  26  0.110  46  0.218  44  0.088   0.099 N  0.570      SignalP-noTM
AJQ92290.1             0.114  52  0.101  52  0.111   4  0.090   0.096 N  0.570      SignalP-noTM
AJQ92291.1             0.105  22  0.107  12  0.139  11  0.115   0.111 N  0.570      SignalP-noTM
AJQ92292.1             0.145  20  0.125  20  0.168  18  0.105   0.116 N  0.570      SignalP-noTM
AJQ92293.1             0.122  40  0.118  50  0.191   2  0.118   0.118 N  0.570      SignalP-noTM
AJQ92294.1             0.102  24  0.107  42  0.133  32  0.086   0.097 N  0.570      SignalP-noTM
AJQ92295.1             0.104  49  0.107  70  0.120  68  0.089   0.098 N  0.570      SignalP-noTM
AJQ92296.1             0.114  34  0.119  41  0.166  33  0.098   0.109 N  0.570      SignalP-noTM
AJQ92297.1             0.173  24  0.142  24  0.174   3  0.134   0.138 N  0.570      SignalP-noTM
AJQ92298.1             0.119  31  0.105  31  0.112  25  0.081   0.094 N  0.570      SignalP-noTM
AJQ92299.1             0.152  37  0.119  21  0.156  12  0.111   0.115 N  0.570      SignalP-noTM
AJQ92300.1             0.120  22  0.164  22  0.300   1  0.216   0.189 N  0.570      SignalP-noTM
AJQ92301.1             0.110  62  0.104  62  0.112  20  0.087   0.096 N  0.570      SignalP-noTM
AJQ92302.1             0.139  21  0.221  21  0.652  20  0.355   0.284 N  0.570      SignalP-noTM
AJQ92303.1             0.110  22  0.107  12  0.134   1  0.116   0.111 N  0.570      SignalP-noTM
AJQ92304.1             0.111  60  0.103  60  0.116  42  0.087   0.096 N  0.570      SignalP-noTM
AJQ92305.1             0.102  23  0.097  32  0.103  20  0.080   0.089 N  0.570      SignalP-noTM
AJQ92306.1             0.120  22  0.164  22  0.300   1  0.216   0.189 N  0.570      SignalP-noTM
AJQ92307.1             0.101  48  0.122  51  0.187  35  0.127   0.124 N  0.570      SignalP-noTM
AJQ92308.1             0.103  27  0.105  41  0.135   2  0.100   0.103 N  0.570      SignalP-noTM
AJQ92309.1             0.126  32  0.129  12  0.236   4  0.165   0.146 N  0.570      SignalP-noTM
AJQ92310.1             0.108  34  0.136  11  0.239   2  0.183   0.158 N  0.570      SignalP-noTM
AJQ92311.1             0.121  17  0.109  45  0.129  34  0.086   0.098 N  0.570      SignalP-noTM
AJQ92312.1             0.696  20  0.725  20  0.838  17  0.759   0.741 Y  0.570      SignalP-noTM
AJQ92313.1             0.115  41  0.100  41  0.117   2  0.091   0.095 N  0.570      SignalP-noTM
AJQ92314.1             0.107  39  0.126  16  0.190   6  0.152   0.138 N  0.570      SignalP-noTM
AJQ92315.1             0.100  26  0.102  32  0.115  31  0.077   0.090 N  0.570      SignalP-noTM
AJQ92316.1             0.111  32  0.156  11  0.352   3  0.250   0.201 N  0.570      SignalP-noTM
AJQ92317.1             0.106  45  0.116  48  0.258  43  0.113   0.115 N  0.570      SignalP-noTM
AJQ92318.1             0.166  46  0.175  46  0.347  37  0.169   0.173 N  0.510      SignalP-TM
AJQ92319.1             0.101  20  0.121  11  0.238   1  0.137   0.127 N  0.510      SignalP-TM
AJQ92320.1             0.099  29  0.105  11  0.148   4  0.117   0.109 N  0.510      SignalP-TM
AJQ92321.1             0.103  22  0.101  22  0.114  18  0.085   0.094 N  0.570      SignalP-noTM
AJQ92322.1             0.103  34  0.140  19  0.257  12  0.199   0.162 N  0.510      SignalP-TM
AJQ92323.1             0.113  36  0.123  11  0.215   1  0.147   0.134 N  0.570      SignalP-noTM
AJQ92324.1             0.194  41  0.228  32  0.403   3  0.305   0.257 N  0.510      SignalP-TM
AJQ92325.1             0.125  58  0.122  12  0.179   5  0.157   0.135 N  0.510      SignalP-TM
AJQ92326.1             0.136  22  0.139  22  0.300   1  0.149   0.144 N  0.570      SignalP-noTM
AJQ92327.1             0.762  26  0.811  26  0.964  15  0.897   0.851 Y  0.570      SignalP-noTM
AJQ92328.1             0.506  24  0.667  24  0.962  10  0.911   0.782 Y  0.570      SignalP-noTM
AJQ92329.1             0.145  40  0.137  40  0.183  39  0.108   0.124 N  0.570      SignalP-noTM
AJQ92330.1             0.216  64  0.340  22  0.739  18  0.581   0.454 N  0.570      SignalP-noTM
AJQ92331.1             0.105  35  0.122  42  0.176  34  0.113   0.118 N  0.570      SignalP-noTM
AJQ92332.1             0.162  20  0.173  11  0.419   1  0.296   0.231 N  0.570      SignalP-noTM
AJQ92333.1             0.133  24  0.267  18  0.773   8  0.635   0.403 N  0.510      SignalP-TM
AJQ92334.1             0.100   9  0.100  24  0.130  42  0.098   0.099 N  0.510      SignalP-TM
AJQ92335.1             0.153  36  0.135  36  0.160  32  0.110   0.123 N  0.570      SignalP-noTM
AJQ92336.1             0.113  34  0.122  21  0.179  16  0.142   0.131 N  0.570      SignalP-noTM
AJQ92337.1             0.138  34  0.155  25  0.303   6  0.202   0.172 N  0.510      SignalP-TM
AJQ92338.1             0.128  35  0.107  35  0.121  30  0.091   0.100 N  0.570      SignalP-noTM
AJQ92339.1             0.215  29  0.215  29  0.367  19  0.218   0.216 N  0.570      SignalP-noTM
AJQ92340.1             0.119  40  0.106  20  0.137  19  0.095   0.101 N  0.570      SignalP-noTM
AJQ92341.1             0.106  23  0.119  12  0.164   2  0.140   0.129 N  0.570      SignalP-noTM
AJQ92342.1             0.146  58  0.136  58  0.153  54  0.108   0.123 N  0.570      SignalP-noTM
AJQ92343.1             0.118  40  0.126  18  0.195   8  0.146   0.134 N  0.510      SignalP-TM
AJQ92344.1             0.128  10  0.176  16  0.324   8  0.248   0.210 N  0.570      SignalP-noTM
AJQ92345.1             0.127  30  0.104  30  0.141   1  0.085   0.097 N  0.510      SignalP-TM
AJQ92346.1             0.116  25  0.145  11  0.276   3  0.210   0.176 N  0.570      SignalP-noTM
AJQ92347.1             0.106   3  0.120  22  0.188  31  0.134   0.127 N  0.570      SignalP-noTM
AJQ92348.1             0.167  21  0.211  21  0.380  17  0.268   0.238 N  0.570      SignalP-noTM
AJQ92349.1             0.127  26  0.116  54  0.159  44  0.091   0.104 N  0.570      SignalP-noTM
AJQ92350.1             0.128  21  0.114  21  0.130  10  0.094   0.104 N  0.570      SignalP-noTM
AJQ92351.1             0.171  22  0.150  22  0.232   7  0.153   0.152 N  0.570      SignalP-noTM
AJQ92352.1             0.216  24  0.233  24  0.407  19  0.267   0.249 N  0.570      SignalP-noTM
AJQ92353.1             0.111  32  0.099  69  0.105  57  0.088   0.094 N  0.570      SignalP-noTM
AJQ92354.1             0.214  25  0.207  25  0.343   1  0.184   0.198 N  0.510      SignalP-TM
AJQ92355.1             0.506  21  0.656  19  0.907  10  0.866   0.755 Y  0.570      SignalP-noTM
AJQ92356.1             0.148  67  0.125  67  0.125  59  0.084   0.110 N  0.510      SignalP-TM
AJQ92357.1             0.131  31  0.170  11  0.396   1  0.280   0.222 N  0.570      SignalP-noTM
AJQ92358.1             0.116  51  0.104  28  0.160   1  0.092   0.098 N  0.570      SignalP-noTM
AJQ92359.1             0.118  70  0.108  12  0.132   1  0.115   0.111 N  0.570      SignalP-noTM
AJQ92360.1             0.138  28  0.174  39  0.444  47  0.194   0.184 N  0.570      SignalP-noTM
AJQ92361.1             0.134  59  0.118  59  0.157   3  0.105   0.112 N  0.570      SignalP-noTM
AJQ92362.1             0.142  45  0.105  24  0.141  21  0.094   0.101 N  0.510      SignalP-TM
AJQ92363.1             0.419  21  0.608  21  0.943  17  0.894   0.743 Y  0.570      SignalP-noTM
AJQ92364.1             0.159  34  0.159  34  0.354  33  0.164   0.161 N  0.570      SignalP-noTM
AJQ92365.1             0.252  23  0.146  23  0.098  11  0.079   0.115 N  0.570      SignalP-noTM
AJQ92366.1             0.124  35  0.156  21  0.283  14  0.210   0.181 N  0.570      SignalP-noTM
AJQ92367.1             0.193  36  0.186  36  0.293  34  0.147   0.172 N  0.510      SignalP-TM
AJQ92368.1             0.101  16  0.107  39  0.128  32  0.097   0.103 N  0.570      SignalP-noTM
AJQ92369.1             0.118  23  0.142  11  0.273   2  0.199   0.169 N  0.570      SignalP-noTM
AJQ92370.1             0.100  69  0.104  52  0.167  48  0.091   0.098 N  0.570      SignalP-noTM
AJQ92371.1             0.104  35  0.142  14  0.242   3  0.207   0.173 N  0.570      SignalP-noTM
AJQ92372.1             0.167  37  0.151  11  0.263   2  0.229   0.187 N  0.570      SignalP-noTM
AJQ92373.1             0.138  26  0.205  11  0.496   5  0.431   0.311 N  0.570      SignalP-noTM
AJQ92374.1             0.289  27  0.316  27  0.536   9  0.362   0.333 N  0.510      SignalP-TM
AJQ92375.1             0.239  35  0.306  23  0.714   6  0.562   0.401 N  0.510      SignalP-TM
AJQ92376.1             0.121  70  0.107  11  0.145   3  0.119   0.113 N  0.570      SignalP-noTM
AJQ92377.1             0.175  45  0.235  28  0.659  20  0.451   0.336 N  0.570      SignalP-noTM
AJQ92378.1             0.112  46  0.098  28  0.107  23  0.087   0.094 N  0.510      SignalP-TM
AJQ92379.1             0.121  35  0.109  11  0.162   1  0.114   0.111 N  0.570      SignalP-noTM
AJQ92380.1             0.814  26  0.830  26  0.980   8  0.901   0.863 Y  0.570      SignalP-noTM
AJQ92381.1             0.102  37  0.096  12  0.116   8  0.097   0.097 N  0.510      SignalP-TM
AJQ92382.1             0.122  36  0.105  55  0.153   1  0.094   0.100 N  0.570      SignalP-noTM
AJQ92383.1             0.125  55  0.114  14  0.151   6  0.133   0.123 N  0.570      SignalP-noTM
AJQ92384.1             0.104  20  0.121  51  0.244   1  0.117   0.119 N  0.570      SignalP-noTM
AJQ92385.1             0.143  43  0.144  11  0.315   1  0.188   0.164 N  0.570      SignalP-noTM
AJQ92386.1             0.127  27  0.096  11  0.143   1  0.089   0.093 N  0.510      SignalP-TM
AJQ92387.1             0.191  18  0.252  18  0.485  17  0.358   0.302 N  0.570      SignalP-noTM
AJQ92388.1             0.111  37  0.137  11  0.304   1  0.178   0.152 N  0.510      SignalP-TM
AJQ92389.1             0.225  41  0.097  15  0.133  11  0.094   0.096 N  0.510      SignalP-TM
AJQ92390.1             0.141  58  0.131  58  0.157  53  0.097   0.115 N  0.570      SignalP-noTM
AJQ92391.1             0.121  21  0.105  45  0.124  43  0.094   0.100 N  0.570      SignalP-noTM
AJQ92392.1             0.116  33  0.121  11  0.173  16  0.148   0.134 N  0.570      SignalP-noTM
AJQ92393.1             0.447  65  0.211  65  0.155  11  0.096   0.157 N  0.570      SignalP-noTM
AJQ92394.1             0.735  19  0.773  19  0.908   1  0.824   0.797 Y  0.570      SignalP-noTM
AJQ92395.1             0.453  69  0.252  69  0.207  66  0.102   0.196 N  0.510      SignalP-TM
AJQ92396.1             0.152  39  0.150  39  0.263  38  0.131   0.143 N  0.510      SignalP-TM
AJQ92397.1             0.105  43  0.102  18  0.114  13  0.105   0.103 N  0.510      SignalP-TM
AJQ92398.1             0.114  60  0.101  45  0.125  21  0.093   0.097 N  0.570      SignalP-noTM
AJQ92399.1             0.140  18  0.210  18  0.684   1  0.370   0.270 N  0.510      SignalP-TM
AJQ92400.1             0.145  66  0.128  19  0.224   1  0.143   0.135 N  0.570      SignalP-noTM
AJQ92401.1             0.110  64  0.101  41  0.121  37  0.090   0.096 N  0.570      SignalP-noTM
AJQ92402.1             0.110  20  0.104  46  0.114  43  0.078   0.092 N  0.570      SignalP-noTM
AJQ92403.1             0.101  12  0.128  15  0.209  10  0.161   0.144 N  0.570      SignalP-noTM
AJQ92404.1             0.101  38  0.106  14  0.136  11  0.112   0.109 N  0.570      SignalP-noTM
AJQ92405.1             0.210  27  0.210  27  0.360  22  0.200   0.206 N  0.510      SignalP-TM
AJQ92406.1             0.651  28  0.459  28  0.481  27  0.262   0.386 N  0.510      SignalP-TM
AJQ92407.1             0.112  27  0.137  11  0.238  10  0.196   0.164 N  0.570      SignalP-noTM
AJQ92408.1             0.433  35  0.225  35  0.252  34  0.113   0.184 N  0.510      SignalP-TM
AJQ92409.1             0.624  34  0.644  34  0.903  16  0.743   0.690 Y  0.570      SignalP-noTM
AJQ92410.1             0.248  28  0.177  28  0.264   9  0.159   0.170 N  0.510      SignalP-TM
AJQ92411.1             0.234  37  0.152  37  0.138   5  0.100   0.127 N  0.570      SignalP-noTM
AJQ92412.1             0.132  31  0.114  31  0.170   3  0.104   0.109 N  0.570      SignalP-noTM
AJQ92413.1             0.098  22  0.098  53  0.104  42  0.074   0.089 N  0.510      SignalP-TM
AJQ92414.1             0.132  35  0.106  35  0.119  57  0.089   0.098 N  0.570      SignalP-noTM
AJQ92415.1             0.108  19  0.138  12  0.240   1  0.187   0.161 N  0.570      SignalP-noTM
AJQ92416.1             0.168  30  0.132  30  0.196   2  0.124   0.129 N  0.570      SignalP-noTM
AJQ92417.1             0.099  43  0.106  29  0.145  23  0.107   0.107 N  0.570      SignalP-noTM
AJQ92418.1             0.103  37  0.112  46  0.138  34  0.108   0.110 N  0.570      SignalP-noTM
AJQ92419.1             0.099  21  0.092  40  0.114  37  0.079   0.087 N  0.510      SignalP-TM
AJQ92420.1             0.363  22  0.558  22  0.947   1  0.878   0.709 Y  0.570      SignalP-noTM
AJQ92421.1             0.105  36  0.098  46  0.121   1  0.091   0.095 N  0.570      SignalP-noTM
AJQ92422.1             0.880  20  0.828  20  0.930  18  0.768   0.799 Y  0.570      SignalP-noTM
AJQ92423.1             0.157  17  0.234  17  0.443  15  0.360   0.293 N  0.570      SignalP-noTM
AJQ92424.1             0.109  47  0.114  43  0.140  32  0.104   0.109 N  0.570      SignalP-noTM
AJQ92425.1             0.268  29  0.337  29  0.861  13  0.580   0.451 N  0.570      SignalP-noTM
AJQ92426.1             0.155  42  0.161  11  0.432   2  0.236   0.197 N  0.570      SignalP-noTM
AJQ92427.1             0.241  25  0.142  25  0.146  23  0.093   0.124 N  0.510      SignalP-TM
AJQ92428.1             0.111  27  0.115  11  0.203   3  0.132   0.123 N  0.570      SignalP-noTM
AJQ92429.1             0.131  22  0.134  26  0.242  21  0.137   0.135 N  0.570      SignalP-noTM
AJQ92430.1             0.101  36  0.108  33  0.139  28  0.089   0.099 N  0.570      SignalP-noTM
AJQ92431.1             0.101  57  0.104  18  0.133   9  0.103   0.104 N  0.570      SignalP-noTM
AJQ92432.1             0.111  45  0.140  24  0.233  20  0.167   0.153 N  0.570      SignalP-noTM
AJQ92433.1             0.487  40  0.296  40  0.306   3  0.159   0.245 N  0.510      SignalP-TM
AJQ92434.1             0.128  30  0.210  11  0.552   4  0.435   0.316 N  0.570      SignalP-noTM
AJQ92435.1             0.147  26  0.177  26  0.386  22  0.201   0.188 N  0.570      SignalP-noTM
AJQ92436.1             0.108  20  0.141  11  0.274   2  0.194   0.166 N  0.570      SignalP-noTM
AJQ92437.1             0.139  52  0.120  26  0.169   2  0.114   0.117 N  0.570      SignalP-noTM
AJQ92438.1             0.132  20  0.161  52  0.355  49  0.156   0.159 N  0.570      SignalP-noTM
AJQ92439.1             0.688  19  0.797  19  0.949  11  0.916   0.853 Y  0.570      SignalP-noTM
AJQ92440.1             0.195  25  0.127  25  0.195  24  0.107   0.120 N  0.510      SignalP-TM
AJQ92441.1             0.174  33  0.171  13  0.365   8  0.301   0.219 N  0.510      SignalP-TM
AJQ92442.1             0.100  10  0.109  11  0.153   3  0.117   0.112 N  0.570      SignalP-noTM
AJQ92443.1             0.228  41  0.144  41  0.162  37  0.085   0.122 N  0.510      SignalP-TM
AJQ92444.1             0.151  37  0.130  37  0.148  36  0.106   0.119 N  0.570      SignalP-noTM
AJQ92445.1             0.354  43  0.366  43  0.755  31  0.300   0.342 N  0.510      SignalP-TM
AJQ92446.1             0.101  37  0.100  37  0.105  25  0.081   0.091 N  0.570      SignalP-noTM
AJQ92447.1             0.597  26  0.688  26  0.919  16  0.820   0.750 Y  0.570      SignalP-noTM
AJQ92448.1             0.109  21  0.108  47  0.122  45  0.095   0.102 N  0.570      SignalP-noTM
AJQ92449.1             0.122  22  0.163  22  0.327   9  0.236   0.197 N  0.570      SignalP-noTM
AJQ92450.1             0.147  44  0.115  44  0.105  38  0.080   0.099 N  0.570      SignalP-noTM
AJQ92451.1             0.121  42  0.148  11  0.319   1  0.202   0.174 N  0.570      SignalP-noTM
AJQ92452.1             0.102  40  0.090  22  0.109  43  0.071   0.083 N  0.510      SignalP-TM
AJQ92453.1             0.524  25  0.404  25  0.451   6  0.339   0.380 N  0.510      SignalP-TM
AJQ92454.1             0.103  39  0.131  39  0.210  32  0.160   0.145 N  0.570      SignalP-noTM
AJQ92455.1             0.111  50  0.133  12  0.216   8  0.178   0.154 N  0.570      SignalP-noTM
AJQ92456.1             0.160  21  0.124  21  0.120  29  0.085   0.106 N  0.570      SignalP-noTM
AJQ92457.1             0.109  33  0.107  33  0.124  34  0.097   0.102 N  0.570      SignalP-noTM
AJQ92458.1             0.231  32  0.239  22  0.399  20  0.304   0.263 N  0.510      SignalP-TM
AJQ92459.1             0.102  23  0.101  35  0.109  27  0.085   0.093 N  0.570      SignalP-noTM
AJQ92460.1             0.115  32  0.105  32  0.115  51  0.090   0.098 N  0.570      SignalP-noTM
AJQ92461.1             0.147  24  0.131  24  0.167   3  0.124   0.127 N  0.570      SignalP-noTM
AJQ92462.1             0.123  25  0.108  14  0.151   8  0.117   0.111 N  0.510      SignalP-TM
AJQ92463.1             0.177  18  0.157  18  0.216  51  0.120   0.139 N  0.570      SignalP-noTM
AJQ92464.1             0.176  17  0.162  17  0.335   1  0.190   0.173 N  0.510      SignalP-TM
AJQ92465.1             0.132  18  0.147  18  0.218  17  0.170   0.158 N  0.570      SignalP-noTM
AJQ92466.1             0.147  30  0.121  30  0.155   2  0.102   0.112 N  0.570      SignalP-noTM
AJQ92467.1             0.101  50  0.105  25  0.130  14  0.096   0.101 N  0.570      SignalP-noTM
AJQ92468.1             0.112  37  0.119  16  0.198   9  0.136   0.125 N  0.510      SignalP-TM
AJQ92469.1             0.184  62  0.138  11  0.260   1  0.188   0.156 N  0.510      SignalP-TM
AJQ92470.1             0.107  35  0.102  52  0.125  47  0.087   0.095 N  0.570      SignalP-noTM
AJQ92471.1             0.552  20  0.715  20  0.950  14  0.921   0.812 Y  0.570      SignalP-noTM
AJQ92472.1             0.100  13  0.107  13  0.149   7  0.114   0.110 N  0.570      SignalP-noTM
AJQ92473.1             0.109  54  0.103  37  0.115  33  0.086   0.095 N  0.570      SignalP-noTM
AJQ92474.1             0.131  36  0.139  47  0.348  46  0.140   0.140 N  0.570      SignalP-noTM
AJQ92475.1             0.164  19  0.192  19  0.324   7  0.234   0.212 N  0.570      SignalP-noTM
AJQ92476.1             0.119  59  0.113  29  0.157   1  0.099   0.108 N  0.510      SignalP-TM
AJQ92477.1             0.109  32  0.108  11  0.142   2  0.118   0.112 N  0.570      SignalP-noTM
AJQ92478.1             0.167  16  0.186  16  0.372  12  0.210   0.197 N  0.570      SignalP-noTM
AJQ92479.1             0.135  17  0.131  17  0.185   2  0.133   0.132 N  0.570      SignalP-noTM
AJQ92480.1             0.104  60  0.105  33  0.141  31  0.077   0.095 N  0.510      SignalP-TM
AJQ92481.1             0.109  32  0.108  60  0.126   6  0.102   0.105 N  0.570      SignalP-noTM
AJQ92482.1             0.130  23  0.104  70  0.152  66  0.073   0.093 N  0.510      SignalP-TM
AJQ92483.1             0.113  21  0.107  16  0.147  26  0.101   0.105 N  0.510      SignalP-TM
AJQ92484.1             0.153  22  0.118  37  0.182  34  0.088   0.104 N  0.570      SignalP-noTM
AJQ92485.1             0.325  24  0.539  24  0.965  11  0.915   0.716 Y  0.570      SignalP-noTM
AJQ92486.1             0.170  42  0.140  42  0.185  41  0.086   0.115 N  0.570      SignalP-noTM
AJQ92487.1             0.104  33  0.165  11  0.381   6  0.284   0.221 N  0.570      SignalP-noTM
AJQ92488.1             0.172  24  0.355  24  0.895  19  0.729   0.531 N  0.570      SignalP-noTM
AJQ92489.1             0.436  24  0.535  24  0.772  12  0.674   0.587 Y  0.510      SignalP-TM
AJQ92490.1             0.115  51  0.152  51  0.341  44  0.150   0.151 N  0.570      SignalP-noTM
AJQ92491.1             0.102  21  0.113  40  0.142  18  0.119   0.116 N  0.570      SignalP-noTM
AJQ92492.1             0.106  44  0.112  44  0.168   6  0.091   0.104 N  0.510      SignalP-TM
AJQ92493.1             0.109   6  0.138  11  0.244   1  0.192   0.158 N  0.510      SignalP-TM
AJQ92494.1             0.108  26  0.138  11  0.248   3  0.188   0.161 N  0.570      SignalP-noTM
AJQ92495.1             0.140  20  0.171  20  0.418  18  0.186   0.178 N  0.570      SignalP-noTM
AJQ92496.1             0.190  34  0.156  34  0.235   4  0.140   0.149 N  0.570      SignalP-noTM
AJQ92497.1             0.136  24  0.167  24  0.339  13  0.211   0.187 N  0.570      SignalP-noTM
AJQ92498.1             0.208  22  0.150  22  0.174  21  0.095   0.124 N  0.570      SignalP-noTM
AJQ92499.1             0.540  20  0.637  20  0.864  16  0.718   0.675 Y  0.570      SignalP-noTM
AJQ92500.1             0.124  66  0.114  18  0.153   9  0.123   0.119 N  0.570      SignalP-noTM
AJQ92501.1             0.328  46  0.204  46  0.239   1  0.135   0.178 N  0.510      SignalP-TM
AJQ92502.1             0.152  24  0.360  24  0.905   9  0.843   0.587 Y  0.570      SignalP-noTM
AJQ92503.1             0.111  42  0.126  42  0.217  36  0.119   0.123 N  0.510      SignalP-TM
AJQ92504.1             0.357  20  0.409  20  0.602  11  0.442   0.421 N  0.510      SignalP-TM
AJQ92505.1             0.150  25  0.362  25  0.937   9  0.861   0.596 Y  0.570      SignalP-noTM
AJQ92506.1             0.102  20  0.116  11  0.209   1  0.128   0.122 N  0.570      SignalP-noTM
AJQ92507.1             0.163  26  0.297  26  0.873   3  0.621   0.449 N  0.570      SignalP-noTM
AJQ92508.1             0.179  33  0.160  33  0.241  29  0.145   0.153 N  0.570      SignalP-noTM
AJQ92509.1             0.137  41  0.159  11  0.336   1  0.248   0.192 N  0.510      SignalP-TM
AJQ92510.1             0.210  19  0.334  19  0.665  17  0.507   0.415 N  0.570      SignalP-noTM
AJQ92511.1             0.126   6  0.111  30  0.120   1  0.096   0.104 N  0.570      SignalP-noTM
AJQ92512.1             0.132  60  0.148  49  0.387  39  0.147   0.147 N  0.570      SignalP-noTM
AJQ92513.1             0.814  25  0.833  25  0.957  10  0.894   0.862 Y  0.570      SignalP-noTM
AJQ92514.1             0.155  29  0.157  12  0.279   3  0.237   0.187 N  0.510      SignalP-TM
AJQ92515.1             0.136  36  0.131  19  0.209  10  0.168   0.145 N  0.510      SignalP-TM
AJQ92516.1             0.143  25  0.119  25  0.172   7  0.111   0.115 N  0.570      SignalP-noTM
AJQ92517.1             0.210  24  0.190  24  0.304   4  0.204   0.196 N  0.570      SignalP-noTM
AJQ92518.1             0.150  32  0.140  32  0.218  30  0.118   0.130 N  0.570      SignalP-noTM
AJQ92519.1             0.109  19  0.118  11  0.189   6  0.141   0.129 N  0.570      SignalP-noTM
AJQ92520.1             0.106  35  0.114  11  0.153   5  0.130   0.122 N  0.570      SignalP-noTM
AJQ92521.1             0.113  26  0.115  46  0.188  36  0.105   0.110 N  0.570      SignalP-noTM
AJQ92522.1             0.114  46  0.112  46  0.170  45  0.112   0.112 N  0.570      SignalP-noTM
AJQ92523.1             0.128  34  0.212  34  0.590  32  0.230   0.219 N  0.510      SignalP-TM
AJQ92524.1             0.127  25  0.105  25  0.125  24  0.077   0.092 N  0.570      SignalP-noTM
AJQ92525.1             0.160  43  0.145  43  0.184  39  0.118   0.132 N  0.570      SignalP-noTM
AJQ92526.1             0.103  38  0.109  29  0.141  26  0.113   0.111 N  0.570      SignalP-noTM
AJQ92527.1             0.099  30  0.105  12  0.129   3  0.111   0.108 N  0.570      SignalP-noTM
AJQ92528.1             0.116  11  0.120  43  0.190  10  0.112   0.116 N  0.570      SignalP-noTM
AJQ92529.1             0.120  31  0.112  41  0.136  30  0.090   0.102 N  0.570      SignalP-noTM
AJQ92530.1             0.134  34  0.135  34  0.215  36  0.145   0.140 N  0.570      SignalP-noTM
AJQ92531.1             0.152  50  0.114  11  0.180   3  0.137   0.123 N  0.510      SignalP-TM
AJQ92532.1             0.128  26  0.128  11  0.245   2  0.163   0.141 N  0.510      SignalP-TM
AJQ92533.1             0.115  48  0.140  12  0.222   8  0.204   0.164 N  0.510      SignalP-TM
AJQ92534.1             0.155  22  0.216  22  0.430  20  0.279   0.245 N  0.570      SignalP-noTM
AJQ92535.1             0.116  45  0.131  25  0.255   2  0.154   0.140 N  0.510      SignalP-TM
AJQ92536.1             0.122  20  0.213  20  0.548   9  0.352   0.279 N  0.570      SignalP-noTM
AJQ92537.1             0.110  53  0.155  50  0.277  43  0.166   0.160 N  0.570      SignalP-noTM
AJQ92538.1             0.136  23  0.154  21  0.249  12  0.181   0.164 N  0.510      SignalP-TM
AJQ92539.1             0.116  27  0.131  15  0.226   5  0.173   0.151 N  0.570      SignalP-noTM
AJQ92540.1             0.102  29  0.101  59  0.121   5  0.086   0.094 N  0.570      SignalP-noTM
AJQ92541.1             0.129  18  0.167  18  0.364  11  0.219   0.192 N  0.570      SignalP-noTM
AJQ92542.1             0.105  19  0.148  11  0.259   1  0.219   0.181 N  0.570      SignalP-noTM
AJQ92543.1             0.140  22  0.122  22  0.149  11  0.105   0.114 N  0.570      SignalP-noTM
AJQ92544.1             0.105  28  0.119  28  0.188  26  0.121   0.120 N  0.570      SignalP-noTM
AJQ92545.1             0.648  29  0.734  29  0.976  17  0.897   0.811 Y  0.570      SignalP-noTM
AJQ92546.1             0.113  19  0.144  19  0.261   9  0.181   0.161 N  0.570      SignalP-noTM
AJQ92547.1             0.105  34  0.117  11  0.171   4  0.140   0.128 N  0.570      SignalP-noTM
AJQ92548.1             0.103  31  0.107  31  0.127  22  0.089   0.099 N  0.570      SignalP-noTM
AJQ92549.1             0.131  20  0.120  20  0.144  19  0.103   0.112 N  0.570      SignalP-noTM
AJQ92550.1             0.134  24  0.103  24  0.106  69  0.074   0.092 N  0.510      SignalP-TM
AJQ92551.1             0.594  27  0.758  27  0.974  24  0.946   0.846 Y  0.570      SignalP-noTM
AJQ92552.1             0.244  27  0.453  27  0.947   7  0.880   0.654 Y  0.570      SignalP-noTM
AJQ92553.1             0.121  33  0.112  33  0.215   1  0.097   0.105 N  0.570      SignalP-noTM
AJQ92554.1             0.367  31  0.336  31  0.774   3  0.535   0.430 N  0.570      SignalP-noTM
AJQ92555.1             0.123  60  0.113  60  0.117  49  0.093   0.104 N  0.570      SignalP-noTM
AJQ92556.1             0.107  37  0.099  11  0.123   1  0.098   0.099 N  0.510      SignalP-TM
AJQ92557.1             0.122  58  0.114  11  0.178   3  0.132   0.121 N  0.510      SignalP-TM
AJQ92558.1             0.126  31  0.119  11  0.197   1  0.141   0.129 N  0.570      SignalP-noTM
AJQ92559.1             0.110  41  0.113  41  0.139  29  0.106   0.110 N  0.570      SignalP-noTM
AJQ92560.1             0.130  26  0.138  54  0.319  47  0.122   0.130 N  0.570      SignalP-noTM
AJQ92561.1             0.112  30  0.125  12  0.189   8  0.157   0.140 N  0.570      SignalP-noTM
AJQ92562.1             0.121  43  0.106  56  0.121  52  0.083   0.095 N  0.570      SignalP-noTM
AJQ92563.1             0.131  21  0.099  48  0.144   3  0.090   0.095 N  0.570      SignalP-noTM
AJQ92564.1             0.111  20  0.121  20  0.173   8  0.120   0.121 N  0.570      SignalP-noTM
AJQ92565.1             0.732  22  0.786  22  0.951  19  0.840   0.811 Y  0.570      SignalP-noTM
AJQ92566.1             0.183  26  0.233  26  0.378  14  0.293   0.255 N  0.510      SignalP-TM
AJQ92567.1             0.143  26  0.117  26  0.127  49  0.095   0.107 N  0.570      SignalP-noTM
AJQ92568.1             0.111  19  0.146  19  0.262  17  0.173   0.159 N  0.570      SignalP-noTM
AJQ92569.1             0.124  44  0.115  44  0.117  34  0.099   0.107 N  0.570      SignalP-noTM
AJQ92570.1             0.124  40  0.112  40  0.195   1  0.098   0.105 N  0.570      SignalP-noTM
AJQ92571.1             0.120  23  0.133  39  0.286  35  0.113   0.124 N  0.570      SignalP-noTM
AJQ92572.1             0.134  44  0.126  42  0.157  38  0.110   0.118 N  0.570      SignalP-noTM
AJQ92573.1             0.117  28  0.146  11  0.276   1  0.214   0.178 N  0.570      SignalP-noTM
AJQ92574.1             0.623  24  0.617  24  0.860  21  0.617   0.617 Y  0.570      SignalP-noTM
AJQ92575.1             0.110  30  0.156  12  0.343   4  0.254   0.202 N  0.570      SignalP-noTM
AJQ92576.1             0.110  31  0.126  49  0.191  42  0.104   0.115 N  0.570      SignalP-noTM
AJQ92577.1             0.133  48  0.141  48  0.188  41  0.109   0.126 N  0.570      SignalP-noTM
AJQ92578.1             0.509  29  0.691  29  0.971  25  0.917   0.797 Y  0.570      SignalP-noTM
AJQ92579.1             0.123  53  0.140  11  0.290   2  0.193   0.165 N  0.570      SignalP-noTM
AJQ92580.1             0.376  22  0.288  22  0.349   4  0.233   0.262 N  0.570      SignalP-noTM
AJQ92581.1             0.433  25  0.351  25  0.728   7  0.446   0.386 N  0.510      SignalP-TM
AJQ92582.1             0.330  43  0.233  43  0.264  39  0.111   0.176 N  0.570      SignalP-noTM
AJQ92583.1             0.670  21  0.771  21  0.947   8  0.901   0.832 Y  0.570      SignalP-noTM
AJQ92584.1             0.302  26  0.416  26  0.912  12  0.725   0.561 N  0.570      SignalP-noTM
AJQ92585.1             0.154  19  0.124  38  0.221  30  0.096   0.114 N  0.510      SignalP-TM
AJQ92586.1             0.100  18  0.133  14  0.202  10  0.176   0.154 N  0.570      SignalP-noTM
AJQ92587.1             0.121  20  0.109  20  0.143  14  0.094   0.102 N  0.570      SignalP-noTM
AJQ92588.1             0.127  65  0.114  47  0.157  44  0.110   0.113 N  0.510      SignalP-TM
AJQ92589.1             0.109  13  0.129  13  0.218  12  0.153   0.140 N  0.570      SignalP-noTM
AJQ92590.1             0.108  21  0.103  65  0.154   1  0.092   0.097 N  0.570      SignalP-noTM
AJQ92591.1             0.106  33  0.111  14  0.141   3  0.122   0.116 N  0.570      SignalP-noTM
AJQ92592.1             0.115  28  0.181  11  0.443   4  0.336   0.254 N  0.570      SignalP-noTM
AJQ92593.1             0.339  33  0.234  33  0.299   1  0.193   0.219 N  0.510      SignalP-TM
AJQ92594.1             0.114  24  0.102  11  0.124   2  0.106   0.104 N  0.510      SignalP-TM
AJQ92595.1             0.152  20  0.138  20  0.286   1  0.136   0.137 N  0.570      SignalP-noTM
AJQ92596.1             0.119  49  0.132  11  0.320   1  0.156   0.141 N  0.510      SignalP-TM
AJQ92597.1             0.136  25  0.186  12  0.469   7  0.350   0.247 N  0.510      SignalP-TM
AJQ92598.1             0.139  22  0.127  22  0.152  20  0.110   0.119 N  0.570      SignalP-noTM
AJQ92599.1             0.170  17  0.148  17  0.171   6  0.128   0.139 N  0.570      SignalP-noTM
AJQ92600.1             0.777  23  0.809  23  0.913  11  0.837   0.822 Y  0.570      SignalP-noTM
AJQ92601.1             0.108  34  0.113  19  0.144   1  0.118   0.115 N  0.570      SignalP-noTM
AJQ92602.1             0.340  32  0.317  32  0.554  24  0.309   0.314 N  0.510      SignalP-TM
AJQ92603.1             0.105  64  0.108  24  0.149  22  0.112   0.109 N  0.510      SignalP-TM
AJQ92604.1             0.102  33  0.143  11  0.327   2  0.195   0.162 N  0.510      SignalP-TM
AJQ92605.1             0.116  23  0.112  53  0.187   2  0.102   0.107 N  0.570      SignalP-noTM
AJQ92606.1             0.134  28  0.104  11  0.209   1  0.095   0.100 N  0.510      SignalP-TM
AJQ92607.1             0.299  27  0.197  27  0.229   1  0.138   0.169 N  0.570      SignalP-noTM
AJQ92608.1             0.188  21  0.379  21  0.882   4  0.802   0.578 Y  0.570      SignalP-noTM
AJQ92609.1             0.123  36  0.113  13  0.177   5  0.130   0.121 N  0.570      SignalP-noTM
AJQ92610.1             0.127  25  0.143  11  0.266   2  0.204   0.172 N  0.570      SignalP-noTM
AJQ92611.1             0.182  26  0.322  25  0.891   1  0.636   0.470 N  0.570      SignalP-noTM
AJQ92612.1             0.110  51  0.119  11  0.199   5  0.142   0.129 N  0.570      SignalP-noTM
AJQ92613.1             0.110  61  0.111  35  0.143   1  0.112   0.112 N  0.570      SignalP-noTM
AJQ92614.1             0.166  63  0.126  63  0.141  50  0.098   0.113 N  0.570      SignalP-noTM
AJQ92615.1             0.123  55  0.157  19  0.305  15  0.206   0.180 N  0.570      SignalP-noTM
AJQ92616.1             0.117  34  0.126  11  0.203   1  0.155   0.140 N  0.570      SignalP-noTM
AJQ92617.1             0.115  38  0.134  11  0.251   2  0.179   0.155 N  0.570      SignalP-noTM
AJQ92618.1             0.129  28  0.122  11  0.202   5  0.157   0.138 N  0.570      SignalP-noTM
AJQ92619.1             0.134  28  0.106  28  0.111   5  0.087   0.097 N  0.570      SignalP-noTM
AJQ92620.1             0.204  20  0.358  20  0.760  11  0.594   0.469 N  0.570      SignalP-noTM
AJQ92621.1             0.115  57  0.108  57  0.110  45  0.077   0.093 N  0.570      SignalP-noTM
AJQ92622.1             0.138  19  0.135  19  0.184  15  0.131   0.133 N  0.570      SignalP-noTM
AJQ92623.1             0.113  36  0.116  15  0.171   3  0.135   0.125 N  0.570      SignalP-noTM
AJQ92624.1             0.223  28  0.394  28  0.917  17  0.756   0.564 N  0.570      SignalP-noTM
AJQ92625.1             0.099  14  0.106  14  0.148   4  0.112   0.109 N  0.570      SignalP-noTM
AJQ92626.1             0.106  28  0.090  47  0.121  42  0.068   0.082 N  0.510      SignalP-TM
AJQ92627.1             0.143  32  0.138  11  0.254   3  0.189   0.162 N  0.570      SignalP-noTM
AJQ92628.1             0.112  37  0.193  11  0.478   1  0.375   0.260 N  0.510      SignalP-TM
AJQ92629.1             0.248  30  0.154  30  0.136  46  0.086   0.122 N  0.570      SignalP-noTM
AJQ92630.1             0.195  22  0.138  22  0.165   4  0.102   0.121 N  0.570      SignalP-noTM
AJQ92631.1             0.120  27  0.126  32  0.269  25  0.131   0.129 N  0.570      SignalP-noTM
AJQ92632.1             0.105  68  0.106  36  0.125  28  0.091   0.099 N  0.570      SignalP-noTM
AJQ92633.1             0.349  27  0.236  27  0.382   9  0.202   0.224 N  0.510      SignalP-TM
AJQ92634.1             0.119  38  0.109  38  0.117  37  0.085   0.098 N  0.570      SignalP-noTM
AJQ92635.1             0.102  18  0.111  32  0.137  25  0.110   0.111 N  0.570      SignalP-noTM
AJQ92636.1             0.106  43  0.102  34  0.121  27  0.099   0.100 N  0.570      SignalP-noTM
AJQ92637.1             0.107  22  0.133  11  0.223   5  0.179   0.155 N  0.570      SignalP-noTM
AJQ92638.1             0.217  51  0.141  51  0.215   5  0.119   0.130 N  0.570      SignalP-noTM
AJQ92639.1             0.142  49  0.138  31  0.247  29  0.130   0.134 N  0.570      SignalP-noTM
AJQ92640.1             0.205  24  0.319  24  0.708  22  0.424   0.358 N  0.510      SignalP-TM
AJQ92641.1             0.117  30  0.136  30  0.193   5  0.162   0.149 N  0.570      SignalP-noTM
AJQ92642.1             0.101  33  0.200  15  0.490  12  0.408   0.298 N  0.570      SignalP-noTM
AJQ92643.1             0.103  22  0.113  33  0.185  24  0.119   0.116 N  0.570      SignalP-noTM
AJQ92644.1             0.104  22  0.110  24  0.130  12  0.096   0.104 N  0.570      SignalP-noTM
AJQ92645.1             0.117  25  0.145  11  0.304   3  0.210   0.176 N  0.570      SignalP-noTM
AJQ92646.1             0.118  31  0.108  31  0.141  53  0.104   0.106 N  0.570      SignalP-noTM
AJQ92647.1             0.130  30  0.105  61  0.114  63  0.080   0.093 N  0.570      SignalP-noTM
AJQ92648.1             0.107  23  0.165  11  0.331   1  0.280   0.208 N  0.510      SignalP-TM
AJQ92649.1             0.272  35  0.314  35  0.512  29  0.303   0.310 N  0.510      SignalP-TM
AJQ92650.1             0.132  26  0.120  26  0.165   1  0.112   0.116 N  0.570      SignalP-noTM
AJQ92651.1             0.197  52  0.196  52  0.402  50  0.118   0.159 N  0.570      SignalP-noTM
AJQ92652.1             0.147  23  0.110  11  0.154   6  0.126   0.118 N  0.570      SignalP-noTM
AJQ92653.1             0.164  38  0.135  38  0.174   2  0.107   0.122 N  0.570      SignalP-noTM
AJQ92654.1             0.217  24  0.230  24  0.333  21  0.230   0.230 N  0.570      SignalP-noTM
AJQ92655.1             0.102  58  0.102  62  0.113  45  0.094   0.098 N  0.570      SignalP-noTM
AJQ92656.1             0.111  49  0.105  70  0.126  67  0.091   0.098 N  0.570      SignalP-noTM
AJQ92657.1             0.152  13  0.139  13  0.161   1  0.128   0.134 N  0.570      SignalP-noTM
AJQ92658.1             0.113  29  0.163  11  0.409   1  0.242   0.200 N  0.570      SignalP-noTM
AJQ92659.1             0.142  17  0.198  17  0.383  11  0.257   0.226 N  0.570      SignalP-noTM
AJQ92660.1             0.121  46  0.197  12  0.514   1  0.387   0.267 N  0.510      SignalP-TM
AJQ92661.1             0.227  50  0.139  50  0.130  20  0.085   0.119 N  0.510      SignalP-TM
AJQ92662.1             0.118  37  0.131  15  0.228  13  0.163   0.146 N  0.570      SignalP-noTM
AJQ92663.1             0.187  67  0.132  67  0.105  64  0.075   0.106 N  0.570      SignalP-noTM
AJQ92664.1             0.136  33  0.116  11  0.179   1  0.136   0.123 N  0.510      SignalP-TM
AJQ92665.1             0.141  22  0.152  11  0.303   1  0.228   0.187 N  0.570      SignalP-noTM
AJQ92666.1             0.568  26  0.656  26  0.941  21  0.804   0.726 Y  0.570      SignalP-noTM
AJQ92667.1             0.107  36  0.162  26  0.336  22  0.226   0.186 N  0.510      SignalP-TM
AJQ92668.1             0.106  26  0.116  24  0.159   1  0.128   0.121 N  0.570      SignalP-noTM
AJQ92669.1             0.107  41  0.100  61  0.106  61  0.087   0.094 N  0.570      SignalP-noTM
AJQ92670.1             0.183  18  0.245  18  0.577   1  0.359   0.299 N  0.570      SignalP-noTM
AJQ92671.1             0.112  21  0.100  32  0.106  21  0.087   0.093 N  0.570      SignalP-noTM
AJQ92672.1             0.181  24  0.123  24  0.124   1  0.088   0.106 N  0.570      SignalP-noTM
AJQ92673.1             0.688  25  0.760  25  0.970  17  0.889   0.820 Y  0.570      SignalP-noTM
AJQ92674.1             0.145  42  0.186  11  0.490   1  0.342   0.243 N  0.510      SignalP-TM
AJQ92675.1             0.211  22  0.156  11  0.418   1  0.225   0.181 N  0.510      SignalP-TM
AJQ92676.1             0.167  48  0.124  11  0.203   1  0.148   0.135 N  0.570      SignalP-noTM
AJQ92677.1             0.114  29  0.110  15  0.156   9  0.120   0.115 N  0.570      SignalP-noTM
AJQ92678.1             0.162  22  0.168  22  0.236  10  0.180   0.174 N  0.570      SignalP-noTM
AJQ92679.1             0.100  31  0.110  70  0.136   9  0.093   0.102 N  0.570      SignalP-noTM
AJQ92680.1             0.119  45  0.116  28  0.175   1  0.114   0.115 N  0.570      SignalP-noTM
AJQ92681.1             0.234  32  0.227  20  0.652  12  0.455   0.334 N  0.570      SignalP-noTM
AJQ92682.1             0.126  48  0.155  48  0.315  47  0.142   0.149 N  0.570      SignalP-noTM
AJQ92683.1             0.115   7  0.130  29  0.200  25  0.120   0.125 N  0.570      SignalP-noTM
AJQ92684.1             0.151  33  0.151  33  0.328  31  0.191   0.170 N  0.570      SignalP-noTM
AJQ92685.1             0.112  21  0.119  33  0.170  25  0.114   0.117 N  0.570      SignalP-noTM
AJQ92686.1             0.134  37  0.110  37  0.169  12  0.089   0.100 N  0.570      SignalP-noTM
AJQ92687.1             0.150  49  0.152  22  0.233  15  0.166   0.158 N  0.570      SignalP-noTM
AJQ92688.1             0.116  22  0.177  13  0.375   8  0.318   0.243 N  0.570      SignalP-noTM
AJQ92689.1             0.115  35  0.117  12  0.172   2  0.139   0.127 N  0.570      SignalP-noTM
AJQ92690.1             0.172  21  0.184  21  0.327   1  0.229   0.201 N  0.510      SignalP-TM
AJQ92691.1             0.194  33  0.107  33  0.127  63  0.072   0.094 N  0.510      SignalP-TM
AJQ92692.1             0.105  23  0.111  23  0.141  15  0.119   0.115 N  0.570      SignalP-noTM
AJQ92693.1             0.341  23  0.203  23  0.135  22  0.103   0.156 N  0.570      SignalP-noTM
AJQ92694.1             0.104  44  0.104  21  0.131   1  0.106   0.105 N  0.570      SignalP-noTM
AJQ92695.1             0.107  22  0.115  34  0.155   9  0.118   0.116 N  0.570      SignalP-noTM
AJQ92696.1             0.099  40  0.107  40  0.121  33  0.083   0.096 N  0.570      SignalP-noTM
AJQ92697.1             0.119  25  0.107  25  0.109  20  0.086   0.098 N  0.570      SignalP-noTM
AJQ92698.1             0.120  50  0.102  65  0.099  66  0.081   0.092 N  0.570      SignalP-noTM
AJQ92699.1             0.102  27  0.128  14  0.209   5  0.164   0.145 N  0.570      SignalP-noTM
AJQ92700.1             0.143  45  0.127  45  0.132  36  0.096   0.113 N  0.570      SignalP-noTM
AJQ92701.1             0.167  57  0.136  28  0.224  27  0.148   0.141 N  0.570      SignalP-noTM
AJQ92702.1             0.105  46  0.105  70  0.119  20  0.098   0.102 N  0.570      SignalP-noTM
AJQ92703.1             0.719  23  0.784  23  0.909  13  0.863   0.821 Y  0.570      SignalP-noTM
AJQ92704.1             0.102  52  0.112  21  0.147  12  0.112   0.112 N  0.570      SignalP-noTM
AJQ92705.1             0.848  21  0.787  21  0.814   2  0.751   0.774 Y  0.510      SignalP-TM
AJQ92706.1             0.769  21  0.731  21  0.790  17  0.702   0.720 Y  0.510      SignalP-TM
AJQ92707.1             0.111  53  0.102  53  0.112  52  0.086   0.094 N  0.570      SignalP-noTM
AJQ92708.1             0.115  20  0.106  51  0.118  50  0.086   0.097 N  0.570      SignalP-noTM
AJQ92709.1             0.128  30  0.200  17  0.503  14  0.351   0.271 N  0.570      SignalP-noTM
AJQ92710.1             0.111  21  0.106  21  0.139  34  0.089   0.098 N  0.570      SignalP-noTM
AJQ92711.1             0.100  70  0.106  57  0.124  47  0.098   0.102 N  0.570      SignalP-noTM
AJQ92712.1             0.126  26  0.129  11  0.251   1  0.156   0.141 N  0.570      SignalP-noTM
AJQ92713.1             0.108  55  0.133  21  0.222  13  0.171   0.151 N  0.570      SignalP-noTM
AJQ92714.1             0.114  35  0.106  27  0.120  19  0.102   0.104 N  0.570      SignalP-noTM
AJQ92715.1             0.105  34  0.101  63  0.110  46  0.083   0.092 N  0.570      SignalP-noTM
AJQ92716.1             0.255  22  0.218  22  0.382   1  0.231   0.223 N  0.510      SignalP-TM
AJQ92717.1             0.151  29  0.120  29  0.142  15  0.107   0.114 N  0.570      SignalP-noTM
AJQ92718.1             0.133  37  0.146  35  0.292  24  0.143   0.145 N  0.570      SignalP-noTM
AJQ92719.1             0.501  34  0.335  34  0.726   1  0.405   0.368 N  0.570      SignalP-noTM
AJQ92720.1             0.781  24  0.860  24  0.978  12  0.937   0.896 Y  0.570      SignalP-noTM
AJQ92721.1             0.624  21  0.750  21  0.958  17  0.890   0.816 Y  0.570      SignalP-noTM
AJQ92722.1             0.266  18  0.489  18  0.920  12  0.885   0.675 Y  0.570      SignalP-noTM
AJQ92723.1             0.127  20  0.134  20  0.175  16  0.129   0.131 N  0.570      SignalP-noTM
AJQ92724.1             0.127  52  0.136  29  0.234   1  0.165   0.150 N  0.570      SignalP-noTM
AJQ92725.1             0.112  37  0.097  11  0.113   4  0.099   0.098 N  0.510      SignalP-TM
AJQ92726.1             0.155  68  0.134  68  0.150  63  0.078   0.113 N  0.510      SignalP-TM
AJQ92727.1             0.115  64  0.104  64  0.126  59  0.060   0.088 N  0.510      SignalP-TM
AJQ92728.1             0.195  22  0.107  22  0.107  10  0.072   0.094 N  0.510      SignalP-TM
AJQ92729.1             0.145  37  0.124  37  0.167  35  0.107   0.116 N  0.570      SignalP-noTM
AJQ92730.1             0.112  58  0.120  14  0.168  11  0.144   0.131 N  0.570      SignalP-noTM
AJQ92731.1             0.106  34  0.104  34  0.125  31  0.098   0.101 N  0.570      SignalP-noTM
AJQ92732.1             0.128  59  0.102  59  0.109  14  0.082   0.093 N  0.570      SignalP-noTM
AJQ92733.1             0.118  21  0.132  21  0.202  13  0.138   0.135 N  0.570      SignalP-noTM
AJQ92734.1             0.120  54  0.122  13  0.182   1  0.149   0.135 N  0.570      SignalP-noTM
AJQ92735.1             0.113  25  0.157  11  0.341   1  0.248   0.191 N  0.510      SignalP-TM
AJQ92736.1             0.118  40  0.147  14  0.288   7  0.219   0.174 N  0.510      SignalP-TM
AJQ92737.1             0.236  49  0.182  49  0.255  33  0.155   0.172 N  0.510      SignalP-TM
AJQ92738.1             0.115  19  0.114  51  0.153  48  0.093   0.105 N  0.570      SignalP-noTM
AJQ92739.1             0.106  58  0.159  11  0.367   5  0.256   0.205 N  0.570      SignalP-noTM
AJQ92740.1             0.127  51  0.121  23  0.141  11  0.107   0.115 N  0.570      SignalP-noTM
AJQ92741.1             0.116  19  0.109  36  0.186  26  0.100   0.105 N  0.570      SignalP-noTM
AJQ92742.1             0.386  19  0.222  19  0.171   2  0.134   0.180 N  0.570      SignalP-noTM
AJQ92743.1             0.165  25  0.177  25  0.270   2  0.194   0.183 N  0.510      SignalP-TM
AJQ92744.1             0.201  35  0.118  35  0.151   1  0.087   0.103 N  0.570      SignalP-noTM
AJQ92745.1             0.106  36  0.117  11  0.166   4  0.134   0.125 N  0.570      SignalP-noTM
AJQ92746.1             0.185  20  0.204  20  0.389  11  0.236   0.219 N  0.570      SignalP-noTM
AJQ92747.1             0.136  40  0.144  11  0.366   1  0.181   0.161 N  0.570      SignalP-noTM
AJQ92748.1             0.237  61  0.114  61  0.127   8  0.055   0.092 N  0.510      SignalP-TM
AJQ92749.1             0.649  39  0.691  39  0.846  33  0.677   0.684 Y  0.570      SignalP-noTM
AJQ92750.1             0.125  23  0.174  23  0.371   1  0.250   0.209 N  0.570      SignalP-noTM
AJQ92751.1             0.114  16  0.125  16  0.172   4  0.140   0.132 N  0.570      SignalP-noTM
AJQ92752.1             0.118  24  0.102  63  0.137   1  0.089   0.096 N  0.570      SignalP-noTM
AJQ92753.1             0.310  40  0.180  40  0.132  39  0.097   0.149 N  0.510      SignalP-TM
AJQ92754.1             0.106  31  0.126  11  0.211   1  0.158   0.138 N  0.510      SignalP-TM
AJQ92755.1             0.164  20  0.098  70  0.122  33  0.075   0.090 N  0.510      SignalP-TM
AJQ92756.1             0.313  32  0.501  32  0.973  22  0.889   0.683 Y  0.570      SignalP-noTM
AJQ92757.1             0.104  35  0.103  67  0.112  61  0.087   0.095 N  0.570      SignalP-noTM
AJQ92758.1             0.104  49  0.181  11  0.452   2  0.328   0.250 N  0.570      SignalP-noTM
AJQ92759.1             0.110  47  0.197  47  0.492  40  0.213   0.205 N  0.570      SignalP-noTM
AJQ92760.1             0.117  36  0.113  36  0.143  35  0.100   0.107 N  0.570      SignalP-noTM
AJQ92761.1             0.104  33  0.103  22  0.120  17  0.092   0.098 N  0.570      SignalP-noTM
AJQ92762.1             0.150  32  0.144  15  0.280  12  0.195   0.168 N  0.570      SignalP-noTM
AJQ92763.1             0.103  69  0.106  43  0.128  42  0.096   0.102 N  0.510      SignalP-TM
AJQ92764.1             0.107  52  0.110  68  0.132  44  0.104   0.107 N  0.570      SignalP-noTM
AJQ92765.1             0.110  20  0.114  20  0.178  12  0.108   0.111 N  0.570      SignalP-noTM
AJQ92766.1             0.779  22  0.865  22  0.974  11  0.952   0.906 Y  0.570      SignalP-noTM
AJQ92767.1             0.252  20  0.235  20  0.272  17  0.206   0.221 N  0.570      SignalP-noTM
AJQ92768.1             0.113  39  0.127  11  0.243   3  0.164   0.144 N  0.570      SignalP-noTM
AJQ92769.1             0.121  26  0.126  11  0.185   7  0.166   0.141 N  0.510      SignalP-TM
AJQ92770.1             0.215  23  0.184  23  0.325   2  0.170   0.177 N  0.570      SignalP-noTM
AJQ92771.1             0.117  40  0.113  17  0.147  11  0.119   0.116 N  0.570      SignalP-noTM
AJQ92772.1             0.249  19  0.350  19  0.702  16  0.427   0.386 N  0.570      SignalP-noTM
AJQ92773.1             0.104  42  0.125  45  0.229  36  0.111   0.118 N  0.570      SignalP-noTM
AJQ92774.1             0.193  26  0.226  26  0.325   7  0.266   0.241 N  0.510      SignalP-TM
AJQ92775.1             0.119  53  0.102  68  0.123  56  0.072   0.091 N  0.510      SignalP-TM
AJQ92776.1             0.110  37  0.133  11  0.239   3  0.187   0.153 N  0.510      SignalP-TM
AJQ92777.1             0.156  33  0.174  33  0.246  23  0.181   0.176 N  0.510      SignalP-TM
AJQ92778.1             0.148  25  0.130  25  0.167   1  0.105   0.121 N  0.510      SignalP-TM
AJQ92779.1             0.132  24  0.120  24  0.208   1  0.116   0.118 N  0.510      SignalP-TM
AJQ92780.1             0.211  34  0.217  34  0.344  30  0.219   0.218 N  0.510      SignalP-TM
AJQ92781.1             0.367  23  0.492  23  0.903   2  0.756   0.616 Y  0.570      SignalP-noTM
AJQ92782.1             0.156  33  0.153  13  0.331   1  0.208   0.173 N  0.510      SignalP-TM
AJQ92783.1             0.110  35  0.164  11  0.366   5  0.279   0.206 N  0.510      SignalP-TM
AJQ92784.1             0.133  46  0.178  11  0.398   4  0.319   0.244 N  0.570      SignalP-noTM
AJQ92785.1             0.221  19  0.265  19  0.414   9  0.305   0.284 N  0.570      SignalP-noTM
AJQ92786.1             0.802  22  0.870  22  0.961  11  0.940   0.903 Y  0.570      SignalP-noTM
AJQ92787.1             0.117  23  0.234  23  0.653  13  0.401   0.312 N  0.570      SignalP-noTM
AJQ92788.1             0.887  22  0.894  22  0.944  21  0.909   0.901 Y  0.570      SignalP-noTM
AJQ92789.1             0.106  35  0.109  58  0.154  43  0.103   0.106 N  0.570      SignalP-noTM
AJQ92790.1             0.102  23  0.125  20  0.201  12  0.145   0.134 N  0.570      SignalP-noTM
AJQ92791.1             0.224  28  0.167  28  0.321   2  0.150   0.159 N  0.570      SignalP-noTM
AJQ92792.1             0.116  26  0.105  48  0.131   1  0.087   0.096 N  0.570      SignalP-noTM
AJQ92793.1             0.232  52  0.206  52  0.301  46  0.146   0.184 N  0.510      SignalP-TM
AJQ92794.1             0.200  35  0.137  35  0.148   7  0.103   0.124 N  0.510      SignalP-TM
AJQ92795.1             0.143  19  0.158  11  0.383   2  0.247   0.191 N  0.510      SignalP-TM
AJQ92796.1             0.147  33  0.152  11  0.301   2  0.229   0.181 N  0.510      SignalP-TM
AJQ92797.1             0.141  22  0.124  15  0.212   3  0.143   0.133 N  0.570      SignalP-noTM
AJQ92798.1             0.110  47  0.104  27  0.139   1  0.100   0.102 N  0.570      SignalP-noTM
AJQ92799.1             0.123  36  0.119  36  0.175  35  0.111   0.115 N  0.570      SignalP-noTM
AJQ92800.1             0.106  29  0.109  29  0.137   1  0.102   0.106 N  0.570      SignalP-noTM
AJQ92801.1             0.116  25  0.117  25  0.177   2  0.121   0.119 N  0.570      SignalP-noTM
AJQ92802.1             0.105  15  0.107  11  0.150   5  0.110   0.108 N  0.510      SignalP-TM
AJQ92803.1             0.118  24  0.106  39  0.120  37  0.084   0.096 N  0.570      SignalP-noTM
AJQ92804.1             0.122  43  0.098  64  0.118  55  0.053   0.082 N  0.510      SignalP-TM
AJQ92805.1             0.110  31  0.116  11  0.201   2  0.131   0.123 N  0.570      SignalP-noTM
AJQ92806.1             0.123  27  0.137  30  0.248  29  0.147   0.142 N  0.570      SignalP-noTM
AJQ92807.1             0.104  38  0.117  38  0.155  30  0.100   0.109 N  0.570      SignalP-noTM
AJQ92808.1             0.209  22  0.307  22  0.642  19  0.383   0.343 N  0.570      SignalP-noTM
AJQ92809.1             0.118  65  0.110  65  0.135  32  0.095   0.103 N  0.570      SignalP-noTM
AJQ92810.1             0.103  13  0.103  34  0.121   4  0.100   0.101 N  0.570      SignalP-noTM
AJQ92811.1             0.166  21  0.169  21  0.333   1  0.198   0.183 N  0.570      SignalP-noTM
AJQ92812.1             0.127  31  0.177  31  0.459  23  0.218   0.197 N  0.570      SignalP-noTM
AJQ92813.1             0.815  34  0.418  34  0.400  31  0.171   0.326 N  0.510      SignalP-TM
AJQ92814.1             0.124  54  0.111  32  0.141  28  0.100   0.106 N  0.570      SignalP-noTM
AJQ92815.1             0.131  31  0.152  16  0.265   8  0.213   0.181 N  0.570      SignalP-noTM
AJQ92816.1             0.199  22  0.207  22  0.533   3  0.287   0.236 N  0.510      SignalP-TM
AJQ92817.1             0.338  30  0.173  30  0.166  16  0.102   0.146 N  0.510      SignalP-TM
AJQ92818.1             0.107  59  0.128  29  0.194  20  0.139   0.133 N  0.570      SignalP-noTM
AJQ92819.1             0.120  26  0.109  13  0.184  12  0.116   0.112 N  0.570      SignalP-noTM
AJQ92820.1             0.132  30  0.183  11  0.434   1  0.327   0.251 N  0.570      SignalP-noTM
AJQ92821.1             0.129  34  0.178  11  0.394   1  0.313   0.242 N  0.570      SignalP-noTM
AJQ92822.1             0.127  59  0.117  59  0.142  58  0.091   0.107 N  0.510      SignalP-TM
AJQ92823.1             0.136  62  0.138  50  0.266  43  0.136   0.137 N  0.510      SignalP-TM
AJQ92824.1             0.109  43  0.144  20  0.288  10  0.195   0.163 N  0.510      SignalP-TM
AJQ92825.1             0.156  42  0.136  42  0.172   6  0.122   0.130 N  0.570      SignalP-noTM
AJQ92826.1             0.410  25  0.474  25  0.657  21  0.559   0.505 N  0.510      SignalP-TM
AJQ92827.1             0.680  26  0.508  26  0.622  25  0.346   0.448 N  0.510      SignalP-TM
AJQ92828.1             0.112  56  0.147  11  0.314   1  0.207   0.175 N  0.570      SignalP-noTM
AJQ92829.1             0.860  23  0.854  23  0.946  20  0.866   0.860 Y  0.570      SignalP-noTM
AJQ92830.1             0.117  26  0.106  32  0.162  22  0.095   0.102 N  0.510      SignalP-TM
AJQ92831.1             0.136  39  0.156  21  0.261  16  0.174   0.164 N  0.570      SignalP-noTM
AJQ92832.1             0.104  27  0.120  27  0.176  23  0.128   0.124 N  0.570      SignalP-noTM
AJQ92833.1             0.115  24  0.103  24  0.155   1  0.089   0.096 N  0.570      SignalP-noTM
AJQ92834.1             0.106  40  0.116  38  0.159  34  0.112   0.114 N  0.570      SignalP-noTM
AJQ92835.1             0.666  23  0.764  23  0.968  19  0.875   0.816 Y  0.570      SignalP-noTM
AJQ92836.1             0.638  19  0.779  19  0.972  12  0.944   0.856 Y  0.570      SignalP-noTM
AJQ92837.1             0.137  36  0.121  52  0.240  48  0.093   0.108 N  0.570      SignalP-noTM
AJQ92838.1             0.204  49  0.208  24  0.481  15  0.324   0.251 N  0.510      SignalP-TM
AJQ92839.1             0.111   7  0.121  12  0.178   4  0.149   0.134 N  0.570      SignalP-noTM
AJQ92840.1             0.142  36  0.213  14  0.563  10  0.460   0.329 N  0.570      SignalP-noTM
AJQ92841.1             0.124  36  0.224  23  0.604  16  0.431   0.321 N  0.570      SignalP-noTM
AJQ92842.1             0.218  36  0.167  36  0.192  34  0.134   0.151 N  0.570      SignalP-noTM
AJQ92843.1             0.107  36  0.142  11  0.257   3  0.207   0.173 N  0.570      SignalP-noTM
AJQ92844.1             0.122  19  0.289  19  0.826  14  0.685   0.475 N  0.570      SignalP-noTM
AJQ92845.1             0.117  36  0.112  23  0.145  16  0.113   0.113 N  0.570      SignalP-noTM
AJQ92846.1             0.105  35  0.125  11  0.203   1  0.155   0.139 N  0.570      SignalP-noTM
AJQ92847.1             0.102  18  0.124  14  0.179  10  0.149   0.136 N  0.570      SignalP-noTM
AJQ92848.1             0.103  35  0.101  16  0.119  10  0.104   0.102 N  0.570      SignalP-noTM
AJQ92849.1             0.114  24  0.107  24  0.112  20  0.086   0.097 N  0.570      SignalP-noTM
AJQ92850.1             0.109  32  0.101  32  0.130  49  0.082   0.092 N  0.570      SignalP-noTM
AJQ92851.1             0.186  20  0.202  20  0.311   2  0.237   0.218 N  0.570      SignalP-noTM
AJQ92852.1             0.148  21  0.165  31  0.355  20  0.153   0.159 N  0.570      SignalP-noTM
AJQ92853.1             0.230  20  0.140  20  0.155   2  0.100   0.125 N  0.510      SignalP-TM
AJQ92854.1             0.133  20  0.106  44  0.118  26  0.089   0.098 N  0.570      SignalP-noTM
AJQ92855.1             0.596  22  0.539  22  0.659  18  0.505   0.527 Y  0.510      SignalP-TM
AJQ92856.1             0.106  20  0.098  31  0.130   4  0.091   0.095 N  0.570      SignalP-noTM
AJQ92857.1             0.338  26  0.520  26  0.894  15  0.806   0.654 Y  0.570      SignalP-noTM
AJQ92858.1             0.181  37  0.175  37  0.276  33  0.165   0.170 N  0.570      SignalP-noTM
AJQ92859.1             0.113  56  0.160  56  0.272  44  0.126   0.144 N  0.570      SignalP-noTM
AJQ92860.1             0.122  24  0.215  17  0.571  11  0.466   0.308 N  0.510      SignalP-TM
AJQ92861.1             0.108  44  0.114  44  0.150   9  0.112   0.113 N  0.570      SignalP-noTM
AJQ92862.1             0.107  26  0.107  26  0.148  23  0.092   0.100 N  0.570      SignalP-noTM
AJQ92863.1             0.120  56  0.111  36  0.137  25  0.099   0.106 N  0.570      SignalP-noTM
AJQ92864.1             0.158  34  0.126  34  0.118  31  0.096   0.112 N  0.570      SignalP-noTM
AJQ92865.1             0.171  24  0.139  24  0.199   1  0.139   0.139 N  0.570      SignalP-noTM
AJQ92866.1             0.130  25  0.112  25  0.125  47  0.083   0.099 N  0.570      SignalP-noTM
AJQ92867.1             0.106  67  0.142  20  0.260  19  0.177   0.155 N  0.510      SignalP-TM
AJQ92868.1             0.171  39  0.128  39  0.145   2  0.096   0.113 N  0.570      SignalP-noTM
AJQ92869.1             0.136  20  0.186  20  0.383   1  0.284   0.232 N  0.570      SignalP-noTM
AJQ92870.1             0.152  18  0.225  18  0.472  12  0.292   0.256 N  0.570      SignalP-noTM
AJQ92871.1             0.214  27  0.371  27  0.917  21  0.708   0.529 N  0.570      SignalP-noTM
AJQ92872.1             0.109  53  0.114  11  0.179   1  0.121   0.117 N  0.570      SignalP-noTM
AJQ92873.1             0.102  21  0.099  53  0.108  45  0.084   0.092 N  0.570      SignalP-noTM
AJQ92874.1             0.118  23  0.124  11  0.173   1  0.155   0.138 N  0.570      SignalP-noTM
AJQ92875.1             0.123  65  0.107  65  0.130   2  0.075   0.095 N  0.510      SignalP-TM
AJQ92876.1             0.119  34  0.117  34  0.159  39  0.104   0.111 N  0.570      SignalP-noTM
AJQ92877.1             0.122  27  0.217  12  0.570   9  0.484   0.343 N  0.570      SignalP-noTM
AJQ92878.1             0.205  37  0.214  24  0.372  22  0.229   0.221 N  0.570      SignalP-noTM
AJQ92879.1             0.101  33  0.132  41  0.272  35  0.131   0.132 N  0.570      SignalP-noTM
AJQ92880.1             0.130  21  0.209  21  0.474  18  0.333   0.267 N  0.570      SignalP-noTM
AJQ92881.1             0.226  44  0.145  44  0.152  21  0.099   0.123 N  0.570      SignalP-noTM
AJQ92882.1             0.100  43  0.118  43  0.154  38  0.099   0.109 N  0.570      SignalP-noTM
AJQ92883.1             0.304  21  0.539  21  0.974  11  0.950   0.732 Y  0.570      SignalP-noTM
AJQ92884.1             0.102  54  0.108  50  0.129  40  0.092   0.101 N  0.570      SignalP-noTM
AJQ92885.1             0.161  24  0.197  24  0.325  10  0.250   0.217 N  0.510      SignalP-TM
AJQ92886.1             0.178  19  0.114  19  0.118   4  0.082   0.099 N  0.570      SignalP-noTM
AJQ92887.1             0.117  27  0.114  54  0.158  26  0.092   0.104 N  0.570      SignalP-noTM
AJQ92888.1             0.123  39  0.160  39  0.302  32  0.147   0.154 N  0.570      SignalP-noTM
AJQ92889.1             0.110  49  0.127  11  0.204   1  0.160   0.143 N  0.570      SignalP-noTM
AJQ92890.1             0.130  29  0.158  11  0.327   1  0.240   0.196 N  0.570      SignalP-noTM
AJQ92891.1             0.115  54  0.113  54  0.175  53  0.096   0.105 N  0.570      SignalP-noTM
AJQ92892.1             0.102  32  0.105  67  0.127   7  0.097   0.101 N  0.570      SignalP-noTM
AJQ92893.1             0.112  59  0.126  11  0.244   2  0.152   0.138 N  0.570      SignalP-noTM
AJQ92894.1             0.168  24  0.251  24  0.562  17  0.366   0.294 N  0.510      SignalP-TM
AJQ92895.1             0.101  33  0.097  33  0.099  27  0.076   0.087 N  0.570      SignalP-noTM
AJQ92896.1             0.150  33  0.132  33  0.179   3  0.122   0.127 N  0.570      SignalP-noTM
AJQ92897.1             0.116   7  0.123  49  0.219  38  0.123   0.123 N  0.570      SignalP-noTM
AJQ92898.1             0.109  43  0.110  43  0.129  38  0.085   0.098 N  0.570      SignalP-noTM
AJQ92899.1             0.111  23  0.105  68  0.127  16  0.091   0.099 N  0.570      SignalP-noTM
AJQ92900.1             0.100  39  0.107  27  0.126  18  0.101   0.104 N  0.570      SignalP-noTM
AJQ92901.1             0.107  30  0.115  11  0.153   1  0.131   0.122 N  0.570      SignalP-noTM
AJQ92902.1             0.107  23  0.107  51  0.153   2  0.103   0.105 N  0.570      SignalP-noTM
AJQ92903.1             0.106  26  0.100  69  0.115   3  0.091   0.096 N  0.570      SignalP-noTM
AJQ92904.1             0.649  17  0.690  17  0.869  12  0.732   0.710 Y  0.570      SignalP-noTM
AJQ92905.1             0.158  65  0.128  65  0.193  50  0.100   0.115 N  0.570      SignalP-noTM
AJQ92906.1             0.119  35  0.164  11  0.391   2  0.271   0.203 N  0.510      SignalP-TM
AJQ92907.1             0.100  38  0.098  68  0.109  22  0.082   0.090 N  0.570      SignalP-noTM
AJQ92908.1             0.131  19  0.112  19  0.146   1  0.100   0.106 N  0.570      SignalP-noTM
AJQ92909.1             0.658  22  0.742  22  0.918  18  0.841   0.789 Y  0.570      SignalP-noTM
AJQ92910.1             0.118  30  0.213  15  0.558  11  0.446   0.299 N  0.510      SignalP-TM
AJQ92911.1             0.121  10  0.116  11  0.194   8  0.140   0.127 N  0.570      SignalP-noTM
AJQ92912.1             0.103  34  0.101  36  0.125  32  0.081   0.092 N  0.570      SignalP-noTM
AJQ92913.1             0.102  32  0.102  32  0.124   1  0.093   0.098 N  0.570      SignalP-noTM
AJQ92914.1             0.180  33  0.135  33  0.187  41  0.098   0.118 N  0.570      SignalP-noTM
AJQ92915.1             0.138  10  0.112  11  0.181   6  0.134   0.123 N  0.570      SignalP-noTM
AJQ92916.1             0.644  20  0.706  20  0.884   1  0.782   0.742 Y  0.570      SignalP-noTM
AJQ92917.1             0.117  31  0.105  31  0.112  59  0.080   0.094 N  0.570      SignalP-noTM
AJQ92918.1             0.371  66  0.185  66  0.173  18  0.117   0.153 N  0.570      SignalP-noTM
AJQ92919.1             0.158  26  0.142  11  0.291   2  0.197   0.168 N  0.570      SignalP-noTM
AJQ92920.1             0.278  35  0.285  35  0.456  27  0.161   0.239 N  0.510      SignalP-TM
AJQ92921.1             0.274  34  0.280  34  0.538   6  0.381   0.327 N  0.570      SignalP-noTM
AJQ92922.1             0.126  49  0.128  11  0.230   1  0.158   0.142 N  0.570      SignalP-noTM
AJQ92923.1             0.111  16  0.106  70  0.123  69  0.085   0.096 N  0.570      SignalP-noTM
AJQ92924.1             0.125  33  0.123  33  0.221  21  0.114   0.119 N  0.570      SignalP-noTM
AJQ92925.1             0.103  24  0.130  11  0.203   5  0.170   0.149 N  0.570      SignalP-noTM
AJQ92926.1             0.129  24  0.140  24  0.276   4  0.158   0.148 N  0.570      SignalP-noTM
AJQ92927.1             0.107  29  0.114  11  0.196   5  0.140   0.126 N  0.570      SignalP-noTM
AJQ92928.1             0.147  58  0.177  11  0.412   6  0.336   0.236 N  0.510      SignalP-TM
AJQ92929.1             0.119  35  0.108  35  0.135   4  0.098   0.103 N  0.570      SignalP-noTM
AJQ92930.1             0.504  24  0.639  24  0.910  18  0.818   0.723 Y  0.570      SignalP-noTM
AJQ92931.1             0.139  29  0.164  11  0.415   3  0.266   0.212 N  0.570      SignalP-noTM
AJQ92932.1             0.239  21  0.214  21  0.256  20  0.181   0.199 N  0.570      SignalP-noTM
AJQ92933.1             0.161  23  0.153  23  0.212  19  0.139   0.147 N  0.570      SignalP-noTM
AJQ92934.1             0.121  67  0.117  11  0.188  44  0.138   0.127 N  0.570      SignalP-noTM
AJQ92935.1             0.111  29  0.108  29  0.127   7  0.103   0.106 N  0.570      SignalP-noTM
AJQ92936.1             0.111  21  0.165  11  0.418   1  0.258   0.209 N  0.570      SignalP-noTM
AJQ92937.1             0.129  40  0.124  40  0.135  29  0.101   0.113 N  0.570      SignalP-noTM
AJQ92938.1             0.105  25  0.104  32  0.134   1  0.100   0.103 N  0.570      SignalP-noTM
AJQ92939.1             0.109  59  0.117  14  0.170   6  0.141   0.126 N  0.510      SignalP-TM
AJQ92940.1             0.148  51  0.112  51  0.134  56  0.079   0.100 N  0.510      SignalP-TM
AJQ92941.1             0.115  33  0.119  55  0.171   7  0.114   0.117 N  0.510      SignalP-TM
AJQ92942.1             0.536  23  0.671  23  0.948   7  0.881   0.769 Y  0.570      SignalP-noTM
AJQ92943.1             0.125  54  0.189  54  0.359  40  0.210   0.197 N  0.510      SignalP-TM
AJQ92944.1             0.124  16  0.136  11  0.327   1  0.169   0.149 N  0.510      SignalP-TM
AJQ92945.1             0.100  23  0.099  18  0.130   8  0.096   0.098 N  0.570      SignalP-noTM
AJQ92946.1             0.227  32  0.347  32  0.692  25  0.465   0.391 N  0.510      SignalP-TM
AJQ92947.1             0.101  59  0.113  11  0.155   5  0.125   0.118 N  0.570      SignalP-noTM
AJQ92948.1             0.760  34  0.740  34  0.857  14  0.718   0.730 Y  0.570      SignalP-noTM
AJQ92949.1             0.200  41  0.152  41  0.231  40  0.102   0.128 N  0.570      SignalP-noTM
AJQ92950.1             0.276  26  0.180  26  0.170   2  0.126   0.155 N  0.570      SignalP-noTM
AJQ92951.1             0.118  27  0.099  27  0.096  27  0.069   0.085 N  0.570      SignalP-noTM
AJQ92952.1             0.822  33  0.732  33  0.914  32  0.628   0.683 Y  0.570      SignalP-noTM
AJQ92953.1             0.107  23  0.119  49  0.184  39  0.111   0.115 N  0.570      SignalP-noTM
AJQ92954.1             0.159  22  0.108  57  0.124  56  0.083   0.096 N  0.570      SignalP-noTM
AJQ92955.1             0.283  21  0.224  21  0.376   1  0.196   0.211 N  0.570      SignalP-noTM
AJQ92956.1             0.107  32  0.107  32  0.138  13  0.095   0.101 N  0.570      SignalP-noTM
AJQ92957.1             0.112  39  0.142  11  0.283   1  0.199   0.163 N  0.510      SignalP-TM
AJQ92958.1             0.129  34  0.110  34  0.151  30  0.085   0.098 N  0.570      SignalP-noTM
AJQ92959.1             0.136  29  0.155  11  0.307   1  0.244   0.188 N  0.510      SignalP-TM
AJQ92960.1             0.100  42  0.098  16  0.119  12  0.094   0.096 N  0.570      SignalP-noTM
AJQ92961.1             0.107  18  0.082  11  0.083  61  0.071   0.078 N  0.510      SignalP-TM
AJQ92962.1             0.110  22  0.151  11  0.315   1  0.217   0.182 N  0.570      SignalP-noTM
AJQ92963.1             0.100  49  0.108  33  0.128  23  0.091   0.100 N  0.570      SignalP-noTM
AJQ92964.1             0.100   6  0.114  47  0.144  38  0.099   0.107 N  0.570      SignalP-noTM
AJQ92965.1             0.110  57  0.120  11  0.198   2  0.145   0.132 N  0.570      SignalP-noTM
AJQ92966.1             0.240  22  0.133  22  0.211   1  0.098   0.120 N  0.510      SignalP-TM
AJQ92967.1             0.168  25  0.146  25  0.272   3  0.156   0.150 N  0.510      SignalP-TM
AJQ92968.1             0.554  20  0.722  20  0.962  11  0.929   0.819 Y  0.570      SignalP-noTM
AJQ92969.1             0.114  37  0.126  37  0.176  46  0.101   0.116 N  0.510      SignalP-TM
AJQ92970.1             0.136  20  0.296  20  0.870   3  0.697   0.485 N  0.570      SignalP-noTM
AJQ92971.1             0.110  24  0.109  31  0.148   1  0.075   0.097 N  0.510      SignalP-TM
AJQ92972.1             0.322  53  0.177  53  0.140   7  0.105   0.143 N  0.570      SignalP-noTM
AJQ92973.1             0.564  23  0.684  23  0.962   8  0.882   0.777 Y  0.570      SignalP-noTM
AJQ92974.1             0.130  54  0.094  11  0.161   1  0.079   0.088 N  0.510      SignalP-TM
AJQ92975.1             0.124  23  0.096  45  0.143   1  0.059   0.082 N  0.510      SignalP-TM
AJQ92976.1             0.120  25  0.115  25  0.151  38  0.105   0.111 N  0.570      SignalP-noTM
AJQ92977.1             0.102  37  0.100  68  0.109  29  0.086   0.093 N  0.570      SignalP-noTM
AJQ92978.1             0.110  50  0.122  12  0.171   5  0.151   0.136 N  0.570      SignalP-noTM
AJQ92979.1             0.126  61  0.115  12  0.158   5  0.139   0.124 N  0.510      SignalP-TM
AJQ92980.1             0.153  28  0.117  12  0.187   9  0.144   0.127 N  0.510      SignalP-TM
AJQ92981.1             0.112  22  0.107  22  0.128  35  0.090   0.099 N  0.570      SignalP-noTM
AJQ92982.1             0.111  35  0.128  13  0.208  11  0.160   0.143 N  0.570      SignalP-noTM
AJQ92983.1             0.888  22  0.894  22  0.936  21  0.878   0.886 Y  0.570      SignalP-noTM
AJQ92984.1             0.104  40  0.112  11  0.189   1  0.119   0.116 N  0.570      SignalP-noTM
AJQ92985.1             0.102   3  0.120  11  0.204   2  0.141   0.130 N  0.570      SignalP-noTM
AJQ92986.1             0.141  35  0.138  35  0.169   4  0.111   0.128 N  0.510      SignalP-TM
AJQ92987.1             0.496  19  0.638  19  0.908  16  0.815   0.721 Y  0.570      SignalP-noTM
AJQ92988.1             0.193  43  0.128  43  0.164   9  0.091   0.115 N  0.510      SignalP-TM
AJQ92989.1             0.112  45  0.099  11  0.128   1  0.097   0.099 N  0.510      SignalP-TM
AJQ92990.1             0.727  24  0.793  24  0.927  20  0.877   0.833 Y  0.570      SignalP-noTM
AJQ92991.1             0.137  22  0.127  22  0.200  19  0.099   0.114 N  0.570      SignalP-noTM
AJQ92992.1             0.102  21  0.115  11  0.218   1  0.118   0.116 N  0.570      SignalP-noTM
AJQ92993.1             0.123  33  0.158  12  0.325   7  0.256   0.204 N  0.570      SignalP-noTM
AJQ92994.1             0.162  42  0.108  42  0.157  64  0.082   0.098 N  0.510      SignalP-TM
AJQ92995.1             0.123  24  0.116  24  0.170   1  0.112   0.114 N  0.570      SignalP-noTM
AJQ92996.1             0.139  29  0.123  29  0.165   3  0.118   0.120 N  0.570      SignalP-noTM
AJQ92997.1             0.186  25  0.130  25  0.168   1  0.083   0.113 N  0.510      SignalP-TM
AJQ92998.1             0.198  50  0.095  50  0.107   6  0.061   0.082 N  0.510      SignalP-TM
AJQ92999.1             0.110  37  0.133  11  0.233   6  0.167   0.149 N  0.570      SignalP-noTM
AJQ93000.1             0.141  11  0.220  11  0.467   1  0.319   0.257 N  0.510      SignalP-TM
AJQ93001.1             0.108  26  0.124  11  0.199   5  0.162   0.142 N  0.570      SignalP-noTM
AJQ93002.1             0.107  38  0.132  17  0.219   7  0.147   0.139 N  0.570      SignalP-noTM
AJQ93003.1             0.121  22  0.157  11  0.288   8  0.259   0.205 N  0.570      SignalP-noTM
AJQ93004.1             0.161  20  0.144  11  0.278   1  0.208   0.168 N  0.510      SignalP-TM
AJQ93005.1             0.109  31  0.152  11  0.271   4  0.239   0.193 N  0.570      SignalP-noTM
AJQ93006.1             0.132  61  0.153  11  0.303   1  0.235   0.184 N  0.510      SignalP-TM
AJQ93007.1             0.114  31  0.115  11  0.167  22  0.134   0.124 N  0.570      SignalP-noTM
AJQ93008.1             0.108  45  0.133  19  0.209  10  0.170   0.147 N  0.510      SignalP-TM
AJQ93009.1             0.109  25  0.103  68  0.114  56  0.098   0.101 N  0.570      SignalP-noTM
AJQ93010.1             0.114  41  0.124  41  0.161  34  0.115   0.120 N  0.510      SignalP-TM
AJQ93011.1             0.103  12  0.146  11  0.294   2  0.209   0.175 N  0.570      SignalP-noTM
AJQ93012.1             0.116  22  0.134  11  0.321   1  0.159   0.146 N  0.570      SignalP-noTM
AJQ93013.1             0.238  21  0.257  21  0.528   1  0.336   0.294 N  0.570      SignalP-noTM
AJQ93014.1             0.133  38  0.135  38  0.184  28  0.109   0.125 N  0.510      SignalP-TM
AJQ93015.1             0.112  67  0.110  37  0.148  32  0.106   0.108 N  0.570      SignalP-noTM
AJQ93016.1             0.409  26  0.461  26  0.728  23  0.421   0.446 N  0.510      SignalP-TM
AJQ93017.1             0.382  30  0.557  30  0.973  19  0.876   0.707 Y  0.570      SignalP-noTM
AJQ93018.1             0.759  26  0.781  26  0.922  18  0.785   0.783 Y  0.570      SignalP-noTM
AJQ93019.1             0.133  44  0.106  11  0.224   1  0.098   0.103 N  0.510      SignalP-TM
AJQ93020.1             0.146  36  0.172  30  0.289  28  0.187   0.177 N  0.510      SignalP-TM
AJQ93021.1             0.881  27  0.891  27  0.946  14  0.901   0.895 Y  0.570      SignalP-noTM
AJQ93022.1             0.128  24  0.106  24  0.118   7  0.092   0.099 N  0.570      SignalP-noTM
AJQ93023.1             0.496  35  0.363  35  0.560  31  0.204   0.304 N  0.510      SignalP-TM
AJQ93024.1             0.125  22  0.131  22  0.207  33  0.131   0.131 N  0.570      SignalP-noTM
AJQ93025.1             0.108  33  0.128  36  0.215  32  0.134   0.131 N  0.570      SignalP-noTM
AJQ93026.1             0.141  30  0.121  30  0.176   3  0.115   0.118 N  0.570      SignalP-noTM
AJQ93027.1             0.105  28  0.128  11  0.242   1  0.151   0.139 N  0.570      SignalP-noTM
AJQ93028.1             0.176  32  0.154  11  0.285   4  0.242   0.186 N  0.510      SignalP-TM
AJQ93029.1             0.121  37  0.158  11  0.339   1  0.239   0.196 N  0.570      SignalP-noTM
AJQ93030.1             0.122  52  0.174  11  0.460   1  0.290   0.217 N  0.510      SignalP-TM
AJQ93031.1             0.108  37  0.129  12  0.199   1  0.166   0.146 N  0.570      SignalP-noTM
AJQ93032.1             0.107  28  0.098  68  0.106   5  0.088   0.093 N  0.570      SignalP-noTM
AJQ93033.1             0.219  54  0.279  54  0.491  44  0.175   0.230 N  0.570      SignalP-noTM
AJQ93034.1             0.106  30  0.102  70  0.108  17  0.090   0.096 N  0.570      SignalP-noTM
AJQ93035.1             0.114  26  0.184  16  0.440   7  0.335   0.255 N  0.570      SignalP-noTM
AJQ93036.1             0.109  47  0.127  17  0.187  12  0.153   0.137 N  0.510      SignalP-TM
AJQ93037.1             0.117  28  0.121  11  0.211   3  0.153   0.133 N  0.510      SignalP-TM
AJQ93038.1             0.119  33  0.118  27  0.161  25  0.110   0.115 N  0.570      SignalP-noTM
AJQ93039.1             0.100  46  0.112  11  0.188   3  0.132   0.121 N  0.570      SignalP-noTM
AJQ93040.1             0.102  27  0.122  18  0.187  13  0.145   0.133 N  0.570      SignalP-noTM
AJQ93041.1             0.109  24  0.122  18  0.208  11  0.141   0.131 N  0.570      SignalP-noTM
AJQ93042.1             0.157  31  0.173  19  0.290  13  0.230   0.194 N  0.510      SignalP-TM
AJQ93043.1             0.123   6  0.100  37  0.114  16  0.092   0.096 N  0.570      SignalP-noTM
AJQ93044.1             0.258  27  0.316  26  0.579  20  0.372   0.337 N  0.510      SignalP-TM
AJQ93045.1             0.127  39  0.133  12  0.221  10  0.160   0.146 N  0.570      SignalP-noTM
AJQ93046.1             0.153  36  0.176  11  0.442   1  0.310   0.226 N  0.510      SignalP-TM
AJQ93047.1             0.144  37  0.118  37  0.118  21  0.088   0.104 N  0.570      SignalP-noTM
AJQ93048.1             0.107  25  0.108  48  0.143  46  0.101   0.105 N  0.570      SignalP-noTM
AJQ93049.1             0.128  53  0.110  11  0.185   1  0.111   0.110 N  0.570      SignalP-noTM
AJQ93050.1             0.175  21  0.151  21  0.234  11  0.114   0.134 N  0.570      SignalP-noTM
AJQ93051.1             0.121  25  0.133  25  0.256   1  0.145   0.138 N  0.570      SignalP-noTM
AJQ93052.1             0.118  46  0.116  53  0.161  52  0.096   0.106 N  0.570      SignalP-noTM
AJQ93053.1             0.136  20  0.209  17  0.456  12  0.294   0.249 N  0.570      SignalP-noTM
AJQ93054.1             0.126   8  0.109  51  0.139   6  0.094   0.102 N  0.570      SignalP-noTM
AJQ93055.1             0.214  31  0.153  31  0.191  29  0.104   0.130 N  0.570      SignalP-noTM
AJQ93056.1             0.191  21  0.200  21  0.288  14  0.217   0.208 N  0.570      SignalP-noTM
AJQ93057.1             0.124  24  0.192  24  0.469   3  0.327   0.242 N  0.510      SignalP-TM
AJQ93058.1             0.189  25  0.107  25  0.110   2  0.064   0.091 N  0.510      SignalP-TM
AJQ93059.1             0.110  24  0.120  11  0.221   1  0.132   0.126 N  0.570      SignalP-noTM
AJQ93060.1             0.110  37  0.101  68  0.107  62  0.080   0.091 N  0.570      SignalP-noTM
AJQ93061.1             0.267  19  0.204  19  0.488   1  0.217   0.210 N  0.570      SignalP-noTM
AJQ93062.1             0.160  26  0.172  11  0.359   6  0.302   0.233 N  0.570      SignalP-noTM
AJQ93063.1             0.132  29  0.242  29  0.595  26  0.344   0.280 N  0.510      SignalP-TM
AJQ93064.1             0.149  26  0.120  26  0.153  25  0.091   0.107 N  0.570      SignalP-noTM
AJQ93065.1             0.114  42  0.113  26  0.150   8  0.120   0.116 N  0.510      SignalP-TM
AJQ93066.1             0.110   3  0.124  36  0.235   1  0.138   0.131 N  0.570      SignalP-noTM
AJQ93067.1             0.128  35  0.117  11  0.189  21  0.138   0.127 N  0.570      SignalP-noTM
AJQ93068.1             0.115  54  0.108  58  0.154  51  0.083   0.096 N  0.570      SignalP-noTM
AJQ93069.1             0.775  23  0.862  23  0.983  18  0.942   0.900 Y  0.570      SignalP-noTM
AJQ93070.1             0.389  28  0.155  28  0.137  63  0.076   0.126 N  0.510      SignalP-TM
AJQ93071.1             0.127  60  0.127  19  0.208  12  0.155   0.140 N  0.570      SignalP-noTM
AJQ93072.1             0.601  23  0.706  23  0.914   9  0.854   0.776 Y  0.570      SignalP-noTM
AJQ93073.1             0.160  49  0.140  49  0.188   5  0.118   0.129 N  0.570      SignalP-noTM
AJQ93074.1             0.108  36  0.095  69  0.103  14  0.081   0.088 N  0.570      SignalP-noTM
AJQ93075.1             0.104  42  0.111  42  0.165  16  0.107   0.109 N  0.570      SignalP-noTM
AJQ93076.1             0.123  35  0.117  52  0.149  48  0.101   0.110 N  0.570      SignalP-noTM
AJQ93077.1             0.120  48  0.116  47  0.161  34  0.118   0.117 N  0.510      SignalP-TM
AJQ93078.1             0.164  17  0.124  17  0.113  50  0.088   0.107 N  0.570      SignalP-noTM
AJQ93079.1             0.109  59  0.139  11  0.290   1  0.181   0.159 N  0.570      SignalP-noTM
AJQ93080.1             0.107  45  0.109  45  0.135  48  0.094   0.102 N  0.570      SignalP-noTM
AJQ93081.1             0.101  50  0.107  11  0.149   4  0.120   0.113 N  0.570      SignalP-noTM
AJQ93082.1             0.137  25  0.150  25  0.285   1  0.181   0.164 N  0.570      SignalP-noTM
AJQ93083.1             0.110  45  0.104  30  0.131  25  0.098   0.101 N  0.570      SignalP-noTM
AJQ93084.1             0.123  24  0.113  49  0.145  43  0.101   0.107 N  0.570      SignalP-noTM
AJQ93085.1             0.107  55  0.121  55  0.180  50  0.127   0.124 N  0.570      SignalP-noTM
AJQ93086.1             0.121  42  0.149  50  0.249  41  0.134   0.143 N  0.510      SignalP-TM
AJQ93087.1             0.159  49  0.141  49  0.218   2  0.143   0.142 N  0.570      SignalP-noTM
AJQ93088.1             0.150  21  0.194  21  0.365   2  0.254   0.222 N  0.570      SignalP-noTM
AJQ93089.1             0.148  20  0.236  20  0.622  19  0.401   0.314 N  0.570      SignalP-noTM
AJQ93090.1             0.231  33  0.161  11  0.385   1  0.242   0.199 N  0.570      SignalP-noTM
AJQ93091.1             0.826  23  0.861  23  0.970  20  0.907   0.882 Y  0.570      SignalP-noTM
AJQ93092.1             0.117  37  0.158  34  0.270  26  0.167   0.162 N  0.510      SignalP-TM
AJQ93093.1             0.111  27  0.147  11  0.306  20  0.223   0.183 N  0.570      SignalP-noTM
AJQ93094.1             0.122  29  0.109  29  0.131   9  0.096   0.103 N  0.570      SignalP-noTM
AJQ93095.1             0.125  39  0.110  42  0.162   3  0.085   0.101 N  0.510      SignalP-TM
AJQ93096.1             0.134  24  0.134  24  0.192   1  0.147   0.140 N  0.570      SignalP-noTM
AJQ93097.1             0.348  35  0.252  35  0.308  31  0.156   0.216 N  0.510      SignalP-TM
AJQ93098.1             0.121  46  0.110  31  0.139  21  0.093   0.104 N  0.510      SignalP-TM
AJQ93099.1             0.375  23  0.522  23  0.892  17  0.750   0.629 Y  0.570      SignalP-noTM
AJQ93100.1             0.116  46  0.121  11  0.178   1  0.149   0.134 N  0.570      SignalP-noTM
AJQ93101.1             0.107  33  0.114  51  0.156  44  0.100   0.107 N  0.570      SignalP-noTM
AJQ93102.1             0.168  22  0.120  22  0.133  47  0.081   0.102 N  0.570      SignalP-noTM
AJQ93103.1             0.147  50  0.116  50  0.160   3  0.089   0.103 N  0.570      SignalP-noTM
AJQ93104.1             0.104  47  0.107  24  0.136  15  0.113   0.110 N  0.570      SignalP-noTM
AJQ93105.1             0.102  52  0.109  69  0.137  21  0.102   0.106 N  0.570      SignalP-noTM
AJQ93106.1             0.154  24  0.339  24  0.933   6  0.822   0.566 N  0.570      SignalP-noTM
AJQ93107.1             0.130  57  0.115  40  0.164  29  0.110   0.113 N  0.570      SignalP-noTM
AJQ93108.1             0.103  58  0.104  19  0.122  14  0.103   0.103 N  0.570      SignalP-noTM
AJQ93109.1             0.323  42  0.113  42  0.105  53  0.062   0.094 N  0.510      SignalP-TM
AJQ93110.1             0.118  22  0.121  32  0.191  28  0.105   0.115 N  0.510      SignalP-TM
AJQ93111.1             0.115  44  0.110  44  0.162   2  0.099   0.106 N  0.510      SignalP-TM
AJQ93112.1             0.119  54  0.110  54  0.125  18  0.090   0.101 N  0.570      SignalP-noTM
AJQ93113.1             0.108  20  0.099  69  0.106  58  0.087   0.094 N  0.570      SignalP-noTM
AJQ93114.1             0.104  41  0.147  27  0.323  18  0.181   0.163 N  0.570      SignalP-noTM
AJQ93115.1             0.151  22  0.165  22  0.256   1  0.190   0.177 N  0.570      SignalP-noTM
AJQ93116.1             0.104  48  0.103  54  0.126  47  0.093   0.098 N  0.570      SignalP-noTM
AJQ93117.1             0.587  24  0.657  24  0.888   6  0.797   0.723 Y  0.570      SignalP-noTM
AJQ93118.1             0.104  31  0.094  64  0.110  53  0.069   0.085 N  0.510      SignalP-TM
AJQ93119.1             0.126  47  0.104  13  0.131   3  0.110   0.106 N  0.510      SignalP-TM
AJQ93120.1             0.119  15  0.113  11  0.172   1  0.126   0.119 N  0.570      SignalP-noTM
AJQ93121.1             0.110  70  0.104  24  0.133  20  0.095   0.100 N  0.570      SignalP-noTM
AJQ93122.1             0.103  25  0.106  63  0.152   1  0.100   0.104 N  0.510      SignalP-TM
AJQ93123.1             0.166  40  0.140  40  0.158  36  0.081   0.112 N  0.570      SignalP-noTM
AJQ93124.1             0.123  20  0.127  46  0.185  34  0.120   0.123 N  0.570      SignalP-noTM
AJQ93125.1             0.139  61  0.111  61  0.115  20  0.096   0.104 N  0.570      SignalP-noTM
AJQ93126.1             0.218  57  0.135  57  0.165   7  0.107   0.122 N  0.570      SignalP-noTM
AJQ93127.1             0.363  22  0.541  22  0.905  20  0.786   0.656 Y  0.570      SignalP-noTM
AJQ93128.1             0.137  46  0.135  11  0.235   1  0.176   0.154 N  0.570      SignalP-noTM
AJQ93129.1             0.115  68  0.112  13  0.177   1  0.118   0.115 N  0.570      SignalP-noTM
AJQ93130.1             0.117  49  0.160  11  0.345   2  0.269   0.200 N  0.510      SignalP-TM
AJQ93131.1             0.214  65  0.136  65  0.103  14  0.083   0.111 N  0.570      SignalP-noTM
AJQ93132.1             0.126  51  0.127  51  0.229  22  0.126   0.127 N  0.570      SignalP-noTM
AJQ93133.1             0.103  53  0.136  13  0.278   6  0.190   0.161 N  0.570      SignalP-noTM
AJQ93134.1             0.129  44  0.137  12  0.237   4  0.187   0.160 N  0.570      SignalP-noTM
AJQ93135.1             0.102  45  0.113  12  0.172   3  0.129   0.120 N  0.570      SignalP-noTM
AJQ93136.1             0.102  20  0.121  20  0.201   1  0.138   0.129 N  0.570      SignalP-noTM
AJQ93137.1             0.131  32  0.128  32  0.239  31  0.111   0.120 N  0.570      SignalP-noTM
AJQ93138.1             0.287  25  0.392  25  0.798  16  0.637   0.507 N  0.570      SignalP-noTM
AJQ93139.1             0.146  19  0.106  68  0.149   1  0.081   0.097 N  0.510      SignalP-TM
AJQ93140.1             0.122  27  0.112  27  0.133  11  0.105   0.108 N  0.570      SignalP-noTM
AJQ93141.1             0.104  47  0.115  12  0.173   2  0.136   0.125 N  0.570      SignalP-noTM
AJQ93142.1             0.137  34  0.113  11  0.166   2  0.127   0.119 N  0.570      SignalP-noTM
AJQ93143.1             0.145  24  0.254  24  0.714   6  0.509   0.349 N  0.510      SignalP-TM
AJQ93144.1             0.138  34  0.118  34  0.153  32  0.072   0.101 N  0.510      SignalP-TM
AJQ93145.1             0.120  59  0.103  59  0.133   1  0.085   0.095 N  0.570      SignalP-noTM
AJQ93146.1             0.126  27  0.132  27  0.228  25  0.148   0.140 N  0.570      SignalP-noTM
AJQ93147.1             0.113  49  0.124  49  0.204  47  0.104   0.115 N  0.570      SignalP-noTM
AJQ93148.1             0.218  22  0.247  22  0.488  21  0.257   0.252 N  0.570      SignalP-noTM
AJQ93149.1             0.733  23  0.679  23  0.794   6  0.687   0.682 Y  0.510      SignalP-TM
AJQ93150.1             0.105  29  0.104  29  0.130  12  0.102   0.103 N  0.510      SignalP-TM
AJQ93151.1             0.120  29  0.129  11  0.304   1  0.147   0.138 N  0.570      SignalP-noTM
AJQ93152.1             0.140  21  0.105  67  0.117  68  0.082   0.094 N  0.570      SignalP-noTM
AJQ93153.1             0.110  32  0.115  11  0.154   1  0.132   0.123 N  0.570      SignalP-noTM
AJQ93154.1             0.362  36  0.264  36  0.375  18  0.195   0.232 N  0.570      SignalP-noTM
AJQ93155.1             0.127  20  0.181  11  0.422   7  0.347   0.259 N  0.570      SignalP-noTM
AJQ93156.1             0.107  63  0.119  53  0.174  47  0.125   0.122 N  0.570      SignalP-noTM
AJQ93157.1             0.162  23  0.120  23  0.209   1  0.102   0.113 N  0.510      SignalP-TM
AJQ93158.1             0.131  38  0.151  30  0.272  21  0.195   0.167 N  0.510      SignalP-TM
AJQ93159.1             0.595  23  0.561  23  0.683  14  0.539   0.551 N  0.570      SignalP-noTM
AJQ93160.1             0.273  51  0.216  51  0.529  50  0.139   0.179 N  0.570      SignalP-noTM
AJQ93161.1             0.115  28  0.144  28  0.272   1  0.172   0.157 N  0.570      SignalP-noTM
AJQ93162.1             0.106  43  0.126  11  0.191   3  0.162   0.143 N  0.570      SignalP-noTM
AJQ93163.1             0.120  20  0.123  30  0.191  19  0.116   0.120 N  0.570      SignalP-noTM
AJQ93164.1             0.182  41  0.232  41  0.558  37  0.297   0.263 N  0.570      SignalP-noTM
AJQ93165.1             0.113  25  0.119  25  0.205   1  0.129   0.123 N  0.510      SignalP-TM
AJQ93166.1             0.162  30  0.129  30  0.203   5  0.118   0.124 N  0.570      SignalP-noTM
AJQ93167.1             0.119  25  0.111  47  0.130  46  0.097   0.104 N  0.570      SignalP-noTM
AJQ93168.1             0.241  32  0.174  32  0.180  31  0.124   0.151 N  0.570      SignalP-noTM
AJQ93169.1             0.113  24  0.105  12  0.129   8  0.114   0.110 N  0.570      SignalP-noTM
AJQ93170.1             0.108  24  0.130  11  0.305   1  0.155   0.141 N  0.570      SignalP-noTM
AJQ93171.1             0.127  45  0.128  45  0.184   6  0.117   0.123 N  0.570      SignalP-noTM
AJQ93172.1             0.125  28  0.265  20  0.806   1  0.653   0.447 N  0.570      SignalP-noTM
AJQ93173.1             0.143  22  0.282  20  0.812   1  0.633   0.447 N  0.570      SignalP-noTM
AJQ93174.1             0.143  22  0.290  20  0.811   1  0.658   0.463 N  0.570      SignalP-noTM
AJQ93175.1             0.466  22  0.525  22  0.828   1  0.613   0.566 N  0.570      SignalP-noTM
AJQ93176.1             0.127  26  0.201  14  0.422   1  0.372   0.265 N  0.510      SignalP-TM
AJQ93177.1             0.121  32  0.118  32  0.136  10  0.099   0.109 N  0.570      SignalP-noTM
AJQ93178.1             0.115  28  0.110  58  0.148   1  0.093   0.102 N  0.570      SignalP-noTM
AJQ93179.1             0.111   6  0.111  40  0.159  38  0.115   0.113 N  0.570      SignalP-noTM
AJQ93180.1             0.166  24  0.220  46  0.713  41  0.246   0.232 N  0.570      SignalP-noTM
AJQ93181.1             0.519  22  0.569  22  0.796   1  0.643   0.604 Y  0.570      SignalP-noTM
AJQ93182.1             0.145  23  0.157  23  0.279   1  0.200   0.177 N  0.570      SignalP-noTM
AJQ93183.1             0.156  42  0.187  42  0.339  39  0.171   0.179 N  0.570      SignalP-noTM
AJQ93184.1             0.213  27  0.205  27  0.260  18  0.184   0.195 N  0.570      SignalP-noTM
AJQ93185.1             0.292  46  0.321  46  0.605  38  0.266   0.295 N  0.570      SignalP-noTM
AJQ93186.1             0.115  42  0.118  42  0.178  40  0.112   0.115 N  0.570      SignalP-noTM
AJQ93187.1             0.228  20  0.226  20  0.435  18  0.212   0.219 N  0.570      SignalP-noTM
AJQ93188.1             0.112  54  0.117  11  0.216   1  0.125   0.121 N  0.570      SignalP-noTM
AJQ93189.1             0.103  39  0.118  14  0.167  10  0.139   0.128 N  0.570      SignalP-noTM
AJQ93190.1             0.100  38  0.101  69  0.109  62  0.092   0.097 N  0.570      SignalP-noTM
AJQ93191.1             0.231  22  0.297  22  0.573   8  0.419   0.354 N  0.570      SignalP-noTM
AJQ93192.1             0.112  12  0.129  22  0.264  11  0.133   0.131 N  0.570      SignalP-noTM
AJQ93193.1             0.748  19  0.830  19  0.953  14  0.915   0.870 Y  0.570      SignalP-noTM
AJQ93194.1             0.165  55  0.124  55  0.135  37  0.091   0.109 N  0.570      SignalP-noTM
AJQ93195.1             0.153  44  0.133  28  0.192   2  0.146   0.139 N  0.570      SignalP-noTM
AJQ93196.1             0.114  22  0.119  25  0.183   2  0.130   0.124 N  0.570      SignalP-noTM
AJQ93197.1             0.152  17  0.124  17  0.155  11  0.106   0.116 N  0.570      SignalP-noTM
AJQ93198.1             0.800  21  0.826  21  0.959  18  0.843   0.834 Y  0.570      SignalP-noTM
AJQ93199.1             0.112  20  0.116  20  0.152  31  0.111   0.114 N  0.570      SignalP-noTM
AJQ93200.1             0.104  42  0.105  29  0.130  19  0.083   0.095 N  0.570      SignalP-noTM
AJQ93201.1             0.125  13  0.156  13  0.273  12  0.194   0.170 N  0.510      SignalP-TM
AJQ93202.1             0.121  24  0.108  24  0.107  65  0.087   0.098 N  0.570      SignalP-noTM
AJQ93203.1             0.113  18  0.139  18  0.260  11  0.157   0.148 N  0.570      SignalP-noTM
AJQ93204.1             0.097  42  0.121  11  0.191   1  0.144   0.130 N  0.510      SignalP-TM
AJQ93205.1             0.115  48  0.134  35  0.212  34  0.124   0.130 N  0.510      SignalP-TM
AJQ93206.1             0.115  57  0.108  34  0.132  29  0.086   0.099 N  0.510      SignalP-TM
AJQ93207.1             0.108  20  0.114  13  0.148   4  0.132   0.122 N  0.570      SignalP-noTM
AJQ93208.1             0.783  25  0.778  25  0.954  10  0.846   0.810 Y  0.570      SignalP-noTM
AJQ93209.1             0.100  23  0.124  15  0.202   7  0.152   0.137 N  0.570      SignalP-noTM
AJQ93210.1             0.138  36  0.124  36  0.209  34  0.109   0.117 N  0.570      SignalP-noTM
AJQ93211.1             0.111  29  0.147  35  0.270  26  0.147   0.147 N  0.570      SignalP-noTM
AJQ93212.1             0.117  25  0.130  25  0.197  11  0.143   0.136 N  0.570      SignalP-noTM
AJQ93213.1             0.159  28  0.139  28  0.197  27  0.122   0.131 N  0.570      SignalP-noTM
AJQ93214.1             0.254  26  0.285  26  0.708  25  0.250   0.268 N  0.570      SignalP-noTM
AJQ93215.1             0.106  34  0.123  13  0.187   7  0.155   0.138 N  0.570      SignalP-noTM
AJQ93216.1             0.136  59  0.169  11  0.332   2  0.290   0.226 N  0.570      SignalP-noTM
AJQ93217.1             0.126  31  0.131  18  0.208   7  0.157   0.143 N  0.570      SignalP-noTM
AJQ93218.1             0.108  27  0.116  11  0.173   2  0.137   0.124 N  0.510      SignalP-TM
AJQ93219.1             0.338  18  0.248  18  0.288  17  0.172   0.213 N  0.570      SignalP-noTM
AJQ93220.1             0.106  45  0.111  39  0.155  30  0.104   0.108 N  0.570      SignalP-noTM
AJQ93221.1             0.182  22  0.282  20  0.705   2  0.512   0.390 N  0.570      SignalP-noTM
AJQ93222.1             0.104  28  0.122  44  0.189  39  0.110   0.116 N  0.570      SignalP-noTM
AJQ93223.1             0.264  27  0.457  27  0.961   2  0.865   0.649 Y  0.570      SignalP-noTM
AJQ93224.1             0.162  54  0.145  54  0.164  49  0.103   0.125 N  0.570      SignalP-noTM
AJQ93225.1             0.120  40  0.131  45  0.230  38  0.115   0.124 N  0.570      SignalP-noTM
AJQ93226.1             0.110  61  0.103  61  0.106  24  0.088   0.096 N  0.570      SignalP-noTM
AJQ93227.1             0.121  42  0.118  11  0.184   1  0.132   0.124 N  0.570      SignalP-noTM
AJQ93228.1             0.253  28  0.158  28  0.248   2  0.121   0.140 N  0.570      SignalP-noTM
AJQ93229.1             0.118  34  0.142  37  0.347  33  0.129   0.136 N  0.570      SignalP-noTM
AJQ93230.1             0.230  21  0.228  21  0.355   3  0.250   0.238 N  0.570      SignalP-noTM
AJQ93231.1             0.273  21  0.221  21  0.309   1  0.188   0.206 N  0.570      SignalP-noTM
AJQ93232.1             0.118  21  0.105  34  0.125   9  0.093   0.099 N  0.570      SignalP-noTM
AJQ93233.1             0.101  10  0.104  43  0.138   2  0.097   0.101 N  0.570      SignalP-noTM
AJQ93234.1             0.142  34  0.169  34  0.377  18  0.222   0.194 N  0.570      SignalP-noTM
AJQ93235.1             0.126  19  0.178  19  0.509   9  0.229   0.202 N  0.570      SignalP-noTM
AJQ93236.1             0.154  34  0.150  34  0.194  32  0.130   0.140 N  0.570      SignalP-noTM
AJQ93237.1             0.114  19  0.109  19  0.141  18  0.100   0.105 N  0.570      SignalP-noTM
AJQ93238.1             0.190  43  0.148  43  0.136  40  0.098   0.125 N  0.570      SignalP-noTM
AJQ93239.1             0.107  33  0.111  41  0.148  37  0.104   0.107 N  0.570      SignalP-noTM
AJQ93240.1             0.225  64  0.152  12  0.287  11  0.235   0.191 N  0.570      SignalP-noTM
AJQ93241.1             0.118  22  0.155  13  0.300   3  0.243   0.196 N  0.570      SignalP-noTM
AJQ93242.1             0.102  21  0.100  40  0.113  19  0.087   0.094 N  0.570      SignalP-noTM
AJQ93243.1             0.647  38  0.677  38  0.934  27  0.731   0.702 Y  0.570      SignalP-noTM
AJQ93244.1             0.110  16  0.149  11  0.315   2  0.219   0.175 N  0.510      SignalP-TM
AJQ93245.1             0.123  27  0.143  11  0.273   2  0.202   0.165 N  0.510      SignalP-TM
AJQ93246.1             0.104  46  0.116  20  0.174   1  0.132   0.124 N  0.570      SignalP-noTM
AJQ93247.1             0.111  25  0.113  25  0.141  26  0.096   0.105 N  0.570      SignalP-noTM
AJQ93248.1             0.106  62  0.118  11  0.184   4  0.140   0.128 N  0.570      SignalP-noTM
AJQ93249.1             0.101  70  0.104  70  0.115  56  0.087   0.096 N  0.570      SignalP-noTM
AJQ93250.1             0.114  27  0.245  11  0.695   5  0.611   0.417 N  0.570      SignalP-noTM
AJQ93251.1             0.145  38  0.133  38  0.230  11  0.136   0.135 N  0.570      SignalP-noTM
AJQ93252.1             0.115  19  0.106  44  0.136  18  0.098   0.102 N  0.570      SignalP-noTM
AJQ93253.1             0.110  33  0.104  57  0.127  12  0.096   0.100 N  0.570      SignalP-noTM
AJQ93254.1             0.770  19  0.819  19  0.931  17  0.864   0.840 Y  0.570      SignalP-noTM
AJQ93255.1             0.105  34  0.100  48  0.124   2  0.092   0.096 N  0.570      SignalP-noTM
AJQ93256.1             0.146  19  0.197  19  0.470   2  0.296   0.243 N  0.570      SignalP-noTM
AJQ93257.1             0.666  20  0.694  20  0.818  16  0.722   0.708 Y  0.570      SignalP-noTM
AJQ93258.1             0.110  34  0.119  11  0.202   2  0.148   0.130 N  0.510      SignalP-TM
AJQ93259.1             0.130  36  0.173  36  0.351   4  0.257   0.204 N  0.510      SignalP-TM
AJQ93260.1             0.116  23  0.176  11  0.495   1  0.281   0.225 N  0.570      SignalP-noTM
AJQ93261.1             0.110  30  0.093  11  0.113   1  0.088   0.091 N  0.510      SignalP-TM
AJQ93262.1             0.108  24  0.109  17  0.144   9  0.113   0.111 N  0.570      SignalP-noTM
AJQ93263.1             0.103  38  0.111  38  0.146  37  0.088   0.100 N  0.570      SignalP-noTM
AJQ93264.1             0.159  29  0.247  16  0.547   5  0.474   0.331 N  0.510      SignalP-TM
AJQ93265.1             0.176  24  0.144  24  0.206   3  0.137   0.141 N  0.570      SignalP-noTM
AJQ93266.1             0.105   4  0.109  20  0.153  10  0.099   0.104 N  0.570      SignalP-noTM
AJQ93267.1             0.194  18  0.137  18  0.136  32  0.101   0.120 N  0.570      SignalP-noTM
AJQ93268.1             0.130  39  0.108  39  0.163   8  0.091   0.100 N  0.570      SignalP-noTM
AJQ93269.1             0.238  47  0.216  47  0.408   3  0.201   0.209 N  0.570      SignalP-noTM
AJQ93270.1             0.120  29  0.132  29  0.234  27  0.126   0.129 N  0.570      SignalP-noTM
AJQ93271.1             0.105  32  0.115  11  0.145   1  0.135   0.124 N  0.570      SignalP-noTM
AJQ93272.1             0.135  35  0.119  21  0.168  14  0.123   0.120 N  0.570      SignalP-noTM
AJQ93273.1             0.178  26  0.321  26  0.767  23  0.535   0.421 N  0.570      SignalP-noTM
AJQ93274.1             0.113  60  0.118  11  0.199   1  0.137   0.127 N  0.570      SignalP-noTM
AJQ93275.1             0.100  58  0.104  32  0.128   1  0.100   0.102 N  0.570      SignalP-noTM
AJQ93276.1             0.655  21  0.776  21  0.952  19  0.906   0.837 Y  0.570      SignalP-noTM
AJQ93277.1             0.453  20  0.636  20  0.927  14  0.886   0.753 Y  0.570      SignalP-noTM
AJQ93278.1             0.185  51  0.127  51  0.120  50  0.091   0.111 N  0.570      SignalP-noTM
AJQ93279.1             0.258  57  0.164  57  0.150  54  0.091   0.130 N  0.570      SignalP-noTM
AJQ93280.1             0.111  21  0.131  11  0.304   1  0.155   0.142 N  0.570      SignalP-noTM
AJQ93281.1             0.211  18  0.263  18  0.561  17  0.323   0.291 N  0.570      SignalP-noTM
AJQ93282.1             0.137  26  0.140  26  0.271   1  0.132   0.136 N  0.570      SignalP-noTM
AJQ93283.1             0.165  68  0.124  68  0.131  11  0.100   0.113 N  0.570      SignalP-noTM
AJQ93284.1             0.126  22  0.102  59  0.129   2  0.091   0.097 N  0.570      SignalP-noTM
AJQ93285.1             0.219  67  0.141  67  0.192   7  0.085   0.115 N  0.570      SignalP-noTM
AJQ93286.1             0.189  41  0.170  41  0.320   2  0.154   0.164 N  0.510      SignalP-TM
AJQ93287.1             0.110  33  0.106  13  0.145   5  0.119   0.111 N  0.510      SignalP-TM
AJQ93288.1             0.138  39  0.182  39  0.480  30  0.198   0.189 N  0.570      SignalP-noTM
AJQ93289.1             0.111  24  0.148  11  0.281   4  0.224   0.184 N  0.570      SignalP-noTM
AJQ93290.1             0.840  23  0.891  23  0.978  20  0.923   0.906 Y  0.570      SignalP-noTM
AJQ93291.1             0.108  20  0.141  14  0.235  13  0.199   0.163 N  0.510      SignalP-TM
AJQ93292.1             0.113  39  0.120  11  0.213   5  0.157   0.134 N  0.510      SignalP-TM
AJQ93293.1             0.112  29  0.111  29  0.149   1  0.103   0.107 N  0.570      SignalP-noTM
AJQ93294.1             0.121  31  0.153  11  0.299   1  0.238   0.185 N  0.510      SignalP-TM
AJQ93295.1             0.139  50  0.175  50  0.389  48  0.133   0.156 N  0.570      SignalP-noTM
AJQ93296.1             0.122  33  0.117  14  0.175   5  0.137   0.127 N  0.570      SignalP-noTM
AJQ93297.1             0.111  16  0.135  11  0.265   3  0.171   0.152 N  0.570      SignalP-noTM
AJQ93298.1             0.156  24  0.117  24  0.162  21  0.085   0.102 N  0.570      SignalP-noTM
AJQ93299.1             0.151  56  0.142  56  0.229  53  0.106   0.125 N  0.570      SignalP-noTM
AJQ93300.1             0.103  42  0.107  42  0.163  37  0.089   0.099 N  0.570      SignalP-noTM
AJQ93301.1             0.108  69  0.118  51  0.162  45  0.116   0.117 N  0.510      SignalP-TM
AJQ93302.1             0.136  46  0.127  46  0.144  41  0.093   0.114 N  0.510      SignalP-TM
AJQ93303.1             0.178  27  0.289  27  0.553  26  0.435   0.343 N  0.510      SignalP-TM
AJQ93304.1             0.122  53  0.113  53  0.154  52  0.091   0.102 N  0.570      SignalP-noTM
AJQ93305.1             0.125  32  0.153  11  0.321   1  0.233   0.183 N  0.510      SignalP-TM
AJQ93306.1             0.107   6  0.108  33  0.136  26  0.096   0.102 N  0.570      SignalP-noTM
AJQ93307.1             0.108  47  0.184  11  0.478   1  0.324   0.250 N  0.570      SignalP-noTM
AJQ93308.1             0.511  32  0.598  32  0.903  20  0.762   0.675 Y  0.570      SignalP-noTM
AJQ93309.1             0.159  19  0.127  19  0.120  18  0.094   0.111 N  0.570      SignalP-noTM
AJQ93310.1             0.120  47  0.097  15  0.115   6  0.093   0.095 N  0.570      SignalP-noTM
AJQ93311.1             0.107  21  0.104  61  0.122  53  0.085   0.095 N  0.570      SignalP-noTM
AJQ93312.1             0.158  28  0.147  28  0.230  25  0.120   0.137 N  0.510      SignalP-TM
AJQ93313.1             0.119  32  0.171  11  0.393  16  0.290   0.227 N  0.570      SignalP-noTM
AJQ93314.1             0.142  27  0.192  18  0.418   7  0.348   0.265 N  0.570      SignalP-noTM
AJQ93315.1             0.109  30  0.106  11  0.167   1  0.110   0.108 N  0.510      SignalP-TM
AJQ93316.1             0.123  65  0.131  11  0.215   2  0.172   0.150 N  0.570      SignalP-noTM
AJQ93317.1             0.130  45  0.280  22  0.715  20  0.567   0.415 N  0.570      SignalP-noTM
AJQ93318.1             0.403  23  0.525  23  0.883   1  0.741   0.626 Y  0.570      SignalP-noTM
AJQ93319.1             0.234  66  0.297  18  0.626  13  0.482   0.384 N  0.570      SignalP-noTM
AJQ93320.1             0.124  43  0.114  43  0.151  41  0.089   0.102 N  0.570      SignalP-noTM
AJQ93321.1             0.385  26  0.530  26  0.896   5  0.760   0.638 Y  0.570      SignalP-noTM
AJQ93322.1             0.188  34  0.140  34  0.196   6  0.118   0.130 N  0.570      SignalP-noTM
AJQ93323.1             0.139  39  0.134  39  0.192  36  0.126   0.130 N  0.570      SignalP-noTM
AJQ93324.1             0.122  20  0.145  20  0.245   8  0.165   0.154 N  0.570      SignalP-noTM
AJQ93325.1             0.751  24  0.842  24  0.979  20  0.939   0.888 Y  0.570      SignalP-noTM
AJQ93326.1             0.111  53  0.112  53  0.162  44  0.091   0.102 N  0.570      SignalP-noTM
AJQ93327.1             0.104  20  0.095  44  0.104  41  0.062   0.083 N  0.510      SignalP-TM
AJQ93328.1             0.191  30  0.262  30  0.558  14  0.362   0.309 N  0.570      SignalP-noTM
AJQ93329.1             0.121  59  0.109  59  0.108  54  0.087   0.098 N  0.570      SignalP-noTM
AJQ93330.1             0.201  24  0.199  24  0.390   1  0.250   0.223 N  0.570      SignalP-noTM
AJQ93331.1             0.116  28  0.104  69  0.108  66  0.076   0.091 N  0.570      SignalP-noTM
AJQ93332.1             0.130  40  0.126  40  0.181  39  0.130   0.128 N  0.570      SignalP-noTM
AJQ93333.1             0.254  18  0.318  18  0.622   1  0.449   0.380 N  0.570      SignalP-noTM
AJQ93334.1             0.131  23  0.195  23  0.487  21  0.265   0.228 N  0.570      SignalP-noTM
AJQ93335.1             0.121  20  0.140  11  0.277   1  0.186   0.162 N  0.570      SignalP-noTM
AJQ93336.1             0.105  43  0.114  27  0.164   1  0.114   0.114 N  0.570      SignalP-noTM
AJQ93337.1             0.192  23  0.166  23  0.284  21  0.131   0.149 N  0.570      SignalP-noTM
AJQ93338.1             0.201  47  0.149  47  0.168  35  0.119   0.135 N  0.570      SignalP-noTM
AJQ93339.1             0.254  23  0.184  23  0.192  30  0.125   0.156 N  0.570      SignalP-noTM
AJQ93340.1             0.099  13  0.129  12  0.202   8  0.170   0.144 N  0.510      SignalP-TM
AJQ93341.1             0.131  38  0.156  17  0.329  13  0.203   0.178 N  0.570      SignalP-noTM
AJQ93342.1             0.194  50  0.166  50  0.279   2  0.156   0.161 N  0.570      SignalP-noTM
AJQ93343.1             0.130  24  0.150  11  0.311   1  0.233   0.189 N  0.570      SignalP-noTM
AJQ93344.1             0.100  43  0.107  12  0.145  11  0.116   0.111 N  0.570      SignalP-noTM
AJQ93345.1             0.111  45  0.121  45  0.179  41  0.105   0.114 N  0.570      SignalP-noTM
AJQ93346.1             0.107  16  0.120  16  0.162   5  0.137   0.128 N  0.570      SignalP-noTM
AJQ93347.1             0.226  36  0.233  36  0.374  35  0.189   0.212 N  0.570      SignalP-noTM
AJQ93348.1             0.113  57  0.109  57  0.132  10  0.107   0.108 N  0.570      SignalP-noTM
AJQ93349.1             0.121  25  0.128  25  0.225   1  0.141   0.134 N  0.570      SignalP-noTM
AJQ93350.1             0.113  25  0.120  11  0.191   1  0.139   0.129 N  0.570      SignalP-noTM
AJQ93351.1             0.116  10  0.103  38  0.111  23  0.090   0.097 N  0.570      SignalP-noTM
AJQ93352.1             0.151  17  0.179  17  0.313  12  0.198   0.186 N  0.510      SignalP-TM
AJQ93353.1             0.114  40  0.134  23  0.248   2  0.164   0.148 N  0.570      SignalP-noTM
AJQ93354.1             0.115  70  0.104  70  0.118  52  0.095   0.100 N  0.570      SignalP-noTM
AJQ93355.1             0.115  45  0.106  45  0.116  44  0.094   0.100 N  0.570      SignalP-noTM
AJQ93356.1             0.166  23  0.154  23  0.218   9  0.163   0.158 N  0.510      SignalP-TM
AJQ93357.1             0.277  18  0.214  18  0.371   1  0.197   0.206 N  0.570      SignalP-noTM
AJQ93358.1             0.137  43  0.126  43  0.162   4  0.110   0.118 N  0.570      SignalP-noTM
AJQ93359.1             0.123  41  0.142  39  0.309  32  0.129   0.136 N  0.570      SignalP-noTM
AJQ93360.1             0.107  27  0.120  11  0.211   4  0.147   0.133 N  0.570      SignalP-noTM
AJQ93361.1             0.117  64  0.105  64  0.121   9  0.094   0.099 N  0.570      SignalP-noTM
AJQ93362.1             0.118  23  0.125  11  0.220   1  0.145   0.134 N  0.570      SignalP-noTM
AJQ93363.1             0.169  46  0.150  46  0.188  35  0.114   0.133 N  0.570      SignalP-noTM
AJQ93364.1             0.118  43  0.102  63  0.141   1  0.096   0.099 N  0.570      SignalP-noTM
AJQ93365.1             0.109  25  0.116  25  0.151  22  0.112   0.114 N  0.570      SignalP-noTM
AJQ93366.1             0.173  22  0.146  22  0.225   1  0.147   0.146 N  0.510      SignalP-TM
AJQ93367.1             0.116  22  0.109  22  0.131  21  0.099   0.104 N  0.570      SignalP-noTM
AJQ93368.1             0.114  36  0.104  36  0.107  25  0.085   0.095 N  0.570      SignalP-noTM
AJQ93369.1             0.111  40  0.102  68  0.140   3  0.087   0.095 N  0.570      SignalP-noTM
AJQ93370.1             0.156  23  0.174  23  0.304  11  0.202   0.187 N  0.570      SignalP-noTM
AJQ93371.1             0.110  34  0.129  14  0.220   7  0.165   0.146 N  0.570      SignalP-noTM
AJQ93372.1             0.461  20  0.645  20  0.967  13  0.904   0.767 Y  0.570      SignalP-noTM
AJQ93373.1             0.122  50  0.117  12  0.185   5  0.137   0.126 N  0.570      SignalP-noTM
AJQ93374.1             0.144  36  0.127  36  0.161   9  0.109   0.119 N  0.570      SignalP-noTM
AJQ93375.1             0.129  28  0.111  28  0.113  20  0.086   0.099 N  0.570      SignalP-noTM
AJQ93376.1             0.108  17  0.111  30  0.182   3  0.109   0.110 N  0.570      SignalP-noTM
AJQ93377.1             0.101  41  0.105  41  0.121  28  0.081   0.094 N  0.570      SignalP-noTM
AJQ93378.1             0.131  41  0.120  41  0.137  45  0.107   0.114 N  0.570      SignalP-noTM
AJQ93379.1             0.110  25  0.143  25  0.293  17  0.178   0.160 N  0.570      SignalP-noTM
AJQ93380.1             0.101  70  0.106  62  0.120  53  0.100   0.103 N  0.570      SignalP-noTM
AJQ93381.1             0.136  50  0.120  12  0.195   5  0.144   0.131 N  0.570      SignalP-noTM
AJQ93382.1             0.148  20  0.121  20  0.111  19  0.091   0.107 N  0.570      SignalP-noTM
AJQ93383.1             0.245  23  0.221  23  0.289   3  0.222   0.221 N  0.570      SignalP-noTM
AJQ93384.1             0.101  19  0.110  29  0.146  17  0.116   0.113 N  0.570      SignalP-noTM
AJQ93385.1             0.114  41  0.162  18  0.352  15  0.241   0.199 N  0.570      SignalP-noTM
AJQ93386.1             0.102  27  0.160  13  0.342   6  0.265   0.199 N  0.510      SignalP-TM
AJQ93387.1             0.164  21  0.147  21  0.189  12  0.117   0.133 N  0.570      SignalP-noTM
AJQ93388.1             0.110  55  0.110  32  0.176   2  0.108   0.109 N  0.570      SignalP-noTM
AJQ93389.1             0.124  31  0.135  16  0.194  14  0.154   0.144 N  0.570      SignalP-noTM
AJQ93390.1             0.126  30  0.166  11  0.403   2  0.282   0.221 N  0.570      SignalP-noTM
AJQ93391.1             0.154  23  0.168  23  0.293   1  0.168   0.168 N  0.570      SignalP-noTM
AJQ93392.1             0.158  45  0.204  36  0.452  27  0.265   0.232 N  0.570      SignalP-noTM
AJQ93393.1             0.150  44  0.113  44  0.175   1  0.094   0.104 N  0.570      SignalP-noTM
AJQ93394.1             0.101  18  0.104  18  0.125  10  0.093   0.099 N  0.570      SignalP-noTM
AJQ93395.1             0.116  32  0.105  32  0.123   5  0.093   0.099 N  0.570      SignalP-noTM
AJQ93396.1             0.200  21  0.404  21  0.914  17  0.815   0.597 Y  0.570      SignalP-noTM
AJQ93397.1             0.215  38  0.179  38  0.286   3  0.132   0.162 N  0.510      SignalP-TM
AJQ93398.1             0.107  23  0.100  29  0.119  18  0.082   0.091 N  0.570      SignalP-noTM
AJQ93399.1             0.102  18  0.140  11  0.300   6  0.210   0.173 N  0.570      SignalP-noTM
AJQ93400.1             0.110  18  0.111  18  0.142   1  0.108   0.110 N  0.570      SignalP-noTM
AJQ93401.1             0.115  44  0.101  66  0.117  43  0.086   0.094 N  0.570      SignalP-noTM
AJQ93402.1             0.126  63  0.117  32  0.144  27  0.112   0.115 N  0.570      SignalP-noTM
AJQ93403.1             0.101  19  0.174  11  0.388   4  0.294   0.230 N  0.570      SignalP-noTM
AJQ93404.1             0.116  23  0.200  18  0.425   9  0.365   0.277 N  0.570      SignalP-noTM
AJQ93405.1             0.833  21  0.812  21  0.906  14  0.794   0.804 Y  0.570      SignalP-noTM
AJQ93406.1             0.113  58  0.108  58  0.127  51  0.091   0.100 N  0.570      SignalP-noTM
AJQ93407.1             0.106  68  0.117  51  0.184  43  0.110   0.114 N  0.570      SignalP-noTM
AJQ93408.1             0.424  31  0.236  31  0.186  29  0.104   0.187 N  0.510      SignalP-TM
AJQ93409.1             0.103  48  0.103  43  0.127  34  0.099   0.101 N  0.570      SignalP-noTM
AJQ93410.1             0.116  24  0.114  24  0.138  42  0.100   0.108 N  0.570      SignalP-noTM
AJQ93411.1             0.107  37  0.104  21  0.131  12  0.103   0.104 N  0.570      SignalP-noTM
AJQ93412.1             0.115  28  0.132  28  0.218   7  0.158   0.144 N  0.570      SignalP-noTM
AJQ93413.1             0.100  34  0.099  21  0.121  11  0.089   0.094 N  0.570      SignalP-noTM
AJQ93414.1             0.100  27  0.135  11  0.241   5  0.186   0.159 N  0.570      SignalP-noTM
AJQ93415.1             0.105  35  0.127  14  0.211   3  0.166   0.145 N  0.570      SignalP-noTM
AJQ93416.1             0.119  29  0.119  11  0.180   3  0.140   0.129 N  0.570      SignalP-noTM
AJQ93417.1             0.668  24  0.757  24  0.935  17  0.871   0.810 Y  0.570      SignalP-noTM
AJQ93418.1             0.225  32  0.152  48  0.238   1  0.117   0.135 N  0.570      SignalP-noTM
AJQ93419.1             0.641  22  0.692  22  0.872  19  0.732   0.711 Y  0.570      SignalP-noTM
AJQ93420.1             0.163  33  0.140  11  0.265   1  0.187   0.162 N  0.570      SignalP-noTM
AJQ93421.1             0.213  26  0.183  26  0.277  22  0.125   0.162 N  0.510      SignalP-TM
AJQ93422.1             0.133  41  0.106  41  0.128   2  0.088   0.098 N  0.570      SignalP-noTM
AJQ93423.1             0.242  34  0.419  24  0.950  10  0.923   0.656 Y  0.570      SignalP-noTM
AJQ93424.1             0.119  55  0.136  40  0.226  31  0.125   0.132 N  0.510      SignalP-TM
AJQ93425.1             0.105  24  0.104  24  0.131  44  0.094   0.100 N  0.570      SignalP-noTM
AJQ93426.1             0.157  45  0.149  45  0.202  44  0.130   0.140 N  0.570      SignalP-noTM
AJQ93427.1             0.123  63  0.094  29  0.106  37  0.073   0.086 N  0.510      SignalP-TM
AJQ93428.1             0.149  50  0.117  50  0.192   5  0.103   0.111 N  0.570      SignalP-noTM
AJQ93429.1             0.131  43  0.118  18  0.164   9  0.128   0.123 N  0.570      SignalP-noTM
AJQ93430.1             0.128  13  0.161  13  0.269   2  0.203   0.177 N  0.510      SignalP-TM
AJQ93431.1             0.192  18  0.137  18  0.232   4  0.135   0.136 N  0.510      SignalP-TM
AJQ93432.1             0.331  22  0.217  22  0.328   1  0.179   0.199 N  0.570      SignalP-noTM
AJQ93433.1             0.115  34  0.114  34  0.187  32  0.091   0.103 N  0.570      SignalP-noTM
AJQ93434.1             0.621  19  0.738  19  0.910  11  0.873   0.801 Y  0.570      SignalP-noTM
AJQ93435.1             0.113  49  0.114  12  0.150  10  0.137   0.123 N  0.510      SignalP-TM
AJQ93436.1             0.132  18  0.116  18  0.141  17  0.104   0.110 N  0.570      SignalP-noTM
AJQ93437.1             0.105  31  0.135  11  0.259   3  0.177   0.155 N  0.570      SignalP-noTM
AJQ93438.1             0.117  45  0.131  11  0.264   3  0.171   0.145 N  0.510      SignalP-TM
AJQ93439.1             0.104   3  0.097  35  0.102  24  0.083   0.090 N  0.570      SignalP-noTM
AJQ93440.1             0.152  70  0.208  12  0.539   4  0.437   0.316 N  0.570      SignalP-noTM
AJQ93441.1             0.130  37  0.115  26  0.206  19  0.110   0.112 N  0.570      SignalP-noTM
AJQ93442.1             0.135  20  0.105  50  0.134   5  0.096   0.101 N  0.570      SignalP-noTM
AJQ93443.1             0.099  27  0.113  11  0.187   3  0.129   0.121 N  0.570      SignalP-noTM
AJQ93444.1             0.129  19  0.099  19  0.098  36  0.066   0.083 N  0.570      SignalP-noTM
AJQ93445.1             0.173  44  0.180  44  0.289  42  0.129   0.156 N  0.570      SignalP-noTM
AJQ93446.1             0.111  19  0.105  32  0.122  26  0.082   0.094 N  0.570      SignalP-noTM
AJQ93447.1             0.132  27  0.183  27  0.366   6  0.293   0.224 N  0.510      SignalP-TM
AJQ93448.1             0.188  24  0.107  11  0.201   1  0.106   0.107 N  0.510      SignalP-TM
AJQ93449.1             0.398  25  0.430  25  0.586  21  0.399   0.418 N  0.510      SignalP-TM
AJQ93450.1             0.116  52  0.134  11  0.213   5  0.182   0.157 N  0.570      SignalP-noTM
AJQ93451.1             0.107  52  0.113  69  0.152  58  0.110   0.112 N  0.510      SignalP-TM
AJQ93452.1             0.124  30  0.129  30  0.230  29  0.125   0.127 N  0.570      SignalP-noTM
AJQ93453.1             0.249  64  0.179  26  0.323  23  0.232   0.199 N  0.510      SignalP-TM
AJQ93454.1             0.126  28  0.183  12  0.416   3  0.341   0.257 N  0.570      SignalP-noTM
AJQ93455.1             0.106  37  0.107  37  0.162  27  0.091   0.101 N  0.510      SignalP-TM
AJQ93456.1             0.128  23  0.149  11  0.304   4  0.228   0.186 N  0.570      SignalP-noTM
AJQ93457.1             0.160  51  0.132  51  0.166  23  0.118   0.125 N  0.570      SignalP-noTM
AJQ93458.1             0.101  23  0.110  13  0.173   4  0.125   0.117 N  0.570      SignalP-noTM
AJQ93459.1             0.108  44  0.136  11  0.246   4  0.194   0.163 N  0.570      SignalP-noTM
AJQ93460.1             0.159  28  0.129  28  0.124  16  0.099   0.115 N  0.570      SignalP-noTM
AJQ93461.1             0.162  17  0.121  17  0.117  34  0.086   0.105 N  0.570      SignalP-noTM
AJQ93462.1             0.111  61  0.098  61  0.109  39  0.085   0.092 N  0.570      SignalP-noTM
AJQ93463.1             0.146  66  0.141  66  0.235   1  0.120   0.133 N  0.510      SignalP-TM
AJQ93464.1             0.148  35  0.136  22  0.229  33  0.124   0.131 N  0.570      SignalP-noTM
AJQ93465.1             0.588  33  0.626  33  0.907   7  0.787   0.702 Y  0.570      SignalP-noTM
AJQ93466.1             0.111  32  0.105  53  0.130  44  0.088   0.097 N  0.570      SignalP-noTM
AJQ93467.1             0.149  25  0.138  11  0.283   2  0.189   0.157 N  0.510      SignalP-TM
AJQ93468.1             0.112  30  0.152  11  0.376   1  0.209   0.179 N  0.570      SignalP-noTM
AJQ93469.1             0.136  44  0.114  44  0.111  42  0.083   0.099 N  0.570      SignalP-noTM
AJQ93470.1             0.158  35  0.139  35  0.160  23  0.100   0.121 N  0.570      SignalP-noTM
AJQ93471.1             0.161  19  0.188  33  0.421  32  0.237   0.206 N  0.510      SignalP-TM
AJQ93472.1             0.105  19  0.107  15  0.132  13  0.111   0.109 N  0.570      SignalP-noTM
AJQ93473.1             0.115  45  0.119  45  0.236  35  0.118   0.119 N  0.570      SignalP-noTM
AJQ93474.1             0.158  43  0.113  43  0.115   5  0.090   0.102 N  0.570      SignalP-noTM
AJQ93475.1             0.124  22  0.125  49  0.217  21  0.111   0.119 N  0.570      SignalP-noTM
AJQ93476.1             0.109  20  0.120  11  0.170   1  0.147   0.130 N  0.510      SignalP-TM
AJQ93477.1             0.107   3  0.108  41  0.129  43  0.106   0.107 N  0.570      SignalP-noTM
AJQ93478.1             0.109  58  0.109  30  0.154  29  0.093   0.102 N  0.570      SignalP-noTM
AJQ93479.1             0.152  37  0.133  37  0.129  23  0.095   0.115 N  0.570      SignalP-noTM
AJQ93480.1             0.137  35  0.159  35  0.272  32  0.194   0.176 N  0.570      SignalP-noTM
AJQ93481.1             0.129  52  0.105  37  0.114   9  0.100   0.103 N  0.570      SignalP-noTM
AJQ93482.1             0.105  60  0.129  11  0.211   3  0.165   0.146 N  0.570      SignalP-noTM
AJQ93483.1             0.190  62  0.126  62  0.175   1  0.101   0.114 N  0.570      SignalP-noTM
AJQ93484.1             0.148  30  0.144  30  0.208   3  0.147   0.145 N  0.510      SignalP-TM
AJQ93485.1             0.106  66  0.109  30  0.132  20  0.105   0.107 N  0.570      SignalP-noTM
AJQ93486.1             0.119  12  0.132  12  0.179   8  0.149   0.138 N  0.510      SignalP-TM
AJQ93487.1             0.109  44  0.098  51  0.111  31  0.081   0.090 N  0.570      SignalP-noTM
AJQ93488.1             0.105  39  0.104  55  0.118  49  0.086   0.096 N  0.570      SignalP-noTM
AJQ93489.1             0.121  47  0.120  31  0.194  19  0.124   0.122 N  0.570      SignalP-noTM
AJQ93490.1             0.102  38  0.148  11  0.360   2  0.213   0.179 N  0.570      SignalP-noTM
AJQ93491.1             0.161  20  0.105  36  0.160   1  0.087   0.099 N  0.510      SignalP-TM
AJQ93492.1             0.342  29  0.215  29  0.253   4  0.161   0.190 N  0.570      SignalP-noTM
AJQ93493.1             0.104  25  0.135  49  0.261  43  0.134   0.134 N  0.570      SignalP-noTM
AJQ93494.1             0.119  41  0.110  41  0.144  39  0.091   0.101 N  0.570      SignalP-noTM
AJQ93495.1             0.390  43  0.274  43  0.305  40  0.146   0.227 N  0.510      SignalP-TM
AJQ93496.1             0.115  39  0.112  39  0.120  34  0.097   0.105 N  0.570      SignalP-noTM
AJQ93497.1             0.185  37  0.180  37  0.271  36  0.173   0.177 N  0.510      SignalP-TM
AJQ93498.1             0.133  30  0.123  11  0.157   6  0.132   0.127 N  0.570      SignalP-noTM
AJQ93499.1             0.130  18  0.163  18  0.329  17  0.225   0.192 N  0.570      SignalP-noTM
AJQ93500.1             0.134  30  0.138  30  0.223   2  0.160   0.149 N  0.570      SignalP-noTM
AJQ93501.1             0.104  18  0.106  37  0.133   1  0.099   0.103 N  0.570      SignalP-noTM
AJQ93502.1             0.201  28  0.174  28  0.432  27  0.168   0.172 N  0.570      SignalP-noTM
AJQ93503.1             0.574  23  0.582  23  0.808  20  0.629   0.604 Y  0.570      SignalP-noTM
AJQ93504.1             0.172  12  0.205  12  0.363   2  0.235   0.219 N  0.570      SignalP-noTM
AJQ93505.1             0.128  33  0.194  33  0.365  23  0.218   0.205 N  0.570      SignalP-noTM
AJQ93506.1             0.104  13  0.145  13  0.269   9  0.203   0.167 N  0.510      SignalP-TM
AJQ93507.1             0.141  29  0.179  19  0.294   9  0.251   0.213 N  0.570      SignalP-noTM
AJQ93508.1             0.115  46  0.152  27  0.375  35  0.176   0.163 N  0.570      SignalP-noTM
AJQ93509.1             0.119  32  0.123  39  0.236  28  0.112   0.119 N  0.510      SignalP-TM
AJQ93510.1             0.429  21  0.564  21  0.882  18  0.767   0.659 Y  0.570      SignalP-noTM
AJQ93511.1             0.101  27  0.124  27  0.244  19  0.138   0.131 N  0.570      SignalP-noTM
AJQ93512.1             0.227  20  0.452  20  0.956  18  0.865   0.646 Y  0.570      SignalP-noTM
AJQ93513.1             0.110  30  0.136  18  0.223   9  0.167   0.150 N  0.570      SignalP-noTM
AJQ93514.1             0.202  22  0.184  22  0.221  14  0.149   0.168 N  0.570      SignalP-noTM
AJQ93515.1             0.107  44  0.104  47  0.148  43  0.092   0.099 N  0.570      SignalP-noTM
AJQ93516.1             0.128  21  0.303  19  0.909  18  0.724   0.501 N  0.570      SignalP-noTM
AJQ93517.1             0.153  38  0.133  11  0.209   2  0.184   0.152 N  0.510      SignalP-TM
AJQ93518.1             0.762  20  0.856  20  0.982  10  0.956   0.903 Y  0.570      SignalP-noTM
AJQ93519.1             0.120  60  0.122  11  0.232   1  0.141   0.131 N  0.570      SignalP-noTM
AJQ93520.1             0.132  27  0.124  27  0.169  20  0.098   0.112 N  0.570      SignalP-noTM
AJQ93521.1             0.126  36  0.115  23  0.158  14  0.113   0.114 N  0.570      SignalP-noTM
AJQ93522.1             0.248  23  0.156  23  0.165  42  0.097   0.128 N  0.570      SignalP-noTM
AJQ93523.1             0.101  25  0.135  11  0.237   2  0.182   0.157 N  0.570      SignalP-noTM
AJQ93524.1             0.105  23  0.111  59  0.149   1  0.096   0.104 N  0.570      SignalP-noTM
AJQ93525.1             0.221  38  0.125  38  0.164   6  0.097   0.114 N  0.510      SignalP-TM
AJQ93526.1             0.143  25  0.139  25  0.193   1  0.139   0.139 N  0.570      SignalP-noTM
AJQ93527.1             0.174  40  0.132  40  0.117  37  0.096   0.115 N  0.570      SignalP-noTM
AJQ93528.1             0.346  66  0.179  66  0.117  20  0.091   0.137 N  0.570      SignalP-noTM
AJQ93529.1             0.150  51  0.146  51  0.219  50  0.093   0.126 N  0.510      SignalP-TM
AJQ93530.1             0.195  40  0.155  40  0.224   1  0.137   0.148 N  0.510      SignalP-TM
AJQ93531.1             0.300  24  0.491  24  0.909   8  0.841   0.656 Y  0.570      SignalP-noTM
AJQ93532.1             0.121  33  0.104  69  0.117   1  0.086   0.095 N  0.570      SignalP-noTM
AJQ93533.1             0.862  21  0.841  21  0.899  12  0.820   0.831 Y  0.570      SignalP-noTM
AJQ93534.1             0.172  40  0.099  40  0.116  47  0.067   0.087 N  0.510      SignalP-TM
AJQ93535.1             0.110  49  0.093  16  0.101  10  0.086   0.091 N  0.510      SignalP-TM
AJQ93536.1             0.134  54  0.120  54  0.212   1  0.101   0.111 N  0.570      SignalP-noTM
AJQ93537.1             0.107  58  0.106  58  0.123  47  0.094   0.100 N  0.570      SignalP-noTM
AJQ93538.1             0.133  54  0.172  24  0.375  19  0.273   0.209 N  0.510      SignalP-TM
AJQ93539.1             0.115  63  0.149  11  0.313   1  0.207   0.176 N  0.570      SignalP-noTM
AJQ93540.1             0.124  21  0.119  21  0.136   1  0.107   0.113 N  0.570      SignalP-noTM
AJQ93541.1             0.100  50  0.103  36  0.119  32  0.086   0.095 N  0.570      SignalP-noTM
AJQ93542.1             0.127  30  0.131  17  0.202   5  0.153   0.141 N  0.570      SignalP-noTM
AJQ93543.1             0.159  50  0.173  37  0.288   2  0.197   0.184 N  0.570      SignalP-noTM
AJQ93544.1             0.110  34  0.192  21  0.468  17  0.348   0.265 N  0.570      SignalP-noTM
AJQ93545.1             0.122  25  0.146  11  0.313   1  0.193   0.168 N  0.570      SignalP-noTM
AJQ93546.1             0.581  26  0.493  26  0.477  22  0.315   0.427 N  0.510      SignalP-TM
AJQ93547.1             0.129  29  0.170  14  0.392  13  0.296   0.216 N  0.510      SignalP-TM
AJQ93548.1             0.127  29  0.118  29  0.149  19  0.099   0.109 N  0.570      SignalP-noTM
AJQ93549.1             0.113  28  0.196  11  0.539   1  0.367   0.276 N  0.570      SignalP-noTM
AJQ93550.1             0.131  29  0.138  29  0.207  27  0.141   0.140 N  0.570      SignalP-noTM
AJQ93551.1             0.109  68  0.134  13  0.231   8  0.184   0.157 N  0.570      SignalP-noTM
AJQ93552.1             0.109  29  0.125  13  0.234   3  0.161   0.142 N  0.570      SignalP-noTM
AJQ93553.1             0.109  31  0.136  11  0.301   1  0.175   0.155 N  0.570      SignalP-noTM
AJQ93554.1             0.110  32  0.103  32  0.115  29  0.084   0.094 N  0.570      SignalP-noTM
AJQ93555.1             0.120  41  0.118  23  0.220  39  0.113   0.116 N  0.570      SignalP-noTM
AJQ93556.1             0.154  20  0.213  20  0.436   2  0.321   0.253 N  0.510      SignalP-TM
AJQ93557.1             0.108  29  0.108  12  0.138   6  0.120   0.114 N  0.570      SignalP-noTM
AJQ93558.1             0.108  51  0.136  11  0.282   1  0.172   0.153 N  0.570      SignalP-noTM
AJQ93559.1             0.111  54  0.147  11  0.267   7  0.233   0.179 N  0.510      SignalP-TM
AJQ93560.1             0.154  10  0.120  21  0.147   9  0.107   0.114 N  0.570      SignalP-noTM
AJQ93561.1             0.103  22  0.158  11  0.350   3  0.247   0.200 N  0.570      SignalP-noTM
AJQ93562.1             0.162  45  0.130  45  0.136  61  0.091   0.116 N  0.510      SignalP-TM
AJQ93563.1             0.137  32  0.122  32  0.161  24  0.117   0.120 N  0.570      SignalP-noTM
AJQ93564.1             0.103  21  0.102  40  0.145   3  0.099   0.101 N  0.570      SignalP-noTM
AJQ93565.1             0.107  44  0.126  11  0.234   1  0.154   0.137 N  0.510      SignalP-TM
AJQ93566.1             0.107  65  0.136  12  0.264   2  0.185   0.159 N  0.570      SignalP-noTM
AJQ93567.1             0.122  21  0.114  21  0.168  19  0.092   0.104 N  0.570      SignalP-noTM
AJQ93568.1             0.146  37  0.135  37  0.225  34  0.117   0.127 N  0.570      SignalP-noTM
AJQ93569.1             0.105  28  0.113  31  0.147  25  0.094   0.104 N  0.570      SignalP-noTM
AJQ93570.1             0.239  41  0.158  41  0.124  10  0.095   0.128 N  0.570      SignalP-noTM
AJQ93571.1             0.120  67  0.153  30  0.329  13  0.224   0.179 N  0.510      SignalP-TM
AJQ93572.1             0.108  13  0.101  34  0.110  25  0.083   0.092 N  0.570      SignalP-noTM
AJQ93573.1             0.122  57  0.134  51  0.269  50  0.113   0.124 N  0.570      SignalP-noTM
AJQ93574.1             0.415  23  0.601  23  0.977  10  0.906   0.744 Y  0.570      SignalP-noTM
AJQ93575.1             0.103  47  0.104  16  0.127   9  0.099   0.102 N  0.570      SignalP-noTM
AJQ93576.1             0.359  33  0.267  33  0.361   4  0.185   0.237 N  0.510      SignalP-TM
AJQ93577.1             0.155  34  0.159  11  0.346   2  0.261   0.197 N  0.510      SignalP-TM
AJQ93578.1             0.107  21  0.126  11  0.254   3  0.162   0.143 N  0.570      SignalP-noTM
AJQ93579.1             0.140  23  0.151  23  0.283   1  0.175   0.159 N  0.510      SignalP-TM
AJQ93580.1             0.186  29  0.196  29  0.358  17  0.236   0.211 N  0.510      SignalP-TM
AJQ93581.1             0.168  40  0.143  40  0.156  25  0.123   0.134 N  0.570      SignalP-noTM
AJQ93582.1             0.113  46  0.097  20  0.119  16  0.085   0.093 N  0.510      SignalP-TM
AJQ93583.1             0.135  30  0.098  12  0.130   4  0.102   0.099 N  0.510      SignalP-TM
AJQ93584.1             0.121  42  0.118  21  0.177  17  0.124   0.120 N  0.570      SignalP-noTM
AJQ93585.1             0.116  18  0.110  46  0.131  39  0.100   0.105 N  0.570      SignalP-noTM
AJQ93586.1             0.552  30  0.647  30  0.966  17  0.847   0.741 Y  0.570      SignalP-noTM
AJQ93587.1             0.576  19  0.727  19  0.944  14  0.916   0.816 Y  0.570      SignalP-noTM
AJQ93588.1             0.126  43  0.174  14  0.362   9  0.314   0.226 N  0.510      SignalP-TM
AJQ93589.1             0.113  23  0.107  23  0.126  18  0.086   0.097 N  0.570      SignalP-noTM
AJQ93590.1             0.167  31  0.130  31  0.175   9  0.116   0.123 N  0.570      SignalP-noTM
AJQ93591.1             0.111  53  0.104  46  0.146  38  0.085   0.095 N  0.570      SignalP-noTM
AJQ93592.1             0.134  27  0.134  27  0.308  14  0.157   0.144 N  0.570      SignalP-noTM
AJQ93593.1             0.113  16  0.117  16  0.140  13  0.113   0.115 N  0.570      SignalP-noTM
AJQ93594.1             0.286  58  0.175  58  0.321   3  0.166   0.171 N  0.570      SignalP-noTM
AJQ93595.1             0.125  27  0.121  27  0.202   1  0.120   0.120 N  0.570      SignalP-noTM
AJQ93596.1             0.139  24  0.109  24  0.134   2  0.094   0.104 N  0.510      SignalP-TM
AJQ93597.1             0.102  27  0.115  11  0.181   1  0.130   0.122 N  0.570      SignalP-noTM
AJQ93598.1             0.155  17  0.172  17  0.270  11  0.176   0.174 N  0.570      SignalP-noTM
AJQ93599.1             0.298  25  0.223  25  0.208  21  0.163   0.195 N  0.570      SignalP-noTM
AJQ93600.1             0.131  69  0.156  11  0.392   2  0.248   0.199 N  0.570      SignalP-noTM
AJQ93601.1             0.150  35  0.129  35  0.192   9  0.133   0.131 N  0.570      SignalP-noTM
AJQ93602.1             0.181  64  0.124  64  0.118  21  0.085   0.106 N  0.570      SignalP-noTM
AJQ93603.1             0.110  65  0.134  11  0.231   1  0.183   0.152 N  0.510      SignalP-TM
AJQ93604.1             0.807  21  0.869  21  0.955  19  0.938   0.902 Y  0.570      SignalP-noTM
AJQ93605.1             0.103  67  0.104  40  0.151   1  0.094   0.099 N  0.570      SignalP-noTM
AJQ93606.1             0.107  53  0.104  24  0.139  13  0.102   0.103 N  0.570      SignalP-noTM
AJQ93607.1             0.108  41  0.098  41  0.109  24  0.086   0.092 N  0.570      SignalP-noTM
AJQ93608.1             0.541  25  0.599  25  0.853  21  0.672   0.633 Y  0.570      SignalP-noTM
AJQ93609.1             0.121   4  0.111  56  0.130  46  0.094   0.103 N  0.570      SignalP-noTM
AJQ93610.1             0.130  61  0.110  61  0.129  30  0.085   0.100 N  0.510      SignalP-TM
AJQ93611.1             0.192  53  0.135  53  0.147   3  0.106   0.121 N  0.570      SignalP-noTM
AJQ93612.1             0.188  26  0.153  26  0.173  25  0.106   0.131 N  0.570      SignalP-noTM
AJQ93613.1             0.195  54  0.187  12  0.490   6  0.355   0.266 N  0.570      SignalP-noTM
AJQ93614.1             0.121  67  0.114  48  0.149  50  0.092   0.104 N  0.570      SignalP-noTM
AJQ93615.1             0.112  41  0.108  11  0.160   2  0.116   0.112 N  0.570      SignalP-noTM
AJQ93616.1             0.099  24  0.109  18  0.134  13  0.117   0.113 N  0.570      SignalP-noTM
AJQ93617.1             0.112  42  0.105  21  0.131  12  0.103   0.104 N  0.570      SignalP-noTM
AJQ93618.1             0.137  19  0.111  19  0.124  30  0.096   0.104 N  0.570      SignalP-noTM
AJQ93619.1             0.108  62  0.116  11  0.175   1  0.130   0.123 N  0.570      SignalP-noTM
AJQ93620.1             0.177  46  0.168  11  0.413   1  0.269   0.215 N  0.570      SignalP-noTM
AJQ93621.1             0.204  44  0.135  44  0.143   7  0.091   0.119 N  0.510      SignalP-TM
AJQ93622.1             0.110  27  0.106  27  0.131  55  0.107   0.107 N  0.570      SignalP-noTM
AJQ93623.1             0.114  18  0.146  18  0.213  12  0.186   0.165 N  0.570      SignalP-noTM
AJQ93624.1             0.102  68  0.176  12  0.396   4  0.310   0.239 N  0.570      SignalP-noTM
AJQ93625.1             0.102  61  0.103  27  0.130  10  0.104   0.103 N  0.570      SignalP-noTM
AJQ93626.1             0.267  19  0.200  19  0.234  17  0.159   0.181 N  0.570      SignalP-noTM
AJQ93627.1             0.159  27  0.237  27  0.474   5  0.357   0.282 N  0.510      SignalP-TM
AJQ93628.1             0.176  23  0.121  23  0.121   3  0.091   0.106 N  0.570      SignalP-noTM
AJQ93629.1             0.103  18  0.134  11  0.235   7  0.184   0.158 N  0.570      SignalP-noTM
AJQ93630.1             0.213  21  0.147  21  0.176  20  0.104   0.127 N  0.570      SignalP-noTM
AJQ93631.1             0.101  40  0.114  31  0.145  22  0.112   0.113 N  0.570      SignalP-noTM
AJQ93632.1             0.172  33  0.209  18  0.557  14  0.383   0.291 N  0.570      SignalP-noTM
AJQ93633.1             0.117  60  0.110  29  0.144   2  0.107   0.108 N  0.570      SignalP-noTM
AJQ93634.1             0.103  23  0.109  31  0.139  27  0.109   0.109 N  0.570      SignalP-noTM
AJQ93635.1             0.167  23  0.345  23  0.869   1  0.734   0.528 N  0.570      SignalP-noTM
AJQ93636.1             0.418  23  0.595  23  0.921  18  0.860   0.720 Y  0.570      SignalP-noTM
AJQ93637.1             0.127  36  0.134  11  0.256   7  0.193   0.156 N  0.510      SignalP-TM
AJQ93638.1             0.116  57  0.139  17  0.213  10  0.178   0.157 N  0.570      SignalP-noTM
AJQ93639.1             0.142  20  0.097  20  0.134   1  0.074   0.086 N  0.570      SignalP-noTM
AJQ93640.1             0.672  25  0.474  25  0.470  22  0.297   0.409 N  0.510      SignalP-TM
AJQ93641.1             0.155  56  0.105  56  0.131   7  0.073   0.093 N  0.510      SignalP-TM
AJQ93642.1             0.393  35  0.350  35  0.500  31  0.205   0.296 N  0.510      SignalP-TM
AJQ93643.1             0.130  32  0.138  11  0.255   2  0.194   0.159 N  0.510      SignalP-TM
AJQ93644.1             0.225  59  0.196  59  0.235  14  0.155   0.181 N  0.510      SignalP-TM
AJQ93645.1             0.146  54  0.127  54  0.172  36  0.111   0.120 N  0.570      SignalP-noTM
AJQ93646.1             0.164  25  0.152  25  0.210   2  0.140   0.146 N  0.570      SignalP-noTM
AJQ93647.1             0.104  26  0.103  35  0.123  12  0.096   0.100 N  0.570      SignalP-noTM
AJQ93648.1             0.121  26  0.129  26  0.197  16  0.140   0.134 N  0.570      SignalP-noTM
AJQ93649.1             0.103   3  0.122  26  0.233  18  0.121   0.122 N  0.570      SignalP-noTM
AJQ93650.1             0.132  18  0.112  36  0.136  17  0.096   0.105 N  0.570      SignalP-noTM
AJQ93651.1             0.112  61  0.119  11  0.194   2  0.136   0.127 N  0.570      SignalP-noTM
AJQ93652.1             0.143  21  0.164  21  0.330  13  0.177   0.170 N  0.570      SignalP-noTM
AJQ93653.1             0.428  46  0.220  46  0.152  43  0.100   0.164 N  0.570      SignalP-noTM
AJQ93654.1             0.114  21  0.110  21  0.138  16  0.097   0.104 N  0.570      SignalP-noTM
AJQ93655.1             0.111  17  0.121  17  0.184   9  0.126   0.124 N  0.570      SignalP-noTM
AJQ93656.1             0.411  29  0.528  29  0.899  22  0.701   0.609 Y  0.570      SignalP-noTM
AJQ93657.1             0.101  25  0.132  11  0.219   2  0.174   0.152 N  0.570      SignalP-noTM
AJQ93658.1             0.219  25  0.291  25  0.734   5  0.481   0.380 N  0.570      SignalP-noTM
AJQ93659.1             0.107  34  0.121  11  0.177   8  0.149   0.134 N  0.570      SignalP-noTM
AJQ93660.1             0.353  23  0.403  23  0.635  16  0.463   0.426 N  0.510      SignalP-TM
AJQ93661.1             0.322  21  0.443  21  0.719   1  0.561   0.498 N  0.570      SignalP-noTM
AJQ93662.1             0.209  38  0.140  38  0.120  37  0.085   0.114 N  0.570      SignalP-noTM
AJQ93663.1             0.402  22  0.488  22  0.692  19  0.561   0.515 Y  0.510      SignalP-TM
AJQ93664.1             0.111  19  0.105  51  0.127  26  0.089   0.097 N  0.570      SignalP-noTM
AJQ93665.1             0.112  42  0.106  22  0.128  12  0.111   0.108 N  0.570      SignalP-noTM
AJQ93666.1             0.110  44  0.102  24  0.126  20  0.084   0.093 N  0.570      SignalP-noTM
AJQ93667.1             0.122  55  0.107  55  0.135  11  0.093   0.100 N  0.570      SignalP-noTM
AJQ93668.1             0.104  48  0.166  11  0.329   2  0.280   0.220 N  0.570      SignalP-noTM
AJQ93669.1             0.140  28  0.285  24  0.803  18  0.665   0.463 N  0.570      SignalP-noTM
AJQ93670.1             0.115  42  0.100  11  0.146   2  0.099   0.099 N  0.510      SignalP-TM
AJQ93671.1             0.101  28  0.114  45  0.157   8  0.110   0.113 N  0.510      SignalP-TM
AJQ93672.1             0.167  36  0.187  29  0.308   7  0.219   0.199 N  0.510      SignalP-TM
AJQ93673.1             0.105  31  0.111  21  0.139  37  0.108   0.109 N  0.570      SignalP-noTM
AJQ93674.1             0.145  61  0.123  11  0.199   4  0.155   0.138 N  0.570      SignalP-noTM
AJQ93675.1             0.105  48  0.105  56  0.146   1  0.093   0.099 N  0.570      SignalP-noTM
AJQ93676.1             0.109  46  0.106  11  0.150   1  0.112   0.109 N  0.570      SignalP-noTM
AJQ93677.1             0.142  30  0.164  19  0.355   1  0.209   0.185 N  0.570      SignalP-noTM
AJQ93678.1             0.111  47  0.103  47  0.116  44  0.093   0.098 N  0.570      SignalP-noTM
AJQ93679.1             0.772  22  0.523  22  0.530  20  0.403   0.479 N  0.510      SignalP-TM
AJQ93680.1             0.129  22  0.242  22  0.573   1  0.460   0.323 N  0.510      SignalP-TM
AJQ93681.1             0.111  32  0.097  11  0.116   5  0.097   0.097 N  0.510      SignalP-TM
AJQ93682.1             0.766  24  0.815  24  0.943  18  0.881   0.846 Y  0.570      SignalP-noTM
AJQ93683.1             0.130  32  0.107  46  0.136  42  0.071   0.094 N  0.510      SignalP-TM
AJQ93684.1             0.423  30  0.191  30  0.150  18  0.090   0.154 N  0.510      SignalP-TM
AJQ93685.1             0.121  29  0.104  59  0.113  55  0.087   0.096 N  0.570      SignalP-noTM
AJQ93686.1             0.123  24  0.106  35  0.154   4  0.104   0.105 N  0.570      SignalP-noTM
AJQ93687.1             0.103  22  0.109  59  0.135  37  0.097   0.103 N  0.570      SignalP-noTM
AJQ93688.1             0.107  23  0.159  12  0.327   6  0.244   0.199 N  0.570      SignalP-noTM
AJQ93689.1             0.153  47  0.121  47  0.150  11  0.100   0.111 N  0.570      SignalP-noTM
AJQ93690.1             0.159  32  0.132  28  0.221   1  0.126   0.130 N  0.510      SignalP-TM
AJQ93691.1             0.189  22  0.250  22  0.535   1  0.365   0.292 N  0.510      SignalP-TM
AJQ93692.1             0.148  28  0.154  28  0.287   1  0.169   0.161 N  0.570      SignalP-noTM
AJQ93693.1             0.109  32  0.104  21  0.126  14  0.106   0.105 N  0.570      SignalP-noTM
AJQ93694.1             0.133  70  0.113  70  0.143   2  0.094   0.104 N  0.570      SignalP-noTM
AJQ93695.1             0.184  29  0.285  29  0.612  26  0.404   0.329 N  0.510      SignalP-TM
AJQ93696.1             0.107  51  0.100  70  0.107  61  0.081   0.091 N  0.570      SignalP-noTM
AJQ93697.1             0.112  40  0.108  40  0.132  13  0.099   0.104 N  0.570      SignalP-noTM
AJQ93698.1             0.205  25  0.259  25  0.731   4  0.453   0.330 N  0.510      SignalP-TM
AJQ93699.1             0.481  18  0.591  18  0.791  14  0.726   0.654 Y  0.570      SignalP-noTM
AJQ93700.1             0.190  23  0.139  23  0.161   3  0.109   0.125 N  0.570      SignalP-noTM
AJQ93701.1             0.207  23  0.291  23  0.658  17  0.424   0.353 N  0.570      SignalP-noTM
AJQ93702.1             0.126  33  0.147  11  0.272   1  0.218   0.173 N  0.510      SignalP-TM
AJQ93703.1             0.105  29  0.122  11  0.195   1  0.148   0.131 N  0.510      SignalP-TM
AJQ93704.1             0.231  21  0.217  21  0.330  19  0.215   0.216 N  0.570      SignalP-noTM
AJQ93705.1             0.472  32  0.316  32  0.389   8  0.258   0.288 N  0.570      SignalP-noTM
AJQ93706.1             0.305  33  0.426  33  0.896  23  0.688   0.549 N  0.570      SignalP-noTM
AJQ93707.1             0.107  21  0.166  11  0.357   1  0.277   0.207 N  0.510      SignalP-TM
AJQ93708.1             0.101  49  0.108  27  0.138  16  0.095   0.102 N  0.570      SignalP-noTM
AJQ93709.1             0.109  25  0.112  39  0.157   1  0.109   0.110 N  0.570      SignalP-noTM
AJQ93710.1             0.180  18  0.390  18  0.971  17  0.819   0.592 Y  0.570      SignalP-noTM
AJQ93711.1             0.107  38  0.149  22  0.306  15  0.183   0.165 N  0.570      SignalP-noTM
AJQ93712.1             0.109  30  0.111  43  0.145  34  0.101   0.106 N  0.570      SignalP-noTM
AJQ93713.1             0.106   9  0.111  11  0.185   1  0.120   0.114 N  0.510      SignalP-TM
AJQ93714.1             0.103  18  0.136  11  0.223   6  0.191   0.162 N  0.570      SignalP-noTM
AJQ93715.1             0.602  22  0.694  22  0.924  16  0.779   0.734 Y  0.570      SignalP-noTM
AJQ93716.1             0.108  19  0.166  11  0.348   2  0.271   0.216 N  0.570      SignalP-noTM
AJQ93717.1             0.100  37  0.104  37  0.117  19  0.090   0.097 N  0.570      SignalP-noTM
AJQ93718.1             0.113  32  0.152  11  0.307   2  0.232   0.190 N  0.570      SignalP-noTM
AJQ93719.1             0.135  30  0.148  13  0.284  12  0.229   0.178 N  0.510      SignalP-TM
AJQ93720.1             0.334  23  0.186  23  0.167  12  0.107   0.149 N  0.570      SignalP-noTM
AJQ93721.1             0.840  28  0.752  28  0.806   4  0.708   0.731 Y  0.570      SignalP-noTM
AJQ93722.1             0.187  20  0.392  20  0.895  14  0.834   0.600 Y  0.570      SignalP-noTM
AJQ93723.1             0.868  20  0.895  20  0.958  18  0.912   0.903 Y  0.570      SignalP-noTM
AJQ93724.1             0.100  23  0.127  13  0.196   6  0.165   0.144 N  0.570      SignalP-noTM
AJQ93725.1             0.102  47  0.099  63  0.108  53  0.088   0.094 N  0.570      SignalP-noTM
AJQ93726.1             0.122  27  0.086  70  0.100  66  0.040   0.069 N  0.510      SignalP-TM
AJQ93727.1             0.109  10  0.100  19  0.126   9  0.093   0.097 N  0.570      SignalP-noTM
AJQ93728.1             0.134  17  0.234  14  0.739  12  0.426   0.324 N  0.570      SignalP-noTM
AJQ93729.1             0.255  22  0.189  22  0.346   1  0.182   0.186 N  0.570      SignalP-noTM
AJQ93730.1             0.115  62  0.129  18  0.210   7  0.147   0.137 N  0.570      SignalP-noTM
AJQ93731.1             0.133  45  0.130  18  0.224   1  0.158   0.143 N  0.570      SignalP-noTM
AJQ93732.1             0.110  51  0.115  11  0.163   2  0.137   0.123 N  0.510      SignalP-TM
AJQ93733.1             0.222  55  0.161  55  0.164  52  0.109   0.137 N  0.570      SignalP-noTM
AJQ93734.1             0.135  59  0.106  59  0.109  34  0.080   0.094 N  0.570      SignalP-noTM
AJQ93735.1             0.137  21  0.244  21  0.643  10  0.390   0.313 N  0.570      SignalP-noTM
AJQ93736.1             0.147  23  0.149  23  0.185  19  0.146   0.148 N  0.570      SignalP-noTM
AJQ93737.1             0.102  33  0.105  33  0.118  24  0.092   0.099 N  0.570      SignalP-noTM
AJQ93738.1             0.117  38  0.115  38  0.137  36  0.101   0.108 N  0.570      SignalP-noTM
AJQ93739.1             0.455  20  0.199  20  0.210   1  0.113   0.167 N  0.510      SignalP-TM
AJQ93740.1             0.180  18  0.227  18  0.440   5  0.320   0.262 N  0.510      SignalP-TM
AJQ93741.1             0.817  25  0.788  25  0.933  21  0.795   0.791 Y  0.570      SignalP-noTM
AJQ93742.1             0.145  23  0.200  23  0.535   1  0.326   0.259 N  0.570      SignalP-noTM
AJQ93743.1             0.119  30  0.101  30  0.108  67  0.072   0.087 N  0.570      SignalP-noTM
AJQ93744.1             0.106  50  0.145  11  0.281   1  0.212   0.170 N  0.510      SignalP-TM
AJQ93745.1             0.772  21  0.792  21  0.907  19  0.814   0.802 Y  0.570      SignalP-noTM
AJQ93746.1             0.651  29  0.693  29  0.944  14  0.787   0.737 Y  0.570      SignalP-noTM
AJQ93747.1             0.765  28  0.796  28  0.983  12  0.859   0.825 Y  0.570      SignalP-noTM
AJQ93748.1             0.110  32  0.121  32  0.161  26  0.118   0.119 N  0.570      SignalP-noTM
AJQ93749.1             0.113  47  0.109  59  0.131  41  0.096   0.103 N  0.570      SignalP-noTM
AJQ93750.1             0.146  23  0.245  17  0.624  13  0.469   0.350 N  0.570      SignalP-noTM
AJQ93751.1             0.140  23  0.125  23  0.205   1  0.126   0.126 N  0.570      SignalP-noTM
AJQ93752.1             0.154  27  0.145  23  0.278  31  0.135   0.140 N  0.570      SignalP-noTM
AJQ93753.1             0.154  27  0.145  23  0.278  31  0.135   0.140 N  0.570      SignalP-noTM
AJQ93754.1             0.105  38  0.127  11  0.246   1  0.151   0.138 N  0.570      SignalP-noTM
AJQ93755.1             0.107  23  0.105  27  0.134  22  0.091   0.099 N  0.570      SignalP-noTM
AJQ93756.1             0.130  25  0.104  25  0.111  24  0.082   0.094 N  0.570      SignalP-noTM
AJQ93757.1             0.327  28  0.499  28  0.929  21  0.779   0.631 Y  0.570      SignalP-noTM
AJQ93758.1             0.101  19  0.113  36  0.155  30  0.113   0.113 N  0.570      SignalP-noTM
AJQ93759.1             0.155  41  0.120  41  0.108  55  0.080   0.101 N  0.570      SignalP-noTM
AJQ93760.1             0.151  26  0.126  28  0.170  52  0.117   0.122 N  0.570      SignalP-noTM
AJQ93761.1             0.491  20  0.658  20  0.932  17  0.868   0.757 Y  0.570      SignalP-noTM
AJQ93762.1             0.147  70  0.136  11  0.265   3  0.195   0.164 N  0.570      SignalP-noTM
AJQ93763.1             0.121  63  0.109  21  0.129  10  0.109   0.109 N  0.570      SignalP-noTM
AJQ93764.1             0.135  52  0.114  52  0.117  64  0.092   0.103 N  0.570      SignalP-noTM
AJQ93765.1             0.192  30  0.176  30  0.210  25  0.160   0.168 N  0.570      SignalP-noTM
AJQ93766.1             0.171  18  0.181  18  0.233  15  0.176   0.179 N  0.570      SignalP-noTM
AJQ93767.1             0.346  16  0.487  16  0.791  11  0.694   0.584 Y  0.570      SignalP-noTM
AJQ93768.1             0.122  18  0.182  12  0.497   1  0.311   0.243 N  0.570      SignalP-noTM
AJQ93769.1             0.107  18  0.107  28  0.137  17  0.101   0.104 N  0.570      SignalP-noTM
AJQ93770.1             0.098  35  0.086  41  0.094  41  0.056   0.075 N  0.510      SignalP-TM
AJQ93771.1             0.103  37  0.104  45  0.121  40  0.083   0.094 N  0.570      SignalP-noTM
AJQ93772.1             0.112  36  0.112  41  0.160  40  0.108   0.110 N  0.570      SignalP-noTM
AJQ93773.1             0.193  25  0.167  25  0.305   2  0.181   0.173 N  0.570      SignalP-noTM
AJQ93774.1             0.102  41  0.139  14  0.240  10  0.196   0.166 N  0.570      SignalP-noTM
AJQ93775.1             0.174  28  0.168  28  0.314  26  0.156   0.163 N  0.570      SignalP-noTM
AJQ93776.1             0.104  35  0.102  49  0.111  37  0.091   0.097 N  0.570      SignalP-noTM
AJQ93777.1             0.184  31  0.180  31  0.409   1  0.212   0.192 N  0.510      SignalP-TM
AJQ93778.1             0.101  49  0.109  30  0.128  21  0.105   0.107 N  0.570      SignalP-noTM
AJQ93779.1             0.113  25  0.127  11  0.219   1  0.152   0.138 N  0.570      SignalP-noTM
AJQ93780.1             0.115  34  0.130  14  0.190  10  0.173   0.150 N  0.570      SignalP-noTM
AJQ93781.1             0.242  21  0.416  21  0.908  10  0.754   0.575 Y  0.570      SignalP-noTM
AJQ93782.1             0.112  45  0.101  53  0.121  44  0.077   0.090 N  0.570      SignalP-noTM
AJQ93783.1             0.138  22  0.111  22  0.166   1  0.093   0.104 N  0.510      SignalP-TM
AJQ93784.1             0.680  22  0.726  22  0.923  16  0.787   0.754 Y  0.570      SignalP-noTM
AJQ93785.1             0.110  50  0.108  11  0.146   1  0.117   0.112 N  0.570      SignalP-noTM
AJQ93786.1             0.107  21  0.115  11  0.186   1  0.124   0.119 N  0.570      SignalP-noTM
AJQ93787.1             0.204  27  0.180  27  0.317   1  0.195   0.187 N  0.570      SignalP-noTM
AJQ93788.1             0.360  22  0.583  22  0.971  18  0.933   0.748 Y  0.570      SignalP-noTM
AJQ93789.1             0.115  41  0.104  14  0.140  37  0.112   0.107 N  0.510      SignalP-TM
AJQ93790.1             0.122  38  0.121  11  0.190   1  0.148   0.131 N  0.510      SignalP-TM
AJQ93791.1             0.116  49  0.138  23  0.244  13  0.166   0.149 N  0.510      SignalP-TM
AJQ93792.1             0.269  25  0.403  25  0.776  18  0.622   0.506 N  0.570      SignalP-noTM
AJQ93793.1             0.106  18  0.137  11  0.294   2  0.182   0.154 N  0.510      SignalP-TM
AJQ93794.1             0.141  33  0.119  33  0.186  32  0.110   0.116 N  0.510      SignalP-TM
AJQ93795.1             0.197  38  0.169  38  0.257  34  0.124   0.148 N  0.570      SignalP-noTM
AJQ93796.1             0.104  50  0.104  44  0.122  18  0.104   0.104 N  0.570      SignalP-noTM
AJQ93797.1             0.107  24  0.151  13  0.296   1  0.227   0.187 N  0.570      SignalP-noTM
AJQ93798.1             0.155  38  0.156  20  0.298  14  0.215   0.184 N  0.570      SignalP-noTM
AJQ93799.1             0.108  40  0.103  40  0.112  29  0.081   0.092 N  0.570      SignalP-noTM
AJQ93800.1             0.165  43  0.124  43  0.161  17  0.094   0.110 N  0.570      SignalP-noTM
AJQ93801.1             0.100  30  0.097  70  0.105  31  0.086   0.092 N  0.570      SignalP-noTM
AJQ93802.1             0.101  39  0.113  11  0.189   1  0.120   0.116 N  0.570      SignalP-noTM
AJQ93803.1             0.188  31  0.158  11  0.368   1  0.240   0.189 N  0.510      SignalP-TM
AJQ93804.1             0.108  24  0.100  24  0.110   9  0.093   0.097 N  0.570      SignalP-noTM
AJQ93805.1             0.106   9  0.105  28  0.124  22  0.085   0.095 N  0.570      SignalP-noTM
AJQ93806.1             0.312  32  0.361  32  0.651  28  0.284   0.333 N  0.510      SignalP-TM
AJQ93807.1             0.727  23  0.817  23  0.955  17  0.908   0.860 Y  0.570      SignalP-noTM
AJQ93808.1             0.151  45  0.133  31  0.191   6  0.138   0.135 N  0.510      SignalP-TM
AJQ93809.1             0.109  35  0.107  22  0.132  21  0.106   0.106 N  0.570      SignalP-noTM
AJQ93810.1             0.271  43  0.282  32  0.566  24  0.331   0.300 N  0.510      SignalP-TM
AJQ93811.1             0.143  23  0.108  59  0.122  38  0.083   0.096 N  0.570      SignalP-noTM
AJQ93812.1             0.133  26  0.172  26  0.293  13  0.225   0.191 N  0.510      SignalP-TM
AJQ93813.1             0.122  57  0.128  57  0.180  46  0.117   0.123 N  0.570      SignalP-noTM
AJQ93814.1             0.162  52  0.169  11  0.338   2  0.292   0.227 N  0.570      SignalP-noTM
AJQ93815.1             0.186  37  0.164  37  0.231  33  0.126   0.150 N  0.510      SignalP-TM
AJQ93816.1             0.120  43  0.108  29  0.142   1  0.107   0.108 N  0.570      SignalP-noTM
AJQ93817.1             0.190  26  0.315  26  0.599  19  0.484   0.377 N  0.510      SignalP-TM
AJQ93818.1             0.164  23  0.153  23  0.284  20  0.132   0.143 N  0.570      SignalP-noTM
AJQ93819.1             0.135  33  0.113  33  0.108  29  0.085   0.100 N  0.570      SignalP-noTM
AJQ93820.1             0.139  23  0.152  12  0.301   6  0.245   0.186 N  0.510      SignalP-TM
AJQ93821.1             0.115  34  0.106  59  0.127   6  0.096   0.101 N  0.570      SignalP-noTM
AJQ93822.1             0.121  37  0.113  37  0.119  35  0.094   0.104 N  0.570      SignalP-noTM
AJQ93823.1             0.111  45  0.117  11  0.187  42  0.134   0.125 N  0.570      SignalP-noTM
AJQ93824.1             0.109  50  0.110  20  0.144  10  0.110   0.110 N  0.570      SignalP-noTM
AJQ93825.1             0.126  35  0.110  35  0.121  43  0.085   0.099 N  0.570      SignalP-noTM
AJQ93826.1             0.115  21  0.102  11  0.162   3  0.105   0.103 N  0.570      SignalP-noTM
AJQ93827.1             0.126  23  0.102  28  0.115  61  0.074   0.089 N  0.570      SignalP-noTM
AJQ93828.1             0.111  41  0.115  14  0.177  40  0.133   0.124 N  0.570      SignalP-noTM
AJQ93829.1             0.146  29  0.195  21  0.352  12  0.258   0.225 N  0.570      SignalP-noTM
AJQ93830.1             0.316  26  0.404  26  0.690  19  0.527   0.449 N  0.510      SignalP-TM
AJQ93831.1             0.132  19  0.130  19  0.215  15  0.131   0.130 N  0.570      SignalP-noTM
AJQ93832.1             0.821  23  0.821  23  0.942   8  0.869   0.843 Y  0.570      SignalP-noTM
AJQ93833.1             0.791  24  0.775  24  0.921  10  0.811   0.792 Y  0.570      SignalP-noTM
AJQ93834.1             0.120  32  0.151  12  0.236   4  0.202   0.175 N  0.570      SignalP-noTM
AJQ93835.1             0.101  34  0.118  17  0.216   9  0.130   0.124 N  0.570      SignalP-noTM
AJQ93836.1             0.160  49  0.139  49  0.187  24  0.120   0.130 N  0.570      SignalP-noTM
AJQ93837.1             0.110  27  0.110  27  0.138  15  0.095   0.103 N  0.570      SignalP-noTM
AJQ93838.1             0.119  64  0.137  11  0.217   5  0.187   0.160 N  0.570      SignalP-noTM
AJQ93839.1             0.110  19  0.112  13  0.139   1  0.129   0.120 N  0.570      SignalP-noTM
AJQ93840.1             0.107  22  0.109  11  0.152   4  0.120   0.114 N  0.570      SignalP-noTM
AJQ93841.1             0.113  38  0.173  11  0.382   1  0.295   0.230 N  0.570      SignalP-noTM
AJQ93842.1             0.111  30  0.128  11  0.238   2  0.160   0.143 N  0.570      SignalP-noTM
AJQ93843.1             0.131  21  0.132  21  0.150  18  0.120   0.126 N  0.570      SignalP-noTM
AJQ93844.1             0.120  27  0.115  54  0.203  47  0.087   0.102 N  0.570      SignalP-noTM
AJQ93845.1             0.137  58  0.112  58  0.162   9  0.095   0.104 N  0.570      SignalP-noTM
AJQ93846.1             0.103  41  0.111  41  0.140  39  0.101   0.106 N  0.570      SignalP-noTM
AJQ93847.1             0.111  19  0.127  11  0.249   1  0.150   0.138 N  0.570      SignalP-noTM
AJQ93848.1             0.179  52  0.153  52  0.174  51  0.097   0.127 N  0.570      SignalP-noTM
AJQ93849.1             0.161  19  0.130  19  0.247   1  0.123   0.127 N  0.570      SignalP-noTM
AJQ93850.1             0.130  23  0.205  25  0.630  22  0.299   0.240 N  0.510      SignalP-TM
AJQ93851.1             0.239  21  0.256  21  0.590  20  0.250   0.254 N  0.510      SignalP-TM
AJQ93852.1             0.167  35  0.130  35  0.157   6  0.109   0.122 N  0.510      SignalP-TM
AJQ93853.1             0.112  27  0.114  27  0.138  24  0.089   0.102 N  0.570      SignalP-noTM
AJQ93854.1             0.131  48  0.181  24  0.338  18  0.248   0.206 N  0.510      SignalP-TM
AJQ93855.1             0.122  22  0.161  14  0.250  12  0.225   0.191 N  0.570      SignalP-noTM
AJQ93856.1             0.100  38  0.115  11  0.214   1  0.122   0.118 N  0.570      SignalP-noTM
AJQ93857.1             0.124  30  0.111  30  0.116  29  0.096   0.104 N  0.570      SignalP-noTM
AJQ93858.1             0.153  47  0.142  47  0.196  45  0.104   0.124 N  0.570      SignalP-noTM
AJQ93859.1             0.151  39  0.131  39  0.170  23  0.114   0.124 N  0.510      SignalP-TM
AJQ93860.1             0.661  20  0.774  20  0.963  18  0.896   0.832 Y  0.570      SignalP-noTM
AJQ93861.1             0.113  15  0.122  15  0.210  11  0.125   0.123 N  0.570      SignalP-noTM
AJQ93862.1             0.103   7  0.113  21  0.155  13  0.115   0.114 N  0.570      SignalP-noTM
AJQ93863.1             0.732  22  0.799  22  0.928  10  0.884   0.839 Y  0.570      SignalP-noTM
AJQ93864.1             0.124  59  0.129  22  0.189  21  0.135   0.131 N  0.510      SignalP-TM
AJQ93865.1             0.156  45  0.123  45  0.191   6  0.095   0.113 N  0.510      SignalP-TM
AJQ93866.1             0.109  52  0.115  13  0.170   7  0.136   0.125 N  0.570      SignalP-noTM
AJQ93867.1             0.165  24  0.191  24  0.294   9  0.223   0.206 N  0.570      SignalP-noTM
AJQ93868.1             0.110  56  0.114  23  0.140  15  0.112   0.113 N  0.570      SignalP-noTM
AJQ93869.1             0.109  24  0.150  24  0.435  21  0.197   0.172 N  0.570      SignalP-noTM
AJQ93870.1             0.202  25  0.402  25  0.939   2  0.847   0.611 Y  0.570      SignalP-noTM
AJQ93871.1             0.314  19  0.475  19  0.862  15  0.709   0.585 Y  0.570      SignalP-noTM
AJQ93872.1             0.274  23  0.395  23  0.755  10  0.604   0.493 N  0.570      SignalP-noTM
AJQ93873.1             0.655  20  0.740  20  0.919   1  0.856   0.795 Y  0.570      SignalP-noTM
AJQ93874.1             0.130  21  0.316  21  0.871  14  0.739   0.515 N  0.570      SignalP-noTM
AJQ93875.1             0.282  30  0.239  15  0.452  12  0.343   0.277 N  0.510      SignalP-TM
AJQ93876.1             0.146  35  0.174  40  0.372  33  0.160   0.169 N  0.510      SignalP-TM
AJQ93877.1             0.104  44  0.098  44  0.112  46  0.085   0.092 N  0.570      SignalP-noTM
AJQ93878.1             0.179  51  0.163  51  0.270  27  0.142   0.153 N  0.570      SignalP-noTM
AJQ93879.1             0.155  22  0.174  11  0.432   1  0.288   0.228 N  0.570      SignalP-noTM
AJQ93880.1             0.125  28  0.144  14  0.282   9  0.203   0.172 N  0.570      SignalP-noTM
AJQ93881.1             0.100  51  0.104  21  0.131  12  0.097   0.101 N  0.570      SignalP-noTM
AJQ93882.1             0.101  26  0.112  11  0.168   4  0.132   0.122 N  0.570      SignalP-noTM
AJQ93883.1             0.204  24  0.174  24  0.190  20  0.149   0.162 N  0.570      SignalP-noTM
AJQ93884.1             0.488  24  0.625  24  0.928   8  0.847   0.730 Y  0.570      SignalP-noTM
AJQ93885.1             0.132  18  0.102  54  0.112  45  0.086   0.094 N  0.570      SignalP-noTM
AJQ93886.1             0.606  19  0.522  19  0.603   1  0.447   0.494 N  0.510      SignalP-TM
AJQ93887.1             0.101   3  0.159  14  0.327  11  0.258   0.196 N  0.510      SignalP-TM
AJQ93888.1             0.123  45  0.208  31  0.568  24  0.298   0.250 N  0.570      SignalP-noTM
AJQ93889.1             0.233  30  0.199  30  0.273   9  0.188   0.194 N  0.570      SignalP-noTM
AJQ93890.1             0.123  38  0.148  53  0.352  47  0.157   0.152 N  0.570      SignalP-noTM
AJQ93891.1             0.133  60  0.120  60  0.135  29  0.106   0.114 N  0.570      SignalP-noTM
AJQ93892.1             0.104  41  0.117  11  0.187   7  0.145   0.128 N  0.510      SignalP-TM
AJQ93893.1             0.121  19  0.122  14  0.171  12  0.123   0.123 N  0.570      SignalP-noTM
AJQ93894.1             0.146  37  0.181  29  0.375   1  0.261   0.218 N  0.570      SignalP-noTM
AJQ93895.1             0.128  41  0.115  11  0.180   1  0.125   0.120 N  0.570      SignalP-noTM
AJQ93896.1             0.163  39  0.140  39  0.200   1  0.108   0.128 N  0.510      SignalP-TM
AJQ93897.1             0.099  41  0.106  57  0.130  49  0.064   0.090 N  0.510      SignalP-TM
AJQ93898.1             0.467  26  0.666  26  0.983  12  0.953   0.801 Y  0.570      SignalP-noTM
AJQ93899.1             0.115  27  0.169  13  0.454  11  0.283   0.222 N  0.570      SignalP-noTM
AJQ93900.1             0.123  43  0.143  43  0.276  40  0.153   0.148 N  0.570      SignalP-noTM
AJQ93901.1             0.130  21  0.116  11  0.155   5  0.135   0.125 N  0.570      SignalP-noTM
AJQ93902.1             0.228  40  0.198  40  0.237  31  0.162   0.181 N  0.570      SignalP-noTM
AJQ93903.1             0.191  18  0.247  18  0.561  16  0.312   0.278 N  0.570      SignalP-noTM
AJQ93904.1             0.134  48  0.157  29  0.317  22  0.180   0.165 N  0.510      SignalP-TM
AJQ93905.1             0.204  33  0.145  33  0.199  46  0.117   0.132 N  0.570      SignalP-noTM
AJQ93906.1             0.176  28  0.187  11  0.420   2  0.363   0.252 N  0.510      SignalP-TM
AJQ93907.1             0.652  24  0.751  24  0.942  11  0.891   0.817 Y  0.570      SignalP-noTM
AJQ93908.1             0.111  28  0.170  11  0.354   3  0.301   0.219 N  0.510      SignalP-TM
AJQ93909.1             0.169  40  0.152  40  0.185  13  0.137   0.145 N  0.570      SignalP-noTM
AJQ93910.1             0.102  33  0.103  40  0.133   1  0.088   0.096 N  0.570      SignalP-noTM
AJQ93911.1             0.149   8  0.125  47  0.158  35  0.095   0.111 N  0.570      SignalP-noTM
AJQ93912.1             0.104  10  0.105  62  0.119  53  0.092   0.099 N  0.570      SignalP-noTM
AJQ93913.1             0.216  23  0.193  23  0.352  11  0.195   0.194 N  0.570      SignalP-noTM
AJQ93914.1             0.105  32  0.100  32  0.111  31  0.079   0.090 N  0.570      SignalP-noTM
AJQ93915.1             0.108  64  0.133  64  0.262  59  0.119   0.128 N  0.510      SignalP-TM
AJQ93916.1             0.106  55  0.108  64  0.189   1  0.103   0.106 N  0.570      SignalP-noTM
AJQ93917.1             0.113  30  0.120  12  0.188   7  0.149   0.133 N  0.570      SignalP-noTM
AJQ93918.1             0.367  22  0.199  22  0.163  39  0.109   0.157 N  0.570      SignalP-noTM
AJQ93919.1             0.153  21  0.158  21  0.226   1  0.172   0.164 N  0.570      SignalP-noTM
AJQ93920.1             0.549  19  0.660  19  0.869  16  0.768   0.711 Y  0.570      SignalP-noTM
AJQ93921.1             0.103  60  0.112  15  0.156  10  0.124   0.118 N  0.570      SignalP-noTM
AJQ93922.1             0.111  28  0.111  11  0.156   1  0.123   0.117 N  0.570      SignalP-noTM
AJQ93923.1             0.183  20  0.122  20  0.140   1  0.086   0.105 N  0.570      SignalP-noTM
AJQ93924.1             0.138  33  0.158  33  0.260  30  0.150   0.155 N  0.510      SignalP-TM
AJQ93925.1             0.115  38  0.113  29  0.204   1  0.113   0.113 N  0.570      SignalP-noTM
AJQ93926.1             0.119  22  0.207  12  0.608   1  0.397   0.297 N  0.570      SignalP-noTM
AJQ93927.1             0.725  23  0.774  23  0.915  17  0.817   0.794 Y  0.570      SignalP-noTM
AJQ93928.1             0.161  36  0.124  36  0.127  35  0.089   0.107 N  0.570      SignalP-noTM
AJQ93929.1             0.108  40  0.115  11  0.173   3  0.133   0.124 N  0.570      SignalP-noTM
AJQ93930.1             0.103  28  0.123  11  0.227   1  0.143   0.133 N  0.570      SignalP-noTM
AJQ93931.1             0.155  32  0.129  11  0.210   3  0.177   0.147 N  0.510      SignalP-TM
AJQ93932.1             0.238  44  0.156  44  0.125  43  0.098   0.129 N  0.570      SignalP-noTM
AJQ93933.1             0.108  16  0.106  34  0.123  29  0.092   0.100 N  0.570      SignalP-noTM
AJQ93934.1             0.186  24  0.207  24  0.379  13  0.234   0.220 N  0.570      SignalP-noTM
AJQ93935.1             0.133  30  0.150  48  0.256  29  0.159   0.155 N  0.570      SignalP-noTM
AJQ93936.1             0.179  55  0.172  55  0.305   1  0.138   0.156 N  0.570      SignalP-noTM
AJQ93937.1             0.152  64  0.148  64  0.200  62  0.103   0.131 N  0.510      SignalP-TM
AJQ93938.1             0.123  40  0.112  40  0.124  30  0.089   0.101 N  0.570      SignalP-noTM
AJQ93939.1             0.102  34  0.106  34  0.126  33  0.105   0.105 N  0.570      SignalP-noTM
AJQ93940.1             0.129  33  0.141  11  0.284   1  0.197   0.162 N  0.510      SignalP-TM
AJQ93941.1             0.138  47  0.100  70  0.165   1  0.065   0.087 N  0.510      SignalP-TM
AJQ93942.1             0.131  35  0.206  35  0.463  33  0.260   0.226 N  0.510      SignalP-TM
AJQ93943.1             0.227  36  0.138  36  0.296   1  0.116   0.128 N  0.570      SignalP-noTM
AJQ93944.1             0.658  23  0.779  23  0.960  16  0.914   0.843 Y  0.570      SignalP-noTM
AJQ93945.1             0.112  44  0.102  51  0.122  48  0.090   0.096 N  0.570      SignalP-noTM
AJQ93946.1             0.113  57  0.118  45  0.194   5  0.122   0.120 N  0.570      SignalP-noTM
AJQ93947.1             0.107  30  0.131  12  0.234   2  0.172   0.150 N  0.570      SignalP-noTM
AJQ93948.1             0.114  53  0.105  16  0.142   7  0.111   0.107 N  0.510      SignalP-TM
AJQ93949.1             0.107  38  0.124  23  0.174  17  0.133   0.128 N  0.570      SignalP-noTM
AJQ93950.1             0.151  45  0.131  11  0.222   3  0.182   0.150 N  0.510      SignalP-TM
AJQ93951.1             0.135  23  0.116  11  0.157   8  0.139   0.125 N  0.510      SignalP-TM
AJQ93952.1             0.110  62  0.095  11  0.142   1  0.086   0.092 N  0.510      SignalP-TM
AJQ93953.1             0.112  39  0.114  39  0.163  36  0.107   0.111 N  0.570      SignalP-noTM
AJQ93954.1             0.119  26  0.140  26  0.247  11  0.173   0.156 N  0.570      SignalP-noTM
AJQ93955.1             0.151  66  0.118  66  0.129  14  0.096   0.108 N  0.570      SignalP-noTM
AJQ93956.1             0.130  70  0.113  70  0.138  48  0.108   0.110 N  0.570      SignalP-noTM
AJQ93957.1             0.105  40  0.111  11  0.172   1  0.117   0.114 N  0.570      SignalP-noTM
AJQ93958.1             0.180  48  0.140  48  0.129  37  0.085   0.114 N  0.570      SignalP-noTM
AJQ93959.1             0.127  23  0.115  28  0.187  22  0.100   0.108 N  0.570      SignalP-noTM
AJQ93960.1             0.106  62  0.104  57  0.115  49  0.095   0.100 N  0.570      SignalP-noTM
AJQ93961.1             0.111  17  0.179  17  0.358  12  0.284   0.228 N  0.570      SignalP-noTM
AJQ93962.1             0.132  32  0.123  32  0.161  29  0.105   0.115 N  0.570      SignalP-noTM
AJQ93963.1             0.137  18  0.132  20  0.210  17  0.118   0.127 N  0.510      SignalP-TM
AJQ93964.1             0.422  26  0.399  26  0.486  16  0.359   0.384 N  0.510      SignalP-TM
AJQ93965.1             0.209  20  0.365  20  0.829   1  0.652   0.500 N  0.570      SignalP-noTM
AJQ93966.1             0.121  32  0.106  32  0.115  49  0.083   0.095 N  0.570      SignalP-noTM
AJQ93967.1             0.125  29  0.184  19  0.439  15  0.310   0.243 N  0.570      SignalP-noTM
AJQ93968.1             0.114  54  0.151  12  0.266   1  0.229   0.188 N  0.570      SignalP-noTM
AJQ93969.1             0.110  44  0.115  44  0.202  42  0.103   0.110 N  0.510      SignalP-TM
AJQ93970.1             0.185  28  0.158  28  0.218  26  0.120   0.140 N  0.570      SignalP-noTM
AJQ93971.1             0.126  66  0.117  11  0.201   1  0.128   0.122 N  0.570      SignalP-noTM
AJQ93972.1             0.109  31  0.172  13  0.365   4  0.301   0.233 N  0.570      SignalP-noTM
AJQ93973.1             0.101  22  0.161  11  0.368   1  0.247   0.201 N  0.570      SignalP-noTM
AJQ93974.1             0.108  51  0.136  11  0.239   5  0.200   0.160 N  0.510      SignalP-TM
AJQ93975.1             0.124  53  0.122  17  0.220  13  0.138   0.128 N  0.510      SignalP-TM
AJQ93976.1             0.108  31  0.131  12  0.237   8  0.179   0.154 N  0.570      SignalP-noTM
AJQ93977.1             0.203  24  0.148  24  0.167  10  0.121   0.135 N  0.570      SignalP-noTM
AJQ93978.1             0.151  60  0.123  60  0.151  17  0.108   0.116 N  0.570      SignalP-noTM
AJQ93979.1             0.113  33  0.126  11  0.182   8  0.165   0.140 N  0.510      SignalP-TM
AJQ93980.1             0.156  56  0.138  56  0.179  40  0.118   0.130 N  0.510      SignalP-TM
AJQ93981.1             0.104  63  0.111  45  0.138  38  0.091   0.101 N  0.570      SignalP-noTM
AJQ93982.1             0.144  35  0.135  11  0.257   1  0.178   0.151 N  0.510      SignalP-TM
AJQ93983.1             0.100  53  0.118  11  0.173   2  0.143   0.130 N  0.570      SignalP-noTM
AJQ93984.1             0.649  28  0.769  28  0.964  14  0.907   0.834 Y  0.570      SignalP-noTM
AJQ93985.1             0.249  43  0.192  43  0.224  38  0.107   0.161 N  0.510      SignalP-TM
AJQ93986.1             0.134  46  0.197  16  0.500  10  0.377   0.282 N  0.570      SignalP-noTM
AJQ93987.1             0.144  41  0.133  11  0.204   6  0.180   0.155 N  0.570      SignalP-noTM
AJQ93988.1             0.176  43  0.149  43  0.201  41  0.098   0.125 N  0.570      SignalP-noTM
AJQ93989.1             0.106  43  0.113  11  0.192   1  0.118   0.115 N  0.570      SignalP-noTM
AJQ93990.1             0.174  60  0.148  60  0.207  21  0.097   0.129 N  0.510      SignalP-TM
AJQ93991.1             0.126  30  0.129  21  0.205   8  0.141   0.134 N  0.570      SignalP-noTM
AJQ93992.1             0.105  28  0.192  11  0.472   5  0.375   0.278 N  0.570      SignalP-noTM
AJQ93993.1             0.123  20  0.216  20  0.579   5  0.431   0.296 N  0.510      SignalP-TM
AJQ93994.1             0.126  21  0.113  21  0.190  20  0.116   0.114 N  0.510      SignalP-TM
AJQ93995.1             0.890  20  0.890  20  0.949  17  0.883   0.887 Y  0.570      SignalP-noTM
AJQ93996.1             0.132  24  0.125  24  0.179  13  0.119   0.122 N  0.570      SignalP-noTM
AJQ93997.1             0.106  30  0.129  11  0.230   3  0.166   0.146 N  0.570      SignalP-noTM
AJQ93998.1             0.131  20  0.115  55  0.141  45  0.097   0.106 N  0.570      SignalP-noTM
AJQ93999.1             0.107  18  0.117  37  0.152  25  0.113   0.116 N  0.570      SignalP-noTM
AJQ94000.1             0.408  28  0.521  28  0.912   7  0.774   0.640 Y  0.570      SignalP-noTM
AJQ94001.1             0.161  50  0.113  13  0.152   5  0.133   0.121 N  0.510      SignalP-TM
AJQ94002.1             0.177  45  0.155  45  0.265   1  0.147   0.152 N  0.510      SignalP-TM
AJQ94003.1             0.144  48  0.122  48  0.229   1  0.110   0.116 N  0.570      SignalP-noTM
AJQ94004.1             0.134  19  0.110  51  0.142   2  0.096   0.104 N  0.570      SignalP-noTM
AJQ94005.1             0.244  17  0.344  17  0.713  15  0.504   0.419 N  0.570      SignalP-noTM
AJQ94006.1             0.120  60  0.113  16  0.134   7  0.105   0.109 N  0.570      SignalP-noTM
AJQ94007.1             0.105  32  0.107  12  0.150   1  0.114   0.110 N  0.570      SignalP-noTM
AJQ94008.1             0.183  25  0.157  25  0.179  24  0.129   0.146 N  0.510      SignalP-TM
AJQ94009.1             0.143  34  0.154  37  0.342  31  0.140   0.149 N  0.510      SignalP-TM
AJQ94010.1             0.734  19  0.793  19  0.941  18  0.822   0.807 Y  0.570      SignalP-noTM
AJQ94011.1             0.106  45  0.117  14  0.149   4  0.137   0.126 N  0.570      SignalP-noTM
AJQ94012.1             0.216  55  0.144  55  0.170  35  0.105   0.125 N  0.570      SignalP-noTM
AJQ94013.1             0.105  49  0.103  49  0.126   1  0.092   0.098 N  0.570      SignalP-noTM
AJQ94014.1             0.133  26  0.171  20  0.331  13  0.251   0.209 N  0.570      SignalP-noTM
AJQ94015.1             0.270  26  0.183  26  0.319  42  0.133   0.159 N  0.570      SignalP-noTM
AJQ94016.1             0.143  41  0.134  17  0.209   7  0.173   0.153 N  0.570      SignalP-noTM
AJQ94017.1             0.102  64  0.101  64  0.120   6  0.099   0.100 N  0.570      SignalP-noTM
AJQ94018.1             0.100  17  0.104  14  0.134   7  0.109   0.107 N  0.570      SignalP-noTM
AJQ94019.1             0.105  18  0.104  21  0.136   1  0.102   0.103 N  0.570      SignalP-noTM
AJQ94020.1             0.311  33  0.418  24  0.869  16  0.713   0.557 N  0.570      SignalP-noTM
AJQ94021.1             0.128  18  0.117  18  0.145  10  0.099   0.109 N  0.570      SignalP-noTM
AJQ94022.1             0.116  31  0.154  12  0.281   7  0.238   0.193 N  0.570      SignalP-noTM
AJQ94023.1             0.423  22  0.630  22  0.965   6  0.947   0.779 Y  0.570      SignalP-noTM
AJQ94024.1             0.102  27  0.100  27  0.110   5  0.092   0.096 N  0.570      SignalP-noTM
AJQ94025.1             0.142  24  0.186  24  0.425  21  0.209   0.197 N  0.570      SignalP-noTM
AJQ94026.1             0.165  59  0.126  40  0.194  31  0.146   0.136 N  0.570      SignalP-noTM
AJQ94027.1             0.109  69  0.112  11  0.166   1  0.122   0.117 N  0.570      SignalP-noTM
AJQ94028.1             0.112  19  0.154  11  0.326   1  0.227   0.188 N  0.570      SignalP-noTM
AJQ94029.1             0.137  32  0.149  32  0.236  25  0.113   0.135 N  0.510      SignalP-TM
AJQ94030.1             0.196  26  0.196  26  0.272  18  0.181   0.189 N  0.570      SignalP-noTM
AJQ94031.1             0.794  21  0.824  21  0.911  17  0.860   0.841 Y  0.570      SignalP-noTM
AJQ94032.1             0.188  30  0.225  30  0.390  26  0.273   0.243 N  0.510      SignalP-TM
AJQ94033.1             0.525  19  0.669  19  0.904  11  0.842   0.751 Y  0.570      SignalP-noTM
AJQ94034.1             0.123  70  0.127  51  0.191  44  0.108   0.118 N  0.570      SignalP-noTM
AJQ94035.1             0.361  36  0.266  36  0.349   1  0.173   0.231 N  0.510      SignalP-TM
AJQ94036.1             0.108  42  0.108  30  0.160   2  0.106   0.107 N  0.570      SignalP-noTM
AJQ94037.1             0.140  21  0.133  30  0.226  28  0.129   0.131 N  0.570      SignalP-noTM
AJQ94038.1             0.143  21  0.173  21  0.267  10  0.207   0.189 N  0.570      SignalP-noTM
AJQ94039.1             0.147  19  0.254  19  0.559  14  0.444   0.343 N  0.570      SignalP-noTM
AJQ94040.1             0.117  34  0.105  51  0.139  35  0.094   0.101 N  0.510      SignalP-TM
AJQ94041.1             0.129  31  0.110  31  0.113   1  0.093   0.102 N  0.570      SignalP-noTM
AJQ94042.1             0.100  40  0.132  11  0.208   1  0.171   0.150 N  0.570      SignalP-noTM
AJQ94043.1             0.101  65  0.106  61  0.130  52  0.093   0.100 N  0.570      SignalP-noTM
AJQ94044.1             0.108  31  0.102  31  0.112  17  0.086   0.094 N  0.570      SignalP-noTM
AJQ94045.1             0.163  33  0.133  33  0.148   8  0.109   0.122 N  0.570      SignalP-noTM
AJQ94046.1             0.215  26  0.159  26  0.284   7  0.170   0.163 N  0.510      SignalP-TM
AJQ94047.1             0.158  36  0.139  15  0.256   6  0.194   0.159 N  0.510      SignalP-TM
AJQ94048.1             0.106  50  0.104  50  0.117  27  0.101   0.103 N  0.570      SignalP-noTM
AJQ94049.1             0.130  29  0.138  29  0.219   6  0.158   0.147 N  0.570      SignalP-noTM
AJQ94050.1             0.108  54  0.122  11  0.202   2  0.147   0.134 N  0.570      SignalP-noTM
AJQ94051.1             0.153  26  0.122  26  0.183  20  0.098   0.111 N  0.570      SignalP-noTM
AJQ94052.1             0.202  25  0.209  25  0.518  24  0.248   0.227 N  0.570      SignalP-noTM
AJQ94053.1             0.792  23  0.851  23  0.951  11  0.919   0.883 Y  0.570      SignalP-noTM
AJQ94054.1             0.106  19  0.111  60  0.148   6  0.109   0.110 N  0.570      SignalP-noTM
AJQ94055.1             0.120  29  0.106  56  0.126  53  0.082   0.095 N  0.570      SignalP-noTM
AJQ94056.1             0.165  49  0.103  13  0.122   1  0.101   0.102 N  0.510      SignalP-TM
AJQ94057.1             0.119  20  0.107  68  0.115  67  0.082   0.095 N  0.570      SignalP-noTM
AJQ94058.1             0.117  18  0.124  18  0.186  10  0.123   0.124 N  0.570      SignalP-noTM
AJQ94059.1             0.106  40  0.118  17  0.162  13  0.138   0.128 N  0.570      SignalP-noTM
AJQ94060.1             0.110  58  0.124  40  0.168  29  0.124   0.124 N  0.570      SignalP-noTM
AJQ94061.1             0.171  28  0.144  28  0.193  49  0.105   0.126 N  0.570      SignalP-noTM
AJQ94062.1             0.122  60  0.131  44  0.198  36  0.138   0.135 N  0.570      SignalP-noTM
AJQ94063.1             0.117  31  0.109  31  0.121   6  0.098   0.104 N  0.570      SignalP-noTM
AJQ94064.1             0.097  21  0.103  26  0.139  21  0.086   0.097 N  0.510      SignalP-TM
AJQ94065.1             0.108  48  0.106  14  0.139   9  0.112   0.109 N  0.570      SignalP-noTM
AJQ94066.1             0.248  55  0.228  32  0.435  44  0.260   0.240 N  0.510      SignalP-TM
AJQ94067.1             0.568  28  0.385  28  0.574   7  0.345   0.370 N  0.510      SignalP-TM
AJQ94068.1             0.129  30  0.115  30  0.155   1  0.103   0.110 N  0.570      SignalP-noTM
AJQ94069.1             0.159  33  0.177  33  0.302  31  0.138   0.162 N  0.510      SignalP-TM
AJQ94070.1             0.101  23  0.108  53  0.135  48  0.091   0.102 N  0.510      SignalP-TM
AJQ94071.1             0.139  37  0.137  13  0.253  12  0.176   0.151 N  0.510      SignalP-TM
AJQ94072.1             0.113  46  0.113  46  0.173  42  0.095   0.105 N  0.570      SignalP-noTM
AJQ94073.1             0.228  30  0.197  30  0.286   1  0.146   0.178 N  0.510      SignalP-TM
AJQ94074.1             0.136  31  0.173  31  0.298  21  0.160   0.168 N  0.510      SignalP-TM
AJQ94075.1             0.155  66  0.119  66  0.118  18  0.086   0.103 N  0.570      SignalP-noTM
AJQ94076.1             0.211  41  0.164  41  0.227   5  0.148   0.156 N  0.570      SignalP-noTM
AJQ94077.1             0.117  63  0.143  17  0.199   6  0.169   0.155 N  0.570      SignalP-noTM
AJQ94078.1             0.105  22  0.107  45  0.130  38  0.079   0.094 N  0.570      SignalP-noTM
AJQ94079.1             0.107  31  0.103  70  0.115  31  0.093   0.098 N  0.570      SignalP-noTM
AJQ94080.1             0.131  48  0.116  48  0.125  47  0.087   0.102 N  0.570      SignalP-noTM
AJQ94081.1             0.195  21  0.311  21  0.751   1  0.524   0.411 N  0.570      SignalP-noTM
AJQ94082.1             0.126  36  0.104  36  0.140  32  0.088   0.098 N  0.510      SignalP-TM
AJQ94083.1             0.171  21  0.271  21  0.722   1  0.464   0.362 N  0.570      SignalP-noTM
AJQ94084.1             0.234  47  0.130  47  0.124   1  0.083   0.108 N  0.570      SignalP-noTM
AJQ94085.1             0.101  47  0.114  42  0.145  38  0.098   0.107 N  0.570      SignalP-noTM
AJQ94086.1             0.107  25  0.106  52  0.136  45  0.095   0.101 N  0.570      SignalP-noTM
AJQ94087.1             0.151  21  0.245  21  0.750   1  0.448   0.341 N  0.570      SignalP-noTM
AJQ94088.1             0.231  48  0.130  48  0.143   1  0.085   0.109 N  0.570      SignalP-noTM
AJQ94089.1             0.105  19  0.117  38  0.162  34  0.111   0.115 N  0.510      SignalP-TM
AJQ94090.1             0.123  35  0.107  35  0.138   2  0.094   0.101 N  0.570      SignalP-noTM
AJQ94091.1             0.195  21  0.299  21  0.711   1  0.482   0.385 N  0.570      SignalP-noTM
AJQ94092.1             0.143  36  0.115  36  0.157   3  0.103   0.109 N  0.570      SignalP-noTM
AJQ94093.1             0.171  21  0.271  21  0.721   1  0.463   0.361 N  0.570      SignalP-noTM
AJQ94094.1             0.231  48  0.131  48  0.144   1  0.087   0.110 N  0.570      SignalP-noTM
AJQ94095.1             0.139  27  0.292  22  0.726  15  0.606   0.440 N  0.570      SignalP-noTM
AJQ94096.1             0.187  23  0.172  23  0.243  22  0.139   0.160 N  0.510      SignalP-TM
AJQ94097.1             0.102  31  0.114  13  0.172   4  0.129   0.121 N  0.570      SignalP-noTM
AJQ94098.1             0.121  62  0.112  50  0.168  45  0.101   0.107 N  0.570      SignalP-noTM
AJQ94099.1             0.106  43  0.107  28  0.141   1  0.104   0.105 N  0.570      SignalP-noTM
AJQ94100.1             0.145  44  0.197  44  0.438  38  0.164   0.182 N  0.570      SignalP-noTM
AJQ94101.1             0.378  30  0.367  30  0.492  27  0.307   0.345 N  0.510      SignalP-TM
AJQ94102.1             0.123  20  0.139  20  0.223   1  0.158   0.146 N  0.510      SignalP-TM
AJQ94103.1             0.122  61  0.150  11  0.293   1  0.214   0.180 N  0.570      SignalP-noTM
AJQ94104.1             0.132  30  0.119  30  0.124  38  0.092   0.106 N  0.570      SignalP-noTM
AJQ94105.1             0.139  30  0.123  30  0.169   2  0.111   0.119 N  0.510      SignalP-TM
AJQ94106.1             0.120  44  0.126  52  0.319  42  0.096   0.114 N  0.510      SignalP-TM
AJQ94107.1             0.827  24  0.897  24  0.990  17  0.968   0.930 Y  0.570      SignalP-noTM
AJQ94108.1             0.170  29  0.143  29  0.236   3  0.136   0.140 N  0.570      SignalP-noTM
AJQ94109.1             0.118  30  0.129  14  0.182  13  0.168   0.148 N  0.570      SignalP-noTM
AJQ94110.1             0.137  51  0.175  11  0.362   2  0.318   0.228 N  0.510      SignalP-TM
AJQ94111.1             0.187  26  0.309  26  0.830   3  0.598   0.445 N  0.570      SignalP-noTM
AJQ94112.1             0.123  32  0.107  32  0.109  31  0.073   0.091 N  0.570      SignalP-noTM
AJQ94113.1             0.257  33  0.168  33  0.164   1  0.112   0.148 N  0.510      SignalP-TM
AJQ94114.1             0.169  20  0.201  20  0.381   1  0.275   0.228 N  0.510      SignalP-TM
AJQ94115.1             0.105   3  0.104  23  0.134  12  0.098   0.101 N  0.570      SignalP-noTM
AJQ94116.1             0.335  19  0.558  19  0.977  18  0.903   0.720 Y  0.570      SignalP-noTM
AJQ94117.1             0.104  33  0.098  33  0.106  30  0.089   0.094 N  0.570      SignalP-noTM
AJQ94118.1             0.173  27  0.165  11  0.360  10  0.286   0.222 N  0.570      SignalP-noTM
AJQ94119.1             0.107  22  0.142  11  0.283   2  0.206   0.166 N  0.510      SignalP-TM
AJQ94120.1             0.117  61  0.134  11  0.278   1  0.166   0.149 N  0.570      SignalP-noTM
AJQ94121.1             0.129  68  0.113  68  0.147   2  0.095   0.104 N  0.570      SignalP-noTM
AJQ94122.1             0.105  25  0.109  55  0.160  46  0.100   0.104 N  0.570      SignalP-noTM
AJQ94123.1             0.121  29  0.138  29  0.225  26  0.132   0.135 N  0.570      SignalP-noTM
AJQ94124.1             0.131  21  0.145  11  0.285   3  0.212   0.176 N  0.570      SignalP-noTM
AJQ94125.1             0.109  23  0.138  11  0.254   6  0.197   0.160 N  0.510      SignalP-TM
AJQ94126.1             0.794  21  0.781  21  0.891   1  0.771   0.776 Y  0.570      SignalP-noTM
AJQ94127.1             0.106  30  0.134  11  0.218   5  0.182   0.156 N  0.570      SignalP-noTM
AJQ94128.1             0.202  28  0.281  28  0.543   6  0.424   0.334 N  0.510      SignalP-TM
AJQ94129.1             0.357  20  0.527  20  0.888  10  0.771   0.641 Y  0.570      SignalP-noTM
AJQ94130.1             0.107  31  0.108  31  0.122  25  0.098   0.103 N  0.570      SignalP-noTM
AJQ94131.1             0.112  60  0.123  42  0.181  34  0.134   0.127 N  0.510      SignalP-TM
AJQ94132.1             0.124  45  0.140  45  0.244  25  0.161   0.150 N  0.570      SignalP-noTM
AJQ94133.1             0.536  20  0.660  20  0.881  18  0.823   0.737 Y  0.570      SignalP-noTM
AJQ94134.1             0.214  16  0.311  16  0.716  13  0.416   0.361 N  0.570      SignalP-noTM
AJQ94135.1             0.811  19  0.841  19  0.958  17  0.869   0.854 Y  0.570      SignalP-noTM
AJQ94136.1             0.108  33  0.106  33  0.123  26  0.087   0.097 N  0.570      SignalP-noTM
AJQ94137.1             0.105  23  0.109  11  0.153   1  0.114   0.111 N  0.570      SignalP-noTM
AJQ94138.1             0.116  35  0.110  35  0.168  49  0.106   0.108 N  0.570      SignalP-noTM
AJQ94139.1             0.123  40  0.105  22  0.142  16  0.090   0.098 N  0.570      SignalP-noTM
AJQ94140.1             0.110  27  0.148  11  0.270   4  0.226   0.176 N  0.510      SignalP-TM
AJQ94141.1             0.120  20  0.128  20  0.181  12  0.121   0.125 N  0.510      SignalP-TM
AJQ94142.1             0.204  31  0.174  31  0.307   6  0.184   0.178 N  0.510      SignalP-TM
AJQ94143.1             0.552  28  0.618  28  0.866  26  0.662   0.639 Y  0.570      SignalP-noTM
AJQ94144.1             0.109  32  0.164  11  0.432   1  0.246   0.203 N  0.570      SignalP-noTM
AJQ94145.1             0.124  38  0.162  19  0.344  14  0.229   0.187 N  0.510      SignalP-TM
AJQ94146.1             0.107  37  0.133  18  0.280  15  0.169   0.150 N  0.570      SignalP-noTM
AJQ94147.1             0.108   7  0.127  31  0.271  26  0.135   0.131 N  0.570      SignalP-noTM
AJQ94148.1             0.134  24  0.152  11  0.296   5  0.252   0.189 N  0.510      SignalP-TM
AJQ94149.1             0.144  19  0.129  19  0.182  17  0.118   0.124 N  0.570      SignalP-noTM
AJQ94150.1             0.101  26  0.155  18  0.326  11  0.231   0.190 N  0.570      SignalP-noTM
AJQ94151.1             0.207  27  0.156  27  0.223   7  0.148   0.153 N  0.510      SignalP-TM
AJQ94152.1             0.117  22  0.145  37  0.259  29  0.173   0.158 N  0.570      SignalP-noTM
AJQ94153.1             0.129  39  0.115  39  0.121  53  0.091   0.103 N  0.570      SignalP-noTM
AJQ94154.1             0.120  20  0.104  70  0.117  65  0.078   0.092 N  0.570      SignalP-noTM
AJQ94155.1             0.103  47  0.098  30  0.107  26  0.084   0.091 N  0.570      SignalP-noTM
AJQ94156.1             0.153  33  0.150  33  0.341  32  0.124   0.138 N  0.570      SignalP-noTM
AJQ94157.1             0.113  16  0.118  16  0.149  12  0.112   0.115 N  0.570      SignalP-noTM
AJQ94158.1             0.128  45  0.122  21  0.182  20  0.125   0.124 N  0.570      SignalP-noTM
AJQ94159.1             0.103  49  0.103  42  0.116   3  0.090   0.097 N  0.570      SignalP-noTM
AJQ94160.1             0.108  21  0.115  21  0.161   9  0.124   0.119 N  0.570      SignalP-noTM
AJQ94161.1             0.102  39  0.100  39  0.106  24  0.091   0.096 N  0.570      SignalP-noTM
AJQ94162.1             0.118  22  0.131  11  0.218   1  0.173   0.150 N  0.570      SignalP-noTM
AJQ94163.1             0.282  22  0.491  22  0.919  18  0.852   0.661 Y  0.570      SignalP-noTM
AJQ94164.1             0.321  38  0.154  38  0.206   7  0.118   0.141 N  0.510      SignalP-TM
AJQ94165.1             0.145  50  0.159  29  0.309  26  0.178   0.166 N  0.510      SignalP-TM
AJQ94166.1             0.106  70  0.119  11  0.208   1  0.135   0.126 N  0.570      SignalP-noTM
AJQ94167.1             0.125  57  0.151  43  0.287  41  0.163   0.156 N  0.570      SignalP-noTM
AJQ94168.1             0.173  23  0.125  23  0.124   3  0.095   0.111 N  0.570      SignalP-noTM
AJQ94169.1             0.111  35  0.103  68  0.121   1  0.092   0.098 N  0.570      SignalP-noTM
AJQ94170.1             0.181  35  0.131  35  0.196   1  0.115   0.123 N  0.570      SignalP-noTM
AJQ94171.1             0.109  33  0.125  11  0.195   7  0.163   0.143 N  0.570      SignalP-noTM
AJQ94172.1             0.150  61  0.135  61  0.204  49  0.102   0.119 N  0.570      SignalP-noTM
AJQ94173.1             0.211  49  0.183  49  0.260  47  0.119   0.153 N  0.570      SignalP-noTM
AJQ94174.1             0.102  41  0.105  16  0.139   6  0.105   0.105 N  0.570      SignalP-noTM
AJQ94175.1             0.160  25  0.167  11  0.349   1  0.282   0.209 N  0.510      SignalP-TM
AJQ94176.1             0.100  32  0.116  16  0.180  12  0.131   0.123 N  0.570      SignalP-noTM
AJQ94177.1             0.230  29  0.166  29  0.218   3  0.127   0.148 N  0.570      SignalP-noTM
AJQ94178.1             0.136  56  0.121  56  0.179  32  0.121   0.121 N  0.570      SignalP-noTM
AJQ94179.1             0.111  33  0.108  33  0.132  18  0.101   0.104 N  0.570      SignalP-noTM
AJQ94180.1             0.138  28  0.168  28  0.268  26  0.178   0.172 N  0.510      SignalP-TM
AJQ94181.1             0.114  26  0.109  26  0.172   1  0.105   0.107 N  0.570      SignalP-noTM
AJQ94182.1             0.152  25  0.121  25  0.219  50  0.110   0.116 N  0.570      SignalP-noTM
AJQ94183.1             0.121  50  0.113  50  0.140  39  0.096   0.105 N  0.570      SignalP-noTM
AJQ94184.1             0.111  48  0.110  48  0.133  45  0.101   0.106 N  0.570      SignalP-noTM
AJQ94185.1             0.109  31  0.123  31  0.164  25  0.131   0.127 N  0.570      SignalP-noTM
AJQ94186.1             0.305  23  0.471  23  0.878  14  0.747   0.573 Y  0.510      SignalP-TM
AJQ94187.1             0.113  33  0.106  33  0.128  29  0.085   0.096 N  0.570      SignalP-noTM
AJQ94188.1             0.106  34  0.119  23  0.172  15  0.131   0.125 N  0.570      SignalP-noTM
AJQ94189.1             0.107  13  0.103  33  0.119  24  0.090   0.098 N  0.510      SignalP-TM
AJQ94190.1             0.169  19  0.276  19  0.567   7  0.468   0.366 N  0.570      SignalP-noTM
AJQ94191.1             0.101  55  0.102  31  0.115  25  0.094   0.098 N  0.570      SignalP-noTM
AJQ94192.1             0.126  53  0.102  33  0.118  24  0.090   0.098 N  0.510      SignalP-TM
AJQ94193.1             0.169  19  0.276  19  0.567   7  0.468   0.366 N  0.570      SignalP-noTM
AJQ94194.1             0.302  23  0.470  23  0.880  14  0.750   0.574 Y  0.510      SignalP-TM
AJQ94195.1             0.112  60  0.124  40  0.217  32  0.137   0.129 N  0.510      SignalP-TM
AJQ94196.1             0.195  40  0.133  40  0.188  15  0.124   0.129 N  0.570      SignalP-noTM
AJQ94197.1             0.131  35  0.126  35  0.192   1  0.124   0.125 N  0.570      SignalP-noTM
AJQ94198.1             0.159  23  0.121  23  0.130   2  0.094   0.108 N  0.570      SignalP-noTM
AJQ94199.1             0.114  26  0.110  26  0.142   3  0.110   0.110 N  0.570      SignalP-noTM
AJQ94200.1             0.102  14  0.103  38  0.132   2  0.097   0.100 N  0.570      SignalP-noTM
AJQ94201.1             0.110  34  0.129  14  0.220   7  0.165   0.146 N  0.570      SignalP-noTM
AJQ94202.1             0.657  21  0.788  21  0.967  17  0.920   0.850 Y  0.570      SignalP-noTM
AJQ94203.1             0.876  22  0.861  22  0.915   1  0.861   0.861 Y  0.570      SignalP-noTM
AJQ94204.1             0.106  36  0.116  11  0.190   1  0.126   0.121 N  0.570      SignalP-noTM
AJQ94205.1             0.123  27  0.115  27  0.156   1  0.107   0.111 N  0.570      SignalP-noTM
AJQ94206.1             0.142  43  0.127  43  0.145  11  0.099   0.114 N  0.570      SignalP-noTM
AJQ94207.1             0.163  21  0.300  21  0.784   2  0.600   0.411 N  0.510      SignalP-TM
AJQ94208.1             0.104  39  0.110  33  0.157  31  0.114   0.112 N  0.570      SignalP-noTM
AJQ94209.1             0.118   9  0.105  32  0.112  46  0.089   0.097 N  0.570      SignalP-noTM
AJQ94210.1             0.113  21  0.118  11  0.163   1  0.138   0.127 N  0.570      SignalP-noTM
AJQ94211.1             0.124  42  0.158  20  0.339  12  0.246   0.200 N  0.570      SignalP-noTM
AJQ94212.1             0.110  33  0.109  11  0.149   2  0.123   0.114 N  0.510      SignalP-TM
AJQ94213.1             0.109  31  0.106  31  0.129  23  0.088   0.097 N  0.570      SignalP-noTM
AJQ94214.1             0.190  25  0.231  25  0.437  16  0.276   0.248 N  0.510      SignalP-TM
AJQ94215.1             0.103  40  0.105  40  0.127  14  0.099   0.102 N  0.570      SignalP-noTM
AJQ94216.1             0.165  53  0.174  53  0.310   1  0.164   0.169 N  0.570      SignalP-noTM
AJQ94217.1             0.119  57  0.109  57  0.139  35  0.087   0.099 N  0.570      SignalP-noTM
AJQ94218.1             0.146  64  0.116  15  0.194  49  0.117   0.116 N  0.510      SignalP-TM
AJQ94219.1             0.287  24  0.247  24  0.302  12  0.228   0.238 N  0.570      SignalP-noTM
AJQ94220.1             0.349  40  0.183  40  0.171  21  0.114   0.157 N  0.510      SignalP-TM
AJQ94221.1             0.132  49  0.119  49  0.161  22  0.101   0.111 N  0.570      SignalP-noTM
AJQ94222.1             0.107  26  0.118  11  0.178   7  0.144   0.130 N  0.570      SignalP-noTM
AJQ94223.1             0.109  25  0.137  11  0.220  10  0.191   0.162 N  0.570      SignalP-noTM
AJQ94224.1             0.112  29  0.113  29  0.140   3  0.100   0.107 N  0.570      SignalP-noTM
AJQ94225.1             0.119  51  0.099  70  0.104  67  0.080   0.090 N  0.570      SignalP-noTM
AJQ94226.1             0.111  37  0.116  59  0.171  55  0.101   0.109 N  0.570      SignalP-noTM
AJQ94227.1             0.765  28  0.818  28  0.924  21  0.853   0.834 Y  0.570      SignalP-noTM
AJQ94228.1             0.110  24  0.106  12  0.143   2  0.110   0.108 N  0.570      SignalP-noTM
AJQ94229.1             0.121  26  0.125  11  0.218   5  0.169   0.141 N  0.510      SignalP-TM
AJQ94230.1             0.099  16  0.105  66  0.162  63  0.086   0.098 N  0.510      SignalP-TM
AJQ94231.1             0.595  22  0.406  22  0.551  19  0.281   0.347 N  0.570      SignalP-noTM
AJQ94232.1             0.114  27  0.113  27  0.132  31  0.099   0.106 N  0.570      SignalP-noTM
AJQ94233.1             0.108  55  0.122  11  0.211  14  0.146   0.133 N  0.570      SignalP-noTM
AJQ94234.1             0.138  67  0.120  67  0.124  15  0.095   0.108 N  0.570      SignalP-noTM
AJQ94235.1             0.147  28  0.130  28  0.166   5  0.115   0.123 N  0.570      SignalP-noTM
AJQ94236.1             0.150  44  0.163  26  0.335   1  0.221   0.191 N  0.570      SignalP-noTM
AJQ94237.1             0.132  55  0.145  25  0.274  20  0.172   0.158 N  0.570      SignalP-noTM
AJQ94238.1             0.100  34  0.100  30  0.118  21  0.088   0.094 N  0.570      SignalP-noTM
AJQ94239.1             0.106  31  0.120  31  0.174   5  0.135   0.125 N  0.510      SignalP-TM
AJQ94240.1             0.114  30  0.119  14  0.181  29  0.141   0.129 N  0.570      SignalP-noTM
AJQ94241.1             0.133  69  0.164  11  0.386   2  0.263   0.211 N  0.570      SignalP-noTM
AJQ94242.1             0.129  39  0.162  11  0.373   2  0.260   0.208 N  0.570      SignalP-noTM
AJQ94243.1             0.111   8  0.106  11  0.188   2  0.105   0.105 N  0.570      SignalP-noTM
AJQ94244.1             0.188  33  0.181  33  0.420  11  0.239   0.208 N  0.570      SignalP-noTM
AJQ94245.1             0.114  43  0.132  11  0.255   1  0.153   0.140 N  0.510      SignalP-TM
AJQ94246.1             0.231  36  0.164  36  0.161  13  0.125   0.146 N  0.570      SignalP-noTM
AJQ94247.1             0.123  23  0.209  20  0.531  17  0.381   0.273 N  0.510      SignalP-TM
AJQ94248.1             0.100  51  0.109  47  0.128  38  0.101   0.105 N  0.570      SignalP-noTM
AJQ94249.1             0.128  23  0.224  23  0.586  17  0.392   0.286 N  0.510      SignalP-TM
AJQ94250.1             0.111  24  0.180  21  0.444  17  0.293   0.222 N  0.510      SignalP-TM
AJQ94251.1             0.125  41  0.131  41  0.170  37  0.107   0.120 N  0.570      SignalP-noTM
AJQ94252.1             0.106  20  0.116  25  0.159   1  0.114   0.115 N  0.570      SignalP-noTM
AJQ94253.1             0.171  51  0.167  51  0.297  48  0.103   0.137 N  0.570      SignalP-noTM
AJQ94254.1             0.105  28  0.114  11  0.150   6  0.133   0.123 N  0.570      SignalP-noTM
AJQ94255.1             0.110  26  0.112  11  0.166   2  0.122   0.116 N  0.570      SignalP-noTM
AJQ94256.1             0.629  19  0.631  19  0.802  16  0.584   0.609 Y  0.570      SignalP-noTM
AJQ94257.1             0.108  20  0.102  29  0.164   2  0.097   0.099 N  0.570      SignalP-noTM
AJQ94258.1             0.113  36  0.117  36  0.151  32  0.106   0.112 N  0.570      SignalP-noTM
AJQ94259.1             0.256  22  0.223  22  0.378  20  0.180   0.203 N  0.570      SignalP-noTM
AJQ94260.1             0.105  28  0.125  11  0.221   1  0.152   0.138 N  0.570      SignalP-noTM
AJQ94261.1             0.103  60  0.102  31  0.119  11  0.094   0.098 N  0.570      SignalP-noTM
AJQ94262.1             0.204  24  0.129  24  0.125   6  0.087   0.109 N  0.570      SignalP-noTM
AJQ94263.1             0.202  30  0.151  30  0.149  28  0.105   0.129 N  0.570      SignalP-noTM
AJQ94264.1             0.102  14  0.102  33  0.116  29  0.089   0.096 N  0.570      SignalP-noTM
AJQ94265.1             0.144  37  0.183  12  0.445   6  0.340   0.257 N  0.570      SignalP-noTM
AJQ94266.1             0.105  28  0.105  41  0.131  14  0.102   0.103 N  0.570      SignalP-noTM
AJQ94267.1             0.107  32  0.128  21  0.189   9  0.153   0.140 N  0.570      SignalP-noTM
AJQ94268.1             0.852  29  0.871  29  0.938  20  0.841   0.857 Y  0.570      SignalP-noTM
AJQ94269.1             0.155  28  0.181  13  0.460   1  0.273   0.225 N  0.570      SignalP-noTM
AJQ94270.1             0.104  18  0.151  11  0.335   1  0.216   0.182 N  0.570      SignalP-noTM
AJQ94271.1             0.109  18  0.105  33  0.116  28  0.096   0.100 N  0.570      SignalP-noTM
AJQ94272.1             0.108  63  0.105  34  0.129  29  0.099   0.102 N  0.570      SignalP-noTM
AJQ94273.1             0.115  24  0.136  11  0.291   1  0.178   0.152 N  0.510      SignalP-TM
AJQ94274.1             0.143  37  0.120  37  0.172   1  0.117   0.119 N  0.570      SignalP-noTM
AJQ94275.1             0.105  40  0.159  11  0.329   6  0.267   0.210 N  0.570      SignalP-noTM
AJQ94276.1             0.112  36  0.109  36  0.131  35  0.093   0.101 N  0.570      SignalP-noTM
AJQ94277.1             0.166  32  0.172  11  0.445   3  0.287   0.226 N  0.570      SignalP-noTM
AJQ94278.1             0.855  21  0.852  21  0.967  18  0.833   0.843 Y  0.570      SignalP-noTM
AJQ94279.1             0.110  36  0.098  36  0.121  35  0.079   0.091 N  0.510      SignalP-TM
AJQ94280.1             0.104  66  0.100  30  0.109  22  0.090   0.095 N  0.570      SignalP-noTM
AJQ94281.1             0.171  21  0.165  21  0.219  19  0.159   0.162 N  0.570      SignalP-noTM
AJQ94282.1             0.121  19  0.146  19  0.263  18  0.186   0.165 N  0.570      SignalP-noTM
AJQ94283.1             0.313  33  0.215  33  0.234   2  0.149   0.191 N  0.510      SignalP-TM
AJQ94284.1             0.103  25  0.102  62  0.116  53  0.094   0.098 N  0.570      SignalP-noTM
AJQ94285.1             0.375  20  0.510  20  0.847  16  0.673   0.586 Y  0.570      SignalP-noTM
AJQ94286.1             0.158  54  0.105  22  0.096  63  0.078   0.095 N  0.510      SignalP-TM
AJQ94287.1             0.120  18  0.137  18  0.334   9  0.149   0.142 N  0.570      SignalP-noTM
AJQ94288.1             0.123  50  0.174  11  0.351   1  0.304   0.235 N  0.570      SignalP-noTM
AJQ94289.1             0.853  21  0.907  21  0.977   9  0.959   0.932 Y  0.570      SignalP-noTM
AJQ94290.1             0.131  45  0.120  17  0.165   8  0.134   0.125 N  0.510      SignalP-TM
AJQ94291.1             0.112   9  0.112  45  0.138  20  0.108   0.110 N  0.570      SignalP-noTM
AJQ94292.1             0.119  30  0.140  30  0.267  26  0.164   0.151 N  0.570      SignalP-noTM
AJQ94293.1             0.137  30  0.125  30  0.151  20  0.116   0.121 N  0.570      SignalP-noTM
AJQ94294.1             0.104  53  0.105  33  0.123  25  0.088   0.097 N  0.570      SignalP-noTM
AJQ94295.1             0.107  12  0.124  12  0.161   8  0.143   0.133 N  0.570      SignalP-noTM
AJQ94296.1             0.125  31  0.251  37  0.820  28  0.322   0.285 N  0.570      SignalP-noTM
AJQ94297.1             0.104  24  0.099  29  0.122  23  0.087   0.094 N  0.570      SignalP-noTM
AJQ94298.1             0.553  19  0.732  19  0.979  11  0.961   0.840 Y  0.570      SignalP-noTM
AJQ94299.1             0.108  22  0.101  31  0.131  21  0.090   0.096 N  0.570      SignalP-noTM
AJQ94300.1             0.110  39  0.118  14  0.182   9  0.140   0.128 N  0.570      SignalP-noTM
AJQ94301.1             0.118  24  0.113  24  0.139   1  0.107   0.110 N  0.570      SignalP-noTM
AJQ94302.1             0.837  47  0.559  47  0.920  30  0.499   0.531 N  0.570      SignalP-noTM
AJQ94303.1             0.600  20  0.677  20  0.900   1  0.777   0.724 Y  0.570      SignalP-noTM
AJQ94304.1             0.644  28  0.632  28  0.803   3  0.672   0.651 Y  0.570      SignalP-noTM
AJQ94305.1             0.120  28  0.105  55  0.143   2  0.095   0.101 N  0.570      SignalP-noTM
AJQ94306.1             0.192  18  0.156  18  0.177  13  0.117   0.138 N  0.570      SignalP-noTM
AJQ94307.1             0.119  45  0.116  45  0.133  44  0.104   0.110 N  0.570      SignalP-noTM
AJQ94308.1             0.112  54  0.103  54  0.110  21  0.094   0.099 N  0.570      SignalP-noTM
AJQ94309.1             0.144  22  0.168  22  0.260  15  0.196   0.178 N  0.510      SignalP-TM
AJQ94310.1             0.167  22  0.170  22  0.345  20  0.141   0.159 N  0.510      SignalP-TM
AJQ94311.1             0.131  34  0.119  34  0.133  31  0.099   0.109 N  0.570      SignalP-noTM
AJQ94312.1             0.162  33  0.143  33  0.194  21  0.125   0.136 N  0.510      SignalP-TM
AJQ94313.1             0.112  49  0.103  63  0.117  55  0.089   0.096 N  0.570      SignalP-noTM
AJQ94314.1             0.131  20  0.104  20  0.098  55  0.077   0.091 N  0.570      SignalP-noTM
AJQ94315.1             0.137  29  0.150  29  0.251   2  0.164   0.155 N  0.510      SignalP-TM
AJQ94316.1             0.321  24  0.494  24  0.902   3  0.784   0.630 Y  0.570      SignalP-noTM
AJQ94317.1             0.110  50  0.102  31  0.116  22  0.093   0.098 N  0.570      SignalP-noTM
AJQ94318.1             0.102  57  0.099  70  0.106  69  0.086   0.093 N  0.570      SignalP-noTM
AJQ94319.1             0.129  34  0.120  34  0.158  29  0.074   0.103 N  0.510      SignalP-TM
AJQ94320.1             0.151  24  0.126  24  0.168   5  0.122   0.124 N  0.510      SignalP-TM
AJQ94321.1             0.113  38  0.102  46  0.142   1  0.087   0.095 N  0.570      SignalP-noTM
AJQ94322.1             0.124  22  0.126  22  0.143  21  0.123   0.125 N  0.570      SignalP-noTM
AJQ94323.1             0.126  40  0.143  11  0.257   1  0.205   0.166 N  0.510      SignalP-TM
AJQ94324.1             0.449  31  0.445  22  0.689  13  0.600   0.502 N  0.510      SignalP-TM
AJQ94325.1             0.108  49  0.100  11  0.126   2  0.097   0.099 N  0.570      SignalP-noTM
AJQ94326.1             0.429  27  0.633  27  0.984  17  0.938   0.776 Y  0.570      SignalP-noTM
AJQ94327.1             0.130  38  0.106  50  0.100  63  0.075   0.092 N  0.570      SignalP-noTM
AJQ94328.1             0.119  35  0.165  35  0.320  29  0.189   0.174 N  0.510      SignalP-TM
AJQ94329.1             0.151  28  0.197  28  0.431   3  0.307   0.238 N  0.510      SignalP-TM
AJQ94330.1             0.290  25  0.514  25  0.952   6  0.917   0.703 Y  0.570      SignalP-noTM
AJQ94331.1             0.424  24  0.576  24  0.863  21  0.783   0.674 Y  0.570      SignalP-noTM
AJQ94332.1             0.105  31  0.115  11  0.215   3  0.138   0.126 N  0.570      SignalP-noTM
AJQ94333.1             0.172  18  0.301  18  0.766   2  0.582   0.405 N  0.510      SignalP-TM
AJQ94334.1             0.115  33  0.108  60  0.151   1  0.095   0.102 N  0.570      SignalP-noTM
AJQ94335.1             0.208  47  0.169  25  0.339  13  0.200   0.180 N  0.510      SignalP-TM
AJQ94336.1             0.716  28  0.754  28  0.965  18  0.860   0.804 Y  0.570      SignalP-noTM
AJQ94337.1             0.106  36  0.105  11  0.157   2  0.110   0.107 N  0.570      SignalP-noTM
AJQ94338.1             0.718  39  0.780  39  0.969  20  0.813   0.795 Y  0.570      SignalP-noTM
AJQ94339.1             0.600  26  0.495  26  0.636   8  0.448   0.478 N  0.510      SignalP-TM
AJQ94340.1             0.120  24  0.124  24  0.175  23  0.117   0.121 N  0.570      SignalP-noTM
AJQ94341.1             0.123  21  0.105  11  0.204   1  0.099   0.103 N  0.510      SignalP-TM
AJQ94342.1             0.117  37  0.116  11  0.168   4  0.139   0.127 N  0.570      SignalP-noTM
AJQ94343.1             0.118  30  0.136  30  0.241  20  0.131   0.134 N  0.570      SignalP-noTM
AJQ94344.1             0.101  42  0.106  68  0.122  57  0.093   0.100 N  0.570      SignalP-noTM
AJQ94345.1             0.102  46  0.117  50  0.149  43  0.104   0.111 N  0.570      SignalP-noTM
AJQ94346.1             0.102  42  0.106  27  0.126  18  0.087   0.097 N  0.570      SignalP-noTM
AJQ94347.1             0.798  22  0.858  22  0.964  20  0.919   0.886 Y  0.570      SignalP-noTM
AJQ94348.1             0.114  23  0.196  11  0.635   1  0.366   0.276 N  0.570      SignalP-noTM
AJQ94349.1             0.118  24  0.156  11  0.374   2  0.243   0.188 N  0.510      SignalP-TM
AJQ94350.1             0.121  22  0.104  12  0.121   5  0.107   0.105 N  0.570      SignalP-noTM
AJQ94351.1             0.122  51  0.122  51  0.179  50  0.117   0.119 N  0.570      SignalP-noTM
AJQ94352.1             0.131  24  0.163  11  0.359   3  0.287   0.209 N  0.510      SignalP-TM
AJQ94353.1             0.105  35  0.128  12  0.186   6  0.164   0.145 N  0.570      SignalP-noTM
AJQ94354.1             0.174  46  0.165  12  0.358   2  0.282   0.208 N  0.510      SignalP-TM
AJQ94355.1             0.105  24  0.106  46  0.124   1  0.102   0.104 N  0.570      SignalP-noTM
AJQ94356.1             0.137  27  0.156  27  0.230  16  0.176   0.165 N  0.570      SignalP-noTM
AJQ94357.1             0.114  18  0.119  18  0.147  17  0.125   0.122 N  0.570      SignalP-noTM
AJQ94358.1             0.114  37  0.116  37  0.185  36  0.088   0.103 N  0.570      SignalP-noTM
AJQ94359.1             0.875  22  0.914  22  0.963  16  0.937   0.925 Y  0.570      SignalP-noTM
AJQ94360.1             0.176  63  0.134  35  0.117  34  0.088   0.112 N  0.570      SignalP-noTM
AJQ94361.1             0.126  23  0.104  11  0.143   1  0.103   0.104 N  0.570      SignalP-noTM
AJQ94362.1             0.111  41  0.120  11  0.177   1  0.146   0.130 N  0.510      SignalP-TM
AJQ94363.1             0.104  64  0.101  43  0.119  38  0.083   0.093 N  0.570      SignalP-noTM
AJQ94364.1             0.171  66  0.135  48  0.195  42  0.132   0.134 N  0.570      SignalP-noTM
AJQ94365.1             0.110  31  0.102  61  0.111  55  0.083   0.093 N  0.570      SignalP-noTM
AJQ94366.1             0.116  27  0.111  27  0.128  21  0.097   0.104 N  0.570      SignalP-noTM
AJQ94367.1             0.129  16  0.203  16  0.384   8  0.293   0.236 N  0.510      SignalP-TM
AJQ94368.1             0.103  25  0.154  11  0.413   1  0.210   0.180 N  0.570      SignalP-noTM
AJQ94369.1             0.145  21  0.120  21  0.125  20  0.086   0.104 N  0.570      SignalP-noTM
AJQ94370.1             0.291  37  0.211  37  0.284  16  0.157   0.191 N  0.510      SignalP-TM
AJQ94371.1             0.103  42  0.103  42  0.116  39  0.067   0.090 N  0.510      SignalP-TM
AJQ94372.1             0.103  27  0.116  34  0.156  27  0.100   0.108 N  0.570      SignalP-noTM
AJQ94373.1             0.156  21  0.175  21  0.272   5  0.218   0.191 N  0.510      SignalP-TM
AJQ94374.1             0.121  31  0.106  31  0.107  21  0.090   0.098 N  0.570      SignalP-noTM
AJQ94375.1             0.116  49  0.107  49  0.147  48  0.087   0.098 N  0.570      SignalP-noTM
AJQ94376.1             0.144  26  0.156  11  0.366   2  0.243   0.188 N  0.510      SignalP-TM
AJQ94377.1             0.105  59  0.106  29  0.122  23  0.103   0.105 N  0.570      SignalP-noTM
AJQ94378.1             0.119   9  0.113  35  0.140  23  0.096   0.105 N  0.570      SignalP-noTM
AJQ94379.1             0.115  22  0.120  22  0.164  21  0.112   0.116 N  0.570      SignalP-noTM
AJQ94380.1             0.129  48  0.151  15  0.378  12  0.198   0.173 N  0.570      SignalP-noTM
AJQ94381.1             0.152  41  0.120  41  0.194   1  0.094   0.108 N  0.570      SignalP-noTM
AJQ94382.1             0.734  20  0.818  20  0.949  17  0.917   0.864 Y  0.570      SignalP-noTM
AJQ94383.1             0.127  23  0.109  36  0.138  35  0.091   0.100 N  0.570      SignalP-noTM
AJQ94384.1             0.118  21  0.102  40  0.116  33  0.086   0.094 N  0.570      SignalP-noTM
AJQ94385.1             0.115  25  0.103  47  0.109  28  0.088   0.096 N  0.570      SignalP-noTM
AJQ94386.1             0.422  21  0.214  21  0.219  26  0.113   0.166 N  0.570      SignalP-noTM
AJQ94387.1             0.107  53  0.138  16  0.229   9  0.183   0.159 N  0.570      SignalP-noTM
AJQ94388.1             0.143  27  0.170  27  0.318   6  0.227   0.197 N  0.570      SignalP-noTM
AJQ94389.1             0.120  13  0.123  13  0.151  12  0.126   0.125 N  0.570      SignalP-noTM
AJQ94390.1             0.122  45  0.149  11  0.352   1  0.207   0.176 N  0.570      SignalP-noTM
AJQ94391.1             0.128  38  0.126  38  0.180   1  0.108   0.118 N  0.570      SignalP-noTM
AJQ94392.1             0.201  36  0.150  36  0.147  35  0.113   0.133 N  0.570      SignalP-noTM
AJQ94393.1             0.148  33  0.163  11  0.325   3  0.275   0.216 N  0.570      SignalP-noTM
AJQ94394.1             0.155  22  0.119  22  0.121  20  0.080   0.101 N  0.570      SignalP-noTM
AJQ94395.1             0.146  10  0.153  11  0.316   1  0.236   0.192 N  0.570      SignalP-noTM
AJQ94396.1             0.164  66  0.121  66  0.128  39  0.102   0.112 N  0.570      SignalP-noTM
AJQ94397.1             0.136  51  0.106  51  0.118  37  0.086   0.096 N  0.570      SignalP-noTM
AJQ94398.1             0.199  65  0.135  65  0.246  13  0.120   0.128 N  0.570      SignalP-noTM
AJQ94399.1             0.257  23  0.333  23  0.545  17  0.382   0.351 N  0.510      SignalP-TM
AJQ94400.1             0.143  60  0.123  38  0.219  35  0.105   0.114 N  0.570      SignalP-noTM
AJQ94401.1             0.119  26  0.105  70  0.132   2  0.099   0.102 N  0.570      SignalP-noTM
AJQ94402.1             0.104  44  0.098  66  0.108  44  0.087   0.093 N  0.570      SignalP-noTM
AJQ94403.1             0.108  22  0.181  11  0.467   6  0.343   0.257 N  0.570      SignalP-noTM
AJQ94404.1             0.129  40  0.124  40  0.179   1  0.121   0.122 N  0.570      SignalP-noTM
AJQ94405.1             0.188  16  0.124  16  0.136  15  0.080   0.103 N  0.570      SignalP-noTM
AJQ94406.1             0.118  36  0.121  36  0.188   4  0.125   0.123 N  0.570      SignalP-noTM
AJQ94407.1             0.139  42  0.143  55  0.301  50  0.116   0.130 N  0.570      SignalP-noTM
AJQ94408.1             0.150  56  0.121  23  0.191   2  0.137   0.129 N  0.570      SignalP-noTM
AJQ94409.1             0.214  36  0.215  36  0.305  32  0.149   0.191 N  0.510      SignalP-TM
AJQ94410.1             0.140  65  0.117  65  0.105  67  0.090   0.104 N  0.570      SignalP-noTM
AJQ94411.1             0.155  45  0.133  45  0.164   1  0.109   0.122 N  0.570      SignalP-noTM
AJQ94412.1             0.143  63  0.114  42  0.146  41  0.108   0.111 N  0.570      SignalP-noTM
AJQ94413.1             0.120  52  0.117  52  0.153  51  0.113   0.115 N  0.570      SignalP-noTM
AJQ94414.1             0.118  36  0.145  42  0.248  35  0.137   0.141 N  0.570      SignalP-noTM
AJQ94415.1             0.133  50  0.167  50  0.379  38  0.142   0.155 N  0.570      SignalP-noTM
AJQ94416.1             0.106  55  0.103  37  0.122  31  0.085   0.094 N  0.570      SignalP-noTM
AJQ94417.1             0.183  26  0.164  11  0.367   5  0.285   0.221 N  0.570      SignalP-noTM
AJQ94418.1             0.514  33  0.245  33  0.230  32  0.100   0.177 N  0.570      SignalP-noTM
AJQ94419.1             0.107  28  0.107  51  0.136  10  0.099   0.103 N  0.570      SignalP-noTM
AJQ94420.1             0.187  28  0.293  28  0.694  19  0.471   0.377 N  0.570      SignalP-noTM
AJQ94421.1             0.130  27  0.158  21  0.313   1  0.216   0.185 N  0.570      SignalP-noTM
AJQ94422.1             0.162  26  0.129  26  0.215   1  0.112   0.121 N  0.570      SignalP-noTM
AJQ94423.1             0.150  53  0.210  53  0.622  48  0.137   0.176 N  0.570      SignalP-noTM
AJQ94424.1             0.112  49  0.144  24  0.277  14  0.180   0.161 N  0.570      SignalP-noTM
AJQ94425.1             0.124  37  0.172  12  0.407   6  0.310   0.223 N  0.510      SignalP-TM
AJQ94426.1             0.133  53  0.120  11  0.213   1  0.133   0.126 N  0.570      SignalP-noTM
AJQ94427.1             0.184  39  0.134  39  0.157   1  0.106   0.121 N  0.570      SignalP-noTM
AJQ94428.1             0.210  36  0.108  36  0.113  44  0.071   0.094 N  0.510      SignalP-TM
AJQ94429.1             0.145  23  0.203  23  0.724  21  0.289   0.243 N  0.570      SignalP-noTM
AJQ94430.1             0.111  31  0.098  21  0.112  16  0.082   0.092 N  0.510      SignalP-TM
AJQ94431.1             0.307  22  0.347  22  0.558  19  0.327   0.338 N  0.570      SignalP-noTM
AJQ94432.1             0.107  32  0.110  16  0.141  16  0.124   0.115 N  0.510      SignalP-TM
AJQ94433.1             0.117  44  0.121  22  0.172  12  0.124   0.122 N  0.510      SignalP-TM
AJQ94434.1             0.179  30  0.149  30  0.182  12  0.124   0.137 N  0.570      SignalP-noTM
AJQ94435.1             0.118  27  0.102  64  0.128   2  0.090   0.096 N  0.570      SignalP-noTM
AJQ94436.1             0.138  69  0.176  11  0.438   1  0.292   0.231 N  0.570      SignalP-noTM
AJQ94437.1             0.107  65  0.101  65  0.105  53  0.084   0.093 N  0.570      SignalP-noTM
AJQ94438.1             0.114  37  0.117  14  0.191   5  0.136   0.126 N  0.570      SignalP-noTM
AJQ94439.1             0.207  25  0.167  25  0.185  24  0.135   0.152 N  0.570      SignalP-noTM
AJQ94440.1             0.113  18  0.107  38  0.122  31  0.073   0.091 N  0.570      SignalP-noTM
AJQ94441.1             0.152  17  0.135  17  0.159  16  0.111   0.124 N  0.570      SignalP-noTM
AJQ94442.1             0.105  41  0.114  11  0.156   8  0.135   0.122 N  0.510      SignalP-TM
AJQ94443.1             0.147  37  0.128  37  0.248   4  0.135   0.131 N  0.570      SignalP-noTM
AJQ94444.1             0.118  15  0.121  15  0.177  23  0.126   0.124 N  0.570      SignalP-noTM
AJQ94445.1             0.159  33  0.164  33  0.315  24  0.179   0.170 N  0.510      SignalP-TM
AJQ94446.1             0.175  27  0.134  11  0.278   1  0.171   0.147 N  0.510      SignalP-TM
AJQ94447.1             0.129  53  0.119  14  0.172   5  0.137   0.127 N  0.570      SignalP-noTM
AJQ94448.1             0.151  23  0.179  23  0.369   8  0.244   0.203 N  0.510      SignalP-TM
AJQ94449.1             0.185  18  0.188  18  0.245  14  0.183   0.186 N  0.570      SignalP-noTM
AJQ94450.1             0.524  22  0.487  22  0.656  19  0.416   0.461 N  0.510      SignalP-TM
AJQ94451.1             0.251  26  0.287  26  0.540  19  0.290   0.288 N  0.570      SignalP-noTM
AJQ94452.1             0.463  26  0.637  26  0.965  20  0.870   0.747 Y  0.570      SignalP-noTM
AJQ94453.1             0.105  23  0.105  21  0.134  12  0.102   0.104 N  0.570      SignalP-noTM
AJQ94454.1             0.103  36  0.146  13  0.248   2  0.217   0.180 N  0.570      SignalP-noTM
AJQ94455.1             0.111  57  0.125  15  0.198   4  0.150   0.137 N  0.570      SignalP-noTM
AJQ94456.1             0.125  30  0.105  11  0.146   2  0.113   0.108 N  0.510      SignalP-TM
AJQ94457.1             0.127  60  0.112  27  0.149  20  0.119   0.115 N  0.510      SignalP-TM
AJQ94458.1             0.115  24  0.161  11  0.422   1  0.232   0.194 N  0.570      SignalP-noTM
AJQ94459.1             0.129  49  0.107  66  0.150  62  0.070   0.093 N  0.510      SignalP-TM
AJQ94460.1             0.122  25  0.165  25  0.318  19  0.214   0.188 N  0.570      SignalP-noTM
AJQ94461.1             0.130  69  0.107  69  0.131  43  0.089   0.098 N  0.570      SignalP-noTM
AJQ94462.1             0.163  52  0.126  52  0.128  48  0.081   0.105 N  0.570      SignalP-noTM
AJQ94463.1             0.118  44  0.125  14  0.196   5  0.159   0.141 N  0.570      SignalP-noTM
AJQ94464.1             0.112  36  0.134  46  0.200  41  0.114   0.126 N  0.510      SignalP-TM
AJQ94465.1             0.109  55  0.101  25  0.152  49  0.094   0.098 N  0.510      SignalP-TM
AJQ94466.1             0.604  23  0.725  23  0.956  16  0.883   0.800 Y  0.570      SignalP-noTM
AJQ94467.1             0.180  48  0.133  48  0.122  28  0.094   0.115 N  0.570      SignalP-noTM
AJQ94468.1             0.128  58  0.095  69  0.115   3  0.073   0.087 N  0.510      SignalP-TM
AJQ94469.1             0.147  50  0.134  50  0.184  49  0.110   0.123 N  0.570      SignalP-noTM
AJQ94470.1             0.129  19  0.144  19  0.237  10  0.158   0.151 N  0.570      SignalP-noTM
AJQ94471.1             0.105  21  0.149  11  0.367   1  0.216   0.174 N  0.510      SignalP-TM
AJQ94472.1             0.815  22  0.747  22  0.861  18  0.662   0.707 Y  0.570      SignalP-noTM
AJQ94473.1             0.173  26  0.136  26  0.171  25  0.108   0.123 N  0.570      SignalP-noTM
AJQ94474.1             0.181  49  0.164  49  0.196  31  0.131   0.149 N  0.570      SignalP-noTM
AJQ94475.1             0.249  40  0.190  40  0.181  36  0.122   0.158 N  0.570      SignalP-noTM
AJQ94476.1             0.109  68  0.123  11  0.178   4  0.156   0.139 N  0.570      SignalP-noTM
AJQ94477.1             0.126  27  0.132  27  0.196  24  0.122   0.127 N  0.570      SignalP-noTM
AJQ94478.1             0.109  15  0.155  15  0.320  13  0.228   0.189 N  0.570      SignalP-noTM
AJQ94479.1             0.124  25  0.114  25  0.128   3  0.102   0.108 N  0.570      SignalP-noTM
AJQ94480.1             0.164  18  0.298  18  0.660  15  0.547   0.390 N  0.510      SignalP-TM
AJQ94481.1             0.114  24  0.152  27  0.287   1  0.199   0.174 N  0.570      SignalP-noTM
AJQ94482.1             0.134  67  0.116  11  0.188   4  0.137   0.126 N  0.570      SignalP-noTM
AJQ94483.1             0.102  34  0.123  34  0.163  27  0.133   0.128 N  0.570      SignalP-noTM
AJQ94484.1             0.393  20  0.597  20  0.937  18  0.895   0.737 Y  0.570      SignalP-noTM
AJQ94485.1             0.100  21  0.104  11  0.138   9  0.110   0.107 N  0.570      SignalP-noTM
AJQ94486.1             0.123  19  0.118  19  0.179   3  0.124   0.121 N  0.570      SignalP-noTM
AJQ94487.1             0.145  48  0.136  48  0.225  45  0.105   0.122 N  0.570      SignalP-noTM
AJQ94488.1             0.118  27  0.114  27  0.132   4  0.102   0.108 N  0.570      SignalP-noTM
AJQ94489.1             0.177  20  0.388  20  0.910  17  0.862   0.610 Y  0.570      SignalP-noTM
AJQ94490.1             0.107  37  0.213  14  0.502   6  0.463   0.331 N  0.570      SignalP-noTM
AJQ94491.1             0.120  21  0.106  21  0.113  38  0.086   0.096 N  0.570      SignalP-noTM
AJQ94492.1             0.107  41  0.110  52  0.137  39  0.076   0.097 N  0.510      SignalP-TM
AJQ94493.1             0.329  21  0.446  21  0.685  12  0.590   0.499 N  0.510      SignalP-TM
AJQ94494.1             0.129  31  0.136  12  0.232   6  0.192   0.163 N  0.570      SignalP-noTM
AJQ94495.1             0.100  18  0.190  11  0.447   4  0.359   0.270 N  0.570      SignalP-noTM
AJQ94496.1             0.195  29  0.224  29  0.509  25  0.210   0.218 N  0.570      SignalP-noTM
AJQ94497.1             0.111  22  0.104  42  0.117  37  0.094   0.100 N  0.570      SignalP-noTM
AJQ94498.1             0.179  26  0.217  24  0.391  23  0.254   0.234 N  0.570      SignalP-noTM
AJQ94499.1             0.145  48  0.136  48  0.228  46  0.103   0.120 N  0.570      SignalP-noTM
AJQ94500.1             0.150  67  0.120  67  0.170  39  0.095   0.108 N  0.570      SignalP-noTM
AJQ94501.1             0.111  22  0.123  27  0.206  19  0.125   0.124 N  0.570      SignalP-noTM
AJQ94502.1             0.114  31  0.133  11  0.247   4  0.179   0.155 N  0.570      SignalP-noTM
AJQ94503.1             0.100  67  0.180  11  0.439   3  0.330   0.250 N  0.570      SignalP-noTM
AJQ94504.1             0.184  37  0.140  37  0.118  33  0.077   0.110 N  0.570      SignalP-noTM
AJQ94505.1             0.163  26  0.272  26  0.651  22  0.467   0.363 N  0.570      SignalP-noTM
AJQ94506.1             0.122  20  0.119  20  0.160  31  0.114   0.117 N  0.570      SignalP-noTM
AJQ94507.1             0.113  18  0.155  18  0.344  12  0.213   0.182 N  0.570      SignalP-noTM
AJQ94508.1             0.130  28  0.106  47  0.113  26  0.091   0.099 N  0.570      SignalP-noTM
AJQ94509.1             0.156  24  0.131  24  0.176   9  0.115   0.124 N  0.570      SignalP-noTM
AJQ94510.1             0.099  18  0.108  49  0.149   9  0.109   0.109 N  0.570      SignalP-noTM
AJQ94511.1             0.107  28  0.107  28  0.124  23  0.106   0.107 N  0.570      SignalP-noTM
AJQ94512.1             0.131  28  0.109  63  0.150   1  0.097   0.103 N  0.570      SignalP-noTM
AJQ94513.1             0.110  48  0.110  53  0.147  47  0.099   0.105 N  0.570      SignalP-noTM
AJQ94514.1             0.167  63  0.131  63  0.166  38  0.107   0.120 N  0.570      SignalP-noTM
AJQ94515.1             0.121  33  0.116  22  0.165  21  0.110   0.113 N  0.570      SignalP-noTM
AJQ94516.1             0.164  31  0.274  28  0.621  24  0.458   0.342 N  0.510      SignalP-TM
AJQ94517.1             0.554  38  0.655  28  0.903  21  0.764   0.706 Y  0.570      SignalP-noTM
AJQ94518.1             0.117  30  0.113  35  0.132  29  0.097   0.105 N  0.570      SignalP-noTM
AJQ94519.1             0.123  70  0.125  25  0.189  21  0.124   0.125 N  0.570      SignalP-noTM
AJQ94520.1             0.104  51  0.106  51  0.167   2  0.103   0.104 N  0.570      SignalP-noTM
AJQ94521.1             0.159  52  0.149  14  0.260  12  0.208   0.177 N  0.570      SignalP-noTM
AJQ94522.1             0.129  41  0.161  29  0.381  27  0.209   0.184 N  0.570      SignalP-noTM
AJQ94523.1             0.148  17  0.118  17  0.138   1  0.103   0.111 N  0.570      SignalP-noTM
AJQ94524.1             0.138  42  0.122  42  0.190   1  0.108   0.117 N  0.510      SignalP-TM
AJQ94525.1             0.100  12  0.099  42  0.110   5  0.089   0.094 N  0.570      SignalP-noTM
AJQ94526.1             0.134  28  0.134  28  0.248   3  0.144   0.138 N  0.570      SignalP-noTM
AJQ94527.1             0.102  30  0.103  18  0.129   9  0.102   0.102 N  0.570      SignalP-noTM
AJQ94528.1             0.119  24  0.117  11  0.164   1  0.137   0.126 N  0.570      SignalP-noTM
AJQ94529.1             0.123  37  0.126  37  0.181   2  0.117   0.122 N  0.570      SignalP-noTM
AJQ94530.1             0.165  34  0.113  34  0.180  18  0.100   0.108 N  0.510      SignalP-TM
AJQ94531.1             0.114  19  0.127  19  0.179  18  0.137   0.130 N  0.510      SignalP-TM
AJQ94532.1             0.119  42  0.109  42  0.115  36  0.087   0.098 N  0.570      SignalP-noTM
AJQ94533.1             0.102  64  0.102  31  0.116  29  0.078   0.091 N  0.570      SignalP-noTM
AJQ94534.1             0.329  20  0.350  20  0.510   1  0.397   0.367 N  0.510      SignalP-TM
AJQ94535.1             0.126  39  0.122  14  0.181   8  0.141   0.131 N  0.570      SignalP-noTM
AJQ94536.1             0.717  24  0.836  24  0.991  13  0.957   0.893 Y  0.570      SignalP-noTM
AJQ94537.1             0.123  18  0.103  62  0.153   1  0.086   0.095 N  0.570      SignalP-noTM
AJQ94538.1             0.218  39  0.144  39  0.150   2  0.083   0.121 N  0.510      SignalP-TM
AJQ94539.1             0.142  29  0.157  11  0.292   9  0.252   0.192 N  0.510      SignalP-TM
AJQ94540.1             0.151  66  0.116  66  0.174   1  0.099   0.108 N  0.570      SignalP-noTM
AJQ94541.1             0.104  26  0.115  50  0.215  41  0.107   0.111 N  0.570      SignalP-noTM
AJQ94542.1             0.101  50  0.107  11  0.149   1  0.111   0.109 N  0.570      SignalP-noTM
AJQ94543.1             0.132  33  0.126  11  0.241   1  0.151   0.135 N  0.510      SignalP-TM
AJQ94544.1             0.117  23  0.144  11  0.276   2  0.213   0.176 N  0.570      SignalP-noTM
AJQ94545.1             0.105  35  0.238  13  0.684   7  0.581   0.399 N  0.570      SignalP-noTM
AJQ94546.1             0.112  41  0.105  69  0.116  67  0.092   0.099 N  0.570      SignalP-noTM
AJQ94547.1             0.121  49  0.115  49  0.192   1  0.104   0.110 N  0.570      SignalP-noTM
AJQ94548.1             0.409  24  0.201  24  0.169  20  0.101   0.154 N  0.570      SignalP-noTM
AJQ94549.1             0.100  10  0.122  11  0.202   3  0.145   0.133 N  0.570      SignalP-noTM
AJQ94550.1             0.173  31  0.127  31  0.121  52  0.079   0.104 N  0.570      SignalP-noTM
AJQ94551.1             0.184  26  0.134  26  0.178   1  0.103   0.119 N  0.570      SignalP-noTM
AJQ94552.1             0.121  24  0.117  24  0.155   6  0.120   0.118 N  0.570      SignalP-noTM
AJQ94553.1             0.106  36  0.113  14  0.155   9  0.129   0.121 N  0.570      SignalP-noTM
AJQ94554.1             0.132  24  0.148  11  0.382   1  0.204   0.169 N  0.510      SignalP-TM
AJQ94555.1             0.103  27  0.115  31  0.161  23  0.111   0.113 N  0.570      SignalP-noTM
AJQ94556.1             0.114  23  0.119  11  0.219   1  0.135   0.125 N  0.510      SignalP-TM
AJQ94557.1             0.116  28  0.113  11  0.167   1  0.123   0.118 N  0.570      SignalP-noTM
AJQ94558.1             0.216  54  0.143  54  0.213   1  0.104   0.124 N  0.570      SignalP-noTM
AJQ94559.1             0.150  19  0.136  19  0.192  35  0.127   0.132 N  0.570      SignalP-noTM
AJQ94560.1             0.163  47  0.144  47  0.172  37  0.107   0.127 N  0.570      SignalP-noTM
AJQ94561.1             0.221  36  0.417  36  0.921  34  0.697   0.549 N  0.570      SignalP-noTM
AJQ94562.1             0.107   3  0.108  40  0.139  38  0.099   0.104 N  0.570      SignalP-noTM
AJQ94563.1             0.108  55  0.111  34  0.130  22  0.105   0.108 N  0.570      SignalP-noTM
AJQ94564.1             0.104  46  0.102  11  0.142   3  0.110   0.106 N  0.570      SignalP-noTM
AJQ94565.1             0.117  35  0.132  35  0.204   5  0.144   0.138 N  0.570      SignalP-noTM
AJQ94566.1             0.105  24  0.112  38  0.164  36  0.096   0.104 N  0.570      SignalP-noTM
AJQ94567.1             0.151  22  0.113  22  0.105  43  0.079   0.097 N  0.570      SignalP-noTM
AJQ94568.1             0.121  21  0.119  45  0.159   3  0.111   0.115 N  0.570      SignalP-noTM
AJQ94569.1             0.130  17  0.173  17  0.309  13  0.215   0.188 N  0.510      SignalP-TM
AJQ94570.1             0.131  53  0.117  25  0.173  12  0.125   0.120 N  0.510      SignalP-TM
AJQ94571.1             0.363  25  0.531  25  0.930  18  0.833   0.673 Y  0.570      SignalP-noTM
AJQ94572.1             0.109  31  0.103  31  0.113  22  0.089   0.096 N  0.570      SignalP-noTM
AJQ94573.1             0.152  38  0.125  38  0.161   1  0.106   0.118 N  0.510      SignalP-TM
AJQ94574.1             0.106  41  0.111  19  0.149   9  0.117   0.114 N  0.570      SignalP-noTM
AJQ94575.1             0.122  55  0.119  55  0.140   3  0.107   0.113 N  0.570      SignalP-noTM
AJQ94576.1             0.101  33  0.113  23  0.148  19  0.126   0.119 N  0.570      SignalP-noTM
AJQ94577.1             0.149  68  0.133  26  0.227   2  0.148   0.140 N  0.570      SignalP-noTM
AJQ94578.1             0.118  24  0.108  11  0.170   1  0.112   0.109 N  0.510      SignalP-TM
AJQ94579.1             0.124  25  0.121  11  0.227   1  0.139   0.130 N  0.570      SignalP-noTM
AJQ94580.1             0.133  20  0.111  11  0.167   1  0.121   0.115 N  0.510      SignalP-TM
AJQ94581.1             0.128  41  0.140  11  0.274   2  0.204   0.164 N  0.510      SignalP-TM
AJQ94582.1             0.116  34  0.099  57  0.115  47  0.066   0.087 N  0.510      SignalP-TM
AJQ94583.1             0.123  48  0.108  16  0.147  11  0.116   0.112 N  0.570      SignalP-noTM
AJQ94584.1             0.111  58  0.106  39  0.118  26  0.101   0.103 N  0.570      SignalP-noTM
AJQ94585.1             0.596  21  0.756  21  0.979  11  0.949   0.846 Y  0.570      SignalP-noTM
AJQ94586.1             0.161  49  0.101  49  0.113   8  0.059   0.085 N  0.510      SignalP-TM
AJQ94587.1             0.261  64  0.133  64  0.214   2  0.060   0.106 N  0.510      SignalP-TM
AJQ94588.1             0.143  68  0.131  12  0.201   1  0.138   0.134 N  0.570      SignalP-noTM
AJQ94589.1             0.113  55  0.112  12  0.170   6  0.128   0.119 N  0.570      SignalP-noTM
AJQ94590.1             0.151  25  0.144  25  0.212   4  0.141   0.143 N  0.570      SignalP-noTM
AJQ94591.1             0.150  24  0.167  24  0.336   7  0.231   0.190 N  0.510      SignalP-TM
AJQ94592.1             0.178  18  0.150  18  0.261   1  0.150   0.150 N  0.570      SignalP-noTM
AJQ94593.1             0.131  38  0.114  38  0.156  37  0.091   0.103 N  0.570      SignalP-noTM
AJQ94594.1             0.109  58  0.135  11  0.253   1  0.174   0.153 N  0.570      SignalP-noTM
AJQ94595.1             0.113  64  0.129  13  0.222   6  0.169   0.148 N  0.570      SignalP-noTM
AJQ94596.1             0.111  36  0.109  29  0.136   1  0.112   0.111 N  0.570      SignalP-noTM
AJQ94597.1             0.117  29  0.145  19  0.262   1  0.192   0.167 N  0.570      SignalP-noTM
AJQ94598.1             0.212  22  0.241  22  0.330  15  0.266   0.250 N  0.510      SignalP-TM
AJQ94599.1             0.375  21  0.310  21  0.496   2  0.302   0.307 N  0.510      SignalP-TM
AJQ94600.1             0.155  23  0.180  23  0.352  11  0.198   0.188 N  0.570      SignalP-noTM
AJQ94601.1             0.103  32  0.174  12  0.365   5  0.314   0.240 N  0.570      SignalP-noTM
AJQ94602.1             0.117  43  0.172  43  0.409  37  0.159   0.167 N  0.510      SignalP-TM
AJQ94603.1             0.109  59  0.106  32  0.125  22  0.087   0.099 N  0.510      SignalP-TM
AJQ94604.1             0.121  29  0.153  33  0.315  25  0.127   0.143 N  0.510      SignalP-TM
AJQ94605.1             0.220  26  0.146  26  0.163   3  0.103   0.130 N  0.510      SignalP-TM
AJQ94606.1             0.120  28  0.120  11  0.196   2  0.148   0.130 N  0.510      SignalP-TM
AJQ94607.1             0.125  41  0.103  68  0.112  67  0.073   0.092 N  0.510      SignalP-TM
AJQ94608.1             0.103  21  0.110  56  0.170   1  0.101   0.106 N  0.570      SignalP-noTM
AJQ94609.1             0.216  20  0.426  20  0.915   8  0.849   0.625 Y  0.570      SignalP-noTM
AJQ94610.1             0.108  21  0.117  12  0.169   3  0.140   0.128 N  0.570      SignalP-noTM
AJQ94611.1             0.116  32  0.113  15  0.154   4  0.128   0.120 N  0.570      SignalP-noTM
AJQ94612.1             0.103  37  0.114  37  0.170  35  0.103   0.109 N  0.570      SignalP-noTM
AJQ94613.1             0.137  22  0.116  22  0.154  35  0.098   0.107 N  0.570      SignalP-noTM
AJQ94614.1             0.104  37  0.104  11  0.141   2  0.108   0.106 N  0.570      SignalP-noTM
AJQ94615.1             0.100  36  0.108  53  0.133  47  0.101   0.105 N  0.570      SignalP-noTM
AJQ94616.1             0.112  19  0.107  31  0.129  37  0.096   0.102 N  0.570      SignalP-noTM
AJQ94617.1             0.139  35  0.119  35  0.162  34  0.092   0.109 N  0.510      SignalP-TM
AJQ94618.1             0.119  42  0.152  42  0.329  37  0.127   0.142 N  0.510      SignalP-TM
AJQ94619.1             0.229  22  0.237  22  0.509   1  0.314   0.265 N  0.510      SignalP-TM
AJQ94620.1             0.667  22  0.764  22  0.936  16  0.885   0.821 Y  0.570      SignalP-noTM
AJQ94621.1             0.282  25  0.466  25  0.935   7  0.843   0.643 Y  0.570      SignalP-noTM
AJQ94622.1             0.781  23  0.860  23  0.978  13  0.938   0.897 Y  0.570      SignalP-noTM
AJQ94623.1             0.219  22  0.247  22  0.477   1  0.300   0.272 N  0.570      SignalP-noTM
AJQ94624.1             0.125  24  0.157  18  0.401  17  0.220   0.186 N  0.570      SignalP-noTM
AJQ94625.1             0.192  46  0.166  46  0.256  36  0.147   0.157 N  0.570      SignalP-noTM
AJQ94626.1             0.102  53  0.102  25  0.117  23  0.100   0.101 N  0.570      SignalP-noTM
AJQ94627.1             0.772  28  0.809  28  0.988  13  0.905   0.854 Y  0.570      SignalP-noTM
AJQ94628.1             0.126  33  0.138  14  0.239   4  0.188   0.162 N  0.570      SignalP-noTM
AJQ94629.1             0.148  41  0.095  14  0.109  13  0.093   0.094 N  0.510      SignalP-TM
AJQ94630.1             0.175  43  0.166  43  0.269   1  0.162   0.164 N  0.570      SignalP-noTM
AJQ94631.1             0.116  22  0.154  11  0.323  14  0.228   0.189 N  0.570      SignalP-noTM
AJQ94632.1             0.125  20  0.158  20  0.375  17  0.174   0.166 N  0.570      SignalP-noTM
AJQ94633.1             0.127  20  0.121  20  0.151   5  0.120   0.121 N  0.570      SignalP-noTM
AJQ94634.1             0.105  18  0.113  18  0.146  12  0.117   0.114 N  0.570      SignalP-noTM
AJQ94635.1             0.524  20  0.591  20  0.870  18  0.678   0.632 Y  0.570      SignalP-noTM
AJQ94636.1             0.155  42  0.125  42  0.171  40  0.108   0.117 N  0.570      SignalP-noTM
AJQ94637.1             0.098  32  0.108  15  0.144  30  0.121   0.113 N  0.510      SignalP-TM
AJQ94638.1             0.125  14  0.171  14  0.341  12  0.231   0.199 N  0.570      SignalP-noTM
AJQ94639.1             0.608  26  0.453  26  0.451  15  0.347   0.414 N  0.510      SignalP-TM
AJQ94640.1             0.112  23  0.106  23  0.139  17  0.090   0.099 N  0.570      SignalP-noTM
AJQ94641.1             0.137  36  0.137  36  0.297  34  0.092   0.120 N  0.510      SignalP-TM
AJQ94642.1             0.119  20  0.124  19  0.187  10  0.119   0.122 N  0.570      SignalP-noTM
AJQ94643.1             0.121  36  0.111  36  0.125   1  0.092   0.102 N  0.570      SignalP-noTM
AJQ94644.1             0.109  17  0.172  11  0.440   2  0.290   0.228 N  0.570      SignalP-noTM
AJQ94645.1             0.108  67  0.111  31  0.133  22  0.101   0.107 N  0.510      SignalP-TM
AJQ94646.1             0.138  37  0.189  11  0.402   3  0.361   0.270 N  0.570      SignalP-noTM
AJQ94647.1             0.132  25  0.152  11  0.292   5  0.239   0.193 N  0.570      SignalP-noTM
AJQ94648.1             0.264  25  0.344  25  0.707   4  0.551   0.420 N  0.510      SignalP-TM
AJQ94649.1             0.274  28  0.461  28  0.951  15  0.857   0.647 Y  0.570      SignalP-noTM
AJQ94650.1             0.108  60  0.123  11  0.210   2  0.151   0.136 N  0.570      SignalP-noTM
AJQ94651.1             0.112  49  0.105  40  0.120  29  0.095   0.101 N  0.570      SignalP-noTM
AJQ94652.1             0.390  45  0.196  45  0.170  64  0.087   0.156 N  0.510      SignalP-TM
AJQ94653.1             0.248  33  0.144  33  0.250   1  0.095   0.126 N  0.510      SignalP-TM
AJQ94654.1             0.135  41  0.128  41  0.183   4  0.124   0.126 N  0.570      SignalP-noTM
AJQ94655.1             0.100  31  0.104  29  0.114  27  0.091   0.098 N  0.570      SignalP-noTM
AJQ94656.1             0.115  37  0.153  11  0.411   1  0.203   0.177 N  0.570      SignalP-noTM
AJQ94657.1             0.205  28  0.147  28  0.152  27  0.101   0.125 N  0.570      SignalP-noTM
AJQ94658.1             0.336  27  0.290  27  0.341  23  0.241   0.272 N  0.510      SignalP-TM
AJQ94659.1             0.137  30  0.141  15  0.245  11  0.191   0.160 N  0.510      SignalP-TM
AJQ94660.1             0.766  36  0.661  36  0.801  35  0.512   0.591 Y  0.570      SignalP-noTM
AJQ94661.1             0.116  30  0.219  13  0.556  12  0.481   0.342 N  0.570      SignalP-noTM
AJQ94662.1             0.144  41  0.148  41  0.352  37  0.114   0.132 N  0.570      SignalP-noTM
AJQ94663.1             0.127  30  0.168  12  0.369   2  0.291   0.226 N  0.570      SignalP-noTM
AJQ94664.1             0.450  29  0.609  29  0.946  15  0.822   0.709 Y  0.570      SignalP-noTM
AJQ94665.1             0.104  31  0.114  12  0.150  10  0.130   0.121 N  0.570      SignalP-noTM
AJQ94666.1             0.219  30  0.255  30  0.490  13  0.348   0.289 N  0.510      SignalP-TM
AJQ94667.1             0.108  40  0.125  42  0.227  35  0.113   0.119 N  0.570      SignalP-noTM
AJQ94668.1             0.120   8  0.106  37  0.151   4  0.097   0.101 N  0.570      SignalP-noTM
AJQ94669.1             0.106  17  0.104  17  0.120  12  0.102   0.103 N  0.570      SignalP-noTM
AJQ94670.1             0.127  18  0.104  11  0.129   1  0.108   0.105 N  0.570      SignalP-noTM
AJQ94671.1             0.131  30  0.119  36  0.136  32  0.093   0.107 N  0.570      SignalP-noTM
AJQ94672.1             0.113  23  0.106  11  0.149   5  0.117   0.111 N  0.570      SignalP-noTM
AJQ94673.1             0.106  23  0.141  49  0.224  44  0.134   0.138 N  0.570      SignalP-noTM
AJQ94674.1             0.102  31  0.100  11  0.133   1  0.098   0.100 N  0.570      SignalP-noTM
AJQ94675.1             0.116  24  0.141  11  0.275   4  0.214   0.168 N  0.510      SignalP-TM
AJQ94676.1             0.115  48  0.118  48  0.153  45  0.102   0.110 N  0.570      SignalP-noTM
AJQ94677.1             0.139  23  0.125  23  0.141  15  0.111   0.119 N  0.570      SignalP-noTM
AJQ94678.1             0.115  30  0.120  11  0.191   4  0.148   0.130 N  0.510      SignalP-TM
AJQ94679.1             0.114  33  0.126  11  0.250   1  0.145   0.135 N  0.570      SignalP-noTM
AJQ94680.1             0.107  20  0.108  11  0.193   1  0.109   0.108 N  0.510      SignalP-TM
AJQ94681.1             0.107  29  0.119  11  0.181   5  0.147   0.132 N  0.570      SignalP-noTM
AJQ94682.1             0.800  20  0.863  20  0.963  17  0.915   0.887 Y  0.570      SignalP-noTM
AJQ94683.1             0.146  19  0.131  19  0.171  14  0.109   0.121 N  0.570      SignalP-noTM
AJQ94684.1             0.102  60  0.109  43  0.127  38  0.095   0.102 N  0.570      SignalP-noTM
AJQ94685.1             0.122  28  0.107  39  0.123  46  0.093   0.100 N  0.570      SignalP-noTM
AJQ94686.1             0.131  21  0.175  21  0.318  15  0.239   0.205 N  0.570      SignalP-noTM
AJQ94687.1             0.109  22  0.127  11  0.268   3  0.160   0.142 N  0.570      SignalP-noTM
AJQ94688.1             0.167  59  0.122  59  0.156   1  0.086   0.105 N  0.570      SignalP-noTM
AJQ94689.1             0.100  59  0.100  59  0.108  51  0.083   0.092 N  0.570      SignalP-noTM
AJQ94690.1             0.102  68  0.101  37  0.158  27  0.085   0.093 N  0.570      SignalP-noTM
AJQ94691.1             0.191  54  0.142  42  0.251  35  0.136   0.140 N  0.570      SignalP-noTM
AJQ94692.1             0.377  26  0.398  26  0.634  11  0.457   0.426 N  0.570      SignalP-noTM
AJQ94693.1             0.182  38  0.123  38  0.123  10  0.091   0.108 N  0.570      SignalP-noTM
AJQ94694.1             0.124  34  0.100  70  0.166  61  0.070   0.088 N  0.510      SignalP-TM
AJQ94695.1             0.272  36  0.270  36  0.445  32  0.144   0.223 N  0.510      SignalP-TM
AJQ94696.1             0.122  52  0.111  52  0.116  51  0.087   0.100 N  0.570      SignalP-noTM
AJQ94697.1             0.112   7  0.128  16  0.226   6  0.155   0.138 N  0.510      SignalP-TM
AJQ94698.1             0.108  45  0.118  16  0.170   8  0.133   0.125 N  0.570      SignalP-noTM
AJQ94699.1             0.112  30  0.140  12  0.239   5  0.201   0.169 N  0.570      SignalP-noTM
AJQ94700.1             0.105  32  0.104  56  0.114  51  0.092   0.098 N  0.570      SignalP-noTM
AJQ94701.1             0.176  51  0.142  51  0.172   9  0.116   0.129 N  0.570      SignalP-noTM
AJQ94702.1             0.107  21  0.103  11  0.130   6  0.108   0.106 N  0.570      SignalP-noTM
AJQ94703.1             0.238  35  0.165  35  0.191  34  0.087   0.128 N  0.570      SignalP-noTM
AJQ94704.1             0.106  52  0.105  11  0.163   1  0.101   0.103 N  0.570      SignalP-noTM
AJQ94705.1             0.152  28  0.112  11  0.169   6  0.132   0.119 N  0.510      SignalP-TM
AJQ94706.1             0.138  40  0.134  23  0.225  22  0.153   0.141 N  0.510      SignalP-TM
AJQ94707.1             0.118  32  0.106  43  0.114  48  0.087   0.097 N  0.570      SignalP-noTM
AJQ94708.1             0.109  22  0.113  47  0.136  44  0.109   0.111 N  0.570      SignalP-noTM
AJQ94709.1             0.152  22  0.278  22  0.734   2  0.551   0.406 N  0.570      SignalP-noTM
AJQ94710.1             0.327  33  0.372  33  0.699  32  0.291   0.342 N  0.510      SignalP-TM
AJQ94711.1             0.113  38  0.131  18  0.202  13  0.157   0.141 N  0.510      SignalP-TM
AJQ94712.1             0.122  40  0.205  20  0.556  12  0.328   0.263 N  0.570      SignalP-noTM
AJQ94713.1             0.137  34  0.106  34  0.111  55  0.076   0.092 N  0.570      SignalP-noTM
AJQ94714.1             0.158  50  0.120  50  0.135  24  0.098   0.110 N  0.570      SignalP-noTM
AJQ94715.1             0.105  46  0.107  46  0.135  36  0.097   0.102 N  0.570      SignalP-noTM
AJQ94716.1             0.110  22  0.115  22  0.141  10  0.108   0.112 N  0.570      SignalP-noTM
AJQ94717.1             0.203  21  0.419  21  0.925  17  0.875   0.633 Y  0.570      SignalP-noTM
AJQ94718.1             0.112  14  0.130  14  0.209  10  0.154   0.141 N  0.570      SignalP-noTM
AJQ94719.1             0.113  18  0.125  11  0.209   1  0.150   0.137 N  0.570      SignalP-noTM
AJQ94720.1             0.142  37  0.114  37  0.111  26  0.082   0.099 N  0.570      SignalP-noTM
AJQ94721.1             0.120  18  0.159  11  0.399   1  0.233   0.194 N  0.570      SignalP-noTM
AJQ94722.1             0.112  48  0.114  48  0.146  47  0.097   0.106 N  0.570      SignalP-noTM
AJQ94723.1             0.113  36  0.119  14  0.175   8  0.140   0.129 N  0.570      SignalP-noTM
AJQ94724.1             0.140  25  0.285  25  0.780   4  0.644   0.454 N  0.570      SignalP-noTM
AJQ94725.1             0.488  23  0.678  23  0.974  12  0.949   0.805 Y  0.570      SignalP-noTM
AJQ94726.1             0.103  25  0.113  11  0.202   2  0.123   0.118 N  0.570      SignalP-noTM
AJQ94727.1             0.111  27  0.124  16  0.181   9  0.139   0.131 N  0.570      SignalP-noTM
AJQ94728.1             0.110  32  0.121  32  0.161  26  0.118   0.119 N  0.570      SignalP-noTM
AJQ94729.1             0.113  47  0.109  49  0.136  41  0.093   0.102 N  0.570      SignalP-noTM
AJQ94730.1             0.199  23  0.176  23  0.221  32  0.147   0.162 N  0.570      SignalP-noTM
AJQ94731.1             0.113  38  0.111  60  0.134  52  0.091   0.102 N  0.570      SignalP-noTM
AJQ94732.1             0.107  65  0.111  11  0.193   1  0.113   0.112 N  0.570      SignalP-noTM
AJQ94733.1             0.139  37  0.149  37  0.227  27  0.140   0.145 N  0.570      SignalP-noTM
AJQ94734.1             0.117  33  0.201  18  0.555  13  0.350   0.271 N  0.570      SignalP-noTM
AJQ94735.1             0.145  32  0.134  11  0.236   2  0.178   0.154 N  0.570      SignalP-noTM
AJQ94736.1             0.194  50  0.126  50  0.148  18  0.098   0.113 N  0.570      SignalP-noTM
AJQ94737.1             0.106  52  0.113  52  0.193  50  0.094   0.104 N  0.570      SignalP-noTM
AJQ94738.1             0.806  40  0.683  40  0.946  21  0.698   0.690 Y  0.570      SignalP-noTM
AJQ94739.1             0.105  14  0.093  38  0.093  38  0.080   0.087 N  0.570      SignalP-noTM
AJQ94740.1             0.607  51  0.474  51  0.621  48  0.209   0.376 N  0.510      SignalP-TM
AJQ94741.1             0.113  18  0.122  52  0.176  40  0.103   0.113 N  0.570      SignalP-noTM
AJQ94742.1             0.119  66  0.080  68  0.087  66  0.039   0.065 N  0.510      SignalP-TM
AJQ94743.1             0.104  29  0.111  11  0.163   1  0.125   0.118 N  0.570      SignalP-noTM
AJQ94744.1             0.195  20  0.170  20  0.218  12  0.133   0.152 N  0.570      SignalP-noTM
AJQ94745.1             0.108  21  0.109  35  0.136  20  0.100   0.105 N  0.570      SignalP-noTM
AJQ94746.1             0.100  43  0.098  63  0.111  12  0.090   0.094 N  0.570      SignalP-noTM
AJQ94747.1             0.109  38  0.111  66  0.142  57  0.099   0.105 N  0.570      SignalP-noTM
AJQ94748.1             0.124  20  0.103  65  0.129  40  0.095   0.099 N  0.570      SignalP-noTM
AJQ94749.1             0.142  24  0.248  24  0.731   1  0.467   0.351 N  0.570      SignalP-noTM
AJQ94750.1             0.122  27  0.177  19  0.363   9  0.290   0.230 N  0.570      SignalP-noTM
AJQ94751.1             0.110  22  0.105  45  0.126  36  0.083   0.095 N  0.570      SignalP-noTM
AJQ94752.1             0.107  32  0.107  32  0.121  10  0.103   0.105 N  0.570      SignalP-noTM
AJQ94753.1             0.111  22  0.106  45  0.131  36  0.084   0.096 N  0.570      SignalP-noTM
AJQ94754.1             0.107   9  0.103  11  0.156   1  0.101   0.102 N  0.570      SignalP-noTM
AJQ94755.1             0.192  26  0.181  26  0.498   1  0.212   0.196 N  0.570      SignalP-noTM
AJQ94756.1             0.107  38  0.158  56  0.325  49  0.142   0.150 N  0.570      SignalP-noTM
AJQ94757.1             0.111  22  0.106  45  0.131  36  0.084   0.096 N  0.570      SignalP-noTM
AJQ94758.1             0.129  25  0.112  25  0.144   2  0.100   0.107 N  0.570      SignalP-noTM
AJQ94759.1             0.103  31  0.109  44  0.137  35  0.087   0.099 N  0.570      SignalP-noTM
AJQ94760.1             0.104  49  0.104  70  0.118  70  0.091   0.098 N  0.570      SignalP-noTM
AJQ94761.1             0.203  22  0.272  22  0.504  18  0.341   0.298 N  0.510      SignalP-TM
AJQ94762.1             0.108  42  0.109  47  0.147  14  0.101   0.106 N  0.510      SignalP-TM
AJQ94763.1             0.360  18  0.405  18  0.678  17  0.446   0.424 N  0.570      SignalP-noTM
AJQ94764.1             0.104  48  0.104  45  0.114  36  0.089   0.097 N  0.570      SignalP-noTM
AJQ94765.1             0.099  12  0.098  41  0.105  36  0.089   0.094 N  0.570      SignalP-noTM
AJQ94766.1             0.112  22  0.104  68  0.117  33  0.095   0.099 N  0.570      SignalP-noTM
AJQ94767.1             0.100  38  0.106  38  0.120  26  0.096   0.101 N  0.570      SignalP-noTM
AJQ94768.1             0.115  33  0.124  33  0.172  32  0.119   0.122 N  0.570      SignalP-noTM
AJQ94769.1             0.139  38  0.096  61  0.127   8  0.068   0.086 N  0.510      SignalP-TM
AJQ94770.1             0.190  40  0.152  40  0.237  38  0.106   0.130 N  0.570      SignalP-noTM
AJQ94771.1             0.102  43  0.126  12  0.198   4  0.167   0.141 N  0.510      SignalP-TM
AJQ94772.1             0.145  22  0.203  22  0.385   7  0.301   0.249 N  0.570      SignalP-noTM
AJQ94773.1             0.139  38  0.096  61  0.127   8  0.068   0.086 N  0.510      SignalP-TM
AJQ94774.1             0.102  43  0.101  43  0.105  21  0.092   0.097 N  0.570      SignalP-noTM
AJQ94775.1             0.146  23  0.129  11  0.234   4  0.176   0.146 N  0.510      SignalP-TM
AJQ94776.1             0.160  24  0.370  20  0.960  11  0.933   0.635 Y  0.570      SignalP-noTM
AJQ94777.1             0.122  20  0.106  11  0.135   5  0.116   0.111 N  0.570      SignalP-noTM
AJQ94778.1             0.108  34  0.139  11  0.297   1  0.177   0.157 N  0.570      SignalP-noTM
AJQ94779.1             0.099  21  0.115  11  0.157   1  0.137   0.123 N  0.510      SignalP-TM
AJQ94780.1             0.755  30  0.815  30  0.941  28  0.780   0.799 Y  0.570      SignalP-noTM
AJQ94781.1             0.116  31  0.244  24  0.636  16  0.416   0.325 N  0.570      SignalP-noTM
AJQ94782.1             0.140  35  0.196  12  0.483   5  0.389   0.287 N  0.570      SignalP-noTM
AJQ94783.1             0.102  19  0.191  22  0.468  19  0.316   0.250 N  0.570      SignalP-noTM
AJQ94784.1             0.112  17  0.115  11  0.243   1  0.116   0.115 N  0.570      SignalP-noTM
AJQ94785.1             0.101  32  0.108  34  0.143  31  0.096   0.103 N  0.570      SignalP-noTM
AJQ94786.1             0.108  24  0.115  12  0.173   1  0.129   0.122 N  0.570      SignalP-noTM
AJQ94787.1             0.148  38  0.126  38  0.134  48  0.103   0.115 N  0.570      SignalP-noTM
AJQ94788.1             0.106  35  0.135  11  0.266   3  0.179   0.156 N  0.570      SignalP-noTM
AJQ94789.1             0.105  17  0.113  38  0.148   1  0.115   0.114 N  0.570      SignalP-noTM
AJQ94790.1             0.108  41  0.110  41  0.153  34  0.104   0.107 N  0.510      SignalP-TM
AJQ94791.1             0.152  37  0.161  18  0.305  10  0.214   0.186 N  0.570      SignalP-noTM
AJQ94792.1             0.158  19  0.124  19  0.131  10  0.098   0.114 N  0.510      SignalP-TM
AJQ94793.1             0.803  20  0.837  20  0.933  19  0.867   0.851 Y  0.570      SignalP-noTM
AJQ94794.1             0.105  21  0.096  44  0.098  15  0.077   0.087 N  0.570      SignalP-noTM
AJQ94795.1             0.129  30  0.191  12  0.458   4  0.358   0.269 N  0.570      SignalP-noTM
AJQ94796.1             0.464  25  0.623  25  0.905  23  0.821   0.716 Y  0.570      SignalP-noTM
AJQ94797.1             0.153  40  0.139  11  0.281   2  0.201   0.162 N  0.510      SignalP-TM
AJQ94798.1             0.187  20  0.161  20  0.322   2  0.175   0.166 N  0.510      SignalP-TM
AJQ94799.1             0.190  21  0.156  21  0.218  19  0.132   0.145 N  0.570      SignalP-noTM
AJQ94800.1             0.132  46  0.131  36  0.241  29  0.119   0.125 N  0.570      SignalP-noTM
AJQ94801.1             0.100  12  0.105  12  0.148   1  0.107   0.106 N  0.570      SignalP-noTM
AJQ94802.1             0.100  36  0.103  11  0.133   3  0.111   0.107 N  0.570      SignalP-noTM
AJQ94803.1             0.327  23  0.519  23  0.891   9  0.826   0.663 Y  0.570      SignalP-noTM
AJQ94804.1             0.215  28  0.156  28  0.198  27  0.119   0.139 N  0.570      SignalP-noTM
AJQ94805.1             0.125  22  0.119  22  0.135  14  0.114   0.117 N  0.570      SignalP-noTM
AJQ94806.1             0.101  52  0.107  62  0.134  14  0.088   0.098 N  0.570      SignalP-noTM
AJQ94807.1             0.113  40  0.104  18  0.115   8  0.092   0.099 N  0.570      SignalP-noTM
AJQ94808.1             0.215  40  0.311  40  0.655  33  0.290   0.304 N  0.510      SignalP-TM
AJQ94809.1             0.101  45  0.111  55  0.200   1  0.088   0.102 N  0.510      SignalP-TM
AJQ94810.1             0.597  24  0.644  24  0.886   8  0.772   0.704 Y  0.570      SignalP-noTM
AJQ94811.1             0.106  52  0.110  24  0.141  14  0.108   0.109 N  0.570      SignalP-noTM
AJQ94812.1             0.119  29  0.149  29  0.347  27  0.161   0.155 N  0.570      SignalP-noTM
AJQ94813.1             0.179  34  0.143  34  0.174  32  0.085   0.122 N  0.510      SignalP-TM
AJQ94814.1             0.194  41  0.155  41  0.294   8  0.156   0.155 N  0.510      SignalP-TM
AJQ94815.1             0.593  28  0.706  28  0.966  19  0.882   0.789 Y  0.570      SignalP-noTM
AJQ94816.1             0.105  27  0.098  68  0.103  58  0.080   0.090 N  0.570      SignalP-noTM
AJQ94817.1             0.140  49  0.126  11  0.210   1  0.149   0.137 N  0.570      SignalP-noTM
AJQ94818.1             0.144  28  0.148  28  0.232   1  0.167   0.157 N  0.570      SignalP-noTM
AJQ94819.1             0.143  57  0.107  57  0.117  42  0.088   0.100 N  0.510      SignalP-TM
AJQ94820.1             0.166  58  0.145  11  0.278   3  0.214   0.171 N  0.510      SignalP-TM
AJQ94821.1             0.102  41  0.104  41  0.114  35  0.099   0.102 N  0.570      SignalP-noTM
AJQ94822.1             0.157  44  0.156  44  0.338  41  0.118   0.138 N  0.570      SignalP-noTM
AJQ94823.1             0.104  25  0.103  37  0.122  28  0.073   0.092 N  0.510      SignalP-TM
AJQ94824.1             0.322  21  0.260  21  0.320   2  0.216   0.243 N  0.510      SignalP-TM
AJQ94825.1             0.112  37  0.125  18  0.181   8  0.144   0.134 N  0.570      SignalP-noTM
AJQ94826.1             0.112  43  0.105  43  0.115  36  0.082   0.094 N  0.570      SignalP-noTM
AJQ94827.1             0.120  10  0.161  21  0.352   9  0.256   0.206 N  0.570      SignalP-noTM
AJQ94828.1             0.121  30  0.133  18  0.234   9  0.153   0.142 N  0.570      SignalP-noTM
AJQ94829.1             0.123  28  0.111  35  0.132   5  0.100   0.106 N  0.570      SignalP-noTM
AJQ94830.1             0.117  34  0.114  34  0.136  40  0.093   0.104 N  0.570      SignalP-noTM
AJQ94831.1             0.105  49  0.108  49  0.126  48  0.095   0.102 N  0.570      SignalP-noTM
AJQ94832.1             0.120  31  0.146  18  0.243   8  0.183   0.163 N  0.570      SignalP-noTM
AJQ94833.1             0.111  25  0.168  11  0.383   1  0.265   0.213 N  0.570      SignalP-noTM
AJQ94834.1             0.103  55  0.108  28  0.139  21  0.092   0.100 N  0.570      SignalP-noTM
AJQ94835.1             0.105  47  0.109  29  0.146  20  0.093   0.101 N  0.570      SignalP-noTM
AJQ94836.1             0.100  62  0.130  14  0.191   1  0.172   0.146 N  0.510      SignalP-TM
AJQ94837.1             0.102  51  0.114  17  0.189   7  0.121   0.118 N  0.570      SignalP-noTM
AJQ94838.1             0.101  34  0.108  33  0.128  21  0.103   0.106 N  0.570      SignalP-noTM
AJQ94839.1             0.124  30  0.108  30  0.130  10  0.096   0.102 N  0.570      SignalP-noTM
AJQ94840.1             0.144  29  0.141  11  0.271   1  0.188   0.163 N  0.570      SignalP-noTM
AJQ94841.1             0.107  52  0.127  29  0.241   4  0.152   0.139 N  0.570      SignalP-noTM
AJQ94842.1             0.142  28  0.112  28  0.116   2  0.094   0.103 N  0.570      SignalP-noTM
AJQ94843.1             0.132  22  0.155  11  0.309   8  0.232   0.191 N  0.570      SignalP-noTM
AJQ94844.1             0.108  24  0.113  20  0.164   9  0.119   0.116 N  0.570      SignalP-noTM
AJQ94845.1             0.107  35  0.113  35  0.133  39  0.098   0.106 N  0.570      SignalP-noTM
AJQ94846.1             0.118  50  0.117  50  0.186   1  0.097   0.108 N  0.570      SignalP-noTM
AJQ94847.1             0.108  14  0.114  35  0.191  13  0.122   0.118 N  0.570      SignalP-noTM
AJQ94848.1             0.118  25  0.194  11  0.552   2  0.361   0.273 N  0.570      SignalP-noTM
AJQ94849.1             0.108  30  0.156  11  0.295   3  0.243   0.197 N  0.570      SignalP-noTM
AJQ94850.1             0.142  20  0.239  20  0.506  18  0.410   0.319 N  0.570      SignalP-noTM
AJQ94851.1             0.228  18  0.217  18  0.338   1  0.226   0.221 N  0.570      SignalP-noTM
AJQ94852.1             0.103  18  0.136  18  0.289  11  0.155   0.145 N  0.570      SignalP-noTM
AJQ94853.1             0.110  57  0.110  57  0.125  12  0.097   0.104 N  0.570      SignalP-noTM
AJQ94854.1             0.150  31  0.125  31  0.133  26  0.091   0.109 N  0.570      SignalP-noTM
AJQ94855.1             0.111   6  0.099  25  0.143   5  0.092   0.096 N  0.570      SignalP-noTM
AJQ94856.1             0.134  43  0.150  43  0.242  36  0.119   0.139 N  0.510      SignalP-TM
AJQ94857.1             0.188  26  0.371  26  0.931  15  0.806   0.575 Y  0.570      SignalP-noTM
AJQ94858.1             0.113  42  0.133  20  0.214  19  0.162   0.144 N  0.510      SignalP-TM
AJQ94859.1             0.104  23  0.101  69  0.107  60  0.085   0.094 N  0.570      SignalP-noTM
AJQ94860.1             0.143  30  0.133  30  0.185  28  0.111   0.123 N  0.570      SignalP-noTM
AJQ94861.1             0.866  19  0.862  19  0.943  17  0.843   0.853 Y  0.570      SignalP-noTM
AJQ94862.1             0.169  51  0.190  12  0.425   6  0.365   0.272 N  0.570      SignalP-noTM
AJQ94863.1             0.116  29  0.167  11  0.430   3  0.276   0.218 N  0.570      SignalP-noTM
AJQ94864.1             0.496  33  0.469  33  0.753  19  0.519   0.488 N  0.510      SignalP-TM
AJQ94865.1             0.130  18  0.126  18  0.178  13  0.121   0.124 N  0.570      SignalP-noTM
AJQ94866.1             0.131  59  0.179  11  0.381   2  0.321   0.246 N  0.570      SignalP-noTM
AJQ94867.1             0.114  20  0.261  20  0.711   8  0.585   0.413 N  0.570      SignalP-noTM
AJQ94868.1             0.103  38  0.156  29  0.301  24  0.206   0.179 N  0.570      SignalP-noTM
AJQ94869.1             0.111  50  0.102  45  0.115  44  0.094   0.099 N  0.570      SignalP-noTM
AJQ94870.1             0.112  17  0.106  49  0.131  38  0.095   0.101 N  0.570      SignalP-noTM
AJQ94871.1             0.101  27  0.099  27  0.108  23  0.088   0.094 N  0.570      SignalP-noTM
AJQ94872.1             0.104  36  0.106  11  0.150   8  0.112   0.109 N  0.570      SignalP-noTM
AJQ94873.1             0.135  41  0.119  41  0.176  20  0.113   0.116 N  0.570      SignalP-noTM
AJQ94874.1             0.106  14  0.135  56  0.236  52  0.124   0.130 N  0.570      SignalP-noTM
AJQ94875.1             0.100  29  0.176  11  0.410   4  0.325   0.246 N  0.570      SignalP-noTM
AJQ94876.1             0.100  38  0.101  34  0.113  27  0.093   0.097 N  0.570      SignalP-noTM
AJQ94877.1             0.329  25  0.207  25  0.173  24  0.126   0.177 N  0.510      SignalP-TM
AJQ94878.1             0.231  25  0.159  25  0.164   5  0.123   0.142 N  0.570      SignalP-noTM
AJQ94879.1             0.101  37  0.108  12  0.141   2  0.120   0.114 N  0.570      SignalP-noTM
AJQ94880.1             0.166  28  0.128  28  0.211   1  0.109   0.119 N  0.570      SignalP-noTM
AJQ94881.1             0.142  42  0.129  42  0.192  39  0.087   0.109 N  0.570      SignalP-noTM
AJQ94882.1             0.136  32  0.196  31  0.402  23  0.265   0.222 N  0.510      SignalP-TM
AJQ94883.1             0.228  35  0.201  35  0.408  26  0.139   0.172 N  0.570      SignalP-noTM
AJQ94884.1             0.126  41  0.150  11  0.312   1  0.216   0.181 N  0.570      SignalP-noTM
AJQ94885.1             0.323  19  0.296  19  0.338   1  0.273   0.285 N  0.570      SignalP-noTM
AJQ94886.1             0.106  42  0.115  12  0.156   4  0.137   0.125 N  0.570      SignalP-noTM
AJQ94887.1             0.247  29  0.339  26  0.615  15  0.432   0.373 N  0.510      SignalP-TM
AJQ94888.1             0.118  30  0.121  30  0.172  29  0.117   0.119 N  0.570      SignalP-noTM
AJQ94889.1             0.156  66  0.117  66  0.122  31  0.090   0.105 N  0.570      SignalP-noTM
AJQ94890.1             0.229  25  0.347  25  0.748  13  0.488   0.413 N  0.570      SignalP-noTM
AJQ94891.1             0.119  46  0.107  58  0.129  45  0.094   0.101 N  0.570      SignalP-noTM
AJQ94892.1             0.174  32  0.139  32  0.263  31  0.089   0.116 N  0.570      SignalP-noTM
AJQ94893.1             0.100  48  0.104  15  0.127   9  0.108   0.106 N  0.570      SignalP-noTM
AJQ94894.1             0.100  49  0.102  49  0.114  38  0.085   0.094 N  0.570      SignalP-noTM
AJQ94895.1             0.133  42  0.109  23  0.127  13  0.107   0.108 N  0.570      SignalP-noTM
AJQ94896.1             0.111  35  0.106  35  0.136   5  0.106   0.106 N  0.570      SignalP-noTM
AJQ94897.1             0.104  11  0.123  14  0.260  10  0.148   0.135 N  0.570      SignalP-noTM
AJQ94898.1             0.140  21  0.102  21  0.119   1  0.083   0.093 N  0.570      SignalP-noTM
AJQ94899.1             0.100  65  0.102  37  0.122  34  0.099   0.100 N  0.570      SignalP-noTM
AJQ94900.1             0.106  36  0.125  14  0.196   8  0.155   0.139 N  0.570      SignalP-noTM
AJQ94901.1             0.117  25  0.214  25  0.494  13  0.384   0.277 N  0.510      SignalP-TM
AJQ94902.1             0.120  41  0.106  69  0.121  64  0.087   0.097 N  0.570      SignalP-noTM
AJQ94903.1             0.184  25  0.231  25  0.756   1  0.346   0.285 N  0.570      SignalP-noTM
AJQ94904.1             0.106  25  0.132  11  0.235   5  0.177   0.154 N  0.570      SignalP-noTM
AJQ94905.1             0.138  16  0.116  16  0.127  12  0.099   0.108 N  0.570      SignalP-noTM
AJQ94906.1             0.115  38  0.102  38  0.108  66  0.080   0.092 N  0.570      SignalP-noTM
AJQ94907.1             0.131  24  0.152  11  0.330   3  0.229   0.180 N  0.510      SignalP-TM
AJQ94908.1             0.863  23  0.904  23  0.975  19  0.943   0.923 Y  0.570      SignalP-noTM
AJQ94909.1             0.106  70  0.113  45  0.154  42  0.114   0.113 N  0.570      SignalP-noTM
AJQ94910.1             0.205  19  0.354  19  0.768  16  0.612   0.475 N  0.570      SignalP-noTM
AJQ94911.1             0.255  24  0.435  24  0.950   1  0.783   0.599 Y  0.570      SignalP-noTM
AJQ94912.1             0.171  43  0.370  19  0.940  14  0.891   0.615 Y  0.570      SignalP-noTM
AJQ94913.1             0.510  21  0.661  21  0.911  18  0.862   0.756 Y  0.570      SignalP-noTM
AJQ94914.1             0.122  31  0.108  31  0.157   1  0.093   0.101 N  0.570      SignalP-noTM
AJQ94915.1             0.103  34  0.096  40  0.102  38  0.087   0.092 N  0.570      SignalP-noTM
AJQ94916.1             0.125  26  0.137  11  0.268   2  0.184   0.159 N  0.570      SignalP-noTM
AJQ94917.1             0.107  18  0.129  11  0.210   1  0.161   0.144 N  0.570      SignalP-noTM
AJQ94918.1             0.184  19  0.244  19  0.463  16  0.300   0.270 N  0.570      SignalP-noTM
AJQ94919.1             0.780  20  0.842  20  0.952  16  0.890   0.865 Y  0.570      SignalP-noTM
AJQ94920.1             0.112  52  0.119  52  0.195   1  0.111   0.116 N  0.570      SignalP-noTM
AJQ94921.1             0.118  49  0.146  49  0.262   6  0.174   0.156 N  0.510      SignalP-TM
AJQ94922.1             0.164  20  0.166  20  0.287   1  0.173   0.168 N  0.510      SignalP-TM
AJQ94923.1             0.210  20  0.147  20  0.173  37  0.102   0.130 N  0.510      SignalP-TM
AJQ94924.1             0.108  30  0.104  49  0.121  40  0.092   0.098 N  0.570      SignalP-noTM
AJQ94925.1             0.108  45  0.101  24  0.125  37  0.091   0.097 N  0.570      SignalP-noTM
AJQ94926.1             0.109  23  0.112  46  0.143  43  0.089   0.101 N  0.570      SignalP-noTM
AJQ94927.1             0.186  41  0.236  41  0.429  37  0.190   0.219 N  0.510      SignalP-TM
AJQ94928.1             0.273  39  0.256  39  0.372  38  0.216   0.237 N  0.570      SignalP-noTM
AJQ94929.1             0.132  21  0.144  14  0.266   6  0.211   0.169 N  0.510      SignalP-TM
AJQ94930.1             0.132  28  0.121  14  0.187   7  0.143   0.129 N  0.510      SignalP-TM
AJQ94931.1             0.178  26  0.327  20  0.910   1  0.804   0.551 N  0.570      SignalP-noTM
AJQ94932.1             0.872  18  0.750  18  0.783  14  0.587   0.673 Y  0.570      SignalP-noTM
AJQ94933.1             0.260  41  0.211  41  0.239  33  0.150   0.188 N  0.510      SignalP-TM
AJQ94934.1             0.119  28  0.142  11  0.321   1  0.183   0.161 N  0.570      SignalP-noTM
AJQ94935.1             0.218  52  0.182  52  0.256  49  0.076   0.143 N  0.510      SignalP-TM
AJQ94936.1             0.105   3  0.128  11  0.268   1  0.155   0.138 N  0.510      SignalP-TM
AJQ94937.1             0.196  39  0.145  39  0.163   4  0.110   0.129 N  0.570      SignalP-noTM
AJQ94938.1             0.107  10  0.118  11  0.207   4  0.138   0.127 N  0.570      SignalP-noTM
AJQ94939.1             0.156  45  0.174  30  0.307  24  0.153   0.166 N  0.510      SignalP-TM
AJQ94940.1             0.104  26  0.097  35  0.107  32  0.085   0.092 N  0.570      SignalP-noTM
AJQ94941.1             0.217  20  0.269  20  0.465  16  0.316   0.291 N  0.570      SignalP-noTM
AJQ94942.1             0.144  61  0.106  61  0.143   2  0.085   0.096 N  0.570      SignalP-noTM
AJQ94943.1             0.102  35  0.112  13  0.171   3  0.130   0.119 N  0.510      SignalP-TM
AJQ94944.1             0.165  53  0.130  53  0.130   1  0.097   0.114 N  0.570      SignalP-noTM
AJQ94945.1             0.101  51  0.110  11  0.191   1  0.112   0.111 N  0.570      SignalP-noTM
AJQ94946.1             0.105  65  0.145  11  0.313   1  0.197   0.169 N  0.570      SignalP-noTM
AJQ94947.1             0.111  30  0.117  30  0.141  29  0.113   0.115 N  0.570      SignalP-noTM
AJQ94948.1             0.113  42  0.109  15  0.147   4  0.119   0.114 N  0.570      SignalP-noTM
AJQ94949.1             0.110  26  0.120  12  0.192   5  0.151   0.135 N  0.570      SignalP-noTM
AJQ94950.1             0.108  69  0.108  36  0.125  27  0.098   0.104 N  0.570      SignalP-noTM
AJQ94951.1             0.127  29  0.132  29  0.247   1  0.116   0.126 N  0.510      SignalP-TM
AJQ94952.1             0.133  30  0.111  30  0.135  13  0.100   0.106 N  0.570      SignalP-noTM
AJQ94953.1             0.121  55  0.140  55  0.374  45  0.109   0.125 N  0.570      SignalP-noTM
AJQ94954.1             0.106   3  0.106  24  0.127  16  0.102   0.104 N  0.570      SignalP-noTM
AJQ94955.1             0.212  35  0.162  35  0.268   2  0.161   0.161 N  0.570      SignalP-noTM
AJQ94956.1             0.102  17  0.106  41  0.122  38  0.089   0.098 N  0.570      SignalP-noTM
AJQ94957.1             0.110  30  0.103  55  0.115  47  0.087   0.096 N  0.570      SignalP-noTM
AJQ94958.1             0.117  40  0.127  11  0.225   1  0.153   0.139 N  0.570      SignalP-noTM
AJQ94959.1             0.106  21  0.152  11  0.291   5  0.229   0.188 N  0.570      SignalP-noTM
AJQ94960.1             0.144  51  0.131  51  0.177  50  0.096   0.114 N  0.570      SignalP-noTM
AJQ94961.1             0.105  21  0.099  68  0.137  29  0.088   0.094 N  0.570      SignalP-noTM
AJQ94962.1             0.121  50  0.103  50  0.113  47  0.076   0.090 N  0.570      SignalP-noTM
AJQ94963.1             0.174  22  0.146  22  0.182   6  0.136   0.141 N  0.570      SignalP-noTM
AJQ94964.1             0.198  28  0.126  28  0.114  10  0.085   0.107 N  0.570      SignalP-noTM
AJQ94965.1             0.252  29  0.187  29  0.303   9  0.195   0.191 N  0.570      SignalP-noTM
AJQ94966.1             0.101  32  0.115  11  0.205   1  0.124   0.119 N  0.570      SignalP-noTM
AJQ94967.1             0.113  25  0.115  26  0.170   2  0.108   0.111 N  0.570      SignalP-noTM
AJQ94968.1             0.105  27  0.105  17  0.127  14  0.108   0.106 N  0.570      SignalP-noTM
AJQ94969.1             0.113  31  0.128  12  0.197   4  0.166   0.146 N  0.570      SignalP-noTM
AJQ94970.1             0.163  22  0.145  22  0.189   1  0.135   0.141 N  0.570      SignalP-noTM
AJQ94971.1             0.139  45  0.127  45  0.146  41  0.114   0.121 N  0.570      SignalP-noTM
AJQ94972.1             0.099  47  0.103  29  0.130  26  0.108   0.105 N  0.510      SignalP-TM
AJQ94973.1             0.145  31  0.129  31  0.149  28  0.088   0.110 N  0.570      SignalP-noTM
AJQ94974.1             0.145  50  0.132  12  0.211   2  0.179   0.149 N  0.510      SignalP-TM
AJQ94975.1             0.117  17  0.119  17  0.135  15  0.120   0.120 N  0.570      SignalP-noTM
AJQ94976.1             0.111  43  0.103  29  0.122   1  0.100   0.101 N  0.570      SignalP-noTM
AJQ94977.1             0.110  39  0.104  14  0.124   2  0.111   0.107 N  0.570      SignalP-noTM
AJQ94978.1             0.527  24  0.664  24  0.896  21  0.823   0.739 Y  0.570      SignalP-noTM
AJQ94979.1             0.440  20  0.480  20  0.593  11  0.494   0.485 N  0.510      SignalP-TM
AJQ94980.1             0.205  28  0.207  28  0.445  26  0.175   0.195 N  0.510      SignalP-TM
AJQ94981.1             0.122  40  0.112  40  0.171  15  0.101   0.107 N  0.570      SignalP-noTM
AJQ94982.1             0.125  42  0.111  42  0.132  41  0.092   0.102 N  0.570      SignalP-noTM
AJQ94983.1             0.102  20  0.105  61  0.126  16  0.102   0.104 N  0.570      SignalP-noTM
AJQ94984.1             0.119  22  0.123  47  0.197  42  0.110   0.116 N  0.570      SignalP-noTM
AJQ94985.1             0.147  19  0.169  11  0.413   1  0.265   0.214 N  0.570      SignalP-noTM
AJQ94986.1             0.406  23  0.377  23  0.626   4  0.427   0.395 N  0.510      SignalP-TM
AJQ94987.1             0.103  31  0.112  11  0.180   2  0.125   0.118 N  0.570      SignalP-noTM
AJQ94988.1             0.358  43  0.252  23  0.420   9  0.336   0.291 N  0.570      SignalP-noTM
AJQ94989.1             0.117  28  0.107  46  0.130  41  0.085   0.097 N  0.570      SignalP-noTM
AJQ94990.1             0.107  34  0.115  11  0.172   4  0.140   0.127 N  0.570      SignalP-noTM
AJQ94991.1             0.110  23  0.110  23  0.136  20  0.101   0.106 N  0.570      SignalP-noTM
AJQ94992.1             0.113  21  0.116  21  0.165   1  0.119   0.117 N  0.570      SignalP-noTM
AJQ94993.1             0.159  28  0.210  28  0.442  24  0.206   0.209 N  0.510      SignalP-TM
AJQ94994.1             0.114  38  0.100  65  0.119  63  0.063   0.086 N  0.510      SignalP-TM
AJQ94995.1             0.121  32  0.124  16  0.189   7  0.146   0.135 N  0.570      SignalP-noTM
AJQ94996.1             0.192  24  0.138  24  0.150  23  0.111   0.128 N  0.510      SignalP-TM
AJQ94997.1             0.116  33  0.122  11  0.225   2  0.142   0.131 N  0.570      SignalP-noTM
AJQ94998.1             0.122  60  0.108  38  0.140  35  0.100   0.105 N  0.510      SignalP-TM
AJQ94999.1             0.314  27  0.266  27  0.328   8  0.256   0.262 N  0.510      SignalP-TM
AJQ95000.1             0.107  21  0.130  25  0.266  19  0.146   0.138 N  0.570      SignalP-noTM
AJQ95001.1             0.103  36  0.110  51  0.136  49  0.098   0.104 N  0.570      SignalP-noTM
AJQ95002.1             0.219  26  0.387  26  0.801  11  0.669   0.520 N  0.570      SignalP-noTM
AJQ95003.1             0.838  27  0.874  27  0.982  14  0.937   0.903 Y  0.570      SignalP-noTM
AJQ95004.1             0.248  32  0.162  32  0.173  11  0.117   0.141 N  0.570      SignalP-noTM
AJQ95005.1             0.134  34  0.132  11  0.227   1  0.172   0.146 N  0.510      SignalP-TM
AJQ95006.1             0.127  12  0.119  12  0.164  11  0.114   0.117 N  0.510      SignalP-TM
AJQ95007.1             0.286  24  0.523  24  0.977  22  0.943   0.721 Y  0.570      SignalP-noTM
AJQ95008.1             0.101   7  0.139  11  0.240   2  0.201   0.162 N  0.510      SignalP-TM
AJQ95009.1             0.115  37  0.125  37  0.223  35  0.130   0.127 N  0.570      SignalP-noTM
AJQ95010.1             0.110  21  0.131  11  0.284   1  0.158   0.144 N  0.570      SignalP-noTM
AJQ95011.1             0.113  41  0.107  11  0.152   4  0.117   0.112 N  0.570      SignalP-noTM
AJQ95012.1             0.169  22  0.190  22  0.328   1  0.236   0.212 N  0.570      SignalP-noTM
AJQ95013.1             0.100  28  0.104  12  0.144   8  0.111   0.107 N  0.570      SignalP-noTM
AJQ95014.1             0.126  30  0.153  20  0.312  14  0.210   0.180 N  0.570      SignalP-noTM
AJQ95015.1             0.714  27  0.758  27  0.951  16  0.827   0.791 Y  0.570      SignalP-noTM
AJQ95016.1             0.166  30  0.188  30  0.409   2  0.228   0.203 N  0.510      SignalP-TM
AJQ95017.1             0.236  23  0.434  23  0.954  14  0.842   0.626 Y  0.570      SignalP-noTM
AJQ95018.1             0.110  32  0.134  14  0.222  13  0.184   0.153 N  0.510      SignalP-TM
AJQ95019.1             0.135  32  0.132  32  0.209  12  0.148   0.139 N  0.570      SignalP-noTM
AJQ95020.1             0.139  40  0.109  40  0.093  33  0.073   0.092 N  0.570      SignalP-noTM
AJQ95021.1             0.103  60  0.120  11  0.180   1  0.142   0.130 N  0.570      SignalP-noTM
AJQ95022.1             0.166  23  0.210  20  0.407  19  0.307   0.256 N  0.570      SignalP-noTM
AJQ95023.1             0.140  21  0.130  21  0.139   4  0.122   0.126 N  0.570      SignalP-noTM
AJQ95024.1             0.303  20  0.350  20  0.521  18  0.376   0.359 N  0.510      SignalP-TM
AJQ95025.1             0.136  68  0.120  11  0.237   1  0.130   0.125 N  0.570      SignalP-noTM
AJQ95026.1             0.113  46  0.128  46  0.168  40  0.121   0.125 N  0.570      SignalP-noTM
AJQ95027.1             0.118  19  0.160  19  0.288  16  0.211   0.184 N  0.570      SignalP-noTM
AJQ95028.1             0.141  25  0.120  25  0.241   1  0.108   0.116 N  0.510      SignalP-TM
AJQ95029.1             0.102  47  0.098  65  0.102  59  0.080   0.089 N  0.570      SignalP-noTM
AJQ95030.1             0.126  20  0.109  20  0.141   1  0.092   0.101 N  0.570      SignalP-noTM
AJQ95031.1             0.123  53  0.155  26  0.295  33  0.186   0.169 N  0.570      SignalP-noTM
AJQ95032.1             0.118  21  0.150  37  0.346  31  0.161   0.155 N  0.570      SignalP-noTM
AJQ95033.1             0.828  54  0.733  54  0.858  37  0.433   0.592 Y  0.570      SignalP-noTM
AJQ95034.1             0.114  23  0.134  23  0.239  18  0.136   0.135 N  0.570      SignalP-noTM
AJQ95035.1             0.115  23  0.120  23  0.189  11  0.125   0.122 N  0.570      SignalP-noTM
AJQ95036.1             0.108  31  0.102  64  0.133  18  0.093   0.097 N  0.570      SignalP-noTM
AJQ95037.1             0.114  17  0.098  67  0.106  18  0.087   0.093 N  0.570      SignalP-noTM
AJQ95038.1             0.108  20  0.102  20  0.116  32  0.092   0.097 N  0.570      SignalP-noTM
AJQ95039.1             0.796  30  0.467  30  0.508  28  0.170   0.357 N  0.510      SignalP-TM
AJQ95040.1             0.106  65  0.116  12  0.193   1  0.130   0.123 N  0.570      SignalP-noTM
AJQ95041.1             0.101  68  0.122  11  0.162   1  0.148   0.134 N  0.570      SignalP-noTM
AJQ95042.1             0.665  25  0.747  25  0.952  18  0.878   0.809 Y  0.570      SignalP-noTM
AJQ95043.1             0.116  25  0.142  11  0.268   4  0.204   0.171 N  0.570      SignalP-noTM
AJQ95044.1             0.143  29  0.112  29  0.124  20  0.078   0.096 N  0.570      SignalP-noTM
AJQ95045.1             0.113  21  0.109  21  0.141   2  0.112   0.111 N  0.570      SignalP-noTM
AJQ95046.1             0.126  61  0.096  11  0.130   7  0.099   0.097 N  0.510      SignalP-TM
AJQ95047.1             0.195  49  0.149  49  0.178  10  0.108   0.134 N  0.510      SignalP-TM
AJQ95048.1             0.129  21  0.143  21  0.242  20  0.170   0.155 N  0.570      SignalP-noTM
AJQ95049.1             0.100  38  0.105  38  0.118  26  0.104   0.104 N  0.570      SignalP-noTM
AJQ95050.1             0.103  23  0.113  23  0.150  18  0.113   0.113 N  0.570      SignalP-noTM
AJQ95051.1             0.321  23  0.554  23  0.978  15  0.940   0.735 Y  0.570      SignalP-noTM
AJQ95052.1             0.317  48  0.286  48  0.445  43  0.213   0.259 N  0.510      SignalP-TM
AJQ95053.1             0.142  42  0.129  42  0.193  39  0.088   0.110 N  0.570      SignalP-noTM
AJQ95054.1             0.130  21  0.124  21  0.168  13  0.107   0.116 N  0.570      SignalP-noTM
AJQ95055.1             0.154  33  0.145  21  0.239  15  0.157   0.151 N  0.570      SignalP-noTM
AJQ95056.1             0.737  23  0.681  23  0.826  19  0.654   0.668 Y  0.570      SignalP-noTM
AJQ95057.1             0.162  25  0.161  25  0.308   2  0.188   0.171 N  0.510      SignalP-TM
AJQ95058.1             0.159  35  0.194  13  0.411   3  0.307   0.236 N  0.510      SignalP-TM
AJQ95059.1             0.134  56  0.115  23  0.186  19  0.124   0.119 N  0.570      SignalP-noTM
AJQ95060.1             0.102  28  0.131  11  0.217   1  0.175   0.152 N  0.570      SignalP-noTM
AJQ95061.1             0.175  24  0.134  24  0.125  20  0.103   0.120 N  0.570      SignalP-noTM
AJQ95062.1             0.126  24  0.131  11  0.211   4  0.177   0.152 N  0.570      SignalP-noTM
AJQ95063.1             0.111  10  0.128  29  0.227  25  0.145   0.136 N  0.570      SignalP-noTM
AJQ95064.1             0.120  30  0.154  11  0.383   1  0.212   0.182 N  0.570      SignalP-noTM
AJQ95065.1             0.311  36  0.177  36  0.153  19  0.112   0.146 N  0.570      SignalP-noTM
AJQ95066.1             0.123  47  0.104  47  0.131   2  0.085   0.097 N  0.510      SignalP-TM
AJQ95067.1             0.901  26  0.885  26  0.966   9  0.908   0.896 Y  0.570      SignalP-noTM
AJQ95068.1             0.141  48  0.137  13  0.218   1  0.178   0.156 N  0.570      SignalP-noTM
AJQ95069.1             0.177  36  0.163  53  0.322   2  0.164   0.163 N  0.570      SignalP-noTM
AJQ95070.1             0.130  38  0.130  38  0.234  34  0.121   0.126 N  0.570      SignalP-noTM
AJQ95071.1             0.165  38  0.143  38  0.194  36  0.099   0.122 N  0.570      SignalP-noTM
AJQ95072.1             0.104  27  0.102  22  0.130  14  0.094   0.098 N  0.570      SignalP-noTM
AJQ95073.1             0.114  36  0.108  36  0.119   1  0.090   0.099 N  0.570      SignalP-noTM
AJQ95074.1             0.124  27  0.083  38  0.092  38  0.059   0.074 N  0.510      SignalP-TM
AJQ95075.1             0.107  43  0.114  23  0.155   4  0.123   0.118 N  0.570      SignalP-noTM
AJQ95076.1             0.103  32  0.119  18  0.174   9  0.130   0.124 N  0.570      SignalP-noTM
AJQ95077.1             0.611  22  0.724  22  0.956  11  0.861   0.788 Y  0.570      SignalP-noTM
AJQ95078.1             0.140  22  0.130  22  0.187   1  0.122   0.126 N  0.570      SignalP-noTM
AJQ95079.1             0.117  22  0.110  22  0.133  27  0.098   0.104 N  0.570      SignalP-noTM
AJQ95080.1             0.114  58  0.108  58  0.116  55  0.095   0.102 N  0.570      SignalP-noTM
AJQ95081.1             0.150  34  0.118  34  0.104  23  0.078   0.099 N  0.570      SignalP-noTM
AJQ95082.1             0.118  32  0.123  32  0.225  31  0.127   0.125 N  0.570      SignalP-noTM
AJQ95083.1             0.103  34  0.129  14  0.188  13  0.170   0.149 N  0.570      SignalP-noTM
AJQ95084.1             0.136  27  0.146  13  0.214   5  0.173   0.156 N  0.510      SignalP-TM
AJQ95085.1             0.146  22  0.126  22  0.171  21  0.104   0.116 N  0.570      SignalP-noTM
AJQ95086.1             0.109  66  0.110  11  0.201   1  0.109   0.110 N  0.570      SignalP-noTM
AJQ95087.1             0.099  43  0.108  30  0.124  22  0.091   0.100 N  0.570      SignalP-noTM
AJQ95088.1             0.136  42  0.131  42  0.171  38  0.101   0.117 N  0.570      SignalP-noTM
AJQ95089.1             0.113  34  0.108  16  0.161   4  0.120   0.114 N  0.570      SignalP-noTM
AJQ95090.1             0.099  21  0.095  31  0.101  26  0.083   0.089 N  0.570      SignalP-noTM
AJQ95091.1             0.140  50  0.124  50  0.144  35  0.108   0.116 N  0.570      SignalP-noTM
AJQ95092.1             0.116  66  0.124  30  0.161  23  0.125   0.124 N  0.570      SignalP-noTM
AJQ95093.1             0.129  51  0.105  51  0.107  23  0.088   0.097 N  0.570      SignalP-noTM
AJQ95094.1             0.107  18  0.208  18  0.518  11  0.400   0.299 N  0.570      SignalP-noTM
AJQ95095.1             0.280  44  0.200  44  0.248   2  0.165   0.184 N  0.570      SignalP-noTM
AJQ95096.1             0.100  16  0.115  25  0.162  20  0.123   0.119 N  0.570      SignalP-noTM
AJQ95097.1             0.112  24  0.109  24  0.122  18  0.096   0.103 N  0.570      SignalP-noTM
AJQ95098.1             0.138  57  0.116  57  0.131  41  0.091   0.104 N  0.570      SignalP-noTM
AJQ95099.1             0.101  38  0.123  11  0.236   2  0.141   0.132 N  0.570      SignalP-noTM
AJQ95100.1             0.201  25  0.160  25  0.231  12  0.139   0.150 N  0.570      SignalP-noTM
AJQ95101.1             0.283  22  0.205  22  0.223  20  0.150   0.180 N  0.570      SignalP-noTM
AJQ95102.1             0.251  48  0.249  48  0.397  42  0.146   0.201 N  0.570      SignalP-noTM
AJQ95103.1             0.105  26  0.104  26  0.129  15  0.094   0.099 N  0.570      SignalP-noTM
AJQ95104.1             0.116  31  0.134  11  0.202   7  0.186   0.158 N  0.570      SignalP-noTM
AJQ95105.1             0.105  64  0.132  11  0.273   4  0.189   0.159 N  0.570      SignalP-noTM
AJQ95106.1             0.104  70  0.100  55  0.109  44  0.091   0.096 N  0.570      SignalP-noTM
AJQ95107.1             0.133  43  0.147  11  0.324   2  0.217   0.180 N  0.570      SignalP-noTM
AJQ95108.1             0.234  48  0.127  48  0.153   6  0.096   0.115 N  0.510      SignalP-TM
AJQ95109.1             0.191  24  0.404  21  0.933  12  0.903   0.639 Y  0.570      SignalP-noTM
AJQ95110.1             0.119  55  0.120  55  0.181   4  0.117   0.119 N  0.570      SignalP-noTM
AJQ95111.1             0.108  35  0.111  11  0.150   5  0.128   0.119 N  0.570      SignalP-noTM
AJQ95112.1             0.114  16  0.105  41  0.134  40  0.091   0.098 N  0.570      SignalP-noTM
AJQ95113.1             0.145  40  0.173  11  0.476   1  0.275   0.221 N  0.570      SignalP-noTM
AJQ95114.1             0.424  56  0.311  20  0.511  18  0.377   0.342 N  0.570      SignalP-noTM
AJQ95115.1             0.106  36  0.103  15  0.134   6  0.106   0.104 N  0.510      SignalP-TM
AJQ95116.1             0.172  38  0.098  38  0.116   8  0.062   0.084 N  0.510      SignalP-TM
AJQ95117.1             0.104  33  0.161  11  0.335   2  0.271   0.213 N  0.570      SignalP-noTM
AJQ95118.1             0.162  51  0.143  51  0.144  43  0.096   0.121 N  0.570      SignalP-noTM
AJQ95119.1             0.105  28  0.115  18  0.151   8  0.120   0.118 N  0.570      SignalP-noTM
AJQ95120.1             0.132  48  0.111  48  0.139  12  0.100   0.106 N  0.570      SignalP-noTM
AJQ95121.1             0.111  37  0.107  24  0.131  13  0.092   0.100 N  0.570      SignalP-noTM
AJQ95122.1             0.209  19  0.152  19  0.160  31  0.104   0.129 N  0.570      SignalP-noTM
AJQ95123.1             0.716  20  0.676  20  0.800  14  0.561   0.622 Y  0.570      SignalP-noTM
AJQ95124.1             0.099  10  0.137  14  0.414   7  0.187   0.160 N  0.570      SignalP-noTM
AJQ95125.1             0.169  26  0.178  42  0.534  40  0.167   0.173 N  0.570      SignalP-noTM
AJQ95126.1             0.127  32  0.106  68  0.159  62  0.078   0.096 N  0.510      SignalP-TM
AJQ95127.1             0.109  35  0.118  23  0.191   2  0.137   0.127 N  0.570      SignalP-noTM
AJQ95128.1             0.110  37  0.137  11  0.323   1  0.164   0.149 N  0.570      SignalP-noTM
AJQ95129.1             0.130  60  0.110  39  0.142  34  0.090   0.102 N  0.510      SignalP-TM
AJQ95130.1             0.176  24  0.196  24  0.321  12  0.234   0.214 N  0.570      SignalP-noTM
AJQ95131.1             0.103  32  0.100  32  0.105  29  0.082   0.092 N  0.570      SignalP-noTM
AJQ95132.1             0.105  43  0.123  11  0.197   4  0.157   0.135 N  0.510      SignalP-TM
AJQ95133.1             0.143  68  0.116  68  0.107   2  0.085   0.101 N  0.570      SignalP-noTM
AJQ95134.1             0.150  19  0.120  19  0.158   1  0.104   0.112 N  0.570      SignalP-noTM
AJQ95135.1             0.152  39  0.135  39  0.157   3  0.123   0.129 N  0.570      SignalP-noTM
AJQ95136.1             0.135  27  0.114  27  0.135  25  0.095   0.105 N  0.570      SignalP-noTM
AJQ95137.1             0.112  62  0.109  16  0.150  10  0.115   0.112 N  0.570      SignalP-noTM
AJQ95138.1             0.105   6  0.102  25  0.131  20  0.077   0.093 N  0.510      SignalP-TM
AJQ95139.1             0.101  29  0.115  40  0.147  39  0.106   0.110 N  0.570      SignalP-noTM
AJQ95140.1             0.110  38  0.099  67  0.105  57  0.077   0.088 N  0.570      SignalP-noTM
AJQ95141.1             0.175  69  0.118  69  0.105  65  0.047   0.092 N  0.510      SignalP-TM
AJQ95142.1             0.109  33  0.126  11  0.204   4  0.161   0.142 N  0.570      SignalP-noTM
AJQ95143.1             0.109  18  0.163  18  0.326  11  0.233   0.196 N  0.570      SignalP-noTM
AJQ95144.1             0.108  22  0.171  11  0.484   1  0.279   0.222 N  0.570      SignalP-noTM
AJQ95145.1             0.212  28  0.195  28  0.254   1  0.184   0.190 N  0.570      SignalP-noTM
AJQ95146.1             0.125  36  0.176  12  0.430   3  0.312   0.240 N  0.570      SignalP-noTM
AJQ95147.1             0.135  25  0.131  11  0.221   2  0.171   0.146 N  0.510      SignalP-TM
AJQ95148.1             0.410  21  0.611  21  0.962  13  0.892   0.743 Y  0.570      SignalP-noTM
AJQ95149.1             0.116  30  0.090  30  0.107   1  0.070   0.083 N  0.510      SignalP-TM
AJQ95150.1             0.115  37  0.144  22  0.279  10  0.175   0.158 N  0.570      SignalP-noTM
AJQ95151.1             0.104  29  0.124  11  0.227   3  0.154   0.138 N  0.570      SignalP-noTM
AJQ95152.1             0.124  36  0.278  23  0.825  15  0.685   0.469 N  0.570      SignalP-noTM
AJQ95153.1             0.149  26  0.135  26  0.237   1  0.142   0.138 N  0.570      SignalP-noTM
AJQ95154.1             0.100  18  0.098  11  0.127   2  0.099   0.098 N  0.570      SignalP-noTM
AJQ95155.1             0.107  21  0.111  21  0.143  15  0.107   0.109 N  0.570      SignalP-noTM
AJQ95156.1             0.108  25  0.107  39  0.123  55  0.093   0.100 N  0.570      SignalP-noTM
AJQ95157.1             0.173  32  0.148  32  0.234   6  0.151   0.149 N  0.570      SignalP-noTM
AJQ95158.1             0.121  39  0.102  65  0.114  55  0.089   0.095 N  0.570      SignalP-noTM
AJQ95159.1             0.123  70  0.106  39  0.124  35  0.088   0.098 N  0.570      SignalP-noTM
AJQ95160.1             0.104  21  0.099  40  0.107  31  0.088   0.094 N  0.570      SignalP-noTM
AJQ95161.1             0.181  48  0.168  48  0.308   6  0.157   0.164 N  0.510      SignalP-TM
AJQ95162.1             0.159  45  0.154  45  0.301   6  0.183   0.165 N  0.510      SignalP-TM
AJQ95163.1             0.111  47  0.131  19  0.234  10  0.157   0.144 N  0.570      SignalP-noTM
AJQ95164.1             0.277  26  0.215  26  0.218  21  0.163   0.196 N  0.510      SignalP-TM
AJQ95165.1             0.123  38  0.133  38  0.205  33  0.135   0.134 N  0.570      SignalP-noTM
AJQ95166.1             0.124  59  0.118  59  0.152   8  0.113   0.115 N  0.570      SignalP-noTM
AJQ95167.1             0.114  57  0.143  11  0.264   3  0.214   0.169 N  0.510      SignalP-TM
AJQ95168.1             0.107  34  0.106  34  0.131  33  0.095   0.101 N  0.570      SignalP-noTM
AJQ95169.1             0.420  25  0.606  25  0.952  19  0.890   0.739 Y  0.570      SignalP-noTM
AJQ95170.1             0.142  24  0.164  24  0.288  21  0.171   0.167 N  0.570      SignalP-noTM
AJQ95171.1             0.103  37  0.108  37  0.122  27  0.091   0.100 N  0.570      SignalP-noTM
AJQ95172.1             0.153  30  0.132  30  0.125  28  0.106   0.120 N  0.570      SignalP-noTM
AJQ95173.1             0.117  12  0.109  38  0.130  37  0.094   0.102 N  0.570      SignalP-noTM
AJQ95174.1             0.119  22  0.106  11  0.163   3  0.111   0.108 N  0.510      SignalP-TM
AJQ95175.1             0.159  53  0.136  53  0.161   9  0.103   0.121 N  0.570      SignalP-noTM
AJQ95176.1             0.128  42  0.126  42  0.185  41  0.101   0.114 N  0.570      SignalP-noTM
AJQ95177.1             0.227  29  0.167  29  0.276   3  0.162   0.165 N  0.510      SignalP-TM
AJQ95178.1             0.149  49  0.127  11  0.224   3  0.164   0.144 N  0.570      SignalP-noTM
AJQ95179.1             0.248  25  0.169  25  0.189   1  0.127   0.149 N  0.570      SignalP-noTM
AJQ95180.1             0.121  40  0.140  40  0.287  38  0.126   0.133 N  0.570      SignalP-noTM
AJQ95181.1             0.128  43  0.109  43  0.111  30  0.082   0.097 N  0.570      SignalP-noTM
AJQ95182.1             0.855  20  0.858  20  0.932  16  0.847   0.853 Y  0.570      SignalP-noTM
AJQ95183.1             0.132  28  0.127  28  0.187  25  0.102   0.118 N  0.510      SignalP-TM
AJQ95184.1             0.101  36  0.100  33  0.111  20  0.081   0.091 N  0.570      SignalP-noTM
AJQ95185.1             0.111  36  0.137  12  0.232   7  0.193   0.163 N  0.570      SignalP-noTM
AJQ95186.1             0.234  25  0.207  25  0.435  15  0.220   0.213 N  0.570      SignalP-noTM
AJQ95187.1             0.315  27  0.354  27  0.549  12  0.389   0.371 N  0.570      SignalP-noTM
AJQ95188.1             0.221  36  0.155  36  0.265   1  0.136   0.148 N  0.510      SignalP-TM
AJQ95189.1             0.114  45  0.136  12  0.212   9  0.186   0.159 N  0.570      SignalP-noTM
AJQ95190.1             0.101  46  0.128  11  0.243   2  0.162   0.144 N  0.570      SignalP-noTM
AJQ95191.1             0.138  40  0.141  22  0.254  13  0.175   0.154 N  0.510      SignalP-TM
AJQ95192.1             0.108  18  0.101  35  0.110  32  0.082   0.092 N  0.570      SignalP-noTM
AJQ95193.1             0.184  42  0.185  31  0.395  22  0.234   0.208 N  0.570      SignalP-noTM
AJQ95194.1             0.174  41  0.148  41  0.165  35  0.086   0.125 N  0.510      SignalP-TM
AJQ95195.1             0.356  27  0.517  27  0.917  12  0.825   0.661 Y  0.570      SignalP-noTM
AJQ95196.1             0.259  31  0.374  31  0.770  11  0.619   0.489 N  0.570      SignalP-noTM
AJQ95197.1             0.263  25  0.263  25  0.385  16  0.266   0.264 N  0.570      SignalP-noTM
AJQ95198.1             0.125  30  0.237  12  0.726   4  0.593   0.404 N  0.570      SignalP-noTM
AJQ95199.1             0.116  30  0.114  36  0.208  29  0.096   0.107 N  0.510      SignalP-TM
AJQ95200.1             0.109  64  0.100  64  0.114   7  0.090   0.095 N  0.570      SignalP-noTM
AJQ95201.1             0.107  31  0.114  11  0.157   5  0.132   0.123 N  0.570      SignalP-noTM
AJQ95202.1             0.136  23  0.110  23  0.117  56  0.074   0.093 N  0.570      SignalP-noTM
AJQ95203.1             0.138  48  0.116  48  0.200  45  0.100   0.109 N  0.570      SignalP-noTM
AJQ95204.1             0.159  35  0.118  35  0.120  22  0.084   0.102 N  0.570      SignalP-noTM
AJQ95205.1             0.101  32  0.130  11  0.238   1  0.171   0.150 N  0.570      SignalP-noTM
AJQ95206.1             0.108  21  0.153  12  0.309   4  0.233   0.191 N  0.570      SignalP-noTM
AJQ95207.1             0.133  24  0.119  24  0.121  28  0.089   0.105 N  0.570      SignalP-noTM
AJQ95208.1             0.128  29  0.111  29  0.123  52  0.097   0.104 N  0.570      SignalP-noTM
AJQ95209.1             0.100  53  0.105  43  0.128  33  0.092   0.099 N  0.570      SignalP-noTM
AJQ95210.1             0.102  40  0.112  54  0.139  50  0.105   0.109 N  0.570      SignalP-noTM
AJQ95211.1             0.109  54  0.114  54  0.167   1  0.106   0.110 N  0.570      SignalP-noTM
AJQ95212.1             0.348  30  0.290  30  0.411  26  0.232   0.263 N  0.570      SignalP-noTM
AJQ95213.1             0.102  36  0.101  58  0.107  38  0.089   0.096 N  0.570      SignalP-noTM
AJQ95214.1             0.587  23  0.542  23  0.601  20  0.473   0.517 Y  0.510      SignalP-TM
AJQ95215.1             0.151  51  0.120  51  0.121  25  0.088   0.105 N  0.570      SignalP-noTM
AJQ95216.1             0.106  66  0.106  12  0.137   8  0.114   0.110 N  0.570      SignalP-noTM
AJQ95217.1             0.102   8  0.102  17  0.122  11  0.103   0.102 N  0.570      SignalP-noTM
AJQ95218.1             0.124  47  0.216  47  0.636  40  0.165   0.197 N  0.510      SignalP-TM
AJQ95219.1             0.137  27  0.228  22  0.742  19  0.360   0.277 N  0.510      SignalP-TM
AJQ95220.1             0.154  36  0.174  36  0.444  25  0.219   0.195 N  0.570      SignalP-noTM
AJQ95221.1             0.144  42  0.124  42  0.178  41  0.090   0.108 N  0.570      SignalP-noTM
AJQ95222.1             0.172  39  0.237  39  0.462  37  0.278   0.256 N  0.570      SignalP-noTM
AJQ95223.1             0.107  42  0.121  42  0.201  32  0.121   0.121 N  0.570      SignalP-noTM
AJQ95224.1             0.296  26  0.173  26  0.232   1  0.111   0.144 N  0.570      SignalP-noTM
AJQ95225.1             0.190  55  0.159  11  0.379   2  0.250   0.202 N  0.570      SignalP-noTM
AJQ95226.1             0.118  23  0.157  11  0.284   1  0.255   0.193 N  0.510      SignalP-TM
AJQ95227.1             0.105  35  0.115  11  0.164   1  0.131   0.123 N  0.570      SignalP-noTM
AJQ95228.1             0.116  28  0.121  44  0.212  37  0.108   0.115 N  0.570      SignalP-noTM
AJQ95229.1             0.148  23  0.117  23  0.137  32  0.088   0.103 N  0.570      SignalP-noTM
AJQ95230.1             0.100   5  0.116  11  0.167   8  0.140   0.125 N  0.510      SignalP-TM
AJQ95231.1             0.111  26  0.115  26  0.172   1  0.119   0.117 N  0.570      SignalP-noTM
AJQ95232.1             0.789  28  0.780  28  0.931   9  0.796   0.787 Y  0.570      SignalP-noTM
AJQ95233.1             0.148  59  0.121  59  0.122  44  0.096   0.109 N  0.570      SignalP-noTM
AJQ95234.1             0.149  50  0.116  50  0.129  18  0.100   0.109 N  0.570      SignalP-noTM
AJQ95235.1             0.117  37  0.175  18  0.353  14  0.266   0.218 N  0.570      SignalP-noTM
AJQ95236.1             0.255  42  0.166  42  0.123  38  0.093   0.131 N  0.570      SignalP-noTM
AJQ95237.1             0.142  25  0.151  11  0.333   3  0.228   0.187 N  0.570      SignalP-noTM
AJQ95238.1             0.115  28  0.155  13  0.320   9  0.245   0.197 N  0.570      SignalP-noTM
AJQ95239.1             0.106  21  0.112  21  0.157   9  0.116   0.114 N  0.570      SignalP-noTM
AJQ95240.1             0.103  35  0.113  11  0.169   5  0.131   0.121 N  0.570      SignalP-noTM
AJQ95241.1             0.111  29  0.112  29  0.129  23  0.086   0.100 N  0.570      SignalP-noTM
AJQ95242.1             0.104  31  0.108  48  0.133  39  0.100   0.104 N  0.570      SignalP-noTM
AJQ95243.1             0.102  35  0.138  11  0.259   1  0.181   0.158 N  0.570      SignalP-noTM
AJQ95244.1             0.107  50  0.103  27  0.130  28  0.083   0.095 N  0.510      SignalP-TM
AJQ95245.1             0.132  52  0.149  19  0.246   9  0.165   0.156 N  0.570      SignalP-noTM
AJQ95246.1             0.104  50  0.135  11  0.269   3  0.183   0.158 N  0.570      SignalP-noTM
AJQ95247.1             0.101  43  0.104  43  0.143  42  0.101   0.103 N  0.570      SignalP-noTM
AJQ95248.1             0.143  46  0.115  46  0.127   6  0.099   0.107 N  0.570      SignalP-noTM
AJQ95249.1             0.567  21  0.341  21  0.425  20  0.197   0.273 N  0.570      SignalP-noTM
AJQ95250.1             0.130  29  0.138  13  0.232   5  0.193   0.159 N  0.510      SignalP-TM
AJQ95251.1             0.635  31  0.424  31  0.475  30  0.240   0.338 N  0.570      SignalP-noTM
AJQ95252.1             0.138  47  0.113  47  0.130  46  0.081   0.098 N  0.570      SignalP-noTM
AJQ95253.1             0.101  58  0.101  29  0.115  25  0.092   0.096 N  0.570      SignalP-noTM
AJQ95254.1             0.128  25  0.132  47  0.220  45  0.127   0.130 N  0.570      SignalP-noTM
AJQ95255.1             0.137  24  0.152  11  0.291   1  0.221   0.184 N  0.570      SignalP-noTM
AJQ95256.1             0.133  22  0.242  16  0.579  14  0.519   0.345 N  0.510      SignalP-TM
AJQ95257.1             0.108  51  0.105  51  0.128  44  0.092   0.099 N  0.570      SignalP-noTM
AJQ95258.1             0.118  65  0.123  11  0.198   2  0.153   0.137 N  0.570      SignalP-noTM
AJQ95259.1             0.142  21  0.158  21  0.246  15  0.166   0.161 N  0.510      SignalP-TM
AJQ95260.1             0.127  39  0.113  45  0.156  46  0.088   0.101 N  0.570      SignalP-noTM
AJQ95261.1             0.119   9  0.154  20  0.266   8  0.200   0.176 N  0.570      SignalP-noTM
AJQ95262.1             0.102  38  0.112  38  0.141  31  0.100   0.106 N  0.570      SignalP-noTM
AJQ95263.1             0.161  42  0.220  42  0.515  37  0.170   0.197 N  0.570      SignalP-noTM
AJQ95264.1             0.142  31  0.207  22  0.515  20  0.340   0.269 N  0.570      SignalP-noTM
AJQ95265.1             0.136  49  0.146  27  0.278  21  0.161   0.153 N  0.570      SignalP-noTM
AJQ95266.1             0.119  17  0.105  46  0.168  45  0.093   0.100 N  0.510      SignalP-TM
AJQ95267.1             0.235  27  0.249  27  0.418  23  0.210   0.235 N  0.510      SignalP-TM
AJQ95268.1             0.137  50  0.200  50  0.391  41  0.187   0.196 N  0.510      SignalP-TM
AJQ95269.1             0.115  24  0.164  11  0.346   5  0.284   0.208 N  0.510      SignalP-TM
AJQ95270.1             0.108  21  0.110  11  0.151   3  0.123   0.117 N  0.570      SignalP-noTM
AJQ95271.1             0.109  19  0.110  19  0.139  37  0.108   0.109 N  0.570      SignalP-noTM
AJQ95272.1             0.113  52  0.106  52  0.112  28  0.093   0.100 N  0.570      SignalP-noTM
AJQ95273.1             0.158  26  0.127  26  0.160   1  0.122   0.125 N  0.570      SignalP-noTM
AJQ95274.1             0.115  68  0.121  29  0.168  20  0.129   0.125 N  0.570      SignalP-noTM
AJQ95275.1             0.111  44  0.109  45  0.126  46  0.088   0.099 N  0.570      SignalP-noTM
AJQ95276.1             0.570  21  0.675  21  0.925  16  0.814   0.741 Y  0.570      SignalP-noTM
AJQ95277.1             0.120  18  0.182  18  0.333  14  0.268   0.222 N  0.570      SignalP-noTM
AJQ95278.1             0.104  54  0.104  54  0.124  48  0.102   0.103 N  0.570      SignalP-noTM
AJQ95279.1             0.126  28  0.116  28  0.137  29  0.091   0.104 N  0.570      SignalP-noTM
AJQ95280.1             0.141  27  0.117  27  0.142  41  0.082   0.100 N  0.570      SignalP-noTM
AJQ95281.1             0.160  20  0.144  20  0.226   1  0.149   0.146 N  0.570      SignalP-noTM
AJQ95282.1             0.149  17  0.207  17  0.440  16  0.291   0.247 N  0.570      SignalP-noTM
AJQ95283.1             0.155  21  0.124  21  0.206   4  0.129   0.126 N  0.510      SignalP-TM
AJQ95284.1             0.121  45  0.118  14  0.181   6  0.131   0.124 N  0.570      SignalP-noTM
AJQ95285.1             0.109  31  0.166  11  0.353   3  0.290   0.212 N  0.510      SignalP-TM
AJQ95286.1             0.124  27  0.097  11  0.199   1  0.081   0.091 N  0.510      SignalP-TM
AJQ95287.1             0.109  49  0.111  30  0.174   2  0.109   0.110 N  0.570      SignalP-noTM
AJQ95288.1             0.135  19  0.173  19  0.337   7  0.238   0.203 N  0.570      SignalP-noTM
AJQ95289.1             0.102  30  0.109  22  0.138  16  0.107   0.108 N  0.570      SignalP-noTM
AJQ95290.1             0.107  52  0.096  23  0.107  21  0.085   0.092 N  0.510      SignalP-TM
AJQ95291.1             0.140  59  0.156  11  0.311   1  0.237   0.194 N  0.570      SignalP-noTM
AJQ95292.1             0.139  22  0.116  22  0.137   1  0.092   0.105 N  0.570      SignalP-noTM
AJQ95293.1             0.131  36  0.124  52  0.222  49  0.107   0.116 N  0.570      SignalP-noTM
AJQ95294.1             0.110  23  0.129  12  0.236   7  0.168   0.148 N  0.570      SignalP-noTM
AJQ95295.1             0.166  31  0.209  31  0.457   1  0.296   0.241 N  0.510      SignalP-TM
AJQ95296.1             0.117  36  0.114  36  0.167   4  0.107   0.110 N  0.570      SignalP-noTM
AJQ95297.1             0.190  24  0.142  24  0.133  50  0.103   0.124 N  0.570      SignalP-noTM
AJQ95298.1             0.119  25  0.140  25  0.257  13  0.148   0.143 N  0.570      SignalP-noTM
AJQ95299.1             0.629  20  0.630  20  0.831  17  0.656   0.642 Y  0.570      SignalP-noTM
AJQ95300.1             0.393  31  0.353  31  0.479  14  0.315   0.335 N  0.570      SignalP-noTM
AJQ95301.1             0.107  22  0.105  22  0.125  37  0.095   0.100 N  0.570      SignalP-noTM
AJQ95302.1             0.102  48  0.107  53  0.138  47  0.084   0.099 N  0.510      SignalP-TM
AJQ95303.1             0.401  29  0.507  29  0.769  27  0.548   0.522 Y  0.510      SignalP-TM
AJQ95304.1             0.218  32  0.174  32  0.264  13  0.181   0.176 N  0.510      SignalP-TM
AJQ95305.1             0.139  33  0.147  33  0.219  29  0.131   0.141 N  0.510      SignalP-TM
AJQ95306.1             0.176  34  0.189  34  0.251  25  0.132   0.168 N  0.510      SignalP-TM
AJQ95307.1             0.346  22  0.573  22  0.964  17  0.941   0.746 Y  0.570      SignalP-noTM
AJQ95308.1             0.276  20  0.269  20  0.555   1  0.316   0.287 N  0.510      SignalP-TM
AJQ95309.1             0.137  21  0.128  21  0.153   2  0.120   0.124 N  0.570      SignalP-noTM
AJQ95310.1             0.124  68  0.144  11  0.327   3  0.212   0.176 N  0.570      SignalP-noTM
AJQ95311.1             0.118  38  0.113  23  0.141   2  0.113   0.113 N  0.570      SignalP-noTM
AJQ95312.1             0.302  55  0.260  46  0.537  44  0.172   0.228 N  0.510      SignalP-TM
AJQ95313.1             0.102  64  0.104  37  0.121  30  0.084   0.094 N  0.570      SignalP-noTM
AJQ95314.1             0.109  62  0.100  38  0.117   1  0.096   0.098 N  0.570      SignalP-noTM
AJQ95315.1             0.100  41  0.093  43  0.119  68  0.072   0.086 N  0.510      SignalP-TM
AJQ95316.1             0.127  14  0.166  14  0.365  25  0.211   0.187 N  0.570      SignalP-noTM
AJQ95317.1             0.115  21  0.104  28  0.119  24  0.084   0.095 N  0.570      SignalP-noTM
AJQ95318.1             0.103  34  0.196  19  0.462  14  0.362   0.274 N  0.570      SignalP-noTM
AJQ95319.1             0.181  37  0.134  37  0.192   3  0.128   0.131 N  0.570      SignalP-noTM
AJQ95320.1             0.162  43  0.175  43  0.351  29  0.201   0.187 N  0.570      SignalP-noTM
AJQ95321.1             0.119  47  0.112  65  0.135  57  0.096   0.105 N  0.570      SignalP-noTM
AJQ95322.1             0.153  22  0.196  11  0.559   1  0.358   0.272 N  0.570      SignalP-noTM
AJQ95323.1             0.193  46  0.136  46  0.140  22  0.105   0.121 N  0.570      SignalP-noTM
AJQ95324.1             0.491  21  0.399  21  0.624   3  0.415   0.405 N  0.510      SignalP-TM
AJQ95325.1             0.112  33  0.107  44  0.127  11  0.101   0.104 N  0.570      SignalP-noTM
AJQ95326.1             0.111  38  0.123  20  0.202  12  0.134   0.128 N  0.570      SignalP-noTM
AJQ95327.1             0.142  24  0.121  24  0.181   1  0.109   0.117 N  0.510      SignalP-TM
AJQ95328.1             0.124   9  0.133  12  0.255   8  0.184   0.157 N  0.570      SignalP-noTM
AJQ95329.1             0.128  21  0.109  62  0.141  44  0.083   0.097 N  0.570      SignalP-noTM
AJQ95330.1             0.108  32  0.118  13  0.167   5  0.143   0.127 N  0.510      SignalP-TM
AJQ95331.1             0.215  21  0.141  21  0.230   2  0.125   0.135 N  0.510      SignalP-TM
AJQ95332.1             0.126  32  0.115  32  0.150   2  0.101   0.108 N  0.570      SignalP-noTM
AJQ95333.1             0.109  46  0.149  11  0.289   4  0.227   0.178 N  0.510      SignalP-TM
AJQ95334.1             0.126  18  0.124  32  0.169  15  0.115   0.120 N  0.570      SignalP-noTM
AJQ95335.1             0.108  54  0.101  29  0.127  26  0.076   0.090 N  0.570      SignalP-noTM
AJQ95336.1             0.117  27  0.116  27  0.148  26  0.105   0.111 N  0.570      SignalP-noTM
AJQ95337.1             0.099  10  0.111  11  0.190   2  0.123   0.117 N  0.570      SignalP-noTM
AJQ95338.1             0.166  43  0.151  43  0.244  41  0.104   0.134 N  0.510      SignalP-TM
AJQ95339.1             0.188  24  0.151  24  0.157  14  0.121   0.137 N  0.570      SignalP-noTM
AJQ95340.1             0.110  26  0.103  11  0.186   2  0.101   0.102 N  0.510      SignalP-TM
AJQ95341.1             0.195  23  0.241  23  0.431  15  0.291   0.265 N  0.570      SignalP-noTM
AJQ95342.1             0.119  69  0.133  18  0.213   7  0.165   0.148 N  0.570      SignalP-noTM
AJQ95343.1             0.112  40  0.101  68  0.110   1  0.088   0.095 N  0.570      SignalP-noTM
AJQ95344.1             0.337  19  0.557  19  0.949  12  0.913   0.725 Y  0.570      SignalP-noTM
AJQ95345.1             0.118  28  0.126  11  0.207   2  0.159   0.138 N  0.510      SignalP-TM
AJQ95346.1             0.128  35  0.129  14  0.210   9  0.164   0.146 N  0.570      SignalP-noTM
AJQ95347.1             0.179  25  0.161  25  0.202  23  0.139   0.151 N  0.570      SignalP-noTM
AJQ95348.1             0.163  18  0.136  18  0.212  25  0.100   0.119 N  0.570      SignalP-noTM
AJQ95349.1             0.110  26  0.115  27  0.164   1  0.111   0.113 N  0.570      SignalP-noTM
AJQ95350.1             0.134  40  0.170  40  0.281  39  0.159   0.165 N  0.570      SignalP-noTM
AJQ95351.1             0.143  29  0.108  29  0.134  37  0.078   0.094 N  0.570      SignalP-noTM
AJQ95352.1             0.099  18  0.101  14  0.118  11  0.103   0.102 N  0.570      SignalP-noTM
AJQ95353.1             0.110  36  0.123  29  0.188  22  0.141   0.132 N  0.570      SignalP-noTM
AJQ95354.1             0.112  57  0.112  57  0.140  47  0.104   0.108 N  0.570      SignalP-noTM
AJQ95355.1             0.149  35  0.162  35  0.286   3  0.165   0.163 N  0.510      SignalP-TM
AJQ95356.1             0.244  28  0.362  28  0.683  27  0.413   0.381 N  0.510      SignalP-TM
AJQ95357.1             0.138  23  0.173  23  0.283  11  0.214   0.192 N  0.570      SignalP-noTM
AJQ95358.1             0.112  62  0.113  36  0.143  26  0.107   0.110 N  0.570      SignalP-noTM
AJQ95359.1             0.156  22  0.188  22  0.435   4  0.277   0.230 N  0.570      SignalP-noTM
AJQ95360.1             0.105  21  0.142  11  0.282   1  0.186   0.163 N  0.570      SignalP-noTM
AJQ95361.1             0.115  70  0.104  70  0.108  24  0.090   0.097 N  0.570      SignalP-noTM
AJQ95362.1             0.196  50  0.155  50  0.191  26  0.128   0.142 N  0.570      SignalP-noTM
AJQ95363.1             0.220  26  0.189  26  0.259  25  0.119   0.163 N  0.510      SignalP-TM
AJQ95364.1             0.125  15  0.114  15  0.121  34  0.103   0.109 N  0.570      SignalP-noTM
AJQ95365.1             0.113  38  0.102  38  0.109  37  0.079   0.091 N  0.570      SignalP-noTM
AJQ95366.1             0.126  18  0.137  11  0.257   1  0.187   0.156 N  0.510      SignalP-TM
AJQ95367.1             0.200  31  0.130  11  0.231   1  0.164   0.143 N  0.510      SignalP-TM
AJQ95368.1             0.154  56  0.146  23  0.257  53  0.171   0.158 N  0.570      SignalP-noTM
AJQ95369.1             0.100  49  0.110  15  0.141  10  0.121   0.115 N  0.570      SignalP-noTM
AJQ95370.1             0.108  17  0.114  45  0.148  41  0.099   0.107 N  0.570      SignalP-noTM
AJQ95371.1             0.102  21  0.101  41  0.112  35  0.084   0.093 N  0.570      SignalP-noTM
AJQ95372.1             0.133  27  0.125  20  0.150   7  0.122   0.123 N  0.570      SignalP-noTM
AJQ95373.1             0.141  48  0.108  48  0.132   2  0.091   0.100 N  0.570      SignalP-noTM
AJQ95374.1             0.156  31  0.131  31  0.204   1  0.124   0.128 N  0.570      SignalP-noTM
AJQ95375.1             0.111  25  0.118  11  0.248   1  0.128   0.122 N  0.510      SignalP-TM
AJQ95376.1             0.141  29  0.106  29  0.112   8  0.079   0.093 N  0.570      SignalP-noTM
AJQ95377.1             0.128  47  0.115  47  0.150  45  0.111   0.113 N  0.570      SignalP-noTM
AJQ95378.1             0.117  34  0.103  59  0.121  13  0.084   0.096 N  0.510      SignalP-TM
AJQ95379.1             0.138  32  0.115  32  0.164   7  0.099   0.107 N  0.570      SignalP-noTM
AJQ95380.1             0.152  30  0.126  30  0.137   1  0.091   0.109 N  0.570      SignalP-noTM
AJQ95381.1             0.158  29  0.135  55  0.244  51  0.115   0.126 N  0.570      SignalP-noTM
AJQ95382.1             0.116  37  0.112  37  0.127  70  0.086   0.100 N  0.570      SignalP-noTM
AJQ95383.1             0.162  28  0.133  28  0.174   5  0.132   0.133 N  0.570      SignalP-noTM
AJQ95384.1             0.105  66  0.096  12  0.116  63  0.094   0.095 N  0.510      SignalP-TM
AJQ95385.1             0.117  30  0.169  30  0.398  29  0.199   0.183 N  0.570      SignalP-noTM
AJQ95386.1             0.114  27  0.135  17  0.242  11  0.178   0.155 N  0.570      SignalP-noTM
AJQ95387.1             0.127  24  0.115  24  0.161  43  0.100   0.108 N  0.570      SignalP-noTM
AJQ95388.1             0.103  60  0.113  47  0.148  13  0.116   0.115 N  0.570      SignalP-noTM
AJQ95389.1             0.105  45  0.103  64  0.125  32  0.092   0.098 N  0.570      SignalP-noTM
AJQ95390.1             0.102  55  0.107  36  0.132   9  0.102   0.105 N  0.570      SignalP-noTM
AJQ95391.1             0.219  52  0.154  22  0.318  17  0.203   0.177 N  0.570      SignalP-noTM
AJQ95392.1             0.164  22  0.151  22  0.220  28  0.156   0.153 N  0.570      SignalP-noTM
AJQ95393.1             0.127  21  0.153  11  0.361   1  0.212   0.181 N  0.570      SignalP-noTM
AJQ95394.1             0.099  36  0.099  36  0.103  31  0.081   0.090 N  0.570      SignalP-noTM
AJQ95395.1             0.117  59  0.110  11  0.163   2  0.123   0.116 N  0.570      SignalP-noTM
AJQ95396.1             0.140  21  0.126  11  0.261   3  0.164   0.144 N  0.570      SignalP-noTM
AJQ95397.1             0.202  49  0.145  49  0.138  41  0.096   0.122 N  0.570      SignalP-noTM
AJQ95398.1             0.107   3  0.113  22  0.151  12  0.112   0.112 N  0.570      SignalP-noTM
AJQ95399.1             0.100  40  0.107  22  0.147  11  0.106   0.107 N  0.570      SignalP-noTM
AJQ95400.1             0.138  41  0.117  41  0.156  38  0.100   0.109 N  0.570      SignalP-noTM
AJQ95401.1             0.139  46  0.167  21  0.329  14  0.219   0.187 N  0.510      SignalP-TM
AJQ95402.1             0.763  20  0.760  20  0.886  17  0.756   0.758 Y  0.570      SignalP-noTM
AJQ95403.1             0.106  67  0.105  11  0.122   6  0.111   0.108 N  0.570      SignalP-noTM
AJQ95404.1             0.267  20  0.219  20  0.513   2  0.254   0.232 N  0.510      SignalP-TM
AJQ95405.1             0.106  36  0.101  47  0.115  42  0.084   0.093 N  0.570      SignalP-noTM
AJQ95406.1             0.109  41  0.133  14  0.256   5  0.176   0.153 N  0.570      SignalP-noTM
AJQ95407.1             0.136  18  0.120  18  0.138   2  0.110   0.115 N  0.570      SignalP-noTM
AJQ95408.1             0.125  42  0.152  32  0.319  26  0.160   0.156 N  0.570      SignalP-noTM
AJQ95409.1             0.123  23  0.130  11  0.307   1  0.151   0.138 N  0.510      SignalP-TM
AJQ95410.1             0.103  24  0.103  22  0.128  12  0.088   0.096 N  0.570      SignalP-noTM
AJQ95411.1             0.165  21  0.213  21  0.396   8  0.284   0.239 N  0.510      SignalP-TM
AJQ95412.1             0.168  20  0.140  20  0.198  19  0.107   0.124 N  0.570      SignalP-noTM
AJQ95413.1             0.209  29  0.192  29  0.299  27  0.126   0.168 N  0.510      SignalP-TM
AJQ95414.1             0.165  23  0.376  23  0.909  15  0.857   0.602 Y  0.570      SignalP-noTM
AJQ95415.1             0.114  17  0.147  17  0.292   1  0.198   0.171 N  0.570      SignalP-noTM
AJQ95416.1             0.102  40  0.102  40  0.118  36  0.092   0.098 N  0.570      SignalP-noTM
AJQ95417.1             0.104  41  0.106  29  0.127   8  0.103   0.105 N  0.570      SignalP-noTM
AJQ95418.1             0.882  19  0.870  19  0.905  12  0.851   0.861 Y  0.570      SignalP-noTM
AJQ95419.1             0.104  38  0.195  17  0.524  11  0.366   0.275 N  0.570      SignalP-noTM
AJQ95420.1             0.184  33  0.160  33  0.237   3  0.158   0.159 N  0.570      SignalP-noTM
AJQ95421.1             0.115  30  0.139  12  0.273   5  0.200   0.168 N  0.570      SignalP-noTM
AJQ95422.1             0.230  20  0.471  20  0.979  16  0.951   0.697 Y  0.570      SignalP-noTM
AJQ95423.1             0.112  26  0.108  52  0.136  23  0.094   0.101 N  0.570      SignalP-noTM
AJQ95424.1             0.775  19  0.861  19  0.970  11  0.944   0.900 Y  0.570      SignalP-noTM
AJQ95425.1             0.111  33  0.114  33  0.166  25  0.087   0.104 N  0.510      SignalP-TM
AJQ95426.1             0.544  27  0.300  27  0.256  26  0.139   0.240 N  0.510      SignalP-TM
AJQ95427.1             0.110   7  0.102  57  0.137  46  0.064   0.088 N  0.510      SignalP-TM
AJQ95428.1             0.229  24  0.141  24  0.189   3  0.101   0.122 N  0.570      SignalP-noTM
AJQ95429.1             0.152  43  0.149  43  0.253  38  0.103   0.128 N  0.570      SignalP-noTM
AJQ95430.1             0.110  46  0.104  22  0.127  21  0.096   0.100 N  0.570      SignalP-noTM
AJQ95431.1             0.111  30  0.122  33  0.176  26  0.106   0.114 N  0.570      SignalP-noTM
AJQ95432.1             0.234  20  0.197  20  0.266  17  0.159   0.179 N  0.570      SignalP-noTM
AJQ95433.1             0.148  43  0.112  43  0.131  42  0.089   0.102 N  0.570      SignalP-noTM
AJQ95434.1             0.107  23  0.114  11  0.209   1  0.121   0.117 N  0.570      SignalP-noTM
AJQ95435.1             0.134  29  0.151  11  0.301   8  0.238   0.183 N  0.510      SignalP-TM
AJQ95436.1             0.124  43  0.109  43  0.125   2  0.091   0.101 N  0.570      SignalP-noTM
AJQ95437.1             0.155  36  0.170  36  0.299   4  0.191   0.178 N  0.510      SignalP-TM
AJQ95438.1             0.103  43  0.107  53  0.131  42  0.094   0.101 N  0.570      SignalP-noTM
AJQ95439.1             0.133  42  0.134  40  0.175  38  0.110   0.123 N  0.570      SignalP-noTM
AJQ95440.1             0.160  11  0.131  11  0.201   8  0.111   0.122 N  0.570      SignalP-noTM
AJQ95441.1             0.190  18  0.414  18  0.922  14  0.904   0.644 Y  0.570      SignalP-noTM
AJQ95442.1             0.107  23  0.125  11  0.193   1  0.152   0.138 N  0.570      SignalP-noTM
AJQ95443.1             0.445  22  0.589  22  0.880   4  0.806   0.691 Y  0.570      SignalP-noTM
AJQ95444.1             0.107  19  0.109  35  0.135  25  0.105   0.107 N  0.570      SignalP-noTM
AJQ95445.1             0.108  28  0.104  36  0.117  27  0.087   0.096 N  0.570      SignalP-noTM
AJQ95446.1             0.341  21  0.423  21  0.723  19  0.520   0.459 N  0.510      SignalP-TM
AJQ95447.1             0.339  21  0.518  21  0.905   1  0.795   0.648 Y  0.570      SignalP-noTM
AJQ95448.1             0.370  21  0.552  21  0.919   1  0.829   0.682 Y  0.570      SignalP-noTM
AJQ95449.1             0.281  21  0.464  21  0.898   1  0.776   0.611 Y  0.570      SignalP-noTM
AJQ95450.1             0.388  21  0.558  21  0.908  19  0.805   0.674 Y  0.570      SignalP-noTM
AJQ95451.1             0.133  41  0.132  41  0.167  37  0.106   0.120 N  0.570      SignalP-noTM
AJQ95452.1             0.345  35  0.223  20  0.668  15  0.438   0.325 N  0.570      SignalP-noTM
AJQ95453.1             0.124  21  0.110  21  0.125  13  0.090   0.101 N  0.570      SignalP-noTM
AJQ95454.1             0.105  24  0.097  45  0.105  46  0.082   0.090 N  0.570      SignalP-noTM
AJQ95455.1             0.653  18  0.704  18  0.878  16  0.752   0.726 Y  0.570      SignalP-noTM
AJQ95456.1             0.103  33  0.102  33  0.118  48  0.089   0.096 N  0.570      SignalP-noTM
AJQ95457.1             0.111  64  0.102  64  0.114  41  0.089   0.096 N  0.570      SignalP-noTM
AJQ95458.1             0.167  48  0.160  24  0.244  13  0.180   0.170 N  0.570      SignalP-noTM
AJQ95459.1             0.100  39  0.118  15  0.166   8  0.135   0.126 N  0.570      SignalP-noTM
AJQ95460.1             0.106  32  0.120  32  0.173  12  0.132   0.126 N  0.570      SignalP-noTM
AJQ95461.1             0.103  26  0.129  11  0.225   1  0.162   0.144 N  0.570      SignalP-noTM
AJQ95462.1             0.117  22  0.145  11  0.251   1  0.211   0.176 N  0.570      SignalP-noTM
AJQ95463.1             0.100  31  0.105  31  0.120   3  0.102   0.103 N  0.570      SignalP-noTM
AJQ95464.1             0.126  59  0.115  11  0.238   1  0.120   0.117 N  0.570      SignalP-noTM
AJQ95465.1             0.129  18  0.123  18  0.146  15  0.111   0.117 N  0.570      SignalP-noTM
AJQ95466.1             0.131  30  0.106  30  0.134   9  0.091   0.099 N  0.570      SignalP-noTM
AJQ95467.1             0.102  35  0.105  20  0.135   8  0.100   0.103 N  0.570      SignalP-noTM
AJQ95468.1             0.137  29  0.125  29  0.208   1  0.130   0.128 N  0.570      SignalP-noTM
AJQ95469.1             0.234  37  0.175  37  0.243  33  0.118   0.154 N  0.510      SignalP-TM
AJQ95470.1             0.126  67  0.112  15  0.144   7  0.124   0.118 N  0.570      SignalP-noTM
AJQ95471.1             0.112  19  0.115  55  0.153  51  0.098   0.107 N  0.570      SignalP-noTM
AJQ95472.1             0.105  28  0.102  68  0.106  59  0.086   0.094 N  0.570      SignalP-noTM
AJQ95473.1             0.106  21  0.114  14  0.163  10  0.127   0.120 N  0.570      SignalP-noTM
AJQ95474.1             0.110  69  0.101  69  0.112  22  0.086   0.094 N  0.570      SignalP-noTM
AJQ95475.1             0.116  53  0.106  53  0.109  40  0.084   0.096 N  0.570      SignalP-noTM
AJQ95476.1             0.191  32  0.153  32  0.302   1  0.155   0.154 N  0.570      SignalP-noTM
AJQ95477.1             0.110  56  0.112  11  0.173   1  0.120   0.116 N  0.570      SignalP-noTM
AJQ95478.1             0.132  68  0.126  11  0.255   1  0.145   0.135 N  0.570      SignalP-noTM
AJQ95479.1             0.122  37  0.113  24  0.137  14  0.114   0.113 N  0.570      SignalP-noTM
AJQ95480.1             0.202  40  0.332  22  0.845  11  0.676   0.459 N  0.510      SignalP-TM
AJQ95481.1             0.105  17  0.103  40  0.114  39  0.079   0.091 N  0.570      SignalP-noTM
AJQ95482.1             0.105  18  0.129  18  0.219  22  0.141   0.135 N  0.570      SignalP-noTM
AJQ95483.1             0.114  54  0.120  54  0.223  53  0.106   0.114 N  0.570      SignalP-noTM
AJQ95484.1             0.130  35  0.121  35  0.135  34  0.103   0.113 N  0.570      SignalP-noTM
AJQ95485.1             0.105  29  0.134  22  0.209   1  0.168   0.146 N  0.510      SignalP-TM
AJQ95486.1             0.119  25  0.109  25  0.120  47  0.083   0.096 N  0.570      SignalP-noTM
AJQ95487.1             0.101  37  0.133  11  0.235   5  0.186   0.158 N  0.570      SignalP-noTM
AJQ95488.1             0.127  50  0.120  12  0.196   5  0.145   0.132 N  0.570      SignalP-noTM
AJQ95489.1             0.102  43  0.117  27  0.147  21  0.106   0.112 N  0.570      SignalP-noTM
AJQ95490.1             0.117  17  0.129  17  0.178   2  0.148   0.138 N  0.570      SignalP-noTM
AJQ95491.1             0.110  21  0.129  14  0.225   7  0.165   0.146 N  0.570      SignalP-noTM
AJQ95492.1             0.181  28  0.146  28  0.154  16  0.119   0.134 N  0.570      SignalP-noTM
AJQ95493.1             0.124  27  0.114  27  0.188  25  0.097   0.106 N  0.570      SignalP-noTM
AJQ95494.1             0.114  57  0.110  36  0.135  30  0.088   0.100 N  0.570      SignalP-noTM
AJQ95495.1             0.283  21  0.302  21  0.692   1  0.425   0.360 N  0.570      SignalP-noTM
AJQ95496.1             0.150  50  0.121  12  0.199   5  0.147   0.133 N  0.570      SignalP-noTM
AJQ95497.1             0.103  19  0.115  42  0.146  35  0.098   0.107 N  0.570      SignalP-noTM
AJQ95498.1             0.127  18  0.186  18  0.359   9  0.247   0.215 N  0.570      SignalP-noTM
AJQ95499.1             0.316  21  0.183  21  0.166  20  0.105   0.146 N  0.570      SignalP-noTM
AJQ95500.1             0.124  31  0.114  46  0.144  40  0.100   0.107 N  0.570      SignalP-noTM
AJQ95501.1             0.106  67  0.145  20  0.247  12  0.179   0.158 N  0.510      SignalP-TM
AJQ95502.1             0.132  38  0.164  20  0.344   8  0.245   0.202 N  0.570      SignalP-noTM
AJQ95503.1             0.107  23  0.155  11  0.306   2  0.245   0.188 N  0.510      SignalP-TM
AJQ95504.1             0.180  55  0.211  11  0.518   6  0.456   0.326 N  0.570      SignalP-noTM
AJQ95505.1             0.492  33  0.267  33  0.436   1  0.234   0.252 N  0.570      SignalP-noTM
AJQ95506.1             0.783  22  0.793  22  0.893   2  0.824   0.807 Y  0.570      SignalP-noTM
AJQ95507.1             0.281  21  0.444  21  0.801  17  0.686   0.558 N  0.570      SignalP-noTM
AJQ95508.1             0.297  37  0.240  37  0.361   5  0.195   0.223 N  0.510      SignalP-TM
AJQ95509.1             0.103  33  0.101  12  0.142   4  0.102   0.101 N  0.570      SignalP-noTM
AJQ95510.1             0.149  23  0.256  17  0.594  13  0.521   0.381 N  0.570      SignalP-noTM
AJQ95511.1             0.193  22  0.236  22  0.619   5  0.388   0.308 N  0.570      SignalP-noTM
AJQ95512.1             0.229  18  0.152  18  0.203  44  0.097   0.126 N  0.570      SignalP-noTM
AJQ95513.1             0.131  25  0.114  25  0.120  47  0.086   0.101 N  0.570      SignalP-noTM
AJQ95514.1             0.100  41  0.105  41  0.123  28  0.081   0.094 N  0.570      SignalP-noTM
AJQ95515.1             0.116  18  0.103  69  0.112  68  0.094   0.099 N  0.570      SignalP-noTM
AJQ95516.1             0.109  21  0.122  21  0.208  16  0.133   0.128 N  0.570      SignalP-noTM
AJQ95517.1             0.325  29  0.214  29  0.301   2  0.169   0.193 N  0.570      SignalP-noTM
AJQ95518.1             0.106  40  0.110  11  0.139   3  0.122   0.115 N  0.570      SignalP-noTM
AJQ95519.1             0.112  20  0.110  29  0.137  23  0.090   0.102 N  0.510      SignalP-TM
AJQ95520.1             0.491  20  0.471  20  0.582  14  0.447   0.462 N  0.510      SignalP-TM
AJQ95521.1             0.103  33  0.104  67  0.136   5  0.080   0.095 N  0.510      SignalP-TM
AJQ95522.1             0.236  28  0.169  28  0.199  27  0.129   0.150 N  0.570      SignalP-noTM
AJQ95523.1             0.110  21  0.103  47  0.118  44  0.089   0.096 N  0.570      SignalP-noTM
AJQ95524.1             0.112  27  0.101  69  0.107   2  0.092   0.097 N  0.570      SignalP-noTM
AJQ95525.1             0.156  22  0.216  22  0.427  19  0.256   0.235 N  0.570      SignalP-noTM
AJQ95526.1             0.112  23  0.097  11  0.115   1  0.095   0.096 N  0.570      SignalP-noTM
AJQ95527.1             0.221  22  0.416  20  0.898  16  0.788   0.591 Y  0.570      SignalP-noTM
AJQ95528.1             0.191  53  0.130  53  0.161   9  0.106   0.119 N  0.570      SignalP-noTM
AJQ95529.1             0.106  21  0.126  16  0.184   1  0.150   0.137 N  0.570      SignalP-noTM
AJQ95530.1             0.125  59  0.123  11  0.219   2  0.150   0.135 N  0.570      SignalP-noTM
AJQ95531.1             0.122  54  0.104  69  0.128  59  0.079   0.094 N  0.510      SignalP-TM
AJQ95532.1             0.149  29  0.178  29  0.350   2  0.199   0.185 N  0.510      SignalP-TM
AJQ95533.1             0.104  64  0.108  11  0.153   6  0.124   0.116 N  0.570      SignalP-noTM
AJQ95534.1             0.114  23  0.092  16  0.099   6  0.078   0.087 N  0.510      SignalP-TM
AJQ95535.1             0.493  36  0.550  36  0.694  27  0.422   0.503 N  0.510      SignalP-TM
AJQ95536.1             0.099  31  0.102  31  0.159   1  0.095   0.099 N  0.510      SignalP-TM
AJQ95537.1             0.421  22  0.302  22  0.607  21  0.211   0.259 N  0.570      SignalP-noTM
AJQ95538.1             0.187  25  0.234  25  0.455  22  0.307   0.268 N  0.570      SignalP-noTM
AJQ95539.1             0.140  22  0.173  22  0.309   7  0.232   0.201 N  0.570      SignalP-noTM
AJQ95540.1             0.610  20  0.740  20  0.936  18  0.893   0.812 Y  0.570      SignalP-noTM
AJQ95541.1             0.118  28  0.116  28  0.153   9  0.105   0.111 N  0.570      SignalP-noTM
AJQ95542.1             0.115  24  0.129  11  0.231   1  0.161   0.144 N  0.570      SignalP-noTM
AJQ95543.1             0.113  26  0.200  11  0.465   1  0.402   0.295 N  0.570      SignalP-noTM
AJQ95544.1             0.119  18  0.129  45  0.216   2  0.125   0.127 N  0.570      SignalP-noTM
AJQ95545.1             0.111  21  0.097  41  0.101  37  0.082   0.090 N  0.570      SignalP-noTM
AJQ95546.1             0.104  22  0.090  40  0.112  37  0.060   0.079 N  0.510      SignalP-TM
AJQ95547.1             0.104  19  0.096  52  0.103  28  0.082   0.090 N  0.570      SignalP-noTM
AJQ95548.1             0.147  26  0.137  26  0.259  23  0.125   0.132 N  0.510      SignalP-TM
AJQ95549.1             0.483  24  0.637  24  0.923   9  0.866   0.745 Y  0.570      SignalP-noTM
AJQ95550.1             0.121  50  0.117  50  0.127  38  0.095   0.109 N  0.510      SignalP-TM
AJQ95551.1             0.766  23  0.841  23  0.948  14  0.883   0.861 Y  0.570      SignalP-noTM
AJQ95552.1             0.235  43  0.161  43  0.289   2  0.161   0.161 N  0.570      SignalP-noTM
AJQ95553.1             0.107  31  0.111  42  0.136   7  0.109   0.110 N  0.570      SignalP-noTM
AJQ95554.1             0.156  34  0.176  34  0.362   1  0.226   0.199 N  0.570      SignalP-noTM
AJQ95555.1             0.106  30  0.103  70  0.113  47  0.085   0.094 N  0.570      SignalP-noTM
AJQ95556.1             0.130  23  0.146  23  0.227  16  0.164   0.154 N  0.570      SignalP-noTM
AJQ95557.1             0.873  24  0.862  24  0.953  20  0.834   0.849 Y  0.570      SignalP-noTM
AJQ95558.1             0.176  46  0.126  21  0.134  19  0.111   0.121 N  0.510      SignalP-TM
AJQ95559.1             0.150  47  0.164  45  0.251  43  0.168   0.166 N  0.510      SignalP-TM
AJQ95560.1             0.114  25  0.111  25  0.137  53  0.106   0.109 N  0.570      SignalP-noTM
AJQ95561.1             0.143  30  0.211  11  0.620   3  0.455   0.326 N  0.570      SignalP-noTM
AJQ95562.1             0.324  22  0.561  22  0.981  12  0.965   0.751 Y  0.570      SignalP-noTM
AJQ95563.1             0.716  34  0.476  34  0.495  32  0.241   0.389 N  0.510      SignalP-TM
AJQ95564.1             0.137  22  0.148  22  0.237   1  0.176   0.158 N  0.510      SignalP-TM
AJQ95565.1             0.104  48  0.107  70  0.120  61  0.092   0.100 N  0.570      SignalP-noTM
AJQ95566.1             0.149  19  0.134  19  0.168  10  0.116   0.127 N  0.510      SignalP-TM
AJQ95567.1             0.146  55  0.135  27  0.219  17  0.134   0.134 N  0.570      SignalP-noTM
AJQ95568.1             0.101   7  0.141  11  0.261   3  0.207   0.172 N  0.570      SignalP-noTM
AJQ95569.1             0.188  36  0.326  36  0.780  32  0.445   0.382 N  0.570      SignalP-noTM
AJQ95570.1             0.113  47  0.111  49  0.148  46  0.107   0.109 N  0.570      SignalP-noTM
AJQ95571.1             0.182  37  0.207  37  0.339  31  0.178   0.196 N  0.510      SignalP-TM
AJQ95572.1             0.118  36  0.122  11  0.184   6  0.157   0.134 N  0.510      SignalP-TM
AJQ95573.1             0.704  21  0.806  21  0.951  18  0.912   0.856 Y  0.570      SignalP-noTM
AJQ95574.1             0.124  23  0.132  23  0.172  11  0.135   0.133 N  0.570      SignalP-noTM
AJQ95575.1             0.114  54  0.119  54  0.210  53  0.103   0.112 N  0.570      SignalP-noTM
AJQ95576.1             0.114  24  0.105  65  0.120  21  0.094   0.100 N  0.570      SignalP-noTM
AJQ95577.1             0.158  27  0.164  27  0.338   1  0.180   0.172 N  0.570      SignalP-noTM
AJQ95578.1             0.100  34  0.147  11  0.282   1  0.212   0.178 N  0.570      SignalP-noTM
AJQ95579.1             0.117  55  0.102  69  0.114  61  0.081   0.092 N  0.570      SignalP-noTM
AJQ95580.1             0.109  44  0.106  44  0.127  37  0.093   0.100 N  0.570      SignalP-noTM
AJQ95581.1             0.109  36  0.234  31  0.681  21  0.374   0.300 N  0.570      SignalP-noTM
AJQ95582.1             0.134  50  0.111  50  0.133   5  0.102   0.107 N  0.570      SignalP-noTM
AJQ95583.1             0.136  40  0.110  40  0.126   1  0.093   0.102 N  0.570      SignalP-noTM
AJQ95584.1             0.104  32  0.101  32  0.128   4  0.096   0.099 N  0.570      SignalP-noTM
AJQ95585.1             0.111  38  0.100  53  0.108  48  0.081   0.091 N  0.570      SignalP-noTM
AJQ95586.1             0.109  37  0.126  12  0.205   5  0.158   0.141 N  0.570      SignalP-noTM
AJQ95587.1             0.100  31  0.107  40  0.123  37  0.101   0.104 N  0.570      SignalP-noTM
AJQ95588.1             0.117  17  0.127  17  0.173  15  0.144   0.135 N  0.570      SignalP-noTM
AJQ95589.1             0.108  20  0.125  13  0.213   6  0.159   0.141 N  0.570      SignalP-noTM
AJQ95590.1             0.164  35  0.115  35  0.113  67  0.077   0.097 N  0.570      SignalP-noTM
AJQ95591.1             0.108  40  0.102  62  0.134   7  0.095   0.099 N  0.570      SignalP-noTM
AJQ95592.1             0.109  37  0.126  12  0.205   5  0.158   0.141 N  0.570      SignalP-noTM
AJQ95593.1             0.125  28  0.126  32  0.192  25  0.132   0.129 N  0.570      SignalP-noTM
AJQ95594.1             0.125  50  0.120  12  0.195   5  0.145   0.132 N  0.570      SignalP-noTM
AJQ95595.1             0.120  24  0.181  24  0.384  11  0.270   0.223 N  0.570      SignalP-noTM
AJQ95596.1             0.117  40  0.114  19  0.170  12  0.119   0.116 N  0.570      SignalP-noTM
AJQ95597.1             0.101  62  0.114  11  0.169   1  0.128   0.119 N  0.510      SignalP-TM
AJQ95598.1             0.130  46  0.134  46  0.234  45  0.117   0.126 N  0.570      SignalP-noTM
AJQ95599.1             0.124  41  0.111  25  0.137  11  0.109   0.110 N  0.570      SignalP-noTM
AJQ95600.1             0.107  59  0.111  41  0.161  53  0.092   0.102 N  0.570      SignalP-noTM
AJQ95601.1             0.133  22  0.116  22  0.168   1  0.111   0.113 N  0.570      SignalP-noTM
AJQ95602.1             0.157  18  0.143  18  0.233   3  0.155   0.149 N  0.570      SignalP-noTM
AJQ95603.1             0.106   7  0.105  32  0.119  22  0.087   0.096 N  0.570      SignalP-noTM
AJQ95604.1             0.110  21  0.098  49  0.100  49  0.076   0.088 N  0.570      SignalP-noTM
AJQ95605.1             0.108  22  0.129  21  0.242  10  0.141   0.135 N  0.570      SignalP-noTM
AJQ95606.1             0.121  54  0.109  54  0.114  44  0.090   0.100 N  0.570      SignalP-noTM
AJQ95607.1             0.116  25  0.153  12  0.308   4  0.239   0.194 N  0.570      SignalP-noTM
AJQ95608.1             0.101  39  0.110  22  0.140  11  0.113   0.111 N  0.570      SignalP-noTM
AJQ95609.1             0.108  36  0.113  37  0.160  34  0.101   0.107 N  0.570      SignalP-noTM
AJQ95610.1             0.118  60  0.119  30  0.144  42  0.106   0.113 N  0.570      SignalP-noTM
AJQ95611.1             0.769  23  0.858  23  0.971  20  0.947   0.900 Y  0.570      SignalP-noTM
AJQ95612.1             0.268  26  0.222  26  0.530   2  0.253   0.233 N  0.510      SignalP-TM
AJQ95613.1             0.103  30  0.094  38  0.105  14  0.082   0.089 N  0.570      SignalP-noTM
AJQ95614.1             0.101  27  0.151  11  0.272   2  0.226   0.186 N  0.570      SignalP-noTM
AJQ95615.1             0.108  23  0.105  23  0.119  18  0.085   0.095 N  0.570      SignalP-noTM
AJQ95616.1             0.266  21  0.420  21  0.861  10  0.693   0.548 N  0.570      SignalP-noTM
AJQ95617.1             0.112  45  0.102  53  0.123  44  0.074   0.089 N  0.570      SignalP-noTM
AJQ95618.1             0.109  23  0.105  53  0.118  14  0.098   0.102 N  0.570      SignalP-noTM
AJQ95619.1             0.110  55  0.099  55  0.105  70  0.084   0.092 N  0.570      SignalP-noTM
AJQ95620.1             0.819  28  0.794  28  0.904  23  0.726   0.762 Y  0.570      SignalP-noTM
AJQ95621.1             0.100  54  0.106  68  0.119  58  0.092   0.099 N  0.570      SignalP-noTM
AJQ95622.1             0.131  57  0.136  57  0.233  49  0.107   0.122 N  0.570      SignalP-noTM
AJQ95623.1             0.179  38  0.140  11  0.303   1  0.187   0.162 N  0.570      SignalP-noTM
AJQ95624.1             0.180  19  0.178  19  0.326  18  0.185   0.181 N  0.570      SignalP-noTM
AJQ95625.1             0.108  51  0.108  33  0.140  30  0.107   0.107 N  0.510      SignalP-TM
AJQ95626.1             0.102  34  0.121  11  0.179   1  0.147   0.133 N  0.570      SignalP-noTM
AJQ95627.1             0.104  26  0.114  68  0.172  67  0.089   0.105 N  0.510      SignalP-TM
AJQ95628.1             0.306  31  0.195  31  0.209   1  0.140   0.169 N  0.570      SignalP-noTM
AJQ95629.1             0.106  22  0.098  54  0.110  44  0.080   0.089 N  0.570      SignalP-noTM
AJQ95630.1             0.113  34  0.135  44  0.215  42  0.132   0.134 N  0.570      SignalP-noTM
AJQ95631.1             0.131  48  0.130  48  0.240  47  0.094   0.114 N  0.570      SignalP-noTM
AJQ95632.1             0.110  30  0.110  30  0.139  13  0.112   0.111 N  0.570      SignalP-noTM
AJQ95633.1             0.106  59  0.126  49  0.223  42  0.111   0.119 N  0.570      SignalP-noTM
AJQ95634.1             0.200  15  0.251  15  0.568   1  0.349   0.297 N  0.570      SignalP-noTM
AJQ95635.1             0.104  48  0.119  11  0.196   3  0.140   0.129 N  0.570      SignalP-noTM
AJQ95636.1             0.101  30  0.137  11  0.218   8  0.196   0.159 N  0.510      SignalP-TM
AJQ95637.1             0.106  40  0.099  19  0.147   2  0.096   0.098 N  0.510      SignalP-TM
AJQ95638.1             0.525  19  0.634  19  0.863  18  0.772   0.699 Y  0.570      SignalP-noTM
AJQ95639.1             0.133  25  0.112  25  0.111  24  0.094   0.104 N  0.570      SignalP-noTM
AJQ95640.1             0.114  38  0.157  18  0.293  11  0.194   0.174 N  0.570      SignalP-noTM
AJQ95641.1             0.149  23  0.225  23  0.487  15  0.346   0.282 N  0.570      SignalP-noTM
AJQ95642.1             0.247  65  0.157  65  0.220   1  0.109   0.134 N  0.570      SignalP-noTM
AJQ95643.1             0.123  46  0.103  26  0.124  16  0.091   0.098 N  0.570      SignalP-noTM
AJQ95644.1             0.113  31  0.118  11  0.204   1  0.133   0.125 N  0.570      SignalP-noTM
AJQ95645.1             0.105  32  0.109  19  0.129  10  0.115   0.111 N  0.570      SignalP-noTM
AJQ95646.1             0.119  34  0.104  52  0.119  46  0.085   0.095 N  0.570      SignalP-noTM
AJQ95647.1             0.165  24  0.121  24  0.120  50  0.087   0.105 N  0.570      SignalP-noTM
AJQ95648.1             0.241  36  0.192  36  0.206   8  0.138   0.166 N  0.570      SignalP-noTM
AJQ95649.1             0.165  26  0.117  26  0.149   8  0.105   0.112 N  0.510      SignalP-TM
AJQ95650.1             0.203  20  0.190  20  0.366  11  0.191   0.190 N  0.570      SignalP-noTM
AJQ95651.1             0.121  20  0.162  11  0.378   1  0.249   0.203 N  0.570      SignalP-noTM
AJQ95652.1             0.104  49  0.120  37  0.175  43  0.101   0.111 N  0.570      SignalP-noTM
AJQ95653.1             0.169  32  0.181  32  0.273  25  0.153   0.170 N  0.510      SignalP-TM
AJQ95654.1             0.181  43  0.131  30  0.255   9  0.141   0.136 N  0.570      SignalP-noTM
AJQ95655.1             0.104  18  0.112  14  0.146  25  0.128   0.118 N  0.510      SignalP-TM
AJQ95656.1             0.126  30  0.160  11  0.304   5  0.254   0.204 N  0.570      SignalP-noTM
AJQ95657.1             0.205  20  0.280  20  0.567  10  0.373   0.324 N  0.570      SignalP-noTM
AJQ95658.1             0.117  55  0.102  69  0.115  61  0.080   0.092 N  0.570      SignalP-noTM
AJQ95659.1             0.138  20  0.161  20  0.283   1  0.195   0.173 N  0.510      SignalP-TM
AJQ95660.1             0.106  39  0.103  12  0.125  11  0.109   0.106 N  0.570      SignalP-noTM
AJQ95661.1             0.103  21  0.089  11  0.110   8  0.083   0.087 N  0.510      SignalP-TM
AJQ95662.1             0.130  26  0.112  26  0.125  17  0.089   0.101 N  0.570      SignalP-noTM
AJQ95663.1             0.101  30  0.129  11  0.220   3  0.178   0.152 N  0.570      SignalP-noTM
AJQ95664.1             0.121  45  0.107  45  0.127   6  0.096   0.101 N  0.570      SignalP-noTM
AJQ95665.1             0.115  37  0.116  37  0.152  35  0.103   0.110 N  0.570      SignalP-noTM
AJQ95666.1             0.114  43  0.108  65  0.122  55  0.094   0.101 N  0.570      SignalP-noTM
AJQ95667.1             0.107  21  0.103  19  0.111  13  0.101   0.102 N  0.570      SignalP-noTM
AJQ95668.1             0.120  29  0.172  11  0.439   2  0.285   0.225 N  0.570      SignalP-noTM
AJQ95669.1             0.251  21  0.222  21  0.278  19  0.184   0.204 N  0.570      SignalP-noTM
AJQ95670.1             0.127  21  0.115  37  0.137  30  0.088   0.103 N  0.570      SignalP-noTM
AJQ95671.1             0.115  32  0.140  17  0.283   9  0.164   0.152 N  0.570      SignalP-noTM
AJQ95672.1             0.258  34  0.254  34  0.377  25  0.205   0.236 N  0.510      SignalP-TM
AJQ95673.1             0.319  27  0.244  27  0.372   1  0.200   0.223 N  0.570      SignalP-noTM
AJQ95674.1             0.128  55  0.181  49  0.560  46  0.176   0.179 N  0.570      SignalP-noTM
AJQ95675.1             0.108  30  0.131  13  0.190   3  0.168   0.148 N  0.570      SignalP-noTM
AJQ95676.1             0.110  21  0.106  65  0.121   2  0.097   0.101 N  0.570      SignalP-noTM
AJQ95677.1             0.158  62  0.124  62  0.219  39  0.094   0.110 N  0.570      SignalP-noTM
AJQ95678.1             0.146  65  0.136  29  0.185  18  0.141   0.138 N  0.570      SignalP-noTM
AJQ95679.1             0.103  53  0.117  11  0.164   7  0.141   0.126 N  0.510      SignalP-TM
AJQ95680.1             0.149  25  0.113  25  0.120  24  0.074   0.095 N  0.570      SignalP-noTM
AJQ95681.1             0.104  23  0.142  11  0.332   1  0.185   0.162 N  0.570      SignalP-noTM
AJQ95682.1             0.126  27  0.164  27  0.278   8  0.218   0.189 N  0.570      SignalP-noTM
AJQ95683.1             0.108  24  0.138  11  0.313   1  0.174   0.155 N  0.570      SignalP-noTM
AJQ95684.1             0.102  32  0.098  32  0.108   1  0.092   0.095 N  0.570      SignalP-noTM
AJQ95685.1             0.182  46  0.200  34  0.429  17  0.278   0.237 N  0.570      SignalP-noTM
AJQ95686.1             0.165  22  0.135  22  0.223   1  0.119   0.127 N  0.570      SignalP-noTM
AJQ95687.1             0.150  67  0.121  67  0.161   3  0.100   0.111 N  0.570      SignalP-noTM
AJQ95688.1             0.121  28  0.117  28  0.149  35  0.103   0.110 N  0.570      SignalP-noTM
AJQ95689.1             0.118  18  0.158  18  0.290   6  0.215   0.185 N  0.570      SignalP-noTM
AJQ95690.1             0.150  26  0.142  11  0.375   1  0.178   0.159 N  0.570      SignalP-noTM
AJQ95691.1             0.102  58  0.130  11  0.218   5  0.177   0.152 N  0.570      SignalP-noTM
AJQ95692.1             0.181  21  0.307  21  0.741  18  0.516   0.405 N  0.570      SignalP-noTM
AJQ95693.1             0.110  23  0.115  11  0.205   2  0.130   0.122 N  0.570      SignalP-noTM
AJQ95694.1             0.165  37  0.144  19  0.222  11  0.135   0.140 N  0.570      SignalP-noTM
AJQ95695.1             0.121  29  0.168  11  0.392   3  0.285   0.223 N  0.570      SignalP-noTM
AJQ95696.1             0.105  26  0.175  11  0.454   2  0.282   0.225 N  0.570      SignalP-noTM
AJQ95697.1             0.201  27  0.199  27  0.459   1  0.245   0.221 N  0.570      SignalP-noTM
AJQ95698.1             0.373  28  0.256  28  0.350   7  0.203   0.236 N  0.510      SignalP-TM
AJQ95699.1             0.803  25  0.817  25  0.948  15  0.859   0.837 Y  0.570      SignalP-noTM
AJQ95700.1             0.104  46  0.108  11  0.147   4  0.117   0.113 N  0.570      SignalP-noTM
AJQ95701.1             0.106  34  0.133  17  0.241   9  0.159   0.145 N  0.570      SignalP-noTM
AJQ95702.1             0.114  36  0.122  11  0.178   1  0.152   0.133 N  0.510      SignalP-TM
AJQ95703.1             0.167  25  0.155  25  0.202  29  0.142   0.149 N  0.570      SignalP-noTM
AJQ95704.1             0.178  36  0.135  36  0.180  27  0.107   0.122 N  0.570      SignalP-noTM
AJQ95705.1             0.103  35  0.101  35  0.108  37  0.090   0.096 N  0.570      SignalP-noTM
AJQ95706.1             0.117  30  0.163  11  0.385   4  0.264   0.210 N  0.570      SignalP-noTM
AJQ95707.1             0.112  69  0.098  69  0.102   6  0.085   0.092 N  0.570      SignalP-noTM
AJQ95708.1             0.107  13  0.103  70  0.115  22  0.091   0.097 N  0.570      SignalP-noTM
AJQ95709.1             0.123  23  0.194  11  0.536   1  0.374   0.279 N  0.570      SignalP-noTM
AJQ95710.1             0.110  55  0.135  12  0.260   6  0.190   0.161 N  0.570      SignalP-noTM
AJQ95711.1             0.109  34  0.174  22  0.433  17  0.278   0.213 N  0.510      SignalP-TM
AJQ95712.1             0.101  25  0.105  43  0.128  36  0.095   0.100 N  0.570      SignalP-noTM
AJQ95713.1             0.112  60  0.124  40  0.217  32  0.137   0.129 N  0.510      SignalP-TM
AJQ95714.1             0.120  64  0.115  35  0.144  39  0.106   0.111 N  0.570      SignalP-noTM
AJQ95715.1             0.659  26  0.764  26  0.946  15  0.900   0.828 Y  0.570      SignalP-noTM
AJQ95716.1             0.112  28  0.156  11  0.319   1  0.241   0.187 N  0.510      SignalP-TM
AJQ95717.1             0.115  24  0.121  44  0.196  34  0.116   0.118 N  0.570      SignalP-noTM
AJQ95718.1             0.128  23  0.147  11  0.278   1  0.214   0.179 N  0.570      SignalP-noTM
AJQ95719.1             0.113  32  0.118  32  0.168  10  0.123   0.120 N  0.570      SignalP-noTM
AJQ95720.1             0.153  47  0.158  11  0.334   2  0.243   0.197 N  0.570      SignalP-noTM
AJQ95721.1             0.112  24  0.151  14  0.290   4  0.222   0.184 N  0.570      SignalP-noTM
AJQ95722.1             0.146  20  0.110  20  0.117  18  0.082   0.097 N  0.570      SignalP-noTM
AJQ95723.1             0.129  51  0.143  12  0.275   4  0.212   0.175 N  0.570      SignalP-noTM
AJQ95724.1             0.117  29  0.150  32  0.268  25  0.183   0.166 N  0.570      SignalP-noTM
AJQ95725.1             0.168  22  0.150  22  0.168   1  0.135   0.143 N  0.570      SignalP-noTM
AJQ95726.1             0.200  37  0.149  37  0.184  36  0.098   0.125 N  0.570      SignalP-noTM
AJQ95727.1             0.143  38  0.146  11  0.286   5  0.229   0.185 N  0.570      SignalP-noTM
AJQ95728.1             0.125  34  0.169  15  0.350  14  0.293   0.227 N  0.570      SignalP-noTM
AJQ95729.1             0.152  31  0.122  45  0.122  62  0.095   0.109 N  0.570      SignalP-noTM
AJQ95730.1             0.120  21  0.162  13  0.330   4  0.269   0.213 N  0.570      SignalP-noTM
AJQ95731.1             0.113  40  0.104  52  0.113  45  0.085   0.095 N  0.570      SignalP-noTM
AJQ95732.1             0.158  43  0.153  11  0.289   8  0.248   0.188 N  0.510      SignalP-TM
AJQ95733.1             0.746  24  0.829  24  0.968  17  0.922   0.873 Y  0.570      SignalP-noTM
AJQ95734.1             0.104  21  0.128  11  0.230   1  0.156   0.141 N  0.570      SignalP-noTM
AJQ95735.1             0.213  26  0.154  26  0.224   1  0.128   0.145 N  0.510      SignalP-TM
AJQ95736.1             0.195  49  0.201  49  0.262  40  0.162   0.182 N  0.570      SignalP-noTM
AJQ95737.1             0.100  30  0.111  30  0.141  23  0.114   0.112 N  0.570      SignalP-noTM
AJQ95738.1             0.115  21  0.228  11  0.690   2  0.500   0.356 N  0.570      SignalP-noTM
AJQ95739.1             0.139  18  0.109  36  0.118  57  0.083   0.096 N  0.570      SignalP-noTM
AJQ95740.1             0.202  26  0.136  26  0.149  39  0.093   0.115 N  0.570      SignalP-noTM
AJQ95741.1             0.121  29  0.140  11  0.231   2  0.197   0.167 N  0.570      SignalP-noTM
AJQ95742.1             0.168  31  0.155  31  0.222   1  0.173   0.163 N  0.570      SignalP-noTM
AJQ95743.1             0.241  36  0.157  36  0.220   5  0.139   0.150 N  0.510      SignalP-TM
AJQ95744.1             0.107  38  0.109  11  0.165  36  0.122   0.114 N  0.510      SignalP-TM
AJQ95745.1             0.154  16  0.129  16  0.131   5  0.104   0.117 N  0.570      SignalP-noTM
AJQ95746.1             0.138  43  0.166  31  0.371  19  0.252   0.206 N  0.570      SignalP-noTM
AJQ95747.1             0.159  31  0.174  31  0.269  16  0.192   0.182 N  0.570      SignalP-noTM
AJQ95748.1             0.120  48  0.113  22  0.144  15  0.117   0.115 N  0.570      SignalP-noTM
AJQ95749.1             0.100  39  0.114  25  0.172   1  0.128   0.121 N  0.570      SignalP-noTM
AJQ95750.1             0.106  67  0.142  20  0.260  19  0.177   0.155 N  0.510      SignalP-TM
AJQ95751.1             0.159  47  0.131  21  0.225   1  0.139   0.135 N  0.570      SignalP-noTM
AJQ95752.1             0.135  38  0.165  20  0.348   8  0.249   0.205 N  0.570      SignalP-noTM
AJQ95753.1             0.355  25  0.217  25  0.208   3  0.136   0.179 N  0.570      SignalP-noTM
AJQ95754.1             0.215  33  0.180  24  0.312  14  0.209   0.194 N  0.570      SignalP-noTM
AJQ95755.1             0.166  36  0.167  16  0.428  14  0.258   0.200 N  0.510      SignalP-TM
AJQ95756.1             0.134  20  0.126  20  0.167  64  0.117   0.123 N  0.510      SignalP-TM
AJQ95757.1             0.127  45  0.113  12  0.162  11  0.133   0.121 N  0.510      SignalP-TM
AJQ95758.1             0.117  55  0.102  69  0.115  61  0.080   0.092 N  0.570      SignalP-noTM
AJQ95759.1             0.125  57  0.111  57  0.136  30  0.090   0.101 N  0.570      SignalP-noTM
AJQ95760.1             0.172  43  0.214  11  0.683   1  0.421   0.311 N  0.570      SignalP-noTM
AJQ95761.1             0.114  54  0.120  54  0.220  53  0.103   0.112 N  0.570      SignalP-noTM
AJQ95762.1             0.105  34  0.112  18  0.177  15  0.128   0.118 N  0.510      SignalP-TM
AJQ95763.1             0.223  22  0.169  22  0.190  11  0.128   0.150 N  0.570      SignalP-noTM
AJQ95764.1             0.108  32  0.091  32  0.106  27  0.066   0.082 N  0.510      SignalP-TM
AJQ95765.1             0.103  20  0.132  11  0.229   3  0.174   0.147 N  0.510      SignalP-TM
AJQ95766.1             0.211  59  0.149  11  0.250   6  0.224   0.184 N  0.570      SignalP-noTM
AJQ95767.1             0.103  65  0.101  32  0.136   6  0.095   0.098 N  0.570      SignalP-noTM
AJQ95768.1             0.132  38  0.120  38  0.138  36  0.100   0.112 N  0.510      SignalP-TM
AJQ95769.1             0.132  32  0.115  12  0.168   5  0.139   0.124 N  0.510      SignalP-TM
AJQ95770.1             0.200  37  0.106  19  0.132  17  0.113   0.108 N  0.510      SignalP-TM
AJQ95771.1             0.122  17  0.120  17  0.167   6  0.119   0.119 N  0.570      SignalP-noTM
AJQ95772.1             0.133  36  0.226  23  0.691  18  0.339   0.279 N  0.570      SignalP-noTM
AJQ95773.1             0.128  66  0.109  19  0.190   9  0.099   0.104 N  0.570      SignalP-noTM
AJQ95774.1             0.143  26  0.116  26  0.171   2  0.105   0.110 N  0.570      SignalP-noTM
AJQ95775.1             0.145  47  0.149  47  0.254  44  0.091   0.122 N  0.570      SignalP-noTM
AJQ95776.1             0.135  21  0.128  58  0.195  53  0.112   0.121 N  0.570      SignalP-noTM
AJQ95777.1             0.207  26  0.317  26  0.867   3  0.622   0.460 N  0.570      SignalP-noTM
AJQ95778.1             0.119  50  0.105  50  0.118  11  0.086   0.096 N  0.570      SignalP-noTM
AJQ95779.1             0.147  19  0.109  62  0.127  25  0.092   0.101 N  0.570      SignalP-noTM
AJQ95780.1             0.169  24  0.170  24  0.372   5  0.224   0.195 N  0.570      SignalP-noTM
AJQ95781.1             0.153  23  0.123  23  0.128  21  0.086   0.106 N  0.570      SignalP-noTM
AJQ95782.1             0.219  27  0.175  27  0.220  23  0.136   0.156 N  0.570      SignalP-noTM
AJQ95783.1             0.210  36  0.147  36  0.127   3  0.102   0.126 N  0.570      SignalP-noTM
AJQ95784.1             0.569  49  0.332  49  0.281  33  0.171   0.272 N  0.510      SignalP-TM
AJQ95785.1             0.162  22  0.241  22  0.652  17  0.296   0.267 N  0.570      SignalP-noTM
AJQ95786.1             0.121  31  0.118  51  0.171  50  0.096   0.108 N  0.570      SignalP-noTM
AJQ95787.1             0.132  37  0.139  37  0.338  35  0.127   0.133 N  0.570      SignalP-noTM
AJQ95788.1             0.106  53  0.099  53  0.101  57  0.073   0.087 N  0.570      SignalP-noTM
AJQ95789.1             0.103  60  0.103  12  0.124   1  0.106   0.105 N  0.570      SignalP-noTM
AJQ95790.1             0.105  34  0.104  34  0.119  32  0.086   0.096 N  0.570      SignalP-noTM
AJQ95791.1             0.142  70  0.206  11  0.585  23  0.424   0.309 N  0.570      SignalP-noTM
AJQ95792.1             0.101  42  0.116  27  0.147  20  0.105   0.111 N  0.570      SignalP-noTM
AJQ95793.1             0.495  23  0.637  23  0.907  21  0.746   0.688 Y  0.570      SignalP-noTM
AJQ95794.1             0.113  33  0.188  11  0.482   1  0.346   0.262 N  0.570      SignalP-noTM
AJQ95795.1             0.120  35  0.104  35  0.110  58  0.080   0.093 N  0.570      SignalP-noTM
AJQ95796.1             0.113  40  0.105  70  0.119  52  0.093   0.099 N  0.570      SignalP-noTM
AJQ95797.1             0.106  13  0.104  39  0.118  30  0.090   0.097 N  0.570      SignalP-noTM
AJQ95798.1             0.104  15  0.108  38  0.132   1  0.104   0.106 N  0.570      SignalP-noTM
AJQ95799.1             0.222  45  0.195  45  0.320  42  0.097   0.149 N  0.570      SignalP-noTM
AJQ95800.1             0.109  24  0.159  30  0.340   4  0.235   0.194 N  0.570      SignalP-noTM
AJQ95801.1             0.099  17  0.096  46  0.123   5  0.070   0.086 N  0.510      SignalP-TM
AJQ95802.1             0.143  62  0.110  62  0.109  32  0.087   0.099 N  0.570      SignalP-noTM
AJQ95803.1             0.122  23  0.211  11  0.642   1  0.429   0.292 N  0.510      SignalP-TM
AJQ95804.1             0.123  31  0.110  31  0.154   1  0.103   0.107 N  0.570      SignalP-noTM
AJQ95805.1             0.107  21  0.108  21  0.120  14  0.101   0.105 N  0.570      SignalP-noTM
AJQ95806.1             0.120  33  0.202  17  0.532  11  0.384   0.288 N  0.570      SignalP-noTM
AJQ95807.1             0.159  37  0.123  37  0.145  12  0.099   0.112 N  0.570      SignalP-noTM
AJQ95808.1             0.209  14  0.158  14  0.250   1  0.129   0.147 N  0.510      SignalP-TM
AJQ95809.1             0.110  20  0.151  11  0.333   1  0.218   0.176 N  0.510      SignalP-TM
AJQ95810.1             0.104  21  0.110  40  0.130  37  0.102   0.106 N  0.570      SignalP-noTM
AJQ95811.1             0.109  31  0.112  11  0.159   1  0.122   0.117 N  0.570      SignalP-noTM
AJQ95812.1             0.276  29  0.453  23  0.941   2  0.869   0.648 Y  0.570      SignalP-noTM
AJQ95813.1             0.114  52  0.111  12  0.150   2  0.123   0.117 N  0.570      SignalP-noTM
AJQ95814.1             0.246  28  0.170  28  0.154  20  0.106   0.140 N  0.570      SignalP-noTM
AJQ95815.1             0.175  47  0.137  47  0.152  31  0.108   0.123 N  0.570      SignalP-noTM
AJQ95816.1             0.275  23  0.152  23  0.131  22  0.075   0.116 N  0.570      SignalP-noTM
AJQ95817.1             0.120  30  0.112  11  0.155   2  0.126   0.119 N  0.570      SignalP-noTM
AJQ95818.1             0.114  35  0.127  35  0.193  31  0.133   0.130 N  0.570      SignalP-noTM
AJQ95819.1             0.104  25  0.103  28  0.119  43  0.092   0.098 N  0.570      SignalP-noTM
AJQ95820.1             0.103  60  0.121  15  0.185   5  0.144   0.132 N  0.570      SignalP-noTM
AJQ95821.1             0.133  41  0.137  41  0.260   2  0.127   0.133 N  0.510      SignalP-TM
AJQ95822.1             0.124  52  0.137  52  0.269  44  0.122   0.130 N  0.570      SignalP-noTM
AJQ95823.1             0.100  31  0.100  12  0.140   4  0.103   0.101 N  0.570      SignalP-noTM
AJQ95824.1             0.212  24  0.151  24  0.149   1  0.107   0.130 N  0.570      SignalP-noTM
AJQ95825.1             0.147  23  0.137  23  0.187   2  0.136   0.136 N  0.570      SignalP-noTM
AJQ95826.1             0.109  24  0.118  24  0.198   1  0.113   0.115 N  0.570      SignalP-noTM
AJQ95827.1             0.122  37  0.116  37  0.128  33  0.103   0.110 N  0.570      SignalP-noTM
AJQ95828.1             0.114  22  0.099  35  0.108  27  0.083   0.092 N  0.570      SignalP-noTM
AJQ95829.1             0.147  42  0.105  42  0.111  52  0.064   0.086 N  0.570      SignalP-noTM
AJQ95830.1             0.141  18  0.125  18  0.176  29  0.111   0.119 N  0.570      SignalP-noTM
AJQ95831.1             0.186  22  0.212  22  0.412   1  0.261   0.235 N  0.570      SignalP-noTM
AJQ95832.1             0.121  43  0.121  11  0.193   1  0.140   0.130 N  0.570      SignalP-noTM
AJQ95833.1             0.113  35  0.143  11  0.292   2  0.204   0.166 N  0.510      SignalP-TM
AJQ95834.1             0.201  37  0.161  37  0.197   8  0.122   0.146 N  0.510      SignalP-TM
AJQ95835.1             0.463  25  0.188  25  0.249   6  0.132   0.167 N  0.510      SignalP-TM
AJQ95836.1             0.114  43  0.108  70  0.143   1  0.066   0.092 N  0.510      SignalP-TM
AJQ95837.1             0.155  24  0.177  11  0.366   1  0.325   0.232 N  0.510      SignalP-TM
AJQ95838.1             0.142  47  0.128  47  0.151  45  0.113   0.121 N  0.570      SignalP-noTM
AJQ95839.1             0.115  50  0.129  23  0.235  12  0.145   0.135 N  0.510      SignalP-TM
AJQ95840.1             0.104  43  0.103  16  0.138   5  0.107   0.104 N  0.570      SignalP-noTM
AJQ95841.1             0.124  24  0.120  49  0.243  41  0.109   0.115 N  0.570      SignalP-noTM
AJQ95842.1             0.104  48  0.157  40  0.358  39  0.164   0.160 N  0.570      SignalP-noTM
AJQ95843.1             0.115  56  0.122  13  0.192   9  0.152   0.136 N  0.570      SignalP-noTM
AJQ95844.1             0.137  51  0.114  51  0.154  21  0.098   0.107 N  0.570      SignalP-noTM
AJQ95845.1             0.108  37  0.101  17  0.126  10  0.098   0.099 N  0.570      SignalP-noTM
AJQ95846.1             0.145  42  0.134  16  0.218  12  0.183   0.152 N  0.510      SignalP-TM
AJQ95847.1             0.132  22  0.115  22  0.156  19  0.097   0.107 N  0.570      SignalP-noTM
AJQ95848.1             0.108  29  0.125  21  0.201  10  0.142   0.133 N  0.570      SignalP-noTM
AJQ95849.1             0.123  33  0.117  60  0.151  54  0.105   0.111 N  0.570      SignalP-noTM
AJQ95850.1             0.108  23  0.116  44  0.156  40  0.104   0.110 N  0.570      SignalP-noTM
AJQ95851.1             0.102  21  0.119  11  0.191   1  0.136   0.127 N  0.570      SignalP-noTM
AJQ95852.1             0.115  27  0.123  11  0.274   1  0.138   0.130 N  0.570      SignalP-noTM
AJQ95853.1             0.134  49  0.131  49  0.247  46  0.101   0.117 N  0.570      SignalP-noTM
AJQ95854.1             0.107  26  0.106  61  0.122  49  0.096   0.102 N  0.570      SignalP-noTM
AJQ95855.1             0.140  22  0.103  53  0.118  48  0.084   0.094 N  0.570      SignalP-noTM
AJQ95856.1             0.112  24  0.110  24  0.155  22  0.094   0.103 N  0.570      SignalP-noTM
AJQ95857.1             0.125  47  0.112  47  0.137  13  0.101   0.107 N  0.570      SignalP-noTM
AJQ95858.1             0.125  54  0.107  54  0.114  21  0.084   0.096 N  0.570      SignalP-noTM
AJQ95859.1             0.435  26  0.600  26  0.940  21  0.862   0.723 Y  0.570      SignalP-noTM
AJQ95860.1             0.104  55  0.109  11  0.166   5  0.127   0.118 N  0.570      SignalP-noTM
AJQ95861.1             0.408  23  0.420  23  0.664   5  0.487   0.445 N  0.510      SignalP-TM
AJQ95862.1             0.209  48  0.144  48  0.144  13  0.091   0.124 N  0.510      SignalP-TM
AJQ95863.1             0.160  25  0.164  25  0.291   2  0.188   0.173 N  0.510      SignalP-TM
AJQ95864.1             0.140  20  0.117  11  0.225   1  0.127   0.120 N  0.510      SignalP-TM
AJQ95865.1             0.320  18  0.213  18  0.373   1  0.175   0.195 N  0.570      SignalP-noTM
AJQ95866.1             0.322  19  0.226  19  0.359  18  0.156   0.193 N  0.570      SignalP-noTM
AJQ95867.1             0.118  26  0.117  26  0.167  25  0.118   0.118 N  0.570      SignalP-noTM
AJQ95868.1             0.139  42  0.102  17  0.132   7  0.105   0.103 N  0.510      SignalP-TM
AJQ95869.1             0.102  27  0.103  47  0.118  36  0.089   0.096 N  0.570      SignalP-noTM
AJQ95870.1             0.488  21  0.584  21  0.876  11  0.717   0.647 Y  0.570      SignalP-noTM
AJQ95871.1             0.166  24  0.136  34  0.213   1  0.133   0.135 N  0.510      SignalP-TM
AJQ95872.1             0.234  32  0.294  32  0.426  27  0.281   0.290 N  0.510      SignalP-TM
AJQ95873.1             0.192  29  0.175  29  0.297  25  0.144   0.163 N  0.510      SignalP-TM
AJQ95874.1             0.178  23  0.181  23  0.347   1  0.244   0.205 N  0.510      SignalP-TM
AJQ95875.1             0.104   3  0.102  27  0.115  20  0.092   0.097 N  0.570      SignalP-noTM
AJQ95876.1             0.123  32  0.104  32  0.115  12  0.089   0.097 N  0.570      SignalP-noTM
AJQ95877.1             0.099  14  0.104  20  0.148   9  0.102   0.103 N  0.510      SignalP-TM
AJQ95878.1             0.138  25  0.119  25  0.160   4  0.112   0.116 N  0.570      SignalP-noTM
AJQ95879.1             0.144  24  0.241  16  0.518  10  0.366   0.300 N  0.570      SignalP-noTM
AJQ95880.1             0.149  69  0.123  69  0.161   5  0.109   0.117 N  0.570      SignalP-noTM
AJQ95881.1             0.135  23  0.131  31  0.155  30  0.109   0.121 N  0.570      SignalP-noTM
AJQ95882.1             0.115  56  0.178  11  0.429   3  0.314   0.242 N  0.570      SignalP-noTM
AJQ95883.1             0.130  22  0.181  22  0.342  11  0.222   0.196 N  0.510      SignalP-TM
AJQ95884.1             0.108  24  0.106  12  0.168   1  0.108   0.107 N  0.570      SignalP-noTM
AJQ95885.1             0.158  43  0.138  56  0.259  50  0.114   0.127 N  0.570      SignalP-noTM
AJQ95886.1             0.252  18  0.159  18  0.337   1  0.141   0.152 N  0.510      SignalP-TM
AJQ95887.1             0.143  66  0.116  11  0.219   2  0.134   0.122 N  0.510      SignalP-TM
AJQ95888.1             0.134  35  0.113  35  0.139   7  0.099   0.107 N  0.570      SignalP-noTM
AJQ95889.1             0.126  40  0.106  65  0.138   8  0.092   0.101 N  0.510      SignalP-TM
AJQ95890.1             0.213  37  0.151  37  0.130  35  0.086   0.120 N  0.570      SignalP-noTM
AJQ95891.1             0.101  24  0.107  40  0.120  34  0.095   0.101 N  0.570      SignalP-noTM
AJQ95892.1             0.107  18  0.105  18  0.133  13  0.092   0.099 N  0.570      SignalP-noTM
AJQ95893.1             0.127  26  0.126  11  0.232   1  0.146   0.135 N  0.570      SignalP-noTM
AJQ95894.1             0.232  47  0.137  47  0.114   7  0.061   0.109 N  0.510      SignalP-TM
AJQ95895.1             0.767  27  0.823  27  0.933  23  0.855   0.838 Y  0.570      SignalP-noTM
AJQ95896.1             0.113  34  0.115  34  0.175  48  0.092   0.104 N  0.570      SignalP-noTM
AJQ95897.1             0.269  21  0.243  21  0.369  19  0.216   0.230 N  0.570      SignalP-noTM
AJQ95898.1             0.440  15  0.359  15  0.578  11  0.284   0.324 N  0.570      SignalP-noTM
AJQ95899.1             0.113  46  0.123  18  0.189  40  0.123   0.123 N  0.570      SignalP-noTM
AJQ95900.1             0.144  42  0.115  42  0.124   1  0.089   0.103 N  0.570      SignalP-noTM
AJQ95901.1             0.743  23  0.838  23  0.982  10  0.944   0.888 Y  0.570      SignalP-noTM
AJQ95902.1             0.126  63  0.111  28  0.134   7  0.113   0.112 N  0.570      SignalP-noTM
AJQ95903.1             0.122  17  0.173  17  0.446   2  0.275   0.221 N  0.570      SignalP-noTM
AJQ95904.1             0.146  21  0.110  38  0.165   1  0.104   0.108 N  0.510      SignalP-TM
AJQ95905.1             0.381  26  0.354  26  0.470  25  0.302   0.335 N  0.510      SignalP-TM
AJQ95906.1             0.109  50  0.108  50  0.154  45  0.095   0.102 N  0.570      SignalP-noTM
AJQ95907.1             0.159  57  0.134  13  0.245   9  0.183   0.153 N  0.510      SignalP-TM
AJQ95908.1             0.116  27  0.156  12  0.292   1  0.243   0.188 N  0.510      SignalP-TM
AJQ95909.1             0.165  41  0.236  35  0.518  31  0.289   0.255 N  0.510      SignalP-TM
AJQ95910.1             0.099  29  0.121  21  0.173  11  0.129   0.125 N  0.570      SignalP-noTM
AJQ95911.1             0.218  46  0.209  46  0.348  42  0.146   0.179 N  0.570      SignalP-noTM
AJQ95912.1             0.120  20  0.108  23  0.141   1  0.097   0.102 N  0.570      SignalP-noTM
AJQ95913.1             0.138  45  0.141  45  0.186  41  0.121   0.132 N  0.570      SignalP-noTM
AJQ95914.1             0.136  29  0.129  11  0.213   1  0.158   0.143 N  0.570      SignalP-noTM
AJQ95915.1             0.103  22  0.100  37  0.113  33  0.073   0.087 N  0.570      SignalP-noTM
AJQ95916.1             0.113  26  0.111  26  0.129  10  0.099   0.105 N  0.570      SignalP-noTM
AJQ95917.1             0.110  20  0.106  14  0.130   3  0.113   0.110 N  0.570      SignalP-noTM
AJQ95918.1             0.217  20  0.359  20  0.746   1  0.598   0.471 N  0.570      SignalP-noTM
AJQ95919.1             0.588  25  0.720  25  0.951  18  0.900   0.804 Y  0.570      SignalP-noTM
AJQ95920.1             0.109  34  0.099  59  0.118  54  0.083   0.092 N  0.570      SignalP-noTM
AJQ95921.1             0.137  34  0.216  19  0.462  13  0.398   0.283 N  0.510      SignalP-TM
AJQ95922.1             0.116  36  0.117  42  0.250  34  0.087   0.103 N  0.570      SignalP-noTM
AJQ95923.1             0.257  25  0.216  25  0.220  15  0.160   0.195 N  0.510      SignalP-TM
AJQ95924.1             0.122  27  0.172  14  0.381   8  0.291   0.228 N  0.570      SignalP-noTM
AJQ95925.1             0.119  60  0.108  42  0.142  40  0.100   0.104 N  0.570      SignalP-noTM
AJQ95926.1             0.121  33  0.105  40  0.155  32  0.077   0.095 N  0.510      SignalP-TM
AJQ95927.1             0.119  53  0.120  53  0.151  49  0.104   0.113 N  0.570      SignalP-noTM
AJQ95928.1             0.107  60  0.108  11  0.139   2  0.120   0.114 N  0.570      SignalP-noTM
AJQ95929.1             0.105  15  0.154  15  0.297   4  0.225   0.187 N  0.570      SignalP-noTM
AJQ95930.1             0.195  20  0.393  20  0.884   3  0.817   0.592 Y  0.570      SignalP-noTM
AJQ95931.1             0.128  35  0.112  35  0.134   7  0.097   0.105 N  0.570      SignalP-noTM
AJQ95932.1             0.156  41  0.182  41  0.275  37  0.151   0.167 N  0.570      SignalP-noTM
AJQ95933.1             0.185  34  0.133  34  0.106  31  0.087   0.112 N  0.570      SignalP-noTM
AJQ95934.1             0.161   6  0.112  11  0.173   1  0.127   0.119 N  0.570      SignalP-noTM
AJQ95935.1             0.813  26  0.845  26  0.966  14  0.879   0.861 Y  0.570      SignalP-noTM
AJQ95936.1             0.131  28  0.189  12  0.421   3  0.361   0.270 N  0.570      SignalP-noTM
AJQ95937.1             0.121  24  0.159  40  0.305  39  0.152   0.156 N  0.570      SignalP-noTM
AJQ95938.1             0.107  27  0.119  27  0.191   3  0.131   0.125 N  0.570      SignalP-noTM
AJQ95939.1             0.123  65  0.121  52  0.169   1  0.113   0.117 N  0.570      SignalP-noTM
AJQ95940.1             0.123  55  0.114  55  0.133  54  0.084   0.100 N  0.570      SignalP-noTM
AJQ95941.1             0.133  18  0.126  18  0.195   5  0.136   0.130 N  0.510      SignalP-TM
AJQ95942.1             0.132  60  0.156  12  0.324   1  0.238   0.186 N  0.510      SignalP-TM
AJQ95943.1             0.120  36  0.181  23  0.421  13  0.237   0.201 N  0.510      SignalP-TM
AJQ95944.1             0.117  20  0.114  55  0.142  45  0.106   0.110 N  0.570      SignalP-noTM
AJQ95945.1             0.111  33  0.128  11  0.227   8  0.172   0.149 N  0.570      SignalP-noTM
AJQ95946.1             0.135  30  0.117  30  0.137  21  0.084   0.102 N  0.570      SignalP-noTM
AJQ95947.1             0.126  23  0.128  23  0.184  17  0.118   0.123 N  0.570      SignalP-noTM
AJQ95948.1             0.133  25  0.132  11  0.208   8  0.172   0.151 N  0.570      SignalP-noTM
AJQ95949.1             0.182  37  0.124  37  0.130   4  0.099   0.112 N  0.570      SignalP-noTM
AJQ95950.1             0.149  43  0.125  43  0.142  50  0.107   0.117 N  0.570      SignalP-noTM
AJQ95951.1             0.107  21  0.118  24  0.192   1  0.115   0.117 N  0.570      SignalP-noTM
AJQ95952.1             0.110  10  0.107  63  0.129  51  0.095   0.101 N  0.570      SignalP-noTM
AJQ95953.1             0.099  25  0.131  14  0.206   4  0.170   0.150 N  0.570      SignalP-noTM
AJQ95954.1             0.115  68  0.119  33  0.157  30  0.123   0.121 N  0.570      SignalP-noTM
AJQ95955.1             0.167  61  0.149  61  0.183  42  0.120   0.135 N  0.570      SignalP-noTM
AJQ95956.1             0.622  32  0.511  32  0.540  30  0.305   0.435 N  0.510      SignalP-TM
AJQ95957.1             0.102  14  0.128  14  0.261   8  0.158   0.142 N  0.570      SignalP-noTM
AJQ95958.1             0.110  41  0.100  55  0.109  53  0.087   0.094 N  0.570      SignalP-noTM
AJQ95959.1             0.161  30  0.141  30  0.172  19  0.104   0.128 N  0.510      SignalP-TM
AJQ95960.1             0.127  20  0.132  54  0.325  49  0.126   0.129 N  0.570      SignalP-noTM
AJQ95961.1             0.117  37  0.122  11  0.209   6  0.156   0.138 N  0.570      SignalP-noTM
AJQ95962.1             0.132  43  0.107  43  0.145   2  0.085   0.097 N  0.570      SignalP-noTM
AJQ95963.1             0.126  51  0.190  39  0.462  38  0.208   0.196 N  0.510      SignalP-TM
AJQ95964.1             0.591  23  0.720  23  0.923  16  0.880   0.795 Y  0.570      SignalP-noTM
AJQ95965.1             0.131  19  0.146  19  0.293   1  0.168   0.156 N  0.570      SignalP-noTM
AJQ95966.1             0.121  47  0.115  12  0.159   9  0.131   0.123 N  0.570      SignalP-noTM
AJQ95967.1             0.112  62  0.106  20  0.143  10  0.107   0.107 N  0.570      SignalP-noTM
AJQ95968.1             0.109  49  0.122  11  0.213   3  0.144   0.132 N  0.570      SignalP-noTM
AJQ95969.1             0.119  70  0.116  34  0.149  28  0.109   0.114 N  0.510      SignalP-TM
AJQ95970.1             0.137  32  0.174  11  0.459   1  0.275   0.211 N  0.510      SignalP-TM
AJQ95971.1             0.168  25  0.126  25  0.130  39  0.082   0.105 N  0.570      SignalP-noTM
AJQ95972.1             0.111  34  0.099  70  0.111  64  0.081   0.091 N  0.570      SignalP-noTM
AJQ95973.1             0.129  67  0.107  67  0.117  22  0.085   0.099 N  0.510      SignalP-TM
AJQ95974.1             0.108  35  0.107  23  0.129  19  0.092   0.100 N  0.570      SignalP-noTM
AJQ95975.1             0.109  67  0.101  39  0.136   1  0.096   0.099 N  0.570      SignalP-noTM
AJQ95976.1             0.128  26  0.120  26  0.156  10  0.110   0.115 N  0.570      SignalP-noTM
AJQ95977.1             0.105  25  0.137  15  0.232   7  0.179   0.157 N  0.570      SignalP-noTM
AJQ95978.1             0.113  34  0.115  11  0.173   3  0.130   0.122 N  0.570      SignalP-noTM
AJQ95979.1             0.103  19  0.117  19  0.179  10  0.130   0.122 N  0.510      SignalP-TM
AJQ95980.1             0.706  27  0.776  27  0.973  16  0.891   0.830 Y  0.570      SignalP-noTM
AJQ95981.1             0.722  24  0.813  24  0.964  16  0.925   0.865 Y  0.570      SignalP-noTM
AJQ95982.1             0.155  21  0.253  21  0.497  17  0.361   0.293 N  0.510      SignalP-TM
AJQ95983.1             0.115  24  0.154  11  0.318   2  0.235   0.192 N  0.570      SignalP-noTM
AJQ95984.1             0.106  60  0.152  11  0.346   2  0.221   0.184 N  0.570      SignalP-noTM
AJQ95985.1             0.130  53  0.164  21  0.294  13  0.208   0.185 N  0.570      SignalP-noTM
AJQ95986.1             0.141  53  0.127  53  0.142  51  0.087   0.108 N  0.570      SignalP-noTM
AJQ95987.1             0.133  30  0.118  19  0.177  14  0.130   0.122 N  0.510      SignalP-TM
AJQ95988.1             0.139  61  0.122  61  0.141  50  0.094   0.109 N  0.570      SignalP-noTM
AJQ95989.1             0.181  34  0.287  14  0.820  24  0.682   0.472 N  0.570      SignalP-noTM
AJQ95990.1             0.114  32  0.147  12  0.285   3  0.220   0.181 N  0.570      SignalP-noTM
AJQ95991.1             0.164  55  0.152  55  0.243  53  0.106   0.130 N  0.570      SignalP-noTM
AJQ95992.1             0.510  35  0.582  35  0.917  32  0.383   0.509 N  0.510      SignalP-TM
AJQ95993.1             0.132  44  0.181  39  0.406  31  0.165   0.175 N  0.510      SignalP-TM
AJQ95994.1             0.131  42  0.116  42  0.136  14  0.097   0.109 N  0.510      SignalP-TM
AJQ95995.1             0.110  39  0.148  11  0.281   1  0.219   0.174 N  0.510      SignalP-TM
AJQ95996.1             0.601  17  0.694  17  0.876  12  0.777   0.733 Y  0.570      SignalP-noTM
AJQ95997.1             0.112  20  0.103  52  0.120   7  0.099   0.101 N  0.570      SignalP-noTM
AJQ95998.1             0.140  28  0.201  24  0.416  18  0.350   0.256 N  0.510      SignalP-TM
AJQ95999.1             0.105  22  0.121  11  0.194   4  0.155   0.137 N  0.570      SignalP-noTM
AJQ96000.1             0.682  21  0.804  21  0.962  11  0.931   0.864 Y  0.570      SignalP-noTM
AJQ96001.1             0.108  25  0.120  11  0.249   1  0.125   0.122 N  0.570      SignalP-noTM
AJQ96002.1             0.113  46  0.123  46  0.161  45  0.120   0.122 N  0.570      SignalP-noTM
AJQ96003.1             0.103  31  0.115  18  0.164  11  0.134   0.124 N  0.570      SignalP-noTM
AJQ96004.1             0.104  58  0.101  48  0.130  42  0.079   0.091 N  0.570      SignalP-noTM
AJQ96005.1             0.244  28  0.128  28  0.161  66  0.065   0.105 N  0.510      SignalP-TM
AJQ96006.1             0.152  39  0.135  39  0.174  23  0.112   0.126 N  0.510      SignalP-TM
AJQ96007.1             0.103  19  0.098  50  0.107  37  0.080   0.090 N  0.570      SignalP-noTM
AJQ96008.1             0.180  27  0.354  27  0.857  19  0.760   0.545 N  0.570      SignalP-noTM
AJQ96009.1             0.435  27  0.562  27  0.863  24  0.587   0.574 Y  0.570      SignalP-noTM
AJQ96010.1             0.135  49  0.113  49  0.165   1  0.097   0.105 N  0.570      SignalP-noTM
AJQ96011.1             0.776  24  0.836  24  0.958  11  0.917   0.874 Y  0.570      SignalP-noTM
AJQ96012.1             0.110  24  0.097  30  0.122   2  0.082   0.092 N  0.510      SignalP-TM
AJQ96013.1             0.127  66  0.120  11  0.211   1  0.136   0.127 N  0.570      SignalP-noTM
AJQ96014.1             0.126  29  0.227  29  0.449  10  0.366   0.278 N  0.510      SignalP-TM
AJQ96015.1             0.131  36  0.142  12  0.213   1  0.184   0.157 N  0.510      SignalP-TM
AJQ96016.1             0.121  25  0.096  70  0.119   2  0.082   0.089 N  0.570      SignalP-noTM
AJQ96017.1             0.133  16  0.163  16  0.310  15  0.193   0.177 N  0.570      SignalP-noTM
AJQ96018.1             0.236  22  0.418  22  0.911   2  0.752   0.575 Y  0.570      SignalP-noTM
AJQ96019.1             0.105  26  0.151  11  0.294   5  0.235   0.182 N  0.510      SignalP-TM
AJQ96020.1             0.198  31  0.166  31  0.243   1  0.130   0.149 N  0.570      SignalP-noTM
AJQ96021.1             0.837  47  0.558  47  0.917  30  0.495   0.528 N  0.570      SignalP-noTM
AJQ96022.1             0.623  30  0.719  30  0.913  16  0.793   0.754 Y  0.570      SignalP-noTM
AJQ96023.1             0.103  44  0.103  61  0.117  54  0.092   0.098 N  0.570      SignalP-noTM
AJQ96024.1             0.128  33  0.140  68  0.254  64  0.116   0.131 N  0.510      SignalP-TM
AJQ96025.1             0.812  22  0.792  22  0.881   1  0.774   0.783 Y  0.570      SignalP-noTM
AJQ96026.1             0.302  21  0.194  21  0.197   3  0.140   0.174 N  0.510      SignalP-TM
AJQ96027.1             0.102  20  0.134  15  0.270   5  0.177   0.154 N  0.570      SignalP-noTM
AJQ96028.1             0.137  32  0.115  32  0.153  30  0.080   0.098 N  0.570      SignalP-noTM
AJQ96029.1             0.114  36  0.139  15  0.282   4  0.189   0.163 N  0.570      SignalP-noTM
AJQ96030.1             0.250  55  0.152  55  0.237   1  0.112   0.133 N  0.570      SignalP-noTM
AJQ96031.1             0.106  57  0.115  11  0.187   1  0.126   0.120 N  0.570      SignalP-noTM
AJQ96032.1             0.116  37  0.113  11  0.159   9  0.129   0.120 N  0.570      SignalP-noTM
AJQ96033.1             0.104  47  0.132  11  0.226   4  0.185   0.152 N  0.510      SignalP-TM
AJQ96034.1             0.155  36  0.187  22  0.396  10  0.282   0.231 N  0.570      SignalP-noTM
AJQ96035.1             0.100  29  0.101  11  0.136   1  0.099   0.100 N  0.570      SignalP-noTM
AJQ96036.1             0.786  28  0.805  28  0.942  15  0.867   0.834 Y  0.570      SignalP-noTM
AJQ96037.1             0.194  18  0.182  18  0.394   1  0.206   0.193 N  0.570      SignalP-noTM
AJQ96038.1             0.102  27  0.161  19  0.307   7  0.222   0.190 N  0.570      SignalP-noTM
AJQ96039.1             0.116  42  0.100  65  0.111  70  0.086   0.094 N  0.570      SignalP-noTM
AJQ96040.1             0.104  29  0.109  13  0.157   4  0.121   0.115 N  0.570      SignalP-noTM
AJQ96041.1             0.460  27  0.650  27  0.967  18  0.878   0.757 Y  0.570      SignalP-noTM
AJQ96042.1             0.160  26  0.242  14  0.687  10  0.594   0.373 N  0.510      SignalP-TM
AJQ96043.1             0.270  27  0.113  27  0.118   1  0.049   0.090 N  0.510      SignalP-TM
AJQ96044.1             0.100  32  0.106  67  0.126  43  0.098   0.103 N  0.570      SignalP-noTM
AJQ96045.1             0.138  41  0.149  41  0.280  40  0.150   0.150 N  0.570      SignalP-noTM
AJQ96046.1             0.112  59  0.140  59  0.278  53  0.122   0.131 N  0.570      SignalP-noTM
AJQ96047.1             0.118  41  0.106  41  0.130  13  0.096   0.101 N  0.570      SignalP-noTM
AJQ96048.1             0.660  19  0.768  19  0.949  15  0.887   0.824 Y  0.570      SignalP-noTM
AJQ96049.1             0.366  24  0.592  24  0.983  13  0.948   0.759 Y  0.570      SignalP-noTM
AJQ96050.1             0.103  41  0.107  46  0.122  34  0.093   0.100 N  0.570      SignalP-noTM
AJQ96051.1             0.118  39  0.105  54  0.152  47  0.097   0.102 N  0.570      SignalP-noTM
AJQ96052.1             0.102  48  0.111  48  0.141  46  0.102   0.107 N  0.570      SignalP-noTM
AJQ96053.1             0.100  34  0.104  64  0.113  60  0.091   0.098 N  0.570      SignalP-noTM
AJQ96054.1             0.266  27  0.231  27  0.419   3  0.251   0.239 N  0.510      SignalP-TM
AJQ96055.1             0.102  26  0.111  26  0.152  14  0.107   0.110 N  0.570      SignalP-noTM
AJQ96056.1             0.181  40  0.130  11  0.269   2  0.163   0.142 N  0.510      SignalP-TM
AJQ96057.1             0.116  65  0.099  65  0.111  35  0.082   0.091 N  0.570      SignalP-noTM
AJQ96058.1             0.128  46  0.151  11  0.295   3  0.236   0.183 N  0.510      SignalP-TM
AJQ96059.1             0.204  40  0.184  40  0.199  32  0.126   0.162 N  0.510      SignalP-TM
AJQ96060.1             0.132  20  0.174  11  0.390   4  0.309   0.238 N  0.570      SignalP-noTM
AJQ96061.1             0.403  29  0.249  29  0.474  13  0.263   0.256 N  0.570      SignalP-noTM
AJQ96062.1             0.120  27  0.104  57  0.115  52  0.087   0.096 N  0.570      SignalP-noTM
AJQ96063.1             0.228  32  0.204  32  0.310  26  0.171   0.192 N  0.510      SignalP-TM
AJQ96064.1             0.121  18  0.110  18  0.167   9  0.089   0.101 N  0.570      SignalP-noTM
AJQ96065.1             0.148  33  0.120  33  0.118  61  0.088   0.105 N  0.570      SignalP-noTM
AJQ96066.1             0.138  66  0.139  66  0.206  62  0.093   0.122 N  0.510      SignalP-TM
AJQ96067.1             0.113  23  0.161  16  0.421  10  0.253   0.204 N  0.570      SignalP-noTM
AJQ96068.1             0.106  29  0.108  12  0.162   6  0.119   0.113 N  0.570      SignalP-noTM
AJQ96069.1             0.107  39  0.106  39  0.130  13  0.093   0.099 N  0.570      SignalP-noTM
AJQ96070.1             0.112  60  0.124  40  0.217  32  0.137   0.129 N  0.510      SignalP-TM
AJQ96071.1             0.140  30  0.141  23  0.183   2  0.138   0.140 N  0.570      SignalP-noTM
AJQ96072.1             0.183  33  0.335  33  0.845  25  0.600   0.459 N  0.570      SignalP-noTM
AJQ96073.1             0.302  34  0.383  34  0.710  27  0.431   0.401 N  0.510      SignalP-TM
AJQ96074.1             0.749  30  0.773  30  0.934  19  0.837   0.803 Y  0.570      SignalP-noTM
AJQ96075.1             0.114  19  0.160  19  0.298   3  0.240   0.198 N  0.570      SignalP-noTM
AJQ96076.1             0.123  43  0.128  43  0.220  39  0.102   0.116 N  0.570      SignalP-noTM
AJQ96077.1             0.106  53  0.104  32  0.121  29  0.078   0.091 N  0.570      SignalP-noTM
AJQ96078.1             0.117  53  0.137  12  0.226   8  0.192   0.163 N  0.570      SignalP-noTM
AJQ96079.1             0.728  25  0.604  25  0.621  15  0.531   0.577 Y  0.510      SignalP-TM
AJQ96080.1             0.122  58  0.139  13  0.240   8  0.199   0.161 N  0.510      SignalP-TM
AJQ96081.1             0.425  28  0.574  28  0.921  22  0.773   0.668 Y  0.570      SignalP-noTM
AJQ96082.1             0.129  24  0.133  12  0.243   1  0.175   0.153 N  0.570      SignalP-noTM
AJQ96083.1             0.217  19  0.452  19  0.957  15  0.936   0.679 Y  0.570      SignalP-noTM
AJQ96084.1             0.139  35  0.120  54  0.182  43  0.112   0.116 N  0.570      SignalP-noTM
AJQ96085.1             0.219  20  0.272  20  0.519  19  0.350   0.309 N  0.570      SignalP-noTM
AJQ96086.1             0.115  50  0.108  14  0.171   5  0.119   0.113 N  0.570      SignalP-noTM
AJQ96087.1             0.150  25  0.108  25  0.120   1  0.081   0.095 N  0.570      SignalP-noTM
AJQ96088.1             0.102  25  0.133  11  0.224   2  0.182   0.151 N  0.510      SignalP-TM
AJQ96089.1             0.317  33  0.349  33  0.468  32  0.314   0.336 N  0.510      SignalP-TM
AJQ96090.1             0.238  29  0.260  29  0.368  26  0.226   0.248 N  0.510      SignalP-TM
AJQ96091.1             0.755  19  0.841  19  0.951   9  0.912   0.867 Y  0.510      SignalP-TM
AJQ96092.1             0.117  37  0.135  18  0.226   7  0.171   0.152 N  0.570      SignalP-noTM
AJQ96093.1             0.126  45  0.115  45  0.123  40  0.084   0.100 N  0.570      SignalP-noTM
AJQ96094.1             0.188  39  0.182  39  0.259  34  0.146   0.165 N  0.570      SignalP-noTM
AJQ96095.1             0.102  39  0.119  11  0.170   1  0.140   0.129 N  0.570      SignalP-noTM
AJQ96096.1             0.102  41  0.104  48  0.124  46  0.089   0.097 N  0.570      SignalP-noTM
AJQ96097.1             0.116  39  0.108  39  0.120  47  0.094   0.102 N  0.570      SignalP-noTM
AJQ96098.1             0.164  48  0.137  48  0.132  45  0.094   0.117 N  0.570      SignalP-noTM
AJQ96099.1             0.101  31  0.134  31  0.238  25  0.128   0.131 N  0.570      SignalP-noTM
AJQ96100.1             0.114  35  0.123  11  0.177   3  0.154   0.138 N  0.570      SignalP-noTM
AJQ96101.1             0.149  21  0.153  21  0.365   1  0.170   0.159 N  0.510      SignalP-TM
AJQ96102.1             0.150  29  0.136  29  0.173  25  0.110   0.124 N  0.570      SignalP-noTM
AJQ96103.1             0.286  18  0.148  18  0.110  22  0.079   0.115 N  0.570      SignalP-noTM
AJQ96104.1             0.109  46  0.123  24  0.198  19  0.126   0.124 N  0.570      SignalP-noTM
AJQ96105.1             0.119  41  0.186  11  0.414   2  0.356   0.249 N  0.510      SignalP-TM
AJQ96106.1             0.114  28  0.110  28  0.117  23  0.091   0.101 N  0.570      SignalP-noTM
AJQ96107.1             0.109  27  0.101  13  0.120   5  0.104   0.102 N  0.570      SignalP-noTM
AJQ96108.1             0.101  25  0.106  70  0.116  68  0.080   0.094 N  0.570      SignalP-noTM
AJQ96109.1             0.112  64  0.107  41  0.127  29  0.100   0.104 N  0.570      SignalP-noTM
AJQ96110.1             0.119  35  0.117  42  0.161  41  0.093   0.106 N  0.570      SignalP-noTM
AJQ96111.1             0.101  21  0.145  11  0.282   2  0.211   0.176 N  0.570      SignalP-noTM
AJQ96112.1             0.178  17  0.173  17  0.212  15  0.162   0.169 N  0.510      SignalP-TM
AJQ96113.1             0.143  36  0.146  11  0.265   1  0.219   0.173 N  0.510      SignalP-TM
AJQ96114.1             0.110  24  0.108  11  0.161   1  0.116   0.111 N  0.510      SignalP-TM
AJQ96115.1             0.137  27  0.129  27  0.196   3  0.134   0.131 N  0.570      SignalP-noTM
AJQ96116.1             0.116  18  0.112  18  0.163   2  0.117   0.114 N  0.570      SignalP-noTM
AJQ96117.1             0.190  25  0.148  11  0.265   1  0.226   0.177 N  0.510      SignalP-TM
AJQ96118.1             0.128  29  0.144  12  0.231   2  0.215   0.170 N  0.510      SignalP-TM
AJQ96119.1             0.596  27  0.689  27  0.918   7  0.821   0.751 Y  0.570      SignalP-noTM
AJQ96120.1             0.209  26  0.160  26  0.246  10  0.165   0.162 N  0.510      SignalP-TM
AJQ96121.1             0.321  25  0.313  25  0.419  23  0.313   0.313 N  0.510      SignalP-TM
AJQ96122.1             0.276  33  0.150  33  0.116  32  0.086   0.120 N  0.570      SignalP-noTM
AJQ96123.1             0.107  23  0.138  14  0.240   7  0.196   0.159 N  0.510      SignalP-TM
AJQ96124.1             0.119  18  0.131  11  0.231   1  0.164   0.147 N  0.570      SignalP-noTM
AJQ96125.1             0.121  38  0.170  11  0.359   1  0.284   0.223 N  0.570      SignalP-noTM
AJQ96126.1             0.106  50  0.099  68  0.103  64  0.085   0.092 N  0.570      SignalP-noTM
AJQ96127.1             0.130  14  0.168  14  0.324  10  0.218   0.191 N  0.570      SignalP-noTM
AJQ96128.1             0.369  22  0.289  22  0.319  12  0.220   0.256 N  0.570      SignalP-noTM
AJQ96129.1             0.127  46  0.118  46  0.141   4  0.114   0.116 N  0.570      SignalP-noTM
AJQ96130.1             0.494  25  0.569  25  0.802   4  0.683   0.622 Y  0.570      SignalP-noTM
AJQ96131.1             0.191  44  0.147  20  0.254   2  0.171   0.158 N  0.570      SignalP-noTM
AJQ96132.1             0.159  28  0.152  28  0.269   1  0.182   0.166 N  0.570      SignalP-noTM
AJQ96133.1             0.122  35  0.105  35  0.157  34  0.092   0.099 N  0.570      SignalP-noTM
AJQ96134.1             0.110  42  0.100  49  0.132  14  0.088   0.095 N  0.570      SignalP-noTM
AJQ96135.1             0.133  31  0.195  52  0.524  50  0.147   0.172 N  0.570      SignalP-noTM
AJQ96136.1             0.148  27  0.096  11  0.150   1  0.086   0.092 N  0.510      SignalP-TM
AJQ96137.1             0.109  56  0.111  11  0.164   1  0.126   0.117 N  0.510      SignalP-TM
AJQ96138.1             0.711  25  0.434  25  0.556   8  0.343   0.400 N  0.510      SignalP-TM
AJQ96139.1             0.166  41  0.140  41  0.273   1  0.132   0.136 N  0.570      SignalP-noTM
AJQ96140.1             0.143  40  0.113  40  0.104  66  0.084   0.099 N  0.570      SignalP-noTM
AJQ96141.1             0.478  33  0.498  33  0.836  12  0.557   0.525 N  0.570      SignalP-noTM
AJQ96142.1             0.120  45  0.123  11  0.212   5  0.153   0.137 N  0.570      SignalP-noTM
AJQ96143.1             0.143  18  0.302  18  0.840   1  0.679   0.479 N  0.570      SignalP-noTM
AJQ96144.1             0.107  34  0.224  11  0.570   6  0.516   0.361 N  0.570      SignalP-noTM
AJQ96145.1             0.132  26  0.115  26  0.122  30  0.097   0.107 N  0.570      SignalP-noTM
AJQ96146.1             0.190  25  0.219  25  0.504   1  0.276   0.245 N  0.570      SignalP-noTM
AJQ96147.1             0.157  61  0.125  61  0.227   1  0.105   0.116 N  0.570      SignalP-noTM
AJQ96148.1             0.111  44  0.121  21  0.169  17  0.133   0.127 N  0.570      SignalP-noTM
AJQ96149.1             0.110  38  0.125  12  0.184   1  0.155   0.139 N  0.570      SignalP-noTM
AJQ96150.1             0.861  22  0.906  22  0.964  17  0.948   0.926 Y  0.570      SignalP-noTM
AJQ96151.1             0.117  23  0.152  11  0.376  21  0.237   0.192 N  0.570      SignalP-noTM
AJQ96152.1             0.112  54  0.177  26  0.381  21  0.266   0.219 N  0.570      SignalP-noTM
AJQ96153.1             0.140  24  0.141  11  0.286   1  0.194   0.161 N  0.510      SignalP-TM
AJQ96154.1             0.430  15  0.475  15  0.636  11  0.530   0.501 N  0.570      SignalP-noTM
AJQ96155.1             0.105  34  0.122  24  0.194  32  0.146   0.133 N  0.570      SignalP-noTM
AJQ96156.1             0.132  21  0.112  21  0.149  25  0.089   0.101 N  0.570      SignalP-noTM
AJQ96157.1             0.195  33  0.132  33  0.127  12  0.096   0.115 N  0.570      SignalP-noTM
AJQ96158.1             0.227  31  0.207  31  0.298   6  0.200   0.204 N  0.570      SignalP-noTM
AJQ96159.1             0.107  37  0.117  15  0.174   9  0.138   0.125 N  0.510      SignalP-TM
AJQ96160.1             0.139  21  0.148  21  0.235  18  0.161   0.154 N  0.570      SignalP-noTM
AJQ96161.1             0.123  33  0.176  11  0.432   4  0.319   0.229 N  0.510      SignalP-TM
AJQ96162.1             0.112  33  0.103  61  0.127  55  0.093   0.099 N  0.570      SignalP-noTM
AJQ96163.1             0.156  48  0.117  48  0.124  10  0.093   0.105 N  0.570      SignalP-noTM
AJQ96164.1             0.103  29  0.174  11  0.428   1  0.277   0.222 N  0.570      SignalP-noTM
AJQ96165.1             0.118  36  0.111  36  0.149   1  0.102   0.107 N  0.570      SignalP-noTM
AJQ96166.1             0.102  52  0.105  60  0.120  51  0.082   0.094 N  0.570      SignalP-noTM
AJQ96167.1             0.120  24  0.138  11  0.235   6  0.195   0.165 N  0.570      SignalP-noTM
AJQ96168.1             0.727  27  0.799  26  0.955  25  0.846   0.821 Y  0.570      SignalP-noTM
AJQ96169.1             0.143  29  0.164  29  0.294   1  0.165   0.165 N  0.510      SignalP-TM
AJQ96170.1             0.111  25  0.098  31  0.123  23  0.066   0.086 N  0.510      SignalP-TM
AJQ96171.1             0.120   3  0.110  48  0.135  42  0.106   0.108 N  0.570      SignalP-noTM
AJQ96172.1             0.107  43  0.102  23  0.120  14  0.100   0.101 N  0.570      SignalP-noTM
AJQ96173.1             0.123  20  0.112  41  0.155  37  0.095   0.104 N  0.570      SignalP-noTM
AJQ96174.1             0.158  31  0.141  31  0.240   1  0.140   0.141 N  0.570      SignalP-noTM
AJQ96175.1             0.116  39  0.101  67  0.113  70  0.088   0.095 N  0.570      SignalP-noTM
AJQ96176.1             0.116  41  0.168  17  0.345  17  0.270   0.216 N  0.570      SignalP-noTM
AJQ96177.1             0.123  20  0.185  20  0.350   5  0.283   0.231 N  0.570      SignalP-noTM
AJQ96178.1             0.381  28  0.601  28  0.971  26  0.879   0.732 Y  0.570      SignalP-noTM
AJQ96179.1             0.100  29  0.146  11  0.264   6  0.229   0.176 N  0.510      SignalP-TM
AJQ96180.1             0.112  19  0.141  19  0.240  15  0.157   0.149 N  0.570      SignalP-noTM
AJQ96181.1             0.210  33  0.197  33  0.307  30  0.150   0.180 N  0.510      SignalP-TM
AJQ96182.1             0.173  23  0.384  15  0.925   2  0.889   0.621 Y  0.570      SignalP-noTM
AJQ96183.1             0.145  18  0.177  18  0.276  17  0.211   0.189 N  0.510      SignalP-TM
AJQ96184.1             0.101  35  0.106  26  0.124  18  0.101   0.104 N  0.570      SignalP-noTM
AJQ96185.1             0.162  43  0.110  43  0.118  11  0.088   0.100 N  0.570      SignalP-noTM
AJQ96186.1             0.100  31  0.105  24  0.119  16  0.100   0.103 N  0.570      SignalP-noTM
AJQ96187.1             0.122  29  0.101  29  0.104  34  0.067   0.085 N  0.570      SignalP-noTM
AJQ96188.1             0.129  18  0.162  18  0.243  13  0.183   0.170 N  0.510      SignalP-TM
AJQ96189.1             0.107  26  0.112  11  0.210   1  0.114   0.113 N  0.570      SignalP-noTM
AJQ96190.1             0.105  15  0.125  15  0.180   4  0.151   0.135 N  0.510      SignalP-TM
AJQ96191.1             0.111  48  0.105  48  0.112  22  0.093   0.099 N  0.570      SignalP-noTM
AJQ96192.1             0.175  19  0.140  19  0.195   1  0.125   0.133 N  0.570      SignalP-noTM
AJQ96193.1             0.106  21  0.103  55  0.120  48  0.088   0.096 N  0.570      SignalP-noTM
AJQ96194.1             0.783  21  0.876  21  0.990  11  0.969   0.920 Y  0.570      SignalP-noTM
AJQ96195.1             0.115  44  0.122  20  0.163  40  0.130   0.126 N  0.570      SignalP-noTM
AJQ96196.1             0.129  50  0.130  32  0.204  28  0.140   0.135 N  0.570      SignalP-noTM
[truncated: 173,211 more chars]
