# Supplementary material for: Comparative Genomics Reveals Evidence of Genome Reduction and High Extracellular Protein Degradation Potential in Kangiella
Source: Front Microbiol. 2018 Jun 7;9:1224. doi: 10.3389/fmicb.2018.01224 (PMC6000758; doi:10.3389/fmicb.2018.01224)
Supplement: MATERIAL S3 — Peptidase genes predicted with MEROPS batch BLAST and SignalP prediction of 23 genomes corresponding to Supplementary Table S8. [file Data_Sheet_3.ZIP › Supplementary material 3/Hahella_chejuensis_KCTC_2396.merops.batch_blastp.txt]

ABC31759.1	S33	17-255	S118, D242, >H		MER0036052	107-339	2.40e-10
ABC31759.1	S09X	11-141	S118, >D, >H		MER0031565	9-135	8.00e-09
ABC31795.1	N06	1-349	N263		MER0123660	1-349	2.00e-95
ABC31853.1	N06	7-348	A264N		MER0181656	5-346	3.50e-78
ABC31896.1	M23B	176-261	H256	H176, D180, D258H	MER0013541	297-381	1.50e-14
ABC31901.1	S16	540-758	S653, K696		MER0003018	323-543	3.50e-62
ABC31920.1	M50B	11-174	E22	H21, H25, >D	MER0004480	12-175	2.30e-58
ABC31920.1	M50B	280-412	<E	<H, <H, >D	MER0004480	203-335	4.90e-22
ABC31928.1	M24A	1-255	H79	D97, D108, H171, E204, E235	MER0001243	1-255	2.20e-103
ABC31934.1	M20A	7-178	D72, E137	H70, D103, E138, E166, >H	MER0001272	4-174	1.40e-60
ABC31934.1	M20A	288-378	<D, <E	<H, <D, <E, <D/E, >H	MER0001272	175-265	9.20e-19
ABC31954.1	A24A	58-281	D151, D215		MER0000870	56-279	7.10e-64
ABC31976.1	S01C	89-353	H106, D136, S209		MER0001372	91-358	3.20e-64
ABC32038.1	S33	43-220	S65, D190, H218		MER0017142	60-237	5.20e-19
ABC32049.1	I87	122-292			MER0191412	161-334	1.70e-35
ABC32050.1	I87	1-344			MER0192051	1-359	3.40e-74
ABC32056.1	S08A	121-275	<H, H156N, A228S		MER0002790	242-408	5.00e-05
ABC32162.1	S45	480-757	<S		MER0006198	409-676	9.90e-11
ABC32162.1	S45	238-404	S238		MER0006198	199-355	3.00e-10
ABC32189.1	C80	3-172	H68, C107		MER0031601	3471-3639	1.70e-05
ABC32220.1	S33	16-269	D108S, D237, H265		MER0003280	23-293	1.80e-28
ABC32324.1	S49B	89-272	X141S, S163, K193		MER0001303	114-297	1.50e-30
ABC32379.1	S37	32-469	S170, D366, D386, S398H, D416H		MER0001350	31-470	1.90e-87
ABC32379.1	S28	72-196	S170, >D, >H		MER0003557	83-210	3.80e-08
ABC32388.1	S08A	285-619	D330, H384, X485N, S567		MER0002562	142-487	2.10e-49
ABC32439.1	M09A	78-525	E482	H481, H485, E510	MER0001172	78-520	3.30e-87
ABC32489.1	S11	33-381	S64, K67, S124		MER0000450	38-394	3.80e-86
ABC32522.1	T05	190-406	T190		MER0011829	215-441	1.60e-48
ABC32524.1	M23B	140-302	H288	H209, D213, H290	MER0003380	232-407	2.30e-24
ABC32584.1	A08	23-169	D127, D154		MER0001313	10-156	2.00e-36
ABC32613.1	S16	185-451	S367, R410		MER0014135	206-472	6.30e-101
ABC32616.1	C44	15-380	C15		MER0198917	37-406	4.20e-76
ABC32630.1	T01B	2-172	T2		MER0001627	2-172	2.70e-59
ABC32641.1	S09C	7-174	S71, D149, H174		MER0107796	5-172	1.80e-43
ABC32704.1	C44	4-197	<C		MER0034539	4-198	8.50e-06
ABC32765.1	C39	15-130	<Q, T16C, H89, Q109D/E		MER0002036	18-140	2.60e-07
ABC32774.1	C26	24-192	C79, H173, E175		MER0043394	24-187	1.90e-66
ABC32886.1	M23B	261-427	H407	H326, D330, H409	MER0069741	226-393	1.60e-42
ABC32930.1	M78	56-101	E93	H92, H96, >E	MER0144929	42-84	3.10e-05
ABC32937.1	M24B	207-442	H279, H367, P378H	E296D, P307D, Y371H, M407E, S421E	MER0004931	120-348	7.30e-26
ABC32939.1	M20D	98-425	D120, E185	D118, D153, E186, H210, H405	MER0003581	96-425	3.70e-67
ABC32948.1	M23B	138-261	H258	H160, D170, H260	MER0003376	26-134	2.20e-13
ABC32964.1	C26	13-197	C96, H183, E185		MER0043475	17-206	1.80e-24
ABC32992.1	U32	27-201			MER0003855	27-202	3.10e-41
ABC32992.1	U32	257-369			MER0003855	220-334	1.70e-14
ABC33004.1	S33	24-246	S157, >D, >H		MER0044357	39-251	2.10e-44
ABC33004.1	S33	262-361	<S, D323, H356		MER0044357	340-435	1.20e-12
ABC33047.1	C82A	41-130	H129, >C		MER0152590	46-136	2.40e-10
ABC33103.1	M12A	94-188	E123	H122, H126, H132	MER0003163	193-282	2.70e-06
ABC33221.1	S33	122-304	S127, D255, H283		MER0031611	143-327	5.20e-05
ABC33280.1	S33	22-261	S92, P183D, H242		MER0031610	69-315	2.20e-52
ABC33317.1	M13	45-83	>E, >D	>H, >H, >E	MER0002285	445-483	3.10e-05
ABC33340.1	T02	9-127	>T		MER0017326	22-136	1.80e-26
ABC33345.1	T02	9-283	T178		MER0017326	22-289	5.20e-58
ABC33356.1	C56	95-223	D122E, C159, H160		MER0019092	66-184	3.00e-10
ABC33390.1	S73	9-184	D20, H49, S97		MER0150756	8-209	1.10e-36
ABC33422.1	T03	45-590	T401		MER0001978	36-580	1.30e-164
ABC33461.1	M50B	272-442	E305	H304, H308, D396	MER0004466	23-199	3.00e-09
ABC33497.1	M48C	88-251	E136	H135, H139, E194	MER0002639	83-247	1.80e-39
ABC33532.1	S01A	32-257	H73, D117, S213		MER0000041	1-233	2.30e-38
ABC33539.1	S01B	207-382	H234, T282D, S363		MER0016167	110-277	6.90e-05
ABC33565.1	S01A	90-316	H130, D177, S269		MER0016598	83-315	4.40e-53
ABC33568.1	M23B	47-136	H133	H52, D56, H135	MER0025070	199-295	1.20e-12
ABC33601.1	M38	9-362	G304D	Q60H, N62H, -166K, H194, H215	MER0033184	19-384	7.80e-57
ABC33632.1	M24B	151-431	H222, X327H, X338H	D240, D251, X331H, E376, E415	MER0001250	157-439	1.10e-45
ABC33638.1	M79	503-584			MER0059868	132-213	9.00e-10
ABC33643.1	I39	770-1630			MER0034541	424-1288	3.40e-12
ABC33671.1	I02	25-62			MER0063684	4-43	5.70e-05
ABC33680.1	C44	2-233	C2		MER0003327	2-232	5.50e-83
ABC26948.1	S33	21-302	S113, D258, H286		MER0209583	42-337	1.50e-15
ABC26965.1	M03A	1-675	E467	H466, H470, E496	MER0001161	1-678	2.50e-227
ABC26977.1	S12	62-211	S106, K109, Y195		MER0034963	64-206	2.10e-18
ABC27011.1	C60A	70-197	H116, C181		MER0223878	73-193	1.50e-13
ABC27025.1	A31	9-135	D23, D67, H92		MER0054444	19-146	1.20e-19
ABC27101.1	M75	113-405			MER0042581	119-400	4.60e-76
ABC27106.1	S33	5-332	S158, D284, H311		MER0059846	7-331	8.60e-11
ABC27133.1	M20C	3-481	D77, E144	H75, D114, E145, X168D, H456	MER0001283	4-482	1.20e-118
ABC27140.1	M14A	181-445	R249, E399	H191, E194, H323	MER0001212	157-415	2.00e-42
ABC27140.1	M06	869-916	<E	<H, <H, <D	MER0001625	513-560	3.90e-05
ABC27235.1	C82A	99-230	H193, C209		MER0107808	98-230	6.60e-35
ABC27239.1	M28F	111-274	D119, E161	H117, D129, E162, E194, H274	MER0194228	244-401	4.30e-10
ABC27272.1	S33	41-312	S144, D266, H294		MER0031611	43-324	9.10e-43
ABC27306.1	S73	9-258	D20, H49, S97		MER0150756	8-258	1.10e-36
ABC27330.1	C40	45-160	C69, H121, H133		MER0002443	38-154	8.90e-39
ABC27396.1	S09C	68-284	S142, E236D, H266		MER0034548	87-310	5.50e-17
ABC27423.1	S09X	65-146	>S, >D, >H		MER0034960	93-174	3.90e-09
ABC27458.1	M38	208-366			MER0005767	1587-1742	2.10e-14
ABC27458.1	M38	57-100			MER0005767	1465-1508	2.90e-07
ABC27498.1	S24	64-185	S109, K152		MER0000587	105-226	5.60e-15
ABC27560.1	S09C	26-199	S119, D188, >H		MER0017246	63-254	1.40e-22
ABC27630.1	C58A	187-258	<C, H199, D213		MER0019811	246-319	9.90e-11
ABC27630.1	C58A	20-72	C57, >H, >D		MER0019811	102-154	9.80e-07
ABC27655.1	S33	3-136	S113, >D, >H		MER0036114	15-145	4.90e-08
ABC27655.1	S09C	26-115	S113, >D, >H		MER0017368	161-248	4.20e-05
ABC27721.1	M04	382-603	E413, H514	H412, H416, E436	MER0001026	343-548	1.70e-50
ABC27726.1	S09C	54-276	X143S, D228, H257		MER0066184	70-297	2.60e-12
ABC27739.1	S33	84-176	S162, >D, >H		MER0036069	71-171	1.90e-07
ABC27838.1	M82	16-222			MER0057728	17-212	3.40e-19
ABC27911.1	M20A	3-174			MER0001273	4-176	4.70e-44
ABC27911.1	M20A	291-380			MER0001273	179-267	4.40e-12
ABC27920.1	S33	4-311	G110S, D261, H289		MER0000431	1-309	1.40e-47
ABC27951.1	M24B	186-449	H258, H365, H376	D275, D286, H369, E399, E423	MER0001244	172-433	2.80e-82
ABC27971.1	M38	71-324	D323	H78, H80, E190K, Q223H, H233	MER0037714	75-331	1.80e-45
ABC27976.1	M38	207-391	D313	<H, <H, <K, <H, H240	MER0030136	219-404	6.10e-08
ABC27985.1	M38	58-321	D321	H65, H67, R188K, S224H, H233	MER0037714	75-330	5.30e-14
ABC27992.1	S01C	96-423	H113, D143, S217		MER0001372	92-422	1.20e-91
ABC28099.1	C26	226-367	C268, H352, E354		MER0115185	227-368	1.50e-68
ABC28099.1	C26	9-132			MER0060647	4-136	1.00e-27
ABC28104.1	M41	366-623	E419	H418, H422, D496	MER0001620	365-630	3.00e-92
ABC28116.1	S09X	51-298	S170, D253, H281		MER0017248	45-285	8.70e-37
ABC28116.1	S33	83-184	S170, >D, >H		MER0036049	73-178	9.10e-09
ABC28125.1	S16	572-804	S712, K755		MER0000495	705-947	5.10e-62
ABC28157.1	S11	39-297	S68, K71, S125		MER0000455	41-299	2.50e-70
ABC28210.1	C26	16-191	C67, H176, E178		MER0065588	29-193	2.20e-31
ABC28215.1	S41A	216-382	S314, K339		MER0001425	195-362	1.10e-51
ABC28216.1	M23B	230-385	G366H	F291D, Y368H	MER0005300	254-410	1.40e-21
ABC28282.1	I03A	231-292			MER0017910	17-78	8.10e-05
ABC28307.1	S09X	4-277	S147, D223, H256		MER0043126	6-281	9.70e-104
ABC28354.1	I87	5-223			MER0192051	81-314	1.50e-10
ABC28355.1	S49C	70-239	S119, N138K		MER0042954	48-203	8.60e-26
ABC28397.1	S33	56-314	S151, D266, H295		MER0036114	25-292	3.80e-10
ABC28420.1	S09X	63-295	X161S, D263, H295		MER0036044	129-363	8.50e-11
ABC28431.1	M28A	279-501	D300, E342	H298, D310, E343, D371, H469	MER0002161	111-324	2.60e-55
ABC28431.1	M28A	68-117	>D, >E	>H, >D, >E, >D/E, >H	MER0002161	53-102	1.90e-10
ABC28443.1	M48C	177-358	E231	H230, H234, E285	MER0042387	72-242	2.50e-26
ABC28462.1	S09X	101-194	S124, D176, >H		MER0200434	129-225	2.30e-20
ABC28509.1	C44	30-165	<C		MER0034539	31-165	6.80e-25
ABC28511.1	M42	16-353	D77, E226	H75, D192, E227, D247, H327	MER0025084	9-346	1.40e-62
ABC28543.1	S08A	106-424	D155, H215, X317N, S394		MER0002562	142-468	6.70e-92
ABC28553.1	M38	131-360			MER0005767	1516-1736	2.80e-17
ABC28556.1	M23B	185-417	H397	H318, D322, H399	MER0003380	183-413	1.20e-63
ABC28604.1	M72	25-254	E164	H163, H167, H173	MER0022935	27-266	1.00e-58
ABC28638.1	S01C	92-244	H108, D138, S211		MER0013623	98-250	1.10e-72
ABC28640.1	S26A	66-241	S75, K130		MER0015994	33-188	3.20e-28
ABC28660.1	U73	23-191			MER0492485	24-191	4.00e-60
ABC28667.1	M96	246-290	<E	<H, <E, R246, N247, H272	MER0264123	303-349	5.90e-05
ABC28675.1	M48A	103-271	E177	H176, H180, E260	MER0003772	207-368	5.90e-06
ABC28702.1	C26	276-537	C378, H514, E516		MER0065554	277-538	5.80e-108
ABC28713.1	M23B	151-286	M266H	-182H, D191, H268	MER0015415	464-609	1.80e-26
ABC28719.1	S33	90-175	S120, >D, >H		MER0210990	98-187	3.50e-08
ABC28753.1	A32	73-176	D100		MER0241741	113-216	1.70e-12
ABC28764.1	M17	15-491	K277, R351	K265, D270, D288, D347, E349	MER0001236	15-496	3.70e-139
ABC28771.1	C56	29-168	E92, C118, H119		MER0014721	160-300	7.10e-45
ABC28775.1	M19	165-377		<H, <D, E185, H252, H273	MER0011343	806-1028	2.30e-21
ABC28788.1	I39	259-1635			MER0034541	256-1641	6.30e-207
ABC28809.1	S33	14-204	S35, G136D, H186		MER0031610	120-314	1.20e-06
ABC28813.1	M28C	57-303	D122, E167	H120, D135, E168, D196, >H	MER0013618	43-268	2.20e-31
ABC28899.1	S24	87-199	S121, K158		MER0000569	85-197	1.60e-42
ABC28934.1	C56	76-141	A99E, C136, I137H		MER0160094	117-182	1.50e-21
ABC28950.1	M16C	66-532	E72, E145	H69, H73, E170	MER0015270	88-550	7.70e-84
ABC28967.1	S49B	102-267	X157S, S179, K209		MER0321345	93-256	5.20e-17
ABC28988.1	S14	18-210	X114S, H139, D189		MER0000474	15-206	5.30e-77
ABC28991.1	S16	535-774	S679, K722		MER0000485	537-774	1.10e-96
ABC28994.1	C39	62-194	Q65, C71, H156, D172		MER0014664	7-130	1.30e-09
ABC29012.1	S41A	393-569	X502S, K527		MER0001295	356-532	1.50e-42
ABC29019.1	C56	1053-1148	A1063E, F1098C, S1099H		MER0042827	1072-1167	6.40e-25
ABC29032.1	M16A	21-210	E88, E159	H85, H89, E166	MER0001214	44-233	2.20e-35
ABC29032.1	M16A	690-892	V748E, L820E	T745H, S749H, K827E	MER0078753	724-934	1.10e-11
ABC29039.1	U32	32-293			MER0037246	38-298	1.60e-59
ABC29040.1	U32	24-210			MER0013876	31-211	2.40e-15
ABC29074.1	A01A	245-353	<D/H, <F/S/Y, N286D		MER0014006	256-376	3.10e-05
ABC29082.1	S01A	24-193	H83, D127, >S		MER0011361	15-187	5.50e-05
ABC29102.1	S09X	85-179	S93, D152, H179		MER0209142	94-192	1.20e-11
ABC29119.1	M48B	84-289	E146	H145, H149, E222	MER0002637	78-286	2.90e-52
ABC29122.1	S11	62-165	S78, K81, S139		MER0223899	71-171	6.40e-15
ABC29191.1	S14	24-188	S95, H120, D169		MER0006063	86-251	2.00e-36
ABC29199.1	C44	17-156	<C		MER0034539	29-165	5.70e-25
ABC29209.1	C44	8-154	C8		MER0034539	2-147	3.90e-20
ABC29210.1	C44	2-169	C2		MER0034539	2-165	3.30e-23
ABC29226.1	S33	3-281	S100, D199, H261		MER0036115	22-308	1.70e-33
ABC29249.1	C44	2-235	C2		MER0011806	87-308	4.90e-38
ABC29284.1	M04	217-507	E352, H434	H351, H355, E375	MER0029943	188-478	3.10e-130
ABC29318.1	S33	63-305	S150, D277, H305		MER0037236	22-265	1.60e-17
ABC29335.1	S49B	129-311	S175, S197, K227		MER0001300	132-314	1.50e-70
ABC29432.1	S33	8-136	S114, >D, >H		MER0031618	22-144	8.50e-14
ABC29460.1	S54	146-266	S223, >H		MER0017194	49-173	9.40e-19
ABC29466.1	C82B	113-158	H119, C135G		MER0223887	120-165	8.00e-08
ABC29570.1	S41A	169-311	S245, K270		MER0001297	239-379	6.60e-15
ABC29603.1	I51	48-120			MER0028934	48-118	5.40e-08
ABC29604.1	S09B	172-229	<S, D182, H214		MER0058228	679-737	3.90e-06
ABC29627.1	M67B	12-131	E23	H79, H81, D92	MER0053209	21-140	3.40e-38
ABC29670.1	S49B	110-298	S162, S184, K214		MER0001303	114-302	1.90e-49
ABC29694.1	M72	27-162	>E	>H, >H, >H	MER0022935	27-159	6.40e-11
ABC29750.1	S08A	144-571	D149, H204, N301, S369		MER0062058	161-582	3.60e-82
ABC29767.1	M24A	49-284	H115	E132D, S143D, Y206H, H239E, S270E	MER0001243	12-249	1.60e-27
ABC29783.1	M28E	154-401	D210, E262	H208, D228, E263, D290, H367	MER0004514	145-393	2.30e-77
ABC29801.1	S01A	42-265	H82, D129, S221		MER0016598	83-312	1.30e-52
ABC29807.1	M88	383-879	E812	H811, H815	MER0185642	243-765	1.50e-49
ABC29819.1	S33	46-309	S139, D269, H298		MER0026339	4-267	2.00e-93
ABC29819.1	S09X	232-317	<S, D269, H298		MER0045479	217-302	8.20e-06
ABC29827.1	C56	52-188	D104E, C130, H131		MER0002455	27-158	1.40e-28
ABC29831.1	M23A	200-367	H319	H220, D234, H321	MER0001281	197-364	3.20e-64
ABC29834.1	S33	5-231	S76, D194, H221		MER0213595	9-248	4.50e-21
ABC29876.1	S09B	122-196	S187, >D, >H		MER0001423	517-590	6.80e-05
ABC29886.1	M24B	303-554	H379, C469H, H482	D399, D410, H473, E506, E520	MER0004321	319-574	1.80e-58
ABC29983.1	M10A	462-536			MER0021309	155-225	1.10e-05
ABC30019.1	N06	3-340	N262		MER0123660	4-341	7.70e-91
ABC30076.1	S33	97-295	S175, >D, >H		MER0036050	129-311	1.90e-05
ABC30076.1	S09C	98-277	S175, D271, >H		MER0066189	17-200	6.30e-05
ABC30130.1	C14B	27-182	H102, C168		MER0039464	5-153	1.60e-11
ABC30144.1	S33	48-302	D134S, D264, H292		MER0037236	23-275	1.30e-11
ABC30159.1	S54	40-202	X130S, H186		MER0094384	269-429	6.20e-27
ABC30193.1	S12	46-361	S83, K86, Y177		MER0028284	49-371	1.30e-35
ABC30230.1	S33	803-1017	S867, D972, H999		MER0031614	187-416	9.90e-07
ABC30250.1	M24A	1-246	H76	D93, D104, H167, E201, E232	MER0013450	1-247	1.40e-64
ABC30322.1	M50B	26-132	E33	H32, H36, D131	MER0002454	37-138	5.20e-06
ABC30370.1	S12	137-315	<S, <K, Y149		MER0028284	174-354	1.20e-13
ABC30370.1	S12	30-132	S80, K83, >Y		MER0002489	49-159	2.50e-08
ABC30414.1	M06	135-769	E345	H344, H348, D354	MER0001625	113-747	2.10e-186
ABC30451.1	S33	27-270	S112, D230, H258		MER0037236	22-277	4.60e-25
ABC30488.1	C26	42-230	C100, H199, E201		MER0031288	27-217	4.60e-25
ABC30620.1	S08A	201-422	<D, H201, N300, S362		MER0000332	193-399	4.50e-40
ABC30659.1	C93	43-213	C107, H142, D159		MER0320807	70-240	1.70e-52
ABC30760.1	C82A	80-190	H170, C178		MER0152590	49-155	1.20e-17
ABC30761.1	M41	386-614	E438	H437, H441, D513	MER0005466	371-601	3.70e-46
ABC30801.1	N06	3-319	A238N		MER0181656	28-343	2.70e-42
ABC30830.1	S41A	410-548	S486, G510K		MER0030244	770-912	3.40e-08
ABC30876.1	M38	57-372	R325D	H68, H70, D208K, K236H, T243H	MER0033186	76-392	1.70e-54
ABC30882.1	S01C	173-296	<H, D197, S266		MER0001945	179-315	4.50e-21
ABC30887.1	M04	225-452	E297, Y382H	H296, H300, E325	MER0029943	252-477	1.60e-29
ABC30891.1	M90	43-272	E177	H176, H180, E237	MER0217243	19-246	6.10e-22
ABC30951.1	C14B	393-481	H464, >C		MER0019325	345-430	7.40e-08
ABC31053.1	M23A	196-372	H315	H216, D230, H317	MER0001281	197-372	7.40e-68
ABC31062.1	M38	65-310	D308	H71, H73, D178K, N211H, H220	MER0037714	76-332	8.90e-27
ABC31077.1	N06	19-91	N19		MER0181660	264-338	9.40e-10
ABC31142.1	S33	7-120	S92, >D, >H		MER0036075	62-174	7.00e-11
ABC31143.1	M72	99-234	E145	H144, H148, H154	MER0022935	118-266	2.30e-18
ABC31143.1	M12B	26-158	E145	H144, H148, H154	MER0005207	9-157	1.70e-05
ABC31145.1	M72	100-239	E149	H148, H152, H158	MER0022935	115-267	1.80e-21
ABC31223.1	M38	88-434	D360	H134, H136, K217, H272, H320	MER0004801	88-434	1.30e-141
ABC31233.1	C26	24-200	C102, H192, E194		MER0043475	19-200	3.30e-11
ABC31254.1	S78	20-159	H64, S113		MER0001396	24-159	6.70e-20
ABC31266.1	M15C	3-121	D115	H63, D70, H118	MER0030246	3-136	3.00e-20
ABC31288.1	M01	218-427	E303, Y386	H302, H306, E325	MER0001001	212-421	2.20e-84
ABC31291.1	S54	92-274	S211, H267		MER0035255	90-271	1.20e-23
ABC31310.1	M48B	108-324	E171	H170, H174, E254	MER0002637	78-286	8.70e-14
ABC31507.1	S09X	108-447	D227S, Y343D, H430		MER0030934	76-416	5.20e-42
ABC31520.1	C26	1-199	C80, H182, E184		MER0065588	1-195	2.20e-31
ABC31555.1	M14A	162-462	R270, E427	H213, E216, H360	MER0001212	121-414	5.20e-35
ABC31568.1	I51	66-143			MER0028934	48-119	2.90e-11
ABC31602.1	M48C	68-254	E130	H129, H133, E195	MER0031491	75-260	1.50e-35
ABC31631.1	C26	10-241	C86, H182, E184		MER0045886	14-236	5.70e-53
ABC31637.1	M48C	66-248	E128	H127, H131, E183	MER0042387	64-245	2.10e-22
ABC31638.1	S33	38-151	S125, >D, >H		MER0033247	33-148	2.30e-05
ABC31647.1	M18	151-430	<D, E268	<H, D239, E269, D310, H404	MER0003372	179-467	6.90e-60
ABC31681.1	M38	6-302	D247	H13, H15, K99, H136, H174	MER0061068	10-306	3.90e-109
ABC31687.1	M16A	37-219	E98, E169	H95, H99, E176	MER0001214	50-232	3.70e-57
ABC31687.1	M16A	482-660			MER0046821	500-680	1.70e-22
ABC31687.1	M16A	704-908	A763E, T835E	Q760H, Y764H, A842E	MER0078753	724-934	1.00e-20
ABC31698.1	M14B	28-130	R117, >E	H65, E68, >H	MER0003817	64-179	2.90e-08
