# Supplementary material for: Comparative Genomics Reveals Evidence of Genome Reduction and High Extracellular Protein Degradation Potential in Kangiella
Source: Front Microbiol. 2018 Jun 7;9:1224. doi: 10.3389/fmicb.2018.01224 (PMC6000758; doi:10.3389/fmicb.2018.01224)
Supplement: MATERIAL S3 — Peptidase genes predicted with MEROPS batch BLAST and SignalP prediction of 23 genomes corresponding to Supplementary Table S8. [file Data_Sheet_3.ZIP › Supplementary material 3/Hahella_chejuensis_KCTC_2396.signalP.txt]

# SignalP-4.1 gram- predictions
# name                     Cmax  pos  Ymax  pos  Smax  pos  Smean   D     ?  Dmaxcut    Networks-used
ABC26924.1            0.103  23  0.120  11  0.179   4  0.142   0.130 N  0.570      SignalP-noTM
ABC26925.1            0.115  22  0.106  22  0.108  13  0.078   0.092 N  0.570      SignalP-noTM
ABC26926.1            0.184  32  0.165  24  0.306   2  0.207   0.185 N  0.570      SignalP-noTM
ABC26927.1            0.128  29  0.117  11  0.171   4  0.139   0.127 N  0.570      SignalP-noTM
ABC26928.1            0.111  37  0.153  19  0.267   7  0.220   0.184 N  0.570      SignalP-noTM
ABC26929.1            0.111  62  0.104  40  0.139  37  0.085   0.097 N  0.510      SignalP-TM
ABC26930.1            0.106  34  0.169  19  0.333  15  0.265   0.214 N  0.570      SignalP-noTM
ABC26931.1            0.111  56  0.124  11  0.216   1  0.145   0.134 N  0.570      SignalP-noTM
ABC26932.1            0.107  42  0.119  11  0.190   4  0.142   0.130 N  0.570      SignalP-noTM
ABC26933.1            0.124  44  0.120  44  0.192  41  0.106   0.113 N  0.570      SignalP-noTM
ABC26934.1            0.436  36  0.351  36  0.410  42  0.213   0.300 N  0.510      SignalP-TM
ABC26935.1            0.163  44  0.154  38  0.282   3  0.151   0.153 N  0.510      SignalP-TM
ABC26936.1            0.423  26  0.629  26  0.986  17  0.928   0.769 Y  0.570      SignalP-noTM
ABC26937.1            0.099  48  0.106  48  0.128  38  0.086   0.096 N  0.570      SignalP-noTM
ABC26938.1            0.150  30  0.161  14  0.355   3  0.265   0.210 N  0.570      SignalP-noTM
ABC26939.1            0.232  58  0.174  58  0.253  38  0.123   0.150 N  0.570      SignalP-noTM
ABC26940.1            0.121  50  0.118  50  0.178  49  0.110   0.114 N  0.570      SignalP-noTM
ABC26941.1            0.193  27  0.154  27  0.272   1  0.156   0.155 N  0.510      SignalP-TM
ABC26942.1            0.263  21  0.451  21  0.898   1  0.797   0.614 Y  0.570      SignalP-noTM
ABC26943.1            0.173  53  0.138  53  0.143  48  0.090   0.120 N  0.510      SignalP-TM
ABC26944.1            0.115  50  0.107  50  0.115  47  0.076   0.093 N  0.570      SignalP-noTM
ABC26945.1            0.170  60  0.134  11  0.327   2  0.169   0.151 N  0.570      SignalP-noTM
ABC26946.1            0.119  43  0.153  11  0.338   1  0.232   0.182 N  0.510      SignalP-TM
ABC26947.1            0.197  21  0.340  21  0.780   2  0.638   0.480 N  0.570      SignalP-noTM
ABC26948.1            0.140  31  0.253  11  0.751   5  0.651   0.440 N  0.570      SignalP-noTM
ABC26949.1            0.127  24  0.165  11  0.347   3  0.283   0.209 N  0.510      SignalP-TM
ABC26950.1            0.131  24  0.188  17  0.348  11  0.255   0.219 N  0.570      SignalP-noTM
ABC26951.1            0.233  22  0.295  22  0.690   4  0.458   0.372 N  0.570      SignalP-noTM
ABC26952.1            0.199  17  0.279  17  0.649  16  0.389   0.331 N  0.570      SignalP-noTM
ABC26953.1            0.109  42  0.108  13  0.143  11  0.118   0.113 N  0.570      SignalP-noTM
ABC26954.1            0.847  22  0.876  22  0.943  16  0.909   0.891 Y  0.570      SignalP-noTM
ABC26955.1            0.141  20  0.194  20  0.474   1  0.295   0.242 N  0.570      SignalP-noTM
ABC26956.1            0.351  21  0.304  21  0.427   3  0.289   0.297 N  0.570      SignalP-noTM
ABC26957.1            0.116  25  0.111  47  0.136   3  0.105   0.108 N  0.570      SignalP-noTM
ABC26958.1            0.300  20  0.230  20  0.469  19  0.164   0.199 N  0.570      SignalP-noTM
ABC26959.1            0.106  25  0.108  12  0.174   5  0.121   0.115 N  0.570      SignalP-noTM
ABC26960.1            0.176  33  0.111  16  0.154   9  0.121   0.115 N  0.510      SignalP-TM
ABC26961.1            0.237  45  0.138  11  0.278   1  0.185   0.156 N  0.510      SignalP-TM
ABC26962.1            0.123  61  0.110  61  0.120  11  0.092   0.102 N  0.570      SignalP-noTM
ABC26963.1            0.101  26  0.112  26  0.143  14  0.102   0.107 N  0.570      SignalP-noTM
ABC26964.1            0.119  27  0.146  11  0.270   5  0.223   0.182 N  0.570      SignalP-noTM
ABC26965.1            0.140  20  0.104  20  0.147   6  0.092   0.098 N  0.570      SignalP-noTM
ABC26966.1            0.169  25  0.155  25  0.219  23  0.124   0.141 N  0.570      SignalP-noTM
ABC26967.1            0.237  16  0.160  16  0.228  15  0.105   0.134 N  0.570      SignalP-noTM
ABC26968.1            0.116  31  0.145  31  0.231   3  0.177   0.157 N  0.510      SignalP-TM
ABC26969.1            0.594  24  0.672  24  0.834  17  0.710   0.686 Y  0.510      SignalP-TM
ABC26970.1            0.205  51  0.099  17  0.140  11  0.082   0.093 N  0.510      SignalP-TM
ABC26971.1            0.176  32  0.209  32  0.481  30  0.201   0.206 N  0.510      SignalP-TM
ABC26972.1            0.110  27  0.176  12  0.380   2  0.323   0.230 N  0.510      SignalP-TM
ABC26973.1            0.305  28  0.251  28  0.396   3  0.233   0.245 N  0.510      SignalP-TM
ABC26974.1            0.156  28  0.120  46  0.173  41  0.114   0.118 N  0.510      SignalP-TM
ABC26975.1            0.149  49  0.160  49  0.250  40  0.139   0.152 N  0.510      SignalP-TM
ABC26976.1            0.165  40  0.188  40  0.354  38  0.131   0.167 N  0.510      SignalP-TM
ABC26977.1            0.109  13  0.154  13  0.355  11  0.218   0.184 N  0.570      SignalP-noTM
ABC26978.1            0.107  24  0.111  24  0.145  19  0.097   0.104 N  0.570      SignalP-noTM
ABC26979.1            0.103  64  0.109  30  0.129  27  0.095   0.102 N  0.570      SignalP-noTM
ABC26980.1            0.159  27  0.246  27  0.566  22  0.297   0.265 N  0.510      SignalP-TM
ABC26981.1            0.362  21  0.539  21  0.901  19  0.812   0.667 Y  0.570      SignalP-noTM
ABC26982.1            0.462  21  0.361  21  0.356  20  0.269   0.327 N  0.510      SignalP-TM
ABC26983.1            0.119  67  0.145  11  0.283   3  0.219   0.180 N  0.570      SignalP-noTM
ABC26984.1            0.145  42  0.117  42  0.186   1  0.108   0.113 N  0.570      SignalP-noTM
ABC26985.1            0.802  22  0.817  22  0.916   1  0.857   0.836 Y  0.570      SignalP-noTM
ABC26986.1            0.101  20  0.098  43  0.110  40  0.073   0.086 N  0.570      SignalP-noTM
ABC26987.1            0.285  21  0.335  21  0.673   3  0.486   0.391 N  0.510      SignalP-TM
ABC26988.1            0.216  30  0.173  30  0.325   1  0.160   0.168 N  0.510      SignalP-TM
ABC26989.1            0.155  40  0.233  20  0.500   1  0.431   0.306 N  0.510      SignalP-TM
ABC26990.1            0.124  68  0.156  12  0.296   1  0.247   0.198 N  0.570      SignalP-noTM
ABC26991.1            0.106  18  0.103  29  0.120  19  0.095   0.100 N  0.570      SignalP-noTM
ABC26992.1            0.526  29  0.627  29  0.934  21  0.797   0.707 Y  0.570      SignalP-noTM
ABC26993.1            0.147  42  0.131  42  0.162  41  0.097   0.115 N  0.570      SignalP-noTM
ABC26994.1            0.111  25  0.107  48  0.142   5  0.102   0.105 N  0.570      SignalP-noTM
ABC26995.1            0.136  53  0.117  53  0.127   8  0.086   0.102 N  0.570      SignalP-noTM
ABC26996.1            0.148  20  0.158  20  0.354   1  0.189   0.173 N  0.570      SignalP-noTM
ABC26997.1            0.190  27  0.127  27  0.181  49  0.091   0.110 N  0.570      SignalP-noTM
ABC26998.1            0.154  43  0.173  19  0.256   2  0.204   0.188 N  0.570      SignalP-noTM
ABC26999.1            0.361  20  0.281  20  0.338  32  0.213   0.249 N  0.570      SignalP-noTM
ABC27000.1            0.420  27  0.625  27  0.963  21  0.904   0.756 Y  0.570      SignalP-noTM
ABC27001.1            0.114  28  0.136  12  0.273   6  0.184   0.158 N  0.570      SignalP-noTM
ABC27002.1            0.126  24  0.181  21  0.358  11  0.258   0.217 N  0.570      SignalP-noTM
ABC27003.1            0.101  70  0.103  56  0.123  49  0.095   0.099 N  0.570      SignalP-noTM
ABC27004.1            0.125  20  0.173  11  0.375   2  0.292   0.229 N  0.570      SignalP-noTM
ABC27005.1            0.198  39  0.234  39  0.351  35  0.225   0.231 N  0.510      SignalP-TM
ABC27006.1            0.651  31  0.702  31  0.996  11  0.890   0.791 Y  0.570      SignalP-noTM
ABC27007.1            0.552  30  0.589  30  0.956  12  0.790   0.683 Y  0.570      SignalP-noTM
ABC27008.1            0.683  34  0.753  34  0.975  22  0.855   0.801 Y  0.570      SignalP-noTM
ABC27009.1            0.110  46  0.142  11  0.381   1  0.169   0.155 N  0.570      SignalP-noTM
ABC27010.1            0.229  36  0.317  36  0.665  29  0.309   0.314 N  0.510      SignalP-TM
ABC27011.1            0.198  29  0.238  11  0.749   3  0.572   0.362 N  0.510      SignalP-TM
ABC27012.1            0.109  68  0.107  30  0.123  24  0.099   0.103 N  0.570      SignalP-noTM
ABC27013.1            0.206  27  0.270  27  0.767   2  0.459   0.359 N  0.570      SignalP-noTM
ABC27014.1            0.778  33  0.625  33  0.812  17  0.607   0.617 Y  0.570      SignalP-noTM
ABC27015.1            0.447  23  0.661  23  0.988  12  0.974   0.808 Y  0.570      SignalP-noTM
ABC27016.1            0.579  22  0.242  22  0.150  18  0.084   0.168 N  0.570      SignalP-noTM
ABC27017.1            0.109  26  0.111  18  0.155  10  0.111   0.111 N  0.570      SignalP-noTM
ABC27018.1            0.416  47  0.535  47  0.880  43  0.449   0.495 N  0.570      SignalP-noTM
ABC27019.1            0.116  14  0.151  14  0.218  12  0.197   0.173 N  0.570      SignalP-noTM
ABC27020.1            0.102  32  0.108  49  0.127  39  0.100   0.104 N  0.570      SignalP-noTM
ABC27021.1            0.816  24  0.759  24  0.899  20  0.723   0.742 Y  0.570      SignalP-noTM
ABC27022.1            0.102  22  0.106  40  0.137  38  0.089   0.100 N  0.510      SignalP-TM
ABC27023.1            0.514  24  0.635  24  0.906   1  0.815   0.720 Y  0.570      SignalP-noTM
ABC27024.1            0.166  47  0.129  47  0.129  33  0.090   0.111 N  0.570      SignalP-noTM
ABC27025.1            0.116  22  0.110  22  0.171   1  0.105   0.107 N  0.570      SignalP-noTM
ABC27026.1            0.104  39  0.101  22  0.125  13  0.099   0.100 N  0.570      SignalP-noTM
ABC27027.1            0.128  21  0.278  21  0.854   3  0.679   0.466 N  0.570      SignalP-noTM
ABC27028.1            0.102  17  0.111  50  0.136  45  0.101   0.106 N  0.570      SignalP-noTM
ABC27029.1            0.107  67  0.105  47  0.126  46  0.086   0.096 N  0.570      SignalP-noTM
ABC27030.1            0.126  38  0.144  14  0.275  12  0.209   0.175 N  0.570      SignalP-noTM
ABC27031.1            0.676  23  0.773  23  0.935  17  0.893   0.829 Y  0.570      SignalP-noTM
ABC27032.1            0.113  37  0.130  11  0.210   1  0.165   0.146 N  0.570      SignalP-noTM
ABC27033.1            0.122  23  0.199  36  0.409  28  0.235   0.212 N  0.510      SignalP-TM
ABC27034.1            0.667  23  0.471  23  0.679   6  0.457   0.466 N  0.510      SignalP-TM
ABC27035.1            0.178  45  0.133  45  0.158   6  0.095   0.115 N  0.570      SignalP-noTM
ABC27036.1            0.480  30  0.483  30  0.640  26  0.384   0.447 N  0.510      SignalP-TM
ABC27037.1            0.263  39  0.247  39  0.391   1  0.237   0.243 N  0.510      SignalP-TM
ABC27038.1            0.116  35  0.108  35  0.118  34  0.079   0.095 N  0.570      SignalP-noTM
ABC27039.1            0.479  35  0.311  35  0.286   2  0.201   0.270 N  0.510      SignalP-TM
ABC27040.1            0.400  51  0.314  51  0.576  35  0.294   0.305 N  0.570      SignalP-noTM
ABC27041.1            0.116  65  0.155  52  0.316  49  0.131   0.146 N  0.510      SignalP-TM
ABC27042.1            0.175  20  0.138  20  0.344   2  0.143   0.140 N  0.570      SignalP-noTM
ABC27043.1            0.110  62  0.099  70  0.158  63  0.067   0.088 N  0.510      SignalP-TM
ABC27044.1            0.344  24  0.397  24  0.694   1  0.480   0.436 N  0.570      SignalP-noTM
ABC27045.1            0.230  21  0.168  21  0.163  11  0.109   0.140 N  0.570      SignalP-noTM
ABC27046.1            0.195  25  0.196  25  0.379   8  0.219   0.207 N  0.570      SignalP-noTM
ABC27047.1            0.198  24  0.232  24  0.422  14  0.288   0.253 N  0.510      SignalP-TM
ABC27048.1            0.107  66  0.109  31  0.130  20  0.110   0.110 N  0.570      SignalP-noTM
ABC27049.1            0.114  30  0.152  11  0.301   2  0.225   0.186 N  0.570      SignalP-noTM
ABC27050.1            0.135  21  0.153  11  0.401   1  0.210   0.180 N  0.570      SignalP-noTM
ABC27051.1            0.754  32  0.592  32  0.651  28  0.430   0.532 Y  0.510      SignalP-TM
ABC27052.1            0.553  32  0.426  32  0.412  30  0.294   0.377 N  0.510      SignalP-TM
ABC27053.1            0.143  25  0.181  25  0.323   1  0.255   0.208 N  0.510      SignalP-TM
ABC27054.1            0.125  22  0.135  11  0.317   1  0.163   0.148 N  0.570      SignalP-noTM
ABC27055.1            0.101  32  0.118  12  0.162   6  0.143   0.130 N  0.570      SignalP-noTM
ABC27056.1            0.132  32  0.112  32  0.156  28  0.089   0.101 N  0.570      SignalP-noTM
ABC27057.1            0.165  62  0.206  11  0.529   1  0.423   0.308 N  0.570      SignalP-noTM
ABC27058.1            0.142  39  0.131  51  0.202  48  0.108   0.120 N  0.570      SignalP-noTM
ABC27059.1            0.200  37  0.200  29  0.324  25  0.191   0.196 N  0.570      SignalP-noTM
ABC27060.1            0.166  20  0.179  20  0.389   2  0.234   0.205 N  0.570      SignalP-noTM
ABC27061.1            0.103  27  0.115  13  0.228   8  0.131   0.122 N  0.570      SignalP-noTM
ABC27062.1            0.843  30  0.584  30  0.513  26  0.336   0.492 N  0.510      SignalP-TM
ABC27063.1            0.178  39  0.208  22  0.437  15  0.329   0.265 N  0.570      SignalP-noTM
ABC27064.1            0.709  24  0.817  24  0.992  13  0.957   0.883 Y  0.570      SignalP-noTM
ABC27065.1            0.433  21  0.596  21  0.893  20  0.809   0.696 Y  0.570      SignalP-noTM
ABC27066.1            0.893  21  0.908  21  0.954  18  0.916   0.912 Y  0.570      SignalP-noTM
ABC27067.1            0.303  29  0.524  25  0.961   1  0.935   0.717 Y  0.570      SignalP-noTM
ABC27068.1            0.103  36  0.147  11  0.302   1  0.209   0.176 N  0.570      SignalP-noTM
ABC27069.1            0.108  61  0.116  11  0.181   3  0.139   0.126 N  0.570      SignalP-noTM
ABC27070.1            0.155  28  0.105  40  0.122  37  0.076   0.091 N  0.570      SignalP-noTM
ABC27071.1            0.119  61  0.162  11  0.388   1  0.242   0.200 N  0.570      SignalP-noTM
ABC27072.1            0.122  52  0.128  52  0.196  50  0.127   0.127 N  0.570      SignalP-noTM
ABC27073.1            0.100  31  0.106  31  0.116  29  0.092   0.099 N  0.570      SignalP-noTM
ABC27074.1            0.170  58  0.128  58  0.129  27  0.102   0.116 N  0.570      SignalP-noTM
ABC27075.1            0.130  25  0.153  12  0.316   6  0.241   0.194 N  0.570      SignalP-noTM
ABC27076.1            0.162  22  0.356  22  0.949   1  0.817   0.573 Y  0.570      SignalP-noTM
ABC27077.1            0.125  31  0.155  11  0.390   3  0.244   0.197 N  0.570      SignalP-noTM
ABC27078.1            0.144  31  0.155  31  0.274   7  0.178   0.163 N  0.510      SignalP-TM
ABC27079.1            0.107  31  0.112  46  0.148  39  0.112   0.112 N  0.570      SignalP-noTM
ABC27080.1            0.133  61  0.181  20  0.424   1  0.284   0.219 N  0.510      SignalP-TM
ABC27081.1            0.412  27  0.579  27  0.935  21  0.838   0.701 Y  0.570      SignalP-noTM
ABC27082.1            0.145  57  0.226  16  0.695   2  0.429   0.301 N  0.510      SignalP-TM
ABC27083.1            0.117  53  0.140  13  0.261  10  0.208   0.165 N  0.510      SignalP-TM
ABC27084.1            0.124  38  0.116  38  0.154   1  0.103   0.110 N  0.570      SignalP-noTM
ABC27085.1            0.136  26  0.115  46  0.173  36  0.114   0.115 N  0.570      SignalP-noTM
ABC27086.1            0.115  54  0.119  11  0.176   9  0.142   0.130 N  0.570      SignalP-noTM
ABC27087.1            0.125  24  0.122  24  0.145  14  0.110   0.116 N  0.570      SignalP-noTM
ABC27088.1            0.098  39  0.098  62  0.112  56  0.065   0.086 N  0.510      SignalP-TM
ABC27089.1            0.198  20  0.284  20  0.657  18  0.365   0.322 N  0.570      SignalP-noTM
ABC27090.1            0.101  43  0.124  13  0.194   3  0.156   0.139 N  0.570      SignalP-noTM
ABC27091.1            0.110  31  0.104  24  0.118  40  0.097   0.100 N  0.570      SignalP-noTM
ABC27092.1            0.225  31  0.147  14  0.260   4  0.219   0.174 N  0.510      SignalP-TM
ABC27093.1            0.730  30  0.596  30  0.698   4  0.518   0.559 N  0.570      SignalP-noTM
ABC27094.1            0.113   7  0.117  11  0.188   1  0.132   0.124 N  0.570      SignalP-noTM
ABC27095.1            0.683  20  0.720  20  0.891   2  0.797   0.756 Y  0.570      SignalP-noTM
ABC27096.1            0.656  25  0.776  25  0.951  16  0.908   0.838 Y  0.570      SignalP-noTM
ABC27097.1            0.121  20  0.102  68  0.113   9  0.090   0.096 N  0.570      SignalP-noTM
ABC27098.1            0.455  36  0.614  36  0.955  30  0.700   0.655 Y  0.570      SignalP-noTM
ABC27099.1            0.369  29  0.571  29  0.970  13  0.910   0.730 Y  0.570      SignalP-noTM
ABC27100.1            0.184  42  0.270  42  0.546  41  0.294   0.279 N  0.510      SignalP-TM
ABC27101.1            0.281  22  0.517  22  0.977   8  0.952   0.721 Y  0.570      SignalP-noTM
ABC27102.1            0.236  30  0.185  30  0.273  29  0.125   0.157 N  0.570      SignalP-noTM
ABC27103.1            0.171  37  0.167  11  0.483   1  0.248   0.205 N  0.570      SignalP-noTM
ABC27104.1            0.106  29  0.106  62  0.119  56  0.085   0.096 N  0.570      SignalP-noTM
ABC27105.1            0.114  31  0.134  11  0.235   5  0.183   0.157 N  0.570      SignalP-noTM
ABC27106.1            0.119  43  0.120  43  0.217  42  0.099   0.110 N  0.570      SignalP-noTM
ABC27107.1            0.106  49  0.106  67  0.125  32  0.095   0.101 N  0.570      SignalP-noTM
ABC27108.1            0.116  21  0.103  64  0.114  59  0.085   0.094 N  0.570      SignalP-noTM
ABC27109.1            0.210  19  0.252  19  0.479   1  0.350   0.288 N  0.510      SignalP-TM
ABC27110.1            0.157  25  0.150  23  0.260   9  0.165   0.157 N  0.570      SignalP-noTM
ABC27111.1            0.187  56  0.175  11  0.381   1  0.302   0.235 N  0.570      SignalP-noTM
ABC27112.1            0.230  44  0.148  44  0.145  33  0.097   0.129 N  0.510      SignalP-TM
ABC27113.1            0.109  52  0.098  69  0.106  58  0.081   0.090 N  0.570      SignalP-noTM
ABC27114.1            0.740  59  0.246  59  0.191   7  0.107   0.181 N  0.570      SignalP-noTM
ABC27115.1            0.105  29  0.102  38  0.118  29  0.087   0.095 N  0.570      SignalP-noTM
ABC27116.1            0.111  47  0.113  14  0.166   6  0.127   0.120 N  0.570      SignalP-noTM
ABC27117.1            0.104  36  0.114  36  0.152  33  0.117   0.115 N  0.570      SignalP-noTM
ABC27118.1            0.848  27  0.793  27  0.955  18  0.804   0.798 Y  0.570      SignalP-noTM
ABC27119.1            0.134  30  0.180  13  0.385  12  0.333   0.237 N  0.510      SignalP-TM
ABC27120.1            0.140  34  0.145  14  0.256  12  0.216   0.171 N  0.510      SignalP-TM
ABC27121.1            0.118  66  0.120  11  0.163   2  0.150   0.134 N  0.570      SignalP-noTM
ABC27122.1            0.112  27  0.115  11  0.176   4  0.136   0.125 N  0.570      SignalP-noTM
ABC27123.1            0.173  34  0.138  26  0.281   1  0.136   0.137 N  0.570      SignalP-noTM
ABC27124.1            0.135  26  0.127  38  0.156  33  0.103   0.116 N  0.570      SignalP-noTM
ABC27125.1            0.126  46  0.168  46  0.303  43  0.154   0.162 N  0.510      SignalP-TM
ABC27126.1            0.781  36  0.714  36  0.834  34  0.399   0.597 Y  0.510      SignalP-TM
ABC27127.1            0.169  35  0.133  35  0.168  34  0.092   0.114 N  0.570      SignalP-noTM
ABC27128.1            0.124  27  0.141  14  0.336  11  0.196   0.167 N  0.570      SignalP-noTM
ABC27129.1            0.156  49  0.104  49  0.123  66  0.061   0.088 N  0.510      SignalP-TM
ABC27130.1            0.110  44  0.103  18  0.127  17  0.100   0.102 N  0.510      SignalP-TM
ABC27131.1            0.105  41  0.111  11  0.146   2  0.122   0.116 N  0.570      SignalP-noTM
ABC27132.1            0.487  25  0.345  25  0.370  22  0.246   0.298 N  0.570      SignalP-noTM
ABC27133.1            0.111  26  0.124  11  0.236   1  0.143   0.133 N  0.570      SignalP-noTM
ABC27134.1            0.128  42  0.116  25  0.177  14  0.123   0.119 N  0.570      SignalP-noTM
ABC27135.1            0.103  22  0.174  15  0.355  10  0.293   0.230 N  0.570      SignalP-noTM
ABC27136.1            0.173  26  0.193  11  0.601   1  0.336   0.260 N  0.570      SignalP-noTM
ABC27137.1            0.178  55  0.154  34  0.240  27  0.104   0.131 N  0.570      SignalP-noTM
ABC27138.1            0.132  22  0.136  22  0.215  55  0.124   0.130 N  0.570      SignalP-noTM
ABC27139.1            0.143  32  0.170  11  0.413   1  0.287   0.225 N  0.570      SignalP-noTM
ABC27140.1            0.456  21  0.484  21  0.680  18  0.504   0.491 N  0.510      SignalP-TM
ABC27141.1            0.695  29  0.776  29  0.961   9  0.890   0.830 Y  0.570      SignalP-noTM
ABC27142.1            0.109  20  0.104  27  0.127   1  0.097   0.101 N  0.570      SignalP-noTM
ABC27143.1            0.131  20  0.123  11  0.200   1  0.151   0.136 N  0.570      SignalP-noTM
ABC27144.1            0.118  24  0.119  31  0.156  28  0.115   0.117 N  0.570      SignalP-noTM
ABC27145.1            0.164  40  0.130  40  0.153  39  0.083   0.108 N  0.570      SignalP-noTM
ABC27146.1            0.121  41  0.113  18  0.215  11  0.110   0.112 N  0.570      SignalP-noTM
ABC27147.1            0.132  68  0.125  51  0.193  46  0.117   0.121 N  0.570      SignalP-noTM
ABC27148.1            0.359  43  0.398  43  0.601  39  0.326   0.371 N  0.510      SignalP-TM
ABC27149.1            0.192  24  0.135  24  0.197   2  0.123   0.130 N  0.510      SignalP-TM
ABC27150.1            0.125  46  0.115  13  0.195  10  0.134   0.122 N  0.510      SignalP-TM
ABC27151.1            0.106  33  0.107  11  0.137  43  0.118   0.112 N  0.570      SignalP-noTM
ABC27152.1            0.331  22  0.450  22  0.799   1  0.651   0.545 N  0.570      SignalP-noTM
ABC27153.1            0.151  26  0.118  35  0.193  33  0.081   0.104 N  0.510      SignalP-TM
ABC27154.1            0.128  39  0.123  39  0.142  32  0.100   0.112 N  0.570      SignalP-noTM
ABC27155.1            0.108  34  0.101  64  0.119  12  0.091   0.096 N  0.570      SignalP-noTM
ABC27156.1            0.153  32  0.117  11  0.206   2  0.137   0.126 N  0.570      SignalP-noTM
ABC27157.1            0.197  25  0.177  25  0.256  24  0.159   0.169 N  0.570      SignalP-noTM
ABC27158.1            0.161  26  0.184  26  0.324   6  0.239   0.210 N  0.570      SignalP-noTM
ABC27159.1            0.108  20  0.126  12  0.236   4  0.166   0.145 N  0.570      SignalP-noTM
ABC27160.1            0.123  28  0.136  12  0.244   4  0.191   0.162 N  0.570      SignalP-noTM
ABC27161.1            0.775  20  0.799  20  0.891  18  0.832   0.814 Y  0.570      SignalP-noTM
ABC27162.1            0.144  10  0.184  16  0.501   8  0.272   0.225 N  0.570      SignalP-noTM
ABC27163.1            0.104  45  0.110  56  0.137   1  0.111   0.110 N  0.570      SignalP-noTM
ABC27164.1            0.497  18  0.663  18  0.933  16  0.884   0.767 Y  0.570      SignalP-noTM
ABC27165.1            0.282  31  0.479  31  0.963  13  0.883   0.669 Y  0.570      SignalP-noTM
ABC27166.1            0.604  22  0.649  22  0.889  18  0.730   0.687 Y  0.570      SignalP-noTM
ABC27167.1            0.107  30  0.179  15  0.404  13  0.324   0.247 N  0.570      SignalP-noTM
ABC27168.1            0.121  20  0.172  12  0.356   1  0.298   0.231 N  0.570      SignalP-noTM
ABC27169.1            0.179  33  0.168  11  0.450   1  0.260   0.211 N  0.570      SignalP-noTM
ABC27170.1            0.187  25  0.207  25  0.346  22  0.205   0.206 N  0.570      SignalP-noTM
ABC27171.1            0.140  23  0.145  23  0.235   1  0.164   0.154 N  0.570      SignalP-noTM
ABC27172.1            0.152  30  0.176  30  0.348   6  0.236   0.204 N  0.570      SignalP-noTM
ABC27173.1            0.312  28  0.239  28  0.275  24  0.175   0.215 N  0.510      SignalP-TM
ABC27174.1            0.116  30  0.096  30  0.100  23  0.066   0.085 N  0.510      SignalP-TM
ABC27175.1            0.111  32  0.123  53  0.199  46  0.123   0.123 N  0.570      SignalP-noTM
ABC27176.1            0.145  47  0.102  47  0.118   6  0.085   0.096 N  0.510      SignalP-TM
ABC27177.1            0.143  27  0.136  11  0.258   2  0.190   0.156 N  0.510      SignalP-TM
ABC27178.1            0.109  68  0.097  68  0.104   8  0.083   0.090 N  0.570      SignalP-noTM
ABC27179.1            0.116  33  0.180  11  0.390   7  0.340   0.239 N  0.510      SignalP-TM
ABC27180.1            0.117  32  0.102  32  0.104  19  0.084   0.095 N  0.510      SignalP-TM
ABC27181.1            0.283  28  0.151  28  0.145  42  0.079   0.118 N  0.570      SignalP-noTM
ABC27182.1            0.120  27  0.107  27  0.125  39  0.086   0.097 N  0.570      SignalP-noTM
ABC27183.1            0.127  53  0.132  53  0.254  45  0.112   0.122 N  0.570      SignalP-noTM
ABC27184.1            0.176  22  0.131  22  0.174  21  0.088   0.111 N  0.570      SignalP-noTM
ABC27185.1            0.139  32  0.180  18  0.405   1  0.276   0.216 N  0.510      SignalP-TM
ABC27186.1            0.111  38  0.108  31  0.131  23  0.100   0.104 N  0.570      SignalP-noTM
ABC27187.1            0.104  37  0.118  11  0.200   6  0.143   0.130 N  0.570      SignalP-noTM
ABC27188.1            0.110  20  0.118  11  0.193   1  0.132   0.125 N  0.570      SignalP-noTM
ABC27189.1            0.151  40  0.167  16  0.353   9  0.265   0.213 N  0.570      SignalP-noTM
ABC27190.1            0.766  26  0.826  26  0.928  12  0.887   0.855 Y  0.570      SignalP-noTM
ABC27191.1            0.546  26  0.666  26  0.949  14  0.875   0.764 Y  0.570      SignalP-noTM
ABC27192.1            0.104  18  0.105  52  0.121  41  0.103   0.104 N  0.570      SignalP-noTM
ABC27193.1            0.156  39  0.155  39  0.350   5  0.176   0.165 N  0.570      SignalP-noTM
ABC27194.1            0.129  32  0.137  18  0.193  17  0.167   0.151 N  0.570      SignalP-noTM
ABC27195.1            0.649  24  0.765  24  0.966  18  0.900   0.829 Y  0.570      SignalP-noTM
ABC27196.1            0.143  24  0.128  12  0.214   8  0.137   0.132 N  0.570      SignalP-noTM
ABC27197.1            0.124  21  0.109  65  0.129  55  0.093   0.102 N  0.570      SignalP-noTM
ABC27198.1            0.102  44  0.104  28  0.147   1  0.102   0.103 N  0.570      SignalP-noTM
ABC27199.1            0.108  64  0.110  12  0.150   8  0.123   0.116 N  0.570      SignalP-noTM
ABC27200.1            0.171  37  0.115  37  0.123  42  0.072   0.095 N  0.570      SignalP-noTM
ABC27201.1            0.160  20  0.133  11  0.296   1  0.165   0.144 N  0.510      SignalP-TM
ABC27202.1            0.136  64  0.113  64  0.117   3  0.092   0.103 N  0.570      SignalP-noTM
ABC27203.1            0.123  45  0.105  11  0.179   1  0.099   0.102 N  0.570      SignalP-noTM
ABC27204.1            0.114  20  0.146  11  0.318   3  0.202   0.172 N  0.570      SignalP-noTM
ABC27205.1            0.110  35  0.108  11  0.181   4  0.123   0.115 N  0.570      SignalP-noTM
ABC27206.1            0.142  63  0.131  63  0.165  58  0.096   0.118 N  0.510      SignalP-TM
ABC27207.1            0.114  59  0.114  11  0.174   1  0.126   0.120 N  0.570      SignalP-noTM
ABC27208.1            0.105  66  0.136  48  0.238  37  0.152   0.144 N  0.570      SignalP-noTM
ABC27209.1            0.108  61  0.107  48  0.133  45  0.088   0.098 N  0.570      SignalP-noTM
ABC27210.1            0.130  28  0.121  28  0.156  24  0.123   0.122 N  0.570      SignalP-noTM
ABC27211.1            0.107  32  0.107  41  0.137  31  0.095   0.101 N  0.570      SignalP-noTM
ABC27212.1            0.118  10  0.126  30  0.212  20  0.127   0.126 N  0.570      SignalP-noTM
ABC27213.1            0.118  27  0.112  27  0.138  26  0.098   0.105 N  0.570      SignalP-noTM
ABC27214.1            0.214  44  0.148  44  0.151  43  0.092   0.122 N  0.570      SignalP-noTM
ABC27215.1            0.137  25  0.164  13  0.342  12  0.269   0.213 N  0.570      SignalP-noTM
ABC27216.1            0.130  35  0.121  35  0.172   3  0.110   0.116 N  0.570      SignalP-noTM
ABC27217.1            0.181  35  0.188  17  0.411  16  0.354   0.249 N  0.510      SignalP-TM
ABC27218.1            0.134  18  0.149  18  0.261   1  0.178   0.163 N  0.570      SignalP-noTM
ABC27219.1            0.099  34  0.105  30  0.126  11  0.099   0.102 N  0.570      SignalP-noTM
ABC27220.1            0.141  42  0.132  42  0.246   1  0.105   0.119 N  0.570      SignalP-noTM
ABC27221.1            0.208  31  0.166  31  0.312   1  0.153   0.160 N  0.570      SignalP-noTM
ABC27222.1            0.602  22  0.632  22  0.886   1  0.722   0.675 Y  0.570      SignalP-noTM
ABC27223.1            0.137  36  0.131  36  0.190   4  0.127   0.129 N  0.570      SignalP-noTM
ABC27224.1            0.142  60  0.135  25  0.207  24  0.161   0.145 N  0.510      SignalP-TM
ABC27225.1            0.253  21  0.136  21  0.126  39  0.071   0.106 N  0.570      SignalP-noTM
ABC27226.1            0.109  40  0.114  40  0.159  37  0.093   0.104 N  0.570      SignalP-noTM
ABC27227.1            0.139  22  0.214  11  0.511   9  0.424   0.313 N  0.570      SignalP-noTM
ABC27228.1            0.123  20  0.109  20  0.121  50  0.093   0.102 N  0.570      SignalP-noTM
ABC27229.1            0.154  31  0.376  31  0.950  26  0.797   0.574 Y  0.570      SignalP-noTM
ABC27230.1            0.112  39  0.105  39  0.120  49  0.087   0.096 N  0.570      SignalP-noTM
ABC27231.1            0.143  40  0.111  52  0.116  50  0.081   0.097 N  0.570      SignalP-noTM
ABC27232.1            0.181  56  0.106  56  0.137  63  0.074   0.094 N  0.510      SignalP-TM
ABC27233.1            0.114  29  0.106  29  0.116  30  0.092   0.100 N  0.570      SignalP-noTM
ABC27234.1            0.153  31  0.132  31  0.161  18  0.118   0.126 N  0.570      SignalP-noTM
ABC27235.1            0.522  26  0.610  26  0.905  17  0.758   0.680 Y  0.570      SignalP-noTM
ABC27236.1            0.147  30  0.326  19  0.906  15  0.852   0.573 Y  0.570      SignalP-noTM
ABC27237.1            0.119  49  0.152  15  0.300   6  0.217   0.176 N  0.510      SignalP-TM
ABC27238.1            0.114  46  0.110  46  0.126  44  0.084   0.098 N  0.570      SignalP-noTM
ABC27239.1            0.178  20  0.224  13  0.688   1  0.429   0.300 N  0.510      SignalP-TM
ABC27240.1            0.800  20  0.856  20  0.956  16  0.904   0.879 Y  0.570      SignalP-noTM
ABC27241.1            0.337  40  0.369  23  0.914  17  0.818   0.580 Y  0.570      SignalP-noTM
ABC27242.1            0.293  17  0.210  17  0.383   1  0.195   0.204 N  0.510      SignalP-TM
ABC27243.1            0.184  35  0.117  11  0.173   1  0.137   0.124 N  0.510      SignalP-TM
ABC27244.1            0.127  14  0.125  14  0.160   2  0.125   0.125 N  0.570      SignalP-noTM
ABC27245.1            0.158  23  0.355  23  0.964   9  0.858   0.591 Y  0.570      SignalP-noTM
ABC27246.1            0.100  29  0.129  11  0.223   1  0.161   0.144 N  0.570      SignalP-noTM
ABC27247.1            0.109  58  0.101  33  0.117  26  0.086   0.095 N  0.510      SignalP-TM
ABC27248.1            0.112  22  0.163  17  0.385  14  0.229   0.194 N  0.570      SignalP-noTM
ABC27249.1            0.124  22  0.115  22  0.151  19  0.099   0.107 N  0.570      SignalP-noTM
ABC27250.1            0.105  19  0.121  12  0.182   1  0.148   0.134 N  0.570      SignalP-noTM
ABC27251.1            0.499  17  0.348  17  0.395   1  0.269   0.319 N  0.510      SignalP-TM
ABC27252.1            0.108  31  0.110  31  0.128  30  0.100   0.105 N  0.570      SignalP-noTM
ABC27253.1            0.194  17  0.306  17  0.640  15  0.486   0.391 N  0.570      SignalP-noTM
ABC27254.1            0.335  27  0.446  27  0.907   1  0.743   0.586 Y  0.570      SignalP-noTM
ABC27255.1            0.284  23  0.431  23  0.892   4  0.723   0.568 N  0.570      SignalP-noTM
ABC27256.1            0.121  21  0.109  21  0.123  20  0.089   0.100 N  0.570      SignalP-noTM
ABC27257.1            0.451  31  0.565  31  0.938  17  0.786   0.669 Y  0.570      SignalP-noTM
ABC27258.1            0.103  28  0.121  11  0.169   1  0.146   0.133 N  0.570      SignalP-noTM
ABC27259.1            0.195  25  0.201  11  0.521   4  0.401   0.295 N  0.570      SignalP-noTM
ABC27260.1            0.128  36  0.102  36  0.109  35  0.081   0.093 N  0.570      SignalP-noTM
ABC27261.1            0.120  36  0.118  36  0.139   3  0.113   0.116 N  0.570      SignalP-noTM
ABC27262.1            0.103  24  0.123  11  0.165   1  0.150   0.136 N  0.570      SignalP-noTM
ABC27263.1            0.118  44  0.116  44  0.140  42  0.099   0.108 N  0.570      SignalP-noTM
ABC27264.1            0.120  47  0.099  67  0.114  13  0.084   0.092 N  0.570      SignalP-noTM
ABC27265.1            0.119  45  0.100  45  0.118  44  0.081   0.093 N  0.510      SignalP-TM
ABC27266.1            0.131  39  0.115  39  0.130  24  0.094   0.105 N  0.570      SignalP-noTM
ABC27267.1            0.288  20  0.354  20  0.566   2  0.452   0.390 N  0.510      SignalP-TM
ABC27268.1            0.694  27  0.754  27  0.942  23  0.801   0.776 Y  0.570      SignalP-noTM
ABC27269.1            0.109  37  0.099  21  0.104  15  0.085   0.092 N  0.570      SignalP-noTM
ABC27270.1            0.138  26  0.199  26  0.466  24  0.232   0.214 N  0.570      SignalP-noTM
ABC27271.1            0.137  23  0.111  37  0.148  27  0.103   0.108 N  0.510      SignalP-TM
ABC27272.1            0.128  45  0.250  18  0.723   8  0.529   0.353 N  0.510      SignalP-TM
ABC27273.1            0.132  17  0.108  44  0.151  16  0.095   0.102 N  0.570      SignalP-noTM
ABC27274.1            0.158  25  0.231  21  0.681   1  0.451   0.334 N  0.570      SignalP-noTM
ABC27275.1            0.275  20  0.220  20  0.238  10  0.180   0.201 N  0.570      SignalP-noTM
ABC27276.1            0.106  22  0.108  36  0.130  26  0.106   0.107 N  0.570      SignalP-noTM
ABC27277.1            0.146  23  0.123  23  0.137  58  0.106   0.115 N  0.570      SignalP-noTM
ABC27278.1            0.105  51  0.110  22  0.195  11  0.113   0.112 N  0.570      SignalP-noTM
ABC27279.1            0.243  34  0.153  34  0.115  30  0.080   0.118 N  0.570      SignalP-noTM
ABC27280.1            0.100  10  0.095  39  0.096  38  0.076   0.086 N  0.570      SignalP-noTM
ABC27281.1            0.125  45  0.112  19  0.166   9  0.110   0.111 N  0.570      SignalP-noTM
ABC27282.1            0.101  55  0.133  11  0.268   1  0.164   0.148 N  0.570      SignalP-noTM
ABC27283.1            0.144  29  0.183  18  0.391  10  0.245   0.213 N  0.570      SignalP-noTM
ABC27284.1            0.166  27  0.139  27  0.147   3  0.116   0.128 N  0.570      SignalP-noTM
ABC27285.1            0.161  38  0.148  38  0.247  30  0.136   0.142 N  0.570      SignalP-noTM
ABC27286.1            0.142  57  0.122  57  0.171  35  0.116   0.119 N  0.570      SignalP-noTM
ABC27287.1            0.218  36  0.177  16  0.372   8  0.297   0.233 N  0.570      SignalP-noTM
ABC27288.1            0.110  50  0.124  19  0.177   9  0.148   0.136 N  0.570      SignalP-noTM
ABC27289.1            0.146  18  0.131  18  0.190  30  0.108   0.120 N  0.570      SignalP-noTM
ABC27290.1            0.139  22  0.119  22  0.173  21  0.095   0.108 N  0.570      SignalP-noTM
ABC27291.1            0.105  34  0.095  70  0.133  63  0.077   0.088 N  0.510      SignalP-TM
ABC27292.1            0.111  33  0.103  58  0.139  31  0.081   0.093 N  0.570      SignalP-noTM
ABC27293.1            0.110  24  0.142  11  0.307   2  0.199   0.163 N  0.510      SignalP-TM
ABC27294.1            0.128  34  0.138  34  0.173  23  0.118   0.129 N  0.570      SignalP-noTM
ABC27295.1            0.180  30  0.259  18  0.484   3  0.398   0.311 N  0.510      SignalP-TM
ABC27296.1            0.111  22  0.113  22  0.173  16  0.110   0.112 N  0.570      SignalP-noTM
ABC27297.1            0.138  41  0.119  12  0.180   4  0.139   0.128 N  0.570      SignalP-noTM
ABC27298.1            0.149  32  0.106  32  0.170  35  0.074   0.091 N  0.570      SignalP-noTM
ABC27299.1            0.123  35  0.123  35  0.138  34  0.112   0.118 N  0.570      SignalP-noTM
ABC27300.1            0.105   3  0.122  11  0.202   1  0.146   0.133 N  0.570      SignalP-noTM
ABC27301.1            0.101  21  0.107  13  0.150   8  0.116   0.111 N  0.570      SignalP-noTM
ABC27302.1            0.126  22  0.154  22  0.256   1  0.181   0.167 N  0.570      SignalP-noTM
ABC27303.1            0.136  28  0.113  11  0.173   1  0.124   0.118 N  0.570      SignalP-noTM
ABC27304.1            0.153  52  0.123  52  0.187  22  0.117   0.120 N  0.570      SignalP-noTM
ABC27305.1            0.177  37  0.257  18  0.549  11  0.452   0.349 N  0.570      SignalP-noTM
ABC27306.1            0.114  27  0.110  11  0.165   1  0.116   0.113 N  0.570      SignalP-noTM
ABC27307.1            0.131  27  0.113  11  0.190   1  0.120   0.117 N  0.570      SignalP-noTM
ABC27308.1            0.140  39  0.172  12  0.429   2  0.281   0.223 N  0.570      SignalP-noTM
ABC27309.1            0.144  35  0.142  20  0.236  14  0.165   0.153 N  0.570      SignalP-noTM
ABC27310.1            0.108  15  0.182  15  0.426   1  0.318   0.246 N  0.570      SignalP-noTM
ABC27311.1            0.137  31  0.122  31  0.198   3  0.115   0.119 N  0.570      SignalP-noTM
ABC27312.1            0.118  21  0.114  21  0.140  17  0.109   0.112 N  0.570      SignalP-noTM
ABC27313.1            0.100  55  0.119  11  0.169   5  0.144   0.131 N  0.570      SignalP-noTM
ABC27314.1            0.234  23  0.217  23  0.277   9  0.211   0.214 N  0.570      SignalP-noTM
ABC27315.1            0.106  22  0.103  46  0.122  39  0.088   0.096 N  0.570      SignalP-noTM
ABC27316.1            0.105  48  0.108  22  0.144   1  0.108   0.108 N  0.570      SignalP-noTM
ABC27317.1            0.240  47  0.169  47  0.205   1  0.126   0.153 N  0.510      SignalP-TM
ABC27318.1            0.301  26  0.495  26  0.893  21  0.810   0.643 Y  0.570      SignalP-noTM
ABC27319.1            0.108  25  0.102  63  0.110  44  0.086   0.095 N  0.570      SignalP-noTM
ABC27320.1            0.618  21  0.717  21  0.931  20  0.862   0.785 Y  0.570      SignalP-noTM
ABC27321.1            0.452  29  0.580  29  0.942  16  0.831   0.698 Y  0.570      SignalP-noTM
ABC27322.1            0.105  21  0.120  11  0.185   3  0.146   0.132 N  0.570      SignalP-noTM
ABC27323.1            0.120  40  0.107  40  0.108  39  0.081   0.095 N  0.570      SignalP-noTM
ABC27324.1            0.162  22  0.146  11  0.296   1  0.208   0.175 N  0.570      SignalP-noTM
ABC27325.1            0.194  35  0.358  18  0.933   2  0.909   0.617 Y  0.570      SignalP-noTM
ABC27326.1            0.134  36  0.115  16  0.168   8  0.132   0.121 N  0.510      SignalP-TM
ABC27327.1            0.310  22  0.214  22  0.256   3  0.164   0.195 N  0.510      SignalP-TM
ABC27328.1            0.430  26  0.451  26  0.537  19  0.442   0.447 N  0.510      SignalP-TM
ABC27329.1            0.116  20  0.102  20  0.137  19  0.092   0.097 N  0.570      SignalP-noTM
ABC27330.1            0.222  17  0.443  17  0.949  14  0.883   0.650 Y  0.570      SignalP-noTM
ABC27331.1            0.114  19  0.143  19  0.202  13  0.171   0.156 N  0.570      SignalP-noTM
ABC27332.1            0.129  30  0.127  30  0.170  29  0.127   0.127 N  0.570      SignalP-noTM
ABC27333.1            0.156  17  0.133  17  0.156   8  0.117   0.125 N  0.570      SignalP-noTM
ABC27334.1            0.162  44  0.146  34  0.208  23  0.133   0.141 N  0.510      SignalP-TM
ABC27335.1            0.112  20  0.113  12  0.184   1  0.122   0.117 N  0.570      SignalP-noTM
ABC27336.1            0.172  28  0.139  11  0.266   3  0.205   0.170 N  0.570      SignalP-noTM
ABC27337.1            0.123  30  0.145  30  0.203  21  0.131   0.140 N  0.510      SignalP-TM
ABC27338.1            0.155  37  0.126  37  0.130  33  0.089   0.109 N  0.570      SignalP-noTM
ABC27339.1            0.116  20  0.162  11  0.411   1  0.240   0.199 N  0.570      SignalP-noTM
ABC27340.1            0.111  29  0.105  11  0.141   3  0.112   0.108 N  0.570      SignalP-noTM
ABC27341.1            0.175  42  0.169  11  0.434   1  0.261   0.212 N  0.570      SignalP-noTM
ABC27342.1            0.120  21  0.138  11  0.252   1  0.180   0.158 N  0.570      SignalP-noTM
ABC27343.1            0.112  22  0.160  41  0.334  39  0.197   0.177 N  0.570      SignalP-noTM
ABC27344.1            0.139  21  0.131  21  0.189  19  0.134   0.133 N  0.570      SignalP-noTM
ABC27345.1            0.235  34  0.183  34  0.206   4  0.140   0.163 N  0.570      SignalP-noTM
ABC27346.1            0.461  25  0.582  25  0.906  21  0.777   0.673 Y  0.570      SignalP-noTM
ABC27347.1            0.192  47  0.147  47  0.217  11  0.122   0.135 N  0.570      SignalP-noTM
ABC27348.1            0.130  27  0.142  11  0.266   4  0.214   0.169 N  0.510      SignalP-TM
ABC27349.1            0.445  22  0.612  22  0.942   2  0.856   0.726 Y  0.570      SignalP-noTM
ABC27350.1            0.645  28  0.683  28  0.946  10  0.833   0.753 Y  0.570      SignalP-noTM
ABC27351.1            0.206  44  0.177  44  0.244  30  0.149   0.167 N  0.510      SignalP-TM
ABC27352.1            0.143  46  0.131  16  0.232   5  0.168   0.145 N  0.510      SignalP-TM
ABC27353.1            0.214  26  0.389  26  0.892   7  0.787   0.576 Y  0.570      SignalP-noTM
ABC27354.1            0.124  56  0.114  56  0.134  22  0.098   0.106 N  0.570      SignalP-noTM
ABC27355.1            0.100  31  0.130  11  0.242   1  0.162   0.145 N  0.570      SignalP-noTM
ABC27356.1            0.230  18  0.211  18  0.220   9  0.189   0.201 N  0.570      SignalP-noTM
ABC27357.1            0.104  30  0.124  11  0.221   2  0.148   0.135 N  0.570      SignalP-noTM
ABC27358.1            0.127  42  0.139  11  0.272   1  0.188   0.162 N  0.570      SignalP-noTM
ABC27359.1            0.272  29  0.367  29  0.715  27  0.494   0.414 N  0.510      SignalP-TM
ABC27360.1            0.110  34  0.116  34  0.166   6  0.118   0.117 N  0.570      SignalP-noTM
ABC27361.1            0.124  18  0.104  63  0.123   3  0.089   0.097 N  0.570      SignalP-noTM
ABC27362.1            0.152  60  0.147  60  0.315  45  0.122   0.135 N  0.570      SignalP-noTM
ABC27363.1            0.108  44  0.104  65  0.156   1  0.100   0.102 N  0.570      SignalP-noTM
ABC27364.1            0.111  25  0.119  11  0.192   4  0.150   0.133 N  0.570      SignalP-noTM
ABC27365.1            0.109  65  0.099  37  0.111  32  0.084   0.092 N  0.570      SignalP-noTM
ABC27366.1            0.108  37  0.103  58  0.124  47  0.091   0.098 N  0.570      SignalP-noTM
ABC27367.1            0.119  36  0.164  11  0.401   1  0.256   0.198 N  0.510      SignalP-TM
ABC27368.1            0.250  32  0.235  32  0.436   1  0.196   0.220 N  0.510      SignalP-TM
ABC27369.1            0.105  29  0.115  11  0.187   3  0.143   0.128 N  0.570      SignalP-noTM
ABC27370.1            0.130  30  0.128  30  0.140  27  0.103   0.116 N  0.570      SignalP-noTM
ABC27371.1            0.110  23  0.116  51  0.153  45  0.107   0.112 N  0.570      SignalP-noTM
ABC27372.1            0.132  35  0.171  11  0.349   4  0.298   0.230 N  0.570      SignalP-noTM
ABC27373.1            0.104  37  0.111  41  0.150  33  0.119   0.114 N  0.570      SignalP-noTM
ABC27374.1            0.143  23  0.132  38  0.176  28  0.114   0.123 N  0.570      SignalP-noTM
ABC27375.1            0.123  22  0.127  11  0.209   4  0.168   0.146 N  0.570      SignalP-noTM
ABC27376.1            0.153  24  0.352  24  0.933   1  0.849   0.586 Y  0.570      SignalP-noTM
ABC27377.1            0.523  23  0.620  23  0.784  21  0.723   0.668 Y  0.570      SignalP-noTM
ABC27378.1            0.121  63  0.120  40  0.157  40  0.107   0.114 N  0.570      SignalP-noTM
ABC27379.1            0.119  32  0.137  17  0.278  28  0.181   0.158 N  0.570      SignalP-noTM
ABC27380.1            0.103   9  0.104  49  0.113  41  0.088   0.096 N  0.570      SignalP-noTM
ABC27381.1            0.132  63  0.124  50  0.214  42  0.104   0.115 N  0.570      SignalP-noTM
ABC27382.1            0.115  30  0.115  11  0.178   3  0.127   0.121 N  0.570      SignalP-noTM
ABC27383.1            0.104  56  0.118  46  0.200  43  0.101   0.110 N  0.570      SignalP-noTM
ABC27384.1            0.141  60  0.121  60  0.209  30  0.106   0.114 N  0.570      SignalP-noTM
ABC27385.1            0.112  18  0.100  66  0.116  55  0.083   0.092 N  0.570      SignalP-noTM
ABC27386.1            0.117  26  0.127  11  0.236   2  0.165   0.145 N  0.570      SignalP-noTM
ABC27387.1            0.145  60  0.155  11  0.353   3  0.245   0.198 N  0.570      SignalP-noTM
ABC27388.1            0.102   3  0.103  67  0.121  20  0.098   0.101 N  0.570      SignalP-noTM
ABC27389.1            0.119  65  0.115  13  0.166   4  0.132   0.123 N  0.570      SignalP-noTM
ABC27390.1            0.130  27  0.118  11  0.179   1  0.138   0.128 N  0.570      SignalP-noTM
ABC27391.1            0.126  29  0.168  20  0.389  14  0.231   0.192 N  0.510      SignalP-TM
ABC27392.1            0.202  28  0.217  18  0.484   8  0.382   0.278 N  0.510      SignalP-TM
ABC27393.1            0.123  20  0.109  11  0.165   1  0.115   0.112 N  0.570      SignalP-noTM
ABC27394.1            0.155  13  0.120  13  0.138  60  0.094   0.111 N  0.510      SignalP-TM
ABC27395.1            0.105  26  0.105  34  0.126  24  0.089   0.098 N  0.570      SignalP-noTM
ABC27396.1            0.381  25  0.390  25  0.520  23  0.332   0.363 N  0.570      SignalP-noTM
ABC27397.1            0.122  28  0.102  28  0.159   1  0.082   0.092 N  0.570      SignalP-noTM
ABC27398.1            0.102  69  0.122  50  0.191  42  0.105   0.114 N  0.570      SignalP-noTM
ABC27399.1            0.126  35  0.131  11  0.218   1  0.172   0.146 N  0.510      SignalP-TM
ABC27400.1            0.133  64  0.137  11  0.257   3  0.194   0.164 N  0.570      SignalP-noTM
ABC27401.1            0.158  47  0.140  47  0.154  42  0.099   0.125 N  0.510      SignalP-TM
ABC27402.1            0.189  36  0.208  22  0.397   6  0.308   0.245 N  0.510      SignalP-TM
ABC27403.1            0.126  31  0.119  14  0.157  13  0.138   0.128 N  0.570      SignalP-noTM
ABC27404.1            0.108  57  0.119  23  0.176  14  0.120   0.119 N  0.570      SignalP-noTM
ABC27405.1            0.101  22  0.131  11  0.233   1  0.165   0.147 N  0.570      SignalP-noTM
ABC27406.1            0.158  44  0.120  44  0.166   9  0.103   0.112 N  0.570      SignalP-noTM
ABC27407.1            0.103  63  0.131  11  0.212   2  0.176   0.148 N  0.510      SignalP-TM
ABC27408.1            0.179  29  0.235  29  0.384  26  0.296   0.264 N  0.570      SignalP-noTM
ABC27409.1            0.645  22  0.745  22  0.932  10  0.877   0.807 Y  0.570      SignalP-noTM
ABC27410.1            0.135  20  0.141  20  0.199  19  0.123   0.133 N  0.570      SignalP-noTM
ABC27411.1            0.193  37  0.155  37  0.231  19  0.141   0.150 N  0.510      SignalP-TM
ABC27412.1            0.495  27  0.629  27  0.892  12  0.814   0.716 Y  0.570      SignalP-noTM
ABC27413.1            0.407  20  0.610  20  0.935  18  0.909   0.750 Y  0.570      SignalP-noTM
ABC27414.1            0.103  22  0.101  69  0.113  19  0.090   0.096 N  0.570      SignalP-noTM
ABC27415.1            0.112  36  0.112  36  0.178  35  0.098   0.105 N  0.570      SignalP-noTM
ABC27416.1            0.154  35  0.241  18  0.561  10  0.425   0.328 N  0.570      SignalP-noTM
ABC27417.1            0.133  34  0.129  34  0.172  26  0.106   0.120 N  0.510      SignalP-TM
ABC27418.1            0.148  46  0.200  46  0.539  45  0.269   0.225 N  0.510      SignalP-TM
ABC27419.1            0.411  31  0.365  31  0.487  12  0.346   0.358 N  0.510      SignalP-TM
ABC27420.1            0.104  35  0.109  11  0.181   1  0.109   0.109 N  0.570      SignalP-noTM
ABC27421.1            0.124  18  0.118  11  0.223   1  0.127   0.122 N  0.570      SignalP-noTM
ABC27422.1            0.151  29  0.134  29  0.181  10  0.131   0.132 N  0.570      SignalP-noTM
ABC27423.1            0.115  18  0.130  11  0.221   4  0.174   0.151 N  0.570      SignalP-noTM
ABC27424.1            0.124  43  0.121  43  0.177  23  0.127   0.124 N  0.570      SignalP-noTM
ABC27425.1            0.121  50  0.111  38  0.175  32  0.105   0.109 N  0.510      SignalP-TM
ABC27426.1            0.184  32  0.193  11  0.450   1  0.374   0.278 N  0.570      SignalP-noTM
ABC27427.1            0.228  23  0.232  23  0.365  13  0.251   0.241 N  0.570      SignalP-noTM
ABC27428.1            0.139  46  0.128  46  0.189  44  0.118   0.123 N  0.570      SignalP-noTM
ABC27429.1            0.114  19  0.107  68  0.122  58  0.091   0.100 N  0.570      SignalP-noTM
ABC27430.1            0.119  39  0.149  22  0.269  15  0.168   0.158 N  0.570      SignalP-noTM
ABC27431.1            0.113  19  0.135  11  0.224   1  0.178   0.155 N  0.570      SignalP-noTM
ABC27432.1            0.116  47  0.111  31  0.154  46  0.103   0.107 N  0.570      SignalP-noTM
ABC27433.1            0.105  21  0.104  38  0.129  10  0.096   0.100 N  0.570      SignalP-noTM
ABC27434.1            0.728  19  0.770  19  0.889   1  0.830   0.798 Y  0.570      SignalP-noTM
ABC27435.1            0.116  27  0.186  17  0.514  10  0.299   0.239 N  0.570      SignalP-noTM
ABC27436.1            0.109  19  0.125  14  0.197  11  0.150   0.137 N  0.570      SignalP-noTM
ABC27437.1            0.190  30  0.164  30  0.268  18  0.144   0.155 N  0.570      SignalP-noTM
ABC27438.1            0.186  28  0.277  28  0.657  26  0.447   0.340 N  0.510      SignalP-TM
ABC27439.1            0.140  32  0.134  32  0.218  30  0.099   0.117 N  0.570      SignalP-noTM
ABC27440.1            0.144  60  0.108  42  0.153   1  0.082   0.098 N  0.510      SignalP-TM
ABC27441.1            0.135  52  0.112  52  0.144  12  0.105   0.109 N  0.570      SignalP-noTM
ABC27442.1            0.122  58  0.105  42  0.122  30  0.091   0.098 N  0.570      SignalP-noTM
ABC27443.1            0.821  22  0.853  22  0.948   2  0.905   0.877 Y  0.570      SignalP-noTM
ABC27444.1            0.153  30  0.188  30  0.427  26  0.186   0.187 N  0.570      SignalP-noTM
ABC27445.1            0.132  35  0.117  35  0.133  34  0.102   0.110 N  0.570      SignalP-noTM
ABC27446.1            0.123  25  0.103  35  0.118  26  0.079   0.092 N  0.570      SignalP-noTM
ABC27447.1            0.103  23  0.099  32  0.115  45  0.085   0.092 N  0.570      SignalP-noTM
ABC27448.1            0.200  44  0.149  44  0.202   1  0.106   0.133 N  0.510      SignalP-TM
ABC27449.1            0.305  23  0.160  23  0.136  20  0.083   0.131 N  0.510      SignalP-TM
ABC27450.1            0.124  42  0.103  66  0.113   4  0.086   0.095 N  0.570      SignalP-noTM
ABC27451.1            0.118  38  0.132  38  0.305  36  0.129   0.131 N  0.570      SignalP-noTM
ABC27452.1            0.118  41  0.109  54  0.137  10  0.103   0.106 N  0.570      SignalP-noTM
ABC27453.1            0.184  10  0.234  11  0.713   9  0.560   0.387 N  0.570      SignalP-noTM
ABC27454.1            0.128  21  0.143  11  0.323   1  0.192   0.166 N  0.570      SignalP-noTM
ABC27455.1            0.117  27  0.135  18  0.211  15  0.158   0.146 N  0.570      SignalP-noTM
ABC27456.1            0.114  43  0.100  70  0.112  69  0.086   0.093 N  0.570      SignalP-noTM
ABC27457.1            0.100  61  0.109  15  0.162   8  0.118   0.114 N  0.570      SignalP-noTM
ABC27458.1            0.119  21  0.098  70  0.108   2  0.084   0.091 N  0.570      SignalP-noTM
ABC27459.1            0.188  28  0.209  28  0.305  20  0.216   0.212 N  0.510      SignalP-TM
ABC27460.1            0.218  22  0.227  22  0.297  19  0.226   0.226 N  0.570      SignalP-noTM
ABC27461.1            0.112  22  0.135  11  0.283   2  0.182   0.152 N  0.510      SignalP-TM
ABC27462.1            0.301  29  0.376  29  0.593  36  0.364   0.372 N  0.510      SignalP-TM
ABC27463.1            0.700  28  0.747  28  0.952  16  0.862   0.801 Y  0.570      SignalP-noTM
ABC27464.1            0.293  38  0.300  38  0.408  35  0.206   0.265 N  0.510      SignalP-TM
ABC27465.1            0.131  27  0.118  27  0.118  19  0.097   0.108 N  0.570      SignalP-noTM
ABC27466.1            0.113  62  0.126  50  0.227  49  0.099   0.113 N  0.570      SignalP-noTM
ABC27467.1            0.119  31  0.118  11  0.183   3  0.143   0.130 N  0.570      SignalP-noTM
ABC27468.1            0.112  38  0.098  38  0.099  37  0.075   0.087 N  0.570      SignalP-noTM
ABC27469.1            0.168  24  0.113  24  0.146  23  0.076   0.096 N  0.570      SignalP-noTM
ABC27470.1            0.182  26  0.225  26  0.448  14  0.306   0.255 N  0.510      SignalP-TM
ABC27471.1            0.110  29  0.116  46  0.165   8  0.120   0.118 N  0.570      SignalP-noTM
ABC27472.1            0.151  18  0.137  41  0.162  40  0.113   0.128 N  0.510      SignalP-TM
ABC27473.1            0.174  53  0.354  23  0.906  19  0.796   0.562 N  0.570      SignalP-noTM
ABC27474.1            0.126  23  0.116  23  0.178   3  0.120   0.118 N  0.570      SignalP-noTM
ABC27475.1            0.141  23  0.169  11  0.412   2  0.285   0.212 N  0.510      SignalP-TM
ABC27476.1            0.127  63  0.108  63  0.114  10  0.095   0.102 N  0.570      SignalP-noTM
ABC27477.1            0.118  27  0.106  27  0.146   1  0.097   0.102 N  0.570      SignalP-noTM
ABC27478.1            0.257  24  0.168  24  0.159   1  0.105   0.138 N  0.570      SignalP-noTM
ABC27479.1            0.137  53  0.202  17  0.508  12  0.360   0.276 N  0.570      SignalP-noTM
ABC27480.1            0.149  28  0.159  12  0.340  10  0.253   0.203 N  0.570      SignalP-noTM
ABC27481.1            0.115  18  0.144  32  0.227  26  0.174   0.155 N  0.510      SignalP-TM
ABC27482.1            0.121  29  0.102  41  0.102  51  0.079   0.091 N  0.570      SignalP-noTM
ABC27483.1            0.133  31  0.128  14  0.228  13  0.171   0.144 N  0.510      SignalP-TM
ABC27484.1            0.109  38  0.102  64  0.119  20  0.088   0.095 N  0.570      SignalP-noTM
ABC27485.1            0.278  32  0.181  32  0.214  30  0.137   0.160 N  0.570      SignalP-noTM
ABC27486.1            0.104  44  0.154  32  0.345  26  0.171   0.162 N  0.570      SignalP-noTM
ABC27487.1            0.159  42  0.148  42  0.193   2  0.120   0.138 N  0.510      SignalP-TM
ABC27488.1            0.104  56  0.137  11  0.257   3  0.183   0.159 N  0.570      SignalP-noTM
ABC27489.1            0.122  33  0.117  33  0.172  30  0.112   0.115 N  0.510      SignalP-TM
ABC27490.1            0.867  24  0.900  24  0.954  20  0.919   0.909 Y  0.570      SignalP-noTM
ABC27491.1            0.124  22  0.111  58  0.163  48  0.093   0.103 N  0.570      SignalP-noTM
ABC27492.1            0.117  26  0.141  12  0.287   1  0.192   0.165 N  0.570      SignalP-noTM
ABC27493.1            0.161  35  0.192  21  0.378   8  0.309   0.247 N  0.570      SignalP-noTM
ABC27494.1            0.156  48  0.202  13  0.485   7  0.391   0.272 N  0.510      SignalP-TM
ABC27495.1            0.124  44  0.105  70  0.133   3  0.097   0.101 N  0.570      SignalP-noTM
ABC27496.1            0.111  60  0.101  51  0.112  48  0.080   0.091 N  0.570      SignalP-noTM
ABC27497.1            0.144  38  0.121  38  0.184   4  0.110   0.116 N  0.570      SignalP-noTM
ABC27498.1            0.109  47  0.118  21  0.184  13  0.127   0.122 N  0.570      SignalP-noTM
ABC27499.1            0.298  20  0.306  20  0.415   9  0.293   0.300 N  0.570      SignalP-noTM
ABC27500.1            0.105  30  0.106  11  0.157   1  0.109   0.107 N  0.570      SignalP-noTM
ABC27501.1            0.129  29  0.117  11  0.180   5  0.146   0.131 N  0.570      SignalP-noTM
ABC27502.1            0.105  43  0.112  11  0.172  33  0.120   0.116 N  0.570      SignalP-noTM
ABC27503.1            0.155  57  0.112  57  0.164   5  0.097   0.105 N  0.570      SignalP-noTM
ABC27504.1            0.157  50  0.146  13  0.291   1  0.199   0.166 N  0.510      SignalP-TM
ABC27505.1            0.109  68  0.112  43  0.136  42  0.096   0.104 N  0.570      SignalP-noTM
ABC27506.1            0.114  43  0.112  43  0.172   1  0.111   0.112 N  0.570      SignalP-noTM
ABC27507.1            0.136  50  0.150  11  0.272   1  0.229   0.179 N  0.510      SignalP-TM
ABC27508.1            0.105  24  0.103  11  0.152   1  0.102   0.103 N  0.570      SignalP-noTM
ABC27509.1            0.103  39  0.090  11  0.110   1  0.080   0.086 N  0.510      SignalP-TM
ABC27510.1            0.113  41  0.106  49  0.126  48  0.082   0.095 N  0.570      SignalP-noTM
ABC27511.1            0.620  18  0.717  18  0.908  17  0.810   0.761 Y  0.570      SignalP-noTM
ABC27512.1            0.119  28  0.133  28  0.228  24  0.111   0.123 N  0.570      SignalP-noTM
ABC27513.1            0.234  25  0.136  25  0.113  50  0.081   0.110 N  0.570      SignalP-noTM
ABC27514.1            0.197  22  0.136  22  0.118  48  0.090   0.114 N  0.570      SignalP-noTM
ABC27515.1            0.112  35  0.105  35  0.113  18  0.093   0.099 N  0.570      SignalP-noTM
ABC27516.1            0.115  23  0.138  11  0.207   8  0.192   0.163 N  0.570      SignalP-noTM
ABC27517.1            0.103  70  0.116  11  0.180   1  0.133   0.124 N  0.570      SignalP-noTM
ABC27518.1            0.140  29  0.260  29  0.740  26  0.491   0.369 N  0.570      SignalP-noTM
ABC27519.1            0.133  21  0.111  28  0.118  18  0.086   0.099 N  0.570      SignalP-noTM
ABC27520.1            0.205  21  0.191  21  0.288  13  0.153   0.173 N  0.570      SignalP-noTM
ABC27521.1            0.108  39  0.135  39  0.267  35  0.132   0.134 N  0.570      SignalP-noTM
ABC27522.1            0.205  32  0.167  32  0.282  11  0.176   0.171 N  0.570      SignalP-noTM
ABC27523.1            0.132  25  0.132  25  0.283   1  0.145   0.138 N  0.570      SignalP-noTM
ABC27524.1            0.108  30  0.125  12  0.217   2  0.160   0.142 N  0.570      SignalP-noTM
ABC27525.1            0.108  52  0.151  52  0.299  49  0.133   0.142 N  0.570      SignalP-noTM
ABC27526.1            0.299  24  0.487  24  0.878  19  0.759   0.615 Y  0.570      SignalP-noTM
ABC27527.1            0.156  53  0.193  53  0.367  37  0.213   0.200 N  0.510      SignalP-TM
ABC27528.1            0.395  30  0.300  30  0.340   8  0.242   0.278 N  0.510      SignalP-TM
ABC27529.1            0.118  53  0.131  11  0.217   3  0.170   0.149 N  0.570      SignalP-noTM
ABC27530.1            0.212  25  0.167  25  0.172  18  0.119   0.149 N  0.510      SignalP-TM
ABC27531.1            0.101  63  0.108  50  0.142  45  0.100   0.104 N  0.570      SignalP-noTM
ABC27532.1            0.150  50  0.155  11  0.297   1  0.239   0.194 N  0.570      SignalP-noTM
ABC27533.1            0.137  18  0.104  38  0.117  29  0.084   0.094 N  0.570      SignalP-noTM
ABC27534.1            0.114  33  0.151  11  0.366   8  0.218   0.182 N  0.570      SignalP-noTM
ABC27535.1            0.113  64  0.111  40  0.129  39  0.090   0.101 N  0.570      SignalP-noTM
ABC27536.1            0.122  19  0.114  19  0.130   1  0.106   0.110 N  0.570      SignalP-noTM
ABC27537.1            0.143  27  0.127  56  0.168  50  0.105   0.116 N  0.570      SignalP-noTM
ABC27538.1            0.126  24  0.107  24  0.139  39  0.081   0.097 N  0.510      SignalP-TM
ABC27539.1            0.270  18  0.229  18  0.346  17  0.197   0.214 N  0.570      SignalP-noTM
ABC27540.1            0.118  51  0.114  51  0.137  50  0.098   0.107 N  0.570      SignalP-noTM
ABC27541.1            0.139  67  0.129  28  0.186   2  0.125   0.127 N  0.570      SignalP-noTM
ABC27542.1            0.184  21  0.108  21  0.107  62  0.070   0.090 N  0.570      SignalP-noTM
ABC27543.1            0.177  18  0.165  18  0.269  17  0.154   0.160 N  0.570      SignalP-noTM
ABC27544.1            0.114  27  0.141  11  0.279   1  0.194   0.160 N  0.510      SignalP-TM
ABC27545.1            0.136  28  0.138  11  0.247   5  0.200   0.161 N  0.510      SignalP-TM
ABC27546.1            0.183  36  0.161  36  0.313  35  0.173   0.167 N  0.570      SignalP-noTM
ABC27547.1            0.100  14  0.104  14  0.142   8  0.107   0.105 N  0.510      SignalP-TM
ABC27548.1            0.857  26  0.897  26  0.961  14  0.928   0.912 Y  0.570      SignalP-noTM
ABC27549.1            0.106  64  0.109  43  0.134  32  0.097   0.103 N  0.570      SignalP-noTM
ABC27550.1            0.145  65  0.117  65  0.131  31  0.101   0.109 N  0.570      SignalP-noTM
ABC27551.1            0.110  49  0.153  12  0.278   4  0.238   0.193 N  0.570      SignalP-noTM
ABC27552.1            0.113  45  0.126  45  0.180  49  0.113   0.120 N  0.570      SignalP-noTM
ABC27553.1            0.110  25  0.101  32  0.113   1  0.083   0.092 N  0.570      SignalP-noTM
ABC27554.1            0.119  24  0.115  11  0.171   1  0.131   0.122 N  0.570      SignalP-noTM
ABC27555.1            0.143  59  0.122  59  0.159  45  0.091   0.107 N  0.570      SignalP-noTM
ABC27556.1            0.800  24  0.839  24  0.951  17  0.886   0.861 Y  0.570      SignalP-noTM
ABC27557.1            0.655  23  0.619  23  0.833   2  0.609   0.614 Y  0.570      SignalP-noTM
ABC27558.1            0.115  29  0.121  11  0.177   6  0.131   0.125 N  0.570      SignalP-noTM
ABC27559.1            0.122  45  0.163  12  0.296   1  0.274   0.204 N  0.510      SignalP-TM
ABC27560.1            0.157  11  0.138  11  0.154   3  0.120   0.130 N  0.570      SignalP-noTM
ABC27561.1            0.784  26  0.841  26  0.962  17  0.891   0.864 Y  0.570      SignalP-noTM
ABC27562.1            0.131  38  0.162  24  0.449  19  0.244   0.192 N  0.510      SignalP-TM
ABC27563.1            0.196  58  0.263  58  0.641  14  0.328   0.287 N  0.510      SignalP-TM
ABC27564.1            0.464  38  0.294  38  0.322   9  0.213   0.256 N  0.570      SignalP-noTM
ABC27565.1            0.099  29  0.098  37  0.102  29  0.085   0.092 N  0.570      SignalP-noTM
ABC27566.1            0.118  19  0.116  19  0.166  11  0.111   0.113 N  0.570      SignalP-noTM
ABC27567.1            0.127  33  0.121  35  0.159  32  0.100   0.111 N  0.570      SignalP-noTM
ABC27568.1            0.126  45  0.109  45  0.126   1  0.088   0.099 N  0.570      SignalP-noTM
ABC27569.1            0.104  13  0.118  12  0.206   1  0.136   0.126 N  0.570      SignalP-noTM
ABC27570.1            0.887  29  0.903  29  0.979  13  0.930   0.915 Y  0.570      SignalP-noTM
ABC27571.1            0.119  19  0.182  11  0.435   6  0.324   0.248 N  0.570      SignalP-noTM
ABC27572.1            0.119  35  0.120  12  0.174   7  0.148   0.133 N  0.570      SignalP-noTM
ABC27573.1            0.260  48  0.197  48  0.203  41  0.122   0.161 N  0.570      SignalP-noTM
ABC27574.1            0.139  45  0.120  45  0.140   6  0.104   0.112 N  0.570      SignalP-noTM
ABC27575.1            0.126  22  0.127  11  0.295   1  0.146   0.134 N  0.510      SignalP-TM
ABC27576.1            0.298  43  0.246  43  0.272  35  0.159   0.205 N  0.570      SignalP-noTM
ABC27577.1            0.143  57  0.153  14  0.286   7  0.232   0.190 N  0.570      SignalP-noTM
ABC27578.1            0.187  32  0.117  32  0.099  57  0.074   0.101 N  0.510      SignalP-TM
ABC27579.1            0.161  55  0.122  55  0.135  53  0.093   0.108 N  0.570      SignalP-noTM
ABC27580.1            0.119  30  0.116  30  0.194  29  0.090   0.104 N  0.570      SignalP-noTM
ABC27581.1            0.110  28  0.111  11  0.184   1  0.114   0.113 N  0.570      SignalP-noTM
ABC27582.1            0.195  65  0.134  65  0.162  11  0.094   0.115 N  0.570      SignalP-noTM
ABC27583.1            0.167  25  0.098  50  0.120  68  0.066   0.086 N  0.510      SignalP-TM
ABC27584.1            0.202  50  0.177  26  0.407  21  0.251   0.212 N  0.570      SignalP-noTM
ABC27585.1            0.348  42  0.250  42  0.274  38  0.159   0.216 N  0.510      SignalP-TM
ABC27586.1            0.122  30  0.126  61  0.191  57  0.112   0.121 N  0.510      SignalP-TM
ABC27587.1            0.696  20  0.672  20  0.877  17  0.626   0.650 Y  0.570      SignalP-noTM
ABC27588.1            0.114  23  0.109  23  0.141  11  0.103   0.106 N  0.570      SignalP-noTM
ABC27589.1            0.159  50  0.167  50  0.308  31  0.149   0.161 N  0.510      SignalP-TM
ABC27590.1            0.128  25  0.181  12  0.433   9  0.342   0.241 N  0.510      SignalP-TM
ABC27591.1            0.173  39  0.117  39  0.115   1  0.058   0.095 N  0.510      SignalP-TM
ABC27592.1            0.104  14  0.102  63  0.148   1  0.080   0.094 N  0.510      SignalP-TM
ABC27593.1            0.178  25  0.153  11  0.275   1  0.238   0.184 N  0.510      SignalP-TM
ABC27594.1            0.134  18  0.137  18  0.207   9  0.127   0.133 N  0.510      SignalP-TM
ABC27595.1            0.115  32  0.104  32  0.125  35  0.082   0.094 N  0.570      SignalP-noTM
ABC27596.1            0.530  20  0.671  20  0.918  17  0.858   0.759 Y  0.570      SignalP-noTM
ABC27597.1            0.100  12  0.112  22  0.162  13  0.108   0.110 N  0.570      SignalP-noTM
ABC27598.1            0.109  16  0.129  16  0.187  10  0.146   0.137 N  0.570      SignalP-noTM
ABC27599.1            0.150  24  0.138  24  0.153  15  0.121   0.130 N  0.570      SignalP-noTM
ABC27600.1            0.117  27  0.113  18  0.198   9  0.121   0.116 N  0.510      SignalP-TM
ABC27601.1            0.120  33  0.153  12  0.306   1  0.216   0.177 N  0.510      SignalP-TM
ABC27602.1            0.820  29  0.802  29  0.938  21  0.826   0.814 Y  0.570      SignalP-noTM
ABC27603.1            0.131  69  0.111  69  0.135  45  0.094   0.103 N  0.570      SignalP-noTM
ABC27604.1            0.446  47  0.195  47  0.154  28  0.087   0.144 N  0.570      SignalP-noTM
ABC27605.1            0.124  60  0.111  24  0.129  23  0.103   0.108 N  0.570      SignalP-noTM
ABC27606.1            0.788  24  0.842  24  0.940  18  0.907   0.873 Y  0.570      SignalP-noTM
ABC27607.1            0.678  24  0.410  24  0.353   5  0.263   0.356 N  0.510      SignalP-TM
ABC27608.1            0.272  21  0.409  21  0.839   1  0.679   0.536 N  0.570      SignalP-noTM
ABC27609.1            0.162  34  0.145  11  0.306   1  0.197   0.169 N  0.570      SignalP-noTM
ABC27610.1            0.204  37  0.205  37  0.310  36  0.169   0.188 N  0.570      SignalP-noTM
ABC27611.1            0.115  26  0.127  32  0.228   2  0.127   0.127 N  0.510      SignalP-TM
ABC27612.1            0.102  26  0.115  12  0.186   5  0.133   0.123 N  0.570      SignalP-noTM
ABC27613.1            0.197  51  0.151  51  0.198  50  0.115   0.134 N  0.570      SignalP-noTM
ABC27614.1            0.178  22  0.219  19  0.541  10  0.339   0.275 N  0.570      SignalP-noTM
ABC27615.1            0.099  29  0.115  11  0.157   1  0.133   0.123 N  0.570      SignalP-noTM
ABC27616.1            0.099  22  0.098  29  0.106  21  0.088   0.093 N  0.570      SignalP-noTM
ABC27617.1            0.289  22  0.468  22  0.898  13  0.768   0.609 Y  0.570      SignalP-noTM
ABC27618.1            0.254  39  0.174  39  0.215   2  0.132   0.159 N  0.510      SignalP-TM
ABC27619.1            0.118  52  0.118  52  0.145  50  0.084   0.105 N  0.510      SignalP-TM
ABC27620.1            0.273  49  0.274  49  0.560  44  0.145   0.227 N  0.510      SignalP-TM
ABC27621.1            0.120  29  0.134  18  0.241   3  0.172   0.152 N  0.570      SignalP-noTM
ABC27622.1            0.109  26  0.104  26  0.134  21  0.089   0.097 N  0.570      SignalP-noTM
ABC27623.1            0.136  38  0.203  11  0.541   8  0.410   0.301 N  0.570      SignalP-noTM
ABC27624.1            0.101  21  0.104  11  0.139   1  0.105   0.105 N  0.570      SignalP-noTM
ABC27625.1            0.379  28  0.568  28  0.910  24  0.796   0.675 Y  0.570      SignalP-noTM
ABC27626.1            0.126  25  0.137  25  0.216   2  0.163   0.149 N  0.570      SignalP-noTM
ABC27627.1            0.105  58  0.127  50  0.182  49  0.112   0.120 N  0.570      SignalP-noTM
ABC27628.1            0.674  22  0.803  22  0.982  10  0.955   0.875 Y  0.570      SignalP-noTM
ABC27629.1            0.111  62  0.106  49  0.143  41  0.094   0.100 N  0.570      SignalP-noTM
ABC27630.1            0.415  27  0.328  27  0.532  11  0.340   0.334 N  0.570      SignalP-noTM
ABC27631.1            0.125  26  0.134  41  0.279  34  0.100   0.121 N  0.510      SignalP-TM
ABC27632.1            0.120  53  0.121  32  0.170  28  0.119   0.120 N  0.570      SignalP-noTM
ABC27633.1            0.117  32  0.181  11  0.407   4  0.348   0.243 N  0.510      SignalP-TM
ABC27634.1            0.827  22  0.829  22  0.917  18  0.838   0.834 Y  0.570      SignalP-noTM
ABC27635.1            0.100  25  0.112  44  0.138  41  0.099   0.106 N  0.570      SignalP-noTM
ABC27636.1            0.210  22  0.144  22  0.163  21  0.101   0.124 N  0.570      SignalP-noTM
ABC27637.1            0.103  25  0.118  36  0.173  24  0.110   0.115 N  0.570      SignalP-noTM
ABC27638.1            0.103  27  0.105  27  0.120   1  0.104   0.104 N  0.570      SignalP-noTM
ABC27639.1            0.101  31  0.097  42  0.106   5  0.090   0.094 N  0.570      SignalP-noTM
ABC27640.1            0.219  66  0.199  66  0.248  60  0.153   0.182 N  0.510      SignalP-TM
ABC27641.1            0.138  67  0.125  57  0.181  50  0.115   0.121 N  0.570      SignalP-noTM
ABC27642.1            0.165  29  0.357  25  0.939  18  0.858   0.593 Y  0.570      SignalP-noTM
ABC27643.1            0.130  48  0.128  48  0.269   3  0.113   0.121 N  0.570      SignalP-noTM
ABC27644.1            0.366  35  0.314  35  0.471  23  0.258   0.293 N  0.510      SignalP-TM
ABC27645.1            0.126  69  0.109  11  0.152   1  0.120   0.113 N  0.510      SignalP-TM
ABC27646.1            0.587  25  0.674  25  0.963   8  0.851   0.757 Y  0.570      SignalP-noTM
ABC27647.1            0.133  21  0.123  32  0.247   3  0.110   0.118 N  0.510      SignalP-TM
ABC27648.1            0.101  39  0.110  35  0.149  31  0.107   0.109 N  0.510      SignalP-TM
ABC27649.1            0.138  46  0.116  46  0.198  42  0.072   0.100 N  0.510      SignalP-TM
ABC27650.1            0.101  41  0.104  50  0.120   7  0.097   0.101 N  0.570      SignalP-noTM
ABC27651.1            0.144  41  0.115  41  0.122  53  0.087   0.102 N  0.570      SignalP-noTM
ABC27652.1            0.318  45  0.215  45  0.431   4  0.227   0.220 N  0.570      SignalP-noTM
ABC27653.1            0.549  23  0.732  23  0.992  15  0.965   0.842 Y  0.570      SignalP-noTM
ABC27654.1            0.776  21  0.605  21  0.665  19  0.498   0.566 Y  0.510      SignalP-TM
ABC27655.1            0.171  44  0.178  44  0.337  43  0.129   0.155 N  0.570      SignalP-noTM
ABC27656.1            0.126  28  0.113  28  0.121  26  0.087   0.101 N  0.570      SignalP-noTM
ABC27657.1            0.152  31  0.111  52  0.144  40  0.085   0.101 N  0.510      SignalP-TM
ABC27658.1            0.751  24  0.787  24  0.934  11  0.861   0.822 Y  0.570      SignalP-noTM
ABC27659.1            0.170  58  0.170  58  0.211  48  0.114   0.144 N  0.570      SignalP-noTM
ABC27660.1            0.671  60  0.501  60  0.815  46  0.334   0.422 N  0.570      SignalP-noTM
ABC27661.1            0.103  26  0.103  69  0.136  65  0.075   0.093 N  0.510      SignalP-TM
ABC27662.1            0.138  18  0.176  18  0.302  17  0.232   0.202 N  0.570      SignalP-noTM
ABC27663.1            0.146  36  0.176  23  0.280  22  0.226   0.195 N  0.510      SignalP-TM
ABC27664.1            0.193  41  0.178  16  0.424   9  0.317   0.243 N  0.570      SignalP-noTM
ABC27665.1            0.125  56  0.093  11  0.110   1  0.090   0.092 N  0.510      SignalP-TM
ABC27666.1            0.108  22  0.114  22  0.130  20  0.113   0.113 N  0.570      SignalP-noTM
ABC27667.1            0.144  33  0.150  11  0.333   1  0.219   0.176 N  0.510      SignalP-TM
ABC27668.1            0.141  34  0.109  34  0.104  35  0.072   0.092 N  0.570      SignalP-noTM
ABC27669.1            0.109  49  0.106  13  0.134  11  0.104   0.105 N  0.510      SignalP-TM
ABC27670.1            0.143  34  0.151  34  0.198  33  0.123   0.141 N  0.510      SignalP-TM
ABC27671.1            0.126  58  0.113  58  0.117  32  0.085   0.100 N  0.570      SignalP-noTM
ABC27672.1            0.103  21  0.107  29  0.133  21  0.099   0.103 N  0.570      SignalP-noTM
ABC27673.1            0.249  21  0.198  21  0.303  20  0.155   0.178 N  0.570      SignalP-noTM
ABC27674.1            0.149  22  0.140  22  0.257   2  0.147   0.143 N  0.570      SignalP-noTM
ABC27675.1            0.408  31  0.504  31  0.975  17  0.819   0.652 Y  0.570      SignalP-noTM
ABC27676.1            0.265  18  0.155  18  0.161   4  0.105   0.132 N  0.570      SignalP-noTM
ABC27677.1            0.106  29  0.118  11  0.184   1  0.138   0.128 N  0.570      SignalP-noTM
ABC27678.1            0.111  52  0.102  15  0.125   6  0.102   0.102 N  0.570      SignalP-noTM
ABC27679.1            0.224  22  0.421  22  0.925  19  0.807   0.602 Y  0.570      SignalP-noTM
ABC27680.1            0.131  22  0.229  22  0.684  13  0.381   0.300 N  0.570      SignalP-noTM
ABC27681.1            0.104  20  0.101  70  0.110   1  0.091   0.096 N  0.570      SignalP-noTM
ABC27682.1            0.207  55  0.130  55  0.266   1  0.090   0.115 N  0.510      SignalP-TM
ABC27683.1            0.175  51  0.149  51  0.267  50  0.099   0.125 N  0.570      SignalP-noTM
ABC27684.1            0.107  42  0.093  22  0.123  64  0.071   0.085 N  0.510      SignalP-TM
ABC27685.1            0.358  22  0.219  22  0.237   2  0.144   0.184 N  0.570      SignalP-noTM
ABC27686.1            0.113  30  0.111  11  0.154   7  0.125   0.118 N  0.570      SignalP-noTM
ABC27687.1            0.187  40  0.130  40  0.144  12  0.098   0.115 N  0.570      SignalP-noTM
ABC27688.1            0.117  42  0.110  42  0.132  40  0.100   0.105 N  0.570      SignalP-noTM
ABC27689.1            0.110  21  0.139  11  0.222   3  0.200   0.162 N  0.510      SignalP-TM
ABC27690.1            0.818  20  0.859  20  0.955  19  0.884   0.871 Y  0.570      SignalP-noTM
ABC27691.1            0.114  26  0.196  11  0.578   1  0.358   0.272 N  0.570      SignalP-noTM
ABC27692.1            0.164  21  0.210  21  0.402  16  0.303   0.244 N  0.510      SignalP-TM
ABC27693.1            0.122  59  0.126  12  0.213   6  0.160   0.142 N  0.570      SignalP-noTM
ABC27694.1            0.158  30  0.120  11  0.253   2  0.133   0.125 N  0.510      SignalP-TM
ABC27695.1            0.138  32  0.112  32  0.198   2  0.088   0.103 N  0.510      SignalP-TM
ABC27696.1            0.137  31  0.166  31  0.280   2  0.219   0.185 N  0.510      SignalP-TM
ABC27697.1            0.162  28  0.143  28  0.215   3  0.129   0.138 N  0.510      SignalP-TM
ABC27698.1            0.144  46  0.138  11  0.269   2  0.189   0.157 N  0.510      SignalP-TM
ABC27699.1            0.303  30  0.222  30  0.328  11  0.200   0.214 N  0.510      SignalP-TM
ABC27700.1            0.714  21  0.698  21  0.847   1  0.708   0.703 Y  0.570      SignalP-noTM
ABC27701.1            0.740  24  0.762  24  0.902   3  0.816   0.788 Y  0.570      SignalP-noTM
ABC27702.1            0.317  29  0.294  29  0.511  12  0.355   0.323 N  0.570      SignalP-noTM
ABC27703.1            0.115  47  0.108  36  0.154  45  0.102   0.105 N  0.510      SignalP-TM
ABC27704.1            0.189  38  0.246  38  0.496  27  0.291   0.267 N  0.570      SignalP-noTM
ABC27705.1            0.104  47  0.109  50  0.155  44  0.103   0.106 N  0.570      SignalP-noTM
ABC27706.1            0.225  34  0.140  34  0.118  38  0.074   0.109 N  0.570      SignalP-noTM
ABC27707.1            0.460  21  0.619  21  0.928  13  0.854   0.729 Y  0.570      SignalP-noTM
ABC27708.1            0.402  46  0.446  38  0.919  34  0.602   0.520 N  0.570      SignalP-noTM
ABC27709.1            0.208  55  0.146  55  0.144  54  0.097   0.123 N  0.570      SignalP-noTM
ABC27710.1            0.633  21  0.725  21  0.893  14  0.842   0.780 Y  0.570      SignalP-noTM
ABC27711.1            0.293  27  0.530  27  0.977  16  0.952   0.728 Y  0.570      SignalP-noTM
ABC27712.1            0.244  29  0.128  29  0.207   7  0.107   0.120 N  0.510      SignalP-TM
ABC27713.1            0.750  19  0.751  19  0.849   1  0.767   0.759 Y  0.570      SignalP-noTM
ABC27714.1            0.211  70  0.140  70  0.302  40  0.132   0.136 N  0.570      SignalP-noTM
ABC27715.1            0.649  20  0.689  20  0.885  17  0.749   0.717 Y  0.570      SignalP-noTM
ABC27716.1            0.111  62  0.107  25  0.142   8  0.105   0.106 N  0.570      SignalP-noTM
ABC27717.1            0.109  49  0.111  31  0.135  23  0.114   0.112 N  0.570      SignalP-noTM
ABC27718.1            0.104  46  0.154  29  0.388  21  0.181   0.167 N  0.570      SignalP-noTM
ABC27719.1            0.150  68  0.114  68  0.148   1  0.086   0.104 N  0.510      SignalP-TM
ABC27720.1            0.116  64  0.107  36  0.127  18  0.102   0.104 N  0.570      SignalP-noTM
ABC27721.1            0.286  21  0.492  19  0.934  17  0.856   0.663 Y  0.570      SignalP-noTM
ABC27722.1            0.112  25  0.117  11  0.220   1  0.127   0.122 N  0.570      SignalP-noTM
ABC27723.1            0.105  19  0.112  25  0.162   1  0.115   0.114 N  0.570      SignalP-noTM
ABC27724.1            0.677  21  0.802  21  0.970  19  0.944   0.869 Y  0.570      SignalP-noTM
ABC27725.1            0.139  19  0.346  19  0.909   7  0.865   0.590 Y  0.570      SignalP-noTM
ABC27726.1            0.191  31  0.329  21  0.844  13  0.780   0.496 N  0.510      SignalP-TM
ABC27727.1            0.800  26  0.804  26  0.943  16  0.861   0.831 Y  0.570      SignalP-noTM
ABC27728.1            0.527  25  0.653  25  0.929  18  0.838   0.740 Y  0.570      SignalP-noTM
ABC27729.1            0.100  26  0.178  14  0.400  10  0.314   0.242 N  0.570      SignalP-noTM
ABC27730.1            0.289  29  0.202  29  0.223  28  0.132   0.169 N  0.570      SignalP-noTM
ABC27731.1            0.225  45  0.152  45  0.127  40  0.095   0.126 N  0.570      SignalP-noTM
ABC27732.1            0.532  28  0.661  28  0.937  17  0.856   0.753 Y  0.570      SignalP-noTM
ABC27733.1            0.254  33  0.266  33  0.363  11  0.281   0.271 N  0.510      SignalP-TM
ABC27734.1            0.124  22  0.137  11  0.232   3  0.191   0.163 N  0.570      SignalP-noTM
ABC27735.1            0.109  68  0.112  43  0.136  42  0.096   0.104 N  0.570      SignalP-noTM
ABC27736.1            0.114  43  0.112  43  0.172   1  0.111   0.112 N  0.570      SignalP-noTM
ABC27737.1            0.439  20  0.606  20  0.932  15  0.837   0.715 Y  0.570      SignalP-noTM
ABC27738.1            0.250  32  0.301  19  0.957  11  0.719   0.498 N  0.570      SignalP-noTM
ABC27739.1            0.200  36  0.165  36  0.192  41  0.126   0.147 N  0.570      SignalP-noTM
ABC27740.1            0.122  34  0.126  34  0.195  30  0.114   0.120 N  0.570      SignalP-noTM
ABC27741.1            0.112  35  0.125  11  0.224   1  0.148   0.136 N  0.570      SignalP-noTM
ABC27742.1            0.135  40  0.116  40  0.137  49  0.091   0.104 N  0.570      SignalP-noTM
ABC27743.1            0.150  48  0.123  17  0.186   6  0.136   0.129 N  0.570      SignalP-noTM
ABC27744.1            0.143  26  0.144  21  0.214   4  0.161   0.152 N  0.570      SignalP-noTM
ABC27745.1            0.603  23  0.711  23  0.959  20  0.838   0.771 Y  0.570      SignalP-noTM
ABC27746.1            0.104  37  0.092  26  0.106  68  0.077   0.087 N  0.510      SignalP-TM
ABC27747.1            0.133  21  0.102  40  0.118  36  0.085   0.094 N  0.570      SignalP-noTM
ABC27748.1            0.148  36  0.126  12  0.194   7  0.164   0.140 N  0.510      SignalP-TM
ABC27749.1            0.101  64  0.101  31  0.120  24  0.098   0.100 N  0.510      SignalP-TM
ABC27750.1            0.127  22  0.147  11  0.290   5  0.228   0.185 N  0.570      SignalP-noTM
ABC27751.1            0.127  24  0.166  16  0.319  14  0.265   0.203 N  0.510      SignalP-TM
ABC27752.1            0.874  34  0.866  34  0.975  27  0.817   0.843 Y  0.570      SignalP-noTM
ABC27753.1            0.234  27  0.153  27  0.243   6  0.156   0.154 N  0.510      SignalP-TM
ABC27754.1            0.104  33  0.097  67  0.110  38  0.084   0.091 N  0.570      SignalP-noTM
ABC27755.1            0.148  47  0.235  47  0.628   6  0.428   0.306 N  0.510      SignalP-TM
ABC27756.1            0.126  30  0.125  30  0.191  17  0.136   0.130 N  0.570      SignalP-noTM
ABC27757.1            0.113  66  0.113  26  0.153  23  0.093   0.106 N  0.510      SignalP-TM
ABC27758.1            0.169  28  0.119  11  0.188   2  0.142   0.128 N  0.510      SignalP-TM
ABC27759.1            0.146  60  0.159  12  0.311   1  0.242   0.190 N  0.510      SignalP-TM
ABC27760.1            0.098  20  0.096  11  0.154   1  0.086   0.092 N  0.510      SignalP-TM
ABC27761.1            0.100  12  0.100  27  0.110  15  0.081   0.091 N  0.570      SignalP-noTM
ABC27762.1            0.828  23  0.857  23  0.910  19  0.879   0.867 Y  0.570      SignalP-noTM
ABC27763.1            0.143  27  0.158  27  0.305  26  0.170   0.164 N  0.570      SignalP-noTM
ABC27764.1            0.115  21  0.138  11  0.277   1  0.179   0.157 N  0.570      SignalP-noTM
ABC27765.1            0.182  27  0.182  27  0.336  21  0.160   0.172 N  0.570      SignalP-noTM
ABC27766.1            0.105  27  0.124  11  0.221   1  0.148   0.135 N  0.570      SignalP-noTM
ABC27767.1            0.889  22  0.886  22  0.933  18  0.885   0.886 Y  0.570      SignalP-noTM
ABC27768.1            0.105  35  0.117  51  0.155  50  0.113   0.115 N  0.570      SignalP-noTM
ABC27769.1            0.108  33  0.104  14  0.145   3  0.109   0.106 N  0.570      SignalP-noTM
ABC27770.1            0.135  58  0.130  70  0.166  68  0.095   0.117 N  0.510      SignalP-TM
ABC27771.1            0.222  25  0.151  25  0.149  22  0.094   0.130 N  0.510      SignalP-TM
ABC27772.1            0.848  21  0.879  21  0.942   8  0.916   0.896 Y  0.570      SignalP-noTM
ABC27773.1            0.113  10  0.098  21  0.110  14  0.084   0.091 N  0.570      SignalP-noTM
ABC27774.1            0.110  41  0.127  15  0.215   4  0.159   0.142 N  0.570      SignalP-noTM
ABC27775.1            0.136  42  0.120  42  0.139  41  0.094   0.108 N  0.570      SignalP-noTM
ABC27776.1            0.133  33  0.145  21  0.215  12  0.181   0.158 N  0.510      SignalP-TM
ABC27777.1            0.105   5  0.110  15  0.179   4  0.119   0.114 N  0.570      SignalP-noTM
ABC27778.1            0.169  41  0.267  41  0.628  37  0.407   0.333 N  0.570      SignalP-noTM
ABC27779.1            0.752  19  0.758  19  0.867  16  0.766   0.762 Y  0.570      SignalP-noTM
ABC27780.1            0.164  33  0.123  33  0.134  40  0.079   0.107 N  0.510      SignalP-TM
ABC27781.1            0.319  39  0.115  39  0.111  56  0.051   0.091 N  0.510      SignalP-TM
ABC27782.1            0.170  30  0.124  30  0.165   4  0.111   0.118 N  0.570      SignalP-noTM
ABC27783.1            0.145  34  0.133  34  0.187  31  0.114   0.124 N  0.570      SignalP-noTM
ABC27784.1            0.132  45  0.146  53  0.348   1  0.135   0.141 N  0.570      SignalP-noTM
ABC27785.1            0.161  29  0.120  29  0.115  41  0.082   0.102 N  0.570      SignalP-noTM
ABC27786.1            0.188  13  0.168  13  0.278  10  0.150   0.159 N  0.570      SignalP-noTM
ABC27787.1            0.818  36  0.810  36  0.956  20  0.800   0.805 Y  0.570      SignalP-noTM
ABC27788.1            0.160  62  0.128  62  0.109  66  0.087   0.108 N  0.570      SignalP-noTM
ABC27789.1            0.142  35  0.124  11  0.226   1  0.147   0.135 N  0.570      SignalP-noTM
ABC27790.1            0.190  27  0.137  27  0.174   4  0.111   0.125 N  0.570      SignalP-noTM
ABC27791.1            0.188  35  0.290  35  0.493  33  0.351   0.312 N  0.510      SignalP-TM
ABC27792.1            0.102  26  0.159  11  0.344   2  0.247   0.200 N  0.570      SignalP-noTM
ABC27793.1            0.595  28  0.482  28  0.522  24  0.362   0.437 N  0.510      SignalP-TM
ABC27794.1            0.464  22  0.455  22  0.616  18  0.409   0.438 N  0.510      SignalP-TM
ABC27795.1            0.255  27  0.367  27  0.902  14  0.702   0.524 N  0.570      SignalP-noTM
ABC27796.1            0.132  22  0.187  11  0.448   1  0.346   0.261 N  0.570      SignalP-noTM
ABC27797.1            0.297  40  0.515  40  0.969  25  0.829   0.663 Y  0.570      SignalP-noTM
ABC27798.1            0.273  27  0.219  27  0.444   1  0.236   0.227 N  0.570      SignalP-noTM
ABC27799.1            0.110  26  0.136  11  0.274   2  0.183   0.154 N  0.510      SignalP-TM
ABC27800.1            0.137  52  0.123  21  0.237  14  0.140   0.131 N  0.570      SignalP-noTM
ABC27801.1            0.458  38  0.408  38  0.539  36  0.234   0.344 N  0.510      SignalP-TM
ABC27802.1            0.340  18  0.185  18  0.154   1  0.115   0.152 N  0.570      SignalP-noTM
ABC27803.1            0.123  41  0.100  41  0.134   1  0.079   0.092 N  0.510      SignalP-TM
ABC27804.1            0.137  26  0.115  26  0.211   1  0.107   0.111 N  0.570      SignalP-noTM
ABC27805.1            0.332  21  0.466  21  0.864   1  0.673   0.563 N  0.570      SignalP-noTM
ABC27806.1            0.205  29  0.228  29  0.468  12  0.275   0.250 N  0.570      SignalP-noTM
ABC27807.1            0.107  53  0.099  35  0.152   3  0.093   0.096 N  0.570      SignalP-noTM
ABC27808.1            0.113  40  0.108  40  0.125  32  0.068   0.093 N  0.510      SignalP-TM
ABC27809.1            0.514  30  0.349  30  0.327  22  0.188   0.289 N  0.510      SignalP-TM
ABC27810.1            0.138  69  0.123  69  0.142  54  0.075   0.105 N  0.510      SignalP-TM
ABC27811.1            0.105  52  0.098  21  0.111  22  0.093   0.096 N  0.510      SignalP-TM
ABC27812.1            0.120  39  0.103  39  0.122  38  0.086   0.095 N  0.570      SignalP-noTM
ABC27813.1            0.122   6  0.111  33  0.133  31  0.091   0.102 N  0.570      SignalP-noTM
ABC27814.1            0.127  40  0.143  17  0.243   7  0.188   0.159 N  0.510      SignalP-TM
ABC27815.1            0.269  38  0.149  38  0.106  59  0.080   0.116 N  0.570      SignalP-noTM
ABC27816.1            0.114  59  0.107  13  0.141   2  0.115   0.111 N  0.570      SignalP-noTM
ABC27817.1            0.134  24  0.123  24  0.128  22  0.093   0.109 N  0.570      SignalP-noTM
ABC27818.1            0.169  22  0.200  22  0.306  11  0.245   0.217 N  0.510      SignalP-TM
ABC27819.1            0.122  33  0.165  11  0.331   1  0.280   0.208 N  0.510      SignalP-TM
ABC27820.1            0.106  20  0.119  20  0.163  10  0.127   0.123 N  0.570      SignalP-noTM
ABC27821.1            0.145  38  0.198  38  0.449  19  0.278   0.236 N  0.570      SignalP-noTM
ABC27822.1            0.157  31  0.177  62  0.348  14  0.204   0.187 N  0.510      SignalP-TM
ABC27823.1            0.493  27  0.632  27  0.942   2  0.870   0.744 Y  0.570      SignalP-noTM
ABC27824.1            0.111  21  0.090  11  0.106   4  0.086   0.088 N  0.510      SignalP-TM
ABC27825.1            0.139  47  0.149  19  0.241  18  0.155   0.152 N  0.570      SignalP-noTM
ABC27826.1            0.129  18  0.101  70  0.108  41  0.079   0.091 N  0.570      SignalP-noTM
ABC27827.1            0.771  20  0.671  20  0.765  16  0.599   0.637 Y  0.570      SignalP-noTM
ABC27828.1            0.138  27  0.107  58  0.133  51  0.087   0.098 N  0.570      SignalP-noTM
ABC27829.1            0.101  28  0.104  68  0.117   4  0.091   0.098 N  0.570      SignalP-noTM
ABC27830.1            0.200  20  0.424  20  0.964  11  0.902   0.648 Y  0.570      SignalP-noTM
ABC27831.1            0.304  24  0.206  24  0.366   3  0.210   0.207 N  0.510      SignalP-TM
ABC27832.1            0.103  19  0.104  40  0.115  35  0.081   0.093 N  0.570      SignalP-noTM
ABC27833.1            0.123  18  0.115  11  0.226   2  0.135   0.125 N  0.570      SignalP-noTM
ABC27834.1            0.130  45  0.109  45  0.132   5  0.105   0.107 N  0.570      SignalP-noTM
ABC27835.1            0.277  34  0.206  34  0.258  31  0.145   0.183 N  0.510      SignalP-TM
ABC27836.1            0.146  34  0.153  11  0.269   8  0.244   0.187 N  0.510      SignalP-TM
ABC27837.1            0.130  41  0.128  41  0.174   1  0.114   0.123 N  0.510      SignalP-TM
ABC27838.1            0.136  44  0.129  21  0.234  25  0.112   0.123 N  0.510      SignalP-TM
ABC27839.1            0.142  54  0.123  54  0.211   1  0.102   0.113 N  0.570      SignalP-noTM
ABC27840.1            0.137  32  0.177  13  0.357   5  0.294   0.232 N  0.570      SignalP-noTM
ABC27841.1            0.173  38  0.150  28  0.234   2  0.167   0.158 N  0.570      SignalP-noTM
ABC27842.1            0.639  21  0.238  21  0.156   1  0.099   0.173 N  0.570      SignalP-noTM
ABC27843.1            0.113  28  0.101  11  0.173   1  0.092   0.097 N  0.570      SignalP-noTM
ABC27844.1            0.131  27  0.109  27  0.134  26  0.082   0.096 N  0.570      SignalP-noTM
ABC27845.1            0.109  58  0.106  50  0.144  41  0.096   0.101 N  0.570      SignalP-noTM
ABC27846.1            0.657  22  0.749  22  0.931   4  0.881   0.811 Y  0.570      SignalP-noTM
ABC27847.1            0.100  16  0.099  11  0.119   2  0.096   0.098 N  0.570      SignalP-noTM
ABC27848.1            0.350  20  0.416  20  0.633  15  0.493   0.452 N  0.570      SignalP-noTM
ABC27849.1            0.106  17  0.198  17  0.508  16  0.344   0.252 N  0.510      SignalP-TM
ABC27850.1            0.134  24  0.156  37  0.322  35  0.198   0.176 N  0.570      SignalP-noTM
ABC27851.1            0.138  18  0.144  18  0.196   3  0.160   0.152 N  0.570      SignalP-noTM
ABC27852.1            0.122  65  0.107  57  0.148  47  0.090   0.099 N  0.570      SignalP-noTM
ABC27853.1            0.120  23  0.127  11  0.214   3  0.164   0.145 N  0.570      SignalP-noTM
ABC27854.1            0.160  28  0.157  28  0.226  25  0.152   0.155 N  0.570      SignalP-noTM
ABC27855.1            0.107  43  0.104  43  0.113  20  0.092   0.098 N  0.570      SignalP-noTM
ABC27856.1            0.110  38  0.172  11  0.450   1  0.276   0.221 N  0.570      SignalP-noTM
ABC27857.1            0.150  44  0.121  44  0.180   2  0.114   0.118 N  0.570      SignalP-noTM
ABC27858.1            0.155  41  0.157  11  0.217  40  0.166   0.161 N  0.570      SignalP-noTM
ABC27859.1            0.108  21  0.122  11  0.182   2  0.154   0.134 N  0.510      SignalP-TM
ABC27860.1            0.106  41  0.113  58  0.173  53  0.111   0.112 N  0.570      SignalP-noTM
ABC27861.1            0.105  33  0.118  14  0.180   3  0.140   0.128 N  0.570      SignalP-noTM
ABC27862.1            0.102  23  0.103  35  0.118  13  0.097   0.100 N  0.570      SignalP-noTM
ABC27863.1            0.109  35  0.105  23  0.130  14  0.096   0.101 N  0.570      SignalP-noTM
ABC27864.1            0.183  45  0.164  45  0.222   7  0.151   0.158 N  0.570      SignalP-noTM
ABC27865.1            0.123  35  0.162  22  0.297  15  0.218   0.188 N  0.570      SignalP-noTM
ABC27866.1            0.176  21  0.144  11  0.281   7  0.216   0.178 N  0.570      SignalP-noTM
ABC27867.1            0.106  36  0.151  17  0.265  25  0.204   0.176 N  0.570      SignalP-noTM
ABC27868.1            0.375  27  0.205  27  0.205  23  0.104   0.158 N  0.570      SignalP-noTM
ABC27869.1            0.120  23  0.145  14  0.257   5  0.208   0.175 N  0.570      SignalP-noTM
ABC27870.1            0.112  66  0.104  66  0.127  15  0.095   0.100 N  0.570      SignalP-noTM
ABC27871.1            0.119  31  0.132  24  0.194  16  0.147   0.139 N  0.570      SignalP-noTM
ABC27872.1            0.101  31  0.106  12  0.136   1  0.113   0.109 N  0.570      SignalP-noTM
ABC27873.1            0.103  26  0.101  13  0.129  12  0.102   0.101 N  0.570      SignalP-noTM
ABC27874.1            0.143  50  0.120  50  0.113  49  0.087   0.104 N  0.570      SignalP-noTM
ABC27875.1            0.113  18  0.101  11  0.148  34  0.103   0.102 N  0.510      SignalP-TM
ABC27876.1            0.107  30  0.102  48  0.133   2  0.073   0.091 N  0.510      SignalP-TM
ABC27877.1            0.099  66  0.106  37  0.118  31  0.093   0.100 N  0.570      SignalP-noTM
ABC27878.1            0.109  60  0.146  11  0.277   5  0.223   0.182 N  0.570      SignalP-noTM
ABC27879.1            0.149  63  0.125  63  0.194  32  0.110   0.118 N  0.570      SignalP-noTM
ABC27880.1            0.134  45  0.115  45  0.169   1  0.093   0.104 N  0.570      SignalP-noTM
ABC27881.1            0.104  25  0.146  12  0.230   1  0.211   0.177 N  0.570      SignalP-noTM
ABC27882.1            0.155  49  0.116  49  0.128   1  0.098   0.108 N  0.570      SignalP-noTM
ABC27883.1            0.157  31  0.221  31  0.491  29  0.226   0.222 N  0.510      SignalP-TM
ABC27884.1            0.128  51  0.160  13  0.478   4  0.258   0.206 N  0.570      SignalP-noTM
ABC27885.1            0.132  28  0.198  28  0.534  15  0.317   0.254 N  0.570      SignalP-noTM
ABC27886.1            0.100  64  0.098  69  0.104  62  0.073   0.087 N  0.570      SignalP-noTM
ABC27887.1            0.114  21  0.116  35  0.173  29  0.096   0.108 N  0.510      SignalP-TM
ABC27888.1            0.130  24  0.190  11  0.579   1  0.341   0.246 N  0.510      SignalP-TM
ABC27889.1            0.114  45  0.171  12  0.351   2  0.289   0.227 N  0.570      SignalP-noTM
ABC27890.1            0.103  47  0.107  36  0.147  53  0.089   0.099 N  0.570      SignalP-noTM
ABC27891.1            0.241  31  0.150  31  0.235  12  0.142   0.147 N  0.510      SignalP-TM
ABC27892.1            0.114  52  0.123  59  0.192  57  0.089   0.110 N  0.510      SignalP-TM
ABC27893.1            0.231  26  0.141  26  0.125  49  0.081   0.113 N  0.570      SignalP-noTM
ABC27894.1            0.103  41  0.112  31  0.139  25  0.090   0.102 N  0.570      SignalP-noTM
ABC27895.1            0.117  37  0.125  37  0.178  33  0.128   0.126 N  0.570      SignalP-noTM
ABC27896.1            0.122   3  0.111  47  0.144   2  0.094   0.103 N  0.570      SignalP-noTM
ABC27897.1            0.103  18  0.162  11  0.379   2  0.253   0.196 N  0.510      SignalP-TM
ABC27898.1            0.145  68  0.119  68  0.147  40  0.101   0.111 N  0.570      SignalP-noTM
ABC27899.1            0.114  48  0.197  11  0.566   3  0.381   0.284 N  0.570      SignalP-noTM
ABC27900.1            0.830  21  0.781  21  0.866  18  0.722   0.753 Y  0.570      SignalP-noTM
ABC27901.1            0.132  13  0.174  13  0.427   9  0.228   0.199 N  0.570      SignalP-noTM
ABC27902.1            0.161  28  0.150  28  0.424  27  0.129   0.140 N  0.570      SignalP-noTM
ABC27903.1            0.105  21  0.123  11  0.173   1  0.152   0.137 N  0.570      SignalP-noTM
ABC27904.1            0.209  22  0.203  22  0.246  15  0.183   0.194 N  0.570      SignalP-noTM
ABC27905.1            0.124  44  0.118  44  0.156  43  0.097   0.108 N  0.570      SignalP-noTM
ABC27906.1            0.272  45  0.236  22  0.594   1  0.333   0.282 N  0.570      SignalP-noTM
ABC27907.1            0.423  25  0.214  25  0.149  21  0.116   0.168 N  0.570      SignalP-noTM
ABC27908.1            0.159  54  0.159  21  0.342  16  0.246   0.191 N  0.510      SignalP-TM
ABC27909.1            0.180  26  0.158  26  0.201  21  0.126   0.143 N  0.570      SignalP-noTM
ABC27910.1            0.141  26  0.181  21  0.451   1  0.276   0.216 N  0.510      SignalP-TM
ABC27911.1            0.123  29  0.137  29  0.240  21  0.129   0.133 N  0.570      SignalP-noTM
ABC27912.1            0.119  59  0.116  59  0.158   2  0.096   0.107 N  0.570      SignalP-noTM
ABC27913.1            0.118  29  0.150  35  0.314  32  0.195   0.167 N  0.510      SignalP-TM
ABC27914.1            0.108  39  0.155  39  0.448  36  0.218   0.185 N  0.570      SignalP-noTM
ABC27915.1            0.105  10  0.098  70  0.104  20  0.091   0.094 N  0.570      SignalP-noTM
ABC27916.1            0.136  29  0.134  11  0.241   1  0.175   0.153 N  0.570      SignalP-noTM
ABC27917.1            0.770  25  0.753  25  0.927  15  0.804   0.777 Y  0.570      SignalP-noTM
ABC27918.1            0.102  47  0.099  27  0.109  23  0.092   0.095 N  0.570      SignalP-noTM
ABC27919.1            0.109  35  0.108  56  0.125  52  0.093   0.101 N  0.570      SignalP-noTM
ABC27920.1            0.113  48  0.100  69  0.110  59  0.084   0.093 N  0.570      SignalP-noTM
ABC27921.1            0.123  12  0.118  43  0.162  31  0.106   0.112 N  0.570      SignalP-noTM
ABC27922.1            0.118  28  0.111  13  0.152   7  0.124   0.117 N  0.570      SignalP-noTM
ABC27923.1            0.609  22  0.724  22  0.943  11  0.882   0.798 Y  0.570      SignalP-noTM
ABC27924.1            0.117  34  0.145  34  0.273  32  0.178   0.161 N  0.570      SignalP-noTM
ABC27925.1            0.699  23  0.770  23  0.963  19  0.870   0.817 Y  0.570      SignalP-noTM
ABC27926.1            0.143  49  0.119  49  0.134  48  0.087   0.104 N  0.570      SignalP-noTM
ABC27927.1            0.140  44  0.121  44  0.122  32  0.094   0.108 N  0.570      SignalP-noTM
ABC27928.1            0.137  18  0.159  18  0.331  11  0.180   0.169 N  0.570      SignalP-noTM
ABC27929.1            0.167  44  0.207  26  0.515  12  0.341   0.270 N  0.570      SignalP-noTM
ABC27930.1            0.184  32  0.144  32  0.198   1  0.116   0.131 N  0.570      SignalP-noTM
ABC27931.1            0.126  29  0.123  44  0.204   1  0.129   0.126 N  0.570      SignalP-noTM
ABC27932.1            0.180  21  0.227  21  0.361   9  0.293   0.258 N  0.570      SignalP-noTM
ABC27933.1            0.104  36  0.101  19  0.129   9  0.100   0.101 N  0.510      SignalP-TM
ABC27934.1            0.130  69  0.144  12  0.234   3  0.210   0.175 N  0.570      SignalP-noTM
ABC27935.1            0.217  57  0.154  57  0.321  21  0.161   0.157 N  0.570      SignalP-noTM
ABC27936.1            0.111  44  0.098  50  0.105  48  0.084   0.092 N  0.570      SignalP-noTM
ABC27937.1            0.150  37  0.135  37  0.268  35  0.112   0.124 N  0.570      SignalP-noTM
ABC27938.1            0.131  57  0.103  57  0.110  28  0.087   0.095 N  0.570      SignalP-noTM
ABC27939.1            0.111  61  0.101  69  0.119  60  0.072   0.090 N  0.510      SignalP-TM
ABC27940.1            0.108  28  0.107  11  0.142   1  0.117   0.111 N  0.510      SignalP-TM
ABC27941.1            0.105  53  0.100  67  0.110  68  0.087   0.094 N  0.570      SignalP-noTM
ABC27942.1            0.115  28  0.120  11  0.213   2  0.141   0.130 N  0.570      SignalP-noTM
ABC27943.1            0.122  45  0.108  62  0.132  36  0.086   0.098 N  0.570      SignalP-noTM
ABC27944.1            0.111  27  0.105  27  0.129  13  0.096   0.101 N  0.570      SignalP-noTM
ABC27945.1            0.133  42  0.215  15  0.550  12  0.463   0.331 N  0.570      SignalP-noTM
ABC27946.1            0.142  26  0.115  26  0.192   1  0.104   0.110 N  0.570      SignalP-noTM
ABC27947.1            0.101  68  0.097  50  0.105  40  0.082   0.090 N  0.570      SignalP-noTM
ABC27948.1            0.103  43  0.211  11  0.524   1  0.436   0.317 N  0.570      SignalP-noTM
ABC27949.1            0.112  39  0.132  11  0.189   9  0.175   0.152 N  0.570      SignalP-noTM
ABC27950.1            0.146  34  0.124  34  0.249  33  0.105   0.115 N  0.570      SignalP-noTM
ABC27951.1            0.113  19  0.130  42  0.212  40  0.137   0.133 N  0.570      SignalP-noTM
ABC27952.1            0.201  23  0.151  23  0.207   7  0.137   0.146 N  0.510      SignalP-TM
ABC27953.1            0.274  21  0.412  21  0.781  19  0.612   0.506 N  0.570      SignalP-noTM
ABC27954.1            0.119  36  0.109  20  0.120  14  0.105   0.107 N  0.570      SignalP-noTM
ABC27955.1            0.200  44  0.122  44  0.111  40  0.079   0.106 N  0.510      SignalP-TM
ABC27956.1            0.156  29  0.124  29  0.141   2  0.094   0.113 N  0.510      SignalP-TM
ABC27957.1            0.112  42  0.110  11  0.212   1  0.111   0.110 N  0.510      SignalP-TM
ABC27958.1            0.105  31  0.103  70  0.116  58  0.085   0.095 N  0.570      SignalP-noTM
ABC27959.1            0.118  23  0.114  11  0.191  21  0.130   0.121 N  0.570      SignalP-noTM
ABC27960.1            0.107  46  0.105  19  0.137  17  0.112   0.108 N  0.510      SignalP-TM
ABC27961.1            0.164  17  0.149  17  0.356   1  0.165   0.156 N  0.570      SignalP-noTM
ABC27962.1            0.101  48  0.108  13  0.155   4  0.117   0.112 N  0.570      SignalP-noTM
ABC27963.1            0.170  21  0.105  45  0.127  35  0.076   0.091 N  0.570      SignalP-noTM
ABC27964.1            0.114  17  0.131  13  0.218   6  0.172   0.150 N  0.570      SignalP-noTM
ABC27965.1            0.145  43  0.134  43  0.243   1  0.124   0.129 N  0.570      SignalP-noTM
ABC27966.1            0.194  33  0.172  33  0.304  32  0.117   0.146 N  0.570      SignalP-noTM
ABC27967.1            0.156  56  0.268  15  0.821  10  0.684   0.464 N  0.570      SignalP-noTM
ABC27968.1            0.178  33  0.135  33  0.243   4  0.120   0.128 N  0.570      SignalP-noTM
ABC27969.1            0.123  44  0.158  16  0.328  13  0.250   0.201 N  0.570      SignalP-noTM
ABC27970.1            0.120  21  0.130  40  0.205  30  0.108   0.122 N  0.510      SignalP-TM
ABC27971.1            0.137  61  0.127  11  0.268   1  0.145   0.136 N  0.570      SignalP-noTM
ABC27972.1            0.116  69  0.138  11  0.281   1  0.179   0.157 N  0.570      SignalP-noTM
ABC27973.1            0.122  27  0.111  18  0.156   8  0.101   0.107 N  0.570      SignalP-noTM
ABC27974.1            0.363  32  0.232  32  0.231  29  0.141   0.189 N  0.570      SignalP-noTM
ABC27975.1            0.108   5  0.108  36  0.140  34  0.095   0.102 N  0.570      SignalP-noTM
ABC27976.1            0.135  26  0.131  16  0.225   7  0.165   0.147 N  0.570      SignalP-noTM
ABC27977.1            0.134  65  0.166  15  0.364  11  0.273   0.217 N  0.570      SignalP-noTM
ABC27978.1            0.118  63  0.099  11  0.121   2  0.094   0.096 N  0.570      SignalP-noTM
ABC27979.1            0.126  61  0.112  61  0.117  23  0.089   0.101 N  0.570      SignalP-noTM
ABC27980.1            0.159  40  0.243  21  0.585  12  0.476   0.352 N  0.570      SignalP-noTM
ABC27981.1            0.149  46  0.117  46  0.136  30  0.095   0.107 N  0.570      SignalP-noTM
ABC27982.1            0.174  38  0.134  38  0.141  36  0.100   0.121 N  0.510      SignalP-TM
ABC27983.1            0.102  39  0.116  27  0.196  23  0.118   0.117 N  0.510      SignalP-TM
ABC27984.1            0.765  32  0.798  32  0.919  26  0.805   0.801 Y  0.570      SignalP-noTM
ABC27985.1            0.112  46  0.111  46  0.160   1  0.103   0.108 N  0.570      SignalP-noTM
ABC27986.1            0.107  32  0.144  12  0.281   7  0.218   0.179 N  0.570      SignalP-noTM
ABC27987.1            0.127  38  0.122  14  0.221   6  0.149   0.135 N  0.570      SignalP-noTM
ABC27988.1            0.161  25  0.216  25  0.487  23  0.292   0.252 N  0.570      SignalP-noTM
ABC27989.1            0.273  26  0.394  26  0.787  23  0.479   0.426 N  0.510      SignalP-TM
ABC27990.1            0.144  32  0.130  32  0.168  31  0.109   0.120 N  0.570      SignalP-noTM
ABC27991.1            0.595  32  0.592  32  0.775  28  0.644   0.617 Y  0.570      SignalP-noTM
ABC27992.1            0.338  28  0.573  28  0.990  15  0.952   0.751 Y  0.570      SignalP-noTM
ABC27993.1            0.661  19  0.720  19  0.866  16  0.778   0.747 Y  0.570      SignalP-noTM
ABC27994.1            0.147  18  0.147  18  0.213  17  0.152   0.149 N  0.570      SignalP-noTM
ABC27995.1            0.162  62  0.125  62  0.129  24  0.095   0.111 N  0.570      SignalP-noTM
ABC27996.1            0.272  29  0.156  29  0.231  34  0.111   0.139 N  0.510      SignalP-TM
ABC27997.1            0.123  47  0.109  47  0.137  36  0.092   0.101 N  0.570      SignalP-noTM
ABC27998.1            0.185  45  0.150  45  0.167  31  0.113   0.133 N  0.570      SignalP-noTM
ABC27999.1            0.106  35  0.140  41  0.294  34  0.155   0.147 N  0.570      SignalP-noTM
ABC28000.1            0.736  24  0.804  24  0.941  15  0.857   0.829 Y  0.570      SignalP-noTM
ABC28001.1            0.151  23  0.138  23  0.266  20  0.138   0.138 N  0.510      SignalP-TM
ABC28002.1            0.390  20  0.342  20  0.459  14  0.302   0.328 N  0.510      SignalP-TM
ABC28003.1            0.301  26  0.520  26  0.967  11  0.918   0.707 Y  0.570      SignalP-noTM
ABC28004.1            0.616  37  0.606  37  0.947  14  0.774   0.685 Y  0.570      SignalP-noTM
ABC28005.1            0.145  22  0.342  22  0.947   6  0.851   0.581 Y  0.570      SignalP-noTM
ABC28006.1            0.347  30  0.391  30  0.606  28  0.307   0.360 N  0.510      SignalP-TM
ABC28007.1            0.146  30  0.149  59  0.229  58  0.139   0.145 N  0.510      SignalP-TM
ABC28008.1            0.165  53  0.126  53  0.140   8  0.105   0.116 N  0.570      SignalP-noTM
ABC28009.1            0.132  37  0.118  37  0.176   2  0.108   0.113 N  0.570      SignalP-noTM
ABC28010.1            0.120  23  0.124  11  0.222   4  0.157   0.139 N  0.570      SignalP-noTM
ABC28011.1            0.732  28  0.761  28  0.930  25  0.657   0.712 Y  0.570      SignalP-noTM
ABC28012.1            0.177  49  0.149  19  0.323  14  0.197   0.167 N  0.510      SignalP-TM
ABC28013.1            0.786  26  0.862  26  0.982  13  0.938   0.898 Y  0.570      SignalP-noTM
ABC28014.1            0.788  23  0.837  23  0.969  10  0.908   0.871 Y  0.570      SignalP-noTM
ABC28015.1            0.103  23  0.109  12  0.154  28  0.123   0.115 N  0.570      SignalP-noTM
ABC28016.1            0.107  10  0.111  26  0.143  15  0.101   0.107 N  0.570      SignalP-noTM
ABC28017.1            0.120  30  0.133  19  0.239  14  0.155   0.143 N  0.570      SignalP-noTM
ABC28018.1            0.144  26  0.203  11  0.513   1  0.410   0.300 N  0.570      SignalP-noTM
ABC28019.1            0.132  18  0.132  11  0.236   1  0.175   0.148 N  0.510      SignalP-TM
ABC28020.1            0.158  19  0.155  19  0.274  15  0.166   0.160 N  0.570      SignalP-noTM
ABC28021.1            0.387  22  0.265  22  0.662   4  0.334   0.290 N  0.510      SignalP-TM
ABC28022.1            0.245  26  0.332  26  0.661  10  0.531   0.426 N  0.570      SignalP-noTM
ABC28023.1            0.122  38  0.103  38  0.121  50  0.084   0.094 N  0.570      SignalP-noTM
ABC28024.1            0.258  30  0.289  30  0.430  21  0.334   0.311 N  0.570      SignalP-noTM
ABC28025.1            0.119  56  0.129  20  0.188   9  0.155   0.141 N  0.570      SignalP-noTM
ABC28026.1            0.106  46  0.151  11  0.287   2  0.233   0.190 N  0.570      SignalP-noTM
ABC28027.1            0.160  22  0.166  11  0.468   1  0.254   0.198 N  0.510      SignalP-TM
ABC28028.1            0.113  30  0.112  50  0.191   1  0.103   0.108 N  0.570      SignalP-noTM
ABC28029.1            0.108  69  0.107  11  0.149   1  0.109   0.108 N  0.570      SignalP-noTM
ABC28030.1            0.327  32  0.269  32  0.298  26  0.196   0.242 N  0.510      SignalP-TM
ABC28031.1            0.105  46  0.110  12  0.152   5  0.124   0.117 N  0.570      SignalP-noTM
ABC28032.1            0.109  53  0.104  53  0.118   8  0.093   0.099 N  0.570      SignalP-noTM
ABC28033.1            0.101  53  0.104  39  0.113  36  0.089   0.097 N  0.570      SignalP-noTM
ABC28034.1            0.187  56  0.132  56  0.170   1  0.109   0.121 N  0.570      SignalP-noTM
ABC28035.1            0.131  22  0.112  22  0.144   2  0.100   0.106 N  0.570      SignalP-noTM
ABC28036.1            0.130  45  0.162  11  0.375   1  0.246   0.201 N  0.570      SignalP-noTM
ABC28037.1            0.130  47  0.108  47  0.224   1  0.093   0.101 N  0.570      SignalP-noTM
ABC28038.1            0.263  23  0.258  23  0.371  19  0.260   0.259 N  0.570      SignalP-noTM
ABC28039.1            0.228  38  0.287  38  0.683  22  0.428   0.353 N  0.570      SignalP-noTM
ABC28040.1            0.121  22  0.189  11  0.451   1  0.360   0.252 N  0.510      SignalP-TM
ABC28041.1            0.102  39  0.114  13  0.186   5  0.133   0.121 N  0.510      SignalP-TM
ABC28042.1            0.101  27  0.102  11  0.121   2  0.104   0.103 N  0.570      SignalP-noTM
ABC28043.1            0.666  21  0.790  21  0.957  10  0.935   0.858 Y  0.570      SignalP-noTM
ABC28044.1            0.240  56  0.155  56  0.166   1  0.125   0.141 N  0.570      SignalP-noTM
ABC28045.1            0.117  56  0.119  23  0.169  19  0.126   0.122 N  0.510      SignalP-TM
ABC28046.1            0.113  22  0.133  11  0.225   1  0.174   0.152 N  0.570      SignalP-noTM
ABC28047.1            0.121  38  0.109  38  0.135  37  0.083   0.100 N  0.510      SignalP-TM
ABC28048.1            0.377  28  0.579  28  0.939  20  0.892   0.726 Y  0.570      SignalP-noTM
ABC28049.1            0.126  33  0.123  33  0.152   2  0.110   0.117 N  0.570      SignalP-noTM
ABC28050.1            0.120  22  0.106  42  0.160   1  0.092   0.099 N  0.570      SignalP-noTM
ABC28051.1            0.199  37  0.162  37  0.214  21  0.133   0.148 N  0.570      SignalP-noTM
ABC28052.1            0.217  27  0.180  27  0.266  23  0.149   0.168 N  0.510      SignalP-TM
ABC28053.1            0.159  29  0.119  29  0.151  59  0.086   0.107 N  0.510      SignalP-TM
ABC28054.1            0.116  22  0.174  22  0.500  19  0.263   0.216 N  0.570      SignalP-noTM
ABC28055.1            0.112  32  0.134  11  0.251   2  0.181   0.156 N  0.570      SignalP-noTM
ABC28056.1            0.109  69  0.099  69  0.101  43  0.074   0.088 N  0.570      SignalP-noTM
ABC28057.1            0.114  43  0.112  43  0.172   1  0.111   0.112 N  0.570      SignalP-noTM
ABC28058.1            0.109  68  0.112  43  0.136  42  0.096   0.104 N  0.570      SignalP-noTM
ABC28059.1            0.103  31  0.127  11  0.213   1  0.154   0.140 N  0.570      SignalP-noTM
ABC28060.1            0.242  22  0.402  22  0.927   1  0.742   0.562 N  0.570      SignalP-noTM
ABC28061.1            0.192  26  0.168  26  0.208  23  0.129   0.150 N  0.570      SignalP-noTM
ABC28062.1            0.286  19  0.506  19  0.937  16  0.876   0.680 Y  0.570      SignalP-noTM
ABC28063.1            0.145  25  0.152  25  0.310   1  0.182   0.166 N  0.570      SignalP-noTM
ABC28064.1            0.115  27  0.163  23  0.340   4  0.262   0.210 N  0.570      SignalP-noTM
ABC28065.1            0.118  35  0.132  11  0.272  34  0.180   0.154 N  0.570      SignalP-noTM
ABC28066.1            0.295  28  0.482  28  0.871  11  0.783   0.623 Y  0.570      SignalP-noTM
ABC28067.1            0.200  49  0.168  11  0.520   2  0.263   0.213 N  0.570      SignalP-noTM
ABC28068.1            0.117  35  0.124  11  0.170   5  0.159   0.140 N  0.570      SignalP-noTM
ABC28069.1            0.129  34  0.120  11  0.175   1  0.142   0.130 N  0.570      SignalP-noTM
ABC28070.1            0.130  46  0.116  16  0.179   7  0.132   0.122 N  0.510      SignalP-TM
ABC28071.1            0.748  23  0.824  23  0.958  19  0.896   0.858 Y  0.570      SignalP-noTM
ABC28072.1            0.421  28  0.276  28  0.429  14  0.237   0.258 N  0.570      SignalP-noTM
ABC28073.1            0.110  21  0.105  48  0.137   1  0.092   0.099 N  0.570      SignalP-noTM
ABC28074.1            0.132  36  0.111  36  0.137   1  0.094   0.103 N  0.570      SignalP-noTM
ABC28075.1            0.119  26  0.189  11  0.511   1  0.335   0.257 N  0.570      SignalP-noTM
ABC28076.1            0.101  29  0.133  14  0.210   2  0.177   0.154 N  0.570      SignalP-noTM
ABC28077.1            0.118  48  0.111  48  0.129  47  0.094   0.103 N  0.570      SignalP-noTM
ABC28078.1            0.136  49  0.120  11  0.229   3  0.139   0.129 N  0.570      SignalP-noTM
ABC28079.1            0.108  41  0.093  27  0.113  19  0.087   0.090 N  0.510      SignalP-TM
ABC28080.1            0.123  37  0.126  14  0.193   7  0.156   0.140 N  0.570      SignalP-noTM
ABC28081.1            0.801  28  0.876  28  0.981  14  0.955   0.913 Y  0.570      SignalP-noTM
ABC28082.1            0.453  24  0.642  24  0.953  17  0.899   0.763 Y  0.570      SignalP-noTM
ABC28083.1            0.113  26  0.111  56  0.126  30  0.103   0.107 N  0.570      SignalP-noTM
ABC28084.1            0.183  21  0.224  21  0.454  19  0.298   0.251 N  0.510      SignalP-TM
ABC28085.1            0.117  23  0.102  50  0.112  46  0.090   0.096 N  0.570      SignalP-noTM
ABC28086.1            0.132  42  0.174  42  0.353  35  0.196   0.182 N  0.510      SignalP-TM
ABC28087.1            0.455  40  0.436  40  0.710  38  0.222   0.335 N  0.570      SignalP-noTM
ABC28088.1            0.104  58  0.126  11  0.217   1  0.151   0.138 N  0.570      SignalP-noTM
ABC28089.1            0.222  38  0.130  38  0.151   5  0.092   0.116 N  0.510      SignalP-TM
ABC28090.1            0.117  29  0.122  21  0.203   1  0.144   0.133 N  0.570      SignalP-noTM
ABC28091.1            0.111  35  0.108  35  0.122  31  0.094   0.102 N  0.570      SignalP-noTM
ABC28092.1            0.114  46  0.166  18  0.359  13  0.271   0.205 N  0.510      SignalP-TM
ABC28093.1            0.122  30  0.124  30  0.196  28  0.134   0.129 N  0.570      SignalP-noTM
ABC28094.1            0.118  29  0.152  22  0.371   1  0.202   0.176 N  0.570      SignalP-noTM
ABC28095.1            0.156  30  0.133  30  0.145  31  0.093   0.118 N  0.510      SignalP-TM
ABC28096.1            0.121  18  0.112  18  0.159   1  0.113   0.112 N  0.570      SignalP-noTM
ABC28097.1            0.139  44  0.109  19  0.134  12  0.107   0.108 N  0.570      SignalP-noTM
ABC28098.1            0.137  21  0.147  21  0.266   1  0.184   0.165 N  0.570      SignalP-noTM
ABC28099.1            0.154  25  0.145  25  0.237  24  0.116   0.131 N  0.570      SignalP-noTM
ABC28100.1            0.179  24  0.195  24  0.356  20  0.236   0.214 N  0.570      SignalP-noTM
ABC28101.1            0.106  37  0.102  69  0.110  16  0.095   0.098 N  0.570      SignalP-noTM
ABC28102.1            0.212  28  0.192  28  0.293  11  0.190   0.191 N  0.570      SignalP-noTM
ABC28103.1            0.116  68  0.100  68  0.125   1  0.092   0.097 N  0.570      SignalP-noTM
ABC28104.1            0.167  34  0.202  27  0.366  22  0.293   0.235 N  0.510      SignalP-TM
ABC28105.1            0.211  30  0.226  19  0.547   8  0.393   0.305 N  0.570      SignalP-noTM
ABC28106.1            0.128  38  0.117  38  0.154  31  0.111   0.114 N  0.570      SignalP-noTM
ABC28107.1            0.132  68  0.132  11  0.211   1  0.171   0.150 N  0.570      SignalP-noTM
ABC28108.1            0.154  32  0.124  32  0.140  25  0.084   0.109 N  0.510      SignalP-TM
ABC28109.1            0.190  28  0.238  28  0.706   3  0.380   0.304 N  0.570      SignalP-noTM
ABC28110.1            0.109  41  0.109  57  0.131  47  0.092   0.101 N  0.570      SignalP-noTM
ABC28111.1            0.107  60  0.099  39  0.110  30  0.084   0.092 N  0.570      SignalP-noTM
ABC28112.1            0.112  50  0.106  50  0.120  12  0.098   0.102 N  0.570      SignalP-noTM
ABC28113.1            0.118  40  0.129  11  0.279   1  0.153   0.140 N  0.570      SignalP-noTM
ABC28114.1            0.109  48  0.106  30  0.133  43  0.090   0.099 N  0.570      SignalP-noTM
ABC28115.1            0.135  29  0.157  12  0.312   2  0.250   0.201 N  0.570      SignalP-noTM
ABC28116.1            0.138  30  0.145  30  0.270  46  0.129   0.139 N  0.510      SignalP-TM
ABC28117.1            0.113  32  0.126  11  0.206   6  0.167   0.145 N  0.570      SignalP-noTM
ABC28118.1            0.137  35  0.152  35  0.291  32  0.120   0.137 N  0.570      SignalP-noTM
ABC28119.1            0.759  24  0.827  24  0.966  10  0.912   0.867 Y  0.570      SignalP-noTM
ABC28120.1            0.128  54  0.111  54  0.160   4  0.100   0.106 N  0.570      SignalP-noTM
ABC28121.1            0.129  23  0.184  11  0.538   1  0.312   0.244 N  0.570      SignalP-noTM
ABC28122.1            0.128  51  0.179  11  0.477   1  0.310   0.228 N  0.510      SignalP-TM
ABC28123.1            0.185  45  0.102  12  0.138   5  0.110   0.105 N  0.510      SignalP-TM
ABC28124.1            0.476  28  0.603  28  0.914  23  0.802   0.697 Y  0.570      SignalP-noTM
ABC28125.1            0.114  56  0.124  56  0.163  48  0.097   0.111 N  0.570      SignalP-noTM
ABC28126.1            0.145  34  0.131  34  0.176   1  0.121   0.126 N  0.570      SignalP-noTM
ABC28127.1            0.107  38  0.104  22  0.122  12  0.094   0.100 N  0.570      SignalP-noTM
ABC28128.1            0.106  64  0.115  15  0.173   4  0.136   0.125 N  0.570      SignalP-noTM
ABC28129.1            0.721  19  0.479  19  0.465  15  0.343   0.429 N  0.510      SignalP-TM
ABC28130.1            0.111  22  0.147  22  0.231  16  0.185   0.161 N  0.510      SignalP-TM
ABC28131.1            0.104  34  0.116  28  0.202  18  0.126   0.120 N  0.510      SignalP-TM
ABC28132.1            0.184  50  0.141  50  0.210   3  0.114   0.128 N  0.570      SignalP-noTM
ABC28133.1            0.127  23  0.158  11  0.471   1  0.229   0.184 N  0.510      SignalP-TM
ABC28134.1            0.120  56  0.125  11  0.177   6  0.158   0.140 N  0.570      SignalP-noTM
ABC28135.1            0.129  31  0.122  12  0.200   1  0.140   0.131 N  0.570      SignalP-noTM
ABC28136.1            0.161  49  0.156  26  0.334  19  0.185   0.170 N  0.570      SignalP-noTM
ABC28137.1            0.105  34  0.099  64  0.109   1  0.087   0.093 N  0.570      SignalP-noTM
ABC28138.1            0.168  36  0.152  36  0.340   9  0.169   0.160 N  0.570      SignalP-noTM
ABC28139.1            0.124  43  0.107  43  0.128   1  0.094   0.101 N  0.570      SignalP-noTM
ABC28140.1            0.107  23  0.106  51  0.149  39  0.093   0.100 N  0.570      SignalP-noTM
ABC28141.1            0.107  33  0.104  33  0.112  33  0.083   0.094 N  0.570      SignalP-noTM
ABC28142.1            0.726  26  0.827  26  0.988  12  0.945   0.883 Y  0.570      SignalP-noTM
ABC28143.1            0.628  24  0.372  24  0.350  21  0.204   0.310 N  0.510      SignalP-TM
ABC28144.1            0.191  40  0.215  26  0.526  20  0.359   0.283 N  0.570      SignalP-noTM
ABC28145.1            0.221  21  0.326  21  0.814  17  0.454   0.386 N  0.570      SignalP-noTM
ABC28146.1            0.110  66  0.105  11  0.136   1  0.104   0.104 N  0.570      SignalP-noTM
ABC28147.1            0.143  41  0.106  65  0.134  53  0.081   0.097 N  0.510      SignalP-TM
ABC28148.1            0.102  30  0.164  16  0.327  11  0.263   0.211 N  0.570      SignalP-noTM
ABC28149.1            0.111  39  0.154  11  0.336   4  0.239   0.194 N  0.570      SignalP-noTM
ABC28150.1            0.251  28  0.254  28  0.399  13  0.307   0.278 N  0.570      SignalP-noTM
ABC28151.1            0.227  24  0.187  24  0.241  21  0.155   0.172 N  0.570      SignalP-noTM
ABC28152.1            0.474  44  0.298  44  0.259  36  0.193   0.259 N  0.510      SignalP-TM
ABC28153.1            0.104  42  0.113  53  0.153  48  0.082   0.101 N  0.510      SignalP-TM
ABC28154.1            0.110  52  0.108  52  0.138   5  0.099   0.104 N  0.570      SignalP-noTM
ABC28155.1            0.147  46  0.131  46  0.136  39  0.098   0.115 N  0.570      SignalP-noTM
ABC28156.1            0.100  52  0.099  37  0.110  28  0.084   0.092 N  0.570      SignalP-noTM
ABC28157.1            0.836  20  0.875  20  0.967  18  0.909   0.891 Y  0.570      SignalP-noTM
ABC28158.1            0.107  33  0.132  22  0.240  17  0.140   0.136 N  0.570      SignalP-noTM
ABC28159.1            0.108  27  0.107  32  0.132  25  0.085   0.097 N  0.570      SignalP-noTM
ABC28160.1            0.167  22  0.176  22  0.256   8  0.197   0.186 N  0.570      SignalP-noTM
ABC28161.1            0.623  26  0.722  26  0.932  21  0.857   0.785 Y  0.570      SignalP-noTM
ABC28162.1            0.162  27  0.177  11  0.470   1  0.301   0.223 N  0.510      SignalP-TM
ABC28163.1            0.127  39  0.130  11  0.203   4  0.179   0.149 N  0.510      SignalP-TM
ABC28164.1            0.104  59  0.103  59  0.112  55  0.089   0.096 N  0.570      SignalP-noTM
ABC28165.1            0.159  42  0.125  42  0.145  41  0.081   0.105 N  0.570      SignalP-noTM
ABC28166.1            0.109  56  0.107  11  0.142   2  0.116   0.111 N  0.570      SignalP-noTM
ABC28167.1            0.106   3  0.106  27  0.134  15  0.107   0.107 N  0.570      SignalP-noTM
ABC28168.1            0.239  39  0.182  15  0.466   6  0.315   0.245 N  0.570      SignalP-noTM
ABC28169.1            0.124  18  0.121  18  0.178   1  0.123   0.122 N  0.570      SignalP-noTM
ABC28170.1            0.114  39  0.118  24  0.174   6  0.129   0.123 N  0.570      SignalP-noTM
ABC28171.1            0.147  26  0.127  26  0.173  25  0.106   0.117 N  0.570      SignalP-noTM
ABC28172.1            0.121  16  0.135  16  0.198   5  0.151   0.142 N  0.570      SignalP-noTM
ABC28173.1            0.124  28  0.127  11  0.209   5  0.165   0.141 N  0.510      SignalP-TM
ABC28174.1            0.127  32  0.120  32  0.156  31  0.091   0.106 N  0.570      SignalP-noTM
ABC28175.1            0.131  30  0.169  12  0.450   5  0.298   0.230 N  0.570      SignalP-noTM
ABC28176.1            0.109   5  0.099  48  0.143   4  0.084   0.092 N  0.570      SignalP-noTM
ABC28177.1            0.481  45  0.561  45  0.908  39  0.631   0.594 Y  0.570      SignalP-noTM
ABC28178.1            0.114  20  0.156  11  0.392   1  0.228   0.190 N  0.570      SignalP-noTM
ABC28179.1            0.167  32  0.264  32  0.573  25  0.354   0.306 N  0.570      SignalP-noTM
ABC28180.1            0.197  39  0.131  39  0.131  38  0.077   0.105 N  0.570      SignalP-noTM
ABC28181.1            0.187  49  0.131  49  0.147   8  0.098   0.116 N  0.570      SignalP-noTM
ABC28182.1            0.119  34  0.116  23  0.161  17  0.120   0.118 N  0.570      SignalP-noTM
ABC28183.1            0.139  42  0.134  42  0.197  41  0.095   0.119 N  0.510      SignalP-TM
ABC28184.1            0.143  20  0.121  20  0.173  11  0.094   0.108 N  0.570      SignalP-noTM
ABC28185.1            0.133  21  0.118  56  0.185  52  0.115   0.117 N  0.570      SignalP-noTM
ABC28186.1            0.129  60  0.101  60  0.108  11  0.064   0.088 N  0.510      SignalP-TM
ABC28187.1            0.329  22  0.505  22  0.868  15  0.777   0.633 Y  0.570      SignalP-noTM
ABC28188.1            0.508  37  0.461  37  0.563  18  0.451   0.457 N  0.510      SignalP-TM
ABC28189.1            0.382  33  0.398  33  0.543  28  0.294   0.359 N  0.510      SignalP-TM
ABC28190.1            0.241  29  0.099  11  0.118   2  0.101   0.100 N  0.510      SignalP-TM
ABC28191.1            0.239  28  0.175  28  0.145  19  0.116   0.147 N  0.570      SignalP-noTM
ABC28192.1            0.119  57  0.130  11  0.203   7  0.173   0.150 N  0.570      SignalP-noTM
ABC28193.1            0.210  52  0.206  52  0.434  42  0.132   0.171 N  0.570      SignalP-noTM
ABC28194.1            0.220  20  0.236  20  0.382  10  0.251   0.243 N  0.570      SignalP-noTM
ABC28195.1            0.110  27  0.111  11  0.150   1  0.121   0.116 N  0.570      SignalP-noTM
ABC28196.1            0.116  37  0.107  37  0.109  30  0.084   0.096 N  0.570      SignalP-noTM
ABC28197.1            0.154  22  0.118  22  0.130   4  0.093   0.106 N  0.570      SignalP-noTM
ABC28198.1            0.105  26  0.109  60  0.145  49  0.096   0.104 N  0.510      SignalP-TM
ABC28199.1            0.114  43  0.112  43  0.172   1  0.111   0.112 N  0.570      SignalP-noTM
ABC28200.1            0.109  68  0.112  43  0.136  42  0.096   0.104 N  0.570      SignalP-noTM
ABC28201.1            0.219  29  0.270  29  0.652  24  0.243   0.258 N  0.570      SignalP-noTM
ABC28202.1            0.206  42  0.191  21  0.335  17  0.242   0.215 N  0.570      SignalP-noTM
ABC28203.1            0.120  30  0.104  30  0.123  52  0.082   0.094 N  0.570      SignalP-noTM
ABC28204.1            0.109  31  0.162  11  0.398   1  0.245   0.201 N  0.570      SignalP-noTM
ABC28205.1            0.113  52  0.141  11  0.266   1  0.197   0.167 N  0.570      SignalP-noTM
ABC28206.1            0.122  28  0.112  12  0.195   2  0.125   0.118 N  0.570      SignalP-noTM
ABC28207.1            0.161  33  0.127  11  0.246   1  0.154   0.140 N  0.570      SignalP-noTM
ABC28208.1            0.112  28  0.112  28  0.129  20  0.110   0.111 N  0.570      SignalP-noTM
ABC28209.1            0.111  30  0.123  12  0.202   4  0.158   0.139 N  0.570      SignalP-noTM
ABC28210.1            0.112  37  0.104  59  0.148   1  0.092   0.099 N  0.570      SignalP-noTM
ABC28211.1            0.124  37  0.108  37  0.109  36  0.085   0.097 N  0.570      SignalP-noTM
ABC28212.1            0.104  21  0.107  67  0.120  62  0.095   0.101 N  0.570      SignalP-noTM
ABC28213.1            0.131  24  0.114  24  0.150  22  0.105   0.111 N  0.510      SignalP-TM
ABC28214.1            0.477  20  0.184  20  0.162  56  0.072   0.131 N  0.570      SignalP-noTM
ABC28215.1            0.528  26  0.586  26  0.772  17  0.647   0.614 Y  0.570      SignalP-noTM
ABC28216.1            0.232  22  0.453  22  0.931  19  0.873   0.650 Y  0.570      SignalP-noTM
ABC28217.1            0.124  22  0.141  11  0.383   1  0.166   0.153 N  0.570      SignalP-noTM
ABC28218.1            0.138  25  0.118  11  0.175   6  0.148   0.129 N  0.510      SignalP-TM
ABC28219.1            0.119  22  0.142  13  0.249   4  0.206   0.172 N  0.570      SignalP-noTM
ABC28220.1            0.118  55  0.169  52  0.336  49  0.171   0.170 N  0.570      SignalP-noTM
ABC28221.1            0.126  33  0.123  33  0.160   3  0.110   0.117 N  0.570      SignalP-noTM
ABC28222.1            0.159  52  0.111  11  0.184   1  0.118   0.114 N  0.570      SignalP-noTM
ABC28223.1            0.111  39  0.134  17  0.253   7  0.162   0.147 N  0.570      SignalP-noTM
ABC28224.1            0.112  12  0.125  12  0.241  11  0.130   0.127 N  0.570      SignalP-noTM
ABC28225.1            0.108  48  0.155  11  0.309   1  0.233   0.192 N  0.570      SignalP-noTM
ABC28226.1            0.111  18  0.099  70  0.108  59  0.071   0.085 N  0.570      SignalP-noTM
ABC28227.1            0.793  25  0.788  25  0.928  16  0.834   0.809 Y  0.570      SignalP-noTM
ABC28228.1            0.098   9  0.085  11  0.100  34  0.077   0.082 N  0.510      SignalP-TM
ABC28229.1            0.125  19  0.287  17  0.757   4  0.674   0.469 N  0.570      SignalP-noTM
ABC28230.1            0.109  45  0.123  11  0.230   1  0.136   0.129 N  0.570      SignalP-noTM
ABC28231.1            0.208  20  0.410  20  0.881  18  0.826   0.606 Y  0.570      SignalP-noTM
ABC28232.1            0.824  32  0.621  32  0.621  13  0.474   0.566 Y  0.510      SignalP-TM
ABC28233.1            0.116  16  0.236  16  0.582   9  0.460   0.341 N  0.570      SignalP-noTM
ABC28234.1            0.185  38  0.144  11  0.257   3  0.218   0.171 N  0.510      SignalP-TM
ABC28235.1            0.141  42  0.132  42  0.159  41  0.106   0.122 N  0.510      SignalP-TM
ABC28236.1            0.135  57  0.135  57  0.218  48  0.123   0.129 N  0.570      SignalP-noTM
ABC28237.1            0.116  45  0.104  45  0.121  12  0.091   0.098 N  0.570      SignalP-noTM
ABC28238.1            0.562  23  0.733  23  0.982  17  0.945   0.833 Y  0.570      SignalP-noTM
ABC28239.1            0.114  26  0.128  11  0.197   5  0.169   0.147 N  0.570      SignalP-noTM
ABC28240.1            0.117  22  0.170  11  0.447   1  0.276   0.209 N  0.510      SignalP-TM
ABC28241.1            0.111  66  0.132  11  0.299   1  0.154   0.142 N  0.570      SignalP-noTM
ABC28242.1            0.098  48  0.098  21  0.111  45  0.096   0.097 N  0.510      SignalP-TM
ABC28243.1            0.691  29  0.766  29  0.952  11  0.892   0.826 Y  0.570      SignalP-noTM
ABC28244.1            0.136  25  0.117  25  0.152   4  0.109   0.113 N  0.570      SignalP-noTM
ABC28245.1            0.142  39  0.171  21  0.343   9  0.258   0.211 N  0.570      SignalP-noTM
ABC28246.1            0.665  25  0.771  25  0.969  13  0.905   0.834 Y  0.570      SignalP-noTM
ABC28247.1            0.743  29  0.767  29  0.905  23  0.756   0.762 Y  0.570      SignalP-noTM
ABC28248.1            0.332  26  0.292  26  0.403   5  0.288   0.291 N  0.510      SignalP-TM
ABC28249.1            0.114  51  0.109  51  0.122  41  0.090   0.100 N  0.570      SignalP-noTM
ABC28250.1            0.107  22  0.111  26  0.139  16  0.104   0.108 N  0.570      SignalP-noTM
ABC28251.1            0.116  34  0.140  12  0.250  10  0.202   0.169 N  0.570      SignalP-noTM
ABC28252.1            0.128  25  0.103  25  0.145   1  0.083   0.094 N  0.570      SignalP-noTM
ABC28253.1            0.117  50  0.196  12  0.557   3  0.378   0.263 N  0.510      SignalP-TM
ABC28254.1            0.125  51  0.118  20  0.129   9  0.109   0.114 N  0.570      SignalP-noTM
ABC28255.1            0.167  40  0.146  40  0.158  37  0.102   0.125 N  0.570      SignalP-noTM
ABC28256.1            0.315  26  0.173  26  0.127  33  0.094   0.136 N  0.570      SignalP-noTM
ABC28257.1            0.239  24  0.288  24  0.443   8  0.353   0.312 N  0.510      SignalP-TM
ABC28258.1            0.489  39  0.588  39  0.898  34  0.557   0.573 Y  0.570      SignalP-noTM
ABC28259.1            0.116  58  0.123  16  0.185   6  0.148   0.135 N  0.570      SignalP-noTM
ABC28260.1            0.519  32  0.414  32  0.449  15  0.306   0.363 N  0.570      SignalP-noTM
ABC28261.1            0.481  59  0.529  59  0.837  52  0.398   0.467 N  0.570      SignalP-noTM
ABC28262.1            0.193  37  0.188  37  0.246  29  0.153   0.172 N  0.570      SignalP-noTM
ABC28263.1            0.136  56  0.123  11  0.181   4  0.158   0.136 N  0.510      SignalP-TM
ABC28264.1            0.128  10  0.105  51  0.113  40  0.091   0.099 N  0.570      SignalP-noTM
ABC28265.1            0.570  64  0.395  64  0.412  53  0.204   0.324 N  0.510      SignalP-TM
ABC28266.1            0.864  25  0.871  25  0.949  17  0.884   0.877 Y  0.570      SignalP-noTM
ABC28267.1            0.123  24  0.107  24  0.110  16  0.079   0.094 N  0.570      SignalP-noTM
ABC28268.1            0.226  22  0.230  22  0.342  21  0.230   0.230 N  0.570      SignalP-noTM
ABC28269.1            0.258  24  0.235  24  0.317  22  0.197   0.221 N  0.510      SignalP-TM
ABC28270.1            0.108  40  0.107  26  0.138  15  0.097   0.102 N  0.570      SignalP-noTM
ABC28271.1            0.107  18  0.107  48  0.127  39  0.085   0.096 N  0.570      SignalP-noTM
ABC28272.1            0.143  39  0.139  11  0.299   1  0.180   0.158 N  0.570      SignalP-noTM
ABC28273.1            0.112  20  0.104  68  0.136   1  0.090   0.097 N  0.570      SignalP-noTM
ABC28274.1            0.108  45  0.107  24  0.135   1  0.106   0.106 N  0.570      SignalP-noTM
ABC28275.1            0.107  24  0.102  57  0.177   1  0.091   0.097 N  0.570      SignalP-noTM
ABC28276.1            0.175  32  0.126  32  0.117   4  0.093   0.110 N  0.570      SignalP-noTM
ABC28277.1            0.133  25  0.206  17  0.525  16  0.434   0.313 N  0.570      SignalP-noTM
ABC28278.1            0.103  61  0.106  40  0.125  32  0.104   0.105 N  0.570      SignalP-noTM
ABC28279.1            0.119  27  0.162  20  0.417   1  0.235   0.196 N  0.570      SignalP-noTM
ABC28280.1            0.104  57  0.111  17  0.172   9  0.116   0.114 N  0.570      SignalP-noTM
ABC28281.1            0.101  35  0.110  24  0.139  16  0.114   0.112 N  0.570      SignalP-noTM
ABC28282.1            0.185  45  0.173  11  0.366   2  0.293   0.230 N  0.570      SignalP-noTM
ABC28283.1            0.102  44  0.109  34  0.127  25  0.098   0.104 N  0.570      SignalP-noTM
ABC28284.1            0.177  37  0.276  37  0.526  33  0.364   0.308 N  0.510      SignalP-TM
ABC28285.1            0.327  52  0.252  52  0.359   1  0.163   0.219 N  0.510      SignalP-TM
ABC28286.1            0.172  26  0.215  11  0.564   2  0.477   0.312 N  0.510      SignalP-TM
ABC28287.1            0.135  62  0.165  62  0.305  61  0.147   0.158 N  0.510      SignalP-TM
ABC28288.1            0.134  31  0.114  45  0.176  36  0.086   0.101 N  0.570      SignalP-noTM
ABC28289.1            0.151  35  0.233  29  0.554  23  0.379   0.287 N  0.510      SignalP-TM
ABC28290.1            0.154  29  0.154  15  0.296   5  0.233   0.183 N  0.510      SignalP-TM
ABC28291.1            0.831  21  0.875  21  0.950  16  0.904   0.889 Y  0.570      SignalP-noTM
ABC28292.1            0.603  28  0.564  28  0.689  16  0.506   0.542 Y  0.510      SignalP-TM
ABC28293.1            0.342  24  0.543  24  0.932   4  0.886   0.704 Y  0.570      SignalP-noTM
ABC28294.1            0.273  32  0.510  28  0.984  18  0.939   0.712 Y  0.570      SignalP-noTM
ABC28295.1            0.357  19  0.531  19  0.878  17  0.765   0.641 Y  0.570      SignalP-noTM
ABC28296.1            0.155  27  0.233  27  0.470  21  0.379   0.287 N  0.510      SignalP-TM
ABC28297.1            0.202  39  0.146  39  0.155  30  0.087   0.118 N  0.570      SignalP-noTM
ABC28298.1            0.134  51  0.166  16  0.361   6  0.260   0.210 N  0.570      SignalP-noTM
ABC28299.1            0.770  26  0.819  26  0.941   5  0.893   0.854 Y  0.570      SignalP-noTM
ABC28300.1            0.172  67  0.108  67  0.143   5  0.075   0.095 N  0.510      SignalP-TM
ABC28301.1            0.195  37  0.129  37  0.105  49  0.080   0.106 N  0.570      SignalP-noTM
ABC28302.1            0.107  28  0.135  55  0.199  44  0.130   0.133 N  0.570      SignalP-noTM
ABC28303.1            0.107  48  0.114  48  0.187  38  0.111   0.112 N  0.570      SignalP-noTM
ABC28304.1            0.262  21  0.505  21  0.993  10  0.963   0.720 Y  0.570      SignalP-noTM
ABC28305.1            0.217  51  0.152  51  0.243   2  0.116   0.135 N  0.570      SignalP-noTM
ABC28306.1            0.113  45  0.148  11  0.316   1  0.180   0.163 N  0.570      SignalP-noTM
ABC28307.1            0.197  37  0.213  37  0.464  36  0.192   0.203 N  0.570      SignalP-noTM
ABC28308.1            0.126  52  0.117  19  0.148   9  0.121   0.119 N  0.570      SignalP-noTM
ABC28309.1            0.101  42  0.110  18  0.162  13  0.110   0.110 N  0.570      SignalP-noTM
ABC28310.1            0.114  32  0.122  32  0.186  25  0.127   0.124 N  0.570      SignalP-noTM
ABC28311.1            0.118  20  0.095  35  0.104  35  0.079   0.087 N  0.570      SignalP-noTM
ABC28312.1            0.105  67  0.097  67  0.107  70  0.080   0.089 N  0.570      SignalP-noTM
ABC28313.1            0.148  40  0.119  40  0.122  19  0.092   0.106 N  0.570      SignalP-noTM
ABC28314.1            0.114  24  0.141  11  0.273   2  0.204   0.164 N  0.510      SignalP-TM
ABC28315.1            0.136  21  0.103  52  0.115  53  0.086   0.095 N  0.570      SignalP-noTM
ABC28316.1            0.110  36  0.115  44  0.244  35  0.110   0.113 N  0.570      SignalP-noTM
ABC28317.1            0.103  40  0.111  49  0.176  38  0.097   0.105 N  0.570      SignalP-noTM
ABC28318.1            0.120  23  0.117  11  0.217   2  0.133   0.124 N  0.570      SignalP-noTM
ABC28319.1            0.208  23  0.198  11  0.549   2  0.378   0.283 N  0.570      SignalP-noTM
ABC28320.1            0.135  64  0.117  43  0.179   1  0.118   0.118 N  0.570      SignalP-noTM
ABC28321.1            0.107  27  0.145  11  0.257   6  0.222   0.173 N  0.510      SignalP-TM
ABC28322.1            0.132  30  0.143  11  0.279   2  0.195   0.167 N  0.570      SignalP-noTM
ABC28323.1            0.349  21  0.458  21  0.724  17  0.608   0.514 Y  0.510      SignalP-TM
ABC28324.1            0.135  22  0.186  12  0.391   5  0.328   0.239 N  0.510      SignalP-TM
ABC28325.1            0.571  33  0.386  33  0.361   3  0.252   0.336 N  0.510      SignalP-TM
ABC28326.1            0.697  41  0.700  41  0.912  32  0.569   0.638 Y  0.570      SignalP-noTM
ABC28327.1            0.135  15  0.292  15  0.680   2  0.635   0.453 N  0.570      SignalP-noTM
ABC28328.1            0.199  23  0.345  23  0.766  18  0.618   0.473 N  0.570      SignalP-noTM
ABC28329.1            0.772  25  0.808  25  0.960  18  0.890   0.847 Y  0.570      SignalP-noTM
ABC28330.1            0.131  22  0.118  22  0.143   3  0.113   0.116 N  0.570      SignalP-noTM
ABC28331.1            0.145  34  0.157  11  0.362   1  0.240   0.188 N  0.510      SignalP-TM
ABC28332.1            0.168  35  0.175  35  0.256  26  0.177   0.176 N  0.510      SignalP-TM
ABC28333.1            0.107  37  0.110  44  0.145   3  0.105   0.108 N  0.570      SignalP-noTM
ABC28334.1            0.410  37  0.460  37  0.741  34  0.363   0.424 N  0.510      SignalP-TM
ABC28335.1            0.776  30  0.792  30  0.961  23  0.809   0.800 Y  0.570      SignalP-noTM
ABC28336.1            0.121  45  0.113  17  0.170  11  0.117   0.115 N  0.570      SignalP-noTM
ABC28337.1            0.101  23  0.108  46  0.131  39  0.094   0.101 N  0.570      SignalP-noTM
ABC28338.1            0.108  70  0.118  16  0.186   9  0.131   0.125 N  0.570      SignalP-noTM
ABC28339.1            0.135  39  0.115  39  0.144  51  0.103   0.109 N  0.570      SignalP-noTM
ABC28340.1            0.113  28  0.105  11  0.140   2  0.113   0.109 N  0.570      SignalP-noTM
ABC28341.1            0.130  41  0.117  41  0.172   3  0.110   0.114 N  0.570      SignalP-noTM
ABC28342.1            0.454  21  0.619  21  0.922   1  0.855   0.730 Y  0.570      SignalP-noTM
ABC28343.1            0.113  20  0.179  11  0.430   1  0.302   0.237 N  0.570      SignalP-noTM
ABC28344.1            0.263  30  0.487  30  0.991  15  0.936   0.698 Y  0.570      SignalP-noTM
ABC28345.1            0.102  60  0.106  29  0.154   1  0.107   0.107 N  0.570      SignalP-noTM
ABC28346.1            0.146  25  0.266  14  0.773  11  0.679   0.460 N  0.570      SignalP-noTM
ABC28347.1            0.169  20  0.220  20  0.470   2  0.306   0.261 N  0.570      SignalP-noTM
ABC28348.1            0.140  31  0.109  31  0.103  68  0.071   0.091 N  0.570      SignalP-noTM
ABC28349.1            0.111  56  0.147  11  0.274   2  0.207   0.175 N  0.570      SignalP-noTM
ABC28350.1            0.114  25  0.103  67  0.134  10  0.096   0.100 N  0.570      SignalP-noTM
ABC28351.1            0.117  68  0.140  11  0.365   1  0.170   0.154 N  0.570      SignalP-noTM
ABC28352.1            0.099  14  0.098  11  0.110   1  0.096   0.097 N  0.570      SignalP-noTM
ABC28353.1            0.743  43  0.530  43  0.574  39  0.208   0.411 N  0.510      SignalP-TM
ABC28354.1            0.180  26  0.138  26  0.234   1  0.094   0.122 N  0.510      SignalP-TM
ABC28355.1            0.343  26  0.566  26  0.986  13  0.938   0.741 Y  0.570      SignalP-noTM
ABC28356.1            0.110  33  0.165  19  0.353  16  0.238   0.199 N  0.570      SignalP-noTM
ABC28357.1            0.103  20  0.107  41  0.132  37  0.087   0.097 N  0.570      SignalP-noTM
ABC28358.1            0.334  25  0.485  25  0.846   1  0.721   0.596 Y  0.570      SignalP-noTM
ABC28359.1            0.309  32  0.232  32  0.235  31  0.161   0.205 N  0.510      SignalP-TM
ABC28360.1            0.132  46  0.129  11  0.257   1  0.157   0.142 N  0.570      SignalP-noTM
ABC28361.1            0.135  48  0.112  48  0.110  55  0.081   0.098 N  0.570      SignalP-noTM
ABC28362.1            0.770  35  0.752  35  0.903  27  0.735   0.744 Y  0.570      SignalP-noTM
ABC28363.1            0.135  25  0.155  25  0.279   1  0.179   0.166 N  0.570      SignalP-noTM
ABC28364.1            0.107  35  0.126  11  0.226   2  0.169   0.142 N  0.510      SignalP-TM
ABC28365.1            0.125  37  0.111  37  0.144  40  0.091   0.102 N  0.570      SignalP-noTM
ABC28366.1            0.117  45  0.111  20  0.156  12  0.114   0.112 N  0.570      SignalP-noTM
ABC28367.1            0.110  46  0.110  18  0.141   7  0.110   0.110 N  0.570      SignalP-noTM
ABC28368.1            0.141  64  0.119  64  0.160   1  0.102   0.111 N  0.570      SignalP-noTM
ABC28369.1            0.854  28  0.880  28  0.966  13  0.920   0.898 Y  0.570      SignalP-noTM
ABC28370.1            0.110  24  0.185  11  0.545   3  0.349   0.262 N  0.570      SignalP-noTM
ABC28371.1            0.152  22  0.206  22  0.424   1  0.318   0.259 N  0.570      SignalP-noTM
ABC28372.1            0.124  22  0.201  39  0.457  38  0.236   0.218 N  0.570      SignalP-noTM
ABC28373.1            0.125  21  0.120  21  0.163   1  0.125   0.123 N  0.570      SignalP-noTM
ABC28374.1            0.104  21  0.130  11  0.254   1  0.157   0.143 N  0.570      SignalP-noTM
ABC28375.1            0.116  18  0.125  11  0.192   2  0.152   0.137 N  0.570      SignalP-noTM
ABC28376.1            0.196  14  0.340  14  0.763  13  0.583   0.454 N  0.570      SignalP-noTM
ABC28377.1            0.137  35  0.108  35  0.101  39  0.079   0.095 N  0.570      SignalP-noTM
ABC28378.1            0.099  13  0.105  35  0.122  26  0.089   0.098 N  0.570      SignalP-noTM
ABC28379.1            0.124  56  0.135  56  0.226   3  0.118   0.127 N  0.570      SignalP-noTM
ABC28380.1            0.226  22  0.256  22  0.445  13  0.278   0.266 N  0.570      SignalP-noTM
ABC28381.1            0.147  44  0.249  11  0.759   1  0.597   0.413 N  0.570      SignalP-noTM
ABC28382.1            0.115  26  0.093  26  0.107  66  0.068   0.084 N  0.510      SignalP-TM
ABC28383.1            0.165  32  0.182  11  0.489   1  0.317   0.232 N  0.510      SignalP-TM
ABC28384.1            0.124  20  0.112  20  0.138  45  0.106   0.109 N  0.570      SignalP-noTM
ABC28385.1            0.307  33  0.152  33  0.125  12  0.089   0.129 N  0.510      SignalP-TM
ABC28386.1            0.121  26  0.116  11  0.203   2  0.134   0.124 N  0.570      SignalP-noTM
ABC28387.1            0.105  67  0.108  12  0.141   3  0.118   0.113 N  0.570      SignalP-noTM
ABC28388.1            0.110  25  0.174  11  0.503   2  0.303   0.222 N  0.510      SignalP-TM
ABC28389.1            0.102  24  0.116  11  0.196   1  0.126   0.121 N  0.570      SignalP-noTM
ABC28390.1            0.118  22  0.102  48  0.123  44  0.086   0.095 N  0.570      SignalP-noTM
ABC28391.1            0.117  42  0.106  56  0.130  52  0.082   0.095 N  0.570      SignalP-noTM
ABC28392.1            0.136  20  0.111  54  0.133   5  0.088   0.100 N  0.570      SignalP-noTM
ABC28393.1            0.124  25  0.126  12  0.244   1  0.148   0.136 N  0.570      SignalP-noTM
ABC28394.1            0.120  30  0.127  11  0.241   4  0.163   0.144 N  0.570      SignalP-noTM
ABC28395.1            0.118  48  0.111  11  0.155   4  0.123   0.116 N  0.570      SignalP-noTM
ABC28396.1            0.114  14  0.121  18  0.170  12  0.116   0.119 N  0.570      SignalP-noTM
ABC28397.1            0.113  63  0.110  11  0.158   1  0.120   0.115 N  0.570      SignalP-noTM
ABC28398.1            0.168  21  0.353  21  0.925   2  0.808   0.521 Y  0.510      SignalP-TM
ABC28399.1            0.108  17  0.113  11  0.169   1  0.125   0.118 N  0.570      SignalP-noTM
ABC28400.1            0.597  20  0.716  20  0.904  14  0.858   0.783 Y  0.570      SignalP-noTM
ABC28401.1            0.104  60  0.103  11  0.141   1  0.106   0.104 N  0.570      SignalP-noTM
ABC28402.1            0.370  25  0.438  25  0.757   9  0.565   0.485 N  0.510      SignalP-TM
ABC28403.1            0.146  61  0.111  11  0.194   2  0.120   0.114 N  0.510      SignalP-TM
ABC28404.1            0.165  28  0.181  18  0.415   7  0.303   0.226 N  0.510      SignalP-TM
ABC28405.1            0.156  25  0.132  25  0.225   1  0.130   0.131 N  0.570      SignalP-noTM
ABC28406.1            0.261  23  0.283  23  0.567   2  0.352   0.308 N  0.510      SignalP-TM
ABC28407.1            0.415  22  0.576  22  0.921  17  0.808   0.685 Y  0.570      SignalP-noTM
ABC28408.1            0.188  36  0.202  11  0.511   3  0.430   0.287 N  0.510      SignalP-TM
ABC28409.1            0.721  29  0.692  29  0.882  11  0.769   0.728 Y  0.570      SignalP-noTM
ABC28410.1            0.804  20  0.667  20  0.832   1  0.576   0.624 Y  0.570      SignalP-noTM
ABC28411.1            0.108  21  0.107  67  0.125  56  0.088   0.098 N  0.570      SignalP-noTM
ABC28412.1            0.216  21  0.151  21  0.149   1  0.110   0.132 N  0.570      SignalP-noTM
ABC28413.1            0.125  42  0.113  16  0.163  24  0.126   0.118 N  0.510      SignalP-TM
ABC28414.1            0.116  63  0.107  25  0.141  14  0.091   0.099 N  0.570      SignalP-noTM
ABC28415.1            0.136  20  0.283  20  0.845   1  0.635   0.448 N  0.570      SignalP-noTM
ABC28416.1            0.261  21  0.402  21  0.801   1  0.617   0.503 N  0.570      SignalP-noTM
ABC28417.1            0.127  35  0.146  35  0.315  34  0.155   0.150 N  0.570      SignalP-noTM
ABC28418.1            0.134  59  0.108  59  0.118  29  0.087   0.098 N  0.570      SignalP-noTM
ABC28419.1            0.161  34  0.134  11  0.264   1  0.171   0.152 N  0.570      SignalP-noTM
ABC28420.1            0.458  19  0.649  19  0.956  17  0.916   0.774 Y  0.570      SignalP-noTM
ABC28421.1            0.289  20  0.360  20  0.628  16  0.423   0.390 N  0.570      SignalP-noTM
ABC28422.1            0.888  25  0.831  25  0.886  21  0.706   0.773 Y  0.570      SignalP-noTM
ABC28423.1            0.377  55  0.233  55  0.258   1  0.135   0.187 N  0.570      SignalP-noTM
ABC28424.1            0.099   5  0.105  14  0.127   2  0.114   0.109 N  0.570      SignalP-noTM
ABC28425.1            0.128  28  0.160  11  0.439   1  0.236   0.188 N  0.510      SignalP-TM
ABC28426.1            0.130  62  0.136  17  0.244  11  0.167   0.151 N  0.570      SignalP-noTM
ABC28427.1            0.107   3  0.116  11  0.219   1  0.125   0.120 N  0.570      SignalP-noTM
ABC28428.1            0.130  31  0.112  31  0.109  64  0.092   0.103 N  0.570      SignalP-noTM
ABC28429.1            0.195  24  0.152  24  0.207  35  0.123   0.138 N  0.570      SignalP-noTM
ABC28430.1            0.160  26  0.128  26  0.202  37  0.111   0.120 N  0.570      SignalP-noTM
ABC28431.1            0.458  26  0.631  26  0.973  17  0.912   0.763 Y  0.570      SignalP-noTM
ABC28432.1            0.157  25  0.179  25  0.280  13  0.178   0.178 N  0.570      SignalP-noTM
ABC28433.1            0.114  45  0.137  57  0.241  50  0.140   0.138 N  0.510      SignalP-TM
ABC28434.1            0.102  30  0.101  30  0.112  47  0.086   0.094 N  0.570      SignalP-noTM
ABC28435.1            0.126  18  0.109  18  0.135  16  0.088   0.101 N  0.510      SignalP-TM
ABC28436.1            0.177  20  0.191  20  0.308   8  0.188   0.190 N  0.570      SignalP-noTM
ABC28437.1            0.116  33  0.114  61  0.157   2  0.108   0.111 N  0.570      SignalP-noTM
ABC28438.1            0.112  45  0.144  11  0.293   2  0.200   0.170 N  0.570      SignalP-noTM
ABC28439.1            0.355  47  0.247  47  0.353  45  0.152   0.202 N  0.570      SignalP-noTM
ABC28440.1            0.121  40  0.130  11  0.210   6  0.172   0.149 N  0.570      SignalP-noTM
ABC28441.1            0.112  36  0.135  36  0.212  25  0.112   0.124 N  0.570      SignalP-noTM
ABC28442.1            0.106  36  0.101  36  0.115  38  0.083   0.092 N  0.570      SignalP-noTM
ABC28443.1            0.110  24  0.106  12  0.137  11  0.109   0.108 N  0.570      SignalP-noTM
ABC28444.1            0.223  24  0.439  24  0.952   4  0.897   0.655 Y  0.570      SignalP-noTM
ABC28445.1            0.108  43  0.115  35  0.165  34  0.107   0.111 N  0.570      SignalP-noTM
ABC28446.1            0.113  43  0.116  52  0.154  50  0.096   0.107 N  0.570      SignalP-noTM
ABC28447.1            0.600  37  0.677  37  0.896  20  0.757   0.714 Y  0.570      SignalP-noTM
ABC28448.1            0.141  64  0.239  22  0.551  15  0.410   0.320 N  0.570      SignalP-noTM
ABC28449.1            0.219  29  0.180  29  0.237  23  0.174   0.178 N  0.510      SignalP-TM
ABC28450.1            0.118  68  0.111  68  0.146  64  0.080   0.099 N  0.510      SignalP-TM
ABC28451.1            0.533  31  0.232  31  0.158  30  0.086   0.163 N  0.570      SignalP-noTM
ABC28452.1            0.104  36  0.095  36  0.097  39  0.078   0.087 N  0.570      SignalP-noTM
ABC28453.1            0.568  31  0.543  31  0.709  27  0.385   0.485 N  0.510      SignalP-TM
ABC28454.1            0.121  30  0.110  61  0.140  54  0.095   0.104 N  0.510      SignalP-TM
ABC28455.1            0.223  37  0.273  35  0.452  27  0.285   0.278 N  0.510      SignalP-TM
ABC28456.1            0.301  10  0.314  20  0.685   9  0.360   0.336 N  0.570      SignalP-noTM
ABC28457.1            0.130  30  0.123  30  0.189  23  0.110   0.118 N  0.510      SignalP-TM
ABC28458.1            0.101  32  0.100  14  0.115   9  0.097   0.098 N  0.570      SignalP-noTM
ABC28459.1            0.136  37  0.150  11  0.278   1  0.221   0.183 N  0.570      SignalP-noTM
ABC28460.1            0.554  27  0.671  27  0.961  12  0.872   0.766 Y  0.570      SignalP-noTM
ABC28461.1            0.119  38  0.107  38  0.121  35  0.093   0.101 N  0.570      SignalP-noTM
ABC28462.1            0.534  25  0.254  25  0.218  33  0.125   0.193 N  0.570      SignalP-noTM
ABC28463.1            0.130  50  0.139  50  0.198  48  0.120   0.130 N  0.570      SignalP-noTM
ABC28464.1            0.287  30  0.184  30  0.201   4  0.120   0.160 N  0.510      SignalP-TM
ABC28465.1            0.146  22  0.124  22  0.182   1  0.113   0.119 N  0.570      SignalP-noTM
ABC28466.1            0.106  59  0.120  14  0.235   7  0.142   0.131 N  0.570      SignalP-noTM
ABC28467.1            0.106  45  0.105  50  0.152   1  0.097   0.101 N  0.570      SignalP-noTM
ABC28468.1            0.238  28  0.197  28  0.388  10  0.229   0.209 N  0.510      SignalP-TM
ABC28469.1            0.626  33  0.737  33  0.979  17  0.866   0.798 Y  0.570      SignalP-noTM
ABC28470.1            0.099  31  0.152  12  0.377  10  0.241   0.194 N  0.570      SignalP-noTM
ABC28471.1            0.109  50  0.110  23  0.145   1  0.111   0.110 N  0.570      SignalP-noTM
ABC28472.1            0.135  32  0.166  11  0.404   3  0.268   0.214 N  0.570      SignalP-noTM
ABC28473.1            0.287  30  0.220  30  0.388  29  0.204   0.212 N  0.570      SignalP-noTM
ABC28474.1            0.101  38  0.105  48  0.119  38  0.093   0.099 N  0.570      SignalP-noTM
ABC28475.1            0.120  14  0.155  14  0.338   1  0.210   0.175 N  0.510      SignalP-TM
ABC28476.1            0.118  70  0.104  70  0.112  41  0.082   0.094 N  0.570      SignalP-noTM
ABC28477.1            0.126  20  0.106  20  0.134   1  0.094   0.101 N  0.570      SignalP-noTM
ABC28478.1            0.121  25  0.231  11  0.651   2  0.545   0.379 N  0.570      SignalP-noTM
ABC28479.1            0.119  27  0.098  27  0.099  30  0.078   0.089 N  0.570      SignalP-noTM
ABC28480.1            0.880  25  0.824  25  0.939   7  0.841   0.832 Y  0.570      SignalP-noTM
ABC28481.1            0.286  39  0.153  39  0.150   2  0.094   0.131 N  0.510      SignalP-TM
ABC28482.1            0.313  35  0.273  35  0.512  33  0.224   0.250 N  0.570      SignalP-noTM
ABC28483.1            0.134  35  0.116  35  0.127  30  0.081   0.100 N  0.570      SignalP-noTM
ABC28484.1            0.122  41  0.110  52  0.150  50  0.099   0.105 N  0.570      SignalP-noTM
ABC28485.1            0.113  41  0.116  44  0.198  39  0.090   0.104 N  0.570      SignalP-noTM
ABC28486.1            0.114  22  0.108  22  0.131  19  0.089   0.099 N  0.570      SignalP-noTM
ABC28487.1            0.761  27  0.806  27  0.939  17  0.850   0.827 Y  0.570      SignalP-noTM
ABC28488.1            0.104  28  0.165  11  0.398   3  0.266   0.212 N  0.570      SignalP-noTM
ABC28489.1            0.104  53  0.098  68  0.117   1  0.087   0.093 N  0.570      SignalP-noTM
ABC28490.1            0.115  53  0.112  53  0.147   9  0.102   0.107 N  0.570      SignalP-noTM
ABC28491.1            0.677  30  0.751  30  0.991  17  0.895   0.818 Y  0.570      SignalP-noTM
ABC28492.1            0.119  29  0.176  11  0.448   1  0.298   0.221 N  0.510      SignalP-TM
ABC28493.1            0.110  37  0.100  69  0.109  56  0.081   0.091 N  0.570      SignalP-noTM
ABC28494.1            0.572  25  0.680  25  0.928   4  0.855   0.762 Y  0.570      SignalP-noTM
ABC28495.1            0.130  22  0.155  22  0.299  20  0.165   0.159 N  0.510      SignalP-TM
ABC28496.1            0.114  23  0.121  15  0.183   1  0.138   0.128 N  0.510      SignalP-TM
ABC28497.1            0.141  40  0.108  40  0.120  39  0.076   0.093 N  0.570      SignalP-noTM
ABC28498.1            0.101  59  0.094  31  0.107  63  0.080   0.089 N  0.510      SignalP-TM
ABC28499.1            0.137  41  0.129  41  0.148  30  0.092   0.111 N  0.570      SignalP-noTM
ABC28500.1            0.130  57  0.130  57  0.276  48  0.122   0.126 N  0.570      SignalP-noTM
ABC28501.1            0.186  34  0.159  34  0.192  30  0.125   0.143 N  0.570      SignalP-noTM
ABC28502.1            0.163  51  0.130  51  0.188  29  0.108   0.120 N  0.570      SignalP-noTM
ABC28503.1            0.124  35  0.139  11  0.244  14  0.200   0.162 N  0.510      SignalP-TM
ABC28504.1            0.291  31  0.467  31  0.964  22  0.840   0.642 Y  0.570      SignalP-noTM
ABC28505.1            0.190  34  0.173  34  0.239  31  0.144   0.159 N  0.570      SignalP-noTM
ABC28506.1            0.297  18  0.261  18  0.354  17  0.230   0.247 N  0.570      SignalP-noTM
ABC28507.1            0.107  58  0.196  11  0.574   2  0.373   0.279 N  0.570      SignalP-noTM
ABC28508.1            0.113  47  0.134  11  0.250   2  0.169   0.150 N  0.570      SignalP-noTM
ABC28509.1            0.116  40  0.104  40  0.125   9  0.094   0.099 N  0.570      SignalP-noTM
ABC28510.1            0.120  63  0.107  63  0.139   1  0.087   0.098 N  0.570      SignalP-noTM
ABC28511.1            0.123  34  0.137  34  0.238  28  0.140   0.139 N  0.570      SignalP-noTM
ABC28512.1            0.521  24  0.695  24  0.962  17  0.909   0.796 Y  0.570      SignalP-noTM
ABC28513.1            0.104  18  0.133  13  0.221  12  0.172   0.151 N  0.570      SignalP-noTM
ABC28514.1            0.099  18  0.114  11  0.195   1  0.122   0.118 N  0.570      SignalP-noTM
ABC28515.1            0.146  20  0.114  20  0.122  32  0.086   0.100 N  0.570      SignalP-noTM
ABC28516.1            0.107  23  0.117  23  0.147  19  0.108   0.113 N  0.570      SignalP-noTM
ABC28517.1            0.129  19  0.135  11  0.278   1  0.172   0.152 N  0.570      SignalP-noTM
ABC28518.1            0.172  38  0.253  38  0.687  17  0.385   0.315 N  0.570      SignalP-noTM
ABC28519.1            0.114  24  0.103  24  0.110   1  0.090   0.097 N  0.570      SignalP-noTM
ABC28520.1            0.104  25  0.105  51  0.119  40  0.086   0.096 N  0.570      SignalP-noTM
ABC28521.1            0.136  29  0.115  29  0.156  42  0.099   0.107 N  0.570      SignalP-noTM
ABC28522.1            0.606  29  0.709  29  0.977  14  0.894   0.796 Y  0.570      SignalP-noTM
ABC28523.1            0.113  20  0.187  11  0.468   3  0.348   0.263 N  0.570      SignalP-noTM
ABC28524.1            0.214  30  0.407  30  0.923  23  0.819   0.600 Y  0.570      SignalP-noTM
ABC28525.1            0.145  66  0.123  66  0.183  65  0.073   0.104 N  0.510      SignalP-TM
ABC28526.1            0.523  23  0.623  23  0.885  17  0.783   0.698 Y  0.570      SignalP-noTM
ABC28527.1            0.102  46  0.105  11  0.139   3  0.114   0.109 N  0.570      SignalP-noTM
ABC28528.1            0.155  20  0.138  20  0.201  21  0.134   0.137 N  0.510      SignalP-TM
ABC28529.1            0.134  35  0.107  67  0.116  59  0.090   0.099 N  0.570      SignalP-noTM
ABC28530.1            0.109  39  0.104  65  0.117  53  0.092   0.099 N  0.570      SignalP-noTM
ABC28531.1            0.126  49  0.151  12  0.284   6  0.234   0.190 N  0.570      SignalP-noTM
ABC28532.1            0.107  32  0.104  40  0.127  31  0.091   0.098 N  0.570      SignalP-noTM
ABC28533.1            0.106  20  0.114  11  0.156   5  0.133   0.123 N  0.570      SignalP-noTM
ABC28534.1            0.103  23  0.115  53  0.144  47  0.099   0.107 N  0.570      SignalP-noTM
ABC28535.1            0.114  31  0.118  12  0.166  10  0.141   0.129 N  0.570      SignalP-noTM
ABC28536.1            0.119  39  0.107  11  0.171   2  0.109   0.108 N  0.510      SignalP-TM
ABC28537.1            0.109  50  0.113  11  0.205   2  0.124   0.118 N  0.570      SignalP-noTM
ABC28538.1            0.113  41  0.124  20  0.176  13  0.124   0.124 N  0.570      SignalP-noTM
ABC28539.1            0.109  17  0.106  17  0.120   6  0.103   0.104 N  0.570      SignalP-noTM
ABC28540.1            0.422  28  0.279  28  0.430  14  0.239   0.260 N  0.570      SignalP-noTM
ABC28541.1            0.114  36  0.137  22  0.199  12  0.172   0.154 N  0.570      SignalP-noTM
ABC28542.1            0.178  28  0.187  28  0.468   1  0.239   0.206 N  0.510      SignalP-TM
ABC28543.1            0.423  24  0.519  24  0.872  13  0.681   0.596 Y  0.570      SignalP-noTM
ABC28544.1            0.121  20  0.141  11  0.354   1  0.172   0.155 N  0.570      SignalP-noTM
ABC28545.1            0.105  34  0.173  14  0.394  10  0.301   0.233 N  0.570      SignalP-noTM
ABC28546.1            0.120  69  0.129  69  0.181  61  0.080   0.111 N  0.510      SignalP-TM
ABC28547.1            0.105  51  0.165  11  0.394   1  0.255   0.207 N  0.570      SignalP-noTM
ABC28548.1            0.199  25  0.214  25  0.377  24  0.245   0.229 N  0.570      SignalP-noTM
ABC28549.1            0.158  58  0.122  27  0.186  25  0.119   0.121 N  0.510      SignalP-TM
ABC28550.1            0.099  14  0.100  34  0.108  17  0.087   0.094 N  0.570      SignalP-noTM
ABC28551.1            0.143  42  0.139  42  0.206  41  0.097   0.119 N  0.570      SignalP-noTM
ABC28552.1            0.152  58  0.127  58  0.142   4  0.101   0.115 N  0.570      SignalP-noTM
ABC28553.1            0.107  10  0.101  39  0.113  26  0.094   0.098 N  0.570      SignalP-noTM
ABC28554.1            0.134  51  0.109  39  0.138   2  0.107   0.108 N  0.570      SignalP-noTM
ABC28555.1            0.104  32  0.109  68  0.124  61  0.086   0.098 N  0.570      SignalP-noTM
ABC28556.1            0.158  46  0.168  46  0.236  41  0.145   0.159 N  0.510      SignalP-TM
ABC28557.1            0.115  42  0.106  62  0.124  49  0.093   0.100 N  0.570      SignalP-noTM
ABC28558.1            0.104  65  0.098  11  0.152   3  0.095   0.097 N  0.570      SignalP-noTM
ABC28559.1            0.277  32  0.175  32  0.132  20  0.098   0.139 N  0.570      SignalP-noTM
ABC28560.1            0.102  60  0.134  11  0.352   1  0.152   0.143 N  0.570      SignalP-noTM
ABC28561.1            0.129  24  0.112  24  0.114  34  0.093   0.103 N  0.570      SignalP-noTM
ABC28562.1            0.155  31  0.114  31  0.131  10  0.095   0.105 N  0.570      SignalP-noTM
ABC28563.1            0.158  31  0.133  31  0.205   5  0.142   0.137 N  0.570      SignalP-noTM
ABC28564.1            0.132  59  0.114  18  0.127   6  0.110   0.112 N  0.570      SignalP-noTM
ABC28565.1            0.180  34  0.135  34  0.156  33  0.098   0.118 N  0.570      SignalP-noTM
ABC28566.1            0.118  37  0.105  37  0.115   8  0.100   0.103 N  0.570      SignalP-noTM
ABC28567.1            0.135  33  0.195  24  0.414  17  0.305   0.247 N  0.570      SignalP-noTM
ABC28568.1            0.360  21  0.564  21  0.954  15  0.869   0.707 Y  0.570      SignalP-noTM
ABC28569.1            0.818  22  0.874  22  0.970  18  0.931   0.900 Y  0.570      SignalP-noTM
ABC28570.1            0.139  22  0.180  22  0.407  20  0.234   0.205 N  0.570      SignalP-noTM
ABC28571.1            0.483  20  0.236  20  0.130   8  0.105   0.174 N  0.570      SignalP-noTM
ABC28572.1            0.118  55  0.114  18  0.170  10  0.116   0.115 N  0.570      SignalP-noTM
ABC28573.1            0.139  17  0.147  17  0.201  11  0.148   0.148 N  0.570      SignalP-noTM
ABC28574.1            0.115  46  0.148  11  0.303   3  0.210   0.177 N  0.570      SignalP-noTM
ABC28575.1            0.168  23  0.355  23  0.865  19  0.774   0.552 N  0.570      SignalP-noTM
ABC28576.1            0.189  30  0.377  24  0.887   1  0.794   0.573 Y  0.570      SignalP-noTM
ABC28577.1            0.299  59  0.178  59  0.398   2  0.178   0.178 N  0.570      SignalP-noTM
ABC28578.1            0.141  24  0.161  24  0.268  21  0.186   0.170 N  0.510      SignalP-TM
ABC28579.1            0.101  37  0.103  63  0.117  55  0.089   0.096 N  0.570      SignalP-noTM
ABC28580.1            0.122  24  0.104  24  0.104  55  0.079   0.092 N  0.570      SignalP-noTM
ABC28581.1            0.109  63  0.118  33  0.188  25  0.107   0.114 N  0.510      SignalP-TM
ABC28582.1            0.117  52  0.114  12  0.154   1  0.131   0.122 N  0.570      SignalP-noTM
ABC28583.1            0.115  49  0.102  49  0.103  70  0.085   0.094 N  0.570      SignalP-noTM
ABC28584.1            0.106  55  0.124  11  0.204   2  0.152   0.137 N  0.570      SignalP-noTM
ABC28585.1            0.117  48  0.121  41  0.184  36  0.119   0.120 N  0.570      SignalP-noTM
ABC28586.1            0.153  31  0.173  31  0.404  29  0.192   0.182 N  0.570      SignalP-noTM
ABC28587.1            0.138  49  0.143  49  0.215  47  0.121   0.133 N  0.570      SignalP-noTM
ABC28588.1            0.100  16  0.112  11  0.146   6  0.130   0.120 N  0.570      SignalP-noTM
ABC28589.1            0.112  24  0.136  13  0.217   8  0.187   0.160 N  0.570      SignalP-noTM
ABC28590.1            0.119   7  0.123  38  0.179  10  0.136   0.129 N  0.570      SignalP-noTM
ABC28591.1            0.116  29  0.115  29  0.142  26  0.092   0.106 N  0.510      SignalP-TM
ABC28592.1            0.111  18  0.105  42  0.125  17  0.095   0.100 N  0.570      SignalP-noTM
ABC28593.1            0.173  33  0.193  33  0.437   5  0.267   0.228 N  0.570      SignalP-noTM
ABC28594.1            0.132  36  0.123  36  0.200  35  0.099   0.112 N  0.570      SignalP-noTM
ABC28595.1            0.743  24  0.760  24  0.945  12  0.842   0.798 Y  0.570      SignalP-noTM
ABC28596.1            0.109  40  0.179  11  0.497   2  0.317   0.230 N  0.510      SignalP-TM
ABC28597.1            0.109  20  0.131  11  0.307   1  0.150   0.140 N  0.570      SignalP-noTM
ABC28598.1            0.162  45  0.137  45  0.204   1  0.124   0.131 N  0.570      SignalP-noTM
ABC28599.1            0.119  65  0.110  65  0.123   5  0.095   0.103 N  0.570      SignalP-noTM
ABC28600.1            0.260  25  0.212  25  0.239   7  0.183   0.201 N  0.510      SignalP-TM
ABC28601.1            0.106  28  0.105  48  0.122  39  0.095   0.100 N  0.570      SignalP-noTM
ABC28602.1            0.121  62  0.115  62  0.135  15  0.106   0.111 N  0.570      SignalP-noTM
ABC28603.1            0.144  33  0.154  11  0.334   1  0.231   0.183 N  0.510      SignalP-TM
ABC28604.1            0.792  23  0.756  23  0.902   2  0.780   0.767 Y  0.570      SignalP-noTM
ABC28605.1            0.192  52  0.239  11  0.793   1  0.573   0.363 N  0.510      SignalP-TM
ABC28606.1            0.564  62  0.235  62  0.165   1  0.108   0.175 N  0.570      SignalP-noTM
ABC28607.1            0.102  21  0.104  26  0.130   1  0.101   0.103 N  0.570      SignalP-noTM
ABC28608.1            0.129  49  0.140  54  0.319  48  0.138   0.139 N  0.570      SignalP-noTM
ABC28609.1            0.149  48  0.139  48  0.182  26  0.127   0.134 N  0.570      SignalP-noTM
ABC28610.1            0.426  27  0.212  27  0.314   9  0.166   0.195 N  0.510      SignalP-TM
ABC28611.1            0.112  49  0.140  49  0.270  44  0.121   0.131 N  0.570      SignalP-noTM
ABC28612.1            0.129  46  0.133  46  0.331  45  0.110   0.124 N  0.510      SignalP-TM
ABC28613.1            0.113  51  0.159  19  0.296  15  0.237   0.188 N  0.510      SignalP-TM
ABC28614.1            0.207  61  0.223  20  0.412  17  0.330   0.262 N  0.510      SignalP-TM
ABC28615.1            0.119  60  0.105  60  0.111  33  0.091   0.098 N  0.570      SignalP-noTM
ABC28616.1            0.125  26  0.119  38  0.172  29  0.116   0.118 N  0.570      SignalP-noTM
ABC28617.1            0.106  25  0.124  17  0.180   8  0.147   0.135 N  0.570      SignalP-noTM
ABC28618.1            0.150  30  0.152  30  0.285   1  0.181   0.165 N  0.570      SignalP-noTM
ABC28619.1            0.114  25  0.111  46  0.140  43  0.101   0.106 N  0.570      SignalP-noTM
ABC28620.1            0.105  38  0.123  16  0.213   7  0.145   0.134 N  0.570      SignalP-noTM
ABC28621.1            0.714  23  0.735  23  0.906   2  0.800   0.766 Y  0.570      SignalP-noTM
ABC28622.1            0.159  27  0.126  27  0.199   2  0.122   0.124 N  0.570      SignalP-noTM
ABC28623.1            0.265  21  0.261  21  0.359   7  0.277   0.269 N  0.570      SignalP-noTM
ABC28624.1            0.112  25  0.154  12  0.327   5  0.243   0.196 N  0.570      SignalP-noTM
ABC28625.1            0.158  36  0.131  36  0.166  35  0.103   0.118 N  0.570      SignalP-noTM
ABC28626.1            0.112  32  0.109  42  0.135  36  0.093   0.102 N  0.570      SignalP-noTM
ABC28627.1            0.106  43  0.106  13  0.135   2  0.115   0.111 N  0.570      SignalP-noTM
ABC28628.1            0.121  20  0.105  20  0.107  56  0.088   0.097 N  0.570      SignalP-noTM
ABC28629.1            0.110  33  0.101  33  0.113  34  0.078   0.090 N  0.570      SignalP-noTM
ABC28630.1            0.138  10  0.136  11  0.256   2  0.173   0.153 N  0.570      SignalP-noTM
ABC28631.1            0.126  40  0.129  11  0.219   2  0.166   0.143 N  0.510      SignalP-TM
ABC28632.1            0.229  33  0.200  33  0.288  29  0.160   0.181 N  0.570      SignalP-noTM
ABC28633.1            0.120  47  0.119  18  0.197  46  0.135   0.125 N  0.510      SignalP-TM
ABC28634.1            0.141  17  0.114  17  0.151   1  0.098   0.106 N  0.570      SignalP-noTM
ABC28635.1            0.104  28  0.100  45  0.119  33  0.082   0.092 N  0.570      SignalP-noTM
ABC28636.1            0.790  37  0.589  37  0.701  32  0.332   0.494 N  0.510      SignalP-TM
ABC28637.1            0.112  50  0.119  50  0.163  46  0.119   0.119 N  0.570      SignalP-noTM
ABC28638.1            0.631  26  0.744  26  0.969  15  0.900   0.817 Y  0.570      SignalP-noTM
ABC28639.1            0.123  25  0.108  51  0.173   1  0.093   0.101 N  0.570      SignalP-noTM
ABC28640.1            0.113  22  0.100  43  0.129   1  0.064   0.087 N  0.510      SignalP-TM
ABC28641.1            0.169  24  0.129  11  0.210   5  0.174   0.146 N  0.510      SignalP-TM
ABC28642.1            0.118  33  0.134  16  0.228  13  0.170   0.151 N  0.570      SignalP-noTM
ABC28643.1            0.102  33  0.120  12  0.176   2  0.142   0.130 N  0.570      SignalP-noTM
ABC28644.1            0.125  20  0.115  20  0.137  18  0.104   0.110 N  0.570      SignalP-noTM
ABC28645.1            0.312  28  0.391  28  0.642  10  0.505   0.433 N  0.510      SignalP-TM
ABC28646.1            0.115  32  0.146  11  0.287   6  0.224   0.183 N  0.570      SignalP-noTM
ABC28647.1            0.109  49  0.135  11  0.279   1  0.167   0.150 N  0.570      SignalP-noTM
ABC28648.1            0.135  55  0.110  55  0.112  27  0.089   0.100 N  0.570      SignalP-noTM
ABC28649.1            0.118  56  0.111  56  0.134   3  0.095   0.104 N  0.570      SignalP-noTM
ABC28650.1            0.106  47  0.113  12  0.156   3  0.130   0.121 N  0.570      SignalP-noTM
ABC28651.1            0.108  30  0.102  11  0.149   2  0.102   0.102 N  0.570      SignalP-noTM
ABC28652.1            0.140  47  0.110  20  0.144  10  0.116   0.113 N  0.570      SignalP-noTM
ABC28653.1            0.138  18  0.142  18  0.226  10  0.140   0.141 N  0.570      SignalP-noTM
ABC28654.1            0.224  37  0.160  37  0.260   1  0.137   0.149 N  0.570      SignalP-noTM
ABC28655.1            0.137  26  0.136  26  0.189  22  0.122   0.131 N  0.510      SignalP-TM
ABC28656.1            0.123  29  0.115  29  0.139  48  0.111   0.113 N  0.570      SignalP-noTM
ABC28657.1            0.128  45  0.115  23  0.144  17  0.116   0.115 N  0.570      SignalP-noTM
ABC28658.1            0.176  18  0.177  18  0.236  14  0.181   0.178 N  0.510      SignalP-TM
ABC28659.1            0.116  27  0.122  11  0.191   2  0.152   0.133 N  0.510      SignalP-TM
ABC28660.1            0.792  23  0.841  23  0.946  17  0.866   0.853 Y  0.570      SignalP-noTM
ABC28661.1            0.113  48  0.121  11  0.187   1  0.147   0.131 N  0.510      SignalP-TM
ABC28662.1            0.118  52  0.117  52  0.179   2  0.091   0.107 N  0.510      SignalP-TM
ABC28663.1            0.184  30  0.149  30  0.227   1  0.157   0.153 N  0.570      SignalP-noTM
ABC28664.1            0.121  34  0.127  16  0.223  30  0.155   0.140 N  0.570      SignalP-noTM
ABC28665.1            0.107  22  0.148  11  0.288   1  0.216   0.180 N  0.570      SignalP-noTM
ABC28666.1            0.205  25  0.438  25  0.962   6  0.942   0.675 Y  0.570      SignalP-noTM
ABC28667.1            0.601  24  0.717  24  0.933  21  0.861   0.785 Y  0.570      SignalP-noTM
ABC28668.1            0.243  22  0.166  22  0.278  21  0.103   0.136 N  0.570      SignalP-noTM
ABC28669.1            0.141  28  0.114  28  0.181   3  0.106   0.110 N  0.570      SignalP-noTM
ABC28670.1            0.136  23  0.125  23  0.163   2  0.121   0.123 N  0.570      SignalP-noTM
ABC28671.1            0.184  48  0.222  48  0.336  42  0.144   0.193 N  0.510      SignalP-TM
ABC28672.1            0.197  13  0.247  13  0.366   8  0.309   0.270 N  0.510      SignalP-TM
ABC28673.1            0.619  23  0.736  23  0.930  18  0.851   0.790 Y  0.570      SignalP-noTM
ABC28674.1            0.129  33  0.119  21  0.175   1  0.140   0.129 N  0.570      SignalP-noTM
ABC28675.1            0.133  59  0.116  59  0.165  58  0.089   0.106 N  0.510      SignalP-TM
ABC28676.1            0.782  23  0.844  23  0.967  20  0.921   0.880 Y  0.570      SignalP-noTM
ABC28677.1            0.101   4  0.095  29  0.125   3  0.080   0.088 N  0.570      SignalP-noTM
ABC28678.1            0.194  24  0.129  24  0.129  32  0.081   0.107 N  0.570      SignalP-noTM
ABC28679.1            0.124  66  0.120  54  0.174  46  0.106   0.114 N  0.570      SignalP-noTM
ABC28680.1            0.117  35  0.129  19  0.190   7  0.161   0.144 N  0.570      SignalP-noTM
ABC28681.1            0.109  54  0.104  32  0.122  23  0.092   0.098 N  0.570      SignalP-noTM
ABC28682.1            0.217  25  0.196  25  0.640   1  0.242   0.218 N  0.570      SignalP-noTM
ABC28683.1            0.101  24  0.104  56  0.126   3  0.099   0.101 N  0.570      SignalP-noTM
ABC28684.1            0.166  51  0.126  25  0.141  32  0.099   0.113 N  0.570      SignalP-noTM
ABC28685.1            0.103   3  0.108  45  0.122  33  0.091   0.100 N  0.570      SignalP-noTM
ABC28686.1            0.150  27  0.216  27  0.454   8  0.362   0.270 N  0.510      SignalP-TM
ABC28687.1            0.150  30  0.117  30  0.109   4  0.085   0.102 N  0.570      SignalP-noTM
ABC28688.1            0.276  44  0.435  44  0.925  33  0.655   0.538 N  0.570      SignalP-noTM
ABC28689.1            0.133  24  0.117  24  0.123  21  0.100   0.109 N  0.570      SignalP-noTM
ABC28690.1            0.102   3  0.105  24  0.160   1  0.099   0.102 N  0.570      SignalP-noTM
ABC28691.1            0.470  24  0.665  24  0.963  14  0.928   0.788 Y  0.570      SignalP-noTM
ABC28692.1            0.118   8  0.119  11  0.234   4  0.151   0.134 N  0.570      SignalP-noTM
ABC28693.1            0.193  35  0.201  35  0.302  31  0.206   0.203 N  0.510      SignalP-TM
ABC28694.1            0.349  26  0.282  26  0.326  18  0.239   0.262 N  0.570      SignalP-noTM
ABC28695.1            0.160  44  0.133  11  0.224   1  0.172   0.151 N  0.570      SignalP-noTM
ABC28696.1            0.101  28  0.104  13  0.143   6  0.111   0.107 N  0.570      SignalP-noTM
ABC28697.1            0.213  31  0.197  31  0.357  36  0.167   0.186 N  0.510      SignalP-TM
ABC28698.1            0.142  39  0.135  39  0.167  35  0.106   0.121 N  0.570      SignalP-noTM
ABC28699.1            0.101  68  0.110  53  0.129  47  0.098   0.104 N  0.570      SignalP-noTM
ABC28700.1            0.153  48  0.153  48  0.318  46  0.128   0.141 N  0.570      SignalP-noTM
ABC28701.1            0.247  30  0.194  30  0.341   5  0.209   0.199 N  0.510      SignalP-TM
ABC28702.1            0.378  26  0.401  26  0.636  11  0.460   0.429 N  0.570      SignalP-noTM
ABC28703.1            0.113  23  0.123  12  0.187   5  0.157   0.139 N  0.570      SignalP-noTM
ABC28704.1            0.186  38  0.139  38  0.149  12  0.107   0.124 N  0.570      SignalP-noTM
ABC28705.1            0.355  47  0.247  47  0.353  45  0.152   0.202 N  0.570      SignalP-noTM
ABC28706.1            0.178  32  0.179  32  0.280  21  0.172   0.177 N  0.510      SignalP-TM
ABC28707.1            0.131  26  0.115  26  0.177  25  0.094   0.106 N  0.570      SignalP-noTM
ABC28708.1            0.130  15  0.104  60  0.125  53  0.083   0.094 N  0.570      SignalP-noTM
ABC28709.1            0.117  21  0.104  52  0.121  46  0.091   0.098 N  0.570      SignalP-noTM
ABC28710.1            0.237  21  0.125  21  0.115   3  0.076   0.102 N  0.570      SignalP-noTM
ABC28711.1            0.102  45  0.147  11  0.303   1  0.204   0.174 N  0.570      SignalP-noTM
ABC28712.1            0.127  27  0.138  13  0.223   3  0.196   0.160 N  0.510      SignalP-TM
ABC28713.1            0.200  46  0.277  39  0.568  25  0.362   0.309 N  0.510      SignalP-TM
ABC28714.1            0.113   3  0.112  41  0.142  32  0.086   0.100 N  0.570      SignalP-noTM
ABC28715.1            0.751  21  0.838  21  0.971  18  0.925   0.879 Y  0.570      SignalP-noTM
ABC28716.1            0.109  68  0.107  30  0.123  24  0.099   0.103 N  0.570      SignalP-noTM
ABC28717.1            0.233  26  0.368  26  0.888   3  0.663   0.506 N  0.570      SignalP-noTM
ABC28718.1            0.113  50  0.113  15  0.160   7  0.128   0.120 N  0.570      SignalP-noTM
ABC28719.1            0.125  45  0.181  45  0.489  34  0.147   0.165 N  0.570      SignalP-noTM
ABC28720.1            0.122   6  0.134  11  0.281   3  0.184   0.158 N  0.570      SignalP-noTM
ABC28721.1            0.120  25  0.130  25  0.188   1  0.148   0.138 N  0.570      SignalP-noTM
ABC28722.1            0.103  67  0.110  31  0.145  43  0.099   0.106 N  0.510      SignalP-TM
ABC28723.1            0.130  35  0.111  35  0.168   6  0.099   0.105 N  0.570      SignalP-noTM
ABC28724.1            0.372  43  0.262  43  0.339  42  0.138   0.204 N  0.570      SignalP-noTM
ABC28725.1            0.146  39  0.166  32  0.365  30  0.168   0.167 N  0.510      SignalP-TM
ABC28726.1            0.258  35  0.238  35  0.306  12  0.229   0.235 N  0.510      SignalP-TM
ABC28727.1            0.243  57  0.143  13  0.245  11  0.206   0.166 N  0.510      SignalP-TM
ABC28728.1            0.181  49  0.203  49  0.408  40  0.166   0.186 N  0.570      SignalP-noTM
ABC28729.1            0.149  26  0.222  11  0.706   2  0.485   0.319 N  0.510      SignalP-TM
ABC28730.1            0.164  21  0.107  38  0.142   1  0.092   0.101 N  0.510      SignalP-TM
ABC28731.1            0.124  26  0.149  26  0.250   4  0.203   0.169 N  0.510      SignalP-TM
ABC28732.1            0.137  52  0.123  11  0.183   1  0.152   0.137 N  0.570      SignalP-noTM
ABC28733.1            0.110  24  0.128  11  0.274   1  0.155   0.138 N  0.510      SignalP-TM
ABC28734.1            0.108  23  0.094  66  0.100  70  0.077   0.086 N  0.570      SignalP-noTM
ABC28735.1            0.111  28  0.116  45  0.138  44  0.116   0.116 N  0.570      SignalP-noTM
ABC28736.1            0.112   3  0.100  32  0.109  48  0.082   0.092 N  0.570      SignalP-noTM
ABC28737.1            0.116  51  0.139  18  0.286  25  0.176   0.156 N  0.570      SignalP-noTM
ABC28738.1            0.196  29  0.140  29  0.127  28  0.099   0.121 N  0.570      SignalP-noTM
ABC28739.1            0.441  37  0.456  37  0.952  17  0.700   0.571 Y  0.570      SignalP-noTM
ABC28740.1            0.153  26  0.233  26  0.560  24  0.323   0.275 N  0.570      SignalP-noTM
ABC28741.1            0.135  36  0.119  44  0.139  47  0.090   0.105 N  0.570      SignalP-noTM
ABC28742.1            0.580  34  0.600  34  0.717  33  0.462   0.549 Y  0.510      SignalP-TM
ABC28743.1            0.158  29  0.124  11  0.185   8  0.160   0.137 N  0.510      SignalP-TM
ABC28744.1            0.140  65  0.141  12  0.287   1  0.191   0.164 N  0.570      SignalP-noTM
ABC28745.1            0.126  30  0.238  18  0.711  12  0.505   0.363 N  0.570      SignalP-noTM
ABC28746.1            0.108  28  0.106  28  0.128  23  0.088   0.098 N  0.570      SignalP-noTM
ABC28747.1            0.106   6  0.117  28  0.161  21  0.131   0.124 N  0.570      SignalP-noTM
ABC28748.1            0.119  17  0.170  18  0.362  10  0.232   0.199 N  0.570      SignalP-noTM
ABC28749.1            0.113  61  0.125  11  0.217   1  0.153   0.138 N  0.570      SignalP-noTM
ABC28750.1            0.122  67  0.129  11  0.243   1  0.156   0.141 N  0.570      SignalP-noTM
ABC28751.1            0.116  43  0.109  43  0.156  37  0.088   0.101 N  0.510      SignalP-TM
ABC28752.1            0.181  20  0.127  62  0.108  66  0.078   0.104 N  0.570      SignalP-noTM
ABC28753.1            0.132  19  0.157  19  0.217   9  0.177   0.164 N  0.510      SignalP-TM
ABC28754.1            0.102  37  0.118  19  0.161  10  0.125   0.121 N  0.570      SignalP-noTM
ABC28755.1            0.140  32  0.139  32  0.226  28  0.130   0.134 N  0.570      SignalP-noTM
ABC28756.1            0.149  61  0.119  20  0.192  10  0.140   0.127 N  0.510      SignalP-TM
ABC28757.1            0.104  49  0.106  33  0.126  13  0.107   0.107 N  0.570      SignalP-noTM
ABC28758.1            0.146  37  0.116  44  0.145  39  0.084   0.104 N  0.510      SignalP-TM
ABC28759.1            0.194  62  0.141  62  0.171   1  0.106   0.124 N  0.570      SignalP-noTM
ABC28760.1            0.127  28  0.197  11  0.492   2  0.377   0.282 N  0.570      SignalP-noTM
ABC28761.1            0.111  46  0.105  32  0.129   1  0.100   0.103 N  0.570      SignalP-noTM
ABC28762.1            0.113  30  0.110  60  0.130  31  0.091   0.101 N  0.570      SignalP-noTM
ABC28763.1            0.101  16  0.100  70  0.113  68  0.087   0.094 N  0.570      SignalP-noTM
ABC28764.1            0.125  33  0.126  33  0.206   3  0.120   0.123 N  0.570      SignalP-noTM
ABC28765.1            0.168  27  0.125  27  0.143  37  0.076   0.102 N  0.570      SignalP-noTM
ABC28766.1            0.430  21  0.154  21  0.276   2  0.120   0.141 N  0.510      SignalP-TM
ABC28767.1            0.146  37  0.162  37  0.273  29  0.150   0.158 N  0.510      SignalP-TM
ABC28768.1            0.695  28  0.455  28  0.579  27  0.285   0.392 N  0.510      SignalP-TM
ABC28769.1            0.257  33  0.384  33  0.718  27  0.395   0.388 N  0.510      SignalP-TM
ABC28770.1            0.876  22  0.902  22  0.952  16  0.919   0.910 Y  0.570      SignalP-noTM
ABC28771.1            0.186  34  0.138  34  0.133  12  0.100   0.120 N  0.570      SignalP-noTM
ABC28772.1            0.105  56  0.120  17  0.193   8  0.130   0.124 N  0.570      SignalP-noTM
ABC28773.1            0.123  33  0.125  18  0.192  12  0.146   0.133 N  0.510      SignalP-TM
ABC28774.1            0.109  30  0.097  70  0.127   3  0.057   0.082 N  0.510      SignalP-TM
ABC28775.1            0.200  32  0.266  25  0.459  17  0.344   0.295 N  0.510      SignalP-TM
ABC28776.1            0.146  23  0.127  23  0.202   3  0.128   0.128 N  0.570      SignalP-noTM
ABC28777.1            0.223  27  0.188  27  0.333  14  0.209   0.195 N  0.510      SignalP-TM
ABC28778.1            0.268  53  0.203  27  0.263  24  0.207   0.204 N  0.510      SignalP-TM
ABC28779.1            0.283  38  0.177  38  0.260   6  0.160   0.169 N  0.570      SignalP-noTM
ABC28780.1            0.162  58  0.119  21  0.137  12  0.120   0.119 N  0.570      SignalP-noTM
ABC28781.1            0.110  49  0.106  67  0.124  23  0.098   0.102 N  0.570      SignalP-noTM
ABC28782.1            0.126  34  0.108  34  0.128  15  0.091   0.100 N  0.570      SignalP-noTM
ABC28783.1            0.130  50  0.122  11  0.205   1  0.140   0.130 N  0.570      SignalP-noTM
ABC28784.1            0.114  19  0.112  43  0.124  37  0.106   0.109 N  0.570      SignalP-noTM
ABC28785.1            0.184  30  0.250  30  0.413  29  0.341   0.284 N  0.510      SignalP-TM
ABC28786.1            0.158  52  0.123  52  0.196   1  0.114   0.119 N  0.570      SignalP-noTM
ABC28787.1            0.105   6  0.102  67  0.113  62  0.089   0.096 N  0.570      SignalP-noTM
ABC28788.1            0.176  27  0.323  27  0.843   2  0.637   0.471 N  0.570      SignalP-noTM
ABC28789.1            0.352  41  0.258  41  0.539  20  0.307   0.276 N  0.510      SignalP-TM
ABC28790.1            0.636  24  0.767  24  0.966  21  0.933   0.845 Y  0.570      SignalP-noTM
ABC28791.1            0.123  61  0.108  61  0.125  30  0.087   0.098 N  0.570      SignalP-noTM
ABC28792.1            0.115  31  0.109  21  0.154  10  0.106   0.108 N  0.570      SignalP-noTM
ABC28793.1            0.101  34  0.131  11  0.251   5  0.179   0.153 N  0.570      SignalP-noTM
ABC28794.1            0.334  28  0.430  28  0.670  25  0.491   0.452 N  0.510      SignalP-TM
ABC28795.1            0.177  37  0.149  37  0.159  32  0.105   0.128 N  0.570      SignalP-noTM
ABC28796.1            0.249  44  0.234  44  0.413  39  0.147   0.202 N  0.510      SignalP-TM
ABC28797.1            0.106  57  0.108  39  0.138  32  0.092   0.100 N  0.570      SignalP-noTM
ABC28798.1            0.108  25  0.104  31  0.137  51  0.086   0.096 N  0.570      SignalP-noTM
ABC28799.1            0.104  70  0.107  51  0.128  42  0.099   0.103 N  0.570      SignalP-noTM
ABC28800.1            0.101  25  0.130  13  0.208   6  0.173   0.150 N  0.570      SignalP-noTM
ABC28801.1            0.115  41  0.106  11  0.135   2  0.111   0.108 N  0.570      SignalP-noTM
ABC28802.1            0.288  30  0.195  30  0.324  29  0.149   0.174 N  0.570      SignalP-noTM
ABC28803.1            0.115  37  0.119  37  0.192  42  0.117   0.118 N  0.570      SignalP-noTM
ABC28804.1            0.106  54  0.119  13  0.185  11  0.141   0.129 N  0.570      SignalP-noTM
ABC28805.1            0.111  20  0.119  20  0.152  17  0.118   0.118 N  0.570      SignalP-noTM
ABC28806.1            0.122  22  0.175  16  0.341   9  0.289   0.228 N  0.570      SignalP-noTM
ABC28807.1            0.161  30  0.135  30  0.204   3  0.124   0.130 N  0.570      SignalP-noTM
ABC28808.1            0.153  43  0.132  43  0.162  42  0.093   0.114 N  0.570      SignalP-noTM
ABC28809.1            0.165  48  0.147  48  0.220  43  0.090   0.120 N  0.570      SignalP-noTM
ABC28810.1            0.184  27  0.177  11  0.403   2  0.322   0.245 N  0.570      SignalP-noTM
ABC28811.1            0.143  48  0.131  48  0.153  40  0.109   0.121 N  0.570      SignalP-noTM
ABC28812.1            0.288  29  0.444  29  0.911   5  0.781   0.602 Y  0.570      SignalP-noTM
ABC28813.1            0.221  27  0.352  27  0.810   4  0.619   0.478 N  0.570      SignalP-noTM
ABC28814.1            0.115  40  0.136  14  0.234   2  0.189   0.161 N  0.570      SignalP-noTM
ABC28815.1            0.194  24  0.164  24  0.263  22  0.124   0.145 N  0.570      SignalP-noTM
ABC28816.1            0.100  49  0.103  38  0.126  10  0.102   0.102 N  0.570      SignalP-noTM
ABC28817.1            0.330  20  0.487  20  0.879   1  0.748   0.609 Y  0.570      SignalP-noTM
ABC28818.1            0.107  32  0.112  11  0.164   3  0.127   0.119 N  0.570      SignalP-noTM
ABC28819.1            0.134  25  0.126  25  0.214   1  0.125   0.125 N  0.510      SignalP-TM
ABC28820.1            0.220  35  0.154  35  0.199   2  0.127   0.141 N  0.570      SignalP-noTM
ABC28821.1            0.172  34  0.161  34  0.223   8  0.171   0.166 N  0.570      SignalP-noTM
ABC28822.1            0.129  68  0.114  68  0.137  32  0.097   0.106 N  0.570      SignalP-noTM
ABC28823.1            0.193  66  0.138  66  0.160  64  0.081   0.117 N  0.510      SignalP-TM
ABC28824.1            0.635  22  0.769  22  0.965  17  0.928   0.844 Y  0.570      SignalP-noTM
ABC28825.1            0.114  38  0.112  14  0.194  11  0.129   0.120 N  0.570      SignalP-noTM
ABC28826.1            0.130  39  0.124  25  0.201  19  0.154   0.138 N  0.570      SignalP-noTM
ABC28827.1            0.120  37  0.134  11  0.252   1  0.171   0.151 N  0.570      SignalP-noTM
ABC28828.1            0.110  70  0.100  70  0.100  47  0.080   0.091 N  0.570      SignalP-noTM
ABC28829.1            0.124  50  0.169  11  0.378   5  0.300   0.217 N  0.510      SignalP-TM
ABC28830.1            0.183  28  0.361  28  0.882  22  0.746   0.542 N  0.570      SignalP-noTM
ABC28831.1            0.474  23  0.666  23  0.975  13  0.940   0.795 Y  0.570      SignalP-noTM
ABC28832.1            0.412  21  0.462  21  0.722   1  0.555   0.505 N  0.570      SignalP-noTM
ABC28833.1            0.232  29  0.226  29  0.483  27  0.231   0.228 N  0.510      SignalP-TM
ABC28834.1            0.227  25  0.414  25  0.934   6  0.830   0.609 Y  0.570      SignalP-noTM
ABC28835.1            0.659  24  0.765  24  0.958  16  0.898   0.828 Y  0.570      SignalP-noTM
ABC28836.1            0.147  26  0.213  11  0.580   7  0.474   0.310 N  0.510      SignalP-TM
ABC28837.1            0.119  55  0.125  22  0.227  12  0.144   0.132 N  0.510      SignalP-TM
ABC28838.1            0.152  44  0.135  29  0.226   4  0.141   0.137 N  0.510      SignalP-TM
ABC28839.1            0.110  21  0.110  21  0.133  19  0.098   0.104 N  0.570      SignalP-noTM
ABC28840.1            0.154  65  0.135  19  0.199  10  0.149   0.142 N  0.570      SignalP-noTM
ABC28841.1            0.135  25  0.123  25  0.241  24  0.105   0.114 N  0.570      SignalP-noTM
ABC28842.1            0.101  23  0.108  23  0.134  17  0.111   0.109 N  0.570      SignalP-noTM
ABC28843.1            0.171  23  0.151  23  0.211   4  0.152   0.151 N  0.570      SignalP-noTM
ABC28844.1            0.628  23  0.568  23  0.658  20  0.538   0.557 Y  0.510      SignalP-TM
ABC28845.1            0.211  29  0.301  29  0.636  25  0.395   0.336 N  0.510      SignalP-TM
ABC28846.1            0.136  30  0.147  30  0.238  10  0.176   0.161 N  0.570      SignalP-noTM
ABC28847.1            0.121  43  0.121  11  0.207   6  0.154   0.136 N  0.570      SignalP-noTM
ABC28848.1            0.860  26  0.782  26  0.884   5  0.732   0.759 Y  0.570      SignalP-noTM
ABC28849.1            0.182  26  0.261  26  0.531   7  0.383   0.306 N  0.510      SignalP-TM
ABC28850.1            0.532  20  0.651  20  0.894  17  0.779   0.711 Y  0.570      SignalP-noTM
ABC28851.1            0.159  35  0.144  35  0.192   1  0.115   0.134 N  0.510      SignalP-TM
ABC28852.1            0.100  48  0.102  23  0.112  17  0.092   0.098 N  0.570      SignalP-noTM
ABC28853.1            0.189  18  0.387  18  0.891  13  0.791   0.576 Y  0.570      SignalP-noTM
ABC28854.1            0.129  16  0.152  16  0.195  15  0.178   0.164 N  0.570      SignalP-noTM
ABC28855.1            0.207  20  0.219  20  0.300  19  0.234   0.226 N  0.570      SignalP-noTM
ABC28856.1            0.180  30  0.146  30  0.149  29  0.100   0.124 N  0.570      SignalP-noTM
ABC28857.1            0.111  20  0.204  12  0.484   5  0.430   0.288 N  0.510      SignalP-TM
ABC28858.1            0.182  19  0.162  19  0.243   1  0.161   0.162 N  0.510      SignalP-TM
ABC28859.1            0.141  42  0.131  42  0.195   6  0.121   0.126 N  0.570      SignalP-noTM
ABC28860.1            0.116  28  0.126  13  0.342  11  0.154   0.139 N  0.570      SignalP-noTM
ABC28861.1            0.261  20  0.322  20  0.677  15  0.447   0.381 N  0.570      SignalP-noTM
ABC28862.1            0.205  23  0.258  23  0.559   6  0.399   0.325 N  0.570      SignalP-noTM
ABC28863.1            0.152  47  0.127  47  0.146  44  0.092   0.110 N  0.570      SignalP-noTM
ABC28864.1            0.118  31  0.109  31  0.126  59  0.091   0.100 N  0.570      SignalP-noTM
ABC28865.1            0.107  30  0.098  50  0.104  29  0.086   0.092 N  0.570      SignalP-noTM
ABC28866.1            0.193  23  0.210  23  0.542  11  0.303   0.254 N  0.570      SignalP-noTM
ABC28867.1            0.118  49  0.121  47  0.185  38  0.096   0.112 N  0.510      SignalP-TM
ABC28868.1            0.276  27  0.230  27  0.273  23  0.154   0.202 N  0.510      SignalP-TM
ABC28869.1            0.110  28  0.117  34  0.173  26  0.108   0.113 N  0.570      SignalP-noTM
ABC28870.1            0.111  24  0.114  24  0.145   2  0.121   0.117 N  0.570      SignalP-noTM
ABC28871.1            0.121  20  0.107  20  0.122   9  0.084   0.096 N  0.570      SignalP-noTM
ABC28872.1            0.103   3  0.105  34  0.121  25  0.098   0.102 N  0.570      SignalP-noTM
ABC28873.1            0.148  26  0.116  26  0.128  37  0.084   0.101 N  0.570      SignalP-noTM
ABC28874.1            0.275  21  0.232  21  0.268   1  0.191   0.217 N  0.510      SignalP-TM
ABC28875.1            0.110  33  0.184  23  0.399  19  0.281   0.220 N  0.510      SignalP-TM
ABC28876.1            0.221  21  0.140  41  0.324  38  0.103   0.127 N  0.510      SignalP-TM
ABC28877.1            0.112  19  0.113  19  0.145  14  0.099   0.108 N  0.510      SignalP-TM
ABC28878.1            0.112  65  0.109  26  0.121  24  0.092   0.101 N  0.570      SignalP-noTM
ABC28879.1            0.183  20  0.218  11  0.621   1  0.476   0.313 N  0.510      SignalP-TM
ABC28880.1            0.353  33  0.176  21  0.334   4  0.194   0.183 N  0.510      SignalP-TM
ABC28881.1            0.106  34  0.102  58  0.114  46  0.085   0.094 N  0.570      SignalP-noTM
ABC28882.1            0.137  26  0.112  59  0.140  43  0.092   0.103 N  0.570      SignalP-noTM
ABC28883.1            0.123  22  0.105  39  0.102  33  0.083   0.095 N  0.570      SignalP-noTM
ABC28884.1            0.247  22  0.396  22  0.900  14  0.671   0.525 N  0.570      SignalP-noTM
ABC28885.1            0.127  47  0.115  47  0.140   1  0.097   0.106 N  0.570      SignalP-noTM
ABC28886.1            0.144  26  0.123  26  0.206  54  0.097   0.111 N  0.570      SignalP-noTM
ABC28887.1            0.167  21  0.206  21  0.333  16  0.235   0.217 N  0.510      SignalP-TM
ABC28888.1            0.147  23  0.182  23  0.355   1  0.255   0.209 N  0.510      SignalP-TM
ABC28889.1            0.184  21  0.202  21  0.425   2  0.265   0.225 N  0.510      SignalP-TM
ABC28890.1            0.101  40  0.124  40  0.195  32  0.131   0.127 N  0.570      SignalP-noTM
ABC28891.1            0.102  28  0.105  28  0.123  19  0.096   0.101 N  0.570      SignalP-noTM
ABC28892.1            0.131  53  0.123  53  0.128  51  0.086   0.105 N  0.570      SignalP-noTM
ABC28893.1            0.101  52  0.119  11  0.173   6  0.145   0.132 N  0.570      SignalP-noTM
ABC28894.1            0.132  32  0.118  32  0.128  26  0.095   0.107 N  0.570      SignalP-noTM
ABC28895.1            0.643  32  0.699  32  0.940  24  0.796   0.744 Y  0.570      SignalP-noTM
ABC28896.1            0.101  26  0.114  26  0.148  20  0.122   0.118 N  0.570      SignalP-noTM
ABC28897.1            0.113  23  0.124  11  0.197   3  0.152   0.137 N  0.570      SignalP-noTM
ABC28898.1            0.136  18  0.109  18  0.106  68  0.087   0.098 N  0.570      SignalP-noTM
ABC28899.1            0.203  43  0.138  43  0.147   1  0.106   0.123 N  0.570      SignalP-noTM
ABC28900.1            0.151  34  0.107  34  0.114  51  0.074   0.091 N  0.570      SignalP-noTM
ABC28901.1            0.137  18  0.134  18  0.152   1  0.130   0.132 N  0.570      SignalP-noTM
ABC28902.1            0.106   6  0.135  11  0.295   1  0.168   0.150 N  0.570      SignalP-noTM
ABC28903.1            0.162  45  0.146  45  0.284   1  0.132   0.140 N  0.570      SignalP-noTM
ABC28904.1            0.710  24  0.729  24  0.879   3  0.770   0.748 Y  0.570      SignalP-noTM
ABC28905.1            0.115  32  0.123  36  0.198  27  0.105   0.114 N  0.570      SignalP-noTM
ABC28906.1            0.140  28  0.129  28  0.175  24  0.102   0.116 N  0.570      SignalP-noTM
ABC28907.1            0.112  50  0.106  66  0.122  62  0.081   0.094 N  0.570      SignalP-noTM
ABC28908.1            0.296  23  0.493  23  0.919   2  0.852   0.662 Y  0.570      SignalP-noTM
ABC28909.1            0.101  24  0.117  11  0.190   1  0.129   0.123 N  0.570      SignalP-noTM
ABC28910.1            0.120  55  0.130  35  0.190  33  0.115   0.124 N  0.510      SignalP-TM
ABC28911.1            0.132  19  0.122  19  0.144  28  0.104   0.114 N  0.570      SignalP-noTM
ABC28912.1            0.105  23  0.103  11  0.148   3  0.110   0.106 N  0.570      SignalP-noTM
ABC28913.1            0.243  34  0.197  34  0.214  30  0.150   0.180 N  0.510      SignalP-TM
ABC28914.1            0.117  43  0.129  11  0.237   1  0.158   0.143 N  0.570      SignalP-noTM
ABC28915.1            0.125  64  0.105  64  0.120  14  0.092   0.099 N  0.570      SignalP-noTM
ABC28916.1            0.118  19  0.114  19  0.131  28  0.103   0.109 N  0.570      SignalP-noTM
ABC28917.1            0.544  33  0.300  33  0.237  28  0.184   0.245 N  0.570      SignalP-noTM
ABC28918.1            0.140  49  0.132  49  0.155  24  0.108   0.121 N  0.570      SignalP-noTM
ABC28919.1            0.129  35  0.142  16  0.238  13  0.180   0.160 N  0.570      SignalP-noTM
ABC28920.1            0.113  25  0.122  44  0.186   3  0.124   0.123 N  0.570      SignalP-noTM
ABC28921.1            0.114  19  0.227  11  0.587   4  0.519   0.364 N  0.570      SignalP-noTM
ABC28922.1            0.113  55  0.121  35  0.162  29  0.112   0.118 N  0.510      SignalP-TM
ABC28923.1            0.118  19  0.114  19  0.131  28  0.103   0.109 N  0.570      SignalP-noTM
ABC28924.1            0.124  55  0.117  36  0.164  29  0.100   0.111 N  0.510      SignalP-TM
ABC28925.1            0.120  33  0.111  50  0.125  10  0.100   0.106 N  0.570      SignalP-noTM
ABC28926.1            0.103  49  0.100  70  0.117  11  0.090   0.095 N  0.570      SignalP-noTM
ABC28927.1            0.140  22  0.139  22  0.220   1  0.152   0.145 N  0.570      SignalP-noTM
ABC28928.1            0.113  31  0.106  31  0.106  30  0.087   0.097 N  0.570      SignalP-noTM
ABC28929.1            0.224  52  0.259  52  0.612  48  0.187   0.225 N  0.570      SignalP-noTM
ABC28930.1            0.106  23  0.145  11  0.262   4  0.221   0.181 N  0.570      SignalP-noTM
ABC28931.1            0.109  57  0.107  52  0.146  49  0.093   0.100 N  0.570      SignalP-noTM
ABC28932.1            0.114  21  0.128  43  0.212  38  0.136   0.132 N  0.570      SignalP-noTM
ABC28933.1            0.100  60  0.116  11  0.198   1  0.130   0.123 N  0.570      SignalP-noTM
ABC28934.1            0.207  37  0.159  37  0.237  12  0.128   0.145 N  0.570      SignalP-noTM
ABC28935.1            0.119  16  0.167  16  0.436  14  0.241   0.202 N  0.570      SignalP-noTM
ABC28936.1            0.109  32  0.120  11  0.230   2  0.132   0.126 N  0.570      SignalP-noTM
ABC28937.1            0.120  32  0.237  12  0.668   7  0.574   0.395 N  0.570      SignalP-noTM
ABC28938.1            0.171  25  0.159  25  0.207  20  0.130   0.148 N  0.510      SignalP-TM
ABC28939.1            0.112  33  0.125  11  0.209   1  0.158   0.137 N  0.510      SignalP-TM
ABC28940.1            0.189  31  0.148  31  0.266  10  0.143   0.146 N  0.570      SignalP-noTM
ABC28941.1            0.102  33  0.128  11  0.249   1  0.152   0.139 N  0.570      SignalP-noTM
ABC28942.1            0.190  39  0.136  39  0.191  10  0.105   0.121 N  0.570      SignalP-noTM
ABC28943.1            0.131  24  0.176  24  0.287  19  0.231   0.196 N  0.510      SignalP-TM
ABC28944.1            0.106  29  0.100  67  0.117  44  0.081   0.091 N  0.570      SignalP-noTM
ABC28945.1            0.139  33  0.146  33  0.338  32  0.159   0.152 N  0.570      SignalP-noTM
ABC28946.1            0.576  27  0.439  27  0.462  23  0.310   0.392 N  0.510      SignalP-TM
ABC28947.1            0.154  21  0.269  21  0.691   8  0.529   0.365 N  0.510      SignalP-TM
ABC28948.1            0.112  37  0.109  56  0.132  49  0.090   0.100 N  0.570      SignalP-noTM
ABC28949.1            0.122  45  0.139  11  0.349   1  0.169   0.153 N  0.570      SignalP-noTM
ABC28950.1            0.101  18  0.099  32  0.107  22  0.083   0.091 N  0.570      SignalP-noTM
ABC28951.1            0.114  26  0.129  19  0.186   1  0.148   0.138 N  0.570      SignalP-noTM
ABC28952.1            0.578  51  0.286  51  0.289  50  0.098   0.197 N  0.570      SignalP-noTM
ABC28953.1            0.176  32  0.247  32  0.421  30  0.248   0.247 N  0.510      SignalP-TM
ABC28954.1            0.146  34  0.128  34  0.162  14  0.124   0.126 N  0.570      SignalP-noTM
ABC28955.1            0.109  68  0.107  30  0.123  24  0.099   0.103 N  0.570      SignalP-noTM
ABC28956.1            0.107  69  0.110  23  0.159  21  0.102   0.106 N  0.570      SignalP-noTM
ABC28957.1            0.891  20  0.877  20  0.926  19  0.841   0.860 Y  0.570      SignalP-noTM
ABC28958.1            0.173  49  0.123  21  0.149   9  0.125   0.124 N  0.570      SignalP-noTM
ABC28959.1            0.124  19  0.169  19  0.304  18  0.213   0.186 N  0.510      SignalP-TM
ABC28960.1            0.128  40  0.117  40  0.182  37  0.085   0.102 N  0.570      SignalP-noTM
ABC28961.1            0.128  25  0.107  25  0.124  50  0.094   0.101 N  0.570      SignalP-noTM
ABC28962.1            0.578  50  0.230  50  0.171  43  0.081   0.160 N  0.570      SignalP-noTM
ABC28963.1            0.110  31  0.101  31  0.118   5  0.093   0.098 N  0.570      SignalP-noTM
ABC28964.1            0.101  62  0.106  40  0.172   1  0.097   0.102 N  0.570      SignalP-noTM
ABC28965.1            0.108  24  0.105  30  0.120  25  0.092   0.099 N  0.570      SignalP-noTM
ABC28966.1            0.111  21  0.099  69  0.109  69  0.088   0.094 N  0.570      SignalP-noTM
ABC28967.1            0.102  69  0.104  69  0.128  44  0.086   0.097 N  0.510      SignalP-TM
ABC28968.1            0.268  21  0.270  21  0.478  19  0.249   0.260 N  0.570      SignalP-noTM
ABC28969.1            0.106  23  0.098  23  0.103   9  0.086   0.093 N  0.570      SignalP-noTM
ABC28970.1            0.226  36  0.157  36  0.165  34  0.101   0.131 N  0.570      SignalP-noTM
ABC28971.1            0.101  37  0.227  19  0.628  14  0.467   0.340 N  0.570      SignalP-noTM
ABC28972.1            0.122  60  0.115  21  0.182  20  0.116   0.116 N  0.570      SignalP-noTM
ABC28973.1            0.152  30  0.123  30  0.166   1  0.115   0.119 N  0.570      SignalP-noTM
ABC28974.1            0.297  21  0.246  21  0.296  17  0.222   0.234 N  0.570      SignalP-noTM
ABC28975.1            0.119  47  0.113  65  0.136  57  0.103   0.108 N  0.570      SignalP-noTM
ABC28976.1            0.110  23  0.102  41  0.107  64  0.076   0.090 N  0.570      SignalP-noTM
ABC28977.1            0.235  24  0.198  11  0.531   2  0.402   0.273 N  0.510      SignalP-TM
ABC28978.1            0.104  33  0.114  46  0.149  41  0.110   0.113 N  0.570      SignalP-noTM
ABC28979.1            0.118  68  0.118  11  0.213   2  0.130   0.124 N  0.570      SignalP-noTM
ABC28980.1            0.142  38  0.122  38  0.163  33  0.096   0.110 N  0.570      SignalP-noTM
ABC28981.1            0.129  36  0.108  48  0.124  43  0.087   0.098 N  0.570      SignalP-noTM
ABC28982.1            0.102  25  0.102  62  0.118  55  0.094   0.099 N  0.570      SignalP-noTM
ABC28983.1            0.122  61  0.110  61  0.110   4  0.089   0.100 N  0.570      SignalP-noTM
ABC28984.1            0.153  57  0.136  57  0.175  11  0.109   0.124 N  0.570      SignalP-noTM
ABC28985.1            0.130  22  0.113  61  0.154   2  0.095   0.104 N  0.570      SignalP-noTM
ABC28986.1            0.109  32  0.100  32  0.104  14  0.089   0.095 N  0.570      SignalP-noTM
ABC28987.1            0.111  27  0.121  27  0.165   2  0.136   0.128 N  0.570      SignalP-noTM
ABC28988.1            0.114  63  0.119  34  0.237   2  0.114   0.117 N  0.570      SignalP-noTM
ABC28989.1            0.121  34  0.113  63  0.138  55  0.100   0.107 N  0.570      SignalP-noTM
ABC28990.1            0.097  19  0.119  11  0.206   2  0.139   0.126 N  0.510      SignalP-TM
ABC28991.1            0.123  33  0.131  33  0.193  29  0.138   0.134 N  0.570      SignalP-noTM
ABC28992.1            0.123  22  0.117  22  0.140  18  0.112   0.114 N  0.570      SignalP-noTM
ABC28993.1            0.116  29  0.124  15  0.195  11  0.145   0.132 N  0.510      SignalP-TM
ABC28994.1            0.197  18  0.365  18  0.856  10  0.673   0.509 N  0.570      SignalP-noTM
ABC28995.1            0.743  24  0.716  24  0.884  17  0.752   0.733 Y  0.570      SignalP-noTM
ABC28996.1            0.694  29  0.780  29  0.923  26  0.853   0.814 Y  0.570      SignalP-noTM
ABC28997.1            0.881  21  0.895  21  0.945   1  0.910   0.902 Y  0.570      SignalP-noTM
ABC28998.1            0.571  35  0.557  35  0.764  31  0.531   0.545 N  0.570      SignalP-noTM
ABC28999.1            0.255  38  0.175  38  0.206  35  0.111   0.145 N  0.570      SignalP-noTM
ABC29000.1            0.562  22  0.444  22  0.541  16  0.346   0.408 N  0.510      SignalP-TM
ABC29001.1            0.548  24  0.692  24  0.963  14  0.902   0.791 Y  0.570      SignalP-noTM
ABC29002.1            0.129  69  0.115  21  0.162  12  0.125   0.120 N  0.570      SignalP-noTM
ABC29003.1            0.203  38  0.184  38  0.274  35  0.129   0.163 N  0.510      SignalP-TM
ABC29004.1            0.100  32  0.107  11  0.141   1  0.115   0.111 N  0.570      SignalP-noTM
ABC29005.1            0.107  12  0.112  12  0.160   9  0.119   0.115 N  0.570      SignalP-noTM
ABC29006.1            0.103  59  0.100  40  0.113  34  0.083   0.092 N  0.570      SignalP-noTM
ABC29007.1            0.378  50  0.222  20  0.477   2  0.294   0.249 N  0.510      SignalP-TM
ABC29008.1            0.109  27  0.128  12  0.196   1  0.154   0.140 N  0.570      SignalP-noTM
ABC29009.1            0.494  24  0.502  24  0.804   3  0.599   0.548 N  0.570      SignalP-noTM
ABC29010.1            0.120  35  0.123  12  0.229   4  0.153   0.137 N  0.570      SignalP-noTM
ABC29011.1            0.101  36  0.118  11  0.187   2  0.139   0.128 N  0.570      SignalP-noTM
ABC29012.1            0.350  44  0.575  44  0.969  38  0.569   0.572 Y  0.570      SignalP-noTM
ABC29013.1            0.140  31  0.131  31  0.179  24  0.120   0.125 N  0.570      SignalP-noTM
ABC29014.1            0.119  35  0.157  35  0.360  39  0.159   0.158 N  0.570      SignalP-noTM
ABC29015.1            0.118  49  0.106  11  0.175   3  0.112   0.109 N  0.570      SignalP-noTM
ABC29016.1            0.106  55  0.104  55  0.128   6  0.097   0.101 N  0.570      SignalP-noTM
ABC29017.1            0.167  31  0.129  31  0.114  24  0.089   0.110 N  0.570      SignalP-noTM
ABC29018.1            0.146  41  0.280  41  0.809  25  0.499   0.383 N  0.570      SignalP-noTM
ABC29019.1            0.101  67  0.101  63  0.142   1  0.092   0.097 N  0.570      SignalP-noTM
ABC29020.1            0.126  48  0.118  16  0.193  11  0.129   0.123 N  0.570      SignalP-noTM
ABC29021.1            0.107  56  0.105  66  0.121  57  0.095   0.100 N  0.570      SignalP-noTM
ABC29022.1            0.101  41  0.132  11  0.247   1  0.166   0.148 N  0.570      SignalP-noTM
ABC29023.1            0.115  25  0.113  11  0.141   1  0.130   0.121 N  0.570      SignalP-noTM
ABC29024.1            0.113  41  0.123  45  0.173  35  0.105   0.114 N  0.570      SignalP-noTM
ABC29025.1            0.101  54  0.133  12  0.232   4  0.182   0.156 N  0.570      SignalP-noTM
ABC29026.1            0.110  41  0.148  11  0.303   1  0.211   0.177 N  0.570      SignalP-noTM
ABC29027.1            0.355  47  0.247  47  0.353  45  0.152   0.202 N  0.570      SignalP-noTM
ABC29028.1            0.128  31  0.104  51  0.129   2  0.090   0.097 N  0.570      SignalP-noTM
ABC29029.1            0.116  42  0.151  42  0.298  39  0.184   0.166 N  0.570      SignalP-noTM
ABC29030.1            0.149  38  0.132  38  0.169   5  0.123   0.128 N  0.570      SignalP-noTM
ABC29031.1            0.327  32  0.205  32  0.219  29  0.100   0.155 N  0.570      SignalP-noTM
ABC29032.1            0.851  25  0.798  25  0.862   7  0.789   0.794 Y  0.570      SignalP-noTM
ABC29033.1            0.131  19  0.122  19  0.202  15  0.107   0.115 N  0.570      SignalP-noTM
ABC29034.1            0.778  27  0.835  20  0.951  18  0.922   0.876 Y  0.570      SignalP-noTM
ABC29035.1            0.114  36  0.118  11  0.231   1  0.131   0.123 N  0.510      SignalP-TM
ABC29036.1            0.169  25  0.154  25  0.293  24  0.172   0.161 N  0.510      SignalP-TM
ABC29037.1            0.123  59  0.108  59  0.118   1  0.093   0.101 N  0.570      SignalP-noTM
ABC29038.1            0.223  23  0.300  23  0.550  13  0.440   0.352 N  0.510      SignalP-TM
ABC29039.1            0.140  27  0.143  27  0.223  24  0.147   0.145 N  0.570      SignalP-noTM
ABC29040.1            0.128  24  0.119  16  0.190   1  0.125   0.122 N  0.570      SignalP-noTM
ABC29041.1            0.134  23  0.182  23  0.409   1  0.284   0.230 N  0.570      SignalP-noTM
ABC29042.1            0.416  20  0.370  20  0.443   4  0.357   0.365 N  0.510      SignalP-TM
ABC29043.1            0.099  33  0.108  11  0.189   1  0.112   0.110 N  0.510      SignalP-TM
ABC29044.1            0.126  15  0.156  15  0.275  27  0.199   0.172 N  0.510      SignalP-TM
ABC29045.1            0.108  37  0.138  11  0.291   3  0.189   0.157 N  0.510      SignalP-TM
ABC29046.1            0.700  23  0.764  23  0.890  14  0.836   0.798 Y  0.570      SignalP-noTM
ABC29047.1            0.141  35  0.131  11  0.219   3  0.180   0.149 N  0.510      SignalP-TM
ABC29048.1            0.106  50  0.096  62  0.125   6  0.070   0.087 N  0.510      SignalP-TM
ABC29049.1            0.566  25  0.730  25  0.968  19  0.931   0.824 Y  0.570      SignalP-noTM
ABC29050.1            0.139  30  0.144  30  0.264  27  0.145   0.145 N  0.570      SignalP-noTM
ABC29051.1            0.344  34  0.276  34  0.440  29  0.244   0.261 N  0.570      SignalP-noTM
ABC29052.1            0.214  39  0.182  39  0.272  37  0.129   0.157 N  0.570      SignalP-noTM
ABC29053.1            0.394  25  0.326  25  0.505   3  0.309   0.320 N  0.510      SignalP-TM
ABC29054.1            0.193  42  0.207  42  0.430  26  0.268   0.236 N  0.570      SignalP-noTM
ABC29055.1            0.160  23  0.137  13  0.278   3  0.161   0.146 N  0.510      SignalP-TM
ABC29056.1            0.107  46  0.103  27  0.128  15  0.092   0.098 N  0.570      SignalP-noTM
ABC29057.1            0.116  22  0.128  29  0.217  18  0.141   0.133 N  0.510      SignalP-TM
ABC29058.1            0.101  70  0.118  43  0.188  33  0.105   0.112 N  0.570      SignalP-noTM
ABC29059.1            0.113  39  0.118  11  0.160   1  0.136   0.126 N  0.570      SignalP-noTM
ABC29060.1            0.152  26  0.195  26  0.428   1  0.253   0.222 N  0.570      SignalP-noTM
ABC29061.1            0.119  25  0.104  43  0.148   1  0.095   0.100 N  0.570      SignalP-noTM
ABC29062.1            0.127  67  0.134  11  0.250   2  0.177   0.154 N  0.570      SignalP-noTM
ABC29063.1            0.112  12  0.105  38  0.116  33  0.090   0.098 N  0.570      SignalP-noTM
ABC29064.1            0.144  42  0.134  56  0.198  54  0.096   0.116 N  0.570      SignalP-noTM
ABC29065.1            0.110  49  0.102  34  0.117   3  0.095   0.098 N  0.570      SignalP-noTM
ABC29066.1            0.138  40  0.111  40  0.138   3  0.094   0.103 N  0.570      SignalP-noTM
ABC29067.1            0.225  23  0.153  23  0.171  21  0.109   0.133 N  0.570      SignalP-noTM
ABC29068.1            0.162  21  0.199  21  0.309  18  0.234   0.215 N  0.570      SignalP-noTM
ABC29069.1            0.122  48  0.107  48  0.111  39  0.083   0.096 N  0.570      SignalP-noTM
ABC29070.1            0.131  67  0.108  67  0.132  37  0.092   0.100 N  0.570      SignalP-noTM
ABC29071.1            0.368  30  0.559  23  0.965  19  0.922   0.730 Y  0.570      SignalP-noTM
ABC29072.1            0.106  64  0.113  32  0.145  22  0.109   0.111 N  0.570      SignalP-noTM
ABC29073.1            0.110  30  0.157  14  0.316   5  0.251   0.201 N  0.570      SignalP-noTM
ABC29074.1            0.420  27  0.423  27  0.616  20  0.384   0.405 N  0.570      SignalP-noTM
ABC29075.1            0.607  22  0.744  22  0.932  19  0.905   0.820 Y  0.570      SignalP-noTM
ABC29076.1            0.428  28  0.533  28  0.878  10  0.712   0.617 Y  0.570      SignalP-noTM
ABC29077.1            0.099  33  0.106  11  0.175   1  0.105   0.105 N  0.570      SignalP-noTM
ABC29078.1            0.630  20  0.599  20  0.767  16  0.526   0.564 N  0.570      SignalP-noTM
ABC29079.1            0.103   6  0.101  33  0.111  31  0.090   0.096 N  0.570      SignalP-noTM
ABC29080.1            0.127  48  0.121  48  0.130  28  0.101   0.111 N  0.570      SignalP-noTM
ABC29081.1            0.128  67  0.140  17  0.214   1  0.172   0.155 N  0.570      SignalP-noTM
ABC29082.1            0.173  30  0.361  30  0.974  15  0.828   0.580 Y  0.570      SignalP-noTM
ABC29083.1            0.130  35  0.131  11  0.213   1  0.170   0.149 N  0.570      SignalP-noTM
ABC29084.1            0.123  28  0.122  13  0.210  11  0.153   0.137 N  0.570      SignalP-noTM
ABC29085.1            0.209  20  0.376  20  0.860   1  0.689   0.523 N  0.570      SignalP-noTM
ABC29086.1            0.112  27  0.106  14  0.140  13  0.113   0.109 N  0.570      SignalP-noTM
ABC29087.1            0.168  23  0.143  23  0.203  21  0.105   0.125 N  0.570      SignalP-noTM
ABC29088.1            0.242  23  0.204  23  0.293  19  0.160   0.183 N  0.570      SignalP-noTM
ABC29089.1            0.132  63  0.122  60  0.186  49  0.105   0.114 N  0.570      SignalP-noTM
ABC29090.1            0.143  47  0.136  47  0.163  27  0.116   0.126 N  0.570      SignalP-noTM
ABC29091.1            0.118  19  0.227  19  0.764  17  0.487   0.349 N  0.570      SignalP-noTM
ABC29092.1            0.107  64  0.120  11  0.172   1  0.144   0.131 N  0.570      SignalP-noTM
ABC29093.1            0.244  24  0.250  24  0.382  21  0.219   0.238 N  0.510      SignalP-TM
ABC29094.1            0.124  29  0.147  11  0.346   1  0.203   0.168 N  0.510      SignalP-TM
ABC29095.1            0.134  17  0.127  17  0.186   4  0.130   0.128 N  0.570      SignalP-noTM
ABC29096.1            0.181  45  0.217  45  0.397  40  0.139   0.188 N  0.510      SignalP-TM
ABC29097.1            0.121  21  0.113  67  0.155  61  0.091   0.105 N  0.510      SignalP-TM
ABC29098.1            0.124  22  0.123  11  0.234   3  0.151   0.133 N  0.510      SignalP-TM
ABC29099.1            0.203  26  0.186  26  0.342   2  0.188   0.187 N  0.510      SignalP-TM
ABC29100.1            0.163  28  0.121  28  0.181  26  0.104   0.114 N  0.510      SignalP-TM
ABC29101.1            0.123  38  0.113  38  0.152   5  0.106   0.111 N  0.510      SignalP-TM
ABC29102.1            0.123  24  0.133  24  0.236  20  0.137   0.134 N  0.570      SignalP-noTM
ABC29103.1            0.146  42  0.192  26  0.447  17  0.309   0.247 N  0.570      SignalP-noTM
ABC29104.1            0.132  45  0.146  45  0.308  42  0.125   0.136 N  0.570      SignalP-noTM
ABC29105.1            0.148  31  0.133  31  0.144  29  0.114   0.124 N  0.570      SignalP-noTM
ABC29106.1            0.111  37  0.110  11  0.145   2  0.124   0.115 N  0.510      SignalP-TM
ABC29107.1            0.391  22  0.558  22  0.888   1  0.789   0.666 Y  0.570      SignalP-noTM
ABC29108.1            0.196  21  0.217  21  0.573   1  0.319   0.265 N  0.570      SignalP-noTM
ABC29109.1            0.185  34  0.148  34  0.179   9  0.129   0.139 N  0.570      SignalP-noTM
ABC29110.1            0.104  21  0.110  24  0.167   1  0.109   0.109 N  0.570      SignalP-noTM
ABC29111.1            0.119  21  0.228  11  0.677   1  0.514   0.362 N  0.570      SignalP-noTM
ABC29112.1            0.116  34  0.122  22  0.194   2  0.139   0.130 N  0.570      SignalP-noTM
ABC29113.1            0.126  21  0.113  21  0.170   3  0.110   0.111 N  0.570      SignalP-noTM
ABC29114.1            0.139  27  0.120  11  0.215   2  0.141   0.130 N  0.570      SignalP-noTM
ABC29115.1            0.119  21  0.106  21  0.117  22  0.099   0.103 N  0.570      SignalP-noTM
ABC29116.1            0.102  46  0.104  46  0.120  39  0.085   0.095 N  0.570      SignalP-noTM
ABC29117.1            0.237  22  0.176  22  0.178  17  0.117   0.148 N  0.570      SignalP-noTM
ABC29118.1            0.112  38  0.105  57  0.155  52  0.086   0.096 N  0.570      SignalP-noTM
ABC29119.1            0.127  34  0.168  11  0.397   3  0.278   0.209 N  0.510      SignalP-TM
ABC29120.1            0.139  30  0.118  30  0.127   2  0.102   0.111 N  0.570      SignalP-noTM
ABC29121.1            0.129  27  0.151  12  0.290   1  0.221   0.184 N  0.570      SignalP-noTM
ABC29122.1            0.812  32  0.810  32  0.937  13  0.869   0.838 Y  0.570      SignalP-noTM
ABC29123.1            0.166  29  0.126  29  0.139  26  0.088   0.108 N  0.570      SignalP-noTM
ABC29124.1            0.102  26  0.109  33  0.142   2  0.106   0.108 N  0.570      SignalP-noTM
ABC29125.1            0.104  61  0.116  18  0.166  13  0.129   0.122 N  0.570      SignalP-noTM
ABC29126.1            0.180  31  0.121  40  0.152  38  0.090   0.106 N  0.570      SignalP-noTM
ABC29127.1            0.119  43  0.121  43  0.163   9  0.118   0.119 N  0.570      SignalP-noTM
ABC29128.1            0.123  53  0.143  37  0.264  31  0.115   0.130 N  0.570      SignalP-noTM
ABC29129.1            0.117  32  0.195  11  0.443   1  0.386   0.265 N  0.510      SignalP-TM
ABC29130.1            0.145  31  0.121  31  0.202   2  0.082   0.107 N  0.510      SignalP-TM
ABC29131.1            0.104  18  0.101  68  0.121  10  0.095   0.098 N  0.570      SignalP-noTM
ABC29132.1            0.803  21  0.816  21  0.901  17  0.811   0.814 Y  0.570      SignalP-noTM
ABC29133.1            0.157  28  0.143  11  0.240   2  0.203   0.171 N  0.570      SignalP-noTM
ABC29134.1            0.411  44  0.209  44  0.203   3  0.125   0.178 N  0.510      SignalP-TM
ABC29135.1            0.155  23  0.171  23  0.337  21  0.182   0.175 N  0.510      SignalP-TM
ABC29136.1            0.170  29  0.152  29  0.187   9  0.145   0.149 N  0.570      SignalP-noTM
ABC29137.1            0.198  45  0.163  45  0.166  43  0.097   0.132 N  0.570      SignalP-noTM
ABC29138.1            0.400  23  0.612  23  0.970  13  0.922   0.758 Y  0.570      SignalP-noTM
ABC29139.1            0.103  25  0.105  33  0.136  26  0.094   0.100 N  0.570      SignalP-noTM
ABC29140.1            0.101  16  0.177  22  0.427  15  0.284   0.228 N  0.570      SignalP-noTM
ABC29141.1            0.101  20  0.111  29  0.135  25  0.106   0.109 N  0.570      SignalP-noTM
ABC29142.1            0.128  25  0.131  25  0.154  21  0.109   0.121 N  0.570      SignalP-noTM
ABC29143.1            0.132  24  0.227  11  0.618   6  0.530   0.370 N  0.570      SignalP-noTM
ABC29144.1            0.198  48  0.150  20  0.263  17  0.156   0.153 N  0.570      SignalP-noTM
ABC29145.1            0.162  17  0.127  17  0.124  10  0.090   0.109 N  0.570      SignalP-noTM
ABC29146.1            0.109  21  0.110  35  0.137  26  0.096   0.103 N  0.570      SignalP-noTM
ABC29147.1            0.161  27  0.154  27  0.363   1  0.167   0.161 N  0.570      SignalP-noTM
ABC29148.1            0.111  22  0.128  11  0.215   1  0.163   0.145 N  0.570      SignalP-noTM
ABC29149.1            0.737  26  0.814  26  0.936  19  0.858   0.835 Y  0.570      SignalP-noTM
ABC29150.1            0.305  29  0.199  29  0.259   8  0.147   0.175 N  0.570      SignalP-noTM
ABC29151.1            0.139  30  0.158  11  0.305   1  0.257   0.194 N  0.510      SignalP-TM
ABC29152.1            0.109  29  0.119  11  0.159   2  0.142   0.130 N  0.570      SignalP-noTM
ABC29153.1            0.111  21  0.110  63  0.129  11  0.095   0.103 N  0.570      SignalP-noTM
ABC29154.1            0.107  33  0.121  11  0.192   8  0.157   0.138 N  0.570      SignalP-noTM
ABC29155.1            0.117  27  0.174  20  0.493  18  0.260   0.214 N  0.570      SignalP-noTM
ABC29156.1            0.189  24  0.164  24  0.262   1  0.157   0.161 N  0.570      SignalP-noTM
ABC29157.1            0.107  23  0.107  11  0.144   1  0.102   0.105 N  0.570      SignalP-noTM
ABC29158.1            0.185  38  0.147  11  0.273   1  0.212   0.177 N  0.570      SignalP-noTM
ABC29159.1            0.122  54  0.110  20  0.121   2  0.105   0.108 N  0.570      SignalP-noTM
ABC29160.1            0.111  21  0.118  11  0.211   3  0.143   0.130 N  0.570      SignalP-noTM
ABC29161.1            0.126  28  0.135  28  0.216   2  0.132   0.133 N  0.570      SignalP-noTM
ABC29162.1            0.145  49  0.110  49  0.128  34  0.095   0.103 N  0.570      SignalP-noTM
ABC29163.1            0.109   3  0.110  22  0.148  33  0.114   0.112 N  0.570      SignalP-noTM
ABC29164.1            0.108  13  0.163  39  0.357  29  0.194   0.178 N  0.570      SignalP-noTM
ABC29165.1            0.109  17  0.118  12  0.166  10  0.132   0.125 N  0.570      SignalP-noTM
ABC29166.1            0.157  22  0.110  42  0.114  58  0.069   0.091 N  0.570      SignalP-noTM
ABC29167.1            0.342  27  0.373  27  0.577  17  0.379   0.375 N  0.510      SignalP-TM
ABC29168.1            0.146  55  0.127  39  0.238  36  0.131   0.129 N  0.570      SignalP-noTM
ABC29169.1            0.137  38  0.140  38  0.318  33  0.127   0.134 N  0.570      SignalP-noTM
ABC29170.1            0.165  29  0.135  29  0.273   1  0.122   0.129 N  0.570      SignalP-noTM
ABC29171.1            0.745  23  0.820  23  0.965  19  0.899   0.857 Y  0.570      SignalP-noTM
ABC29172.1            0.180  37  0.133  37  0.119  34  0.101   0.118 N  0.570      SignalP-noTM
ABC29173.1            0.126  50  0.137  19  0.193  12  0.145   0.140 N  0.510      SignalP-TM
ABC29174.1            0.135  40  0.122  40  0.150  12  0.111   0.117 N  0.570      SignalP-noTM
ABC29175.1            0.147  18  0.120  18  0.131  49  0.103   0.112 N  0.570      SignalP-noTM
ABC29176.1            0.107  24  0.186  11  0.439   3  0.352   0.264 N  0.570      SignalP-noTM
ABC29177.1            0.156  44  0.126  44  0.124  17  0.103   0.115 N  0.570      SignalP-noTM
ABC29178.1            0.117  26  0.139  55  0.190  51  0.132   0.136 N  0.570      SignalP-noTM
ABC29179.1            0.099  18  0.101  23  0.119  12  0.089   0.096 N  0.570      SignalP-noTM
ABC29180.1            0.101  36  0.110  46  0.133  36  0.104   0.107 N  0.570      SignalP-noTM
ABC29181.1            0.119  42  0.153  11  0.317   1  0.223   0.186 N  0.570      SignalP-noTM
ABC29182.1            0.163  33  0.104  33  0.092  28  0.055   0.086 N  0.510      SignalP-TM
ABC29183.1            0.140  46  0.120  32  0.152  25  0.111   0.116 N  0.570      SignalP-noTM
ABC29184.1            0.627  20  0.665  20  0.790  12  0.627   0.647 Y  0.570      SignalP-noTM
ABC29185.1            0.123  19  0.141  19  0.190  18  0.156   0.148 N  0.570      SignalP-noTM
ABC29186.1            0.451  21  0.588  21  0.913   1  0.801   0.688 Y  0.570      SignalP-noTM
ABC29187.1            0.198  17  0.251  17  0.532   1  0.331   0.281 N  0.510      SignalP-TM
ABC29188.1            0.167  30  0.152  30  0.234  14  0.149   0.151 N  0.510      SignalP-TM
ABC29189.1            0.135  27  0.164  11  0.314   1  0.275   0.205 N  0.510      SignalP-TM
ABC29190.1            0.144  28  0.154  28  0.239   1  0.191   0.172 N  0.570      SignalP-noTM
ABC29191.1            0.130  40  0.110  40  0.163  11  0.098   0.104 N  0.570      SignalP-noTM
ABC29192.1            0.455  24  0.656  24  0.974  18  0.938   0.789 Y  0.570      SignalP-noTM
ABC29193.1            0.670  23  0.779  23  0.966  11  0.919   0.845 Y  0.570      SignalP-noTM
ABC29194.1            0.107  21  0.145  21  0.234  12  0.196   0.169 N  0.570      SignalP-noTM
ABC29195.1            0.101  13  0.103  65  0.112  26  0.088   0.096 N  0.570      SignalP-noTM
ABC29196.1            0.531  26  0.559  26  0.791  24  0.554   0.557 N  0.570      SignalP-noTM
ABC29197.1            0.113  29  0.105  67  0.124  44  0.096   0.101 N  0.570      SignalP-noTM
ABC29198.1            0.181  49  0.139  49  0.159  43  0.090   0.121 N  0.510      SignalP-TM
ABC29199.1            0.121  20  0.108  57  0.139  23  0.095   0.102 N  0.570      SignalP-noTM
ABC29200.1            0.129  26  0.118  26  0.124  23  0.094   0.107 N  0.570      SignalP-noTM
ABC29201.1            0.160  25  0.142  11  0.242   4  0.215   0.169 N  0.510      SignalP-TM
ABC29202.1            0.122  28  0.123  18  0.196  14  0.122   0.122 N  0.570      SignalP-noTM
ABC29203.1            0.201  25  0.150  25  0.201  42  0.092   0.123 N  0.570      SignalP-noTM
ABC29204.1            0.109  20  0.138  11  0.300   1  0.179   0.153 N  0.510      SignalP-TM
ABC29205.1            0.102  50  0.113  11  0.154   3  0.127   0.119 N  0.570      SignalP-noTM
ABC29206.1            0.257  19  0.277  19  0.578  11  0.283   0.280 N  0.570      SignalP-noTM
ABC29207.1            0.104  26  0.111  43  0.141  36  0.094   0.103 N  0.570      SignalP-noTM
ABC29208.1            0.110   5  0.113  48  0.175   4  0.105   0.109 N  0.570      SignalP-noTM
ABC29209.1            0.188  23  0.244  23  0.408  18  0.302   0.266 N  0.510      SignalP-TM
ABC29210.1            0.102  28  0.111  16  0.166   7  0.121   0.116 N  0.570      SignalP-noTM
ABC29211.1            0.129  38  0.201  20  0.475   7  0.369   0.280 N  0.570      SignalP-noTM
ABC29212.1            0.128  43  0.120  43  0.167  26  0.106   0.115 N  0.510      SignalP-TM
ABC29213.1            0.403  18  0.423  18  0.618  17  0.452   0.437 N  0.570      SignalP-noTM
ABC29214.1            0.102  22  0.114  22  0.151  14  0.110   0.113 N  0.570      SignalP-noTM
ABC29215.1            0.111  66  0.123  11  0.210   4  0.155   0.135 N  0.510      SignalP-TM
ABC29216.1            0.133  41  0.144  41  0.250  30  0.147   0.146 N  0.570      SignalP-noTM
ABC29217.1            0.113  30  0.157  18  0.258   8  0.222   0.188 N  0.570      SignalP-noTM
ABC29218.1            0.105   8  0.117  12  0.162   1  0.140   0.125 N  0.510      SignalP-TM
ABC29219.1            0.126  21  0.119  21  0.163   1  0.123   0.121 N  0.570      SignalP-noTM
ABC29220.1            0.125  31  0.128  31  0.171  26  0.130   0.129 N  0.570      SignalP-noTM
ABC29221.1            0.107  28  0.112  11  0.172   3  0.124   0.118 N  0.570      SignalP-noTM
ABC29222.1            0.120  46  0.155  23  0.261  14  0.185   0.169 N  0.570      SignalP-noTM
ABC29223.1            0.855  28  0.851  28  0.924  24  0.839   0.845 Y  0.570      SignalP-noTM
ABC29224.1            0.160  25  0.202  25  0.333  22  0.226   0.213 N  0.570      SignalP-noTM
ABC29225.1            0.115  18  0.105  54  0.118  53  0.080   0.093 N  0.570      SignalP-noTM
ABC29226.1            0.153  48  0.145  48  0.254  47  0.103   0.125 N  0.570      SignalP-noTM
ABC29227.1            0.606  24  0.757  24  0.972  13  0.948   0.847 Y  0.570      SignalP-noTM
ABC29228.1            0.221  22  0.228  22  0.395   1  0.247   0.237 N  0.570      SignalP-noTM
ABC29229.1            0.150  39  0.120  39  0.169  11  0.107   0.114 N  0.570      SignalP-noTM
ABC29230.1            0.122  25  0.131  11  0.207   1  0.176   0.152 N  0.570      SignalP-noTM
ABC29231.1            0.113  32  0.101  11  0.126   7  0.107   0.103 N  0.510      SignalP-TM
ABC29232.1            0.111  46  0.103  34  0.136  33  0.098   0.101 N  0.570      SignalP-noTM
ABC29233.1            0.123  61  0.119  11  0.204   2  0.137   0.127 N  0.570      SignalP-noTM
ABC29234.1            0.309  22  0.221  22  0.321  21  0.138   0.182 N  0.570      SignalP-noTM
ABC29235.1            0.100  15  0.157  15  0.313   3  0.243   0.198 N  0.570      SignalP-noTM
ABC29236.1            0.116  42  0.108  44  0.124  41  0.085   0.097 N  0.570      SignalP-noTM
ABC29237.1            0.104  23  0.112  11  0.159   1  0.125   0.118 N  0.570      SignalP-noTM
ABC29238.1            0.200  22  0.162  22  0.185  42  0.118   0.141 N  0.570      SignalP-noTM
ABC29239.1            0.279  44  0.185  19  0.411  18  0.250   0.216 N  0.570      SignalP-noTM
ABC29240.1            0.662  23  0.727  23  0.906  13  0.823   0.773 Y  0.570      SignalP-noTM
ABC29241.1            0.155  51  0.134  11  0.248   1  0.177   0.154 N  0.570      SignalP-noTM
ABC29242.1            0.124  24  0.250  24  0.703  21  0.483   0.360 N  0.570      SignalP-noTM
ABC29243.1            0.105  22  0.103  69  0.120  41  0.093   0.098 N  0.570      SignalP-noTM
ABC29244.1            0.162  26  0.158  26  0.267   9  0.180   0.168 N  0.570      SignalP-noTM
ABC29245.1            0.112  37  0.102  37  0.109  49  0.085   0.094 N  0.570      SignalP-noTM
ABC29246.1            0.170  60  0.158  60  0.256  35  0.136   0.148 N  0.570      SignalP-noTM
ABC29247.1            0.223  30  0.274  30  0.574  25  0.256   0.267 N  0.510      SignalP-TM
ABC29248.1            0.128  50  0.089  70  0.112  62  0.054   0.076 N  0.510      SignalP-TM
ABC29249.1            0.118  33  0.108  14  0.164  13  0.114   0.111 N  0.570      SignalP-noTM
ABC29250.1            0.125  62  0.110  57  0.126  37  0.099   0.105 N  0.570      SignalP-noTM
ABC29251.1            0.115  30  0.136  11  0.261   1  0.174   0.154 N  0.570      SignalP-noTM
ABC29252.1            0.110  46  0.134  46  0.206  41  0.105   0.123 N  0.510      SignalP-TM
ABC29253.1            0.850  22  0.905  22  0.992   9  0.962   0.932 Y  0.570      SignalP-noTM
ABC29254.1            0.104  30  0.110  18  0.150  12  0.107   0.109 N  0.570      SignalP-noTM
ABC29255.1            0.153  34  0.137  34  0.297   1  0.136   0.137 N  0.510      SignalP-TM
ABC29256.1            0.101  25  0.111  48  0.142  42  0.094   0.103 N  0.570      SignalP-noTM
ABC29257.1            0.113  20  0.119  11  0.199   5  0.146   0.131 N  0.570      SignalP-noTM
ABC29258.1            0.138  31  0.121  31  0.150   1  0.109   0.115 N  0.570      SignalP-noTM
ABC29259.1            0.103  31  0.100  54  0.116  50  0.082   0.092 N  0.570      SignalP-noTM
ABC29260.1            0.159  38  0.127  38  0.192  35  0.086   0.112 N  0.510      SignalP-TM
ABC29261.1            0.819  27  0.879  27  0.974  19  0.940   0.908 Y  0.570      SignalP-noTM
ABC29262.1            0.124  20  0.186  11  0.427   3  0.357   0.250 N  0.510      SignalP-TM
ABC29263.1            0.115  26  0.104  26  0.143   1  0.094   0.099 N  0.570      SignalP-noTM
ABC29264.1            0.107  18  0.111  15  0.166   4  0.126   0.118 N  0.570      SignalP-noTM
ABC29265.1            0.153  21  0.180  11  0.481   2  0.330   0.235 N  0.510      SignalP-TM
ABC29266.1            0.118  26  0.130  26  0.204   3  0.143   0.136 N  0.570      SignalP-noTM
ABC29267.1            0.104  25  0.108  70  0.144  65  0.086   0.100 N  0.510      SignalP-TM
ABC29268.1            0.101  23  0.115  11  0.158   3  0.134   0.124 N  0.570      SignalP-noTM
ABC29269.1            0.113  46  0.107  46  0.128   7  0.098   0.103 N  0.570      SignalP-noTM
ABC29270.1            0.100  18  0.102  31  0.127   1  0.099   0.101 N  0.570      SignalP-noTM
ABC29271.1            0.559  23  0.571  23  0.796  15  0.595   0.582 Y  0.570      SignalP-noTM
ABC29272.1            0.405  35  0.547  31  0.959  19  0.853   0.691 Y  0.570      SignalP-noTM
ABC29273.1            0.230  57  0.168  15  0.350   7  0.275   0.218 N  0.570      SignalP-noTM
ABC29274.1            0.607  28  0.654  28  0.911  21  0.790   0.718 Y  0.570      SignalP-noTM
ABC29275.1            0.199  35  0.132  35  0.111  34  0.085   0.110 N  0.570      SignalP-noTM
ABC29276.1            0.166  47  0.175  47  0.238  42  0.142   0.163 N  0.510      SignalP-TM
ABC29277.1            0.122  16  0.120  16  0.200   1  0.120   0.120 N  0.570      SignalP-noTM
ABC29278.1            0.133  30  0.183  17  0.356  10  0.255   0.217 N  0.570      SignalP-noTM
ABC29279.1            0.127  60  0.108  29  0.123  25  0.097   0.103 N  0.570      SignalP-noTM
ABC29280.1            0.099  27  0.123  12  0.248   4  0.154   0.138 N  0.570      SignalP-noTM
ABC29281.1            0.814  22  0.869  22  0.959  21  0.914   0.890 Y  0.570      SignalP-noTM
ABC29282.1            0.311  48  0.350  48  0.571  44  0.178   0.286 N  0.510      SignalP-TM
ABC29283.1            0.223  27  0.425  24  0.901   1  0.857   0.628 Y  0.570      SignalP-noTM
ABC29284.1            0.428  25  0.505  25  0.744  17  0.585   0.542 N  0.570      SignalP-noTM
ABC29285.1            0.155  37  0.121  37  0.149  50  0.084   0.104 N  0.570      SignalP-noTM
ABC29286.1            0.110  66  0.117  22  0.152  11  0.131   0.124 N  0.570      SignalP-noTM
ABC29287.1            0.130  19  0.114  40  0.156  29  0.090   0.105 N  0.510      SignalP-TM
ABC29288.1            0.101  39  0.100  50  0.108  46  0.083   0.092 N  0.570      SignalP-noTM
ABC29289.1            0.101  70  0.107  65  0.154  12  0.099   0.104 N  0.570      SignalP-noTM
ABC29290.1            0.174  30  0.130  30  0.151   9  0.106   0.119 N  0.570      SignalP-noTM
ABC29291.1            0.119  39  0.140  11  0.251   1  0.196   0.167 N  0.570      SignalP-noTM
ABC29292.1            0.138  25  0.119  25  0.123  26  0.101   0.110 N  0.570      SignalP-noTM
ABC29293.1            0.102  17  0.110  17  0.184  11  0.117   0.113 N  0.570      SignalP-noTM
ABC29294.1            0.224  22  0.230  38  0.402  32  0.223   0.228 N  0.510      SignalP-TM
ABC29295.1            0.403  32  0.449  32  0.673  29  0.447   0.448 N  0.510      SignalP-TM
ABC29296.1            0.715  23  0.723  23  0.874  16  0.778   0.749 Y  0.570      SignalP-noTM
ABC29297.1            0.136  27  0.140  27  0.235  24  0.156   0.147 N  0.570      SignalP-noTM
ABC29298.1            0.103  54  0.102  25  0.122  13  0.088   0.096 N  0.570      SignalP-noTM
ABC29299.1            0.135  52  0.117  52  0.133  18  0.097   0.107 N  0.570      SignalP-noTM
ABC29300.1            0.128  51  0.100  51  0.128   2  0.083   0.092 N  0.570      SignalP-noTM
ABC29301.1            0.111   3  0.097  66  0.105  44  0.090   0.094 N  0.570      SignalP-noTM
ABC29302.1            0.149  22  0.160  22  0.203  16  0.155   0.158 N  0.510      SignalP-TM
ABC29303.1            0.123  40  0.125  40  0.191  37  0.092   0.113 N  0.510      SignalP-TM
ABC29304.1            0.108  48  0.151  11  0.365   1  0.208   0.177 N  0.570      SignalP-noTM
ABC29305.1            0.105  31  0.107  31  0.158  28  0.107   0.107 N  0.570      SignalP-noTM
ABC29306.1            0.121  31  0.145  13  0.274   3  0.215   0.178 N  0.570      SignalP-noTM
ABC29307.1            0.140  36  0.136  36  0.175  32  0.108   0.125 N  0.510      SignalP-TM
ABC29308.1            0.122  34  0.121  11  0.198   1  0.144   0.132 N  0.570      SignalP-noTM
ABC29309.1            0.144  46  0.113  46  0.139   1  0.102   0.108 N  0.570      SignalP-noTM
ABC29310.1            0.103  49  0.104  60  0.125   6  0.101   0.103 N  0.570      SignalP-noTM
ABC29311.1            0.397  24  0.587  24  0.907  18  0.846   0.709 Y  0.570      SignalP-noTM
ABC29312.1            0.133  48  0.146  11  0.323   1  0.208   0.169 N  0.510      SignalP-TM
ABC29313.1            0.176  21  0.149  21  0.228  20  0.130   0.140 N  0.570      SignalP-noTM
ABC29314.1            0.111  34  0.108  48  0.157   4  0.104   0.106 N  0.570      SignalP-noTM
ABC29315.1            0.124  12  0.235  12  0.598  11  0.440   0.331 N  0.570      SignalP-noTM
ABC29316.1            0.103  25  0.105  55  0.126  30  0.093   0.099 N  0.570      SignalP-noTM
ABC29317.1            0.127  37  0.116  37  0.150   3  0.111   0.113 N  0.570      SignalP-noTM
ABC29318.1            0.294  21  0.519  21  0.970  20  0.908   0.702 Y  0.570      SignalP-noTM
ABC29319.1            0.156  28  0.205  22  0.398  21  0.315   0.257 N  0.570      SignalP-noTM
ABC29320.1            0.101  17  0.102  33  0.142   1  0.094   0.098 N  0.570      SignalP-noTM
ABC29321.1            0.133  66  0.109  66  0.111  49  0.088   0.099 N  0.570      SignalP-noTM
ABC29322.1            0.193  41  0.152  41  0.202   6  0.132   0.144 N  0.510      SignalP-TM
ABC29323.1            0.105  33  0.098  40  0.108  32  0.076   0.087 N  0.570      SignalP-noTM
ABC29324.1            0.506  20  0.618  20  0.889   1  0.764   0.687 Y  0.570      SignalP-noTM
ABC29325.1            0.124  40  0.119  40  0.159  38  0.090   0.105 N  0.570      SignalP-noTM
ABC29326.1            0.319  21  0.514  21  0.935   2  0.851   0.673 Y  0.570      SignalP-noTM
ABC29327.1            0.106  21  0.100  34  0.111  25  0.080   0.091 N  0.570      SignalP-noTM
ABC29328.1            0.102  39  0.101  39  0.111  32  0.089   0.095 N  0.570      SignalP-noTM
ABC29329.1            0.103  23  0.107  45  0.127  42  0.099   0.103 N  0.570      SignalP-noTM
ABC29330.1            0.105  39  0.110  42  0.122  41  0.100   0.105 N  0.570      SignalP-noTM
ABC29331.1            0.120  59  0.122  11  0.259   1  0.137   0.128 N  0.510      SignalP-TM
ABC29332.1            0.101  18  0.110  43  0.140  40  0.098   0.104 N  0.570      SignalP-noTM
ABC29333.1            0.122  63  0.112  11  0.209   1  0.116   0.113 N  0.510      SignalP-TM
ABC29334.1            0.140  19  0.106  34  0.112  56  0.078   0.093 N  0.570      SignalP-noTM
ABC29335.1            0.164  40  0.177  40  0.394  29  0.133   0.160 N  0.510      SignalP-TM
ABC29336.1            0.107  55  0.108  35  0.142   1  0.102   0.105 N  0.570      SignalP-noTM
ABC29337.1            0.178  21  0.139  21  0.203   5  0.128   0.135 N  0.510      SignalP-TM
ABC29338.1            0.110  26  0.108  46  0.175  42  0.094   0.102 N  0.570      SignalP-noTM
ABC29339.1            0.106  70  0.135  11  0.237   3  0.182   0.157 N  0.570      SignalP-noTM
ABC29340.1            0.107  30  0.113  12  0.153   5  0.132   0.122 N  0.570      SignalP-noTM
ABC29341.1            0.103  39  0.124  36  0.198  25  0.123   0.123 N  0.510      SignalP-TM
ABC29342.1            0.122  27  0.142  34  0.357  26  0.131   0.138 N  0.510      SignalP-TM
ABC29343.1            0.111  35  0.122  14  0.196   6  0.147   0.133 N  0.570      SignalP-noTM
ABC29344.1            0.175  39  0.133  39  0.120  14  0.096   0.116 N  0.570      SignalP-noTM
ABC29345.1            0.104  40  0.099  69  0.123   5  0.086   0.092 N  0.570      SignalP-noTM
ABC29346.1            0.161  26  0.109  26  0.124  52  0.067   0.090 N  0.570      SignalP-noTM
ABC29347.1            0.127  40  0.118  11  0.224   3  0.144   0.130 N  0.570      SignalP-noTM
ABC29348.1            0.149  24  0.151  24  0.291   1  0.172   0.161 N  0.570      SignalP-noTM
ABC29349.1            0.158  20  0.242  20  0.455  15  0.356   0.295 N  0.570      SignalP-noTM
ABC29350.1            0.155  50  0.154  50  0.266  49  0.139   0.148 N  0.510      SignalP-TM
ABC29351.1            0.140  31  0.120  31  0.202   1  0.099   0.112 N  0.510      SignalP-TM
ABC29352.1            0.121  19  0.141  19  0.240  18  0.175   0.157 N  0.570      SignalP-noTM
ABC29353.1            0.207  46  0.267  20  0.550   8  0.457   0.356 N  0.570      SignalP-noTM
ABC29354.1            0.425  43  0.192  43  0.255  16  0.129   0.169 N  0.510      SignalP-TM
ABC29355.1            0.265  26  0.207  26  0.347  13  0.219   0.212 N  0.510      SignalP-TM
ABC29356.1            0.774  27  0.829  27  0.923  19  0.882   0.854 Y  0.570      SignalP-noTM
ABC29357.1            0.436  29  0.356  29  0.593   8  0.391   0.369 N  0.510      SignalP-TM
ABC29358.1            0.106  40  0.158  12  0.298   2  0.262   0.196 N  0.510      SignalP-TM
ABC29359.1            0.115  36  0.101  63  0.125  18  0.084   0.093 N  0.570      SignalP-noTM
ABC29360.1            0.105  35  0.104  35  0.128  34  0.085   0.095 N  0.570      SignalP-noTM
ABC29361.1            0.306  23  0.512  23  0.937  16  0.877   0.684 Y  0.570      SignalP-noTM
ABC29362.1            0.108  26  0.139  11  0.237   2  0.199   0.167 N  0.570      SignalP-noTM
ABC29363.1            0.106  30  0.104  62  0.127   8  0.095   0.100 N  0.570      SignalP-noTM
ABC29364.1            0.116  63  0.113  63  0.135  48  0.095   0.104 N  0.570      SignalP-noTM
ABC29365.1            0.149  23  0.117  37  0.144  32  0.097   0.108 N  0.570      SignalP-noTM
ABC29366.1            0.108  51  0.121  47  0.202  45  0.111   0.116 N  0.570      SignalP-noTM
ABC29367.1            0.107  24  0.104  68  0.114  57  0.094   0.099 N  0.570      SignalP-noTM
ABC29368.1            0.129  47  0.308  44  0.844  36  0.476   0.387 N  0.570      SignalP-noTM
ABC29369.1            0.122  63  0.124  50  0.185  35  0.111   0.118 N  0.570      SignalP-noTM
ABC29370.1            0.109  54  0.140  22  0.243   9  0.182   0.156 N  0.510      SignalP-TM
ABC29371.1            0.725  24  0.836  24  0.977  14  0.941   0.885 Y  0.570      SignalP-noTM
ABC29372.1            0.308  16  0.224  16  0.305   1  0.186   0.206 N  0.570      SignalP-noTM
ABC29373.1            0.127  24  0.121  24  0.174   1  0.119   0.120 N  0.570      SignalP-noTM
ABC29374.1            0.137  46  0.160  15  0.328   9  0.258   0.206 N  0.570      SignalP-noTM
ABC29375.1            0.102  37  0.110  37  0.129  28  0.101   0.106 N  0.570      SignalP-noTM
ABC29376.1            0.117  45  0.098  27  0.106  23  0.082   0.091 N  0.570      SignalP-noTM
ABC29377.1            0.105  67  0.102  50  0.133   9  0.096   0.099 N  0.570      SignalP-noTM
ABC29378.1            0.210  24  0.204  24  0.328   1  0.224   0.213 N  0.570      SignalP-noTM
ABC29379.1            0.116  36  0.108  11  0.177   4  0.128   0.115 N  0.510      SignalP-TM
ABC29380.1            0.125  35  0.170  23  0.278  13  0.235   0.194 N  0.510      SignalP-TM
ABC29381.1            0.102  34  0.109  48  0.142  41  0.094   0.102 N  0.570      SignalP-noTM
ABC29382.1            0.643  24  0.736  24  0.957  11  0.883   0.805 Y  0.570      SignalP-noTM
ABC29383.1            0.242  58  0.187  58  0.215  46  0.122   0.163 N  0.510      SignalP-TM
ABC29384.1            0.256  33  0.349  33  0.625  15  0.462   0.391 N  0.510      SignalP-TM
ABC29385.1            0.654  35  0.733  35  0.949  31  0.728   0.731 Y  0.570      SignalP-noTM
ABC29386.1            0.307  34  0.513  34  0.919  21  0.674   0.589 Y  0.570      SignalP-noTM
ABC29387.1            0.692  24  0.736  24  0.904   3  0.795   0.763 Y  0.570      SignalP-noTM
ABC29388.1            0.630  37  0.677  37  0.901  27  0.709   0.692 Y  0.570      SignalP-noTM
ABC29389.1            0.606  28  0.732  28  0.975  17  0.926   0.823 Y  0.570      SignalP-noTM
ABC29390.1            0.122  34  0.214  11  0.579   1  0.475   0.311 N  0.510      SignalP-TM
ABC29391.1            0.636  23  0.766  23  0.953  13  0.920   0.838 Y  0.570      SignalP-noTM
ABC29392.1            0.777  25  0.847  25  0.961  20  0.913   0.878 Y  0.570      SignalP-noTM
ABC29393.1            0.451  25  0.591  25  0.894   5  0.816   0.697 Y  0.570      SignalP-noTM
ABC29394.1            0.200  29  0.289  23  0.842   1  0.617   0.443 N  0.570      SignalP-noTM
ABC29395.1            0.167  31  0.376  24  0.985  22  0.956   0.649 Y  0.570      SignalP-noTM
ABC29396.1            0.796  30  0.780  30  0.936  21  0.816   0.797 Y  0.570      SignalP-noTM
ABC29397.1            0.683  29  0.746  29  0.905  25  0.798   0.771 Y  0.570      SignalP-noTM
ABC29398.1            0.114  18  0.116  18  0.142  11  0.115   0.115 N  0.570      SignalP-noTM
ABC29399.1            0.139  35  0.104  35  0.110  53  0.070   0.088 N  0.570      SignalP-noTM
ABC29400.1            0.122  50  0.150  50  0.272  49  0.129   0.140 N  0.570      SignalP-noTM
ABC29401.1            0.126  23  0.108  11  0.186   1  0.107   0.107 N  0.570      SignalP-noTM
ABC29402.1            0.129  20  0.114  20  0.138  28  0.090   0.103 N  0.570      SignalP-noTM
ABC29403.1            0.114  17  0.130  11  0.234   1  0.161   0.145 N  0.570      SignalP-noTM
ABC29404.1            0.105  31  0.102  68  0.111  70  0.085   0.094 N  0.570      SignalP-noTM
ABC29405.1            0.126  43  0.134  11  0.244   1  0.173   0.152 N  0.570      SignalP-noTM
ABC29406.1            0.141  41  0.112  41  0.105  53  0.086   0.100 N  0.570      SignalP-noTM
ABC29407.1            0.127  47  0.106  47  0.128  45  0.093   0.099 N  0.570      SignalP-noTM
ABC29408.1            0.112  60  0.104  68  0.115  64  0.089   0.097 N  0.570      SignalP-noTM
ABC29409.1            0.147  31  0.155  47  0.290  46  0.132   0.146 N  0.510      SignalP-TM
ABC29410.1            0.307  25  0.541  25  0.978  15  0.926   0.722 Y  0.570      SignalP-noTM
ABC29411.1            0.116  12  0.183  12  0.339   6  0.292   0.234 N  0.570      SignalP-noTM
ABC29412.1            0.181  30  0.145  30  0.228   4  0.148   0.146 N  0.570      SignalP-noTM
ABC29413.1            0.111  33  0.124  13  0.183   2  0.156   0.139 N  0.570      SignalP-noTM
ABC29414.1            0.302  36  0.228  36  0.265  29  0.151   0.192 N  0.570      SignalP-noTM
ABC29415.1            0.339  29  0.437  29  0.723  17  0.448   0.441 N  0.510      SignalP-TM
ABC29416.1            0.632  32  0.691  32  0.915  28  0.791   0.738 Y  0.570      SignalP-noTM
ABC29417.1            0.717  23  0.621  23  0.742  19  0.467   0.564 Y  0.510      SignalP-TM
ABC29418.1            0.223  29  0.447  29  0.960  16  0.905   0.662 Y  0.570      SignalP-noTM
ABC29419.1            0.760  21  0.768  21  0.847  19  0.741   0.755 Y  0.570      SignalP-noTM
ABC29420.1            0.158  31  0.104  15  0.125  10  0.109   0.105 N  0.510      SignalP-TM
ABC29421.1            0.123  55  0.127  51  0.237  41  0.100   0.117 N  0.510      SignalP-TM
ABC29422.1            0.116  49  0.178  17  0.386   9  0.296   0.221 N  0.510      SignalP-TM
ABC29423.1            0.128  42  0.104  23  0.154  41  0.091   0.099 N  0.510      SignalP-TM
ABC29424.1            0.124  62  0.108  62  0.115  44  0.089   0.099 N  0.570      SignalP-noTM
ABC29425.1            0.108  20  0.106  13  0.150   3  0.116   0.111 N  0.570      SignalP-noTM
ABC29426.1            0.179  57  0.165  57  0.205   1  0.128   0.152 N  0.510      SignalP-TM
ABC29427.1            0.105  33  0.109  20  0.144  10  0.114   0.112 N  0.570      SignalP-noTM
ABC29428.1            0.103  24  0.112  13  0.151   3  0.127   0.119 N  0.570      SignalP-noTM
ABC29429.1            0.111  48  0.142  48  0.278  47  0.121   0.132 N  0.570      SignalP-noTM
ABC29430.1            0.104  24  0.100  43  0.129  12  0.094   0.097 N  0.570      SignalP-noTM
ABC29431.1            0.117  45  0.111  45  0.146  44  0.098   0.105 N  0.570      SignalP-noTM
ABC29432.1            0.107  50  0.105  43  0.125  35  0.086   0.096 N  0.570      SignalP-noTM
ABC29433.1            0.108  24  0.156  24  0.311  16  0.211   0.176 N  0.510      SignalP-TM
ABC29434.1            0.100  33  0.103  11  0.155   2  0.109   0.106 N  0.570      SignalP-noTM
ABC29435.1            0.176  63  0.136  63  0.122   2  0.097   0.117 N  0.570      SignalP-noTM
ABC29436.1            0.140  24  0.131  11  0.230   1  0.171   0.146 N  0.510      SignalP-TM
ABC29437.1            0.105  25  0.115  11  0.153   3  0.131   0.123 N  0.570      SignalP-noTM
ABC29438.1            0.191  18  0.201  18  0.294  17  0.195   0.198 N  0.570      SignalP-noTM
ABC29439.1            0.563  27  0.697  27  0.946  24  0.812   0.751 Y  0.570      SignalP-noTM
ABC29440.1            0.116  18  0.124  11  0.194   2  0.152   0.137 N  0.570      SignalP-noTM
ABC29441.1            0.188  28  0.143  28  0.179  25  0.093   0.120 N  0.570      SignalP-noTM
ABC29442.1            0.227  55  0.114  40  0.163  34  0.095   0.107 N  0.510      SignalP-TM
ABC29443.1            0.102  58  0.112  33  0.199  29  0.121   0.116 N  0.570      SignalP-noTM
ABC29444.1            0.113  51  0.155  43  0.327  40  0.165   0.160 N  0.570      SignalP-noTM
ABC29445.1            0.275  42  0.201  42  0.261  41  0.103   0.165 N  0.510      SignalP-TM
ABC29446.1            0.165  24  0.142  24  0.154  21  0.123   0.133 N  0.570      SignalP-noTM
ABC29447.1            0.137  41  0.112  41  0.130  12  0.094   0.103 N  0.570      SignalP-noTM
ABC29448.1            0.118  27  0.162  11  0.358   2  0.264   0.200 N  0.510      SignalP-TM
ABC29449.1            0.142  34  0.153  11  0.309   1  0.227   0.188 N  0.570      SignalP-noTM
ABC29450.1            0.237  22  0.150  22  0.119  21  0.084   0.119 N  0.570      SignalP-noTM
ABC29451.1            0.171  31  0.157  31  0.230  19  0.158   0.158 N  0.510      SignalP-TM
ABC29452.1            0.669  23  0.760  23  0.930  12  0.878   0.815 Y  0.570      SignalP-noTM
ABC29453.1            0.114  23  0.130  12  0.237   9  0.173   0.150 N  0.570      SignalP-noTM
ABC29454.1            0.592  19  0.655  19  0.876  17  0.745   0.697 Y  0.570      SignalP-noTM
ABC29455.1            0.489  22  0.570  22  0.858  18  0.675   0.619 Y  0.570      SignalP-noTM
ABC29456.1            0.103  57  0.101  32  0.117  67  0.093   0.098 N  0.510      SignalP-TM
ABC29457.1            0.146  28  0.222  28  0.565  25  0.258   0.236 N  0.510      SignalP-TM
ABC29458.1            0.104  29  0.099  61  0.107   6  0.088   0.094 N  0.570      SignalP-noTM
ABC29459.1            0.130  56  0.160  16  0.328  14  0.250   0.202 N  0.570      SignalP-noTM
ABC29460.1            0.106  36  0.131  16  0.235   6  0.164   0.143 N  0.510      SignalP-TM
ABC29461.1            0.104  36  0.107  62  0.124   3  0.102   0.104 N  0.570      SignalP-noTM
ABC29462.1            0.125  28  0.128  28  0.174   2  0.127   0.127 N  0.570      SignalP-noTM
ABC29463.1            0.184  26  0.166  26  0.312  13  0.185   0.175 N  0.570      SignalP-noTM
ABC29464.1            0.168  38  0.166  38  0.286  31  0.120   0.149 N  0.510      SignalP-TM
ABC29465.1            0.127  20  0.124  52  0.159  45  0.100   0.113 N  0.570      SignalP-noTM
ABC29466.1            0.186  34  0.182  19  0.470  13  0.306   0.240 N  0.570      SignalP-noTM
ABC29467.1            0.198  22  0.149  22  0.202   1  0.113   0.132 N  0.570      SignalP-noTM
ABC29468.1            0.109  14  0.107  50  0.129  43  0.070   0.093 N  0.510      SignalP-TM
ABC29469.1            0.103  68  0.101  68  0.136  11  0.088   0.095 N  0.570      SignalP-noTM
ABC29470.1            0.772  37  0.485  37  0.556   2  0.399   0.453 N  0.510      SignalP-TM
ABC29471.1            0.112  23  0.129  11  0.211   1  0.163   0.145 N  0.570      SignalP-noTM
ABC29472.1            0.106  64  0.122  49  0.181  38  0.108   0.115 N  0.570      SignalP-noTM
ABC29473.1            0.117  22  0.128  11  0.202   3  0.161   0.144 N  0.570      SignalP-noTM
ABC29474.1            0.115  43  0.112  48  0.139  40  0.085   0.102 N  0.510      SignalP-TM
ABC29475.1            0.389  29  0.313  29  0.421  25  0.268   0.297 N  0.510      SignalP-TM
ABC29476.1            0.236  33  0.170  33  0.160  21  0.116   0.150 N  0.510      SignalP-TM
ABC29477.1            0.237  22  0.146  22  0.190  30  0.108   0.132 N  0.510      SignalP-TM
ABC29478.1            0.157  29  0.199  29  0.380  25  0.175   0.190 N  0.510      SignalP-TM
ABC29479.1            0.161  22  0.119  22  0.136  39  0.083   0.102 N  0.570      SignalP-noTM
ABC29480.1            0.140  20  0.133  45  0.264   1  0.142   0.136 N  0.510      SignalP-TM
ABC29481.1            0.171  34  0.249  26  0.782  21  0.484   0.360 N  0.570      SignalP-noTM
ABC29482.1            0.116  21  0.114  21  0.152   2  0.120   0.117 N  0.570      SignalP-noTM
ABC29483.1            0.108  25  0.100  38  0.120  28  0.089   0.095 N  0.570      SignalP-noTM
ABC29484.1            0.147  18  0.108  18  0.105  35  0.074   0.092 N  0.570      SignalP-noTM
ABC29485.1            0.113  65  0.121  65  0.170  58  0.106   0.116 N  0.510      SignalP-TM
ABC29486.1            0.118  33  0.113  11  0.198   1  0.122   0.116 N  0.510      SignalP-TM
ABC29487.1            0.377  25  0.166  25  0.203   2  0.106   0.144 N  0.510      SignalP-TM
ABC29488.1            0.172  37  0.123  37  0.186   1  0.099   0.114 N  0.510      SignalP-TM
ABC29489.1            0.188  47  0.271  42  0.577  41  0.223   0.253 N  0.510      SignalP-TM
ABC29490.1            0.115  48  0.142  48  0.255  44  0.109   0.130 N  0.510      SignalP-TM
ABC29491.1            0.110  20  0.110  11  0.252   1  0.103   0.106 N  0.570      SignalP-noTM
ABC29492.1            0.125  35  0.134  14  0.267  12  0.179   0.155 N  0.570      SignalP-noTM
ABC29493.1            0.124  14  0.102  58  0.121  54  0.083   0.093 N  0.570      SignalP-noTM
ABC29494.1            0.131  60  0.151  20  0.277  21  0.189   0.169 N  0.570      SignalP-noTM
ABC29495.1            0.113   3  0.097  51  0.105  48  0.080   0.089 N  0.570      SignalP-noTM
ABC29496.1            0.128  50  0.122  50  0.201  30  0.123   0.123 N  0.570      SignalP-noTM
ABC29497.1            0.126  64  0.112  64  0.142   5  0.096   0.104 N  0.570      SignalP-noTM
ABC29498.1            0.107  35  0.107  35  0.165  52  0.085   0.097 N  0.570      SignalP-noTM
ABC29499.1            0.198  23  0.252  23  0.631  21  0.277   0.264 N  0.570      SignalP-noTM
ABC29500.1            0.105  41  0.109  13  0.149   9  0.124   0.114 N  0.510      SignalP-TM
ABC29501.1            0.198  24  0.435  24  0.982  16  0.952   0.678 Y  0.570      SignalP-noTM
ABC29502.1            0.134  40  0.139  40  0.193  36  0.121   0.133 N  0.510      SignalP-TM
ABC29503.1            0.118  49  0.109  49  0.138   5  0.103   0.106 N  0.570      SignalP-noTM
ABC29504.1            0.483  31  0.564  31  0.884  26  0.665   0.611 Y  0.570      SignalP-noTM
ABC29505.1            0.115  20  0.125  37  0.184  32  0.104   0.115 N  0.570      SignalP-noTM
ABC29506.1            0.103  57  0.097  67  0.112   8  0.087   0.092 N  0.570      SignalP-noTM
ABC29507.1            0.111  18  0.112  11  0.181   1  0.117   0.114 N  0.570      SignalP-noTM
ABC29508.1            0.156  30  0.120  30  0.143  29  0.084   0.103 N  0.570      SignalP-noTM
ABC29509.1            0.123  17  0.118  17  0.155   8  0.111   0.115 N  0.570      SignalP-noTM
ABC29510.1            0.204  19  0.232  19  0.327   7  0.266   0.248 N  0.570      SignalP-noTM
ABC29511.1            0.193  42  0.171  22  0.353  16  0.259   0.212 N  0.570      SignalP-noTM
ABC29512.1            0.102  58  0.093  70  0.115  67  0.068   0.084 N  0.510      SignalP-TM
ABC29513.1            0.132  38  0.117  12  0.173   1  0.134   0.123 N  0.510      SignalP-TM
ABC29514.1            0.105  22  0.114  11  0.182   1  0.128   0.119 N  0.510      SignalP-TM
ABC29515.1            0.130  20  0.179  20  0.330   5  0.264   0.219 N  0.570      SignalP-noTM
ABC29516.1            0.107  42  0.107  59  0.129  41  0.091   0.099 N  0.570      SignalP-noTM
ABC29517.1            0.395  29  0.238  29  0.202  28  0.139   0.201 N  0.510      SignalP-TM
ABC29518.1            0.122  28  0.126  11  0.227   2  0.156   0.140 N  0.570      SignalP-noTM
ABC29519.1            0.113  25  0.117  31  0.154  29  0.106   0.112 N  0.570      SignalP-noTM
ABC29520.1            0.108  53  0.208  18  0.489  15  0.428   0.311 N  0.570      SignalP-noTM
ABC29521.1            0.470  25  0.636  25  0.941  18  0.876   0.749 Y  0.570      SignalP-noTM
ABC29522.1            0.194  32  0.184  32  0.389   6  0.219   0.200 N  0.570      SignalP-noTM
ABC29523.1            0.169  46  0.160  46  0.229  24  0.138   0.150 N  0.570      SignalP-noTM
ABC29524.1            0.119  20  0.118  11  0.231   1  0.127   0.122 N  0.570      SignalP-noTM
ABC29525.1            0.115  19  0.172  19  0.344  17  0.226   0.197 N  0.570      SignalP-noTM
ABC29526.1            0.125  27  0.139  11  0.276   3  0.208   0.164 N  0.510      SignalP-TM
ABC29527.1            0.654  24  0.763  24  0.963   8  0.916   0.835 Y  0.570      SignalP-noTM
ABC29528.1            0.519  23  0.200  23  0.129   5  0.088   0.159 N  0.510      SignalP-TM
ABC29529.1            0.131  25  0.111  25  0.148   1  0.097   0.105 N  0.570      SignalP-noTM
ABC29530.1            0.104  45  0.114  58  0.138  52  0.100   0.107 N  0.570      SignalP-noTM
ABC29531.1            0.174  68  0.212  53  0.706  45  0.204   0.208 N  0.570      SignalP-noTM
ABC29532.1            0.360  30  0.493  30  0.967  13  0.828   0.650 Y  0.570      SignalP-noTM
ABC29533.1            0.121  62  0.106  30  0.122  37  0.092   0.099 N  0.570      SignalP-noTM
ABC29534.1            0.443  25  0.536  25  0.700  18  0.553   0.543 Y  0.510      SignalP-TM
ABC29535.1            0.121  68  0.154  68  0.267  61  0.126   0.144 N  0.510      SignalP-TM
ABC29536.1            0.233  23  0.236  23  0.575   5  0.356   0.292 N  0.570      SignalP-noTM
ABC29537.1            0.118  25  0.122  25  0.179   1  0.121   0.122 N  0.570      SignalP-noTM
ABC29538.1            0.223  68  0.147  68  0.123  23  0.095   0.123 N  0.570      SignalP-noTM
ABC29539.1            0.113  45  0.094  67  0.112  57  0.065   0.084 N  0.510      SignalP-TM
ABC29540.1            0.107  39  0.143  24  0.376  19  0.175   0.158 N  0.570      SignalP-noTM
ABC29541.1            0.106  26  0.122  11  0.232   1  0.136   0.129 N  0.570      SignalP-noTM
ABC29542.1            0.102  26  0.131  11  0.254   1  0.157   0.143 N  0.570      SignalP-noTM
ABC29543.1            0.112  24  0.118  11  0.253   1  0.121   0.119 N  0.570      SignalP-noTM
ABC29544.1            0.149  47  0.163  11  0.317   2  0.269   0.213 N  0.570      SignalP-noTM
ABC29545.1            0.131  47  0.108  47  0.120  20  0.082   0.095 N  0.570      SignalP-noTM
ABC29546.1            0.123  35  0.126  35  0.191  31  0.119   0.123 N  0.570      SignalP-noTM
ABC29547.1            0.283  21  0.293  21  0.383  19  0.305   0.299 N  0.570      SignalP-noTM
ABC29548.1            0.200  58  0.134  58  0.135  25  0.102   0.119 N  0.570      SignalP-noTM
ABC29549.1            0.367  40  0.184  40  0.166  39  0.079   0.135 N  0.570      SignalP-noTM
ABC29550.1            0.152  24  0.123  24  0.126   1  0.097   0.111 N  0.570      SignalP-noTM
ABC29551.1            0.112   3  0.115  59  0.160  57  0.096   0.108 N  0.510      SignalP-TM
ABC29552.1            0.122  65  0.171  58  0.342  52  0.138   0.156 N  0.570      SignalP-noTM
ABC29553.1            0.448  21  0.576  21  0.856   1  0.766   0.665 Y  0.570      SignalP-noTM
ABC29554.1            0.151  22  0.110  54  0.151   1  0.100   0.106 N  0.570      SignalP-noTM
ABC29555.1            0.270  25  0.196  25  0.211  24  0.135   0.167 N  0.570      SignalP-noTM
ABC29556.1            0.429  35  0.374  35  0.435  31  0.276   0.338 N  0.510      SignalP-TM
ABC29557.1            0.260  64  0.192  11  0.441   6  0.388   0.265 N  0.510      SignalP-TM
ABC29558.1            0.126  23  0.136  23  0.193  10  0.159   0.147 N  0.570      SignalP-noTM
ABC29559.1            0.408  36  0.444  36  0.692  32  0.402   0.428 N  0.510      SignalP-TM
ABC29560.1            0.449  30  0.308  30  0.294   7  0.222   0.276 N  0.510      SignalP-TM
ABC29561.1            0.271  27  0.327  20  0.651  11  0.551   0.410 N  0.510      SignalP-TM
ABC29562.1            0.252  27  0.188  27  0.222   2  0.146   0.169 N  0.570      SignalP-noTM
ABC29563.1            0.140  28  0.124  28  0.162   1  0.096   0.111 N  0.570      SignalP-noTM
ABC29564.1            0.116  21  0.114  21  0.152  38  0.113   0.114 N  0.570      SignalP-noTM
ABC29565.1            0.133  53  0.119  53  0.166  49  0.098   0.109 N  0.570      SignalP-noTM
ABC29566.1            0.152  65  0.122  11  0.169   9  0.152   0.136 N  0.570      SignalP-noTM
ABC29567.1            0.152  43  0.120  43  0.148  56  0.089   0.105 N  0.570      SignalP-noTM
ABC29568.1            0.322  24  0.441  24  0.873   1  0.712   0.569 N  0.570      SignalP-noTM
ABC29569.1            0.196  24  0.381  24  0.863   1  0.773   0.565 N  0.570      SignalP-noTM
ABC29570.1            0.298  22  0.536  22  0.972  13  0.944   0.728 Y  0.570      SignalP-noTM
ABC29571.1            0.105  23  0.102  67  0.116  63  0.086   0.095 N  0.570      SignalP-noTM
ABC29572.1            0.112  27  0.153  27  0.271  10  0.207   0.178 N  0.570      SignalP-noTM
ABC29573.1            0.118  25  0.106  55  0.112  39  0.081   0.094 N  0.570      SignalP-noTM
ABC29574.1            0.418  39  0.632  39  0.984  29  0.716   0.671 Y  0.570      SignalP-noTM
ABC29575.1            0.109  29  0.103  11  0.154   1  0.099   0.101 N  0.570      SignalP-noTM
ABC29576.1            0.110  12  0.121  12  0.159   1  0.131   0.125 N  0.510      SignalP-TM
ABC29577.1            0.127  22  0.112  22  0.176   1  0.108   0.110 N  0.570      SignalP-noTM
ABC29578.1            0.107  21  0.205  11  0.593   1  0.397   0.295 N  0.570      SignalP-noTM
ABC29579.1            0.467  49  0.543  49  0.828  42  0.329   0.464 N  0.510      SignalP-TM
ABC29580.1            0.157  26  0.193  26  0.507   2  0.265   0.220 N  0.510      SignalP-TM
ABC29581.1            0.107  49  0.115  31  0.152  28  0.109   0.113 N  0.510      SignalP-TM
ABC29582.1            0.206  44  0.178  44  0.210  33  0.106   0.151 N  0.510      SignalP-TM
ABC29583.1            0.113  27  0.184  11  0.426   6  0.349   0.262 N  0.570      SignalP-noTM
ABC29584.1            0.108  27  0.115  33  0.171  25  0.097   0.107 N  0.570      SignalP-noTM
ABC29585.1            0.129  44  0.114  44  0.187  43  0.093   0.104 N  0.570      SignalP-noTM
ABC29586.1            0.116  29  0.121  11  0.188   1  0.141   0.130 N  0.570      SignalP-noTM
ABC29587.1            0.170  43  0.188  38  0.291  35  0.140   0.171 N  0.510      SignalP-TM
ABC29588.1            0.103  24  0.135  12  0.254   7  0.180   0.156 N  0.570      SignalP-noTM
ABC29589.1            0.124  23  0.124  11  0.176   2  0.156   0.139 N  0.570      SignalP-noTM
ABC29590.1            0.104  31  0.109  38  0.134   8  0.104   0.106 N  0.570      SignalP-noTM
ABC29591.1            0.107  46  0.105  60  0.162  45  0.097   0.101 N  0.570      SignalP-noTM
ABC29592.1            0.121  23  0.120  23  0.189   1  0.121   0.121 N  0.570      SignalP-noTM
ABC29593.1            0.117  70  0.111  26  0.136  20  0.100   0.105 N  0.570      SignalP-noTM
ABC29594.1            0.124  24  0.133  24  0.176   1  0.135   0.134 N  0.570      SignalP-noTM
ABC29595.1            0.127  33  0.122  39  0.156  31  0.098   0.111 N  0.570      SignalP-noTM
ABC29596.1            0.157  59  0.128  59  0.143   6  0.116   0.122 N  0.570      SignalP-noTM
ABC29597.1            0.118  41  0.128  17  0.203   6  0.151   0.139 N  0.570      SignalP-noTM
ABC29598.1            0.145  39  0.122  39  0.139  38  0.088   0.106 N  0.570      SignalP-noTM
ABC29599.1            0.102  24  0.117  12  0.163   4  0.134   0.125 N  0.570      SignalP-noTM
ABC29600.1            0.115  31  0.102  31  0.104   1  0.080   0.092 N  0.570      SignalP-noTM
ABC29601.1            0.100  19  0.110  30  0.142  22  0.106   0.108 N  0.570      SignalP-noTM
ABC29602.1            0.124  33  0.101  68  0.101  69  0.075   0.089 N  0.570      SignalP-noTM
ABC29603.1            0.124  17  0.157  11  0.375   1  0.236   0.194 N  0.570      SignalP-noTM
ABC29604.1            0.874  20  0.883  20  0.944   1  0.903   0.892 Y  0.570      SignalP-noTM
ABC29605.1            0.125  35  0.150  35  0.256  33  0.159   0.154 N  0.570      SignalP-noTM
ABC29606.1            0.141  53  0.098  20  0.106   6  0.088   0.093 N  0.570      SignalP-noTM
ABC29607.1            0.155  49  0.127  49  0.186   2  0.119   0.123 N  0.570      SignalP-noTM
ABC29608.1            0.240  52  0.150  52  0.115  50  0.079   0.117 N  0.570      SignalP-noTM
ABC29609.1            0.100  65  0.101  20  0.115   9  0.100   0.101 N  0.570      SignalP-noTM
ABC29610.1            0.103  57  0.108  32  0.124  22  0.089   0.099 N  0.570      SignalP-noTM
ABC29611.1            0.202  20  0.183  20  0.232  19  0.155   0.170 N  0.570      SignalP-noTM
ABC29612.1            0.163  38  0.156  21  0.305  13  0.201   0.177 N  0.570      SignalP-noTM
ABC29613.1            0.298  18  0.266  18  0.336   1  0.253   0.261 N  0.510      SignalP-TM
ABC29614.1            0.109  68  0.112  43  0.136  42  0.096   0.104 N  0.570      SignalP-noTM
ABC29615.1            0.114  43  0.114  43  0.181   1  0.115   0.115 N  0.570      SignalP-noTM
ABC29616.1            0.101   7  0.106  46  0.138   6  0.100   0.103 N  0.570      SignalP-noTM
ABC29617.1            0.274  21  0.187  21  0.193  14  0.127   0.159 N  0.570      SignalP-noTM
ABC29618.1            0.285  36  0.206  36  0.280   8  0.163   0.190 N  0.510      SignalP-TM
ABC29619.1            0.856  23  0.836  23  0.901  15  0.835   0.835 Y  0.570      SignalP-noTM
ABC29620.1            0.749  35  0.802  35  0.983  19  0.880   0.838 Y  0.570      SignalP-noTM
ABC29621.1            0.127  25  0.110  25  0.131  32  0.099   0.104 N  0.570      SignalP-noTM
ABC29622.1            0.237  21  0.201  21  0.381   2  0.216   0.207 N  0.510      SignalP-TM
ABC29623.1            0.140  52  0.102  52  0.111   7  0.085   0.094 N  0.570      SignalP-noTM
ABC29624.1            0.113  42  0.105  42  0.117  38  0.085   0.096 N  0.570      SignalP-noTM
ABC29625.1            0.598  23  0.383  23  0.466  31  0.216   0.304 N  0.570      SignalP-noTM
ABC29626.1            0.101  17  0.107  46  0.133   1  0.104   0.105 N  0.570      SignalP-noTM
ABC29627.1            0.279  19  0.178  19  0.169   8  0.106   0.144 N  0.570      SignalP-noTM
ABC29628.1            0.102  42  0.110  11  0.176   1  0.114   0.111 N  0.510      SignalP-TM
ABC29629.1            0.124  43  0.125  12  0.214   7  0.159   0.141 N  0.570      SignalP-noTM
ABC29630.1            0.143  35  0.147  18  0.281  14  0.200   0.171 N  0.570      SignalP-noTM
ABC29631.1            0.101  46  0.121  11  0.220   3  0.142   0.131 N  0.570      SignalP-noTM
ABC29632.1            0.118  30  0.117  11  0.206   1  0.130   0.123 N  0.570      SignalP-noTM
ABC29633.1            0.159  26  0.159  26  0.329  47  0.156   0.157 N  0.570      SignalP-noTM
ABC29634.1            0.105  16  0.102  70  0.113  60  0.088   0.095 N  0.570      SignalP-noTM
ABC29635.1            0.103  39  0.171  14  0.369  13  0.284   0.224 N  0.570      SignalP-noTM
ABC29636.1            0.170  48  0.145  48  0.203  45  0.103   0.125 N  0.570      SignalP-noTM
ABC29637.1            0.129  36  0.111  36  0.156  35  0.085   0.098 N  0.570      SignalP-noTM
ABC29638.1            0.119  32  0.126  18  0.212  14  0.126   0.126 N  0.570      SignalP-noTM
ABC29639.1            0.109  54  0.105  32  0.118  30  0.098   0.101 N  0.570      SignalP-noTM
ABC29640.1            0.136  22  0.161  28  0.394  27  0.191   0.173 N  0.510      SignalP-TM
ABC29641.1            0.146  35  0.152  11  0.368   2  0.224   0.185 N  0.570      SignalP-noTM
ABC29642.1            0.119  32  0.118  11  0.221   3  0.146   0.131 N  0.570      SignalP-noTM
ABC29643.1            0.107  56  0.123  39  0.232  36  0.132   0.127 N  0.570      SignalP-noTM
ABC29644.1            0.119  31  0.119  11  0.184   4  0.146   0.132 N  0.570      SignalP-noTM
ABC29645.1            0.218  42  0.269  42  0.453  36  0.168   0.221 N  0.570      SignalP-noTM
ABC29646.1            0.119  40  0.103  32  0.106  47  0.078   0.091 N  0.570      SignalP-noTM
ABC29647.1            0.100  44  0.108  11  0.158   3  0.118   0.113 N  0.570      SignalP-noTM
ABC29648.1            0.118  48  0.107  48  0.106  47  0.086   0.097 N  0.570      SignalP-noTM
ABC29649.1            0.118  42  0.116  42  0.135  21  0.097   0.107 N  0.570      SignalP-noTM
ABC29650.1            0.109  36  0.127  14  0.217   8  0.160   0.142 N  0.570      SignalP-noTM
ABC29651.1            0.104  53  0.115  11  0.199   2  0.130   0.123 N  0.570      SignalP-noTM
ABC29652.1            0.314  31  0.174  31  0.239   1  0.117   0.147 N  0.570      SignalP-noTM
ABC29653.1            0.103  20  0.124  11  0.213   1  0.145   0.134 N  0.570      SignalP-noTM
ABC29654.1            0.110  24  0.112  33  0.170  22  0.095   0.104 N  0.570      SignalP-noTM
ABC29655.1            0.117  46  0.133  28  0.222  17  0.152   0.142 N  0.570      SignalP-noTM
ABC29656.1            0.108  29  0.108  34  0.130  26  0.093   0.101 N  0.570      SignalP-noTM
ABC29657.1            0.150  21  0.170  11  0.365   1  0.286   0.225 N  0.570      SignalP-noTM
ABC29658.1            0.107  24  0.110  24  0.135   6  0.113   0.111 N  0.570      SignalP-noTM
ABC29659.1            0.170  21  0.171  11  0.421   4  0.298   0.230 N  0.570      SignalP-noTM
ABC29660.1            0.379  30  0.278  30  0.322  26  0.215   0.249 N  0.570      SignalP-noTM
ABC29661.1            0.174  25  0.222  11  0.608   1  0.483   0.345 N  0.570      SignalP-noTM
ABC29662.1            0.114  44  0.118  44  0.166  40  0.086   0.106 N  0.510      SignalP-TM
ABC29663.1            0.192  29  0.199  29  0.537   1  0.248   0.217 N  0.510      SignalP-TM
ABC29664.1            0.107  16  0.105  16  0.131  10  0.101   0.103 N  0.570      SignalP-noTM
ABC29665.1            0.135  22  0.132  11  0.244   4  0.184   0.157 N  0.570      SignalP-noTM
ABC29666.1            0.171  27  0.163  27  0.215   2  0.146   0.155 N  0.570      SignalP-noTM
ABC29667.1            0.108  21  0.110  11  0.170   1  0.114   0.112 N  0.570      SignalP-noTM
ABC29668.1            0.101  32  0.110  38  0.167  31  0.107   0.108 N  0.570      SignalP-noTM
ABC29669.1            0.297  57  0.178  57  0.191  38  0.131   0.156 N  0.570      SignalP-noTM
ABC29670.1            0.331  27  0.253  27  0.365   1  0.226   0.240 N  0.570      SignalP-noTM
ABC29671.1            0.173  31  0.182  31  0.294  25  0.151   0.167 N  0.570      SignalP-noTM
ABC29672.1            0.117  64  0.126  14  0.198   9  0.155   0.139 N  0.570      SignalP-noTM
ABC29673.1            0.104  45  0.101  12  0.160   1  0.099   0.100 N  0.570      SignalP-noTM
ABC29674.1            0.199  26  0.114  26  0.125  52  0.058   0.088 N  0.570      SignalP-noTM
ABC29675.1            0.130  40  0.113  40  0.126  39  0.089   0.101 N  0.570      SignalP-noTM
ABC29676.1            0.126  20  0.154  20  0.288  18  0.174   0.164 N  0.570      SignalP-noTM
ABC29677.1            0.116  34  0.115  12  0.147   2  0.134   0.124 N  0.570      SignalP-noTM
ABC29678.1            0.106  63  0.125  11  0.224   1  0.148   0.136 N  0.570      SignalP-noTM
ABC29679.1            0.162  37  0.115  37  0.108  54  0.082   0.100 N  0.570      SignalP-noTM
ABC29680.1            0.110  66  0.106  39  0.128  31  0.094   0.100 N  0.570      SignalP-noTM
ABC29681.1            0.103  48  0.106  65  0.118  55  0.093   0.100 N  0.570      SignalP-noTM
ABC29682.1            0.139  10  0.129  11  0.220   2  0.162   0.145 N  0.570      SignalP-noTM
ABC29683.1            0.232  48  0.158  11  0.358   5  0.262   0.207 N  0.570      SignalP-noTM
ABC29684.1            0.165  45  0.153  45  0.247  41  0.125   0.143 N  0.510      SignalP-TM
ABC29685.1            0.798  24  0.754  24  0.875  21  0.720   0.738 Y  0.570      SignalP-noTM
ABC29686.1            0.516  30  0.675  30  0.944  26  0.820   0.743 Y  0.570      SignalP-noTM
ABC29687.1            0.114  43  0.097  11  0.112   5  0.099   0.098 N  0.510      SignalP-TM
ABC29688.1            0.120  28  0.136  44  0.226  42  0.117   0.127 N  0.570      SignalP-noTM
ABC29689.1            0.228  28  0.117  28  0.174   2  0.094   0.108 N  0.510      SignalP-TM
ABC29690.1            0.112  41  0.116  41  0.241  38  0.122   0.119 N  0.570      SignalP-noTM
ABC29691.1            0.421  27  0.525  27  0.907   1  0.779   0.644 Y  0.570      SignalP-noTM
ABC29692.1            0.327  24  0.213  24  0.255   1  0.150   0.190 N  0.510      SignalP-TM
ABC29693.1            0.131  42  0.121  42  0.204   1  0.110   0.116 N  0.570      SignalP-noTM
ABC29694.1            0.668  26  0.751  26  0.962  21  0.875   0.809 Y  0.570      SignalP-noTM
ABC29695.1            0.117  57  0.101  31  0.125  54  0.090   0.097 N  0.510      SignalP-TM
ABC29696.1            0.113  31  0.109  48  0.128  40  0.099   0.104 N  0.570      SignalP-noTM
ABC29697.1            0.596  20  0.694  20  0.914  18  0.795   0.741 Y  0.570      SignalP-noTM
ABC29698.1            0.832  22  0.778  22  0.873   1  0.751   0.765 Y  0.570      SignalP-noTM
ABC29699.1            0.101  45  0.111  11  0.206   1  0.112   0.112 N  0.570      SignalP-noTM
ABC29700.1            0.282  22  0.342  22  0.591  20  0.392   0.360 N  0.510      SignalP-TM
ABC29701.1            0.113  24  0.105  66  0.118  53  0.087   0.096 N  0.570      SignalP-noTM
ABC29702.1            0.100  16  0.131  11  0.218   3  0.179   0.154 N  0.570      SignalP-noTM
ABC29703.1            0.154  35  0.169  11  0.423   1  0.276   0.209 N  0.510      SignalP-TM
ABC29704.1            0.114  30  0.113  23  0.151  17  0.116   0.115 N  0.570      SignalP-noTM
ABC29705.1            0.100  29  0.098  29  0.103   1  0.087   0.093 N  0.570      SignalP-noTM
ABC29706.1            0.101  42  0.105  52  0.118  45  0.088   0.097 N  0.570      SignalP-noTM
ABC29707.1            0.190  27  0.165  11  0.344   1  0.273   0.205 N  0.510      SignalP-TM
ABC29708.1            0.160  21  0.128  21  0.145  18  0.094   0.112 N  0.570      SignalP-noTM
ABC29709.1            0.101  40  0.104  54  0.133   4  0.101   0.103 N  0.570      SignalP-noTM
ABC29710.1            0.110  26  0.103  26  0.160   2  0.097   0.100 N  0.570      SignalP-noTM
ABC29711.1            0.248  33  0.197  33  0.198  13  0.144   0.177 N  0.510      SignalP-TM
ABC29712.1            0.108  48  0.121  12  0.173   8  0.148   0.133 N  0.570      SignalP-noTM
ABC29713.1            0.113  24  0.216  11  0.698   1  0.439   0.321 N  0.570      SignalP-noTM
ABC29714.1            0.755  22  0.842  22  0.969  17  0.935   0.886 Y  0.570      SignalP-noTM
ABC29715.1            0.277  30  0.470  30  0.928  28  0.748   0.600 Y  0.570      SignalP-noTM
ABC29716.1            0.306  45  0.308  45  0.564  29  0.351   0.324 N  0.510      SignalP-TM
ABC29717.1            0.597  26  0.660  20  0.887  17  0.787   0.719 Y  0.570      SignalP-noTM
ABC29718.1            0.155  33  0.201  11  0.524   2  0.414   0.279 N  0.510      SignalP-TM
ABC29719.1            0.160  42  0.187  42  0.410  41  0.154   0.171 N  0.570      SignalP-noTM
ABC29720.1            0.136  35  0.111  35  0.138  67  0.085   0.099 N  0.570      SignalP-noTM
ABC29721.1            0.113  28  0.132  44  0.230  39  0.112   0.123 N  0.570      SignalP-noTM
ABC29722.1            0.110  53  0.110  18  0.140  12  0.113   0.111 N  0.570      SignalP-noTM
ABC29723.1            0.108  15  0.181  15  0.424   1  0.315   0.244 N  0.570      SignalP-noTM
ABC29724.1            0.122  45  0.144  11  0.265   2  0.203   0.172 N  0.570      SignalP-noTM
ABC29725.1            0.140  26  0.149  26  0.250   3  0.171   0.159 N  0.570      SignalP-noTM
ABC29726.1            0.122  33  0.181  30  0.402  29  0.274   0.225 N  0.570      SignalP-noTM
ABC29727.1            0.245  33  0.195  33  0.346  12  0.220   0.207 N  0.570      SignalP-noTM
ABC29728.1            0.114  18  0.098  18  0.109  26  0.079   0.089 N  0.570      SignalP-noTM
ABC29729.1            0.111  49  0.103  28  0.127  21  0.101   0.102 N  0.570      SignalP-noTM
ABC29730.1            0.209  19  0.150  19  0.141   7  0.115   0.133 N  0.570      SignalP-noTM
ABC29731.1            0.102  33  0.100  14  0.117  10  0.099   0.099 N  0.570      SignalP-noTM
ABC29732.1            0.136  34  0.134  13  0.215   8  0.181   0.156 N  0.570      SignalP-noTM
ABC29733.1            0.110  33  0.113  33  0.138  25  0.107   0.110 N  0.570      SignalP-noTM
ABC29734.1            0.144  27  0.126  27  0.160  25  0.094   0.111 N  0.570      SignalP-noTM
ABC29735.1            0.113  42  0.101  65  0.105  69  0.084   0.093 N  0.570      SignalP-noTM
ABC29736.1            0.176  23  0.131  29  0.217  26  0.099   0.116 N  0.570      SignalP-noTM
ABC29737.1            0.132  45  0.148  11  0.275   4  0.223   0.183 N  0.570      SignalP-noTM
ABC29738.1            0.127  49  0.130  11  0.296   1  0.154   0.139 N  0.510      SignalP-TM
ABC29739.1            0.115  50  0.112  41  0.168  38  0.102   0.108 N  0.510      SignalP-TM
ABC29740.1            0.661  28  0.724  28  0.931  17  0.781   0.751 Y  0.570      SignalP-noTM
ABC29741.1            0.111  54  0.115  23  0.267  14  0.114   0.115 N  0.570      SignalP-noTM
ABC29742.1            0.149  19  0.112  37  0.123  50  0.078   0.096 N  0.570      SignalP-noTM
ABC29743.1            0.104  18  0.136  23  0.301  20  0.175   0.155 N  0.570      SignalP-noTM
ABC29744.1            0.118  21  0.127  21  0.175   8  0.136   0.131 N  0.570      SignalP-noTM
ABC29745.1            0.112  28  0.100  46  0.110  38  0.083   0.092 N  0.570      SignalP-noTM
ABC29746.1            0.117  42  0.114  11  0.180   1  0.127   0.120 N  0.570      SignalP-noTM
ABC29747.1            0.120  34  0.120  34  0.145  28  0.094   0.108 N  0.570      SignalP-noTM
ABC29748.1            0.144  29  0.164  29  0.378  27  0.181   0.172 N  0.570      SignalP-noTM
ABC29749.1            0.118  31  0.121  11  0.226   1  0.138   0.129 N  0.570      SignalP-noTM
ABC29750.1            0.841  26  0.885  26  0.985  17  0.940   0.911 Y  0.570      SignalP-noTM
ABC29751.1            0.206  23  0.326  23  0.835   1  0.573   0.442 N  0.570      SignalP-noTM
ABC29752.1            0.101  42  0.107  17  0.136   8  0.111   0.109 N  0.570      SignalP-noTM
ABC29753.1            0.104  35  0.105  22  0.126  20  0.101   0.104 N  0.510      SignalP-TM
ABC29754.1            0.601  34  0.721  34  0.963  27  0.679   0.702 Y  0.570      SignalP-noTM
ABC29755.1            0.109  41  0.135  11  0.286   1  0.166   0.150 N  0.570      SignalP-noTM
ABC29756.1            0.138  34  0.198  34  0.462  25  0.248   0.217 N  0.510      SignalP-TM
ABC29757.1            0.131  48  0.124  48  0.162  39  0.112   0.118 N  0.570      SignalP-noTM
ABC29758.1            0.104  35  0.113  50  0.145  46  0.101   0.108 N  0.570      SignalP-noTM
ABC29759.1            0.116  58  0.175  35  0.391  29  0.211   0.188 N  0.510      SignalP-TM
ABC29760.1            0.472  29  0.302  29  0.464  28  0.159   0.235 N  0.570      SignalP-noTM
ABC29761.1            0.113  20  0.106  39  0.133   2  0.098   0.102 N  0.570      SignalP-noTM
ABC29762.1            0.203  31  0.185  31  0.367   1  0.199   0.190 N  0.510      SignalP-TM
ABC29763.1            0.103  32  0.105  32  0.115  26  0.094   0.100 N  0.570      SignalP-noTM
ABC29764.1            0.137  20  0.105  20  0.120  32  0.072   0.092 N  0.510      SignalP-TM
ABC29765.1            0.152  46  0.258  46  0.589  44  0.258   0.258 N  0.570      SignalP-noTM
ABC29766.1            0.115  40  0.107  24  0.132  42  0.091   0.100 N  0.570      SignalP-noTM
ABC29767.1            0.101  35  0.107  58  0.143  11  0.103   0.105 N  0.570      SignalP-noTM
ABC29768.1            0.100  24  0.114  11  0.157  10  0.129   0.121 N  0.570      SignalP-noTM
ABC29769.1            0.130  51  0.121  14  0.182  13  0.151   0.135 N  0.570      SignalP-noTM
ABC29770.1            0.155  23  0.142  23  0.216   1  0.126   0.135 N  0.570      SignalP-noTM
ABC29771.1            0.100  34  0.107  38  0.127  28  0.097   0.102 N  0.570      SignalP-noTM
ABC29772.1            0.187  23  0.136  23  0.165  19  0.100   0.119 N  0.570      SignalP-noTM
ABC29773.1            0.113  26  0.123  11  0.271   1  0.138   0.128 N  0.510      SignalP-TM
ABC29774.1            0.620  22  0.703  22  0.900   1  0.822   0.759 Y  0.570      SignalP-noTM
ABC29775.1            0.101  49  0.104  65  0.121  53  0.089   0.097 N  0.570      SignalP-noTM
ABC29776.1            0.168  29  0.231  20  0.628   9  0.450   0.334 N  0.570      SignalP-noTM
ABC29777.1            0.122  31  0.154  11  0.397   2  0.224   0.180 N  0.510      SignalP-TM
ABC29778.1            0.104  27  0.142  11  0.261   6  0.212   0.175 N  0.570      SignalP-noTM
ABC29779.1            0.114  16  0.106  16  0.127   6  0.098   0.102 N  0.570      SignalP-noTM
ABC29780.1            0.129  18  0.136  18  0.237   1  0.158   0.144 N  0.510      SignalP-TM
ABC29781.1            0.119  23  0.132  23  0.253  19  0.145   0.138 N  0.570      SignalP-noTM
ABC29782.1            0.116  36  0.118  11  0.208   1  0.130   0.124 N  0.570      SignalP-noTM
ABC29783.1            0.776  22  0.801  22  0.917  18  0.838   0.819 Y  0.570      SignalP-noTM
ABC29784.1            0.736  31  0.852  31  0.996  24  0.931   0.889 Y  0.570      SignalP-noTM
ABC29785.1            0.640  23  0.765  23  0.951  13  0.902   0.829 Y  0.570      SignalP-noTM
ABC29786.1            0.190  28  0.228  28  0.410  10  0.328   0.265 N  0.510      SignalP-TM
ABC29787.1            0.138  31  0.179  31  0.421  30  0.201   0.187 N  0.510      SignalP-TM
ABC29788.1            0.400  22  0.568  22  0.914   6  0.840   0.695 Y  0.570      SignalP-noTM
ABC29789.1            0.128  60  0.115  60  0.150  50  0.104   0.110 N  0.570      SignalP-noTM
ABC29790.1            0.160  21  0.380  21  0.941  17  0.756   0.557 N  0.570      SignalP-noTM
ABC29791.1            0.100  36  0.102  36  0.122  30  0.087   0.095 N  0.570      SignalP-noTM
ABC29792.1            0.140  28  0.126  37  0.203   1  0.115   0.121 N  0.570      SignalP-noTM
ABC29793.1            0.386  28  0.570  28  0.927  17  0.826   0.690 Y  0.570      SignalP-noTM
ABC29794.1            0.119  27  0.171  16  0.383  10  0.291   0.228 N  0.570      SignalP-noTM
ABC29795.1            0.127  37  0.115  37  0.206  35  0.086   0.101 N  0.570      SignalP-noTM
ABC29796.1            0.121  25  0.142  11  0.279   2  0.196   0.167 N  0.570      SignalP-noTM
ABC29797.1            0.144  30  0.124  30  0.144   1  0.106   0.116 N  0.570      SignalP-noTM
ABC29798.1            0.100  33  0.107  16  0.132  14  0.115   0.111 N  0.570      SignalP-noTM
ABC29799.1            0.514  50  0.623  50  0.898  45  0.403   0.519 N  0.570      SignalP-noTM
ABC29800.1            0.111  22  0.153  11  0.364   1  0.218   0.184 N  0.570      SignalP-noTM
ABC29801.1            0.645  25  0.680  25  0.843  23  0.725   0.701 Y  0.570      SignalP-noTM
ABC29802.1            0.108  25  0.101  25  0.116  20  0.092   0.097 N  0.570      SignalP-noTM
ABC29803.1            0.218  27  0.408  18  0.890  16  0.772   0.579 Y  0.570      SignalP-noTM
ABC29804.1            0.670  26  0.762  26  0.973   8  0.911   0.832 Y  0.570      SignalP-noTM
ABC29805.1            0.119  30  0.178  11  0.390   2  0.332   0.235 N  0.510      SignalP-TM
ABC29806.1            0.538  24  0.673  24  0.952  17  0.878   0.770 Y  0.570      SignalP-noTM
ABC29807.1            0.206  21  0.403  21  0.901   1  0.822   0.600 Y  0.570      SignalP-noTM
ABC29808.1            0.168  30  0.280  30  0.796   2  0.584   0.423 N  0.570      SignalP-noTM
ABC29809.1            0.107  38  0.120  42  0.182   1  0.124   0.122 N  0.570      SignalP-noTM
ABC29810.1            0.255  31  0.244  31  0.331  22  0.225   0.237 N  0.510      SignalP-TM
ABC29811.1            0.144  38  0.122  38  0.165  34  0.105   0.114 N  0.570      SignalP-noTM
ABC29812.1            0.105  32  0.099  13  0.124   5  0.101   0.100 N  0.570      SignalP-noTM
ABC29813.1            0.117  25  0.110  25  0.156  21  0.103   0.106 N  0.570      SignalP-noTM
ABC29814.1            0.136  29  0.124  11  0.223   5  0.153   0.137 N  0.570      SignalP-noTM
ABC29815.1            0.104  26  0.109  18  0.148  11  0.114   0.111 N  0.570      SignalP-noTM
ABC29816.1            0.104  24  0.117  13  0.166   6  0.141   0.128 N  0.570      SignalP-noTM
ABC29817.1            0.181  23  0.232  23  0.425   1  0.280   0.254 N  0.570      SignalP-noTM
ABC29818.1            0.100  70  0.126  11  0.248   1  0.142   0.133 N  0.570      SignalP-noTM
ABC29819.1            0.827  27  0.867  27  0.973  12  0.935   0.899 Y  0.570      SignalP-noTM
ABC29820.1            0.123  17  0.130  17  0.178   8  0.138   0.134 N  0.570      SignalP-noTM
ABC29821.1            0.124  55  0.133  11  0.315   1  0.162   0.144 N  0.510      SignalP-TM
ABC29822.1            0.702  23  0.583  23  0.614  10  0.508   0.555 Y  0.510      SignalP-TM
ABC29823.1            0.105  47  0.115  47  0.141  40  0.103   0.109 N  0.570      SignalP-noTM
ABC29824.1            0.130  20  0.155  11  0.352   2  0.226   0.188 N  0.570      SignalP-noTM
ABC29825.1            0.122  26  0.107  11  0.149   1  0.111   0.109 N  0.570      SignalP-noTM
ABC29826.1            0.151  41  0.133  41  0.165  38  0.114   0.126 N  0.510      SignalP-TM
ABC29827.1            0.105  40  0.108  49  0.130  34  0.099   0.104 N  0.570      SignalP-noTM
ABC29828.1            0.119  63  0.107  13  0.143   9  0.116   0.110 N  0.510      SignalP-TM
ABC29829.1            0.126  27  0.105  48  0.123  44  0.088   0.097 N  0.570      SignalP-noTM
ABC29830.1            0.136  29  0.187  23  0.405  21  0.281   0.231 N  0.570      SignalP-noTM
ABC29831.1            0.823  23  0.868  23  0.952  19  0.918   0.892 Y  0.570      SignalP-noTM
ABC29832.1            0.140  30  0.169  14  0.345  11  0.290   0.226 N  0.570      SignalP-noTM
ABC29833.1            0.110  19  0.109  11  0.134   7  0.124   0.116 N  0.570      SignalP-noTM
ABC29834.1            0.163  18  0.326  18  0.712  12  0.649   0.478 N  0.570      SignalP-noTM
ABC29835.1            0.119  24  0.156  11  0.352  14  0.238   0.195 N  0.570      SignalP-noTM
ABC29836.1            0.130  64  0.136  20  0.223  18  0.178   0.151 N  0.510      SignalP-TM
ABC29837.1            0.116  68  0.115  43  0.145  40  0.106   0.111 N  0.570      SignalP-noTM
ABC29838.1            0.784  28  0.836  28  0.968  15  0.891   0.861 Y  0.570      SignalP-noTM
ABC29839.1            0.136  35  0.108  35  0.145   7  0.092   0.100 N  0.570      SignalP-noTM
ABC29840.1            0.144  59  0.191  26  0.468   2  0.302   0.243 N  0.570      SignalP-noTM
ABC29841.1            0.281  21  0.295  21  0.484   1  0.310   0.302 N  0.570      SignalP-noTM
ABC29842.1            0.119   8  0.106  55  0.133   6  0.091   0.099 N  0.570      SignalP-noTM
ABC29843.1            0.220  25  0.237  25  0.377  23  0.268   0.252 N  0.570      SignalP-noTM
ABC29844.1            0.110  48  0.112  13  0.155   5  0.126   0.119 N  0.570      SignalP-noTM
ABC29845.1            0.114  38  0.134  11  0.278   1  0.172   0.148 N  0.510      SignalP-TM
ABC29846.1            0.222  63  0.143  63  0.159  42  0.094   0.120 N  0.570      SignalP-noTM
ABC29847.1            0.176  28  0.184  21  0.290  13  0.180   0.182 N  0.570      SignalP-noTM
ABC29848.1            0.169  25  0.197  25  0.362  22  0.229   0.208 N  0.510      SignalP-TM
ABC29849.1            0.598  18  0.356  18  0.349  15  0.222   0.306 N  0.510      SignalP-TM
ABC29850.1            0.148  42  0.141  11  0.277   4  0.195   0.166 N  0.570      SignalP-noTM
ABC29851.1            0.149  23  0.160  11  0.336   2  0.253   0.203 N  0.570      SignalP-noTM
ABC29852.1            0.166  47  0.156  11  0.340   2  0.247   0.190 N  0.510      SignalP-TM
ABC29853.1            0.109  68  0.107  47  0.135   9  0.103   0.105 N  0.570      SignalP-noTM
ABC29854.1            0.859  26  0.905  26  0.979  12  0.947   0.925 Y  0.570      SignalP-noTM
ABC29855.1            0.113  27  0.125  11  0.179   4  0.160   0.141 N  0.570      SignalP-noTM
ABC29856.1            0.258  27  0.169  27  0.243  13  0.150   0.162 N  0.510      SignalP-TM
ABC29857.1            0.661  26  0.730  26  0.967  19  0.864   0.793 Y  0.570      SignalP-noTM
ABC29858.1            0.119  40  0.109  40  0.141  26  0.089   0.100 N  0.570      SignalP-noTM
ABC29859.1            0.120  52  0.109  52  0.137  10  0.099   0.104 N  0.570      SignalP-noTM
ABC29860.1            0.100  30  0.105  27  0.120  15  0.084   0.095 N  0.570      SignalP-noTM
ABC29861.1            0.104  39  0.102  65  0.120   1  0.094   0.098 N  0.570      SignalP-noTM
ABC29862.1            0.116  33  0.138  22  0.275  14  0.165   0.151 N  0.570      SignalP-noTM
ABC29863.1            0.117  27  0.102  27  0.106  29  0.079   0.091 N  0.570      SignalP-noTM
ABC29864.1            0.106  11  0.101  62  0.106  41  0.080   0.091 N  0.570      SignalP-noTM
ABC29865.1            0.106  24  0.101  70  0.111  69  0.091   0.097 N  0.570      SignalP-noTM
ABC29866.1            0.119  30  0.151  12  0.273  11  0.230   0.188 N  0.570      SignalP-noTM
ABC29867.1            0.101  44  0.118  22  0.170  13  0.127   0.123 N  0.570      SignalP-noTM
ABC29868.1            0.119  26  0.122  11  0.169   6  0.148   0.134 N  0.570      SignalP-noTM
ABC29869.1            0.681  35  0.786  35  0.961  23  0.823   0.803 Y  0.570      SignalP-noTM
ABC29870.1            0.856  23  0.884  23  0.958  20  0.911   0.897 Y  0.570      SignalP-noTM
ABC29871.1            0.182  56  0.116  56  0.115  23  0.084   0.101 N  0.570      SignalP-noTM
ABC29872.1            0.102  64  0.107  12  0.151   4  0.115   0.111 N  0.570      SignalP-noTM
ABC29873.1            0.107  21  0.127  11  0.220   1  0.152   0.139 N  0.570      SignalP-noTM
ABC29874.1            0.130  11  0.119  11  0.251  10  0.114   0.117 N  0.570      SignalP-noTM
ABC29875.1            0.105  19  0.174  11  0.376   1  0.296   0.232 N  0.570      SignalP-noTM
ABC29876.1            0.344  48  0.366  48  0.538  31  0.291   0.338 N  0.510      SignalP-TM
ABC29877.1            0.122  59  0.137  11  0.236   5  0.190   0.162 N  0.570      SignalP-noTM
ABC29878.1            0.131  28  0.217  24  0.460  19  0.348   0.265 N  0.510      SignalP-TM
ABC29879.1            0.100  19  0.108  31  0.126   1  0.111   0.109 N  0.570      SignalP-noTM
ABC29880.1            0.563  29  0.700  29  0.982  18  0.901   0.794 Y  0.570      SignalP-noTM
ABC29881.1            0.586  25  0.708  25  0.961  20  0.857   0.778 Y  0.570      SignalP-noTM
ABC29882.1            0.125  40  0.096  40  0.098  70  0.075   0.086 N  0.570      SignalP-noTM
ABC29883.1            0.129  23  0.138  11  0.223   3  0.195   0.165 N  0.570      SignalP-noTM
ABC29884.1            0.120  19  0.120  11  0.279   1  0.126   0.123 N  0.570      SignalP-noTM
ABC29885.1            0.165  20  0.323  20  0.696  17  0.552   0.431 N  0.570      SignalP-noTM
ABC29886.1            0.151  24  0.204  24  0.459  12  0.284   0.242 N  0.570      SignalP-noTM
ABC29887.1            0.112  64  0.105  33  0.145   1  0.101   0.103 N  0.570      SignalP-noTM
ABC29888.1            0.340  33  0.187  33  0.193   1  0.128   0.159 N  0.570      SignalP-noTM
ABC29889.1            0.120  23  0.120  64  0.152  60  0.095   0.111 N  0.510      SignalP-TM
ABC29890.1            0.117  33  0.139  33  0.287  28  0.128   0.135 N  0.510      SignalP-TM
ABC29891.1            0.401  26  0.576  26  0.974  13  0.890   0.723 Y  0.570      SignalP-noTM
ABC29892.1            0.112  22  0.103  22  0.133   1  0.095   0.099 N  0.570      SignalP-noTM
ABC29893.1            0.157   8  0.114  32  0.155  26  0.112   0.113 N  0.570      SignalP-noTM
ABC29894.1            0.186  28  0.139  45  0.208  42  0.095   0.118 N  0.570      SignalP-noTM
ABC29895.1            0.135  48  0.113  48  0.166   1  0.095   0.105 N  0.570      SignalP-noTM
ABC29896.1            0.108  26  0.122  11  0.195   1  0.144   0.132 N  0.570      SignalP-noTM
ABC29897.1            0.120  20  0.119  40  0.213   1  0.108   0.115 N  0.510      SignalP-TM
ABC29898.1            0.194  32  0.154  32  0.252   1  0.139   0.147 N  0.570      SignalP-noTM
ABC29899.1            0.119  53  0.153  22  0.279   9  0.228   0.181 N  0.510      SignalP-TM
ABC29900.1            0.224  27  0.419  27  0.956   8  0.864   0.628 Y  0.570      SignalP-noTM
ABC29901.1            0.183  22  0.398  22  0.953   1  0.892   0.630 Y  0.570      SignalP-noTM
ABC29902.1            0.482  21  0.642  21  0.933   3  0.876   0.752 Y  0.570      SignalP-noTM
ABC29903.1            0.293  30  0.188  30  0.219   4  0.134   0.163 N  0.570      SignalP-noTM
ABC29904.1            0.314  31  0.188  31  0.170  10  0.122   0.157 N  0.570      SignalP-noTM
ABC29905.1            0.275  26  0.357  26  0.838  15  0.550   0.448 N  0.570      SignalP-noTM
ABC29906.1            0.119  33  0.107  55  0.135  44  0.089   0.099 N  0.570      SignalP-noTM
ABC29907.1            0.203  21  0.369  21  0.820  17  0.645   0.499 N  0.570      SignalP-noTM
ABC29908.1            0.109  21  0.165  11  0.350   1  0.270   0.214 N  0.570      SignalP-noTM
ABC29909.1            0.111  62  0.116  11  0.224   2  0.131   0.121 N  0.510      SignalP-TM
ABC29910.1            0.109  35  0.117  56  0.212  49  0.116   0.116 N  0.570      SignalP-noTM
ABC29911.1            0.164  22  0.229  22  0.471   1  0.327   0.265 N  0.510      SignalP-TM
ABC29912.1            0.100  29  0.161  24  0.342  13  0.244   0.192 N  0.510      SignalP-TM
ABC29913.1            0.139  21  0.192  21  0.501   1  0.305   0.245 N  0.570      SignalP-noTM
ABC29914.1            0.146  41  0.121  41  0.128   1  0.099   0.111 N  0.570      SignalP-noTM
ABC29915.1            0.130  40  0.139  12  0.215   3  0.155   0.147 N  0.570      SignalP-noTM
ABC29916.1            0.101  20  0.104  26  0.120  20  0.090   0.097 N  0.570      SignalP-noTM
ABC29917.1            0.105  28  0.111  17  0.145   5  0.114   0.113 N  0.570      SignalP-noTM
ABC29918.1            0.177  35  0.122  35  0.125  47  0.069   0.097 N  0.570      SignalP-noTM
ABC29919.1            0.107   5  0.102  70  0.109  70  0.089   0.096 N  0.570      SignalP-noTM
ABC29920.1            0.343  30  0.226  30  0.268  27  0.129   0.181 N  0.570      SignalP-noTM
ABC29921.1            0.332  37  0.252  37  0.422  34  0.155   0.206 N  0.570      SignalP-noTM
ABC29922.1            0.120  36  0.131  36  0.182  26  0.123   0.127 N  0.570      SignalP-noTM
ABC29923.1            0.115  35  0.112  35  0.129  33  0.093   0.103 N  0.570      SignalP-noTM
ABC29924.1            0.115  32  0.113  32  0.146   6  0.111   0.112 N  0.570      SignalP-noTM
ABC29925.1            0.116  59  0.103  30  0.132  26  0.094   0.099 N  0.570      SignalP-noTM
ABC29926.1            0.131  43  0.113  43  0.138  42  0.099   0.106 N  0.570      SignalP-noTM
ABC29927.1            0.851  31  0.825  31  0.963  18  0.868   0.845 Y  0.570      SignalP-noTM
ABC29928.1            0.228  26  0.165  26  0.259   2  0.140   0.153 N  0.570      SignalP-noTM
ABC29929.1            0.130  22  0.133  30  0.216  26  0.118   0.128 N  0.510      SignalP-TM
ABC29930.1            0.125  23  0.137  23  0.193  15  0.142   0.139 N  0.570      SignalP-noTM
ABC29931.1            0.140  30  0.138  11  0.232   4  0.195   0.165 N  0.570      SignalP-noTM
ABC29932.1            0.684  27  0.794  27  0.968  17  0.899   0.843 Y  0.570      SignalP-noTM
ABC29933.1            0.110  26  0.122  42  0.199  39  0.126   0.124 N  0.570      SignalP-noTM
ABC29934.1            0.668  23  0.743  23  0.942   2  0.860   0.798 Y  0.570      SignalP-noTM
ABC29935.1            0.103  18  0.162  11  0.464   1  0.238   0.190 N  0.510      SignalP-TM
ABC29936.1            0.669  23  0.681  23  0.844  21  0.708   0.694 Y  0.570      SignalP-noTM
ABC29937.1            0.112  53  0.118  28  0.176   8  0.132   0.124 N  0.570      SignalP-noTM
ABC29938.1            0.141  62  0.130  11  0.284   2  0.161   0.145 N  0.570      SignalP-noTM
ABC29939.1            0.597  22  0.726  22  0.920  15  0.877   0.797 Y  0.570      SignalP-noTM
ABC29940.1            0.684  42  0.706  42  0.947  25  0.710   0.708 Y  0.570      SignalP-noTM
ABC29941.1            0.172  28  0.151  28  0.262  26  0.124   0.138 N  0.570      SignalP-noTM
ABC29942.1            0.120  21  0.166  11  0.432   2  0.250   0.206 N  0.570      SignalP-noTM
ABC29943.1            0.119  40  0.152  19  0.276  11  0.211   0.180 N  0.570      SignalP-noTM
ABC29944.1            0.122  62  0.117  15  0.180   6  0.131   0.123 N  0.570      SignalP-noTM
ABC29945.1            0.108  34  0.152  11  0.313   3  0.226   0.187 N  0.570      SignalP-noTM
ABC29946.1            0.117  44  0.109  20  0.118  17  0.106   0.108 N  0.570      SignalP-noTM
ABC29947.1            0.142  25  0.183  25  0.317   2  0.239   0.210 N  0.570      SignalP-noTM
ABC29948.1            0.133  56  0.115  56  0.134  54  0.092   0.104 N  0.570      SignalP-noTM
ABC29949.1            0.265  24  0.268  24  0.502  19  0.250   0.259 N  0.570      SignalP-noTM
ABC29950.1            0.105  16  0.107  53  0.129  48  0.093   0.100 N  0.570      SignalP-noTM
ABC29951.1            0.137  47  0.121  11  0.168   1  0.149   0.134 N  0.570      SignalP-noTM
ABC29952.1            0.135  45  0.160  45  0.281  44  0.140   0.151 N  0.570      SignalP-noTM
ABC29953.1            0.412  22  0.219  22  0.263  50  0.117   0.171 N  0.570      SignalP-noTM
ABC29954.1            0.202  40  0.228  40  0.482  39  0.186   0.208 N  0.570      SignalP-noTM
ABC29955.1            0.737  25  0.662  25  0.828   1  0.681   0.671 Y  0.570      SignalP-noTM
ABC29956.1            0.122  53  0.145  11  0.244   3  0.204   0.173 N  0.570      SignalP-noTM
ABC29957.1            0.172  25  0.126  25  0.178   4  0.101   0.114 N  0.570      SignalP-noTM
ABC29958.1            0.139  23  0.125  12  0.198   9  0.161   0.142 N  0.570      SignalP-noTM
ABC29959.1            0.128  41  0.155  15  0.296  12  0.237   0.193 N  0.570      SignalP-noTM
ABC29960.1            0.117  34  0.140  11  0.249   5  0.199   0.168 N  0.570      SignalP-noTM
ABC29961.1            0.142  33  0.139  33  0.221   9  0.139   0.139 N  0.570      SignalP-noTM
ABC29962.1            0.111  23  0.167  23  0.309  19  0.221   0.193 N  0.570      SignalP-noTM
ABC29963.1            0.135  29  0.171  14  0.344   5  0.277   0.221 N  0.570      SignalP-noTM
ABC29964.1            0.385  33  0.373  33  0.603  30  0.347   0.361 N  0.570      SignalP-noTM
ABC29965.1            0.101  59  0.107  22  0.137  15  0.102   0.104 N  0.570      SignalP-noTM
ABC29966.1            0.119  68  0.111  49  0.148  39  0.108   0.109 N  0.570      SignalP-noTM
ABC29967.1            0.116  39  0.119  39  0.172  31  0.107   0.113 N  0.570      SignalP-noTM
ABC29968.1            0.131  39  0.112  39  0.111  36  0.085   0.100 N  0.570      SignalP-noTM
ABC29969.1            0.463  19  0.371  19  0.458  16  0.266   0.321 N  0.570      SignalP-noTM
ABC29970.1            0.231  20  0.142  20  0.138  29  0.093   0.119 N  0.570      SignalP-noTM
ABC29971.1            0.154  62  0.146  62  0.198   1  0.123   0.137 N  0.510      SignalP-TM
ABC29972.1            0.106  28  0.136  11  0.284   1  0.173   0.153 N  0.570      SignalP-noTM
ABC29973.1            0.243  34  0.203  34  0.302  33  0.170   0.188 N  0.570      SignalP-noTM
ABC29974.1            0.130  60  0.111  66  0.158  59  0.081   0.100 N  0.510      SignalP-TM
ABC29975.1            0.337  41  0.254  41  0.324  27  0.195   0.232 N  0.510      SignalP-TM
ABC29976.1            0.105  53  0.104  39  0.149  28  0.099   0.102 N  0.570      SignalP-noTM
ABC29977.1            0.142  52  0.110  52  0.124  12  0.087   0.100 N  0.570      SignalP-noTM
ABC29978.1            0.113  29  0.101  61  0.155   2  0.093   0.097 N  0.570      SignalP-noTM
ABC29979.1            0.193  30  0.145  30  0.143  24  0.095   0.122 N  0.570      SignalP-noTM
ABC29980.1            0.127  47  0.141  13  0.242  26  0.202   0.163 N  0.510      SignalP-TM
ABC29981.1            0.102  29  0.107  37  0.135   2  0.098   0.103 N  0.570      SignalP-noTM
ABC29982.1            0.109  69  0.121  17  0.181   9  0.136   0.128 N  0.570      SignalP-noTM
ABC29983.1            0.684  23  0.722  23  0.928  20  0.781   0.750 Y  0.570      SignalP-noTM
ABC29984.1            0.151  24  0.137  11  0.222   1  0.185   0.160 N  0.570      SignalP-noTM
ABC29985.1            0.105  61  0.099  61  0.116  53  0.084   0.092 N  0.570      SignalP-noTM
ABC29986.1            0.120  60  0.164  53  0.325  49  0.155   0.160 N  0.570      SignalP-noTM
ABC29987.1            0.562  24  0.661  24  0.950   3  0.847   0.749 Y  0.570      SignalP-noTM
ABC29988.1            0.216  21  0.411  21  0.905  20  0.800   0.594 Y  0.570      SignalP-noTM
ABC29989.1            0.689  26  0.775  26  0.944  14  0.895   0.832 Y  0.570      SignalP-noTM
ABC29990.1            0.738  23  0.794  23  0.949   9  0.894   0.841 Y  0.570      SignalP-noTM
ABC29991.1            0.174  47  0.176  47  0.239  44  0.120   0.150 N  0.570      SignalP-noTM
ABC29992.1            0.172  62  0.120  62  0.125  19  0.085   0.103 N  0.570      SignalP-noTM
ABC29993.1            0.107  10  0.110  63  0.143   1  0.107   0.108 N  0.570      SignalP-noTM
ABC29994.1            0.134  35  0.110  35  0.106  56  0.084   0.098 N  0.570      SignalP-noTM
ABC29995.1            0.184  46  0.162  16  0.277  43  0.166   0.164 N  0.570      SignalP-noTM
ABC29996.1            0.113  25  0.100  25  0.106  24  0.085   0.093 N  0.570      SignalP-noTM
ABC29997.1            0.182  23  0.182  23  0.225  18  0.166   0.175 N  0.570      SignalP-noTM
ABC29998.1            0.110  55  0.110  55  0.123  54  0.098   0.104 N  0.570      SignalP-noTM
ABC29999.1            0.219  21  0.138  21  0.111  18  0.086   0.114 N  0.570      SignalP-noTM
ABC30000.1            0.666  22  0.766  22  0.960  17  0.891   0.825 Y  0.570      SignalP-noTM
ABC30001.1            0.159  18  0.183  18  0.294   1  0.224   0.202 N  0.570      SignalP-noTM
ABC30002.1            0.141  18  0.140  18  0.295   1  0.153   0.146 N  0.570      SignalP-noTM
ABC30003.1            0.104  51  0.105  51  0.142  49  0.102   0.103 N  0.570      SignalP-noTM
ABC30004.1            0.107  17  0.105  30  0.119  24  0.089   0.097 N  0.570      SignalP-noTM
ABC30005.1            0.137  23  0.130  34  0.168  26  0.102   0.117 N  0.570      SignalP-noTM
ABC30006.1            0.146  20  0.126  20  0.130   1  0.110   0.118 N  0.570      SignalP-noTM
ABC30007.1            0.111  36  0.186  11  0.410   1  0.358   0.250 N  0.510      SignalP-TM
ABC30008.1            0.212  36  0.170  36  0.292  35  0.138   0.155 N  0.570      SignalP-noTM
ABC30009.1            0.172  58  0.108  11  0.144   3  0.119   0.113 N  0.570      SignalP-noTM
ABC30010.1            0.115  30  0.115  11  0.179   3  0.128   0.121 N  0.570      SignalP-noTM
ABC30011.1            0.103  21  0.105  69  0.125  22  0.098   0.102 N  0.570      SignalP-noTM
ABC30012.1            0.133  22  0.114  22  0.180  21  0.102   0.108 N  0.570      SignalP-noTM
ABC30013.1            0.119  56  0.111  24  0.120  20  0.093   0.103 N  0.570      SignalP-noTM
ABC30014.1            0.154  45  0.147  11  0.316   2  0.212   0.178 N  0.570      SignalP-noTM
ABC30015.1            0.205  34  0.174  34  0.323   4  0.209   0.190 N  0.570      SignalP-noTM
ABC30016.1            0.107  26  0.108  16  0.152   6  0.115   0.111 N  0.570      SignalP-noTM
ABC30017.1            0.120  61  0.138  33  0.230  27  0.154   0.145 N  0.570      SignalP-noTM
ABC30018.1            0.119  14  0.102  70  0.112  69  0.086   0.094 N  0.570      SignalP-noTM
ABC30019.1            0.146  44  0.100  11  0.128   3  0.109   0.103 N  0.510      SignalP-TM
ABC30020.1            0.155  23  0.164  32  0.282  31  0.172   0.167 N  0.510      SignalP-TM
ABC30021.1            0.251  29  0.139  29  0.177  35  0.089   0.121 N  0.510      SignalP-TM
ABC30022.1            0.186  26  0.127  26  0.170   3  0.105   0.119 N  0.510      SignalP-TM
ABC30023.1            0.129  18  0.187  18  0.497   1  0.308   0.244 N  0.570      SignalP-noTM
ABC30024.1            0.100  67  0.105  63  0.116  56  0.087   0.097 N  0.570      SignalP-noTM
ABC30025.1            0.250  41  0.162  41  0.193  10  0.110   0.137 N  0.570      SignalP-noTM
ABC30026.1            0.145  27  0.128  12  0.252   3  0.166   0.146 N  0.570      SignalP-noTM
ABC30027.1            0.114  23  0.113  23  0.131  15  0.102   0.108 N  0.570      SignalP-noTM
ABC30028.1            0.121  34  0.193  11  0.496   3  0.372   0.277 N  0.570      SignalP-noTM
ABC30029.1            0.301  52  0.203  52  0.294  49  0.111   0.160 N  0.570      SignalP-noTM
ABC30030.1            0.106  23  0.104  11  0.126   1  0.113   0.107 N  0.510      SignalP-TM
ABC30031.1            0.190  56  0.170  56  0.243  15  0.143   0.158 N  0.570      SignalP-noTM
ABC30032.1            0.118  18  0.107  30  0.131  21  0.090   0.099 N  0.570      SignalP-noTM
ABC30033.1            0.119  34  0.104  34  0.123   3  0.092   0.098 N  0.570      SignalP-noTM
ABC30034.1            0.270  49  0.147  49  0.127  15  0.091   0.121 N  0.570      SignalP-noTM
ABC30035.1            0.145  27  0.158  27  0.294  25  0.168   0.162 N  0.570      SignalP-noTM
ABC30036.1            0.131  36  0.133  26  0.215  21  0.151   0.141 N  0.570      SignalP-noTM
ABC30037.1            0.136  29  0.163  29  0.272  21  0.175   0.169 N  0.570      SignalP-noTM
ABC30038.1            0.137  26  0.124  26  0.225  25  0.115   0.120 N  0.570      SignalP-noTM
ABC30039.1            0.113  39  0.120  39  0.156  31  0.095   0.108 N  0.570      SignalP-noTM
ABC30040.1            0.171  36  0.137  36  0.149  18  0.109   0.127 N  0.510      SignalP-TM
ABC30041.1            0.132  46  0.143  46  0.282  26  0.152   0.147 N  0.570      SignalP-noTM
ABC30042.1            0.112  21  0.125  24  0.199   1  0.141   0.132 N  0.570      SignalP-noTM
ABC30043.1            0.102  48  0.115  47  0.146  38  0.107   0.111 N  0.570      SignalP-noTM
ABC30044.1            0.121  32  0.111  41  0.136  40  0.102   0.107 N  0.570      SignalP-noTM
ABC30045.1            0.105  35  0.099  35  0.111  29  0.080   0.092 N  0.510      SignalP-TM
ABC30046.1            0.100  51  0.101  51  0.116  46  0.086   0.094 N  0.570      SignalP-noTM
ABC30047.1            0.156  23  0.147  11  0.264   3  0.222   0.182 N  0.570      SignalP-noTM
ABC30048.1            0.110  33  0.117  33  0.193  26  0.111   0.114 N  0.570      SignalP-noTM
ABC30049.1            0.113  44  0.114  14  0.172   4  0.128   0.120 N  0.570      SignalP-noTM
ABC30050.1            0.129  36  0.112  36  0.145   3  0.105   0.109 N  0.570      SignalP-noTM
ABC30051.1            0.765  25  0.783  25  0.940   8  0.863   0.821 Y  0.570      SignalP-noTM
ABC30052.1            0.169  22  0.210  11  0.641   1  0.433   0.293 N  0.510      SignalP-TM
ABC30053.1            0.136  18  0.183  12  0.445   4  0.283   0.220 N  0.510      SignalP-TM
ABC30054.1            0.106  59  0.109  16  0.160   7  0.121   0.115 N  0.570      SignalP-noTM
ABC30055.1            0.234  20  0.155  20  0.119  13  0.100   0.129 N  0.570      SignalP-noTM
ABC30056.1            0.121  28  0.108  28  0.142  24  0.084   0.097 N  0.570      SignalP-noTM
ABC30057.1            0.187  56  0.147  56  0.223   4  0.146   0.146 N  0.570      SignalP-noTM
ABC30058.1            0.837  30  0.816  30  0.978  11  0.884   0.848 Y  0.570      SignalP-noTM
ABC30059.1            0.104  31  0.153  11  0.276   5  0.228   0.188 N  0.570      SignalP-noTM
ABC30060.1            0.856  21  0.869  21  0.949  20  0.876   0.872 Y  0.570      SignalP-noTM
ABC30061.1            0.760  21  0.859  21  0.987  17  0.963   0.908 Y  0.570      SignalP-noTM
ABC30062.1            0.117  19  0.115  19  0.149  12  0.110   0.113 N  0.570      SignalP-noTM
ABC30063.1            0.409  24  0.545  24  0.950   3  0.823   0.676 Y  0.570      SignalP-noTM
ABC30064.1            0.103  42  0.108  42  0.166   7  0.105   0.106 N  0.570      SignalP-noTM
ABC30065.1            0.103  22  0.107  42  0.125  39  0.091   0.100 N  0.570      SignalP-noTM
ABC30066.1            0.127  52  0.121  52  0.154   1  0.106   0.114 N  0.570      SignalP-noTM
ABC30067.1            0.537  27  0.642  27  0.935  19  0.825   0.728 Y  0.570      SignalP-noTM
ABC30068.1            0.113  23  0.112  23  0.125   1  0.101   0.107 N  0.570      SignalP-noTM
ABC30069.1            0.100  60  0.108  56  0.140   1  0.104   0.106 N  0.570      SignalP-noTM
ABC30070.1            0.227  20  0.192  20  0.352  33  0.157   0.175 N  0.570      SignalP-noTM
ABC30071.1            0.114  17  0.103  28  0.133  51  0.086   0.095 N  0.570      SignalP-noTM
ABC30072.1            0.104  32  0.101  32  0.108  26  0.083   0.092 N  0.570      SignalP-noTM
ABC30073.1            0.110  27  0.120  27  0.181   1  0.122   0.121 N  0.570      SignalP-noTM
ABC30074.1            0.135  14  0.151  14  0.222  13  0.171   0.160 N  0.570      SignalP-noTM
ABC30075.1            0.123  20  0.155  38  0.253  33  0.192   0.172 N  0.570      SignalP-noTM
ABC30076.1            0.220  32  0.292  32  0.553  16  0.432   0.344 N  0.510      SignalP-TM
ABC30077.1            0.250  39  0.211  39  0.421  32  0.175   0.194 N  0.570      SignalP-noTM
ABC30078.1            0.161  51  0.144  26  0.240  36  0.150   0.147 N  0.570      SignalP-noTM
ABC30079.1            0.112  12  0.121  48  0.168  46  0.103   0.112 N  0.570      SignalP-noTM
ABC30080.1            0.100  22  0.094  33  0.096  23  0.084   0.089 N  0.570      SignalP-noTM
ABC30081.1            0.220  63  0.142  63  0.156   1  0.094   0.120 N  0.570      SignalP-noTM
ABC30082.1            0.110  26  0.098  44  0.103  56  0.082   0.090 N  0.570      SignalP-noTM
ABC30083.1            0.116  60  0.110  33  0.126  29  0.103   0.107 N  0.570      SignalP-noTM
ABC30084.1            0.136  31  0.120  11  0.202   2  0.137   0.128 N  0.570      SignalP-noTM
ABC30085.1            0.116  26  0.108  41  0.121  38  0.092   0.101 N  0.570      SignalP-noTM
ABC30086.1            0.114  33  0.107  11  0.159   1  0.107   0.107 N  0.570      SignalP-noTM
ABC30087.1            0.108  21  0.117  11  0.235   1  0.122   0.119 N  0.570      SignalP-noTM
ABC30088.1            0.601  29  0.624  29  0.887  20  0.735   0.676 Y  0.570      SignalP-noTM
ABC30089.1            0.675  23  0.775  23  0.926  11  0.892   0.830 Y  0.570      SignalP-noTM
ABC30090.1            0.826  21  0.846  21  0.926  17  0.860   0.853 Y  0.570      SignalP-noTM
ABC30091.1            0.129  35  0.131  18  0.248  12  0.159   0.144 N  0.570      SignalP-noTM
ABC30092.1            0.141  58  0.160  12  0.333   3  0.247   0.192 N  0.510      SignalP-TM
ABC30093.1            0.127  35  0.157  21  0.262  33  0.198   0.176 N  0.570      SignalP-noTM
ABC30094.1            0.148  32  0.367  21  0.953  17  0.917   0.626 Y  0.570      SignalP-noTM
ABC30095.1            0.132  65  0.129  11  0.275   1  0.150   0.139 N  0.570      SignalP-noTM
ABC30096.1            0.531  18  0.390  18  0.501   1  0.325   0.366 N  0.510      SignalP-TM
ABC30097.1            0.173  26  0.148  26  0.156  25  0.112   0.131 N  0.570      SignalP-noTM
ABC30098.1            0.131  30  0.117  30  0.216   2  0.115   0.116 N  0.570      SignalP-noTM
ABC30099.1            0.102  67  0.106  67  0.134   8  0.099   0.103 N  0.570      SignalP-noTM
ABC30100.1            0.124  18  0.129  18  0.148  14  0.117   0.123 N  0.570      SignalP-noTM
ABC30101.1            0.117  21  0.123  26  0.183  24  0.121   0.122 N  0.570      SignalP-noTM
ABC30102.1            0.132  56  0.154  11  0.321   2  0.230   0.189 N  0.570      SignalP-noTM
ABC30103.1            0.102   8  0.117  11  0.185   1  0.130   0.123 N  0.570      SignalP-noTM
ABC30104.1            0.126  27  0.105  51  0.124  42  0.089   0.098 N  0.570      SignalP-noTM
ABC30105.1            0.166  47  0.193  11  0.508   3  0.375   0.278 N  0.570      SignalP-noTM
ABC30106.1            0.169  30  0.171  30  0.297  27  0.192   0.181 N  0.570      SignalP-noTM
ABC30107.1            0.454  26  0.576  26  0.961   9  0.829   0.694 Y  0.570      SignalP-noTM
ABC30108.1            0.212  21  0.383  21  0.914   1  0.733   0.547 N  0.570      SignalP-noTM
ABC30109.1            0.230  27  0.181  27  0.288  40  0.121   0.153 N  0.570      SignalP-noTM
ABC30110.1            0.141  22  0.179  11  0.517   1  0.294   0.222 N  0.510      SignalP-TM
ABC30111.1            0.629  33  0.501  33  0.558  30  0.293   0.424 N  0.510      SignalP-TM
ABC30112.1            0.631  19  0.763  19  0.955  16  0.916   0.835 Y  0.570      SignalP-noTM
ABC30113.1            0.123  45  0.196  21  0.503  10  0.342   0.250 N  0.510      SignalP-TM
ABC30114.1            0.111  24  0.102  63  0.115  49  0.090   0.097 N  0.570      SignalP-noTM
ABC30115.1            0.206  23  0.164  23  0.186   3  0.135   0.150 N  0.570      SignalP-noTM
ABC30116.1            0.122  67  0.122  29  0.160  26  0.114   0.118 N  0.570      SignalP-noTM
ABC30117.1            0.208  29  0.346  29  0.775   6  0.639   0.484 N  0.570      SignalP-noTM
ABC30118.1            0.475  20  0.509  20  0.655  18  0.528   0.516 Y  0.510      SignalP-TM
ABC30119.1            0.119  39  0.156  12  0.308   7  0.258   0.194 N  0.510      SignalP-TM
ABC30120.1            0.171  43  0.147  14  0.244   6  0.221   0.174 N  0.510      SignalP-TM
ABC30121.1            0.181  21  0.150  21  0.315   1  0.146   0.148 N  0.570      SignalP-noTM
ABC30122.1            0.109  20  0.130  11  0.256   1  0.154   0.141 N  0.570      SignalP-noTM
ABC30123.1            0.687  24  0.762  24  0.932  20  0.839   0.798 Y  0.570      SignalP-noTM
ABC30124.1            0.117  36  0.176  36  0.339  39  0.189   0.182 N  0.570      SignalP-noTM
ABC30125.1            0.267  21  0.501  21  0.961  19  0.932   0.704 Y  0.570      SignalP-noTM
ABC30126.1            0.806  26  0.787  26  0.904  15  0.803   0.795 Y  0.570      SignalP-noTM
ABC30127.1            0.161  27  0.359  23  0.966  17  0.892   0.610 Y  0.570      SignalP-noTM
ABC30128.1            0.458  28  0.624  28  0.965  17  0.871   0.740 Y  0.570      SignalP-noTM
ABC30129.1            0.255  35  0.376  29  0.844  28  0.643   0.502 N  0.570      SignalP-noTM
ABC30130.1            0.144  24  0.227  24  0.542   3  0.413   0.296 N  0.510      SignalP-TM
ABC30131.1            0.301  31  0.483  31  0.967  21  0.841   0.651 Y  0.570      SignalP-noTM
ABC30132.1            0.125  26  0.178  11  0.423   1  0.309   0.239 N  0.570      SignalP-noTM
ABC30133.1            0.596  23  0.702  23  0.875  22  0.814   0.755 Y  0.570      SignalP-noTM
ABC30134.1            0.121  34  0.153  34  0.291  26  0.149   0.152 N  0.510      SignalP-TM
ABC30135.1            0.172  42  0.139  42  0.156  41  0.096   0.123 N  0.510      SignalP-TM
ABC30136.1            0.104  61  0.109  15  0.146   4  0.118   0.114 N  0.570      SignalP-noTM
ABC30137.1            0.617  30  0.708  30  0.966  15  0.855   0.777 Y  0.570      SignalP-noTM
ABC30138.1            0.189  57  0.151  57  0.286  39  0.129   0.143 N  0.510      SignalP-TM
ABC30139.1            0.604  28  0.464  28  0.583  25  0.292   0.400 N  0.510      SignalP-TM
ABC30140.1            0.142  51  0.133  51  0.146  43  0.088   0.112 N  0.570      SignalP-noTM
ABC30141.1            0.176  23  0.183  36  0.340  26  0.189   0.185 N  0.510      SignalP-TM
ABC30142.1            0.145  22  0.135  22  0.212  51  0.134   0.134 N  0.570      SignalP-noTM
ABC30143.1            0.109  47  0.115  47  0.153   1  0.119   0.117 N  0.570      SignalP-noTM
ABC30144.1            0.118  23  0.133  12  0.234   3  0.166   0.148 N  0.570      SignalP-noTM
ABC30145.1            0.219  19  0.167  19  0.183   9  0.119   0.144 N  0.570      SignalP-noTM
ABC30146.1            0.203  22  0.222  22  0.399  20  0.256   0.238 N  0.570      SignalP-noTM
ABC30147.1            0.194  23  0.170  23  0.250  22  0.146   0.159 N  0.570      SignalP-noTM
ABC30148.1            0.135  43  0.136  43  0.164  36  0.105   0.121 N  0.570      SignalP-noTM
ABC30149.1            0.106  26  0.113  12  0.146   3  0.128   0.120 N  0.570      SignalP-noTM
ABC30150.1            0.108  51  0.121  47  0.202  45  0.111   0.116 N  0.570      SignalP-noTM
ABC30151.1            0.109  33  0.109  41  0.150  37  0.100   0.105 N  0.570      SignalP-noTM
ABC30152.1            0.133  36  0.200  21  0.548  14  0.344   0.267 N  0.570      SignalP-noTM
ABC30153.1            0.675  22  0.451  22  0.443  18  0.277   0.369 N  0.570      SignalP-noTM
ABC30154.1            0.148  61  0.115  23  0.159   1  0.111   0.113 N  0.570      SignalP-noTM
ABC30155.1            0.103  25  0.117  12  0.163  10  0.138   0.127 N  0.570      SignalP-noTM
ABC30156.1            0.155  28  0.139  28  0.204   9  0.148   0.143 N  0.570      SignalP-noTM
ABC30157.1            0.204  54  0.137  54  0.141  52  0.089   0.114 N  0.570      SignalP-noTM
ABC30158.1            0.110  28  0.102  68  0.107  21  0.090   0.096 N  0.570      SignalP-noTM
ABC30159.1            0.107  58  0.102  13  0.136  10  0.109   0.104 N  0.510      SignalP-TM
ABC30160.1            0.101  62  0.112  29  0.150  19  0.120   0.115 N  0.510      SignalP-TM
ABC30161.1            0.188  27  0.163  27  0.231   6  0.157   0.160 N  0.570      SignalP-noTM
ABC30162.1            0.118  33  0.118  25  0.135  22  0.105   0.112 N  0.570      SignalP-noTM
ABC30163.1            0.134  40  0.102  40  0.111  22  0.083   0.093 N  0.570      SignalP-noTM
ABC30164.1            0.280  38  0.420  38  0.827  24  0.589   0.499 N  0.570      SignalP-noTM
ABC30165.1            0.157  24  0.146  12  0.258   2  0.183   0.163 N  0.570      SignalP-noTM
ABC30166.1            0.114  24  0.130  12  0.205  52  0.170   0.149 N  0.570      SignalP-noTM
ABC30167.1            0.112  31  0.130  11  0.268   3  0.165   0.147 N  0.570      SignalP-noTM
ABC30168.1            0.118  44  0.117  13  0.164   7  0.130   0.123 N  0.570      SignalP-noTM
ABC30169.1            0.135  37  0.204  12  0.488   1  0.410   0.301 N  0.570      SignalP-noTM
ABC30170.1            0.153  62  0.121  18  0.175   9  0.145   0.130 N  0.510      SignalP-TM
ABC30171.1            0.141  34  0.108  12  0.149  66  0.111   0.109 N  0.510      SignalP-TM
ABC30172.1            0.612  24  0.756  24  0.984  20  0.937   0.841 Y  0.570      SignalP-noTM
ABC30173.1            0.191  36  0.117  36  0.152  41  0.081   0.104 N  0.510      SignalP-TM
ABC30174.1            0.128  30  0.114  30  0.165   3  0.097   0.106 N  0.570      SignalP-noTM
ABC30175.1            0.166  30  0.187  30  0.405  14  0.236   0.205 N  0.510      SignalP-TM
ABC30176.1            0.787  34  0.673  34  0.831  31  0.452   0.591 Y  0.510      SignalP-TM
ABC30177.1            0.177  39  0.344  23  0.901   6  0.858   0.585 Y  0.570      SignalP-noTM
ABC30178.1            0.170  26  0.342  23  0.861  21  0.746   0.532 N  0.570      SignalP-noTM
ABC30179.1            0.114  69  0.105  42  0.114  33  0.087   0.096 N  0.570      SignalP-noTM
ABC30180.1            0.245  21  0.166  21  0.227   8  0.138   0.153 N  0.570      SignalP-noTM
ABC30181.1            0.532  23  0.667  23  0.876  11  0.813   0.735 Y  0.570      SignalP-noTM
ABC30182.1            0.134  21  0.207  21  0.454   2  0.327   0.264 N  0.570      SignalP-noTM
ABC30183.1            0.108  60  0.133  11  0.210   1  0.177   0.154 N  0.570      SignalP-noTM
ABC30184.1            0.194  37  0.127  37  0.126  38  0.071   0.101 N  0.570      SignalP-noTM
ABC30185.1            0.126  52  0.154  43  0.312  33  0.185   0.169 N  0.570      SignalP-noTM
ABC30186.1            0.415  20  0.285  20  0.298  19  0.205   0.247 N  0.570      SignalP-noTM
ABC30187.1            0.207  62  0.211  20  0.299  17  0.218   0.214 N  0.570      SignalP-noTM
ABC30188.1            0.124  18  0.137  34  0.233  24  0.128   0.133 N  0.570      SignalP-noTM
ABC30189.1            0.113  23  0.114  29  0.146  28  0.103   0.108 N  0.570      SignalP-noTM
ABC30190.1            0.123  28  0.117  28  0.138  26  0.096   0.107 N  0.570      SignalP-noTM
ABC30191.1            0.177  40  0.163  40  0.258  39  0.128   0.146 N  0.570      SignalP-noTM
ABC30192.1            0.113  24  0.109  53  0.171  50  0.083   0.097 N  0.570      SignalP-noTM
ABC30193.1            0.660  27  0.595  27  0.734  24  0.438   0.537 Y  0.510      SignalP-TM
ABC30194.1            0.127  68  0.134  28  0.186   2  0.132   0.133 N  0.570      SignalP-noTM
ABC30195.1            0.136  48  0.118  11  0.191   5  0.147   0.132 N  0.570      SignalP-noTM
ABC30196.1            0.148  20  0.177  20  0.370  18  0.215   0.195 N  0.570      SignalP-noTM
ABC30197.1            0.146  50  0.150  50  0.250  47  0.138   0.145 N  0.570      SignalP-noTM
ABC30198.1            0.103  25  0.099  66  0.107  57  0.087   0.093 N  0.570      SignalP-noTM
ABC30199.1            0.133  22  0.116  11  0.186   2  0.131   0.123 N  0.570      SignalP-noTM
ABC30200.1            0.101  21  0.100  65  0.121   1  0.088   0.094 N  0.570      SignalP-noTM
ABC30201.1            0.117  32  0.168  19  0.372  15  0.264   0.213 N  0.570      SignalP-noTM
ABC30202.1            0.764  56  0.405  56  0.586  13  0.317   0.372 N  0.510      SignalP-TM
ABC30203.1            0.272  37  0.338  27  0.620  14  0.433   0.373 N  0.510      SignalP-TM
ABC30204.1            0.332  41  0.175  41  0.343  17  0.169   0.173 N  0.510      SignalP-TM
ABC30205.1            0.105  39  0.115  11  0.202   1  0.123   0.119 N  0.570      SignalP-noTM
ABC30206.1            0.152  50  0.131  50  0.231   1  0.103   0.118 N  0.570      SignalP-noTM
ABC30207.1            0.647  27  0.747  25  0.965   8  0.905   0.821 Y  0.570      SignalP-noTM
ABC30208.1            0.104  45  0.119  20  0.185   1  0.137   0.128 N  0.570      SignalP-noTM
ABC30209.1            0.185  36  0.166  36  0.276   4  0.147   0.159 N  0.510      SignalP-TM
ABC30210.1            0.113  51  0.105  31  0.128  27  0.096   0.101 N  0.570      SignalP-noTM
ABC30211.1            0.110  30  0.129  16  0.203   2  0.170   0.148 N  0.570      SignalP-noTM
ABC30212.1            0.106  38  0.108  12  0.127   4  0.119   0.113 N  0.570      SignalP-noTM
ABC30213.1            0.153  31  0.131  31  0.142  29  0.103   0.118 N  0.570      SignalP-noTM
ABC30214.1            0.121  34  0.167  29  0.355  27  0.201   0.183 N  0.570      SignalP-noTM
ABC30215.1            0.103  12  0.129  12  0.245   2  0.153   0.140 N  0.570      SignalP-noTM
ABC30216.1            0.125  50  0.111  20  0.140  12  0.105   0.108 N  0.570      SignalP-noTM
ABC30217.1            0.137  38  0.105  38  0.105  55  0.077   0.092 N  0.570      SignalP-noTM
ABC30218.1            0.138  40  0.110  40  0.125  15  0.096   0.103 N  0.570      SignalP-noTM
ABC30219.1            0.109  31  0.114  13  0.179   8  0.131   0.122 N  0.570      SignalP-noTM
ABC30220.1            0.303  32  0.226  32  0.252   1  0.171   0.205 N  0.510      SignalP-TM
ABC30221.1            0.796  30  0.867  30  0.978  15  0.928   0.896 Y  0.570      SignalP-noTM
ABC30222.1            0.112  43  0.122  51  0.165  50  0.099   0.111 N  0.570      SignalP-noTM
ABC30223.1            0.320  58  0.429  58  0.717  50  0.270   0.370 N  0.510      SignalP-TM
ABC30224.1            0.099  25  0.121  12  0.185  10  0.148   0.133 N  0.570      SignalP-noTM
ABC30225.1            0.101  21  0.104  24  0.124  14  0.097   0.101 N  0.570      SignalP-noTM
ABC30226.1            0.104  20  0.098  46  0.113  26  0.084   0.092 N  0.570      SignalP-noTM
ABC30227.1            0.105  24  0.105  64  0.121  57  0.085   0.096 N  0.570      SignalP-noTM
ABC30228.1            0.113  22  0.136  22  0.247   1  0.165   0.150 N  0.570      SignalP-noTM
ABC30229.1            0.130  35  0.127  35  0.200  34  0.110   0.121 N  0.510      SignalP-TM
ABC30230.1            0.127  26  0.125  18  0.203  16  0.123   0.124 N  0.570      SignalP-noTM
ABC30231.1            0.228  34  0.137  34  0.107   9  0.082   0.111 N  0.570      SignalP-noTM
ABC30232.1            0.130  38  0.137  24  0.234  23  0.161   0.148 N  0.570      SignalP-noTM
ABC30233.1            0.217  19  0.269  19  0.510  17  0.331   0.298 N  0.570      SignalP-noTM
ABC30234.1            0.110  18  0.114  55  0.147  51  0.097   0.106 N  0.570      SignalP-noTM
ABC30235.1            0.194  28  0.146  28  0.172  27  0.092   0.120 N  0.570      SignalP-noTM
ABC30236.1            0.117  69  0.115  69  0.137  68  0.103   0.111 N  0.510      SignalP-TM
ABC30237.1            0.114  66  0.131  11  0.214   2  0.173   0.151 N  0.570      SignalP-noTM
ABC30238.1            0.110  16  0.099  31  0.105  22  0.084   0.092 N  0.570      SignalP-noTM
ABC30239.1            0.107  70  0.103  33  0.151   1  0.093   0.098 N  0.570      SignalP-noTM
ABC30240.1            0.117  39  0.116  39  0.176   3  0.110   0.114 N  0.570      SignalP-noTM
ABC30241.1            0.108  51  0.159  16  0.279   7  0.229   0.192 N  0.570      SignalP-noTM
ABC30242.1            0.107  26  0.112  34  0.162  26  0.109   0.110 N  0.570      SignalP-noTM
ABC30243.1            0.133  23  0.133  23  0.198  35  0.117   0.126 N  0.570      SignalP-noTM
ABC30244.1            0.118  39  0.158  47  0.451  44  0.142   0.151 N  0.570      SignalP-noTM
ABC30245.1            0.405  18  0.621  18  0.973  10  0.948   0.774 Y  0.570      SignalP-noTM
ABC30246.1            0.173  46  0.187  46  0.334  44  0.136   0.168 N  0.510      SignalP-TM
ABC30247.1            0.110  40  0.157  21  0.361  18  0.220   0.187 N  0.570      SignalP-noTM
ABC30248.1            0.129  55  0.128  32  0.197  29  0.115   0.122 N  0.570      SignalP-noTM
ABC30249.1            0.195  45  0.135  45  0.180   2  0.093   0.115 N  0.570      SignalP-noTM
ABC30250.1            0.109  36  0.121  36  0.180  27  0.108   0.115 N  0.570      SignalP-noTM
ABC30251.1            0.100  15  0.104  33  0.125   1  0.097   0.101 N  0.570      SignalP-noTM
ABC30252.1            0.121  33  0.114  33  0.124  53  0.088   0.102 N  0.570      SignalP-noTM
ABC30253.1            0.265  22  0.137  22  0.194   1  0.104   0.125 N  0.510      SignalP-TM
ABC30254.1            0.101  22  0.109  11  0.201   1  0.107   0.108 N  0.570      SignalP-noTM
ABC30255.1            0.102  30  0.100  13  0.126   9  0.102   0.101 N  0.570      SignalP-noTM
ABC30256.1            0.736  27  0.749  27  0.942  10  0.839   0.792 Y  0.570      SignalP-noTM
ABC30257.1            0.146  25  0.139  25  0.296  24  0.115   0.128 N  0.570      SignalP-noTM
ABC30258.1            0.101  18  0.101  37  0.129   6  0.097   0.100 N  0.570      SignalP-noTM
ABC30259.1            0.130  28  0.178  11  0.447   1  0.313   0.228 N  0.510      SignalP-TM
ABC30260.1            0.207  30  0.173  30  0.294   1  0.170   0.172 N  0.510      SignalP-TM
ABC30261.1            0.133   6  0.102  67  0.114   1  0.086   0.094 N  0.570      SignalP-noTM
ABC30262.1            0.122  25  0.118  25  0.179  24  0.117   0.118 N  0.570      SignalP-noTM
ABC30263.1            0.116  24  0.122  17  0.221  11  0.141   0.131 N  0.570      SignalP-noTM
ABC30264.1            0.732  28  0.592  28  0.688  20  0.442   0.536 Y  0.510      SignalP-TM
ABC30265.1            0.150  35  0.149  18  0.269   9  0.192   0.169 N  0.570      SignalP-noTM
ABC30266.1            0.522  33  0.409  33  0.430  31  0.224   0.341 N  0.510      SignalP-TM
ABC30267.1            0.115  55  0.129  35  0.222  31  0.115   0.124 N  0.510      SignalP-TM
ABC30268.1            0.142  33  0.130  23  0.202   2  0.137   0.134 N  0.570      SignalP-noTM
ABC30269.1            0.181  30  0.150  30  0.262   3  0.159   0.155 N  0.570      SignalP-noTM
ABC30270.1            0.101  29  0.107  11  0.160   1  0.111   0.109 N  0.570      SignalP-noTM
ABC30271.1            0.148  61  0.119  61  0.143  12  0.103   0.111 N  0.570      SignalP-noTM
ABC30272.1            0.264  39  0.182  11  0.567   1  0.306   0.240 N  0.570      SignalP-noTM
ABC30273.1            0.173  22  0.223  22  0.598   5  0.369   0.291 N  0.570      SignalP-noTM
ABC30274.1            0.308  37  0.275  37  0.714  18  0.419   0.342 N  0.570      SignalP-noTM
ABC30275.1            0.122  43  0.102  43  0.110  11  0.084   0.093 N  0.570      SignalP-noTM
ABC30276.1            0.121  48  0.124  11  0.229   3  0.148   0.135 N  0.570      SignalP-noTM
ABC30277.1            0.128  34  0.118  34  0.151  12  0.114   0.116 N  0.570      SignalP-noTM
ABC30278.1            0.132  32  0.139  11  0.236   1  0.191   0.163 N  0.570      SignalP-noTM
ABC30279.1            0.190  55  0.180  55  0.263  54  0.144   0.167 N  0.510      SignalP-TM
ABC30280.1            0.108  14  0.132  11  0.217   6  0.182   0.150 N  0.510      SignalP-TM
ABC30281.1            0.118  39  0.132  21  0.222   1  0.162   0.146 N  0.570      SignalP-noTM
ABC30282.1            0.819  24  0.844  24  0.962   8  0.899   0.870 Y  0.570      SignalP-noTM
ABC30283.1            0.125  18  0.115  18  0.131  20  0.089   0.105 N  0.510      SignalP-TM
ABC30284.1            0.307  34  0.169  34  0.152  30  0.069   0.132 N  0.510      SignalP-TM
ABC30285.1            0.160  40  0.150  40  0.237  35  0.138   0.145 N  0.570      SignalP-noTM
ABC30286.1            0.116  66  0.120  14  0.159   9  0.141   0.130 N  0.570      SignalP-noTM
ABC30287.1            0.128  17  0.117  17  0.144  36  0.102   0.110 N  0.570      SignalP-noTM
ABC30288.1            0.163  28  0.154  28  0.288   1  0.158   0.155 N  0.570      SignalP-noTM
ABC30289.1            0.814  33  0.873  33  0.963  19  0.839   0.857 Y  0.570      SignalP-noTM
ABC30290.1            0.546  24  0.677  24  0.970  11  0.889   0.777 Y  0.570      SignalP-noTM
ABC30291.1            0.161  27  0.134  27  0.177  32  0.116   0.125 N  0.570      SignalP-noTM
ABC30292.1            0.110  20  0.102  62  0.110  59  0.087   0.094 N  0.570      SignalP-noTM
ABC30293.1            0.120  33  0.121  17  0.174   5  0.142   0.131 N  0.570      SignalP-noTM
ABC30294.1            0.100  21  0.103  31  0.112  22  0.091   0.097 N  0.570      SignalP-noTM
ABC30295.1            0.099  13  0.113  13  0.162  27  0.129   0.119 N  0.510      SignalP-TM
ABC30296.1            0.104  47  0.103  64  0.114  39  0.095   0.099 N  0.570      SignalP-noTM
ABC30297.1            0.288  30  0.220  30  0.376  29  0.208   0.214 N  0.570      SignalP-noTM
ABC30298.1            0.646  24  0.729  24  0.921  19  0.861   0.791 Y  0.570      SignalP-noTM
ABC30299.1            0.140  34  0.112  34  0.129  42  0.078   0.096 N  0.570      SignalP-noTM
ABC30300.1            0.236  24  0.443  24  0.929   3  0.873   0.645 Y  0.570      SignalP-noTM
ABC30301.1            0.110  24  0.118  11  0.211   3  0.141   0.127 N  0.510      SignalP-TM
ABC30302.1            0.280  19  0.323  19  0.589  17  0.408   0.363 N  0.570      SignalP-noTM
ABC30303.1            0.107  66  0.103  66  0.111  24  0.092   0.097 N  0.570      SignalP-noTM
ABC30304.1            0.800  27  0.838  27  0.952  23  0.905   0.870 Y  0.570      SignalP-noTM
ABC30305.1            0.681  30  0.705  30  0.938  12  0.815   0.756 Y  0.570      SignalP-noTM
ABC30306.1            0.114  25  0.111  15  0.141   4  0.125   0.117 N  0.570      SignalP-noTM
ABC30307.1            0.109  27  0.107  35  0.149   1  0.107   0.107 N  0.570      SignalP-noTM
ABC30308.1            0.341  28  0.226  28  0.371  45  0.220   0.224 N  0.510      SignalP-TM
ABC30309.1            0.740  19  0.554  19  0.648   1  0.430   0.508 N  0.510      SignalP-TM
ABC30310.1            0.137  53  0.181  11  0.558   2  0.320   0.233 N  0.510      SignalP-TM
ABC30311.1            0.150  57  0.115  57  0.142   4  0.099   0.107 N  0.570      SignalP-noTM
ABC30312.1            0.106  25  0.106  37  0.125  26  0.089   0.098 N  0.570      SignalP-noTM
ABC30313.1            0.625  20  0.761  20  0.965  12  0.919   0.835 Y  0.570      SignalP-noTM
ABC30314.1            0.518  28  0.611  28  0.902   7  0.796   0.698 Y  0.570      SignalP-noTM
ABC30315.1            0.371  22  0.553  22  0.921  19  0.818   0.677 Y  0.570      SignalP-noTM
ABC30316.1            0.564  19  0.492  19  0.547  14  0.410   0.462 N  0.510      SignalP-TM
ABC30317.1            0.113  21  0.133  11  0.232   9  0.181   0.156 N  0.570      SignalP-noTM
ABC30318.1            0.153  26  0.197  26  0.454  22  0.189   0.194 N  0.510      SignalP-TM
ABC30319.1            0.133  36  0.115  36  0.126  40  0.086   0.101 N  0.570      SignalP-noTM
ABC30320.1            0.106  44  0.108  50  0.130  43  0.103   0.106 N  0.570      SignalP-noTM
ABC30321.1            0.119  60  0.116  60  0.132  52  0.086   0.102 N  0.570      SignalP-noTM
ABC30322.1            0.183  16  0.195  16  0.424   2  0.243   0.213 N  0.510      SignalP-TM
ABC30323.1            0.108  40  0.113  11  0.166   1  0.126   0.119 N  0.570      SignalP-noTM
ABC30324.1            0.311  44  0.297  44  0.418  39  0.201   0.252 N  0.570      SignalP-noTM
ABC30325.1            0.117  39  0.099  17  0.128  13  0.091   0.096 N  0.510      SignalP-TM
ABC30326.1            0.650  42  0.310  42  0.305   1  0.130   0.243 N  0.510      SignalP-TM
ABC30327.1            0.108  40  0.108  54  0.133  46  0.098   0.103 N  0.570      SignalP-noTM
ABC30328.1            0.107  45  0.112  11  0.166   1  0.120   0.116 N  0.570      SignalP-noTM
ABC30329.1            0.109  25  0.102  65  0.112  61  0.091   0.097 N  0.570      SignalP-noTM
ABC30330.1            0.157  25  0.310  25  0.902  16  0.648   0.469 N  0.570      SignalP-noTM
ABC30331.1            0.650  24  0.784  24  0.975  18  0.932   0.854 Y  0.570      SignalP-noTM
ABC30332.1            0.826  23  0.866  23  0.960  19  0.910   0.887 Y  0.570      SignalP-noTM
ABC30333.1            0.184  22  0.341  22  0.715  21  0.594   0.460 N  0.570      SignalP-noTM
ABC30334.1            0.132  29  0.123  29  0.139   7  0.116   0.120 N  0.570      SignalP-noTM
ABC30335.1            0.111  55  0.130  12  0.206   8  0.171   0.149 N  0.570      SignalP-noTM
ABC30336.1            0.126  20  0.208  20  0.455  10  0.333   0.267 N  0.570      SignalP-noTM
ABC30337.1            0.201  24  0.143  24  0.164  48  0.091   0.119 N  0.570      SignalP-noTM
ABC30338.1            0.119  35  0.111  35  0.138  10  0.096   0.104 N  0.570      SignalP-noTM
ABC30339.1            0.113  31  0.104  31  0.144   1  0.083   0.094 N  0.570      SignalP-noTM
ABC30340.1            0.234  23  0.198  23  0.249  10  0.175   0.187 N  0.570      SignalP-noTM
ABC30341.1            0.142  25  0.112  25  0.141  40  0.083   0.099 N  0.570      SignalP-noTM
ABC30342.1            0.112  35  0.105  18  0.129   6  0.109   0.107 N  0.570      SignalP-noTM
ABC30343.1            0.113  32  0.115  11  0.154   2  0.133   0.123 N  0.570      SignalP-noTM
ABC30344.1            0.152  30  0.148  32  0.242  29  0.128   0.141 N  0.510      SignalP-TM
ABC30345.1            0.136  21  0.199  21  0.492   1  0.337   0.250 N  0.510      SignalP-TM
ABC30346.1            0.685  40  0.728  40  0.929  27  0.693   0.712 Y  0.570      SignalP-noTM
ABC30347.1            0.153  52  0.180  52  0.335  29  0.200   0.189 N  0.570      SignalP-noTM
ABC30348.1            0.111  19  0.117  11  0.177   1  0.139   0.125 N  0.510      SignalP-TM
ABC30349.1            0.120  42  0.103  42  0.182  38  0.053   0.084 N  0.510      SignalP-TM
ABC30350.1            0.125  39  0.097  55  0.131  38  0.067   0.086 N  0.510      SignalP-TM
ABC30351.1            0.116  38  0.102  56  0.139  37  0.071   0.090 N  0.510      SignalP-TM
ABC30352.1            0.104  34  0.184  11  0.430   3  0.360   0.249 N  0.510      SignalP-TM
ABC30353.1            0.118  34  0.107  15  0.130   5  0.112   0.110 N  0.570      SignalP-noTM
ABC30354.1            0.399  23  0.532  23  0.931  11  0.785   0.651 Y  0.570      SignalP-noTM
ABC30355.1            0.131  52  0.111  52  0.111  69  0.091   0.101 N  0.570      SignalP-noTM
ABC30356.1            0.107  45  0.110  29  0.135  18  0.097   0.104 N  0.570      SignalP-noTM
ABC30357.1            0.156  49  0.157  12  0.323   3  0.254   0.203 N  0.570      SignalP-noTM
ABC30358.1            0.544  42  0.654  42  0.984  28  0.810   0.727 Y  0.570      SignalP-noTM
ABC30359.1            0.229  32  0.226  32  0.337   5  0.210   0.218 N  0.570      SignalP-noTM
ABC30360.1            0.428  29  0.262  29  0.274   8  0.174   0.229 N  0.510      SignalP-TM
ABC30361.1            0.106  69  0.109  69  0.117  61  0.088   0.099 N  0.570      SignalP-noTM
ABC30362.1            0.114  20  0.114  11  0.191   2  0.125   0.119 N  0.570      SignalP-noTM
ABC30363.1            0.117  37  0.099  66  0.106  70  0.062   0.085 N  0.510      SignalP-TM
ABC30364.1            0.154  38  0.104  53  0.129  12  0.082   0.096 N  0.510      SignalP-TM
ABC30365.1            0.113  20  0.102  20  0.103  11  0.085   0.094 N  0.570      SignalP-noTM
ABC30366.1            0.106  30  0.103  30  0.116   1  0.092   0.098 N  0.570      SignalP-noTM
ABC30367.1            0.188  40  0.128  40  0.105  61  0.080   0.106 N  0.570      SignalP-noTM
ABC30368.1            0.419  47  0.221  47  0.144  46  0.089   0.159 N  0.570      SignalP-noTM
ABC30369.1            0.259  22  0.249  22  0.417   1  0.281   0.261 N  0.510      SignalP-TM
ABC30370.1            0.454  25  0.506  25  0.811  21  0.629   0.564 N  0.570      SignalP-noTM
ABC30371.1            0.122  30  0.119  11  0.196   1  0.135   0.127 N  0.570      SignalP-noTM
ABC30372.1            0.225  27  0.131  11  0.207   1  0.176   0.148 N  0.510      SignalP-TM
ABC30373.1            0.116  33  0.108  18  0.127   8  0.102   0.105 N  0.570      SignalP-noTM
ABC30374.1            0.576  19  0.707  19  0.920  11  0.847   0.772 Y  0.570      SignalP-noTM
ABC30375.1            0.101  28  0.102  28  0.112   2  0.084   0.094 N  0.570      SignalP-noTM
ABC30376.1            0.200  51  0.332  22  0.927   1  0.821   0.562 N  0.570      SignalP-noTM
ABC30377.1            0.128  64  0.150  12  0.311   3  0.224   0.185 N  0.570      SignalP-noTM
ABC30378.1            0.129  21  0.111  21  0.112  25  0.085   0.099 N  0.570      SignalP-noTM
ABC30379.1            0.115  33  0.109  33  0.148  32  0.100   0.105 N  0.570      SignalP-noTM
ABC30380.1            0.187  36  0.174  36  0.202  32  0.146   0.163 N  0.510      SignalP-TM
ABC30381.1            0.107  29  0.124  16  0.190   9  0.149   0.136 N  0.570      SignalP-noTM
ABC30382.1            0.164  26  0.166  26  0.326   7  0.210   0.182 N  0.510      SignalP-TM
ABC30383.1            0.224  34  0.167  34  0.210  33  0.131   0.150 N  0.570      SignalP-noTM
ABC30384.1            0.810  25  0.890  25  0.990  15  0.972   0.928 Y  0.570      SignalP-noTM
ABC30385.1            0.436  31  0.619  31  0.982  14  0.908   0.755 Y  0.570      SignalP-noTM
ABC30386.1            0.161  36  0.129  20  0.221  18  0.170   0.145 N  0.510      SignalP-TM
ABC30387.1            0.124  52  0.108  52  0.114  24  0.088   0.098 N  0.570      SignalP-noTM
ABC30388.1            0.113  29  0.146  11  0.279   4  0.214   0.178 N  0.570      SignalP-noTM
ABC30389.1            0.275  18  0.194  18  0.182  14  0.132   0.165 N  0.570      SignalP-noTM
ABC30390.1            0.118  27  0.140  11  0.269  25  0.199   0.168 N  0.570      SignalP-noTM
ABC30391.1            0.162  38  0.182  38  0.362   2  0.179   0.181 N  0.510      SignalP-TM
ABC30392.1            0.100  47  0.101  37  0.114  28  0.091   0.096 N  0.570      SignalP-noTM
ABC30393.1            0.099  30  0.107  22  0.132  13  0.113   0.109 N  0.570      SignalP-noTM
ABC30394.1            0.109  17  0.106  65  0.118  57  0.089   0.098 N  0.570      SignalP-noTM
ABC30395.1            0.281  44  0.170  44  0.175  31  0.092   0.134 N  0.570      SignalP-noTM
ABC30396.1            0.283  53  0.234  53  0.312  51  0.136   0.198 N  0.510      SignalP-TM
ABC30397.1            0.749  22  0.727  22  0.851   1  0.710   0.719 Y  0.570      SignalP-noTM
ABC30398.1            0.104   8  0.097  70  0.124   7  0.082   0.090 N  0.570      SignalP-noTM
ABC30399.1            0.590  35  0.385  35  0.444  22  0.309   0.357 N  0.510      SignalP-TM
ABC30400.1            0.111  27  0.166  12  0.361  10  0.283   0.221 N  0.570      SignalP-noTM
ABC30401.1            0.149  45  0.129  45  0.200   3  0.123   0.126 N  0.570      SignalP-noTM
ABC30402.1            0.829  21  0.847  21  0.946  10  0.879   0.862 Y  0.570      SignalP-noTM
ABC30403.1            0.482  37  0.537  37  0.736  29  0.344   0.466 N  0.510      SignalP-TM
ABC30404.1            0.148  25  0.123  25  0.165   6  0.122   0.123 N  0.570      SignalP-noTM
ABC30405.1            0.724  37  0.733  37  0.908  28  0.651   0.694 Y  0.570      SignalP-noTM
ABC30406.1            0.248  22  0.490  22  0.984  18  0.920   0.692 Y  0.570      SignalP-noTM
ABC30407.1            0.561  33  0.536  33  0.685  26  0.480   0.515 Y  0.510      SignalP-TM
ABC30408.1            0.208  53  0.139  53  0.186  49  0.106   0.127 N  0.510      SignalP-TM
ABC30409.1            0.427  24  0.531  24  0.763  19  0.574   0.547 Y  0.510      SignalP-TM
ABC30410.1            0.132  51  0.170  51  0.324  43  0.142   0.157 N  0.570      SignalP-noTM
ABC30411.1            0.770  23  0.802  23  0.905   1  0.843   0.822 Y  0.570      SignalP-noTM
ABC30412.1            0.869  26  0.893  26  0.961  10  0.932   0.911 Y  0.570      SignalP-noTM
ABC30413.1            0.100  32  0.123  12  0.184   1  0.150   0.136 N  0.570      SignalP-noTM
ABC30414.1            0.831  23  0.876  23  0.953   9  0.923   0.898 Y  0.570      SignalP-noTM
ABC30415.1            0.130  34  0.179  20  0.387  19  0.235   0.206 N  0.570      SignalP-noTM
ABC30416.1            0.104  28  0.132  11  0.214   1  0.175   0.152 N  0.570      SignalP-noTM
ABC30417.1            0.115  22  0.105  13  0.130   7  0.108   0.107 N  0.570      SignalP-noTM
ABC30418.1            0.231  40  0.178  11  0.391   1  0.318   0.230 N  0.510      SignalP-TM
ABC30419.1            0.150  53  0.148  11  0.247   4  0.220   0.181 N  0.570      SignalP-noTM
ABC30420.1            0.195  37  0.137  37  0.169  36  0.105   0.125 N  0.510      SignalP-TM
ABC30421.1            0.148  34  0.128  34  0.148  32  0.102   0.116 N  0.570      SignalP-noTM
ABC30422.1            0.603  25  0.749  25  0.980  12  0.940   0.839 Y  0.570      SignalP-noTM
ABC30423.1            0.146  62  0.113  62  0.118  23  0.089   0.102 N  0.570      SignalP-noTM
ABC30424.1            0.102  18  0.105  38  0.118  29  0.088   0.097 N  0.570      SignalP-noTM
ABC30425.1            0.115  17  0.111  42  0.145   1  0.098   0.105 N  0.570      SignalP-noTM
ABC30426.1            0.108  20  0.101  20  0.114   9  0.095   0.098 N  0.570      SignalP-noTM
ABC30427.1            0.109  59  0.155  53  0.304  48  0.139   0.147 N  0.570      SignalP-noTM
ABC30428.1            0.114  26  0.154  11  0.311   2  0.250   0.199 N  0.570      SignalP-noTM
ABC30429.1            0.109  42  0.113  13  0.172   3  0.127   0.119 N  0.570      SignalP-noTM
ABC30430.1            0.127  25  0.196  25  0.477  21  0.252   0.217 N  0.510      SignalP-TM
ABC30431.1            0.110  42  0.100  23  0.131   1  0.100   0.100 N  0.570      SignalP-noTM
ABC30432.1            0.114  34  0.145  17  0.249  11  0.202   0.171 N  0.570      SignalP-noTM
ABC30433.1            0.138  15  0.148  15  0.236  11  0.159   0.153 N  0.570      SignalP-noTM
ABC30434.1            0.138  28  0.127  11  0.251   1  0.144   0.135 N  0.570      SignalP-noTM
ABC30435.1            0.157  22  0.115  22  0.122  43  0.078   0.098 N  0.570      SignalP-noTM
ABC30436.1            0.171  19  0.263  19  0.692  18  0.378   0.306 N  0.510      SignalP-TM
ABC30437.1            0.105  59  0.103  55  0.115  49  0.092   0.098 N  0.570      SignalP-noTM
ABC30438.1            0.113  22  0.100  69  0.107  70  0.084   0.092 N  0.570      SignalP-noTM
ABC30439.1            0.133  34  0.104  65  0.112  66  0.078   0.092 N  0.570      SignalP-noTM
ABC30440.1            0.119  22  0.113  22  0.121  16  0.107   0.110 N  0.570      SignalP-noTM
ABC30441.1            0.117  29  0.115  11  0.180   4  0.134   0.124 N  0.570      SignalP-noTM
ABC30442.1            0.106  35  0.098  35  0.109  13  0.092   0.095 N  0.570      SignalP-noTM
ABC30443.1            0.135  29  0.108  51  0.141  40  0.089   0.099 N  0.570      SignalP-noTM
ABC30444.1            0.126  26  0.151  11  0.277   8  0.239   0.183 N  0.510      SignalP-TM
ABC30445.1            0.100  22  0.125  11  0.207   1  0.156   0.136 N  0.510      SignalP-TM
ABC30446.1            0.158  14  0.101  35  0.110  30  0.081   0.091 N  0.570      SignalP-noTM
ABC30447.1            0.113  29  0.104  12  0.132   1  0.110   0.107 N  0.570      SignalP-noTM
ABC30448.1            0.139  26  0.143  26  0.202   6  0.150   0.146 N  0.570      SignalP-noTM
ABC30449.1            0.110  34  0.100  66  0.121  11  0.087   0.094 N  0.570      SignalP-noTM
ABC30450.1            0.104  35  0.131  11  0.220   6  0.181   0.155 N  0.570      SignalP-noTM
ABC30451.1            0.175  26  0.171  26  0.220  18  0.158   0.166 N  0.510      SignalP-TM
ABC30452.1            0.134  21  0.112  21  0.120   7  0.098   0.105 N  0.570      SignalP-noTM
ABC30453.1            0.215  22  0.183  22  0.284   2  0.178   0.181 N  0.570      SignalP-noTM
ABC30454.1            0.150  50  0.103  50  0.123  21  0.064   0.089 N  0.510      SignalP-TM
ABC30455.1            0.237  63  0.156  63  0.171   2  0.099   0.130 N  0.570      SignalP-noTM
ABC30456.1            0.233  28  0.160  28  0.176  27  0.120   0.141 N  0.570      SignalP-noTM
ABC30457.1            0.104  49  0.168  11  0.410   3  0.277   0.219 N  0.570      SignalP-noTM
ABC30458.1            0.118  18  0.240  18  0.667  11  0.488   0.357 N  0.570      SignalP-noTM
ABC30459.1            0.234  31  0.417  31  0.969   7  0.862   0.626 Y  0.570      SignalP-noTM
ABC30460.1            0.194  48  0.150  11  0.351   1  0.214   0.180 N  0.570      SignalP-noTM
ABC30461.1            0.105  35  0.101  62  0.112  38  0.097   0.099 N  0.570      SignalP-noTM
ABC30462.1            0.111  27  0.121  11  0.205   1  0.140   0.130 N  0.570      SignalP-noTM
ABC30463.1            0.106  25  0.172  11  0.473   4  0.321   0.242 N  0.570      SignalP-noTM
ABC30464.1            0.683  37  0.619  37  0.650  28  0.439   0.553 Y  0.510      SignalP-TM
ABC30465.1            0.189  40  0.224  40  0.394  39  0.206   0.217 N  0.510      SignalP-TM
ABC30466.1            0.139  28  0.125  11  0.242   2  0.154   0.136 N  0.510      SignalP-TM
ABC30467.1            0.670  31  0.647  31  0.987  14  0.828   0.732 Y  0.570      SignalP-noTM
ABC30468.1            0.292  30  0.302  30  0.447   1  0.331   0.312 N  0.510      SignalP-TM
ABC30469.1            0.122  37  0.125  19  0.241  11  0.126   0.126 N  0.570      SignalP-noTM
ABC30470.1            0.106   7  0.179  15  0.451  11  0.302   0.236 N  0.570      SignalP-noTM
ABC30471.1            0.118  24  0.115  11  0.220   2  0.119   0.117 N  0.570      SignalP-noTM
ABC30472.1            0.106  52  0.102  42  0.135   1  0.096   0.099 N  0.570      SignalP-noTM
ABC30473.1            0.115  41  0.184  11  0.413   4  0.351   0.263 N  0.570      SignalP-noTM
ABC30474.1            0.103  19  0.112  50  0.151  46  0.110   0.111 N  0.570      SignalP-noTM
ABC30475.1            0.110  39  0.110  39  0.126  25  0.091   0.101 N  0.570      SignalP-noTM
ABC30476.1            0.121  24  0.192  12  0.429   4  0.371   0.276 N  0.570      SignalP-noTM
ABC30477.1            0.132  20  0.166  20  0.386   4  0.238   0.200 N  0.570      SignalP-noTM
ABC30478.1            0.214  19  0.421  19  0.895  15  0.830   0.614 Y  0.570      SignalP-noTM
ABC30479.1            0.111  41  0.103  41  0.118  16  0.088   0.096 N  0.570      SignalP-noTM
ABC30480.1            0.173  45  0.149  45  0.212   6  0.137   0.143 N  0.570      SignalP-noTM
ABC30481.1            0.164  26  0.167  26  0.248   5  0.176   0.170 N  0.510      SignalP-TM
ABC30482.1            0.731  26  0.804  26  0.976  11  0.914   0.855 Y  0.570      SignalP-noTM
ABC30483.1            0.187  21  0.293  21  0.725   2  0.537   0.383 N  0.510      SignalP-TM
ABC30484.1            0.106  37  0.137  15  0.230  14  0.184   0.159 N  0.570      SignalP-noTM
ABC30485.1            0.798  30  0.808  30  0.976  18  0.890   0.847 Y  0.570      SignalP-noTM
ABC30486.1            0.117  51  0.101  11  0.128  50  0.104   0.102 N  0.510      SignalP-TM
ABC30487.1            0.135  32  0.110  32  0.170   1  0.094   0.102 N  0.570      SignalP-noTM
ABC30488.1            0.116  35  0.167  22  0.330  14  0.220   0.192 N  0.570      SignalP-noTM
ABC30489.1            0.108  48  0.107  11  0.168  49  0.117   0.112 N  0.570      SignalP-noTM
ABC30490.1            0.245  26  0.203  26  0.311  24  0.192   0.198 N  0.570      SignalP-noTM
ABC30491.1            0.667  26  0.755  26  0.964  19  0.886   0.817 Y  0.570      SignalP-noTM
ABC30492.1            0.131  15  0.148  15  0.255   3  0.167   0.155 N  0.510      SignalP-TM
ABC30493.1            0.110  41  0.115  18  0.172  12  0.119   0.117 N  0.570      SignalP-noTM
ABC30494.1            0.103  24  0.105  24  0.188  23  0.107   0.105 N  0.510      SignalP-TM
ABC30495.1            0.108  41  0.115  16  0.186   9  0.122   0.118 N  0.570      SignalP-noTM
ABC30496.1            0.111  41  0.104  69  0.118   8  0.096   0.100 N  0.570      SignalP-noTM
ABC30497.1            0.101  14  0.104  35  0.113  13  0.094   0.100 N  0.570      SignalP-noTM
ABC30498.1            0.137  68  0.113  68  0.114  34  0.092   0.103 N  0.570      SignalP-noTM
ABC30499.1            0.103  53  0.115  47  0.144  36  0.106   0.111 N  0.570      SignalP-noTM
ABC30500.1            0.110  28  0.118  35  0.195   5  0.123   0.120 N  0.570      SignalP-noTM
ABC30501.1            0.101  59  0.097  70  0.113  70  0.090   0.094 N  0.570      SignalP-noTM
ABC30502.1            0.105  26  0.106  26  0.122  34  0.094   0.100 N  0.570      SignalP-noTM
ABC30503.1            0.101   7  0.113  56  0.157  54  0.110   0.111 N  0.570      SignalP-noTM
ABC30504.1            0.112  27  0.143  11  0.311   1  0.189   0.165 N  0.570      SignalP-noTM
ABC30505.1            0.100  18  0.105  11  0.155   1  0.107   0.106 N  0.570      SignalP-noTM
ABC30506.1            0.120  33  0.113  33  0.147  11  0.116   0.114 N  0.510      SignalP-TM
ABC30507.1            0.134  27  0.120  15  0.213   8  0.140   0.130 N  0.570      SignalP-noTM
ABC30508.1            0.138  44  0.112  44  0.148  41  0.098   0.105 N  0.570      SignalP-noTM
ABC30509.1            0.134  28  0.119  28  0.211   9  0.119   0.119 N  0.570      SignalP-noTM
ABC30510.1            0.119  19  0.117  37  0.166  34  0.091   0.105 N  0.570      SignalP-noTM
ABC30511.1            0.102  53  0.104  70  0.127   1  0.094   0.099 N  0.570      SignalP-noTM
ABC30512.1            0.108  51  0.121  47  0.202  45  0.111   0.116 N  0.570      SignalP-noTM
ABC30513.1            0.133  28  0.117  16  0.217   9  0.130   0.123 N  0.570      SignalP-noTM
ABC30514.1            0.143  44  0.113  44  0.149  41  0.076   0.096 N  0.570      SignalP-noTM
ABC30515.1            0.119  30  0.112  30  0.141  49  0.103   0.108 N  0.570      SignalP-noTM
ABC30516.1            0.220  30  0.165  30  0.340   3  0.191   0.177 N  0.570      SignalP-noTM
ABC30517.1            0.109  45  0.111  45  0.150  43  0.101   0.107 N  0.570      SignalP-noTM
ABC30518.1            0.223  31  0.196  16  0.381  13  0.290   0.240 N  0.570      SignalP-noTM
ABC30519.1            0.118  67  0.128  11  0.212   2  0.174   0.150 N  0.570      SignalP-noTM
ABC30520.1            0.169  49  0.164  49  0.222  38  0.124   0.149 N  0.510      SignalP-TM
ABC30521.1            0.183  22  0.293  22  0.656  12  0.414   0.350 N  0.570      SignalP-noTM
ABC30522.1            0.205  21  0.435  21  0.966   1  0.929   0.667 Y  0.570      SignalP-noTM
ABC30523.1            0.181  21  0.178  21  0.279  32  0.177   0.178 N  0.510      SignalP-TM
ABC30524.1            0.283  26  0.175  26  0.230   7  0.144   0.163 N  0.510      SignalP-TM
ABC30525.1            0.179  45  0.146  45  0.172  40  0.108   0.132 N  0.510      SignalP-TM
ABC30526.1            0.120  23  0.114  11  0.158  39  0.127   0.120 N  0.570      SignalP-noTM
ABC30527.1            0.138  20  0.140  20  0.203  31  0.133   0.137 N  0.570      SignalP-noTM
ABC30528.1            0.123  41  0.136  11  0.241   2  0.186   0.155 N  0.510      SignalP-TM
ABC30529.1            0.147  23  0.194  23  0.417  21  0.243   0.217 N  0.570      SignalP-noTM
ABC30530.1            0.108  21  0.132  11  0.241   1  0.175   0.152 N  0.570      SignalP-noTM
ABC30531.1            0.139  64  0.114  64  0.152  13  0.101   0.108 N  0.570      SignalP-noTM
ABC30532.1            0.102  31  0.098  34  0.144   2  0.084   0.091 N  0.570      SignalP-noTM
ABC30533.1            0.101  39  0.102  16  0.147  28  0.106   0.104 N  0.510      SignalP-TM
ABC30534.1            0.162  28  0.292  28  0.644  18  0.478   0.361 N  0.510      SignalP-TM
ABC30535.1            0.165  23  0.121  23  0.131  39  0.089   0.106 N  0.570      SignalP-noTM
ABC30536.1            0.113  70  0.107  14  0.140   5  0.116   0.111 N  0.570      SignalP-noTM
ABC30537.1            0.126  37  0.119  37  0.139   4  0.111   0.115 N  0.570      SignalP-noTM
ABC30538.1            0.124  27  0.111  27  0.143   1  0.100   0.106 N  0.570      SignalP-noTM
ABC30539.1            0.107  63  0.114  11  0.164   1  0.126   0.119 N  0.570      SignalP-noTM
ABC30540.1            0.103  18  0.128  12  0.214   1  0.160   0.143 N  0.570      SignalP-noTM
ABC30541.1            0.169  57  0.123  57  0.139  58  0.093   0.109 N  0.570      SignalP-noTM
ABC30542.1            0.123  58  0.123  18  0.213  10  0.135   0.128 N  0.570      SignalP-noTM
ABC30543.1            0.100  27  0.110  18  0.141   9  0.114   0.112 N  0.570      SignalP-noTM
ABC30544.1            0.108  23  0.095  33  0.105  22  0.083   0.089 N  0.570      SignalP-noTM
ABC30545.1            0.143  20  0.116  54  0.241  50  0.093   0.105 N  0.570      SignalP-noTM
ABC30546.1            0.108  28  0.106  70  0.121  69  0.091   0.099 N  0.570      SignalP-noTM
ABC30547.1            0.209  26  0.143  26  0.186   1  0.105   0.125 N  0.570      SignalP-noTM
ABC30548.1            0.100  49  0.111  29  0.138  20  0.109   0.110 N  0.570      SignalP-noTM
ABC30549.1            0.123  24  0.108  24  0.118   1  0.083   0.096 N  0.570      SignalP-noTM
ABC30550.1            0.138  20  0.114  20  0.129  26  0.092   0.104 N  0.570      SignalP-noTM
ABC30551.1            0.123  28  0.116  28  0.157   4  0.107   0.112 N  0.570      SignalP-noTM
ABC30552.1            0.156  35  0.225  35  0.547  33  0.268   0.245 N  0.570      SignalP-noTM
ABC30553.1            0.215  36  0.422  36  0.891  24  0.742   0.572 Y  0.570      SignalP-noTM
ABC30554.1            0.100   6  0.096  33  0.099  32  0.081   0.089 N  0.570      SignalP-noTM
ABC30555.1            0.231  66  0.149  66  0.183  50  0.101   0.127 N  0.570      SignalP-noTM
ABC30556.1            0.114  37  0.134  12  0.203   6  0.183   0.157 N  0.570      SignalP-noTM
ABC30557.1            0.119  31  0.108  11  0.159   1  0.118   0.113 N  0.570      SignalP-noTM
ABC30558.1            0.135  59  0.113  59  0.105  54  0.079   0.097 N  0.570      SignalP-noTM
ABC30559.1            0.119  25  0.126  54  0.195  52  0.116   0.123 N  0.510      SignalP-TM
ABC30560.1            0.231  26  0.180  26  0.240  25  0.138   0.160 N  0.570      SignalP-noTM
ABC30561.1            0.113  69  0.102  54  0.124  50  0.090   0.096 N  0.570      SignalP-noTM
ABC30562.1            0.111  49  0.127  49  0.221  46  0.107   0.118 N  0.570      SignalP-noTM
ABC30563.1            0.144  19  0.129  19  0.167  18  0.116   0.123 N  0.570      SignalP-noTM
ABC30564.1            0.104  23  0.114  11  0.153   8  0.134   0.123 N  0.570      SignalP-noTM
ABC30565.1            0.180  70  0.129  70  0.115  25  0.092   0.112 N  0.570      SignalP-noTM
ABC30566.1            0.269  18  0.316  18  0.585   4  0.427   0.369 N  0.570      SignalP-noTM
ABC30567.1            0.109  47  0.105  47  0.128  13  0.101   0.103 N  0.570      SignalP-noTM
ABC30568.1            0.110  46  0.106  46  0.114  37  0.091   0.099 N  0.570      SignalP-noTM
ABC30569.1            0.121  48  0.114  18  0.148   9  0.109   0.111 N  0.570      SignalP-noTM
ABC30570.1            0.153  32  0.121  11  0.195   2  0.149   0.131 N  0.510      SignalP-TM
ABC30571.1            0.154  32  0.138  11  0.255   1  0.184   0.159 N  0.570      SignalP-noTM
ABC30572.1            0.107  28  0.194  19  0.525  12  0.333   0.259 N  0.570      SignalP-noTM
ABC30573.1            0.125  32  0.140  11  0.270   4  0.196   0.167 N  0.570      SignalP-noTM
ABC30574.1            0.114  34  0.108  34  0.109  30  0.088   0.098 N  0.570      SignalP-noTM
ABC30575.1            0.137  38  0.128  38  0.195  34  0.113   0.121 N  0.570      SignalP-noTM
ABC30576.1            0.134  26  0.181  11  0.386  10  0.349   0.243 N  0.510      SignalP-TM
ABC30577.1            0.107  35  0.110  64  0.137   8  0.103   0.107 N  0.570      SignalP-noTM
ABC30578.1            0.127  24  0.142  13  0.247   5  0.195   0.167 N  0.570      SignalP-noTM
ABC30579.1            0.123  21  0.125  35  0.267  32  0.120   0.123 N  0.570      SignalP-noTM
ABC30580.1            0.102  37  0.121  11  0.203   1  0.139   0.129 N  0.570      SignalP-noTM
ABC30581.1            0.164  20  0.345  20  0.852  18  0.688   0.506 N  0.570      SignalP-noTM
ABC30582.1            0.119  22  0.118  29  0.187  21  0.110   0.115 N  0.570      SignalP-noTM
ABC30583.1            0.124  26  0.100  68  0.103  57  0.083   0.092 N  0.570      SignalP-noTM
ABC30584.1            0.630  26  0.682  26  0.929  12  0.826   0.750 Y  0.570      SignalP-noTM
ABC30585.1            0.139  34  0.119  34  0.145  30  0.086   0.104 N  0.570      SignalP-noTM
ABC30586.1            0.136  21  0.153  21  0.274  17  0.166   0.159 N  0.570      SignalP-noTM
ABC30587.1            0.109  46  0.107  57  0.117  34  0.094   0.101 N  0.570      SignalP-noTM
ABC30588.1            0.103  28  0.103  66  0.115  46  0.088   0.096 N  0.570      SignalP-noTM
ABC30589.1            0.247  32  0.151  32  0.126  53  0.076   0.116 N  0.570      SignalP-noTM
ABC30590.1            0.246  60  0.160  60  0.215   1  0.108   0.136 N  0.570      SignalP-noTM
ABC30591.1            0.848  20  0.899  20  0.969  17  0.946   0.921 Y  0.570      SignalP-noTM
ABC30592.1            0.175  36  0.147  16  0.264   7  0.216   0.173 N  0.510      SignalP-TM
ABC30593.1            0.343  25  0.572  25  0.981  17  0.955   0.752 Y  0.570      SignalP-noTM
ABC30594.1            0.114  42  0.112  56  0.167   3  0.095   0.104 N  0.570      SignalP-noTM
ABC30595.1            0.107  31  0.127  11  0.196   1  0.162   0.140 N  0.510      SignalP-TM
ABC30596.1            0.174  23  0.371  23  0.906   4  0.829   0.587 Y  0.570      SignalP-noTM
ABC30597.1            0.152  28  0.293  23  0.780   8  0.688   0.479 N  0.570      SignalP-noTM
ABC30598.1            0.106  20  0.104  66  0.130  18  0.093   0.099 N  0.570      SignalP-noTM
ABC30599.1            0.109  47  0.111  12  0.151   2  0.117   0.114 N  0.570      SignalP-noTM
ABC30600.1            0.132  31  0.163  20  0.328   3  0.236   0.197 N  0.570      SignalP-noTM
ABC30601.1            0.117  47  0.104  68  0.128  13  0.087   0.096 N  0.570      SignalP-noTM
ABC30602.1            0.118  40  0.143  67  0.219  61  0.128   0.137 N  0.510      SignalP-TM
ABC30603.1            0.447  22  0.639  22  0.950  17  0.922   0.772 Y  0.570      SignalP-noTM
ABC30604.1            0.104   6  0.109  13  0.165   3  0.121   0.115 N  0.570      SignalP-noTM
ABC30605.1            0.894  22  0.924  22  0.968  18  0.945   0.934 Y  0.570      SignalP-noTM
ABC30606.1            0.131  63  0.107  63  0.104   2  0.080   0.095 N  0.570      SignalP-noTM
ABC30607.1            0.164  20  0.179  11  0.578   2  0.302   0.237 N  0.570      SignalP-noTM
ABC30608.1            0.101  39  0.108  42  0.142  35  0.100   0.104 N  0.570      SignalP-noTM
ABC30609.1            0.154  45  0.137  11  0.243   1  0.186   0.160 N  0.570      SignalP-noTM
ABC30610.1            0.109  19  0.102  19  0.121  39  0.095   0.098 N  0.570      SignalP-noTM
ABC30611.1            0.105  24  0.106  61  0.119  50  0.097   0.102 N  0.570      SignalP-noTM
ABC30612.1            0.121  57  0.114  11  0.206   3  0.131   0.122 N  0.570      SignalP-noTM
ABC30613.1            0.130  21  0.122  21  0.148   7  0.111   0.117 N  0.570      SignalP-noTM
ABC30614.1            0.155  54  0.119  54  0.153  53  0.076   0.099 N  0.570      SignalP-noTM
ABC30615.1            0.110  28  0.197  11  0.542   1  0.386   0.286 N  0.570      SignalP-noTM
ABC30616.1            0.118  20  0.176  17  0.399   7  0.262   0.216 N  0.570      SignalP-noTM
ABC30617.1            0.103  20  0.130  12  0.218   3  0.175   0.151 N  0.570      SignalP-noTM
ABC30618.1            0.123  30  0.136  11  0.227   1  0.185   0.159 N  0.570      SignalP-noTM
ABC30619.1            0.123  26  0.117  11  0.242  24  0.144   0.130 N  0.570      SignalP-noTM
ABC30620.1            0.109  28  0.137  11  0.300   1  0.170   0.152 N  0.570      SignalP-noTM
ABC30621.1            0.241  25  0.163  25  0.169  40  0.124   0.149 N  0.510      SignalP-TM
ABC30622.1            0.130  18  0.106  18  0.112  17  0.090   0.099 N  0.570      SignalP-noTM
ABC30623.1            0.111  22  0.127  18  0.233  10  0.145   0.134 N  0.510      SignalP-TM
ABC30624.1            0.265  25  0.428  25  0.896  20  0.727   0.569 N  0.570      SignalP-noTM
ABC30625.1            0.161  24  0.174  24  0.381   1  0.214   0.193 N  0.570      SignalP-noTM
ABC30626.1            0.479  24  0.579  24  0.914  15  0.785   0.675 Y  0.570      SignalP-noTM
ABC30627.1            0.534  24  0.685  24  0.953  20  0.873   0.773 Y  0.570      SignalP-noTM
ABC30628.1            0.103  55  0.105  43  0.116  46  0.080   0.093 N  0.570      SignalP-noTM
ABC30629.1            0.122  51  0.171  51  0.516  47  0.142   0.157 N  0.570      SignalP-noTM
ABC30630.1            0.103  19  0.101  34  0.129   8  0.094   0.098 N  0.570      SignalP-noTM
ABC30631.1            0.120  20  0.129  20  0.258   3  0.157   0.142 N  0.570      SignalP-noTM
ABC30632.1            0.232  68  0.187  11  0.509   1  0.327   0.239 N  0.510      SignalP-TM
ABC30633.1            0.141  44  0.185  44  0.351  37  0.176   0.181 N  0.570      SignalP-noTM
ABC30634.1            0.172  23  0.196  23  0.403  22  0.181   0.189 N  0.570      SignalP-noTM
ABC30635.1            0.851  20  0.891  20  0.954  16  0.917   0.903 Y  0.570      SignalP-noTM
ABC30636.1            0.464  47  0.341  47  0.381  43  0.172   0.279 N  0.510      SignalP-TM
ABC30637.1            0.235  20  0.142  20  0.154  19  0.095   0.120 N  0.570      SignalP-noTM
ABC30638.1            0.111  27  0.102  70  0.114  26  0.087   0.095 N  0.570      SignalP-noTM
ABC30639.1            0.112  46  0.104  31  0.115   3  0.098   0.101 N  0.570      SignalP-noTM
ABC30640.1            0.511  50  0.382  50  0.536  46  0.201   0.315 N  0.510      SignalP-TM
ABC30641.1            0.136  54  0.104  18  0.147  13  0.098   0.102 N  0.510      SignalP-TM
ABC30642.1            0.441  30  0.562  30  0.954  14  0.835   0.690 Y  0.570      SignalP-noTM
ABC30643.1            0.737  30  0.714  30  0.889  27  0.683   0.700 Y  0.570      SignalP-noTM
ABC30644.1            0.462  37  0.534  37  0.828  33  0.442   0.500 N  0.510      SignalP-TM
ABC30645.1            0.224  28  0.182  28  0.367  10  0.216   0.195 N  0.510      SignalP-TM
ABC30646.1            0.203  17  0.183  17  0.242  16  0.164   0.174 N  0.570      SignalP-noTM
ABC30647.1            0.127  30  0.108  30  0.140  29  0.081   0.096 N  0.570      SignalP-noTM
ABC30648.1            0.103  11  0.118  11  0.164   7  0.135   0.126 N  0.570      SignalP-noTM
ABC30649.1            0.189  50  0.150  50  0.223  10  0.131   0.143 N  0.510      SignalP-TM
ABC30650.1            0.132  29  0.228  11  0.652   3  0.519   0.365 N  0.570      SignalP-noTM
ABC30651.1            0.130  61  0.121  12  0.186   2  0.152   0.132 N  0.510      SignalP-TM
ABC30652.1            0.106  41  0.120  16  0.181  10  0.139   0.127 N  0.510      SignalP-TM
ABC30653.1            0.253  37  0.170  37  0.362  36  0.161   0.166 N  0.510      SignalP-TM
ABC30654.1            0.115  34  0.121  11  0.190   1  0.147   0.131 N  0.510      SignalP-TM
ABC30655.1            0.111  47  0.143  11  0.276   1  0.204   0.166 N  0.510      SignalP-TM
ABC30656.1            0.104   3  0.106  47  0.126  38  0.090   0.099 N  0.570      SignalP-noTM
ABC30657.1            0.102  47  0.111  31  0.139  23  0.086   0.099 N  0.570      SignalP-noTM
ABC30658.1            0.246  22  0.337  22  0.759   7  0.538   0.412 N  0.510      SignalP-TM
ABC30659.1            0.492  26  0.680  26  0.981  19  0.919   0.793 Y  0.570      SignalP-noTM
ABC30660.1            0.127  29  0.123  29  0.172   2  0.133   0.128 N  0.570      SignalP-noTM
ABC30661.1            0.107  64  0.118  45  0.165  40  0.116   0.117 N  0.570      SignalP-noTM
ABC30662.1            0.120  18  0.151  18  0.244  10  0.175   0.163 N  0.570      SignalP-noTM
ABC30663.1            0.114  30  0.100  30  0.108   2  0.082   0.092 N  0.570      SignalP-noTM
ABC30664.1            0.126  21  0.114  21  0.136  43  0.089   0.102 N  0.570      SignalP-noTM
ABC30665.1            0.138  65  0.113  65  0.149   3  0.102   0.108 N  0.570      SignalP-noTM
ABC30666.1            0.124  33  0.138  33  0.260  32  0.145   0.141 N  0.570      SignalP-noTM
ABC30667.1            0.110  58  0.108  30  0.129  21  0.095   0.102 N  0.570      SignalP-noTM
ABC30668.1            0.113  38  0.109  17  0.142  36  0.109   0.109 N  0.570      SignalP-noTM
ABC30669.1            0.135  48  0.118  15  0.189   5  0.140   0.128 N  0.570      SignalP-noTM
ABC30670.1            0.109  69  0.124  18  0.179   7  0.147   0.135 N  0.570      SignalP-noTM
ABC30671.1            0.118  25  0.121  11  0.238   1  0.141   0.128 N  0.510      SignalP-TM
ABC30672.1            0.110  32  0.103  32  0.123  11  0.095   0.099 N  0.570      SignalP-noTM
ABC30673.1            0.133  27  0.147  12  0.251   3  0.223   0.183 N  0.570      SignalP-noTM
ABC30674.1            0.118  18  0.129  18  0.183  17  0.137   0.133 N  0.570      SignalP-noTM
ABC30675.1            0.134  68  0.110  68  0.125  48  0.091   0.101 N  0.570      SignalP-noTM
ABC30676.1            0.627  21  0.778  21  0.985  17  0.949   0.859 Y  0.570      SignalP-noTM
ABC30677.1            0.115  58  0.121  13  0.174   3  0.146   0.133 N  0.570      SignalP-noTM
ABC30678.1            0.101  30  0.096  44  0.116  20  0.085   0.091 N  0.570      SignalP-noTM
ABC30679.1            0.109  26  0.115  11  0.151   5  0.134   0.124 N  0.570      SignalP-noTM
ABC30680.1            0.116  55  0.107  33  0.128  28  0.098   0.103 N  0.570      SignalP-noTM
ABC30681.1            0.112  50  0.145  11  0.302   1  0.202   0.172 N  0.570      SignalP-noTM
ABC30682.1            0.185  20  0.322  20  0.624  10  0.538   0.424 N  0.570      SignalP-noTM
ABC30683.1            0.161  33  0.130  11  0.194   1  0.173   0.146 N  0.510      SignalP-TM
ABC30684.1            0.135  36  0.212  17  0.540  12  0.431   0.315 N  0.570      SignalP-noTM
ABC30685.1            0.115  36  0.116  14  0.167  32  0.135   0.125 N  0.570      SignalP-noTM
ABC30686.1            0.115  69  0.140  12  0.284   2  0.197   0.167 N  0.570      SignalP-noTM
ABC30687.1            0.120  56  0.134  32  0.202  27  0.125   0.130 N  0.570      SignalP-noTM
ABC30688.1            0.114  21  0.132  21  0.215  14  0.157   0.144 N  0.570      SignalP-noTM
ABC30689.1            0.154   8  0.121  11  0.211   1  0.140   0.130 N  0.570      SignalP-noTM
ABC30690.1            0.108  43  0.109  43  0.141  46  0.099   0.105 N  0.570      SignalP-noTM
ABC30691.1            0.803  23  0.792  23  0.912   1  0.824   0.807 Y  0.570      SignalP-noTM
ABC30692.1            0.516  27  0.576  27  0.904  20  0.710   0.639 Y  0.570      SignalP-noTM
ABC30693.1            0.128  38  0.133  12  0.229   3  0.181   0.156 N  0.570      SignalP-noTM
ABC30694.1            0.127  60  0.108  11  0.154   3  0.119   0.113 N  0.570      SignalP-noTM
ABC30695.1            0.479  24  0.653  24  0.943  21  0.844   0.743 Y  0.570      SignalP-noTM
ABC30696.1            0.191  26  0.204  26  0.370   1  0.225   0.214 N  0.570      SignalP-noTM
ABC30697.1            0.113  21  0.111  41  0.156  38  0.105   0.108 N  0.570      SignalP-noTM
ABC30698.1            0.704  32  0.781  32  0.959  17  0.860   0.818 Y  0.570      SignalP-noTM
ABC30699.1            0.114  19  0.113  19  0.164   1  0.118   0.115 N  0.570      SignalP-noTM
ABC30700.1            0.120  37  0.105  16  0.137  11  0.107   0.105 N  0.510      SignalP-TM
ABC30701.1            0.104  34  0.103  29  0.144   7  0.103   0.103 N  0.570      SignalP-noTM
ABC30702.1            0.173  32  0.203  32  0.443  15  0.266   0.232 N  0.570      SignalP-noTM
ABC30703.1            0.172  29  0.131  29  0.161  41  0.093   0.113 N  0.570      SignalP-noTM
ABC30704.1            0.123  38  0.116  38  0.125  33  0.096   0.106 N  0.570      SignalP-noTM
ABC30705.1            0.116  22  0.137  11  0.260   1  0.183   0.159 N  0.570      SignalP-noTM
ABC30706.1            0.112  59  0.124  11  0.229   2  0.150   0.136 N  0.570      SignalP-noTM
ABC30707.1            0.214  23  0.297  23  0.609  19  0.439   0.363 N  0.570      SignalP-noTM
ABC30708.1            0.119  20  0.114  42  0.153  30  0.112   0.113 N  0.570      SignalP-noTM
ABC30709.1            0.147  33  0.103  55  0.125  52  0.070   0.091 N  0.510      SignalP-TM
ABC30710.1            0.180  62  0.117  62  0.102   9  0.080   0.100 N  0.570      SignalP-noTM
ABC30711.1            0.115  56  0.112  30  0.153   2  0.116   0.114 N  0.570      SignalP-noTM
ABC30712.1            0.108  41  0.118  24  0.208  39  0.128   0.123 N  0.570      SignalP-noTM
ABC30713.1            0.133  34  0.144  16  0.247  12  0.212   0.176 N  0.570      SignalP-noTM
ABC30714.1            0.109  25  0.104  70  0.116  53  0.095   0.099 N  0.570      SignalP-noTM
ABC30715.1            0.100  14  0.098  39  0.111   2  0.091   0.094 N  0.570      SignalP-noTM
ABC30716.1            0.350  21  0.252  21  0.351   2  0.241   0.248 N  0.510      SignalP-TM
ABC30717.1            0.172  39  0.113  39  0.128  38  0.084   0.103 N  0.510      SignalP-TM
ABC30718.1            0.212  53  0.174  53  0.310  49  0.112   0.145 N  0.570      SignalP-noTM
ABC30719.1            0.622  23  0.768  23  0.978  11  0.946   0.852 Y  0.570      SignalP-noTM
ABC30720.1            0.400  30  0.586  30  0.946  15  0.865   0.717 Y  0.570      SignalP-noTM
ABC30721.1            0.130  29  0.132  11  0.230   4  0.183   0.151 N  0.510      SignalP-TM
ABC30722.1            0.591  44  0.685  44  0.949  30  0.690   0.687 Y  0.570      SignalP-noTM
ABC30723.1            0.123  22  0.173  22  0.362   2  0.266   0.207 N  0.510      SignalP-TM
ABC30724.1            0.168  53  0.135  53  0.158  52  0.096   0.117 N  0.570      SignalP-noTM
ABC30725.1            0.157  19  0.118  11  0.201   1  0.136   0.125 N  0.510      SignalP-TM
ABC30726.1            0.120  21  0.126  21  0.197  10  0.121   0.123 N  0.570      SignalP-noTM
ABC30727.1            0.120  32  0.161  11  0.327   5  0.270   0.212 N  0.570      SignalP-noTM
ABC30728.1            0.117  20  0.112  46  0.148  35  0.098   0.105 N  0.570      SignalP-noTM
ABC30729.1            0.277  25  0.273  25  0.518  29  0.327   0.293 N  0.510      SignalP-TM
ABC30730.1            0.100  14  0.120  11  0.180  61  0.147   0.130 N  0.510      SignalP-TM
ABC30731.1            0.238  26  0.126  26  0.161   8  0.096   0.115 N  0.510      SignalP-TM
ABC30732.1            0.217  24  0.140  24  0.128   1  0.093   0.118 N  0.570      SignalP-noTM
ABC30733.1            0.127  44  0.107  44  0.111  59  0.077   0.093 N  0.570      SignalP-noTM
ABC30734.1            0.129  25  0.107  50  0.132  45  0.075   0.095 N  0.510      SignalP-TM
ABC30735.1            0.238  21  0.426  21  0.897  17  0.771   0.588 Y  0.570      SignalP-noTM
ABC30736.1            0.115  62  0.109  29  0.167  61  0.084   0.100 N  0.510      SignalP-TM
ABC30737.1            0.102  20  0.103  43  0.119  36  0.089   0.096 N  0.570      SignalP-noTM
ABC30738.1            0.133  26  0.305  21  0.943  19  0.784   0.530 N  0.570      SignalP-noTM
ABC30739.1            0.299  26  0.530  26  0.967  25  0.849   0.680 Y  0.570      SignalP-noTM
ABC30740.1            0.165  64  0.181  15  0.395   8  0.335   0.238 N  0.510      SignalP-TM
ABC30741.1            0.111  40  0.107  40  0.155  35  0.095   0.101 N  0.570      SignalP-noTM
ABC30742.1            0.108  18  0.098  36  0.111  33  0.065   0.083 N  0.570      SignalP-noTM
ABC30743.1            0.115  47  0.104  47  0.139   7  0.086   0.096 N  0.570      SignalP-noTM
ABC30744.1            0.169  51  0.129  51  0.122  50  0.087   0.109 N  0.570      SignalP-noTM
ABC30745.1            0.189  10  0.107  11  0.160   2  0.107   0.107 N  0.570      SignalP-noTM
ABC30746.1            0.108  24  0.119  11  0.186   2  0.137   0.127 N  0.570      SignalP-noTM
ABC30747.1            0.405  30  0.222  30  0.293  29  0.121   0.184 N  0.510      SignalP-TM
ABC30748.1            0.527  30  0.534  30  0.723  29  0.437   0.498 N  0.510      SignalP-TM
ABC30749.1            0.121  23  0.101  11  0.201   1  0.089   0.097 N  0.510      SignalP-TM
ABC30750.1            0.191  62  0.178  11  0.402   3  0.331   0.235 N  0.510      SignalP-TM
ABC30751.1            0.145  28  0.118  11  0.182   4  0.150   0.130 N  0.510      SignalP-TM
ABC30752.1            0.109  27  0.130  29  0.194  19  0.122   0.127 N  0.510      SignalP-TM
ABC30753.1            0.139  22  0.120  11  0.210   1  0.136   0.127 N  0.570      SignalP-noTM
ABC30754.1            0.113  25  0.105  25  0.137   5  0.100   0.102 N  0.570      SignalP-noTM
ABC30755.1            0.127  31  0.108  11  0.151   5  0.117   0.112 N  0.570      SignalP-noTM
ABC30756.1            0.104  16  0.097  66  0.105  31  0.084   0.091 N  0.570      SignalP-noTM
ABC30757.1            0.103  31  0.113  38  0.139  37  0.112   0.112 N  0.570      SignalP-noTM
ABC30758.1            0.109  55  0.158  11  0.297   6  0.262   0.197 N  0.510      SignalP-TM
ABC30759.1            0.106  34  0.108  38  0.126  33  0.095   0.102 N  0.570      SignalP-noTM
ABC30760.1            0.157  28  0.251  11  0.739   5  0.655   0.400 N  0.510      SignalP-TM
ABC30761.1            0.275  35  0.224  35  0.281  32  0.131   0.189 N  0.510      SignalP-TM
ABC30762.1            0.120  36  0.112  36  0.135  34  0.094   0.104 N  0.570      SignalP-noTM
ABC30763.1            0.115  19  0.167  11  0.383   2  0.286   0.223 N  0.570      SignalP-noTM
ABC30764.1            0.148  29  0.223  29  0.469   3  0.347   0.282 N  0.570      SignalP-noTM
ABC30765.1            0.157  19  0.177  19  0.313   3  0.211   0.193 N  0.570      SignalP-noTM
ABC30766.1            0.196  26  0.171  26  0.400  25  0.117   0.146 N  0.570      SignalP-noTM
ABC30767.1            0.113  46  0.118  46  0.170  43  0.093   0.106 N  0.570      SignalP-noTM
ABC30768.1            0.136  35  0.120  35  0.128  33  0.102   0.112 N  0.570      SignalP-noTM
ABC30769.1            0.222  19  0.184  19  0.279   1  0.173   0.179 N  0.570      SignalP-noTM
ABC30770.1            0.199  26  0.160  26  0.166   1  0.127   0.145 N  0.570      SignalP-noTM
ABC30771.1            0.125  20  0.157  12  0.279   9  0.249   0.200 N  0.570      SignalP-noTM
ABC30772.1            0.381  26  0.325  26  0.429  22  0.286   0.310 N  0.510      SignalP-TM
ABC30773.1            0.102  21  0.107  35  0.124  25  0.087   0.098 N  0.570      SignalP-noTM
ABC30774.1            0.417  28  0.337  28  0.444  26  0.223   0.295 N  0.510      SignalP-TM
ABC30775.1            0.727  21  0.779  21  0.904  14  0.814   0.796 Y  0.570      SignalP-noTM
ABC30776.1            0.174  19  0.154  19  0.190   9  0.136   0.145 N  0.570      SignalP-noTM
ABC30777.1            0.421  28  0.276  28  0.429  14  0.237   0.258 N  0.570      SignalP-noTM
ABC30778.1            0.114  17  0.110  40  0.135  37  0.106   0.108 N  0.570      SignalP-noTM
ABC30779.1            0.224  51  0.149  51  0.155  48  0.078   0.116 N  0.570      SignalP-noTM
ABC30780.1            0.247  16  0.381  16  0.708  14  0.594   0.460 N  0.510      SignalP-TM
ABC30781.1            0.562  24  0.684  24  0.951  11  0.869   0.771 Y  0.570      SignalP-noTM
ABC30782.1            0.120  30  0.116  30  0.124  27  0.101   0.109 N  0.570      SignalP-noTM
ABC30783.1            0.117  24  0.155  11  0.303   1  0.242   0.196 N  0.570      SignalP-noTM
ABC30784.1            0.126  24  0.193  11  0.489   1  0.372   0.277 N  0.570      SignalP-noTM
ABC30785.1            0.121  38  0.116  38  0.151  36  0.089   0.103 N  0.570      SignalP-noTM
ABC30786.1            0.113  25  0.098  25  0.100  66  0.071   0.085 N  0.570      SignalP-noTM
ABC30787.1            0.101  28  0.109  11  0.159   8  0.124   0.116 N  0.570      SignalP-noTM
ABC30788.1            0.118  65  0.115  35  0.129  31  0.092   0.104 N  0.570      SignalP-noTM
ABC30789.1            0.132  26  0.135  26  0.240  14  0.156   0.145 N  0.570      SignalP-noTM
ABC30790.1            0.139  40  0.167  11  0.420   1  0.266   0.213 N  0.570      SignalP-noTM
ABC30791.1            0.115  44  0.126  39  0.183  31  0.112   0.121 N  0.510      SignalP-TM
ABC30792.1            0.230  31  0.145  31  0.162   9  0.105   0.126 N  0.570      SignalP-noTM
ABC30793.1            0.281  41  0.254  41  0.351  36  0.150   0.205 N  0.570      SignalP-noTM
ABC30794.1            0.166  34  0.148  19  0.213   1  0.157   0.152 N  0.570      SignalP-noTM
ABC30795.1            0.417  26  0.331  26  0.403   8  0.297   0.318 N  0.510      SignalP-TM
ABC30796.1            0.718  23  0.814  23  0.955  15  0.921   0.864 Y  0.570      SignalP-noTM
ABC30797.1            0.525  19  0.671  19  0.950  17  0.827   0.744 Y  0.570      SignalP-noTM
ABC30798.1            0.133  54  0.122  28  0.184  27  0.111   0.117 N  0.570      SignalP-noTM
ABC30799.1            0.110  62  0.106  34  0.145  27  0.103   0.105 N  0.570      SignalP-noTM
ABC30800.1            0.129   9  0.130  11  0.247   1  0.166   0.143 N  0.510      SignalP-TM
ABC30801.1            0.299  29  0.234  29  0.302   2  0.218   0.228 N  0.510      SignalP-TM
ABC30802.1            0.233  28  0.348  28  0.604  26  0.434   0.380 N  0.510      SignalP-TM
ABC30803.1            0.165  22  0.093  43  0.116   1  0.059   0.081 N  0.510      SignalP-TM
ABC30804.1            0.108  39  0.098  20  0.105  14  0.085   0.092 N  0.570      SignalP-noTM
ABC30805.1            0.110  31  0.092  70  0.098  69  0.073   0.083 N  0.570      SignalP-noTM
ABC30806.1            0.104  25  0.106  37  0.133  32  0.091   0.099 N  0.570      SignalP-noTM
ABC30807.1            0.109  23  0.107  11  0.166   1  0.106   0.107 N  0.570      SignalP-noTM
ABC30808.1            0.108  32  0.103  46  0.121  38  0.091   0.097 N  0.570      SignalP-noTM
ABC30809.1            0.112  23  0.124  30  0.198  20  0.114   0.120 N  0.510      SignalP-TM
ABC30810.1            0.115  42  0.135  11  0.255   1  0.171   0.152 N  0.570      SignalP-noTM
ABC30811.1            0.228  21  0.215  21  0.311  19  0.194   0.205 N  0.570      SignalP-noTM
ABC30812.1            0.135  30  0.151  19  0.246   1  0.181   0.165 N  0.570      SignalP-noTM
ABC30813.1            0.112  69  0.114  54  0.141  50  0.110   0.112 N  0.570      SignalP-noTM
ABC30814.1            0.177  67  0.146  41  0.204   1  0.109   0.128 N  0.570      SignalP-noTM
ABC30815.1            0.128  29  0.107  11  0.135   5  0.117   0.112 N  0.570      SignalP-noTM
ABC30816.1            0.155  28  0.211  14  0.566   8  0.447   0.321 N  0.570      SignalP-noTM
ABC30817.1            0.142  21  0.254  13  0.716   1  0.663   0.446 N  0.570      SignalP-noTM
ABC30818.1            0.181  19  0.219  19  0.407   4  0.289   0.245 N  0.510      SignalP-TM
ABC30819.1            0.122  38  0.129  11  0.190   3  0.168   0.147 N  0.570      SignalP-noTM
ABC30820.1            0.106  24  0.181  11  0.471   2  0.323   0.248 N  0.570      SignalP-noTM
ABC30821.1            0.120  19  0.110  11  0.211   1  0.110   0.110 N  0.570      SignalP-noTM
ABC30822.1            0.344  24  0.540  24  0.936  12  0.879   0.699 Y  0.570      SignalP-noTM
ABC30823.1            0.120  48  0.109  48  0.123  30  0.101   0.105 N  0.570      SignalP-noTM
ABC30824.1            0.126  22  0.133  22  0.258   1  0.139   0.136 N  0.570      SignalP-noTM
ABC30825.1            0.135  43  0.109  63  0.135  53  0.090   0.100 N  0.570      SignalP-noTM
ABC30826.1            0.139  66  0.120  11  0.177   1  0.144   0.132 N  0.570      SignalP-noTM
ABC30827.1            0.100  18  0.105  55  0.132  44  0.092   0.099 N  0.570      SignalP-noTM
ABC30828.1            0.102  44  0.097  66  0.104  58  0.085   0.092 N  0.570      SignalP-noTM
ABC30829.1            0.173  19  0.186  19  0.321  18  0.213   0.196 N  0.510      SignalP-TM
ABC30830.1            0.135  44  0.127  44  0.161  13  0.123   0.125 N  0.570      SignalP-noTM
ABC30831.1            0.111  31  0.115  24  0.150  13  0.110   0.113 N  0.570      SignalP-noTM
ABC30832.1            0.141  32  0.224  32  0.671  17  0.366   0.291 N  0.570      SignalP-noTM
ABC30833.1            0.844  20  0.820  20  0.904   1  0.817   0.819 Y  0.570      SignalP-noTM
ABC30834.1            0.151  39  0.120  30  0.137  28  0.101   0.111 N  0.570      SignalP-noTM
ABC30835.1            0.102  19  0.133  11  0.235   1  0.172   0.152 N  0.570      SignalP-noTM
ABC30836.1            0.787  36  0.841  36  0.991  20  0.891   0.865 Y  0.570      SignalP-noTM
ABC30837.1            0.131  25  0.116  25  0.163  47  0.117   0.117 N  0.510      SignalP-TM
ABC30838.1            0.100  19  0.104  35  0.122  31  0.084   0.095 N  0.570      SignalP-noTM
ABC30839.1            0.116  53  0.110  11  0.161   4  0.125   0.115 N  0.510      SignalP-TM
ABC30840.1            0.253  35  0.152  35  0.122  46  0.081   0.119 N  0.570      SignalP-noTM
ABC30841.1            0.349  39  0.263  39  0.340  38  0.179   0.232 N  0.510      SignalP-TM
ABC30842.1            0.166  50  0.222  50  0.548  42  0.219   0.221 N  0.510      SignalP-TM
ABC30843.1            0.308  45  0.450  45  0.922  34  0.547   0.495 N  0.570      SignalP-noTM
ABC30844.1            0.102  21  0.139  11  0.262   2  0.198   0.167 N  0.570      SignalP-noTM
ABC30845.1            0.153  19  0.138  19  0.167  24  0.109   0.124 N  0.570      SignalP-noTM
ABC30846.1            0.134  69  0.113  69  0.137   5  0.093   0.104 N  0.570      SignalP-noTM
ABC30847.1            0.104   3  0.090  31  0.095   1  0.078   0.085 N  0.570      SignalP-noTM
ABC30848.1            0.120  19  0.165  19  0.341  15  0.218   0.185 N  0.510      SignalP-TM
ABC30849.1            0.142  21  0.311  21  0.892   1  0.727   0.506 N  0.570      SignalP-noTM
ABC30850.1            0.192  19  0.362  19  0.811   1  0.702   0.522 N  0.570      SignalP-noTM
ABC30851.1            0.117  25  0.190  11  0.474   1  0.362   0.254 N  0.510      SignalP-TM
ABC30852.1            0.114  10  0.109  45  0.147   3  0.108   0.108 N  0.570      SignalP-noTM
ABC30853.1            0.124  29  0.232  19  0.670  12  0.465   0.342 N  0.570      SignalP-noTM
ABC30854.1            0.120  45  0.108  56  0.132  53  0.090   0.099 N  0.570      SignalP-noTM
ABC30855.1            0.240  19  0.174  19  0.513   1  0.201   0.184 N  0.510      SignalP-TM
ABC30856.1            0.192  23  0.414  23  0.943   5  0.905   0.644 Y  0.570      SignalP-noTM
ABC30857.1            0.120  33  0.125  43  0.238  41  0.129   0.127 N  0.570      SignalP-noTM
ABC30858.1            0.434  43  0.252  43  0.209  35  0.138   0.199 N  0.570      SignalP-noTM
ABC30859.1            0.107  60  0.108  60  0.126  50  0.092   0.100 N  0.570      SignalP-noTM
ABC30860.1            0.131  39  0.182  11  0.446  15  0.345   0.243 N  0.510      SignalP-TM
ABC30861.1            0.238  41  0.252  41  0.597  18  0.299   0.274 N  0.570      SignalP-noTM
ABC30862.1            0.101  25  0.097  60  0.118  21  0.070   0.087 N  0.510      SignalP-TM
ABC30863.1            0.131  24  0.186  12  0.514  10  0.349   0.262 N  0.570      SignalP-noTM
ABC30864.1            0.117  35  0.109  35  0.147  53  0.089   0.100 N  0.570      SignalP-noTM
ABC30865.1            0.724  20  0.829  20  0.970  19  0.954   0.888 Y  0.570      SignalP-noTM
ABC30866.1            0.102  29  0.119  14  0.174  10  0.141   0.130 N  0.570      SignalP-noTM
ABC30867.1            0.160  33  0.268  33  0.680  17  0.461   0.339 N  0.510      SignalP-TM
ABC30868.1            0.645  25  0.713  25  0.922  21  0.794   0.751 Y  0.570      SignalP-noTM
ABC30869.1            0.625  21  0.228  21  0.178   2  0.104   0.182 N  0.510      SignalP-TM
ABC30870.1            0.478  24  0.639  24  0.946   3  0.859   0.743 Y  0.570      SignalP-noTM
ABC30871.1            0.162  18  0.297  18  0.750  12  0.557   0.419 N  0.570      SignalP-noTM
ABC30872.1            0.116   9  0.130  38  0.241  34  0.132   0.131 N  0.570      SignalP-noTM
ABC30873.1            0.117  37  0.149  19  0.252  15  0.201   0.168 N  0.510      SignalP-TM
ABC30874.1            0.123  35  0.135  35  0.241  28  0.128   0.132 N  0.510      SignalP-TM
ABC30875.1            0.104  27  0.113  11  0.173   1  0.123   0.118 N  0.570      SignalP-noTM
ABC30876.1            0.167  38  0.110  38  0.125  47  0.070   0.091 N  0.570      SignalP-noTM
ABC30877.1            0.144  63  0.119  63  0.137   2  0.094   0.107 N  0.570      SignalP-noTM
ABC30878.1            0.101  54  0.108  12  0.129   2  0.118   0.113 N  0.570      SignalP-noTM
ABC30879.1            0.127  21  0.125  11  0.196   4  0.157   0.140 N  0.570      SignalP-noTM
ABC30880.1            0.700  22  0.819  22  0.968  12  0.946   0.879 Y  0.570      SignalP-noTM
ABC30881.1            0.437  19  0.598  19  0.895  11  0.801   0.694 Y  0.570      SignalP-noTM
ABC30882.1            0.221  27  0.444  27  0.946   9  0.901   0.659 Y  0.570      SignalP-noTM
ABC30883.1            0.186  23  0.149  23  0.165   3  0.130   0.140 N  0.570      SignalP-noTM
ABC30884.1            0.228  28  0.264  28  0.581  10  0.409   0.332 N  0.570      SignalP-noTM
ABC30885.1            0.131  56  0.125  56  0.157  47  0.103   0.115 N  0.570      SignalP-noTM
ABC30886.1            0.222  42  0.173  42  0.295   2  0.121   0.154 N  0.510      SignalP-TM
ABC30887.1            0.106  19  0.099  69  0.109  69  0.086   0.093 N  0.570      SignalP-noTM
ABC30888.1            0.170  62  0.130  62  0.194   2  0.099   0.116 N  0.570      SignalP-noTM
ABC30889.1            0.502  26  0.302  26  0.383  14  0.191   0.250 N  0.570      SignalP-noTM
ABC30890.1            0.143  27  0.126  27  0.235   2  0.125   0.126 N  0.570      SignalP-noTM
ABC30891.1            0.170  20  0.141  11  0.315   2  0.198   0.162 N  0.510      SignalP-TM
ABC30892.1            0.589  30  0.642  30  0.963  18  0.828   0.730 Y  0.570      SignalP-noTM
ABC30893.1            0.149  40  0.220  38  0.575  28  0.263   0.236 N  0.510      SignalP-TM
ABC30894.1            0.106  40  0.105  15  0.146  11  0.111   0.108 N  0.570      SignalP-noTM
ABC30895.1            0.222  64  0.154  25  0.244  17  0.140   0.147 N  0.570      SignalP-noTM
ABC30896.1            0.539  23  0.722  23  0.980  19  0.948   0.828 Y  0.570      SignalP-noTM
ABC30897.1            0.323  46  0.423  46  0.715  42  0.342   0.393 N  0.510      SignalP-TM
ABC30898.1            0.118  56  0.130  11  0.203   4  0.171   0.149 N  0.570      SignalP-noTM
ABC30899.1            0.118  40  0.105  40  0.112  44  0.089   0.098 N  0.570      SignalP-noTM
ABC30900.1            0.167  32  0.203  32  0.345  27  0.229   0.213 N  0.510      SignalP-TM
ABC30901.1            0.101  42  0.108  59  0.139  50  0.107   0.108 N  0.570      SignalP-noTM
ABC30902.1            0.112  25  0.139  11  0.264   3  0.197   0.167 N  0.570      SignalP-noTM
ABC30903.1            0.251  66  0.152  66  0.139  40  0.100   0.128 N  0.570      SignalP-noTM
ABC30904.1            0.112  10  0.100  33  0.109  26  0.078   0.090 N  0.570      SignalP-noTM
ABC30905.1            0.246  36  0.194  36  0.276  31  0.178   0.188 N  0.510      SignalP-TM
ABC30906.1            0.380  21  0.601  21  0.968   6  0.952   0.766 Y  0.570      SignalP-noTM
ABC30907.1            0.162  24  0.182  24  0.292  17  0.208   0.194 N  0.570      SignalP-noTM
ABC30908.1            0.108  44  0.163  11  0.379   3  0.259   0.208 N  0.570      SignalP-noTM
ABC30909.1            0.113  51  0.109  51  0.222  49  0.089   0.102 N  0.510      SignalP-TM
ABC30910.1            0.114  21  0.144  12  0.262   2  0.212   0.176 N  0.570      SignalP-noTM
ABC30911.1            0.359  42  0.298  42  0.358  30  0.179   0.254 N  0.510      SignalP-TM
ABC30912.1            0.107  26  0.146  11  0.268   4  0.212   0.177 N  0.570      SignalP-noTM
ABC30913.1            0.155  45  0.211  11  0.582   4  0.462   0.329 N  0.570      SignalP-noTM
ABC30914.1            0.462  19  0.513  19  0.683  15  0.554   0.532 N  0.570      SignalP-noTM
ABC30915.1            0.105  22  0.116  11  0.188   8  0.133   0.124 N  0.570      SignalP-noTM
ABC30916.1            0.138  65  0.132  65  0.221  35  0.102   0.121 N  0.510      SignalP-TM
ABC30917.1            0.102  43  0.105  43  0.120  44  0.096   0.101 N  0.570      SignalP-noTM
ABC30918.1            0.723  22  0.832  22  0.977  12  0.955   0.890 Y  0.570      SignalP-noTM
ABC30919.1            0.166  43  0.313  43  0.688  39  0.342   0.324 N  0.510      SignalP-TM
ABC30920.1            0.129   9  0.119  11  0.243   6  0.153   0.135 N  0.570      SignalP-noTM
ABC30921.1            0.114   9  0.107  18  0.129  11  0.096   0.102 N  0.570      SignalP-noTM
ABC30922.1            0.193  42  0.334  42  0.763  33  0.386   0.358 N  0.570      SignalP-noTM
ABC30923.1            0.209  35  0.159  35  0.214   6  0.111   0.141 N  0.510      SignalP-TM
ABC30924.1            0.160  39  0.182  39  0.369  36  0.131   0.158 N  0.570      SignalP-noTM
ABC30925.1            0.115  30  0.123  11  0.224   1  0.139   0.131 N  0.570      SignalP-noTM
ABC30926.1            0.133  34  0.115  34  0.180  43  0.089   0.103 N  0.570      SignalP-noTM
ABC30927.1            0.117  23  0.236  19  0.660  11  0.476   0.349 N  0.570      SignalP-noTM
ABC30928.1            0.170  30  0.116  30  0.115  34  0.076   0.097 N  0.570      SignalP-noTM
ABC30929.1            0.249  25  0.302  25  0.514   1  0.392   0.335 N  0.510      SignalP-TM
ABC30930.1            0.143  41  0.118  41  0.148  40  0.086   0.103 N  0.570      SignalP-noTM
ABC30931.1            0.288  49  0.228  49  0.417  44  0.148   0.198 N  0.510      SignalP-TM
ABC30932.1            0.106  27  0.117  27  0.143  20  0.101   0.110 N  0.570      SignalP-noTM
ABC30933.1            0.136  40  0.109  28  0.122  50  0.093   0.102 N  0.570      SignalP-noTM
ABC30934.1            0.145  43  0.141  17  0.286  14  0.204   0.171 N  0.570      SignalP-noTM
ABC30935.1            0.194  50  0.177  50  0.286  38  0.141   0.160 N  0.570      SignalP-noTM
ABC30936.1            0.114  59  0.120  43  0.160  31  0.107   0.114 N  0.570      SignalP-noTM
ABC30937.1            0.201  50  0.153  50  0.159  38  0.100   0.128 N  0.570      SignalP-noTM
ABC30938.1            0.133  37  0.152  20  0.324  14  0.214   0.181 N  0.570      SignalP-noTM
ABC30939.1            0.110  51  0.103  18  0.142  14  0.101   0.102 N  0.570      SignalP-noTM
ABC30940.1            0.121  18  0.128  49  0.220  39  0.111   0.120 N  0.570      SignalP-noTM
ABC30941.1            0.114  63  0.118  22  0.171  44  0.134   0.126 N  0.570      SignalP-noTM
ABC30942.1            0.112  23  0.100  35  0.103  27  0.089   0.095 N  0.570      SignalP-noTM
ABC30943.1            0.174  22  0.131  22  0.146  38  0.083   0.108 N  0.570      SignalP-noTM
ABC30944.1            0.101  66  0.106  45  0.129  39  0.091   0.099 N  0.570      SignalP-noTM
ABC30945.1            0.110  38  0.098  66  0.123  59  0.059   0.084 N  0.510      SignalP-TM
ABC30946.1            0.661  25  0.662  25  0.810  21  0.590   0.635 Y  0.510      SignalP-TM
ABC30947.1            0.649  27  0.794  27  0.988  13  0.965   0.874 Y  0.570      SignalP-noTM
ABC30948.1            0.392  42  0.266  42  0.243  38  0.157   0.226 N  0.510      SignalP-TM
ABC30949.1            0.110  59  0.109  59  0.128  35  0.094   0.102 N  0.570      SignalP-noTM
ABC30950.1            0.106  24  0.136  11  0.236   1  0.183   0.158 N  0.570      SignalP-noTM
ABC30951.1            0.248  34  0.409  34  0.862  18  0.593   0.495 N  0.570      SignalP-noTM
ABC30952.1            0.166  54  0.283  54  0.588  34  0.326   0.299 N  0.510      SignalP-TM
ABC30953.1            0.122  51  0.105  33  0.124  25  0.084   0.095 N  0.570      SignalP-noTM
ABC30954.1            0.101  40  0.121  11  0.176   3  0.145   0.132 N  0.570      SignalP-noTM
ABC30955.1            0.146  38  0.114  38  0.114  27  0.074   0.095 N  0.570      SignalP-noTM
ABC30956.1            0.126  30  0.120  11  0.224   2  0.144   0.132 N  0.570      SignalP-noTM
ABC30957.1            0.108  62  0.110  11  0.201   2  0.118   0.114 N  0.570      SignalP-noTM
ABC30958.1            0.141  25  0.117  25  0.121  21  0.094   0.106 N  0.570      SignalP-noTM
ABC30959.1            0.106  43  0.106  50  0.131   1  0.093   0.100 N  0.570      SignalP-noTM
ABC30960.1            0.106  29  0.105  29  0.112  55  0.096   0.101 N  0.570      SignalP-noTM
ABC30961.1            0.138  54  0.140  11  0.264   2  0.199   0.167 N  0.570      SignalP-noTM
ABC30962.1            0.154  58  0.123  58  0.128   1  0.099   0.112 N  0.570      SignalP-noTM
ABC30963.1            0.278  23  0.322  23  0.812  20  0.290   0.307 N  0.570      SignalP-noTM
ABC30964.1            0.104  48  0.096  66  0.104  44  0.076   0.086 N  0.570      SignalP-noTM
ABC30965.1            0.173  58  0.235  11  0.606   6  0.575   0.361 N  0.510      SignalP-TM
ABC30966.1            0.224  40  0.228  26  0.400  23  0.251   0.239 N  0.570      SignalP-noTM
ABC30967.1            0.177  32  0.352  22  0.984  10  0.961   0.638 Y  0.570      SignalP-noTM
ABC30968.1            0.552  23  0.611  23  0.826  21  0.638   0.624 Y  0.570      SignalP-noTM
ABC30969.1            0.192  36  0.365  29  0.909   6  0.774   0.557 N  0.570      SignalP-noTM
ABC30970.1            0.208  22  0.421  22  0.928  20  0.839   0.617 Y  0.570      SignalP-noTM
ABC30971.1            0.121  34  0.106  34  0.120   4  0.085   0.096 N  0.570      SignalP-noTM
ABC30972.1            0.181  22  0.140  22  0.165  20  0.104   0.123 N  0.570      SignalP-noTM
ABC30973.1            0.143  42  0.123  42  0.162   7  0.110   0.117 N  0.570      SignalP-noTM
ABC30974.1            0.361  45  0.174  45  0.143  19  0.090   0.143 N  0.510      SignalP-TM
ABC30975.1            0.461  29  0.487  29  0.712  23  0.547   0.509 N  0.510      SignalP-TM
ABC30976.1            0.700  27  0.713  27  0.844  13  0.732   0.722 Y  0.570      SignalP-noTM
ABC30977.1            0.103  24  0.102  24  0.118  38  0.094   0.098 N  0.570      SignalP-noTM
ABC30978.1            0.115  18  0.102  35  0.128  31  0.081   0.092 N  0.570      SignalP-noTM
ABC30979.1            0.107  20  0.102  46  0.124  41  0.083   0.093 N  0.570      SignalP-noTM
ABC30980.1            0.746  32  0.749  32  0.938  25  0.720   0.735 Y  0.570      SignalP-noTM
ABC30981.1            0.114  25  0.103  59  0.107  57  0.085   0.095 N  0.570      SignalP-noTM
ABC30982.1            0.141  44  0.127  44  0.153  40  0.087   0.112 N  0.510      SignalP-TM
ABC30983.1            0.140  39  0.145  39  0.296  35  0.121   0.133 N  0.570      SignalP-noTM
ABC30984.1            0.147  35  0.120  35  0.155  33  0.092   0.107 N  0.570      SignalP-noTM
ABC30985.1            0.127  58  0.106  58  0.101  56  0.086   0.097 N  0.570      SignalP-noTM
ABC30986.1            0.112  48  0.121  11  0.163   1  0.147   0.133 N  0.570      SignalP-noTM
ABC30987.1            0.107  57  0.106  35  0.131   2  0.102   0.104 N  0.570      SignalP-noTM
ABC30988.1            0.124  38  0.119  38  0.158  34  0.089   0.105 N  0.570      SignalP-noTM
ABC30989.1            0.116  34  0.107  46  0.136   1  0.100   0.104 N  0.570      SignalP-noTM
ABC30990.1            0.103  38  0.106  38  0.140  36  0.100   0.103 N  0.570      SignalP-noTM
ABC30991.1            0.105  41  0.105  58  0.119  48  0.089   0.097 N  0.570      SignalP-noTM
ABC30992.1            0.102  21  0.122  12  0.234   4  0.156   0.138 N  0.570      SignalP-noTM
ABC30993.1            0.116  22  0.119  22  0.189  11  0.121   0.120 N  0.570      SignalP-noTM
ABC30994.1            0.108  19  0.112  19  0.181   9  0.108   0.110 N  0.570      SignalP-noTM
ABC30995.1            0.108  41  0.104  58  0.126   8  0.096   0.100 N  0.570      SignalP-noTM
ABC30996.1            0.107  48  0.142  11  0.324   1  0.184   0.162 N  0.570      SignalP-noTM
ABC30997.1            0.145  41  0.119  41  0.145   8  0.096   0.108 N  0.570      SignalP-noTM
ABC30998.1            0.116  24  0.106  58  0.132   8  0.093   0.100 N  0.570      SignalP-noTM
ABC30999.1            0.136  35  0.123  35  0.176  33  0.106   0.115 N  0.570      SignalP-noTM
ABC31000.1            0.740  24  0.825  24  0.980  11  0.938   0.878 Y  0.570      SignalP-noTM
ABC31001.1            0.122  19  0.115  19  0.131   1  0.107   0.111 N  0.570      SignalP-noTM
ABC31002.1            0.101  32  0.107  48  0.129  42  0.096   0.102 N  0.570      SignalP-noTM
ABC31003.1            0.201  47  0.124  47  0.125  45  0.079   0.103 N  0.570      SignalP-noTM
ABC31004.1            0.127  20  0.119  20  0.179   1  0.124   0.121 N  0.570      SignalP-noTM
ABC31005.1            0.117  30  0.120  12  0.196   6  0.154   0.133 N  0.510      SignalP-TM
ABC31006.1            0.134  44  0.123  44  0.135  27  0.103   0.114 N  0.570      SignalP-noTM
ABC31007.1            0.112  23  0.110  23  0.145   1  0.104   0.107 N  0.570      SignalP-noTM
ABC31008.1            0.119  24  0.281  24  0.847   7  0.714   0.441 N  0.510      SignalP-TM
ABC31009.1            0.171  53  0.131  53  0.154   4  0.112   0.122 N  0.570      SignalP-noTM
ABC31010.1            0.139  21  0.131  21  0.169   3  0.133   0.132 N  0.570      SignalP-noTM
ABC31011.1            0.170  28  0.160  28  0.302   8  0.190   0.174 N  0.570      SignalP-noTM
ABC31012.1            0.103  33  0.111  12  0.139   1  0.126   0.118 N  0.570      SignalP-noTM
ABC31013.1            0.119  57  0.149  20  0.267  16  0.198   0.172 N  0.570      SignalP-noTM
ABC31014.1            0.118  61  0.103  35  0.121  12  0.092   0.098 N  0.570      SignalP-noTM
ABC31015.1            0.110  52  0.111  40  0.164  51  0.107   0.109 N  0.570      SignalP-noTM
ABC31016.1            0.406  36  0.524  36  0.989  19  0.822   0.664 Y  0.570      SignalP-noTM
ABC31017.1            0.175  18  0.137  18  0.192   1  0.118   0.128 N  0.570      SignalP-noTM
ABC31018.1            0.700  21  0.647  21  0.848   1  0.624   0.636 Y  0.570      SignalP-noTM
ABC31019.1            0.220  18  0.292  18  0.539  17  0.361   0.324 N  0.570      SignalP-noTM
ABC31020.1            0.110  50  0.112  18  0.151   1  0.121   0.116 N  0.570      SignalP-noTM
ABC31021.1            0.106  46  0.122  19  0.167  11  0.134   0.128 N  0.570      SignalP-noTM
ABC31022.1            0.122  29  0.177  18  0.324   7  0.256   0.214 N  0.570      SignalP-noTM
ABC31023.1            0.450  28  0.249  28  0.322   1  0.147   0.211 N  0.510      SignalP-TM
ABC31024.1            0.575  23  0.626  23  0.861   2  0.747   0.683 Y  0.570      SignalP-noTM
ABC31025.1            0.133  49  0.113  49  0.112   1  0.093   0.103 N  0.570      SignalP-noTM
ABC31026.1            0.205  26  0.285  23  0.677  16  0.428   0.338 N  0.510      SignalP-TM
ABC31027.1            0.188  31  0.304  22  0.741  16  0.561   0.425 N  0.570      SignalP-noTM
ABC31028.1            0.124  63  0.139  63  0.238  53  0.111   0.126 N  0.570      SignalP-noTM
ABC31029.1            0.467  18  0.627  18  0.904  14  0.842   0.728 Y  0.570      SignalP-noTM
ABC31030.1            0.391  28  0.271  28  0.319  15  0.209   0.248 N  0.510      SignalP-TM
ABC31031.1            0.253  42  0.193  42  0.213  38  0.111   0.162 N  0.510      SignalP-TM
ABC31032.1            0.105  31  0.124  11  0.200   4  0.157   0.140 N  0.570      SignalP-noTM
ABC31033.1            0.101  47  0.140  11  0.298   4  0.203   0.170 N  0.570      SignalP-noTM
ABC31034.1            0.105  41  0.136  23  0.238  18  0.165   0.147 N  0.510      SignalP-TM
ABC31035.1            0.817  24  0.647  24  0.737  23  0.475   0.583 Y  0.510      SignalP-TM
ABC31036.1            0.457  44  0.486  44  0.639  36  0.368   0.442 N  0.510      SignalP-TM
ABC31037.1            0.149  25  0.119  25  0.135  32  0.086   0.104 N  0.570      SignalP-noTM
ABC31038.1            0.129  42  0.153  42  0.266  41  0.146   0.150 N  0.570      SignalP-noTM
ABC31039.1            0.111  21  0.170  11  0.425   1  0.279   0.210 N  0.510      SignalP-TM
ABC31040.1            0.245  52  0.178  52  0.233   6  0.139   0.164 N  0.510      SignalP-TM
ABC31041.1            0.129  51  0.109  51  0.141   9  0.090   0.100 N  0.570      SignalP-noTM
ABC31042.1            0.105   9  0.121  11  0.189   1  0.141   0.130 N  0.570      SignalP-noTM
ABC31043.1            0.141  23  0.139  23  0.217   2  0.152   0.145 N  0.570      SignalP-noTM
ABC31044.1            0.130  31  0.097  41  0.100  32  0.068   0.084 N  0.570      SignalP-noTM
ABC31045.1            0.137  30  0.097  56  0.115  45  0.077   0.090 N  0.510      SignalP-TM
ABC31046.1            0.125  41  0.130  12  0.236   3  0.172   0.150 N  0.570      SignalP-noTM
ABC31047.1            0.107  52  0.105  52  0.144  51  0.090   0.098 N  0.570      SignalP-noTM
ABC31048.1            0.108  36  0.126  11  0.208   1  0.151   0.138 N  0.570      SignalP-noTM
ABC31049.1            0.222  32  0.173  32  0.241  30  0.130   0.153 N  0.570      SignalP-noTM
ABC31050.1            0.132  48  0.107  48  0.115  55  0.085   0.096 N  0.570      SignalP-noTM
ABC31051.1            0.114  21  0.104  52  0.123  47  0.087   0.096 N  0.570      SignalP-noTM
ABC31052.1            0.101  12  0.119  12  0.180   2  0.138   0.128 N  0.570      SignalP-noTM
ABC31053.1            0.567  23  0.618  23  0.852  19  0.711   0.661 Y  0.570      SignalP-noTM
ABC31054.1            0.130  30  0.118  17  0.167   6  0.136   0.127 N  0.570      SignalP-noTM
ABC31055.1            0.152  29  0.152  29  0.237  25  0.133   0.145 N  0.510      SignalP-TM
ABC31056.1            0.110  29  0.107  28  0.116  20  0.090   0.099 N  0.570      SignalP-noTM
ABC31057.1            0.175  32  0.158  32  0.272   2  0.156   0.157 N  0.570      SignalP-noTM
ABC31058.1            0.190  34  0.175  34  0.266  15  0.184   0.178 N  0.510      SignalP-TM
ABC31059.1            0.120  22  0.104  42  0.121  40  0.092   0.098 N  0.570      SignalP-noTM
ABC31060.1            0.234  26  0.271  26  0.492  20  0.320   0.289 N  0.510      SignalP-TM
ABC31061.1            0.156  66  0.140  66  0.203   2  0.116   0.131 N  0.510      SignalP-TM
ABC31062.1            0.170  44  0.133  22  0.189   2  0.151   0.141 N  0.570      SignalP-noTM
ABC31063.1            0.110  70  0.100  70  0.104  43  0.083   0.092 N  0.570      SignalP-noTM
ABC31064.1            0.141  25  0.119  25  0.146  44  0.100   0.110 N  0.570      SignalP-noTM
ABC31065.1            0.119  24  0.134  46  0.210  41  0.113   0.124 N  0.570      SignalP-noTM
ABC31066.1            0.130  29  0.310  19  0.875   1  0.803   0.541 N  0.570      SignalP-noTM
ABC31067.1            0.216  35  0.218  35  0.281   2  0.161   0.197 N  0.510      SignalP-TM
ABC31068.1            0.652  22  0.738  22  0.895  14  0.850   0.791 Y  0.570      SignalP-noTM
ABC31069.1            0.133  27  0.228  15  0.598  11  0.492   0.326 N  0.510      SignalP-TM
ABC31070.1            0.322  56  0.205  56  0.285   6  0.131   0.177 N  0.510      SignalP-TM
ABC31071.1            0.166  29  0.242  29  0.442   5  0.372   0.290 N  0.510      SignalP-TM
ABC31072.1            0.161  36  0.098  36  0.105  59  0.060   0.084 N  0.510      SignalP-TM
ABC31073.1            0.211  49  0.131  49  0.122  46  0.065   0.107 N  0.510      SignalP-TM
ABC31074.1            0.121  41  0.139  12  0.213  23  0.182   0.155 N  0.510      SignalP-TM
ABC31075.1            0.129  33  0.111  33  0.119  36  0.088   0.100 N  0.570      SignalP-noTM
ABC31076.1            0.124  24  0.126  38  0.263  37  0.128   0.127 N  0.570      SignalP-noTM
ABC31077.1            0.147  40  0.103  65  0.117  58  0.086   0.095 N  0.570      SignalP-noTM
ABC31078.1            0.121  50  0.110  11  0.190   1  0.114   0.112 N  0.570      SignalP-noTM
ABC31079.1            0.165  51  0.140  51  0.159  47  0.084   0.114 N  0.570      SignalP-noTM
ABC31080.1            0.104  32  0.145  11  0.269   1  0.211   0.176 N  0.570      SignalP-noTM
ABC31081.1            0.184  27  0.119  27  0.110  56  0.058   0.096 N  0.510      SignalP-TM
ABC31082.1            0.109  24  0.104  11  0.144   2  0.107   0.105 N  0.570      SignalP-noTM
ABC31083.1            0.103  35  0.103  57  0.140   2  0.087   0.096 N  0.570      SignalP-noTM
ABC31084.1            0.285  61  0.255  61  0.697  38  0.366   0.307 N  0.570      SignalP-noTM
ABC31085.1            0.103  32  0.147  14  0.261   5  0.216   0.179 N  0.570      SignalP-noTM
ABC31086.1            0.583  33  0.692  33  0.973  17  0.875   0.778 Y  0.570      SignalP-noTM
ABC31087.1            0.624  20  0.681  20  0.873  16  0.752   0.714 Y  0.570      SignalP-noTM
ABC31088.1            0.414  24  0.605  24  0.928  22  0.842   0.716 Y  0.570      SignalP-noTM
ABC31089.1            0.121  67  0.107  67  0.124  21  0.092   0.100 N  0.570      SignalP-noTM
ABC31090.1            0.185  41  0.140  41  0.230   8  0.141   0.140 N  0.570      SignalP-noTM
ABC31091.1            0.456  26  0.578  26  0.840  20  0.737   0.653 Y  0.570      SignalP-noTM
ABC31092.1            0.221  27  0.203  27  0.302  12  0.194   0.200 N  0.510      SignalP-TM
ABC31093.1            0.110  60  0.141  12  0.283   6  0.205   0.171 N  0.570      SignalP-noTM
ABC31094.1            0.217  24  0.181  24  0.227   1  0.151   0.167 N  0.570      SignalP-noTM
ABC31095.1            0.112  36  0.110  11  0.171   1  0.115   0.112 N  0.570      SignalP-noTM
ABC31096.1            0.118  20  0.110  20  0.140  49  0.102   0.106 N  0.570      SignalP-noTM
ABC31097.1            0.103  33  0.122  12  0.205   6  0.156   0.138 N  0.570      SignalP-noTM
ABC31098.1            0.117  48  0.121  11  0.197   3  0.142   0.131 N  0.570      SignalP-noTM
ABC31099.1            0.338  46  0.378  46  0.672  35  0.241   0.327 N  0.510      SignalP-TM
ABC31100.1            0.100  14  0.094  32  0.133   1  0.080   0.088 N  0.570      SignalP-noTM
ABC31101.1            0.108  26  0.103  51  0.151   2  0.099   0.101 N  0.570      SignalP-noTM
ABC31102.1            0.118  20  0.107  25  0.120  22  0.091   0.099 N  0.570      SignalP-noTM
ABC31103.1            0.104  21  0.110  50  0.132  32  0.107   0.108 N  0.570      SignalP-noTM
ABC31104.1            0.101  27  0.107  35  0.123  25  0.089   0.098 N  0.570      SignalP-noTM
ABC31105.1            0.109  67  0.103  67  0.110  32  0.091   0.097 N  0.570      SignalP-noTM
ABC31106.1            0.109  31  0.100  53  0.107  47  0.075   0.088 N  0.570      SignalP-noTM
[truncated: 248,099 more chars]
