# Supplementary material for: Comparative Genomics Reveals Evidence of Genome Reduction and High Extracellular Protein Degradation Potential in Kangiella
Source: Front Microbiol. 2018 Jun 7;9:1224. doi: 10.3389/fmicb.2018.01224 (PMC6000758; doi:10.3389/fmicb.2018.01224)
Supplement: MATERIAL S3 — Peptidase genes predicted with MEROPS batch BLAST and SignalP prediction of 23 genomes corresponding to Supplementary Table S8. [file Data_Sheet_3.ZIP › Supplementary material 3/Halomonas_campaniensis.merops.batch_blastp.txt]

AIA73279.1	C93	59-236	C123, H162, D179		MER0320807	71-245	3.60e-46
AIA73350.1	S12	74-360	S123, K126, Y218		MER0002489	56-349	1.20e-42
AIA73352.1	S12	54-297	S107, K110, Y198		MER0004154	35-275	9.50e-12
AIA73423.1	C56	30-169	E93, C119, H120		MER0014721	160-300	5.60e-49
AIA73439.1	I87	83-253			MER0192051	130-304	5.40e-15
AIA73479.1	S09X	94-189	S119, D171, >H		MER0200434	127-225	2.20e-18
AIA73508.1	S12	163-355	S163, K166, Y269		MER0122661	85-284	2.80e-08
AIA73523.1	P01	241-362	S241		MER0004893	250-372	7.20e-30
AIA73551.1	S09X	13-281	S152, D228, H261		MER0061081	7-276	8.00e-97
AIA73578.1	M23B	248-350	K344H	G262H, D269, H346	MER0015415	484-589	1.80e-18
AIA73622.1	M99	46-154	R107, >E	H65Q, E68, H151	MER0032094	27-131	6.60e-05
AIA73623.1	M24B	159-396	H238, A325H, P336H	E255D, P266D, Y329H, M363E, T376E	MER0004931	122-347	1.90e-18
AIA73638.1	S09X	70-288	S159, D248, H280		MER0031570	147-379	7.70e-14
AIA73733.1	M48C	76-266	E138	H137, H141, E203	MER0031491	75-263	3.90e-28
AIA73740.1	C56	1067-1162	A1077E, F1112C, S1113H		MER0042827	1072-1167	6.30e-27
AIA73749.1	T01B	2-173	T2		MER0001627	2-173	4.00e-58
AIA73759.1	C56	77-147	A100E, C137, I138H		MER0160094	117-187	1.90e-16
AIA73763.1	C59	67-196	<C		MER0020029	72-200	2.30e-07
AIA73776.1	A32	48-155	D79		MER0151383	49-158	1.90e-15
AIA73783.1	S13	55-430	S59, K62, S308		MER0011571	54-418	4.10e-18
AIA73795.1	I78	57-121			MER0059865	23-86	6.10e-08
AIA73795.1	I13	67-116			MER0029359	29-77	1.00e-05
AIA73804.1	M20C	5-483	D79, E146	H77, D116, E147, D170, H458	MER0001283	4-482	4.90e-120
AIA73827.1	C26	1-209	C82, H193, E195		MER0065588	1-194	2.50e-34
AIA73835.1	S16	189-453	X371S, R414		MER0014135	206-470	3.90e-109
AIA73863.1	A08	28-175	D125, D152		MER0001313	17-164	1.90e-34
AIA73972.1	M20X	32-410	D95, E138	H93, D104, E139, H392	MER0026469	20-400	1.30e-50
AIA73985.1	C26	9-261	C124, H232, E234		MER0031278	8-251	4.20e-47
AIA73988.1	M24B	159-384	H230, G318H, P329H	E247D, P258D, Y322H, P356E, S370E	MER0005462	130-350	1.70e-17
AIA74004.1	M15D	140-223	E215	H144, D151, D220	MER0027775	92-168	3.40e-08
AIA74059.1	S09C	354-595	S465, D544, H576		MER0015682	461-707	3.10e-35
AIA74062.1	M16A	11-189	E55, E126	H52, H56, E133	MER0001223	8-186	6.40e-17
AIA74069.1	M48C	89-248	E137	H136, H140, E196	MER0002639	83-242	6.60e-35
AIA74087.1	C59	28-368	C28		MER0020029	4-336	2.40e-30
AIA74088.1	S33	11-259	S98, D221, H249		MER0036084	8-256	1.90e-47
AIA74097.1	M20D	13-347	D74, E132	D72, D100, E133, H159, >H	MER0002007	21-352	3.70e-67
AIA74115.1	M20D	10-384	D76, E133	C99, H101, E134, H160, H357	MER0002655	9-377	6.30e-65
AIA74177.1	S33	6-134	S96, >D, >H		MER0035041	28-164	3.00e-05
AIA74202.1	S09C	57-276	S153, D239, H266		MER0066184	64-288	1.90e-10
AIA74222.1	M38	91-438	D363	H137, H139, K220, H275, H323	MER0004801	88-434	8.60e-160
AIA74304.1	S33	64-305	S156, D268, H297		MER0036049	68-321	7.90e-08
AIA74384.1	M20D	17-373	D78, E135	D76, D104, E136, H162, H358	MER0002014	54-411	2.80e-67
AIA74489.1	M24B	178-440	H250, H357, H368	D267, D278, H361, E392, E415	MER0001244	172-432	9.60e-85
AIA74492.1	S41A	203-369	S303, K328		MER0001425	191-360	8.20e-46
AIA74493.1	M23B	225-375	A357H	V282D, Y359H	MER0005300	249-409	4.90e-24
AIA74523.1	M03A	4-680	E471	H470, H474, E500	MER0001161	3-679	4.80e-224
AIA74565.1	N06	11-88	<N		MER0181660	269-347	7.80e-11
AIA74579.1	N06	9-347	A264N		MER0181656	7-345	1.50e-68
AIA74660.1	S11	25-266	S55, K58, S115		MER0000454	34-279	5.90e-38
AIA74662.1	U32	27-210			MER0003855	27-211	5.30e-40
AIA74662.1	U32	242-353			MER0003855	212-327	8.10e-16
AIA74685.1	S09X	40-114	>S, >D, >H		MER0061102	157-230	5.10e-06
AIA74685.1	S09X	122-203	S155, >D, >H		MER0061102	255-337	1.60e-05
AIA74702.1	M20A	20-170			MER0001273	30-176	1.80e-14
AIA74702.1	M20A	293-366			MER0001273	179-249	5.90e-08
AIA74711.1	M20A	6-416	D104, E169	H102, D135, E170, E193, H391	MER0003798	7-419	9.00e-41
AIA74737.1	C40	46-154	C69, H117, H129		MER0004054	145-261	4.50e-21
AIA74749.1	T03	36-570	T391		MER0001978	36-571	6.60e-160
AIA74765.1	M38	84-337	D336	H91, H93, S203K, R236H, H246	MER0037714	75-331	9.10e-35
AIA74769.1	C26	230-371	C272, H356, E358		MER0115185	227-368	2.20e-71
AIA74769.1	C26	7-223			MER0060647	4-204	2.20e-28
AIA74774.1	M41	368-628	E421	H420, H424, D498	MER0001620	365-625	8.40e-86
AIA74802.1	S33	31-253	S164, >D, >H		MER0044357	39-251	2.40e-43
AIA74802.1	S33	268-380	<S, D329, H362		MER0044357	340-448	1.10e-13
AIA74825.1	M19	6-324		H7, D9, Q93E, H159, H180	MER0013479	1-319	6.40e-175
AIA74863.1	S09X	48-259	S146, D220, H252		MER0031563	66-286	4.90e-33
AIA74871.1	M16A	47-246	E103, E174	H100, H104, E181	MER0015259	14-215	1.20e-50
AIA74871.1	M16A	471-893	Q785E, P857E	V782H, W786H, S864E	MER0142516	642-1040	1.10e-17
AIA74932.1	M20A	11-183	D76, E142	H74, D108, E143, E171, >H	MER0001272	4-174	2.10e-61
AIA74932.1	M20A	293-383	<D, <E	<H, <D, <E, <D/E, >H	MER0001272	175-265	2.10e-29
AIA74937.1	M24A	1-256	H79	D97, D109, H171, E206, E237	MER0001243	1-254	1.80e-94
AIA74945.1	M50B	19-195	E22	H21, H25, >D	MER0004480	20-195	1.10e-47
AIA74945.1	M50B	213-413	<E	<H, <H, >D	MER0004480	122-335	4.70e-25
AIA74983.1	M17	15-495	K281, R355	K269, D274, D292, D351, E353	MER0001236	15-496	3.70e-120
AIA75012.1	S33	10-226	X77S, D198, H217		MER0017142	16-244	8.80e-20
AIA75029.1	M48C	82-249	E126	H125, H129, E187	MER0026496	280-453	1.20e-25
AIA75079.1	S33	39-250	S182, >D, >H		MER0044357	35-231	8.80e-24
AIA75102.1	C44	15-382	C15		MER0198917	37-406	4.20e-76
AIA75104.1	C26	277-537	C378, H514, E516		MER0065554	278-538	1.10e-100
AIA75125.1	S24	39-122	R47S, K85		MER0000569	111-195	1.40e-05
AIA75153.1	C45	103-202	C103		MER0074638	122-233	1.60e-07
AIA75157.1	C26	9-240	C85, H181, E183		MER0045886	14-236	5.70e-51
AIA75188.1	S09X	19-229	S104, D197, H229		MER0250299	192-399	2.30e-07
AIA75206.1	M75	52-423			MER0042581	78-446	1.00e-128
AIA75219.1	S33	17-145	S122, >D, >H		MER0031616	43-169	4.40e-07
AIA75219.1	S09C	189-271	<S, D223, H252		MER0017375	298-376	7.20e-05
AIA75239.1	T03	19-533	T354		MER0223926	7-523	1.40e-79
AIA75253.1	M23B	274-510	H490	H411, D415, H492	MER0003380	179-413	2.00e-57
AIA75260.1	C26	91-207	C98, H188, E190		MER0043537	71-184	5.30e-10
AIA75262.1	C26	72-206	C98, H197, E199		MER0031288	58-193	5.90e-21
AIA75344.1	C59	31-252	C31		MER0020029	4-217	5.10e-06
AIA75361.1	C82A	115-249	H212, C228		MER0107808	98-230	5.00e-35
AIA75374.1	S33	17-65	>S, >D, >H		MER0036115	35-83	2.00e-06
AIA75402.1	M38	42-346	D289	H50, H52, R154K, H183, H204	MER0066192	55-370	2.40e-45
AIA75421.1	C40	83-196	C107, H158, H170		MER0002443	38-153	3.70e-29
AIA75459.1	M48B	84-294	E146	H145, H149, E226	MER0002637	78-286	7.60e-55
AIA75473.1	C56	67-190	L108E, C135, H136		MER0031431	70-198	1.50e-17
AIA75476.1	M42	133-366	<D, E244	<H, D210, E245, D267, H355	MER0005472	107-318	5.50e-14
AIA75479.1	S24	26-136	S61, K98		MER0000576	25-135	1.30e-20
AIA75480.1	S33	19-290	S109, D210, H272		MER0036115	30-308	6.40e-31
AIA75488.1	M38	40-449	D356	H99, H101, K227, D259H, H268	MER0005900	6-393	4.30e-49
AIA75495.1	S41A	357-533	S466, K491		MER0001295	356-532	6.90e-48
AIA75496.1	M18	134-427	<D, E265	<H, D236, E266, D312, H406	MER0003372	161-462	2.70e-59
AIA75542.1	C26	32-200	C87, H181, E183		MER0043394	24-187	2.80e-67
AIA75580.1	S09A	410-686	S545, D630, H665		MER0000410	397-673	3.40e-74
AIA75659.1	S54	86-262	S205, H262		MER0035255	86-264	2.00e-38
AIA75797.1	S33	11-138	S82, >D, >H		MER0017142	15-145	7.90e-05
AIA75829.1	M24B	153-428	H222, H329, H340	D240, D251, H333, E377, E414	MER0001250	159-437	1.60e-65
AIA75851.1	S11	42-390	S73, K76, S133		MER0000450	38-394	6.50e-88
AIA75862.1	C82A	136-267	H230, C246		MER0107808	98-230	1.90e-34
AIA75889.1	S51	18-199	S120, H161, A192E		MER0002251	30-208	1.00e-09
AIA75905.1	S11	56-159	S72, K75, S133		MER0223899	71-171	2.00e-17
AIA75920.1	C44	2-234	C2		MER0011806	87-308	1.60e-37
AIA75923.1	U73	26-194			MER0492485	25-191	5.70e-51
AIA75955.1	S24	105-209	S139, K176		MER0000569	85-189	6.60e-35
AIA75957.1	C82A	126-168	H131, C147		MER0107804	187-229	2.10e-10
AIA75983.1	M38	74-333	D331	H81, H83, Q192K, R225H, H235	MER0037714	75-332	9.50e-36
AIA76012.1	S14	12-202	X107S, H132, D181		MER0000474	16-206	2.70e-80
AIA76014.1	S16	538-786	S690, K733		MER0000485	537-775	2.20e-86
AIA76049.1	S49B	136-310	S174, S196, K226		MER0001300	140-314	1.30e-56
AIA76053.1	S33	24-264	S96, D187, H246		MER0031610	66-314	1.80e-43
AIA76075.1	C82A	119-253	H216, C232		MER0107820	104-238	1.30e-27
AIA76105.1	S33	4-322	S137, D271, H299		MER0059846	18-331	6.90e-60
AIA76180.1	M38	6-302	D247	H13, H15, K99, H136, H174	MER0061068	10-306	1.90e-106
AIA76192.1	M23B	157-280	D266H	L191D, L268H	MER0005300	281-405	2.30e-08
AIA76208.1	S24	30-143	S65, K102		MER0000576	25-138	3.10e-26
AIA76222.1	M78	82-166	E97	H96, H100, E126	MER0155239	68-157	2.60e-08
AIA76232.1	S14	58-189	X96S, H119, D171		MER0002299	67-197	6.20e-08
AIA76275.1	A24A	50-272	D142, D206		MER0000870	57-279	9.10e-43
AIA76422.1	M48B	118-331	E177	H176, H180, E260	MER0006293	82-288	1.40e-21
AIA76425.1	M24A	4-262	H80	D98, D109, H172, E205, E236	MER0001243	3-261	3.50e-78
AIA76472.1	C26	3-160	C94, >H, >E		MER0044622	28-174	1.10e-34
AIA76472.1	C26	184-217	<C, H200, E202		MER0044622	181-214	2.50e-07
AIA76486.1	S26A	76-157	S89, K144		MER0000589	78-159	1.10e-30
AIA76486.1	S26A	191-266	<S, <K		MER0000589	232-320	2.30e-20
AIA76488.1	S01C	99-251	H115, D145, S218		MER0013623	98-250	9.80e-70
AIA76527.1	S49B	148-320	X202S, S224, K254		MER0321345	93-265	1.00e-21
AIA76544.1	T05	197-409	T197		MER0011829	215-441	2.40e-45
AIA76578.1	S01C	131-392	H148, D178, S252		MER0001372	91-354	8.60e-71
AIA76598.1	U62	35-445			MER0016222	38-449	1.10e-100
AIA76600.1	U62	8-458			MER0016301	3-457	6.70e-145
AIA76614.1	M23B	551-613	>H	>H, >D, >H	MER0066182	1489-1539	8.00e-06
AIA76619.1	M01	216-425	E301, Y384	H300, H304, E323	MER0001001	212-421	9.40e-83
AIA76624.1	I87	160-287			MER0191412	201-328	1.80e-28
AIA76624.1	I87	23-155			MER0191412	19-166	5.10e-20
AIA76625.1	I87	1-368			MER0192051	1-358	6.80e-75
AIA76688.1	S09X	46-146	S136, >D, >H		MER0034961	98-213	2.30e-16
AIA76693.1	M38	58-371	P325D	H69, H71, D209K, K237H, S244H	MER0033186	76-391	5.80e-55
AIA76737.1	C44	2-240	C2		MER0003327	2-235	2.80e-65
AIA76801.1	S16	586-818	S726, K769		MER0000495	705-947	5.90e-65
