# Supplementary material for: Comparative Genomics Reveals Evidence of Genome Reduction and High Extracellular Protein Degradation Potential in Kangiella
Source: Front Microbiol. 2018 Jun 7;9:1224. doi: 10.3389/fmicb.2018.01224 (PMC6000758; doi:10.3389/fmicb.2018.01224)
Supplement: MATERIAL S3 — Peptidase genes predicted with MEROPS batch BLAST and SignalP prediction of 23 genomes corresponding to Supplementary Table S8. [file Data_Sheet_3.ZIP › Supplementary material 3/Halomonas_campaniensis.signalP.txt]

# SignalP-4.1 gram- predictions
# name                     Cmax  pos  Ymax  pos  Smax  pos  Smean   D     ?  Dmaxcut    Networks-used
AIA73276.1              0.136  35  0.121  35  0.148  20  0.111   0.117 N  0.510      SignalP-TM
AIA73277.1              0.108  56  0.130  12  0.185   9  0.169   0.148 N  0.570      SignalP-noTM
AIA73278.1              0.368  35  0.327  35  0.471  27  0.265   0.304 N  0.510      SignalP-TM
AIA73279.1              0.409  43  0.355  43  0.547  29  0.316   0.340 N  0.510      SignalP-TM
AIA73280.1              0.383  25  0.312  25  0.432  23  0.206   0.272 N  0.510      SignalP-TM
AIA73281.1              0.111  37  0.109  26  0.144   1  0.104   0.107 N  0.570      SignalP-noTM
AIA73282.1              0.107  60  0.111  25  0.126  16  0.111   0.111 N  0.570      SignalP-noTM
AIA73283.1              0.103  27  0.100  70  0.142  61  0.058   0.084 N  0.510      SignalP-TM
AIA73284.1              0.363  44  0.301  44  0.293  41  0.164   0.250 N  0.510      SignalP-TM
AIA73285.1              0.161  53  0.118  53  0.122   1  0.084   0.102 N  0.570      SignalP-noTM
AIA73286.1              0.120  26  0.139  14  0.277  10  0.194   0.165 N  0.570      SignalP-noTM
AIA73287.1              0.109  43  0.113  43  0.161  45  0.106   0.110 N  0.570      SignalP-noTM
AIA73288.1              0.130  45  0.110  45  0.119   9  0.091   0.101 N  0.570      SignalP-noTM
AIA73289.1              0.515  36  0.696  36  0.981  32  0.747   0.720 Y  0.570      SignalP-noTM
AIA73290.1              0.399  25  0.217  25  0.217   7  0.145   0.191 N  0.510      SignalP-TM
AIA73291.1              0.206  35  0.311  23  0.582  15  0.470   0.386 N  0.570      SignalP-noTM
AIA73292.1              0.126  53  0.104  35  0.134   1  0.090   0.097 N  0.570      SignalP-noTM
AIA73293.1              0.116  27  0.105  64  0.134   1  0.095   0.101 N  0.570      SignalP-noTM
AIA73294.1              0.116  41  0.108  70  0.128  68  0.087   0.098 N  0.570      SignalP-noTM
AIA73295.1              0.112  36  0.166  25  0.331  24  0.233   0.197 N  0.570      SignalP-noTM
AIA73296.1              0.125  27  0.110  27  0.115  24  0.084   0.098 N  0.570      SignalP-noTM
AIA73297.1              0.146  37  0.143  17  0.221   1  0.162   0.152 N  0.570      SignalP-noTM
AIA73298.1              0.247  51  0.154  51  0.194   3  0.108   0.133 N  0.570      SignalP-noTM
AIA73299.1              0.173  61  0.124  61  0.117  35  0.088   0.107 N  0.570      SignalP-noTM
AIA73300.1              0.119  63  0.135  14  0.214   9  0.184   0.158 N  0.570      SignalP-noTM
AIA73301.1              0.124  17  0.123  17  0.154  11  0.109   0.117 N  0.570      SignalP-noTM
AIA73302.1              0.378  19  0.361  19  0.526   1  0.348   0.355 N  0.570      SignalP-noTM
AIA73303.1              0.527  23  0.703  23  0.957  22  0.865   0.779 Y  0.570      SignalP-noTM
AIA73304.1              0.162  30  0.119  30  0.169   2  0.104   0.113 N  0.510      SignalP-TM
AIA73305.1              0.127  48  0.112  48  0.159  47  0.091   0.102 N  0.570      SignalP-noTM
AIA73306.1              0.300  58  0.154  58  0.260   3  0.108   0.137 N  0.510      SignalP-TM
AIA73307.1              0.109  31  0.112  36  0.164  30  0.098   0.107 N  0.510      SignalP-TM
AIA73308.1              0.116  24  0.115  11  0.190   1  0.129   0.120 N  0.510      SignalP-TM
AIA73309.1              0.134  31  0.151  11  0.369   1  0.215   0.175 N  0.510      SignalP-TM
AIA73310.1              0.214  39  0.183  39  0.321  38  0.097   0.151 N  0.510      SignalP-TM
AIA73311.1              0.158  61  0.149  11  0.286   3  0.231   0.179 N  0.510      SignalP-TM
AIA73312.1              0.196  46  0.182  13  0.422   1  0.285   0.220 N  0.510      SignalP-TM
AIA73313.1              0.114  36  0.111  45  0.163  42  0.091   0.101 N  0.570      SignalP-noTM
AIA73314.1              0.150  24  0.236  24  0.508  17  0.394   0.310 N  0.570      SignalP-noTM
AIA73315.1              0.148  53  0.125  11  0.245   1  0.146   0.135 N  0.570      SignalP-noTM
AIA73316.1              0.115  30  0.105  40  0.128  36  0.089   0.098 N  0.570      SignalP-noTM
AIA73317.1              0.102   3  0.121  11  0.192   2  0.144   0.132 N  0.570      SignalP-noTM
AIA73318.1              0.114  43  0.101  61  0.109  52  0.081   0.092 N  0.570      SignalP-noTM
AIA73319.1              0.114  59  0.104  42  0.112  38  0.089   0.097 N  0.570      SignalP-noTM
AIA73320.1              0.232  37  0.181  18  0.334   7  0.259   0.210 N  0.510      SignalP-TM
AIA73321.1              0.101  60  0.140  11  0.366   1  0.170   0.154 N  0.570      SignalP-noTM
AIA73322.1              0.128  21  0.118  21  0.136  15  0.094   0.106 N  0.570      SignalP-noTM
AIA73323.1              0.129  28  0.130  11  0.224   1  0.168   0.148 N  0.570      SignalP-noTM
AIA73324.1              0.103  38  0.103  70  0.116  49  0.087   0.096 N  0.570      SignalP-noTM
AIA73325.1              0.106  32  0.146  32  0.293  28  0.192   0.163 N  0.510      SignalP-TM
AIA73326.1              0.129  18  0.109  54  0.119  57  0.090   0.100 N  0.570      SignalP-noTM
AIA73327.1              0.730  34  0.617  34  0.928  23  0.722   0.667 Y  0.570      SignalP-noTM
AIA73328.1              0.108  56  0.109  11  0.170   2  0.119   0.114 N  0.570      SignalP-noTM
AIA73329.1              0.101  68  0.128  13  0.197   4  0.165   0.145 N  0.570      SignalP-noTM
AIA73330.1              0.118  39  0.105  57  0.120  51  0.090   0.098 N  0.570      SignalP-noTM
AIA73331.1              0.138  47  0.112  47  0.167   3  0.100   0.107 N  0.570      SignalP-noTM
AIA73332.1              0.124  28  0.173  11  0.404   1  0.291   0.229 N  0.570      SignalP-noTM
AIA73333.1              0.120  23  0.150  12  0.263   3  0.223   0.177 N  0.510      SignalP-TM
AIA73334.1              0.109  41  0.099  69  0.106  60  0.079   0.090 N  0.570      SignalP-noTM
AIA73335.1              0.107  30  0.110  36  0.156   9  0.112   0.111 N  0.570      SignalP-noTM
AIA73336.1              0.236  22  0.262  22  0.510  13  0.267   0.264 N  0.570      SignalP-noTM
AIA73337.1              0.104  23  0.108  12  0.144  52  0.115   0.110 N  0.510      SignalP-TM
AIA73338.1              0.111  27  0.110  11  0.177   1  0.116   0.112 N  0.510      SignalP-TM
AIA73339.1              0.188  25  0.181  11  0.475   1  0.318   0.232 N  0.510      SignalP-TM
AIA73340.1              0.152  32  0.141  50  0.376  44  0.111   0.127 N  0.570      SignalP-noTM
AIA73341.1              0.179  28  0.353  28  0.878  24  0.598   0.468 N  0.570      SignalP-noTM
AIA73342.1              0.114  20  0.103  30  0.122  22  0.083   0.094 N  0.570      SignalP-noTM
AIA73343.1              0.193  20  0.323  20  0.665  18  0.492   0.402 N  0.570      SignalP-noTM
AIA73344.1              0.219  49  0.165  49  0.166  53  0.097   0.133 N  0.570      SignalP-noTM
AIA73345.1              0.116  33  0.111  11  0.146   1  0.123   0.116 N  0.570      SignalP-noTM
AIA73346.1              0.232  40  0.127  40  0.127  46  0.063   0.103 N  0.510      SignalP-TM
AIA73347.1              0.132  49  0.099  14  0.147   8  0.096   0.098 N  0.510      SignalP-TM
AIA73348.1              0.824  23  0.802  23  0.900   1  0.826   0.813 Y  0.570      SignalP-noTM
AIA73349.1              0.117  23  0.126  23  0.173  39  0.121   0.124 N  0.570      SignalP-noTM
AIA73350.1              0.745  36  0.769  36  0.952  24  0.771   0.770 Y  0.570      SignalP-noTM
AIA73351.1              0.403  35  0.526  35  0.881  28  0.687   0.601 Y  0.570      SignalP-noTM
AIA73352.1              0.713  20  0.789  20  0.922   5  0.868   0.826 Y  0.570      SignalP-noTM
AIA73353.1              0.117  68  0.115  40  0.201  31  0.102   0.110 N  0.510      SignalP-TM
AIA73354.1              0.215  25  0.254  25  0.522  21  0.283   0.268 N  0.570      SignalP-noTM
AIA73355.1              0.108  43  0.110  43  0.145   1  0.109   0.110 N  0.570      SignalP-noTM
AIA73356.1              0.135  11  0.117  55  0.168  23  0.105   0.111 N  0.570      SignalP-noTM
AIA73357.1              0.505  36  0.550  36  0.926  17  0.694   0.617 Y  0.570      SignalP-noTM
AIA73358.1              0.147  38  0.138  66  0.214  62  0.097   0.123 N  0.510      SignalP-TM
AIA73359.1              0.245  32  0.321  32  0.679  26  0.490   0.401 N  0.570      SignalP-noTM
AIA73360.1              0.187  69  0.141  69  0.198  25  0.112   0.130 N  0.510      SignalP-TM
AIA73361.1              0.119  60  0.142  23  0.305  18  0.172   0.156 N  0.570      SignalP-noTM
AIA73362.1              0.188  41  0.141  41  0.164  39  0.087   0.116 N  0.570      SignalP-noTM
AIA73363.1              0.151  25  0.126  25  0.148  13  0.101   0.114 N  0.570      SignalP-noTM
AIA73364.1              0.136  27  0.154  11  0.299   2  0.249   0.198 N  0.570      SignalP-noTM
AIA73365.1              0.132  62  0.120  62  0.142  38  0.098   0.112 N  0.510      SignalP-TM
AIA73366.1              0.150  20  0.141  11  0.283   1  0.195   0.161 N  0.510      SignalP-TM
AIA73367.1              0.248  29  0.176  29  0.173  28  0.119   0.149 N  0.570      SignalP-noTM
AIA73368.1              0.121  25  0.145  11  0.256   2  0.215   0.171 N  0.510      SignalP-TM
AIA73369.1              0.123  34  0.104  34  0.133  52  0.082   0.094 N  0.570      SignalP-noTM
AIA73370.1              0.107  18  0.107  39  0.124  36  0.101   0.104 N  0.570      SignalP-noTM
AIA73371.1              0.141  55  0.112  55  0.128   1  0.088   0.101 N  0.570      SignalP-noTM
AIA73372.1              0.106  52  0.114  11  0.197   3  0.135   0.124 N  0.570      SignalP-noTM
AIA73373.1              0.126  27  0.110  45  0.135  41  0.103   0.107 N  0.570      SignalP-noTM
AIA73374.1              0.105  62  0.118  22  0.180  13  0.111   0.115 N  0.570      SignalP-noTM
AIA73375.1              0.870  19  0.875  19  0.920  17  0.868   0.872 Y  0.570      SignalP-noTM
AIA73376.1              0.119  33  0.105  33  0.127   9  0.096   0.101 N  0.570      SignalP-noTM
AIA73377.1              0.116  28  0.106  67  0.121  48  0.094   0.100 N  0.570      SignalP-noTM
AIA73378.1              0.163  38  0.143  38  0.152   9  0.109   0.127 N  0.570      SignalP-noTM
AIA73379.1              0.131  18  0.098  44  0.113  27  0.078   0.089 N  0.570      SignalP-noTM
AIA73380.1              0.153  21  0.118  21  0.125  20  0.079   0.099 N  0.570      SignalP-noTM
AIA73381.1              0.136  37  0.173  22  0.338  18  0.253   0.203 N  0.510      SignalP-TM
AIA73382.1              0.115  15  0.103  23  0.129  22  0.095   0.099 N  0.570      SignalP-noTM
AIA73383.1              0.260  22  0.212  22  0.328   1  0.205   0.209 N  0.570      SignalP-noTM
AIA73384.1              0.219  49  0.158  49  0.193   6  0.106   0.134 N  0.570      SignalP-noTM
AIA73385.1              0.177  35  0.165  13  0.351   4  0.275   0.217 N  0.570      SignalP-noTM
AIA73386.1              0.190  21  0.186  21  0.298   6  0.206   0.194 N  0.510      SignalP-TM
AIA73387.1              0.116  66  0.102  38  0.115  37  0.088   0.096 N  0.570      SignalP-noTM
AIA73388.1              0.121  44  0.120  30  0.163  25  0.129   0.124 N  0.570      SignalP-noTM
AIA73389.1              0.148  39  0.131  39  0.195  12  0.118   0.125 N  0.570      SignalP-noTM
AIA73390.1              0.121  28  0.130  28  0.246   1  0.131   0.131 N  0.510      SignalP-TM
AIA73391.1              0.166  34  0.153  34  0.249  20  0.139   0.146 N  0.570      SignalP-noTM
AIA73392.1              0.142  68  0.119  24  0.163  20  0.106   0.113 N  0.570      SignalP-noTM
AIA73393.1              0.104  17  0.100  65  0.109  56  0.089   0.095 N  0.570      SignalP-noTM
AIA73394.1              0.143  16  0.297  16  0.727  14  0.612   0.414 N  0.510      SignalP-TM
AIA73395.1              0.113  29  0.136  17  0.265  16  0.171   0.153 N  0.570      SignalP-noTM
AIA73396.1              0.130  23  0.152  39  0.329  30  0.142   0.148 N  0.570      SignalP-noTM
AIA73397.1              0.217  28  0.239  19  0.454  25  0.327   0.280 N  0.570      SignalP-noTM
AIA73398.1              0.128  38  0.158  11  0.365   5  0.250   0.201 N  0.570      SignalP-noTM
AIA73399.1              0.201  67  0.152  11  0.366   1  0.219   0.177 N  0.510      SignalP-TM
AIA73400.1              0.265  21  0.399  21  0.872  19  0.610   0.498 N  0.570      SignalP-noTM
AIA73401.1              0.101  31  0.118  11  0.170   2  0.137   0.127 N  0.570      SignalP-noTM
AIA73402.1              0.111  45  0.117  35  0.201  42  0.108   0.113 N  0.570      SignalP-noTM
AIA73403.1              0.130  53  0.164  11  0.387   2  0.273   0.215 N  0.570      SignalP-noTM
AIA73404.1              0.120  21  0.110  38  0.126   3  0.095   0.103 N  0.570      SignalP-noTM
AIA73405.1              0.130  37  0.165  20  0.335  13  0.261   0.210 N  0.570      SignalP-noTM
AIA73406.1              0.123  39  0.139  11  0.234   7  0.200   0.168 N  0.570      SignalP-noTM
AIA73407.1              0.576  26  0.670  26  0.903  17  0.813   0.737 Y  0.570      SignalP-noTM
AIA73408.1              0.745  21  0.720  21  0.807  19  0.622   0.674 Y  0.570      SignalP-noTM
AIA73409.1              0.614  39  0.547  39  0.646  34  0.343   0.471 N  0.510      SignalP-TM
AIA73410.1              0.122  35  0.159  15  0.318  14  0.253   0.194 N  0.510      SignalP-TM
AIA73411.1              0.104  37  0.103  70  0.121  70  0.087   0.096 N  0.570      SignalP-noTM
AIA73412.1              0.209  37  0.155  24  0.230   1  0.179   0.164 N  0.510      SignalP-TM
AIA73413.1              0.255  46  0.244  46  0.661  36  0.201   0.224 N  0.570      SignalP-noTM
AIA73414.1              0.109  38  0.099  38  0.102  31  0.083   0.092 N  0.570      SignalP-noTM
AIA73415.1              0.133  49  0.123  12  0.198   4  0.137   0.129 N  0.570      SignalP-noTM
AIA73416.1              0.201  22  0.150  22  0.227  40  0.107   0.130 N  0.570      SignalP-noTM
AIA73417.1              0.144  19  0.172  19  0.359   3  0.231   0.200 N  0.570      SignalP-noTM
AIA73418.1              0.193  30  0.223  20  0.507  18  0.396   0.305 N  0.570      SignalP-noTM
AIA73419.1              0.125  37  0.110  37  0.125  32  0.092   0.102 N  0.570      SignalP-noTM
AIA73420.1              0.384  23  0.370  23  0.561  12  0.398   0.383 N  0.570      SignalP-noTM
AIA73421.1              0.332  43  0.204  43  0.277  33  0.144   0.182 N  0.510      SignalP-TM
AIA73422.1              0.107  32  0.103  46  0.127  42  0.095   0.099 N  0.570      SignalP-noTM
AIA73423.1              0.111  43  0.108  21  0.139  11  0.106   0.107 N  0.570      SignalP-noTM
AIA73424.1              0.116  23  0.108  23  0.138  22  0.095   0.102 N  0.570      SignalP-noTM
AIA73425.1              0.112  25  0.101  44  0.116  51  0.083   0.092 N  0.570      SignalP-noTM
AIA73426.1              0.115  51  0.144  11  0.376   2  0.195   0.168 N  0.570      SignalP-noTM
AIA73427.1              0.339  22  0.268  22  0.319  16  0.203   0.244 N  0.510      SignalP-TM
AIA73428.1              0.101  52  0.102  52  0.119  49  0.085   0.094 N  0.570      SignalP-noTM
AIA73429.1              0.191  18  0.260  18  0.551  19  0.381   0.305 N  0.510      SignalP-TM
AIA73430.1              0.103  46  0.106  54  0.172  45  0.090   0.098 N  0.570      SignalP-noTM
AIA73431.1              0.177  54  0.191  54  0.535  50  0.130   0.163 N  0.570      SignalP-noTM
AIA73432.1              0.116  43  0.112  32  0.167  22  0.108   0.110 N  0.570      SignalP-noTM
AIA73433.1              0.135  63  0.146  11  0.340   1  0.202   0.167 N  0.510      SignalP-TM
AIA73434.1              0.214  22  0.228  22  0.383   5  0.280   0.247 N  0.510      SignalP-TM
AIA73435.1              0.626  26  0.702  26  0.940  19  0.850   0.772 Y  0.570      SignalP-noTM
AIA73436.1              0.108  29  0.115  46  0.163  39  0.112   0.114 N  0.510      SignalP-TM
AIA73437.1              0.125  31  0.210  12  0.549  10  0.469   0.306 N  0.510      SignalP-TM
AIA73438.1              0.185  40  0.149  26  0.227  25  0.128   0.141 N  0.510      SignalP-TM
AIA73439.1              0.102  23  0.087  43  0.094   3  0.056   0.076 N  0.510      SignalP-TM
AIA73440.1              0.541  31  0.493  31  0.690  28  0.315   0.427 N  0.510      SignalP-TM
AIA73441.1              0.125  28  0.114  54  0.170  50  0.098   0.107 N  0.570      SignalP-noTM
AIA73442.1              0.143  34  0.171  19  0.435  15  0.281   0.212 N  0.510      SignalP-TM
AIA73443.1              0.107  50  0.109  38  0.173  49  0.100   0.105 N  0.570      SignalP-noTM
AIA73444.1              0.108  35  0.143  11  0.261   5  0.205   0.172 N  0.570      SignalP-noTM
AIA73445.1              0.150  24  0.160  24  0.342  19  0.168   0.164 N  0.570      SignalP-noTM
AIA73446.1              0.108  31  0.109  62  0.125  58  0.096   0.103 N  0.570      SignalP-noTM
AIA73447.1              0.135  66  0.120  30  0.148  26  0.116   0.118 N  0.570      SignalP-noTM
AIA73448.1              0.147  58  0.130  23  0.270  33  0.136   0.133 N  0.570      SignalP-noTM
AIA73449.1              0.100  69  0.103  58  0.144  50  0.094   0.099 N  0.570      SignalP-noTM
AIA73450.1              0.155  40  0.130  31  0.202   6  0.139   0.133 N  0.510      SignalP-TM
AIA73451.1              0.181  23  0.146  23  0.190   8  0.133   0.140 N  0.570      SignalP-noTM
AIA73452.1              0.116  56  0.155  18  0.302  16  0.215   0.183 N  0.570      SignalP-noTM
AIA73453.1              0.122  36  0.138  11  0.285   2  0.190   0.163 N  0.570      SignalP-noTM
AIA73454.1              0.182  46  0.166  46  0.254  40  0.104   0.137 N  0.570      SignalP-noTM
AIA73455.1              0.114  19  0.108  19  0.148  18  0.096   0.102 N  0.570      SignalP-noTM
AIA73456.1              0.128  65  0.128  20  0.260   9  0.139   0.133 N  0.570      SignalP-noTM
AIA73457.1              0.107  64  0.111  17  0.156   9  0.113   0.112 N  0.570      SignalP-noTM
AIA73458.1              0.340  31  0.360  31  0.626  30  0.282   0.331 N  0.510      SignalP-TM
AIA73459.1              0.103  60  0.115  38  0.148  32  0.101   0.110 N  0.510      SignalP-TM
AIA73460.1              0.151  58  0.140  58  0.253   1  0.128   0.134 N  0.570      SignalP-noTM
AIA73461.1              0.108  33  0.098  33  0.112   2  0.075   0.087 N  0.570      SignalP-noTM
AIA73462.1              0.107  43  0.203  25  0.545  16  0.325   0.260 N  0.570      SignalP-noTM
AIA73463.1              0.579  26  0.436  26  0.693   1  0.465   0.447 N  0.510      SignalP-TM
AIA73464.1              0.105  35  0.118  11  0.195   1  0.132   0.125 N  0.570      SignalP-noTM
AIA73465.1              0.111  34  0.109  70  0.165  63  0.074   0.096 N  0.510      SignalP-TM
AIA73466.1              0.149  30  0.148  11  0.293   2  0.210   0.177 N  0.570      SignalP-noTM
AIA73467.1              0.108  35  0.106  11  0.154   1  0.107   0.106 N  0.570      SignalP-noTM
AIA73468.1              0.108  49  0.103  27  0.121  21  0.091   0.097 N  0.570      SignalP-noTM
AIA73469.1              0.149  60  0.137  60  0.194  57  0.122   0.132 N  0.510      SignalP-TM
AIA73470.1              0.192  22  0.178  22  0.262   5  0.193   0.184 N  0.510      SignalP-TM
AIA73471.1              0.112  30  0.105  30  0.114  42  0.087   0.097 N  0.570      SignalP-noTM
AIA73472.1              0.530  27  0.441  27  0.655  16  0.406   0.425 N  0.570      SignalP-noTM
AIA73473.1              0.111  26  0.098  59  0.149   1  0.081   0.090 N  0.570      SignalP-noTM
AIA73474.1              0.102  29  0.129  11  0.303   1  0.152   0.140 N  0.570      SignalP-noTM
AIA73475.1              0.149  23  0.207  23  0.433   3  0.317   0.248 N  0.510      SignalP-TM
AIA73476.1              0.125  39  0.116  39  0.160  19  0.101   0.109 N  0.570      SignalP-noTM
AIA73477.1              0.111  29  0.130  11  0.203   1  0.169   0.148 N  0.570      SignalP-noTM
AIA73478.1              0.148  58  0.101  70  0.147  63  0.079   0.093 N  0.510      SignalP-TM
AIA73479.1              0.118  20  0.098  32  0.106  31  0.075   0.087 N  0.570      SignalP-noTM
AIA73480.1              0.163  49  0.109  49  0.134   2  0.075   0.097 N  0.510      SignalP-TM
AIA73481.1              0.113  25  0.101  11  0.169   1  0.098   0.100 N  0.570      SignalP-noTM
AIA73482.1              0.200  30  0.216  30  0.357  15  0.240   0.225 N  0.510      SignalP-TM
AIA73483.1              0.132  55  0.133  52  0.219   1  0.129   0.131 N  0.570      SignalP-noTM
AIA73484.1              0.240  23  0.217  23  0.433  22  0.212   0.215 N  0.570      SignalP-noTM
AIA73485.1              0.789  32  0.784  32  0.977  20  0.875   0.827 Y  0.570      SignalP-noTM
AIA73486.1              0.109  30  0.118  11  0.197   1  0.133   0.125 N  0.570      SignalP-noTM
AIA73487.1              0.124  57  0.130  11  0.199   8  0.177   0.147 N  0.510      SignalP-TM
AIA73488.1              0.112  60  0.129  11  0.207   3  0.169   0.148 N  0.570      SignalP-noTM
AIA73489.1              0.161  40  0.163  16  0.328   1  0.247   0.203 N  0.570      SignalP-noTM
AIA73490.1              0.133  59  0.117  11  0.229   1  0.120   0.118 N  0.570      SignalP-noTM
AIA73491.1              0.128  42  0.161  21  0.315   1  0.217   0.188 N  0.570      SignalP-noTM
AIA73492.1              0.173  61  0.211  18  0.552  12  0.382   0.291 N  0.570      SignalP-noTM
AIA73493.1              0.897  22  0.933  22  0.987  19  0.964   0.948 Y  0.570      SignalP-noTM
AIA73494.1              0.168  40  0.114  11  0.183   2  0.130   0.120 N  0.510      SignalP-TM
AIA73495.1              0.245  31  0.222  31  0.373  27  0.146   0.187 N  0.570      SignalP-noTM
AIA73496.1              0.123  42  0.132  42  0.186  38  0.124   0.129 N  0.510      SignalP-TM
AIA73497.1              0.113  28  0.130  11  0.315   1  0.153   0.139 N  0.510      SignalP-TM
AIA73498.1              0.546  25  0.186  25  0.204   2  0.092   0.152 N  0.510      SignalP-TM
AIA73499.1              0.327  22  0.171  22  0.248   3  0.139   0.160 N  0.510      SignalP-TM
AIA73500.1              0.876  26  0.897  26  0.961  12  0.928   0.912 Y  0.570      SignalP-noTM
AIA73501.1              0.123  33  0.149  11  0.266   6  0.221   0.183 N  0.570      SignalP-noTM
AIA73502.1              0.116  19  0.111  45  0.170  35  0.104   0.108 N  0.570      SignalP-noTM
AIA73503.1              0.113  25  0.157  11  0.303   1  0.226   0.183 N  0.510      SignalP-TM
AIA73504.1              0.121  28  0.107  53  0.123  55  0.093   0.101 N  0.570      SignalP-noTM
AIA73505.1              0.117  37  0.110  46  0.144  36  0.087   0.099 N  0.570      SignalP-noTM
AIA73506.1              0.136  36  0.105  36  0.143  35  0.079   0.093 N  0.570      SignalP-noTM
AIA73507.1              0.265  39  0.194  39  0.231   4  0.147   0.172 N  0.570      SignalP-noTM
AIA73508.1              0.857  28  0.894  28  0.988  17  0.947   0.919 Y  0.570      SignalP-noTM
AIA73509.1              0.126  19  0.106  36  0.126  28  0.099   0.102 N  0.570      SignalP-noTM
AIA73510.1              0.117  23  0.106  68  0.141  45  0.090   0.098 N  0.570      SignalP-noTM
AIA73511.1              0.121   8  0.123  16  0.253   6  0.141   0.132 N  0.570      SignalP-noTM
AIA73512.1              0.160  18  0.173  18  0.394   8  0.167   0.170 N  0.570      SignalP-noTM
AIA73513.1              0.114  20  0.098  20  0.118   3  0.089   0.094 N  0.570      SignalP-noTM
AIA73514.1              0.151  25  0.119  25  0.128  46  0.079   0.100 N  0.570      SignalP-noTM
AIA73515.1              0.129  31  0.141  14  0.220  13  0.190   0.159 N  0.510      SignalP-TM
AIA73516.1              0.104  49  0.105  49  0.117  42  0.098   0.101 N  0.570      SignalP-noTM
AIA73517.1              0.103  38  0.137  11  0.254   3  0.197   0.166 N  0.570      SignalP-noTM
AIA73518.1              0.158  21  0.147  21  0.228   1  0.145   0.146 N  0.570      SignalP-noTM
AIA73519.1              0.175  53  0.117  53  0.127   6  0.090   0.105 N  0.570      SignalP-noTM
AIA73520.1              0.129  28  0.126  13  0.193   8  0.165   0.141 N  0.510      SignalP-TM
AIA73521.1              0.193  27  0.199  27  0.313  26  0.194   0.197 N  0.510      SignalP-TM
AIA73522.1              0.141  36  0.199  36  0.594  33  0.261   0.222 N  0.510      SignalP-TM
AIA73523.1              0.188  68  0.134  68  0.164  40  0.109   0.122 N  0.570      SignalP-noTM
AIA73524.1              0.112  49  0.107  49  0.123  39  0.083   0.095 N  0.570      SignalP-noTM
AIA73525.1              0.851  19  0.826  19  0.911  17  0.790   0.809 Y  0.570      SignalP-noTM
AIA73526.1              0.136  28  0.188  51  0.438  45  0.231   0.208 N  0.570      SignalP-noTM
AIA73527.1              0.211  50  0.161  50  0.167  21  0.109   0.137 N  0.570      SignalP-noTM
AIA73528.1              0.250  28  0.174  28  0.204   2  0.137   0.160 N  0.510      SignalP-TM
AIA73529.1              0.227  21  0.193  21  0.345   2  0.201   0.196 N  0.510      SignalP-TM
AIA73530.1              0.315  31  0.356  31  0.641  25  0.308   0.338 N  0.510      SignalP-TM
AIA73531.1              0.641  25  0.729  25  0.950  21  0.870   0.795 Y  0.570      SignalP-noTM
AIA73532.1              0.687  29  0.711  29  0.858  25  0.531   0.644 Y  0.510      SignalP-TM
AIA73533.1              0.112  26  0.138  11  0.237   1  0.197   0.160 N  0.510      SignalP-TM
AIA73534.1              0.768  25  0.770  25  0.925  20  0.816   0.791 Y  0.570      SignalP-noTM
AIA73535.1              0.121  24  0.115  24  0.164  22  0.099   0.108 N  0.570      SignalP-noTM
AIA73536.1              0.140  15  0.131  11  0.298   1  0.155   0.140 N  0.510      SignalP-TM
AIA73537.1              0.611  41  0.474  41  0.517  37  0.320   0.417 N  0.510      SignalP-TM
AIA73538.1              0.139  27  0.120  27  0.191   1  0.105   0.114 N  0.510      SignalP-TM
AIA73539.1              0.216  54  0.141  54  0.177  50  0.079   0.112 N  0.570      SignalP-noTM
AIA73540.1              0.784  31  0.862  31  0.966  27  0.890   0.875 Y  0.570      SignalP-noTM
AIA73541.1              0.116  26  0.119  11  0.214   1  0.132   0.125 N  0.570      SignalP-noTM
AIA73542.1              0.113  26  0.104  37  0.144  64  0.075   0.093 N  0.510      SignalP-TM
AIA73543.1              0.494  32  0.559  32  0.926  14  0.786   0.666 Y  0.570      SignalP-noTM
AIA73544.1              0.151  26  0.150  26  0.267   8  0.177   0.163 N  0.570      SignalP-noTM
AIA73545.1              0.106  36  0.101  46  0.116  69  0.090   0.097 N  0.510      SignalP-TM
AIA73546.1              0.104  48  0.120  11  0.177   3  0.142   0.130 N  0.570      SignalP-noTM
AIA73547.1              0.103  36  0.102  65  0.114  70  0.083   0.093 N  0.570      SignalP-noTM
AIA73548.1              0.847  25  0.875  25  0.955  10  0.924   0.898 Y  0.570      SignalP-noTM
AIA73549.1              0.120  44  0.155  11  0.305   2  0.256   0.192 N  0.510      SignalP-TM
AIA73550.1              0.243  24  0.120  24  0.171   1  0.091   0.109 N  0.510      SignalP-TM
AIA73551.1              0.207  45  0.185  45  0.307  44  0.126   0.158 N  0.570      SignalP-noTM
AIA73552.1              0.113  50  0.106  50  0.138   1  0.096   0.101 N  0.570      SignalP-noTM
AIA73553.1              0.146  24  0.162  24  0.302  21  0.184   0.173 N  0.570      SignalP-noTM
AIA73554.1              0.184  27  0.168  27  0.204  26  0.149   0.159 N  0.570      SignalP-noTM
AIA73555.1              0.146  33  0.146  33  0.211  29  0.152   0.148 N  0.510      SignalP-TM
AIA73556.1              0.261  54  0.207  54  0.295  51  0.119   0.174 N  0.510      SignalP-TM
AIA73557.1              0.106  62  0.104  69  0.141   2  0.093   0.099 N  0.570      SignalP-noTM
AIA73558.1              0.107  54  0.108  33  0.131  24  0.100   0.105 N  0.570      SignalP-noTM
AIA73559.1              0.102  27  0.121  12  0.184   6  0.148   0.133 N  0.570      SignalP-noTM
AIA73560.1              0.282  41  0.163  41  0.230  40  0.088   0.128 N  0.570      SignalP-noTM
AIA73561.1              0.206  24  0.264  24  0.487  14  0.318   0.284 N  0.510      SignalP-TM
AIA73562.1              0.331  44  0.189  44  0.137  41  0.098   0.146 N  0.570      SignalP-noTM
AIA73563.1              0.114  70  0.113  13  0.178   5  0.125   0.119 N  0.570      SignalP-noTM
AIA73564.1              0.107  32  0.115  15  0.171   9  0.132   0.123 N  0.570      SignalP-noTM
AIA73565.1              0.229  28  0.164  28  0.171  27  0.101   0.135 N  0.570      SignalP-noTM
AIA73566.1              0.134  18  0.126  18  0.148  15  0.103   0.115 N  0.570      SignalP-noTM
AIA73567.1              0.177  32  0.141  32  0.236   1  0.156   0.148 N  0.570      SignalP-noTM
AIA73568.1              0.124  39  0.124  39  0.170  26  0.121   0.123 N  0.570      SignalP-noTM
AIA73569.1              0.424  43  0.367  43  0.649  33  0.323   0.351 N  0.510      SignalP-TM
AIA73570.1              0.695  30  0.747  30  0.962  19  0.843   0.792 Y  0.570      SignalP-noTM
AIA73571.1              0.115  54  0.126  54  0.180  52  0.110   0.118 N  0.570      SignalP-noTM
AIA73572.1              0.117  63  0.122  11  0.175   1  0.150   0.135 N  0.570      SignalP-noTM
AIA73573.1              0.178  54  0.157  54  0.243  53  0.113   0.136 N  0.570      SignalP-noTM
AIA73574.1              0.201  28  0.145  28  0.177   2  0.108   0.128 N  0.570      SignalP-noTM
AIA73575.1              0.116  30  0.133  12  0.221   6  0.164   0.144 N  0.510      SignalP-TM
AIA73576.1              0.139  58  0.115  21  0.132  19  0.094   0.105 N  0.570      SignalP-noTM
AIA73577.1              0.122  29  0.102  29  0.115  68  0.063   0.084 N  0.570      SignalP-noTM
AIA73578.1              0.258  21  0.451  21  0.911   1  0.816   0.622 Y  0.570      SignalP-noTM
AIA73579.1              0.228  21  0.286  21  0.592  16  0.395   0.337 N  0.570      SignalP-noTM
AIA73580.1              0.107  58  0.113  18  0.154  13  0.118   0.116 N  0.570      SignalP-noTM
AIA73581.1              0.240  29  0.138  29  0.148  40  0.093   0.117 N  0.570      SignalP-noTM
AIA73582.1              0.106  24  0.111  42  0.134  37  0.095   0.104 N  0.570      SignalP-noTM
AIA73583.1              0.133  36  0.102  70  0.106  70  0.079   0.091 N  0.570      SignalP-noTM
AIA73584.1              0.130  20  0.120  20  0.180   1  0.111   0.116 N  0.570      SignalP-noTM
AIA73585.1              0.128  24  0.170  24  0.355   1  0.218   0.188 N  0.510      SignalP-TM
AIA73586.1              0.156  20  0.253  20  0.583   1  0.429   0.336 N  0.570      SignalP-noTM
AIA73587.1              0.112  16  0.145  11  0.268   1  0.205   0.173 N  0.570      SignalP-noTM
AIA73588.1              0.168  31  0.134  55  0.212  47  0.097   0.116 N  0.570      SignalP-noTM
AIA73589.1              0.111  45  0.099  30  0.109   8  0.083   0.091 N  0.570      SignalP-noTM
AIA73590.1              0.473  46  0.334  46  0.510  45  0.137   0.241 N  0.570      SignalP-noTM
AIA73591.1              0.113  31  0.150  14  0.299  13  0.228   0.187 N  0.570      SignalP-noTM
AIA73592.1              0.124  32  0.112  32  0.126  31  0.087   0.100 N  0.570      SignalP-noTM
AIA73593.1              0.100  18  0.116  11  0.169   2  0.137   0.126 N  0.570      SignalP-noTM
AIA73594.1              0.301  44  0.256  44  0.396  36  0.127   0.195 N  0.570      SignalP-noTM
AIA73595.1              0.212  25  0.152  25  0.384   1  0.153   0.153 N  0.510      SignalP-TM
AIA73596.1              0.222  30  0.163  30  0.251   2  0.152   0.159 N  0.510      SignalP-TM
AIA73597.1              0.125  34  0.098  11  0.130   5  0.103   0.100 N  0.510      SignalP-TM
AIA73598.1              0.150  31  0.162  39  0.269  30  0.120   0.142 N  0.570      SignalP-noTM
AIA73599.1              0.155  34  0.150  34  0.198  24  0.142   0.147 N  0.510      SignalP-TM
AIA73600.1              0.109  43  0.098  70  0.104  61  0.084   0.091 N  0.570      SignalP-noTM
AIA73601.1              0.139  34  0.163  33  0.291  32  0.197   0.179 N  0.570      SignalP-noTM
AIA73602.1              0.192  42  0.198  42  0.326  20  0.202   0.200 N  0.570      SignalP-noTM
AIA73603.1              0.211  30  0.389  30  0.936  10  0.799   0.582 Y  0.570      SignalP-noTM
AIA73604.1              0.180  46  0.145  11  0.311   3  0.221   0.181 N  0.570      SignalP-noTM
AIA73605.1              0.112  33  0.103  61  0.115  50  0.085   0.094 N  0.570      SignalP-noTM
AIA73606.1              0.235  35  0.258  24  0.478  23  0.378   0.303 N  0.510      SignalP-TM
AIA73607.1              0.183  42  0.175  42  0.407  34  0.138   0.158 N  0.570      SignalP-noTM
AIA73608.1              0.116  34  0.184  11  0.474   1  0.324   0.250 N  0.570      SignalP-noTM
AIA73609.1              0.105  14  0.100  64  0.112  54  0.079   0.090 N  0.570      SignalP-noTM
AIA73610.1              0.220  55  0.163  55  0.161  48  0.099   0.133 N  0.570      SignalP-noTM
AIA73611.1              0.799  23  0.800  23  0.926  19  0.758   0.780 Y  0.570      SignalP-noTM
AIA73612.1              0.114  21  0.100  11  0.111   5  0.101   0.101 N  0.570      SignalP-noTM
AIA73613.1              0.106  53  0.099  53  0.118  34  0.093   0.097 N  0.570      SignalP-noTM
AIA73614.1              0.147  34  0.124  34  0.136   9  0.103   0.114 N  0.570      SignalP-noTM
AIA73615.1              0.113  29  0.100  67  0.120   8  0.087   0.094 N  0.570      SignalP-noTM
AIA73616.1              0.125  62  0.117  11  0.196   4  0.133   0.124 N  0.570      SignalP-noTM
AIA73617.1              0.138  26  0.127  26  0.212  24  0.111   0.119 N  0.570      SignalP-noTM
AIA73618.1              0.121  33  0.110  33  0.127  32  0.086   0.099 N  0.570      SignalP-noTM
AIA73619.1              0.102  43  0.130  20  0.212  13  0.154   0.141 N  0.570      SignalP-noTM
AIA73620.1              0.273  56  0.232  56  0.331  49  0.147   0.192 N  0.570      SignalP-noTM
AIA73621.1              0.125  30  0.113  30  0.133   2  0.106   0.110 N  0.570      SignalP-noTM
AIA73622.1              0.129  42  0.119  11  0.248   1  0.127   0.123 N  0.570      SignalP-noTM
AIA73623.1              0.134  41  0.124  41  0.182  40  0.120   0.122 N  0.570      SignalP-noTM
AIA73624.1              0.122  16  0.099  32  0.111  34  0.082   0.091 N  0.570      SignalP-noTM
AIA73625.1              0.695  32  0.773  32  0.945  28  0.846   0.807 Y  0.570      SignalP-noTM
AIA73626.1              0.169  50  0.096  33  0.116  24  0.068   0.086 N  0.510      SignalP-TM
AIA73627.1              0.151  16  0.179  16  0.340   1  0.230   0.198 N  0.510      SignalP-TM
AIA73628.1              0.126  36  0.112  36  0.129  32  0.077   0.095 N  0.570      SignalP-noTM
AIA73629.1              0.142  37  0.148  22  0.214  14  0.171   0.159 N  0.570      SignalP-noTM
AIA73630.1              0.144  29  0.128  52  0.151  52  0.080   0.110 N  0.510      SignalP-TM
AIA73631.1              0.182  62  0.150  62  0.295  50  0.100   0.126 N  0.570      SignalP-noTM
AIA73632.1              0.233  21  0.178  21  0.238  19  0.121   0.151 N  0.570      SignalP-noTM
AIA73633.1              0.121  25  0.114  25  0.182   2  0.107   0.111 N  0.570      SignalP-noTM
AIA73634.1              0.142  22  0.134  16  0.252   6  0.179   0.151 N  0.510      SignalP-TM
AIA73635.1              0.131  32  0.122  37  0.196  31  0.113   0.118 N  0.510      SignalP-TM
AIA73636.1              0.391  32  0.289  32  0.371  17  0.239   0.271 N  0.510      SignalP-TM
AIA73637.1              0.111  36  0.106  36  0.120  39  0.087   0.097 N  0.570      SignalP-noTM
AIA73638.1              0.217  26  0.421  26  0.896  24  0.787   0.593 Y  0.570      SignalP-noTM
AIA73639.1              0.607  26  0.714  26  0.968  11  0.890   0.797 Y  0.570      SignalP-noTM
AIA73640.1              0.286  43  0.211  43  0.233  36  0.118   0.176 N  0.510      SignalP-TM
AIA73641.1              0.121  31  0.161  12  0.352   4  0.245   0.192 N  0.510      SignalP-TM
AIA73642.1              0.204  49  0.173  49  0.277  43  0.116   0.146 N  0.570      SignalP-noTM
AIA73643.1              0.118  45  0.112  34  0.117  29  0.098   0.106 N  0.570      SignalP-noTM
AIA73644.1              0.131  20  0.113  39  0.130  36  0.083   0.099 N  0.570      SignalP-noTM
AIA73645.1              0.123  14  0.132  14  0.285   7  0.138   0.135 N  0.570      SignalP-noTM
AIA73646.1              0.145  24  0.132  24  0.201   1  0.135   0.133 N  0.570      SignalP-noTM
AIA73647.1              0.260  42  0.294  42  0.470  32  0.259   0.281 N  0.510      SignalP-TM
AIA73648.1              0.543  22  0.679  22  0.901  19  0.842   0.756 Y  0.570      SignalP-noTM
AIA73649.1              0.133  35  0.116  35  0.135  21  0.107   0.112 N  0.510      SignalP-TM
AIA73650.1              0.145  64  0.152  36  0.428  32  0.169   0.160 N  0.570      SignalP-noTM
AIA73651.1              0.116  67  0.116  67  0.160  58  0.092   0.107 N  0.510      SignalP-TM
AIA73652.1              0.700  28  0.682  28  0.959  12  0.812   0.743 Y  0.570      SignalP-noTM
AIA73653.1              0.278  23  0.215  23  0.235  13  0.154   0.193 N  0.510      SignalP-TM
AIA73654.1              0.152  28  0.111  11  0.153   1  0.124   0.116 N  0.510      SignalP-TM
AIA73655.1              0.839  29  0.819  29  0.943  17  0.860   0.839 Y  0.570      SignalP-noTM
AIA73656.1              0.248  57  0.105  70  0.134  67  0.060   0.088 N  0.510      SignalP-TM
AIA73657.1              0.530  31  0.609  31  0.912  13  0.777   0.688 Y  0.570      SignalP-noTM
AIA73658.1              0.149  21  0.157  21  0.194  14  0.154   0.155 N  0.570      SignalP-noTM
AIA73659.1              0.171  33  0.173  33  0.264  27  0.148   0.163 N  0.510      SignalP-TM
AIA73660.1              0.570  19  0.646  19  0.819  10  0.713   0.671 Y  0.510      SignalP-TM
AIA73661.1              0.128  49  0.150  11  0.363   3  0.231   0.188 N  0.570      SignalP-noTM
AIA73662.1              0.128  39  0.115  11  0.226   1  0.118   0.116 N  0.570      SignalP-noTM
AIA73663.1              0.157  34  0.124  12  0.369  10  0.150   0.136 N  0.570      SignalP-noTM
AIA73664.1              0.167  59  0.141  59  0.190   7  0.119   0.131 N  0.570      SignalP-noTM
AIA73665.1              0.157  27  0.137  27  0.221   2  0.131   0.134 N  0.570      SignalP-noTM
AIA73666.1              0.136  35  0.200  27  0.463  20  0.332   0.262 N  0.570      SignalP-noTM
AIA73667.1              0.126  10  0.110  11  0.190   1  0.111   0.110 N  0.510      SignalP-TM
AIA73668.1              0.109  57  0.105  70  0.137  68  0.084   0.097 N  0.510      SignalP-TM
AIA73669.1              0.125   7  0.102  35  0.111  22  0.080   0.091 N  0.570      SignalP-noTM
AIA73670.1              0.186  21  0.148  21  0.212   3  0.138   0.144 N  0.510      SignalP-TM
AIA73671.1              0.106  36  0.102  68  0.114   9  0.093   0.098 N  0.570      SignalP-noTM
AIA73672.1              0.156  26  0.183  11  0.548   2  0.323   0.249 N  0.570      SignalP-noTM
AIA73673.1              0.207  27  0.166  27  0.229  36  0.139   0.153 N  0.570      SignalP-noTM
AIA73674.1              0.102  23  0.123  11  0.195   5  0.153   0.137 N  0.570      SignalP-noTM
AIA73675.1              0.111  52  0.122  24  0.167  12  0.121   0.122 N  0.570      SignalP-noTM
AIA73676.1              0.202  56  0.133  56  0.319   1  0.091   0.118 N  0.510      SignalP-TM
AIA73677.1              0.103  66  0.098  69  0.108  69  0.076   0.087 N  0.570      SignalP-noTM
AIA73678.1              0.158  27  0.130  27  0.140  23  0.074   0.104 N  0.570      SignalP-noTM
AIA73679.1              0.126  34  0.122  42  0.164   8  0.111   0.117 N  0.570      SignalP-noTM
AIA73680.1              0.120  24  0.113  24  0.148  18  0.100   0.107 N  0.570      SignalP-noTM
AIA73681.1              0.139  68  0.138  23  0.244  17  0.158   0.147 N  0.570      SignalP-noTM
AIA73682.1              0.114  44  0.112  65  0.134  62  0.083   0.101 N  0.510      SignalP-TM
AIA73683.1              0.513  28  0.285  28  0.388  26  0.142   0.232 N  0.510      SignalP-TM
AIA73684.1              0.206  28  0.159  28  0.236   1  0.121   0.145 N  0.510      SignalP-TM
AIA73685.1              0.116  55  0.128  42  0.192  36  0.105   0.119 N  0.510      SignalP-TM
AIA73686.1              0.107  30  0.120  68  0.168  63  0.112   0.117 N  0.510      SignalP-TM
AIA73687.1              0.256  34  0.235  34  0.318  29  0.189   0.218 N  0.510      SignalP-TM
AIA73688.1              0.141  44  0.117  63  0.155  52  0.111   0.114 N  0.570      SignalP-noTM
AIA73689.1              0.232  22  0.264  22  0.541  20  0.273   0.267 N  0.510      SignalP-TM
AIA73690.1              0.220  26  0.168  26  0.253   1  0.172   0.169 N  0.510      SignalP-TM
AIA73691.1              0.190  22  0.155  22  0.241   4  0.144   0.150 N  0.570      SignalP-noTM
AIA73692.1              0.111  33  0.187  21  0.498  16  0.284   0.232 N  0.570      SignalP-noTM
AIA73693.1              0.147  25  0.122  34  0.128  32  0.080   0.102 N  0.570      SignalP-noTM
AIA73694.1              0.167  50  0.153  11  0.408   1  0.210   0.180 N  0.570      SignalP-noTM
AIA73695.1              0.104  67  0.099  67  0.101  34  0.082   0.091 N  0.570      SignalP-noTM
AIA73696.1              0.153  28  0.146  43  0.183  39  0.100   0.129 N  0.510      SignalP-TM
AIA73697.1              0.293  28  0.252  28  0.430  24  0.223   0.241 N  0.510      SignalP-TM
AIA73698.1              0.118  17  0.155  11  0.423   1  0.217   0.178 N  0.510      SignalP-TM
AIA73699.1              0.173  30  0.149  30  0.272   1  0.125   0.140 N  0.510      SignalP-TM
AIA73700.1              0.129  67  0.121  34  0.210  30  0.112   0.117 N  0.570      SignalP-noTM
AIA73701.1              0.137  21  0.112  11  0.179   2  0.121   0.116 N  0.570      SignalP-noTM
AIA73702.1              0.107  22  0.148  11  0.282   1  0.206   0.175 N  0.570      SignalP-noTM
AIA73703.1              0.107  24  0.103  11  0.179   2  0.109   0.106 N  0.570      SignalP-noTM
AIA73704.1              0.145  32  0.142  14  0.261  11  0.203   0.171 N  0.570      SignalP-noTM
AIA73705.1              0.156  20  0.165  20  0.398   1  0.200   0.181 N  0.570      SignalP-noTM
AIA73706.1              0.358  19  0.406  19  0.723   3  0.535   0.466 N  0.570      SignalP-noTM
AIA73707.1              0.120  18  0.133  18  0.242  10  0.147   0.140 N  0.570      SignalP-noTM
AIA73708.1              0.100  41  0.106  46  0.123  38  0.089   0.098 N  0.570      SignalP-noTM
AIA73709.1              0.147  46  0.166  46  0.300  43  0.141   0.155 N  0.570      SignalP-noTM
AIA73710.1              0.120  21  0.107  58  0.116   1  0.083   0.096 N  0.570      SignalP-noTM
AIA73711.1              0.110  56  0.142  11  0.252   3  0.215   0.177 N  0.570      SignalP-noTM
AIA73712.1              0.107  56  0.126  52  0.269  49  0.116   0.122 N  0.570      SignalP-noTM
AIA73713.1              0.141  20  0.181  20  0.364   2  0.261   0.211 N  0.510      SignalP-TM
AIA73714.1              0.291  46  0.263  46  0.404  43  0.188   0.235 N  0.510      SignalP-TM
AIA73715.1              0.483  21  0.590  21  0.886   1  0.741   0.661 Y  0.570      SignalP-noTM
AIA73716.1              0.102  61  0.110  61  0.154   3  0.100   0.105 N  0.570      SignalP-noTM
AIA73717.1              0.694  30  0.570  30  0.569  26  0.465   0.531 Y  0.510      SignalP-TM
AIA73718.1              0.157  36  0.365  27  0.950  14  0.871   0.603 Y  0.570      SignalP-noTM
AIA73719.1              0.133  63  0.174  23  0.440  22  0.260   0.206 N  0.510      SignalP-TM
AIA73720.1              0.221  29  0.345  21  0.876  19  0.762   0.541 N  0.570      SignalP-noTM
AIA73721.1              0.179  34  0.132  34  0.136   3  0.093   0.114 N  0.570      SignalP-noTM
AIA73722.1              0.134  38  0.121  38  0.139  35  0.100   0.111 N  0.570      SignalP-noTM
AIA73723.1              0.151  30  0.197  30  0.441   9  0.295   0.233 N  0.510      SignalP-TM
AIA73724.1              0.157  36  0.365  27  0.950  14  0.871   0.603 Y  0.570      SignalP-noTM
AIA73725.1              0.243  32  0.230  11  0.645   2  0.533   0.372 N  0.570      SignalP-noTM
AIA73726.1              0.110  42  0.101  28  0.115  20  0.097   0.099 N  0.570      SignalP-noTM
AIA73727.1              0.105  35  0.102  35  0.121  33  0.092   0.097 N  0.570      SignalP-noTM
AIA73728.1              0.213  33  0.377  33  0.801  22  0.582   0.474 N  0.570      SignalP-noTM
AIA73729.1              0.160  18  0.166  18  0.239   7  0.169   0.167 N  0.570      SignalP-noTM
AIA73730.1              0.109  47  0.121  11  0.170  45  0.148   0.134 N  0.570      SignalP-noTM
AIA73731.1              0.133  43  0.092  17  0.107  66  0.081   0.088 N  0.510      SignalP-TM
AIA73732.1              0.225  39  0.162  39  0.204  45  0.111   0.138 N  0.570      SignalP-noTM
AIA73733.1              0.454  31  0.528  31  0.937  12  0.773   0.644 Y  0.570      SignalP-noTM
AIA73734.1              0.114  22  0.103  32  0.151   8  0.097   0.100 N  0.570      SignalP-noTM
AIA73735.1              0.102  36  0.149  11  0.323   4  0.231   0.187 N  0.570      SignalP-noTM
AIA73736.1              0.104  23  0.106  41  0.123  32  0.084   0.096 N  0.570      SignalP-noTM
AIA73737.1              0.105  56  0.098  43  0.118  34  0.074   0.087 N  0.570      SignalP-noTM
AIA73738.1              0.134  53  0.176  11  0.422   1  0.309   0.239 N  0.570      SignalP-noTM
AIA73739.1              0.119  29  0.099  29  0.113   1  0.084   0.092 N  0.570      SignalP-noTM
AIA73740.1              0.117  65  0.103  11  0.159   2  0.106   0.105 N  0.570      SignalP-noTM
AIA73741.1              0.115  35  0.219  32  0.500  23  0.352   0.269 N  0.510      SignalP-TM
AIA73742.1              0.122  56  0.108  49  0.154   2  0.089   0.099 N  0.570      SignalP-noTM
AIA73743.1              0.109  49  0.116  22  0.233  45  0.124   0.120 N  0.570      SignalP-noTM
AIA73744.1              0.149  33  0.122  33  0.160  49  0.088   0.106 N  0.570      SignalP-noTM
AIA73745.1              0.134  30  0.201  11  0.478   6  0.418   0.303 N  0.570      SignalP-noTM
AIA73746.1              0.203  40  0.173  40  0.224  27  0.130   0.153 N  0.570      SignalP-noTM
AIA73747.1              0.129  24  0.101  24  0.101  19  0.076   0.090 N  0.570      SignalP-noTM
AIA73748.1              0.115  47  0.162  49  0.342  48  0.172   0.165 N  0.510      SignalP-TM
AIA73749.1              0.143  17  0.166  55  0.336  50  0.178   0.172 N  0.570      SignalP-noTM
AIA73750.1              0.124  24  0.112  49  0.149  41  0.098   0.105 N  0.570      SignalP-noTM
AIA73751.1              0.108  51  0.118  11  0.181   1  0.137   0.127 N  0.570      SignalP-noTM
AIA73752.1              0.105  50  0.107  56  0.147  49  0.093   0.100 N  0.570      SignalP-noTM
AIA73753.1              0.136  21  0.171  11  0.375   1  0.255   0.211 N  0.570      SignalP-noTM
AIA73754.1              0.116  35  0.144  35  0.299   1  0.181   0.162 N  0.570      SignalP-noTM
AIA73755.1              0.219  27  0.137  27  0.127  24  0.083   0.112 N  0.570      SignalP-noTM
AIA73756.1              0.105  44  0.103  35  0.150   3  0.091   0.098 N  0.510      SignalP-TM
AIA73757.1              0.126  29  0.110  32  0.150  27  0.082   0.100 N  0.510      SignalP-TM
AIA73758.1              0.441  49  0.158  49  0.118  12  0.069   0.125 N  0.510      SignalP-TM
AIA73759.1              0.134  42  0.155  21  0.275   1  0.183   0.168 N  0.570      SignalP-noTM
AIA73760.1              0.110  46  0.140  11  0.277   1  0.193   0.165 N  0.570      SignalP-noTM
AIA73761.1              0.282  45  0.157  45  0.117  27  0.084   0.123 N  0.570      SignalP-noTM
AIA73762.1              0.102  29  0.103  11  0.171   1  0.099   0.102 N  0.510      SignalP-TM
AIA73763.1              0.145  61  0.138  12  0.295   1  0.183   0.159 N  0.570      SignalP-noTM
AIA73764.1              0.125  40  0.129  11  0.238   2  0.170   0.148 N  0.570      SignalP-noTM
AIA73765.1              0.124  64  0.112  64  0.161  60  0.072   0.097 N  0.510      SignalP-TM
AIA73766.1              0.217  28  0.360  22  0.816  14  0.685   0.512 N  0.570      SignalP-noTM
AIA73767.1              0.143  63  0.113  63  0.140  18  0.074   0.099 N  0.510      SignalP-TM
AIA73768.1              0.189  32  0.182  39  0.315  33  0.168   0.177 N  0.510      SignalP-TM
AIA73769.1              0.160  40  0.178  40  0.278  38  0.162   0.172 N  0.510      SignalP-TM
AIA73770.1              0.114  29  0.136  18  0.209  13  0.168   0.148 N  0.510      SignalP-TM
AIA73771.1              0.109  65  0.103  11  0.134   5  0.106   0.104 N  0.570      SignalP-noTM
AIA73772.1              0.209  23  0.163  23  0.202   3  0.130   0.147 N  0.570      SignalP-noTM
AIA73773.1              0.148  31  0.145  11  0.283   5  0.219   0.172 N  0.510      SignalP-TM
AIA73774.1              0.101  39  0.102  51  0.127  39  0.075   0.090 N  0.570      SignalP-noTM
AIA73775.1              0.161  30  0.082  30  0.094  59  0.036   0.065 N  0.510      SignalP-TM
AIA73776.1              0.140  49  0.156  11  0.307   7  0.254   0.192 N  0.510      SignalP-TM
AIA73777.1              0.120  32  0.105  32  0.129  69  0.093   0.101 N  0.510      SignalP-TM
AIA73778.1              0.347  38  0.224  38  0.246  24  0.168   0.203 N  0.510      SignalP-TM
AIA73779.1              0.167  24  0.143  24  0.168   9  0.122   0.135 N  0.510      SignalP-TM
AIA73780.1              0.154  24  0.156  11  0.410   2  0.238   0.186 N  0.510      SignalP-TM
AIA73781.1              0.118  64  0.110  36  0.163  34  0.097   0.104 N  0.570      SignalP-noTM
AIA73782.1              0.111  21  0.113  34  0.153   1  0.106   0.110 N  0.510      SignalP-TM
AIA73783.1              0.149  15  0.201  15  0.492  13  0.277   0.237 N  0.570      SignalP-noTM
AIA73784.1              0.145  22  0.157  22  0.311   1  0.202   0.174 N  0.510      SignalP-TM
AIA73785.1              0.100  40  0.112  12  0.146   9  0.131   0.121 N  0.570      SignalP-noTM
AIA73786.1              0.121  25  0.136  19  0.256  15  0.149   0.142 N  0.570      SignalP-noTM
AIA73787.1              0.110  65  0.111  11  0.149   3  0.122   0.116 N  0.570      SignalP-noTM
AIA73788.1              0.101  21  0.112  31  0.133  25  0.092   0.103 N  0.570      SignalP-noTM
AIA73789.1              0.111  39  0.145  22  0.251  20  0.203   0.167 N  0.510      SignalP-TM
AIA73790.1              0.242  38  0.172  38  0.231  33  0.102   0.146 N  0.510      SignalP-TM
AIA73791.1              0.118  38  0.111  30  0.145   5  0.105   0.108 N  0.570      SignalP-noTM
AIA73792.1              0.159  28  0.093  53  0.101  48  0.057   0.080 N  0.510      SignalP-TM
AIA73793.1              0.146  18  0.174  18  0.317  13  0.183   0.178 N  0.570      SignalP-noTM
AIA73794.1              0.176  23  0.192  23  0.307   7  0.221   0.203 N  0.510      SignalP-TM
AIA73795.1              0.249  34  0.486  34  0.989  18  0.930   0.695 Y  0.570      SignalP-noTM
AIA73796.1              0.761  20  0.849  20  0.971  11  0.941   0.892 Y  0.570      SignalP-noTM
AIA73797.1              0.106  34  0.110  34  0.129  24  0.100   0.105 N  0.570      SignalP-noTM
AIA73798.1              0.380  28  0.208  28  0.266   1  0.148   0.186 N  0.510      SignalP-TM
AIA73799.1              0.565  38  0.416  38  0.475  31  0.240   0.351 N  0.510      SignalP-TM
AIA73800.1              0.399  27  0.585  27  0.951   9  0.883   0.725 Y  0.570      SignalP-noTM
AIA73801.1              0.448  21  0.580  21  0.906   1  0.755   0.662 Y  0.570      SignalP-noTM
AIA73802.1              0.155  25  0.120  25  0.158  10  0.105   0.113 N  0.570      SignalP-noTM
AIA73803.1              0.109  29  0.103  45  0.113  45  0.079   0.092 N  0.570      SignalP-noTM
AIA73804.1              0.241  42  0.159  42  0.142   5  0.109   0.136 N  0.570      SignalP-noTM
AIA73805.1              0.114  25  0.139  11  0.293   5  0.204   0.170 N  0.570      SignalP-noTM
AIA73806.1              0.812  28  0.842  28  0.985  11  0.923   0.880 Y  0.570      SignalP-noTM
AIA73807.1              0.144  48  0.111  48  0.120   5  0.064   0.093 N  0.510      SignalP-TM
AIA73808.1              0.192  26  0.121  26  0.174   1  0.086   0.108 N  0.510      SignalP-TM
AIA73809.1              0.121  24  0.169  11  0.415   1  0.277   0.209 N  0.510      SignalP-TM
AIA73810.1              0.342  28  0.224  28  0.385   1  0.205   0.215 N  0.570      SignalP-noTM
AIA73811.1              0.621  26  0.694  26  0.952   9  0.853   0.768 Y  0.570      SignalP-noTM
AIA73812.1              0.106  40  0.110  17  0.150   4  0.120   0.115 N  0.570      SignalP-noTM
AIA73813.1              0.115  32  0.111  11  0.150  36  0.123   0.117 N  0.570      SignalP-noTM
AIA73814.1              0.102  45  0.123  11  0.219   1  0.139   0.131 N  0.570      SignalP-noTM
AIA73815.1              0.135  32  0.122  32  0.142   9  0.101   0.112 N  0.570      SignalP-noTM
AIA73816.1              0.116  31  0.125  31  0.190  26  0.131   0.128 N  0.570      SignalP-noTM
AIA73817.1              0.114  30  0.117  17  0.210  37  0.136   0.126 N  0.570      SignalP-noTM
AIA73818.1              0.413  29  0.555  24  0.929  21  0.855   0.696 Y  0.570      SignalP-noTM
AIA73819.1              0.178  38  0.190  38  0.481  35  0.223   0.206 N  0.570      SignalP-noTM
AIA73820.1              0.190  29  0.191  29  0.333   2  0.224   0.207 N  0.570      SignalP-noTM
AIA73821.1              0.221  27  0.375  27  0.907   8  0.768   0.559 N  0.570      SignalP-noTM
AIA73822.1              0.111  65  0.129  11  0.243   2  0.169   0.148 N  0.570      SignalP-noTM
AIA73823.1              0.144  11  0.122  11  0.197  52  0.104   0.114 N  0.570      SignalP-noTM
AIA73824.1              0.351  22  0.331  22  0.509   4  0.355   0.340 N  0.510      SignalP-TM
AIA73825.1              0.111  58  0.110  37  0.131  31  0.095   0.103 N  0.570      SignalP-noTM
AIA73826.1              0.100  49  0.110  17  0.166   5  0.120   0.115 N  0.570      SignalP-noTM
AIA73827.1              0.186  20  0.147  20  0.183  17  0.113   0.131 N  0.570      SignalP-noTM
AIA73828.1              0.133  37  0.115  37  0.108  28  0.086   0.101 N  0.570      SignalP-noTM
AIA73829.1              0.121  31  0.108  11  0.153   1  0.114   0.111 N  0.570      SignalP-noTM
AIA73830.1              0.369  23  0.373  23  0.500  20  0.316   0.352 N  0.510      SignalP-TM
AIA73831.1              0.148  39  0.190  22  0.380  12  0.268   0.227 N  0.570      SignalP-noTM
AIA73832.1              0.152  36  0.119  36  0.117  60  0.066   0.094 N  0.570      SignalP-noTM
AIA73833.1              0.116  24  0.177  11  0.421   2  0.309   0.239 N  0.570      SignalP-noTM
AIA73834.1              0.113  13  0.128  13  0.234   1  0.145   0.136 N  0.570      SignalP-noTM
AIA73835.1              0.105  40  0.119  40  0.161  28  0.120   0.119 N  0.570      SignalP-noTM
AIA73836.1              0.225  21  0.455  21  0.941   7  0.923   0.675 Y  0.570      SignalP-noTM
AIA73837.1              0.110  64  0.119  22  0.160  13  0.124   0.121 N  0.570      SignalP-noTM
AIA73838.1              0.102  57  0.103  67  0.116  36  0.095   0.099 N  0.570      SignalP-noTM
AIA73839.1              0.234  33  0.175  33  0.248  30  0.116   0.147 N  0.570      SignalP-noTM
AIA73840.1              0.129  24  0.129  24  0.198   1  0.133   0.131 N  0.570      SignalP-noTM
AIA73841.1              0.114  18  0.115  18  0.151  29  0.117   0.116 N  0.570      SignalP-noTM
AIA73842.1              0.123  65  0.102  65  0.100  31  0.076   0.090 N  0.570      SignalP-noTM
AIA73843.1              0.110  28  0.135  11  0.245   5  0.189   0.160 N  0.570      SignalP-noTM
AIA73844.1              0.217  25  0.149  25  0.169   9  0.110   0.131 N  0.570      SignalP-noTM
AIA73845.1              0.113  25  0.143  11  0.260   1  0.202   0.171 N  0.570      SignalP-noTM
AIA73846.1              0.240  22  0.466  22  0.927  20  0.899   0.669 Y  0.570      SignalP-noTM
AIA73847.1              0.114  21  0.143  17  0.255   8  0.207   0.166 N  0.510      SignalP-TM
AIA73848.1              0.128  23  0.106  23  0.122  22  0.081   0.094 N  0.570      SignalP-noTM
AIA73849.1              0.104  23  0.112  43  0.154  33  0.086   0.102 N  0.510      SignalP-TM
AIA73850.1              0.181  24  0.293  21  0.740  20  0.466   0.375 N  0.570      SignalP-noTM
AIA73851.1              0.262  33  0.179  33  0.253  32  0.156   0.171 N  0.510      SignalP-TM
AIA73852.1              0.254  25  0.240  25  0.512  39  0.191   0.217 N  0.570      SignalP-noTM
AIA73853.1              0.110  27  0.107  69  0.134  26  0.093   0.100 N  0.570      SignalP-noTM
AIA73854.1              0.292  32  0.207  32  0.362   4  0.231   0.219 N  0.570      SignalP-noTM
AIA73855.1              0.177  35  0.167  11  0.354   3  0.288   0.211 N  0.510      SignalP-TM
AIA73856.1              0.134  22  0.167  11  0.393   1  0.266   0.214 N  0.570      SignalP-noTM
AIA73857.1              0.159  38  0.149  35  0.267   7  0.160   0.153 N  0.510      SignalP-TM
AIA73858.1              0.130  27  0.113  11  0.153  26  0.132   0.120 N  0.510      SignalP-TM
AIA73859.1              0.144  34  0.172  34  0.305  27  0.169   0.171 N  0.510      SignalP-TM
AIA73860.1              0.113  41  0.107  11  0.139   6  0.118   0.111 N  0.510      SignalP-TM
AIA73861.1              0.119  28  0.119  11  0.191   5  0.151   0.134 N  0.570      SignalP-noTM
AIA73862.1              0.105  56  0.100  27  0.129   2  0.087   0.094 N  0.570      SignalP-noTM
AIA73863.1              0.109  49  0.124  16  0.190   7  0.146   0.132 N  0.510      SignalP-TM
AIA73864.1              0.149  60  0.115  60  0.165  37  0.100   0.108 N  0.570      SignalP-noTM
AIA73865.1              0.118  64  0.140  11  0.245   2  0.202   0.169 N  0.570      SignalP-noTM
AIA73866.1              0.130  56  0.151  12  0.292   9  0.223   0.178 N  0.510      SignalP-TM
AIA73867.1              0.108  38  0.148  13  0.293   4  0.221   0.182 N  0.570      SignalP-noTM
AIA73868.1              0.108  19  0.101  57  0.110  62  0.091   0.096 N  0.570      SignalP-noTM
AIA73869.1              0.134  43  0.102  11  0.139   1  0.103   0.102 N  0.510      SignalP-TM
AIA73870.1              0.528  30  0.634  30  0.955  24  0.828   0.725 Y  0.570      SignalP-noTM
AIA73871.1              0.118  37  0.138  37  0.248   3  0.148   0.142 N  0.510      SignalP-TM
AIA73872.1              0.101  26  0.102  49  0.115  44  0.091   0.097 N  0.570      SignalP-noTM
AIA73873.1              0.203  33  0.155  33  0.177   1  0.131   0.144 N  0.570      SignalP-noTM
AIA73874.1              0.110  60  0.129  45  0.258  42  0.141   0.135 N  0.570      SignalP-noTM
AIA73875.1              0.114  61  0.102  41  0.125  34  0.102   0.102 N  0.510      SignalP-TM
AIA73876.1              0.203  23  0.178  23  0.200  22  0.158   0.171 N  0.510      SignalP-TM
AIA73877.1              0.129  51  0.134  23  0.245   2  0.152   0.142 N  0.570      SignalP-noTM
AIA73878.1              0.177  32  0.161  32  0.207   2  0.136   0.149 N  0.570      SignalP-noTM
AIA73879.1              0.103  25  0.112  25  0.156   3  0.124   0.118 N  0.570      SignalP-noTM
AIA73880.1              0.176  26  0.175  26  0.276   1  0.187   0.181 N  0.570      SignalP-noTM
AIA73881.1              0.208  25  0.162  25  0.202  11  0.136   0.150 N  0.570      SignalP-noTM
AIA73882.1              0.111  21  0.118  21  0.177   2  0.125   0.121 N  0.570      SignalP-noTM
AIA73883.1              0.115  32  0.117  32  0.175  30  0.113   0.115 N  0.570      SignalP-noTM
AIA73884.1              0.108  17  0.139  11  0.248   1  0.195   0.160 N  0.510      SignalP-TM
AIA73885.1              0.105  69  0.105  36  0.132  30  0.089   0.099 N  0.510      SignalP-TM
AIA73886.1              0.136  15  0.115  41  0.227  39  0.096   0.106 N  0.570      SignalP-noTM
AIA73887.1              0.177  40  0.122  40  0.120  39  0.096   0.110 N  0.570      SignalP-noTM
AIA73888.1              0.103  57  0.134  16  0.203   6  0.178   0.150 N  0.510      SignalP-TM
AIA73889.1              0.123  62  0.115  46  0.142  42  0.105   0.110 N  0.570      SignalP-noTM
AIA73890.1              0.109  18  0.107  28  0.138  17  0.105   0.106 N  0.570      SignalP-noTM
AIA73891.1              0.731  23  0.495  23  0.531  21  0.332   0.435 N  0.510      SignalP-TM
AIA73892.1              0.141  37  0.096  70  0.135  36  0.076   0.089 N  0.510      SignalP-TM
AIA73893.1              0.816  27  0.829  27  0.894  19  0.773   0.802 Y  0.570      SignalP-noTM
AIA73894.1              0.147  35  0.122  69  0.146  66  0.072   0.103 N  0.510      SignalP-TM
AIA73895.1              0.177  48  0.110  48  0.124  18  0.086   0.101 N  0.510      SignalP-TM
AIA73896.1              0.685  24  0.776  24  0.957  17  0.894   0.832 Y  0.570      SignalP-noTM
AIA73897.1              0.412  29  0.296  29  0.288  19  0.216   0.258 N  0.570      SignalP-noTM
AIA73898.1              0.118  24  0.153  11  0.358   1  0.218   0.183 N  0.570      SignalP-noTM
AIA73899.1              0.124  25  0.114  37  0.200  28  0.100   0.107 N  0.570      SignalP-noTM
AIA73900.1              0.106  21  0.119  11  0.228   1  0.132   0.125 N  0.570      SignalP-noTM
AIA73901.1              0.118  23  0.135  23  0.212  10  0.163   0.148 N  0.570      SignalP-noTM
AIA73902.1              0.145  40  0.147  11  0.307   5  0.215   0.179 N  0.570      SignalP-noTM
AIA73903.1              0.149  45  0.117  70  0.126  21  0.077   0.102 N  0.510      SignalP-TM
AIA73904.1              0.194  32  0.171  32  0.213  30  0.137   0.155 N  0.570      SignalP-noTM
AIA73905.1              0.221  39  0.147  39  0.108  33  0.092   0.121 N  0.570      SignalP-noTM
AIA73906.1              0.109  45  0.134  11  0.235   1  0.176   0.154 N  0.570      SignalP-noTM
AIA73907.1              0.570  25  0.681  25  0.935  18  0.867   0.768 Y  0.570      SignalP-noTM
AIA73908.1              0.172  29  0.224  29  0.488   4  0.376   0.281 N  0.510      SignalP-TM
AIA73909.1              0.135  39  0.155  11  0.329   3  0.246   0.189 N  0.510      SignalP-TM
AIA73910.1              0.119  64  0.124  67  0.176  65  0.105   0.117 N  0.510      SignalP-TM
AIA73911.1              0.166  26  0.219  19  0.535  15  0.359   0.285 N  0.570      SignalP-noTM
AIA73912.1              0.267  34  0.166  34  0.140  11  0.107   0.139 N  0.570      SignalP-noTM
AIA73913.1              0.137  47  0.109  47  0.115  63  0.082   0.096 N  0.570      SignalP-noTM
AIA73914.1              0.121  59  0.109  37  0.160   2  0.104   0.107 N  0.570      SignalP-noTM
AIA73915.1              0.115  27  0.107  14  0.144   9  0.114   0.110 N  0.570      SignalP-noTM
AIA73916.1              0.782  24  0.825  24  0.950  18  0.883   0.852 Y  0.570      SignalP-noTM
AIA73917.1              0.319  36  0.306  36  0.453  33  0.205   0.269 N  0.510      SignalP-TM
AIA73918.1              0.107  33  0.108  58  0.154  49  0.092   0.101 N  0.570      SignalP-noTM
AIA73919.1              0.154  46  0.109  21  0.144   7  0.109   0.109 N  0.570      SignalP-noTM
AIA73920.1              0.144  39  0.103  23  0.104  20  0.073   0.089 N  0.570      SignalP-noTM
AIA73921.1              0.175  18  0.208  18  0.461   1  0.275   0.233 N  0.510      SignalP-TM
AIA73922.1              0.293  35  0.239  35  0.295  31  0.179   0.217 N  0.510      SignalP-TM
AIA73923.1              0.133  10  0.103  42  0.113  33  0.092   0.098 N  0.570      SignalP-noTM
AIA73924.1              0.135  31  0.126  11  0.230   2  0.154   0.139 N  0.570      SignalP-noTM
AIA73925.1              0.118  67  0.105  35  0.120  26  0.088   0.097 N  0.570      SignalP-noTM
AIA73926.1              0.228  31  0.164  31  0.180  30  0.096   0.132 N  0.570      SignalP-noTM
AIA73927.1              0.100  36  0.114  11  0.171   5  0.136   0.124 N  0.570      SignalP-noTM
AIA73928.1              0.111  55  0.105  55  0.131   1  0.088   0.097 N  0.570      SignalP-noTM
AIA73929.1              0.625  29  0.409  29  0.446  25  0.270   0.344 N  0.570      SignalP-noTM
AIA73930.1              0.197  24  0.155  24  0.191  21  0.127   0.142 N  0.570      SignalP-noTM
AIA73931.1              0.108  21  0.109  21  0.131  20  0.099   0.104 N  0.570      SignalP-noTM
AIA73932.1              0.143  57  0.116  57  0.186   7  0.095   0.106 N  0.570      SignalP-noTM
AIA73933.1              0.515  50  0.582  50  0.743  42  0.325   0.487 N  0.510      SignalP-TM
AIA73934.1              0.122  66  0.126  29  0.191  24  0.136   0.130 N  0.570      SignalP-noTM
AIA73935.1              0.136  48  0.179  11  0.413   2  0.328   0.234 N  0.510      SignalP-TM
AIA73936.1              0.730  38  0.550  38  0.910  25  0.607   0.576 Y  0.570      SignalP-noTM
AIA73937.1              0.154  30  0.128  30  0.191  28  0.086   0.108 N  0.570      SignalP-noTM
AIA73938.1              0.117  58  0.116  22  0.153  18  0.114   0.115 N  0.570      SignalP-noTM
AIA73939.1              0.135  32  0.106  32  0.132   1  0.091   0.099 N  0.570      SignalP-noTM
AIA73940.1              0.113  22  0.113  22  0.186  52  0.116   0.114 N  0.570      SignalP-noTM
AIA73941.1              0.178  33  0.139  11  0.278   3  0.181   0.159 N  0.570      SignalP-noTM
AIA73942.1              0.108  40  0.107  11  0.149   1  0.109   0.108 N  0.570      SignalP-noTM
AIA73943.1              0.154  18  0.135  18  0.176  31  0.108   0.123 N  0.570      SignalP-noTM
AIA73944.1              0.178  57  0.149  57  0.207  42  0.132   0.141 N  0.570      SignalP-noTM
AIA73945.1              0.115  52  0.156  11  0.388   1  0.224   0.188 N  0.570      SignalP-noTM
AIA73946.1              0.178  56  0.136  56  0.212  25  0.128   0.133 N  0.510      SignalP-TM
AIA73947.1              0.129  30  0.130  30  0.202  28  0.139   0.134 N  0.570      SignalP-noTM
AIA73948.1              0.541  30  0.549  30  0.878   8  0.713   0.626 Y  0.570      SignalP-noTM
AIA73949.1              0.472  27  0.341  27  0.373  26  0.269   0.315 N  0.510      SignalP-TM
AIA73950.1              0.786  25  0.829  25  0.954   2  0.890   0.858 Y  0.570      SignalP-noTM
AIA73951.1              0.134  35  0.117  40  0.168  39  0.103   0.111 N  0.570      SignalP-noTM
AIA73952.1              0.123  25  0.116  51  0.176  42  0.105   0.111 N  0.570      SignalP-noTM
AIA73953.1              0.110  67  0.137  11  0.236   1  0.183   0.159 N  0.570      SignalP-noTM
AIA73954.1              0.117  22  0.128  11  0.263   1  0.147   0.137 N  0.570      SignalP-noTM
AIA73955.1              0.152  70  0.198  12  0.489   4  0.410   0.298 N  0.570      SignalP-noTM
AIA73956.1              0.506  20  0.697  20  0.979  10  0.948   0.815 Y  0.570      SignalP-noTM
AIA73957.1              0.155  40  0.130  40  0.176   1  0.104   0.118 N  0.570      SignalP-noTM
AIA73958.1              0.100  60  0.105  67  0.120  53  0.085   0.096 N  0.570      SignalP-noTM
AIA73959.1              0.104  32  0.100  32  0.147   3  0.084   0.093 N  0.570      SignalP-noTM
AIA73960.1              0.133  27  0.201  12  0.484   8  0.407   0.277 N  0.510      SignalP-TM
AIA73961.1              0.147  44  0.123  44  0.165  43  0.109   0.116 N  0.570      SignalP-noTM
AIA73962.1              0.105  45  0.171  18  0.399   9  0.244   0.205 N  0.570      SignalP-noTM
AIA73963.1              0.223  24  0.147  24  0.182  51  0.113   0.131 N  0.570      SignalP-noTM
AIA73964.1              0.121  70  0.107  70  0.111  60  0.063   0.090 N  0.510      SignalP-TM
AIA73965.1              0.241  25  0.144  25  0.118  35  0.080   0.114 N  0.570      SignalP-noTM
AIA73966.1              0.131  31  0.123  11  0.198   2  0.150   0.136 N  0.570      SignalP-noTM
AIA73967.1              0.117  51  0.110  21  0.152  19  0.112   0.111 N  0.570      SignalP-noTM
AIA73968.1              0.114  35  0.104  37  0.136  33  0.084   0.095 N  0.570      SignalP-noTM
AIA73969.1              0.127  30  0.146  11  0.288   1  0.212   0.170 N  0.510      SignalP-TM
AIA73970.1              0.156  59  0.209  24  0.488  22  0.292   0.240 N  0.510      SignalP-TM
AIA73971.1              0.112  24  0.156  11  0.337   1  0.239   0.195 N  0.570      SignalP-noTM
AIA73972.1              0.124  36  0.139  11  0.291   1  0.176   0.156 N  0.570      SignalP-noTM
AIA73973.1              0.130  29  0.120  29  0.134   3  0.103   0.112 N  0.570      SignalP-noTM
AIA73974.1              0.105  66  0.105  30  0.141   1  0.100   0.102 N  0.570      SignalP-noTM
AIA73975.1              0.255  38  0.186  38  0.350  17  0.192   0.189 N  0.570      SignalP-noTM
AIA73976.1              0.197  27  0.137  27  0.173   5  0.120   0.129 N  0.570      SignalP-noTM
AIA73977.1              0.136  29  0.116  29  0.115  14  0.097   0.107 N  0.570      SignalP-noTM
AIA73978.1              0.121  66  0.144  56  0.310  53  0.123   0.134 N  0.570      SignalP-noTM
AIA73979.1              0.431  33  0.636  33  0.964  21  0.887   0.754 Y  0.570      SignalP-noTM
AIA73980.1              0.110  25  0.122  41  0.172  32  0.126   0.124 N  0.570      SignalP-noTM
AIA73981.1              0.114  37  0.127  37  0.227  29  0.111   0.121 N  0.510      SignalP-TM
AIA73982.1              0.126  30  0.146  46  0.270  41  0.140   0.143 N  0.570      SignalP-noTM
AIA73983.1              0.136  35  0.136  35  0.234  32  0.119   0.128 N  0.570      SignalP-noTM
AIA73984.1              0.103  36  0.098  11  0.142   1  0.094   0.096 N  0.570      SignalP-noTM
AIA73985.1              0.414  51  0.301  51  0.674  50  0.149   0.230 N  0.570      SignalP-noTM
AIA73986.1              0.107  64  0.102  40  0.113  43  0.082   0.092 N  0.570      SignalP-noTM
AIA73987.1              0.123  23  0.120  23  0.182   5  0.128   0.124 N  0.570      SignalP-noTM
AIA73988.1              0.124  25  0.116  25  0.162  22  0.105   0.111 N  0.570      SignalP-noTM
AIA73989.1              0.122  28  0.167  11  0.398   2  0.263   0.212 N  0.570      SignalP-noTM
AIA73990.1              0.167  24  0.186  24  0.313  11  0.222   0.203 N  0.570      SignalP-noTM
AIA73991.1              0.159  24  0.264  24  0.601   4  0.476   0.342 N  0.510      SignalP-TM
AIA73992.1              0.256  22  0.209  22  0.540   5  0.292   0.239 N  0.510      SignalP-TM
AIA73993.1              0.111  19  0.131  11  0.213   1  0.166   0.147 N  0.570      SignalP-noTM
AIA73994.1              0.240  38  0.207  38  0.417  37  0.159   0.184 N  0.570      SignalP-noTM
AIA73995.1              0.120  36  0.120  36  0.190  30  0.106   0.114 N  0.570      SignalP-noTM
AIA73996.1              0.155  65  0.137  65  0.159   8  0.108   0.126 N  0.510      SignalP-TM
AIA73997.1              0.138  20  0.218  20  0.463   1  0.373   0.275 N  0.510      SignalP-TM
AIA73998.1              0.169  36  0.117  36  0.122  33  0.071   0.100 N  0.510      SignalP-TM
AIA73999.1              0.351  22  0.302  22  0.426  19  0.240   0.273 N  0.570      SignalP-noTM
AIA74000.1              0.134  40  0.155  14  0.279   5  0.241   0.196 N  0.570      SignalP-noTM
AIA74001.1              0.839  33  0.860  33  0.947  26  0.804   0.834 Y  0.570      SignalP-noTM
AIA74002.1              0.142  32  0.194  15  0.439   8  0.390   0.266 N  0.510      SignalP-TM
AIA74003.1              0.160  66  0.104  11  0.179   1  0.101   0.103 N  0.510      SignalP-TM
AIA74004.1              0.266  19  0.247  19  0.549   3  0.312   0.278 N  0.570      SignalP-noTM
AIA74005.1              0.211  35  0.230  35  0.452  25  0.245   0.236 N  0.510      SignalP-TM
AIA74006.1              0.269  41  0.292  41  0.511  29  0.295   0.293 N  0.510      SignalP-TM
AIA74007.1              0.151  50  0.159  30  0.354  27  0.186   0.172 N  0.570      SignalP-noTM
AIA74008.1              0.202  56  0.243  56  0.419  44  0.187   0.223 N  0.510      SignalP-TM
AIA74009.1              0.616  22  0.692  22  0.923  18  0.767   0.727 Y  0.570      SignalP-noTM
AIA74010.1              0.149  19  0.106  42  0.102  35  0.072   0.090 N  0.570      SignalP-noTM
AIA74011.1              0.524  27  0.414  27  0.569   8  0.407   0.411 N  0.510      SignalP-TM
AIA74012.1              0.234  39  0.180  39  0.225   3  0.160   0.173 N  0.510      SignalP-TM
AIA74013.1              0.207  30  0.148  30  0.201   6  0.121   0.135 N  0.570      SignalP-noTM
AIA74014.1              0.117  23  0.145  11  0.334   1  0.203   0.166 N  0.510      SignalP-TM
AIA74015.1              0.103  53  0.108  11  0.135  13  0.118   0.113 N  0.570      SignalP-noTM
AIA74016.1              0.257  20  0.418  20  0.823  17  0.571   0.490 N  0.570      SignalP-noTM
AIA74017.1              0.115  41  0.112  22  0.154  19  0.121   0.116 N  0.570      SignalP-noTM
AIA74018.1              0.107  23  0.112  11  0.162   1  0.125   0.118 N  0.570      SignalP-noTM
AIA74019.1              0.115  21  0.159  11  0.365   1  0.236   0.195 N  0.570      SignalP-noTM
AIA74020.1              0.179  51  0.159  11  0.386   1  0.238   0.196 N  0.570      SignalP-noTM
AIA74021.1              0.124  28  0.188  11  0.496   1  0.341   0.260 N  0.570      SignalP-noTM
AIA74022.1              0.211  33  0.180  33  0.346  12  0.236   0.207 N  0.570      SignalP-noTM
AIA74023.1              0.106  55  0.116  60  0.165   1  0.107   0.112 N  0.510      SignalP-TM
AIA74024.1              0.791  25  0.775  25  0.925   7  0.827   0.800 Y  0.570      SignalP-noTM
AIA74025.1              0.116  44  0.115  15  0.171   1  0.136   0.125 N  0.570      SignalP-noTM
AIA74026.1              0.174  19  0.226  19  0.420  18  0.265   0.244 N  0.570      SignalP-noTM
AIA74027.1              0.108  16  0.110  13  0.157   1  0.118   0.114 N  0.570      SignalP-noTM
AIA74028.1              0.331  49  0.172  49  0.165  31  0.097   0.144 N  0.510      SignalP-TM
AIA74029.1              0.424  18  0.365  18  0.494  15  0.323   0.350 N  0.510      SignalP-TM
AIA74030.1              0.142  38  0.150  18  0.357  12  0.218   0.182 N  0.570      SignalP-noTM
AIA74031.1              0.244  25  0.201  25  0.402   1  0.235   0.217 N  0.570      SignalP-noTM
AIA74032.1              0.205  42  0.151  11  0.251   1  0.207   0.171 N  0.510      SignalP-TM
AIA74033.1              0.171  25  0.179  14  0.393  10  0.299   0.235 N  0.570      SignalP-noTM
AIA74034.1              0.439  32  0.601  32  0.973  15  0.870   0.727 Y  0.570      SignalP-noTM
AIA74035.1              0.113  22  0.115  22  0.189   1  0.118   0.116 N  0.570      SignalP-noTM
AIA74036.1              0.114  50  0.097  50  0.101  37  0.069   0.084 N  0.570      SignalP-noTM
AIA74037.1              0.149  55  0.151  55  0.317  43  0.114   0.134 N  0.570      SignalP-noTM
AIA74038.1              0.314  41  0.270  41  0.339  40  0.210   0.242 N  0.570      SignalP-noTM
AIA74039.1              0.238  26  0.142  48  0.305   1  0.101   0.127 N  0.510      SignalP-TM
AIA74040.1              0.127  31  0.176  13  0.367   8  0.320   0.229 N  0.510      SignalP-TM
AIA74041.1              0.861  26  0.907  26  0.985  14  0.958   0.931 Y  0.570      SignalP-noTM
AIA74042.1              0.119  23  0.114  23  0.190  22  0.100   0.108 N  0.570      SignalP-noTM
AIA74043.1              0.129  24  0.112  41  0.136  45  0.091   0.102 N  0.570      SignalP-noTM
AIA74044.1              0.110  28  0.118  11  0.203   1  0.133   0.125 N  0.570      SignalP-noTM
AIA74045.1              0.142  36  0.160  11  0.379   1  0.239   0.197 N  0.570      SignalP-noTM
AIA74046.1              0.122  21  0.112  21  0.128   1  0.105   0.109 N  0.570      SignalP-noTM
AIA74047.1              0.230  32  0.218  32  0.392   4  0.255   0.232 N  0.510      SignalP-TM
AIA74048.1              0.104  54  0.100  65  0.146  41  0.089   0.095 N  0.570      SignalP-noTM
AIA74049.1              0.136  20  0.170  11  0.474   8  0.304   0.233 N  0.570      SignalP-noTM
AIA74050.1              0.136  41  0.133  11  0.202   1  0.150   0.141 N  0.570      SignalP-noTM
AIA74051.1              0.120  46  0.116  46  0.184   5  0.114   0.115 N  0.570      SignalP-noTM
AIA74052.1              0.144  26  0.187  11  0.465   1  0.340   0.259 N  0.570      SignalP-noTM
AIA74053.1              0.729  22  0.806  22  0.944  11  0.891   0.846 Y  0.570      SignalP-noTM
AIA74054.1              0.666  30  0.704  30  0.868   9  0.751   0.726 Y  0.570      SignalP-noTM
AIA74055.1              0.650  45  0.681  45  0.945  28  0.748   0.712 Y  0.570      SignalP-noTM
AIA74056.1              0.337  41  0.523  41  0.930  26  0.725   0.618 Y  0.570      SignalP-noTM
AIA74057.1              0.285  42  0.412  42  0.819  39  0.409   0.411 N  0.510      SignalP-TM
AIA74058.1              0.277  33  0.400  20  0.918  17  0.792   0.584 Y  0.570      SignalP-noTM
AIA74059.1              0.130  17  0.114  17  0.200   8  0.100   0.107 N  0.570      SignalP-noTM
AIA74060.1              0.367  26  0.210  26  0.211   2  0.125   0.170 N  0.570      SignalP-noTM
AIA74061.1              0.180  68  0.127  68  0.170   1  0.103   0.116 N  0.570      SignalP-noTM
AIA74062.1              0.229  38  0.172  38  0.266  22  0.162   0.167 N  0.570      SignalP-noTM
AIA74063.1              0.191  22  0.118  22  0.095  68  0.075   0.098 N  0.570      SignalP-noTM
AIA74064.1              0.198  28  0.163  28  0.395   1  0.161   0.162 N  0.570      SignalP-noTM
AIA74065.1              0.150  19  0.147  19  0.185  13  0.141   0.144 N  0.570      SignalP-noTM
AIA74066.1              0.510  27  0.492  27  0.669  22  0.386   0.453 N  0.510      SignalP-TM
AIA74067.1              0.608  32  0.627  32  0.868  24  0.541   0.586 Y  0.570      SignalP-noTM
AIA74068.1              0.206  22  0.129  22  0.109  64  0.076   0.104 N  0.570      SignalP-noTM
AIA74069.1              0.268  29  0.446  29  0.903   1  0.800   0.612 Y  0.570      SignalP-noTM
AIA74070.1              0.176  31  0.142  31  0.201  30  0.094   0.120 N  0.570      SignalP-noTM
AIA74071.1              0.148  26  0.219  26  0.520  21  0.349   0.280 N  0.570      SignalP-noTM
AIA74072.1              0.118  35  0.103  58  0.119  51  0.085   0.095 N  0.570      SignalP-noTM
AIA74073.1              0.448  27  0.267  27  0.248  23  0.129   0.216 N  0.510      SignalP-TM
AIA74074.1              0.127  24  0.115  24  0.174   1  0.103   0.110 N  0.570      SignalP-noTM
AIA74075.1              0.107  39  0.108  30  0.143   1  0.105   0.107 N  0.570      SignalP-noTM
AIA74076.1              0.192  45  0.239  22  0.717  21  0.419   0.323 N  0.570      SignalP-noTM
AIA74077.1              0.158  66  0.145  11  0.303   1  0.200   0.171 N  0.570      SignalP-noTM
AIA74078.1              0.174  48  0.168  11  0.360   4  0.282   0.222 N  0.570      SignalP-noTM
AIA74079.1              0.154  47  0.121  47  0.162   2  0.109   0.115 N  0.570      SignalP-noTM
AIA74080.1              0.138  32  0.115  14  0.171   7  0.135   0.123 N  0.510      SignalP-TM
AIA74081.1              0.119  43  0.121  16  0.197   9  0.146   0.130 N  0.510      SignalP-TM
AIA74082.1              0.807  22  0.777  22  0.934  19  0.762   0.770 Y  0.570      SignalP-noTM
AIA74083.1              0.634  23  0.754  23  0.985   8  0.921   0.832 Y  0.570      SignalP-noTM
AIA74084.1              0.620  23  0.736  23  0.951  21  0.882   0.804 Y  0.570      SignalP-noTM
AIA74085.1              0.112  27  0.098  65  0.107  57  0.087   0.093 N  0.570      SignalP-noTM
AIA74086.1              0.119  25  0.185  11  0.439   1  0.347   0.245 N  0.510      SignalP-TM
AIA74087.1              0.612  28  0.727  28  0.964  19  0.896   0.806 Y  0.570      SignalP-noTM
AIA74088.1              0.117  27  0.151  14  0.265   9  0.232   0.189 N  0.570      SignalP-noTM
AIA74089.1              0.111  59  0.122  39  0.211  36  0.117   0.119 N  0.570      SignalP-noTM
AIA74090.1              0.108  25  0.106  34  0.131   1  0.093   0.100 N  0.570      SignalP-noTM
AIA74091.1              0.131  33  0.120  33  0.164   2  0.114   0.117 N  0.570      SignalP-noTM
AIA74092.1              0.127  23  0.131  11  0.233   1  0.164   0.146 N  0.570      SignalP-noTM
AIA74093.1              0.174  21  0.249  21  0.562   1  0.328   0.286 N  0.570      SignalP-noTM
AIA74094.1              0.121  24  0.119  39  0.209  36  0.096   0.108 N  0.570      SignalP-noTM
AIA74095.1              0.172  17  0.155  17  0.324   4  0.181   0.165 N  0.510      SignalP-TM
AIA74096.1              0.153  38  0.177  11  0.445   2  0.314   0.228 N  0.510      SignalP-TM
AIA74097.1              0.117  69  0.106  69  0.120   1  0.093   0.099 N  0.570      SignalP-noTM
AIA74098.1              0.290  44  0.276  44  0.421  36  0.158   0.233 N  0.510      SignalP-TM
AIA74099.1              0.140  23  0.150  23  0.260  22  0.152   0.151 N  0.570      SignalP-noTM
AIA74100.1              0.160  29  0.150  46  0.307  42  0.136   0.143 N  0.570      SignalP-noTM
AIA74101.1              0.132  25  0.107  11  0.164   1  0.114   0.110 N  0.570      SignalP-noTM
AIA74102.1              0.106  52  0.112  38  0.140  33  0.106   0.109 N  0.570      SignalP-noTM
AIA74103.1              0.146  28  0.223  11  0.652   2  0.480   0.344 N  0.570      SignalP-noTM
AIA74104.1              0.113  56  0.102  56  0.106  67  0.087   0.095 N  0.570      SignalP-noTM
AIA74105.1              0.122  25  0.126  11  0.248   7  0.175   0.144 N  0.510      SignalP-TM
AIA74106.1              0.191  27  0.159  27  0.228   1  0.131   0.145 N  0.570      SignalP-noTM
AIA74107.1              0.111  27  0.111  48  0.131  40  0.105   0.108 N  0.570      SignalP-noTM
AIA74108.1              0.148  58  0.123  11  0.205   1  0.144   0.133 N  0.570      SignalP-noTM
AIA74109.1              0.172  25  0.145  25  0.232  23  0.119   0.133 N  0.570      SignalP-noTM
AIA74110.1              0.171  30  0.337  30  0.861  13  0.714   0.514 N  0.570      SignalP-noTM
AIA74111.1              0.141  46  0.163  11  0.349   8  0.288   0.209 N  0.510      SignalP-TM
AIA74112.1              0.166  29  0.167  11  0.385   2  0.251   0.206 N  0.570      SignalP-noTM
AIA74113.1              0.144  23  0.151  23  0.252   6  0.180   0.165 N  0.570      SignalP-noTM
AIA74114.1              0.249  35  0.303  44  0.548  34  0.245   0.282 N  0.510      SignalP-TM
AIA74115.1              0.105  21  0.098  50  0.117   4  0.090   0.095 N  0.570      SignalP-noTM
AIA74116.1              0.146  22  0.257  22  0.697  20  0.469   0.357 N  0.570      SignalP-noTM
AIA74117.1              0.151  21  0.153  21  0.186  31  0.143   0.148 N  0.570      SignalP-noTM
AIA74118.1              0.124  24  0.231  24  0.516  23  0.451   0.312 N  0.510      SignalP-TM
AIA74119.1              0.492  24  0.503  24  0.656  18  0.540   0.520 N  0.570      SignalP-noTM
AIA74120.1              0.148  27  0.146  27  0.248  25  0.163   0.154 N  0.570      SignalP-noTM
AIA74121.1              0.648  26  0.749  26  0.977  10  0.906   0.823 Y  0.570      SignalP-noTM
AIA74122.1              0.141  67  0.116  67  0.119  21  0.091   0.104 N  0.570      SignalP-noTM
AIA74123.1              0.112  58  0.096  65  0.149   1  0.065   0.085 N  0.510      SignalP-TM
AIA74124.1              0.112  24  0.116  40  0.147  36  0.109   0.112 N  0.570      SignalP-noTM
AIA74125.1              0.121  66  0.116  11  0.155   1  0.133   0.124 N  0.570      SignalP-noTM
AIA74126.1              0.219  42  0.149  42  0.253  25  0.141   0.145 N  0.570      SignalP-noTM
AIA74127.1              0.314  20  0.209  20  0.268   8  0.143   0.178 N  0.570      SignalP-noTM
AIA74128.1              0.112  30  0.114  45  0.186  36  0.097   0.108 N  0.510      SignalP-TM
AIA74129.1              0.541  29  0.663  29  0.932  20  0.802   0.728 Y  0.570      SignalP-noTM
AIA74130.1              0.116  31  0.104  31  0.109   1  0.086   0.096 N  0.570      SignalP-noTM
AIA74131.1              0.127  45  0.107  45  0.105  11  0.085   0.097 N  0.570      SignalP-noTM
AIA74132.1              0.359  24  0.562  24  0.940  10  0.884   0.713 Y  0.570      SignalP-noTM
AIA74133.1              0.132  27  0.147  20  0.259  10  0.183   0.164 N  0.570      SignalP-noTM
AIA74134.1              0.110  30  0.112  45  0.150  29  0.102   0.108 N  0.570      SignalP-noTM
AIA74135.1              0.196  63  0.172  27  0.386   2  0.198   0.184 N  0.570      SignalP-noTM
AIA74136.1              0.113  35  0.117  35  0.149   1  0.114   0.115 N  0.570      SignalP-noTM
AIA74137.1              0.161  24  0.301  24  0.698  17  0.541   0.414 N  0.570      SignalP-noTM
AIA74138.1              0.138  26  0.115  42  0.140  40  0.087   0.102 N  0.570      SignalP-noTM
AIA74139.1              0.112  23  0.107  61  0.142  25  0.099   0.103 N  0.570      SignalP-noTM
AIA74140.1              0.119  40  0.104  28  0.132   1  0.096   0.100 N  0.570      SignalP-noTM
AIA74141.1              0.108  61  0.108  35  0.135  33  0.098   0.103 N  0.570      SignalP-noTM
AIA74142.1              0.370  28  0.167  28  0.125  27  0.076   0.125 N  0.570      SignalP-noTM
AIA74143.1              0.175  37  0.150  17  0.293   5  0.224   0.185 N  0.570      SignalP-noTM
AIA74144.1              0.102  56  0.100  70  0.114   2  0.091   0.095 N  0.570      SignalP-noTM
AIA74145.1              0.103  40  0.106  59  0.119  57  0.085   0.096 N  0.570      SignalP-noTM
AIA74146.1              0.120  21  0.126  21  0.159  11  0.128   0.127 N  0.570      SignalP-noTM
AIA74147.1              0.322  25  0.162  25  0.200  41  0.091   0.136 N  0.510      SignalP-TM
AIA74148.1              0.162  33  0.146  11  0.277   2  0.216   0.171 N  0.510      SignalP-TM
AIA74149.1              0.737  24  0.825  24  0.967  20  0.908   0.864 Y  0.570      SignalP-noTM
AIA74150.1              0.104  49  0.100  49  0.134  45  0.077   0.089 N  0.570      SignalP-noTM
AIA74151.1              0.183  58  0.139  58  0.121   6  0.091   0.116 N  0.570      SignalP-noTM
AIA74152.1              0.203  42  0.180  42  0.366  38  0.177   0.179 N  0.570      SignalP-noTM
AIA74153.1              0.123  31  0.113  31  0.145  29  0.088   0.101 N  0.570      SignalP-noTM
AIA74154.1              0.175  36  0.134  50  0.233  49  0.104   0.120 N  0.570      SignalP-noTM
AIA74155.1              0.258  37  0.182  37  0.300  35  0.111   0.149 N  0.570      SignalP-noTM
AIA74156.1              0.122  70  0.180  11  0.443   5  0.340   0.255 N  0.570      SignalP-noTM
AIA74157.1              0.283  36  0.323  24  0.744   5  0.550   0.407 N  0.510      SignalP-TM
AIA74158.1              0.139  28  0.117  28  0.123  27  0.085   0.102 N  0.570      SignalP-noTM
AIA74159.1              0.121  34  0.113  12  0.177   4  0.130   0.121 N  0.570      SignalP-noTM
AIA74160.1              0.733  26  0.833  26  0.984  13  0.939   0.883 Y  0.570      SignalP-noTM
AIA74161.1              0.160  39  0.155  39  0.282  35  0.158   0.156 N  0.570      SignalP-noTM
AIA74162.1              0.286  22  0.248  22  0.323  21  0.234   0.243 N  0.510      SignalP-TM
AIA74163.1              0.119  32  0.158  11  0.361   2  0.245   0.199 N  0.570      SignalP-noTM
AIA74164.1              0.128  25  0.125  25  0.150  21  0.112   0.119 N  0.570      SignalP-noTM
AIA74165.1              0.114  31  0.101  67  0.112  38  0.086   0.094 N  0.570      SignalP-noTM
AIA74166.1              0.172  59  0.137  59  0.161   4  0.101   0.120 N  0.570      SignalP-noTM
AIA74167.1              0.179  27  0.168  27  0.286   8  0.187   0.177 N  0.570      SignalP-noTM
AIA74168.1              0.146  22  0.170  22  0.324  19  0.213   0.190 N  0.570      SignalP-noTM
AIA74169.1              0.159  31  0.171  31  0.297   1  0.209   0.185 N  0.510      SignalP-TM
AIA74170.1              0.130  19  0.161  19  0.268  11  0.198   0.178 N  0.570      SignalP-noTM
AIA74171.1              0.312  33  0.175  33  0.153   1  0.100   0.140 N  0.570      SignalP-noTM
AIA74172.1              0.243  22  0.242  22  0.465  19  0.264   0.250 N  0.510      SignalP-TM
AIA74173.1              0.108  41  0.095  23  0.111  17  0.077   0.088 N  0.510      SignalP-TM
AIA74174.1              0.512  29  0.643  29  0.989  12  0.896   0.762 Y  0.570      SignalP-noTM
AIA74175.1              0.156  22  0.210  11  0.621   2  0.447   0.321 N  0.570      SignalP-noTM
AIA74176.1              0.368  35  0.245  35  0.310   1  0.130   0.202 N  0.510      SignalP-TM
AIA74177.1              0.223  28  0.238  28  0.336  26  0.223   0.232 N  0.510      SignalP-TM
AIA74178.1              0.188  31  0.177  11  0.386   4  0.314   0.241 N  0.570      SignalP-noTM
AIA74179.1              0.157  36  0.159  36  0.244  35  0.168   0.163 N  0.570      SignalP-noTM
AIA74180.1              0.183  34  0.139  34  0.231  33  0.084   0.114 N  0.570      SignalP-noTM
AIA74181.1              0.117  27  0.120  11  0.205   1  0.137   0.128 N  0.570      SignalP-noTM
AIA74182.1              0.102  29  0.102  68  0.140   4  0.097   0.099 N  0.570      SignalP-noTM
AIA74183.1              0.126  25  0.131  25  0.204   1  0.131   0.131 N  0.570      SignalP-noTM
AIA74184.1              0.117  26  0.126  13  0.189   3  0.161   0.142 N  0.570      SignalP-noTM
AIA74185.1              0.109  70  0.130  35  0.188  28  0.130   0.130 N  0.570      SignalP-noTM
AIA74186.1              0.141  52  0.172  52  0.317  43  0.131   0.157 N  0.510      SignalP-TM
AIA74187.1              0.220  25  0.190  25  0.287   1  0.184   0.187 N  0.570      SignalP-noTM
AIA74188.1              0.192  20  0.217  20  0.380   5  0.280   0.240 N  0.510      SignalP-TM
AIA74189.1              0.182  67  0.136  67  0.154   6  0.101   0.120 N  0.570      SignalP-noTM
AIA74190.1              0.108  34  0.130  11  0.283   1  0.158   0.140 N  0.510      SignalP-TM
AIA74191.1              0.186  23  0.227  23  0.469  19  0.230   0.228 N  0.510      SignalP-TM
AIA74192.1              0.200  61  0.139  61  0.216  12  0.123   0.133 N  0.510      SignalP-TM
AIA74193.1              0.125  31  0.180  11  0.430   1  0.322   0.232 N  0.510      SignalP-TM
AIA74194.1              0.190  38  0.189  11  0.516   2  0.357   0.251 N  0.510      SignalP-TM
AIA74195.1              0.690  23  0.750  23  0.897  20  0.836   0.791 Y  0.570      SignalP-noTM
AIA74196.1              0.333  24  0.504  24  0.889  17  0.776   0.632 Y  0.570      SignalP-noTM
AIA74197.1              0.136  32  0.132  12  0.252   8  0.179   0.154 N  0.570      SignalP-noTM
AIA74198.1              0.106  36  0.090  50  0.124  45  0.046   0.074 N  0.510      SignalP-TM
AIA74199.1              0.142  49  0.120  22  0.150  13  0.125   0.122 N  0.510      SignalP-TM
AIA74200.1              0.112  39  0.096  57  0.117  51  0.065   0.085 N  0.510      SignalP-TM
AIA74201.1              0.134  28  0.103  37  0.101  32  0.080   0.092 N  0.570      SignalP-noTM
AIA74202.1              0.119  30  0.156  11  0.352   1  0.237   0.185 N  0.510      SignalP-TM
AIA74203.1              0.165  24  0.206  24  0.527  22  0.289   0.245 N  0.570      SignalP-noTM
AIA74204.1              0.255  42  0.163  42  0.174  25  0.106   0.142 N  0.510      SignalP-TM
AIA74205.1              0.114  44  0.104  27  0.150   1  0.085   0.095 N  0.570      SignalP-noTM
AIA74206.1              0.105  61  0.103  39  0.117  30  0.087   0.095 N  0.570      SignalP-noTM
AIA74207.1              0.126  61  0.119  12  0.178   3  0.139   0.129 N  0.570      SignalP-noTM
AIA74208.1              0.136  22  0.127  22  0.170   1  0.125   0.126 N  0.570      SignalP-noTM
AIA74209.1              0.111  41  0.112  63  0.137  54  0.103   0.108 N  0.570      SignalP-noTM
AIA74210.1              0.106  21  0.117  11  0.186   1  0.134   0.125 N  0.570      SignalP-noTM
AIA74211.1              0.154  31  0.135  31  0.201   2  0.140   0.137 N  0.510      SignalP-TM
AIA74212.1              0.697  24  0.802  24  0.960  19  0.908   0.852 Y  0.570      SignalP-noTM
AIA74213.1              0.142  49  0.137  38  0.229   5  0.147   0.140 N  0.510      SignalP-TM
AIA74214.1              0.153  21  0.136  21  0.211  17  0.132   0.134 N  0.570      SignalP-noTM
AIA74215.1              0.332  41  0.341  41  0.524  37  0.299   0.325 N  0.510      SignalP-TM
AIA74216.1              0.142  29  0.102  11  0.140   1  0.105   0.103 N  0.510      SignalP-TM
AIA74217.1              0.474  23  0.285  23  0.268   2  0.180   0.246 N  0.510      SignalP-TM
AIA74218.1              0.149  43  0.154  19  0.235   5  0.198   0.170 N  0.510      SignalP-TM
AIA74219.1              0.120  36  0.127  11  0.181   8  0.159   0.142 N  0.570      SignalP-noTM
AIA74220.1              0.156  33  0.155  33  0.208  27  0.115   0.140 N  0.510      SignalP-TM
AIA74221.1              0.122  35  0.109  35  0.125  16  0.096   0.103 N  0.570      SignalP-noTM
AIA74222.1              0.136  14  0.131  14  0.142  13  0.126   0.128 N  0.570      SignalP-noTM
AIA74223.1              0.109  44  0.108  30  0.138  23  0.102   0.105 N  0.570      SignalP-noTM
AIA74224.1              0.113  26  0.106  11  0.151   1  0.111   0.108 N  0.570      SignalP-noTM
AIA74225.1              0.168  32  0.166  32  0.244  30  0.157   0.162 N  0.570      SignalP-noTM
AIA74226.1              0.628  23  0.737  23  0.959  20  0.848   0.789 Y  0.570      SignalP-noTM
AIA74227.1              0.204  24  0.428  22  0.984   9  0.949   0.673 Y  0.570      SignalP-noTM
AIA74228.1              0.182  62  0.143  41  0.217  36  0.144   0.143 N  0.510      SignalP-TM
AIA74229.1              0.156  21  0.182  21  0.394   2  0.246   0.206 N  0.510      SignalP-TM
AIA74230.1              0.128  56  0.184  14  0.423   6  0.338   0.241 N  0.510      SignalP-TM
AIA74231.1              0.139  35  0.128  11  0.229   2  0.161   0.140 N  0.510      SignalP-TM
AIA74232.1              0.150  25  0.111  25  0.122  41  0.085   0.099 N  0.570      SignalP-noTM
AIA74233.1              0.788  22  0.824  22  0.930  16  0.856   0.839 Y  0.570      SignalP-noTM
AIA74234.1              0.222  40  0.157  40  0.246   1  0.125   0.142 N  0.570      SignalP-noTM
AIA74235.1              0.172  34  0.133  49  0.141  46  0.086   0.116 N  0.510      SignalP-TM
AIA74236.1              0.148  26  0.107  12  0.146  38  0.119   0.111 N  0.510      SignalP-TM
AIA74237.1              0.128  28  0.121  28  0.172   1  0.103   0.112 N  0.570      SignalP-noTM
AIA74238.1              0.127  41  0.115  11  0.193   1  0.124   0.119 N  0.570      SignalP-noTM
AIA74239.1              0.130  53  0.112  53  0.128  55  0.087   0.100 N  0.570      SignalP-noTM
AIA74240.1              0.111  51  0.115  51  0.150  42  0.092   0.104 N  0.570      SignalP-noTM
AIA74241.1              0.113  60  0.114  11  0.155   3  0.134   0.123 N  0.570      SignalP-noTM
AIA74242.1              0.109  38  0.127  49  0.241  45  0.111   0.120 N  0.570      SignalP-noTM
AIA74243.1              0.106  61  0.103  35  0.111  39  0.088   0.096 N  0.570      SignalP-noTM
AIA74244.1              0.123  22  0.109  22  0.136   4  0.107   0.108 N  0.570      SignalP-noTM
AIA74245.1              0.240  53  0.176  53  0.288  40  0.122   0.156 N  0.510      SignalP-TM
AIA74246.1              0.575  24  0.738  24  0.975  17  0.947   0.836 Y  0.570      SignalP-noTM
AIA74247.1              0.809  35  0.758  35  0.940  21  0.772   0.764 Y  0.570      SignalP-noTM
AIA74248.1              0.159  47  0.103  47  0.103  60  0.066   0.089 N  0.510      SignalP-TM
AIA74249.1              0.388  26  0.366  26  0.488   3  0.383   0.372 N  0.510      SignalP-TM
AIA74250.1              0.820  28  0.860  28  0.986   8  0.935   0.895 Y  0.570      SignalP-noTM
AIA74251.1              0.111  24  0.098  69  0.105  68  0.081   0.090 N  0.570      SignalP-noTM
AIA74252.1              0.181  43  0.161  43  0.275  29  0.151   0.157 N  0.510      SignalP-TM
AIA74253.1              0.594  22  0.749  22  0.973   9  0.945   0.841 Y  0.570      SignalP-noTM
AIA74254.1              0.114  32  0.098  18  0.109   4  0.091   0.095 N  0.510      SignalP-TM
AIA74255.1              0.150  24  0.204  24  0.381   1  0.273   0.237 N  0.570      SignalP-noTM
AIA74256.1              0.115  26  0.109  11  0.168   6  0.122   0.115 N  0.570      SignalP-noTM
AIA74257.1              0.145  25  0.139  25  0.209   5  0.145   0.142 N  0.570      SignalP-noTM
AIA74258.1              0.754  28  0.678  28  0.726  25  0.419   0.582 Y  0.510      SignalP-TM
AIA74259.1              0.135  25  0.202  11  0.601   1  0.373   0.265 N  0.510      SignalP-TM
AIA74260.1              0.148  52  0.188  52  0.422  42  0.165   0.177 N  0.570      SignalP-noTM
AIA74261.1              0.111  23  0.111  23  0.136   1  0.102   0.107 N  0.570      SignalP-noTM
AIA74262.1              0.133  29  0.152  29  0.291   1  0.177   0.164 N  0.570      SignalP-noTM
AIA74263.1              0.194  27  0.149  27  0.249   6  0.152   0.150 N  0.570      SignalP-noTM
AIA74264.1              0.132  31  0.160  24  0.407  20  0.187   0.173 N  0.570      SignalP-noTM
AIA74265.1              0.111  41  0.109  41  0.121  30  0.087   0.099 N  0.570      SignalP-noTM
AIA74266.1              0.354  37  0.203  37  0.289  12  0.171   0.188 N  0.570      SignalP-noTM
AIA74267.1              0.119  38  0.104  38  0.121   1  0.091   0.099 N  0.510      SignalP-TM
AIA74268.1              0.122  17  0.105  11  0.181   1  0.103   0.105 N  0.510      SignalP-TM
AIA74269.1              0.105  33  0.166  11  0.386   3  0.264   0.212 N  0.570      SignalP-noTM
AIA74270.1              0.170  53  0.119  53  0.129  51  0.064   0.099 N  0.510      SignalP-TM
AIA74271.1              0.179  29  0.150  29  0.206  47  0.116   0.134 N  0.570      SignalP-noTM
AIA74272.1              0.113  42  0.105  68  0.119  15  0.091   0.099 N  0.570      SignalP-noTM
AIA74273.1              0.113  23  0.214  11  0.582   3  0.461   0.330 N  0.570      SignalP-noTM
AIA74274.1              0.134  59  0.122  11  0.241   1  0.135   0.128 N  0.570      SignalP-noTM
AIA74275.1              0.104  40  0.106  49  0.132  39  0.087   0.097 N  0.570      SignalP-noTM
AIA74276.1              0.556  22  0.673  22  0.936  19  0.801   0.733 Y  0.570      SignalP-noTM
AIA74277.1              0.569  25  0.712  25  0.955  13  0.909   0.805 Y  0.570      SignalP-noTM
AIA74278.1              0.138  49  0.139  25  0.245  22  0.165   0.149 N  0.510      SignalP-TM
AIA74279.1              0.131  57  0.129  12  0.261   4  0.174   0.145 N  0.510      SignalP-TM
AIA74280.1              0.106  26  0.103  26  0.131   4  0.098   0.101 N  0.570      SignalP-noTM
AIA74281.1              0.208  20  0.150  20  0.192  30  0.119   0.135 N  0.570      SignalP-noTM
AIA74282.1              0.203  27  0.184  27  0.370   6  0.212   0.197 N  0.570      SignalP-noTM
AIA74283.1              0.771  32  0.792  32  0.976  14  0.877   0.832 Y  0.570      SignalP-noTM
AIA74284.1              0.104  58  0.108  58  0.156   5  0.099   0.104 N  0.570      SignalP-noTM
AIA74285.1              0.117  48  0.102  21  0.118  50  0.092   0.098 N  0.510      SignalP-TM
AIA74286.1              0.117  39  0.107  23  0.141  20  0.097   0.104 N  0.510      SignalP-TM
AIA74287.1              0.190  33  0.143  11  0.287   3  0.201   0.170 N  0.570      SignalP-noTM
AIA74288.1              0.115  30  0.223  11  0.652   2  0.493   0.323 N  0.510      SignalP-TM
AIA74289.1              0.156  33  0.251  33  0.608   7  0.431   0.317 N  0.510      SignalP-TM
AIA74290.1              0.342  26  0.292  26  0.428  25  0.234   0.271 N  0.510      SignalP-TM
AIA74291.1              0.236  24  0.192  24  0.252  23  0.136   0.166 N  0.570      SignalP-noTM
AIA74292.1              0.105  57  0.112  29  0.150  26  0.115   0.113 N  0.570      SignalP-noTM
AIA74293.1              0.114  22  0.102  51  0.115  41  0.093   0.098 N  0.570      SignalP-noTM
AIA74294.1              0.132  41  0.139  41  0.252  32  0.089   0.121 N  0.510      SignalP-TM
AIA74295.1              0.342  22  0.187  22  0.118   1  0.099   0.146 N  0.570      SignalP-noTM
AIA74296.1              0.103  25  0.105  63  0.119  54  0.087   0.097 N  0.570      SignalP-noTM
AIA74297.1              0.881  27  0.791  27  0.772  18  0.626   0.713 Y  0.570      SignalP-noTM
AIA74298.1              0.123  69  0.119  24  0.195   1  0.130   0.124 N  0.570      SignalP-noTM
AIA74299.1              0.761  31  0.807  29  0.989  15  0.950   0.874 Y  0.570      SignalP-noTM
AIA74300.1              0.750  29  0.828  29  0.970  13  0.921   0.872 Y  0.570      SignalP-noTM
AIA74301.1              0.139  22  0.155  19  0.314   1  0.196   0.174 N  0.570      SignalP-noTM
AIA74302.1              0.135  18  0.160  18  0.379   1  0.208   0.183 N  0.570      SignalP-noTM
AIA74303.1              0.806  22  0.854  22  0.952  18  0.911   0.881 Y  0.570      SignalP-noTM
AIA74304.1              0.221  55  0.137  55  0.111  29  0.082   0.111 N  0.570      SignalP-noTM
AIA74305.1              0.129  25  0.108  25  0.140   2  0.095   0.102 N  0.570      SignalP-noTM
AIA74306.1              0.104  32  0.102  32  0.114  36  0.083   0.095 N  0.510      SignalP-TM
AIA74307.1              0.623  27  0.517  27  0.683  26  0.363   0.460 N  0.510      SignalP-TM
AIA74308.1              0.158  26  0.119  41  0.144   3  0.103   0.112 N  0.570      SignalP-noTM
AIA74309.1              0.127  39  0.158  11  0.337   4  0.255   0.204 N  0.570      SignalP-noTM
AIA74310.1              0.114  27  0.113  53  0.149  48  0.099   0.106 N  0.570      SignalP-noTM
AIA74311.1              0.163  22  0.151  22  0.195   2  0.147   0.149 N  0.570      SignalP-noTM
AIA74312.1              0.187  56  0.127  56  0.251   2  0.092   0.114 N  0.510      SignalP-TM
AIA74313.1              0.459  29  0.351  29  0.539  28  0.289   0.328 N  0.510      SignalP-TM
AIA74314.1              0.134  34  0.205  34  0.373  26  0.254   0.223 N  0.510      SignalP-TM
AIA74315.1              0.809  26  0.853  26  0.954  19  0.897   0.874 Y  0.570      SignalP-noTM
AIA74316.1              0.758  23  0.837  23  0.969   8  0.934   0.883 Y  0.570      SignalP-noTM
AIA74317.1              0.118  48  0.127  48  0.190  42  0.110   0.119 N  0.570      SignalP-noTM
AIA74318.1              0.156  27  0.131  11  0.269   1  0.166   0.144 N  0.510      SignalP-TM
AIA74319.1              0.131  51  0.091  70  0.098  67  0.063   0.080 N  0.510      SignalP-TM
AIA74320.1              0.788  36  0.776  36  0.920  18  0.769   0.773 Y  0.570      SignalP-noTM
AIA74321.1              0.184  25  0.174  25  0.261   4  0.186   0.180 N  0.570      SignalP-noTM
AIA74322.1              0.123  31  0.124  11  0.200   1  0.150   0.136 N  0.570      SignalP-noTM
AIA74323.1              0.115  43  0.119  12  0.163  13  0.141   0.130 N  0.570      SignalP-noTM
AIA74324.1              0.552  29  0.530  29  0.620  21  0.468   0.507 N  0.510      SignalP-TM
AIA74325.1              0.139  21  0.139  21  0.204   8  0.141   0.140 N  0.570      SignalP-noTM
AIA74326.1              0.164  48  0.150  48  0.283   1  0.121   0.137 N  0.570      SignalP-noTM
AIA74327.1              0.524  33  0.519  33  0.948  10  0.759   0.632 Y  0.570      SignalP-noTM
AIA74328.1              0.138  29  0.150  36  0.206  24  0.149   0.149 N  0.510      SignalP-TM
AIA74329.1              0.126  39  0.103  69  0.133  68  0.054   0.085 N  0.510      SignalP-TM
AIA74330.1              0.120  42  0.127  42  0.182  38  0.103   0.115 N  0.570      SignalP-noTM
AIA74331.1              0.593  21  0.704  21  0.898  16  0.834   0.766 Y  0.570      SignalP-noTM
AIA74332.1              0.698  21  0.695  21  0.820   2  0.714   0.704 Y  0.570      SignalP-noTM
AIA74333.1              0.307  28  0.296  28  0.565  13  0.310   0.303 N  0.570      SignalP-noTM
AIA74334.1              0.120  59  0.103  69  0.110  69  0.084   0.094 N  0.570      SignalP-noTM
AIA74335.1              0.135  29  0.139  29  0.267  27  0.143   0.141 N  0.570      SignalP-noTM
AIA74336.1              0.114  65  0.107  65  0.112  62  0.085   0.097 N  0.570      SignalP-noTM
AIA74337.1              0.104  28  0.105  28  0.143  27  0.104   0.105 N  0.570      SignalP-noTM
AIA74338.1              0.170  34  0.133  34  0.142  33  0.094   0.115 N  0.570      SignalP-noTM
AIA74339.1              0.115  57  0.115  20  0.147  14  0.117   0.116 N  0.570      SignalP-noTM
AIA74340.1              0.219  28  0.154  28  0.152  37  0.100   0.129 N  0.570      SignalP-noTM
AIA74341.1              0.116  18  0.139  12  0.252   3  0.188   0.162 N  0.570      SignalP-noTM
AIA74342.1              0.189  19  0.130  19  0.144   1  0.099   0.115 N  0.570      SignalP-noTM
AIA74343.1              0.111  46  0.114  51  0.194  45  0.076   0.096 N  0.570      SignalP-noTM
AIA74344.1              0.121  28  0.141  11  0.319   1  0.189   0.159 N  0.510      SignalP-TM
AIA74345.1              0.166  35  0.138  35  0.144  34  0.111   0.126 N  0.570      SignalP-noTM
AIA74346.1              0.135  33  0.136  33  0.234  32  0.144   0.139 N  0.570      SignalP-noTM
AIA74347.1              0.104  62  0.115  11  0.170   1  0.131   0.122 N  0.570      SignalP-noTM
AIA74348.1              0.119  25  0.100  58  0.117  46  0.086   0.093 N  0.570      SignalP-noTM
AIA74349.1              0.147  37  0.149  11  0.360   1  0.209   0.171 N  0.510      SignalP-TM
AIA74350.1              0.207  37  0.146  37  0.233  33  0.090   0.125 N  0.510      SignalP-TM
AIA74351.1              0.740  26  0.757  26  0.911   4  0.832   0.792 Y  0.570      SignalP-noTM
AIA74352.1              0.103  70  0.102  70  0.135   2  0.097   0.099 N  0.570      SignalP-noTM
AIA74353.1              0.166  21  0.116  21  0.145  41  0.084   0.101 N  0.570      SignalP-noTM
AIA74354.1              0.147  31  0.139  31  0.176  40  0.121   0.130 N  0.570      SignalP-noTM
AIA74355.1              0.103  34  0.113  70  0.140  60  0.099   0.107 N  0.570      SignalP-noTM
AIA74356.1              0.119  26  0.103  67  0.113  62  0.086   0.095 N  0.570      SignalP-noTM
AIA74357.1              0.101  13  0.101  31  0.162   3  0.094   0.098 N  0.570      SignalP-noTM
AIA74358.1              0.190  27  0.176  14  0.545  12  0.283   0.227 N  0.570      SignalP-noTM
AIA74359.1              0.195  19  0.252  19  0.503   5  0.353   0.290 N  0.510      SignalP-TM
AIA74360.1              0.110  26  0.110  33  0.180   1  0.108   0.109 N  0.570      SignalP-noTM
AIA74361.1              0.102  49  0.124  18  0.191  11  0.150   0.136 N  0.570      SignalP-noTM
AIA74362.1              0.137  68  0.147  60  0.230  49  0.105   0.127 N  0.570      SignalP-noTM
AIA74363.1              0.429  29  0.527  29  0.927  11  0.764   0.639 Y  0.570      SignalP-noTM
AIA74364.1              0.117  48  0.097  48  0.126   7  0.081   0.090 N  0.570      SignalP-noTM
AIA74365.1              0.220  32  0.300  32  0.605  24  0.442   0.353 N  0.510      SignalP-TM
AIA74366.1              0.183  53  0.116  22  0.154   7  0.128   0.120 N  0.510      SignalP-TM
AIA74367.1              0.178  39  0.156  18  0.303  12  0.232   0.184 N  0.510      SignalP-TM
AIA74368.1              0.155  36  0.182  11  0.431   9  0.338   0.255 N  0.570      SignalP-noTM
AIA74369.1              0.134  41  0.104  66  0.117  61  0.088   0.097 N  0.570      SignalP-noTM
AIA74370.1              0.108  37  0.099  18  0.119  21  0.089   0.095 N  0.510      SignalP-TM
AIA74371.1              0.586  22  0.721  22  0.954  18  0.891   0.801 Y  0.570      SignalP-noTM
AIA74372.1              0.783  28  0.806  28  0.897  14  0.822   0.813 Y  0.570      SignalP-noTM
AIA74373.1              0.823  28  0.837  28  0.920  26  0.813   0.826 Y  0.570      SignalP-noTM
AIA74374.1              0.160  34  0.124  34  0.204   3  0.114   0.120 N  0.510      SignalP-TM
AIA74375.1              0.144  42  0.112  34  0.106   3  0.084   0.099 N  0.570      SignalP-noTM
AIA74376.1              0.111  44  0.099  11  0.145  65  0.101   0.100 N  0.510      SignalP-TM
AIA74377.1              0.150  45  0.130  45  0.144   1  0.100   0.116 N  0.570      SignalP-noTM
AIA74378.1              0.143  23  0.122  30  0.163  29  0.102   0.114 N  0.510      SignalP-TM
AIA74379.1              0.125  40  0.108  40  0.134  53  0.082   0.096 N  0.570      SignalP-noTM
AIA74380.1              0.138  21  0.212  11  0.672   1  0.421   0.310 N  0.570      SignalP-noTM
AIA74381.1              0.113  47  0.141  25  0.306  23  0.160   0.150 N  0.570      SignalP-noTM
AIA74382.1              0.149  23  0.179  23  0.405  22  0.209   0.193 N  0.570      SignalP-noTM
AIA74383.1              0.237  29  0.243  29  0.371  28  0.208   0.227 N  0.570      SignalP-noTM
AIA74384.1              0.113  54  0.103  61  0.107  67  0.085   0.094 N  0.570      SignalP-noTM
AIA74385.1              0.204  48  0.151  48  0.150  38  0.084   0.127 N  0.510      SignalP-TM
AIA74386.1              0.164  23  0.117  23  0.127  56  0.088   0.106 N  0.510      SignalP-TM
AIA74387.1              0.126  18  0.113  18  0.145   1  0.105   0.110 N  0.510      SignalP-TM
AIA74388.1              0.191  20  0.138  20  0.249  40  0.108   0.124 N  0.570      SignalP-noTM
AIA74389.1              0.132  69  0.124  22  0.163  21  0.128   0.126 N  0.570      SignalP-noTM
AIA74390.1              0.139  19  0.125  19  0.166   1  0.121   0.123 N  0.570      SignalP-noTM
AIA74391.1              0.117  26  0.116  26  0.167   2  0.120   0.118 N  0.570      SignalP-noTM
AIA74392.1              0.136  69  0.116  49  0.179  43  0.094   0.105 N  0.570      SignalP-noTM
AIA74393.1              0.119  38  0.118  38  0.152  13  0.120   0.119 N  0.570      SignalP-noTM
AIA74394.1              0.122  42  0.128  11  0.234   1  0.154   0.140 N  0.570      SignalP-noTM
AIA74395.1              0.131  19  0.155  19  0.366   1  0.209   0.175 N  0.510      SignalP-TM
AIA74396.1              0.134  16  0.151  16  0.246   4  0.177   0.161 N  0.510      SignalP-TM
AIA74397.1              0.273  24  0.150  24  0.154  49  0.072   0.113 N  0.570      SignalP-noTM
AIA74398.1              0.253  26  0.290  26  0.461  16  0.319   0.301 N  0.510      SignalP-TM
AIA74399.1              0.112  40  0.101  69  0.124  16  0.091   0.097 N  0.570      SignalP-noTM
AIA74400.1              0.331  18  0.152  18  0.108  42  0.067   0.112 N  0.570      SignalP-noTM
AIA74401.1              0.128  28  0.166  11  0.333   2  0.277   0.218 N  0.570      SignalP-noTM
AIA74402.1              0.121  47  0.117  11  0.201   1  0.128   0.122 N  0.570      SignalP-noTM
AIA74403.1              0.132  26  0.111  26  0.195   1  0.097   0.104 N  0.570      SignalP-noTM
AIA74404.1              0.105  17  0.102  32  0.113  20  0.086   0.095 N  0.570      SignalP-noTM
AIA74405.1              0.105  29  0.120  12  0.210   1  0.140   0.130 N  0.570      SignalP-noTM
AIA74406.1              0.113  49  0.112  37  0.149   5  0.115   0.113 N  0.570      SignalP-noTM
AIA74407.1              0.257  20  0.174  20  0.196  14  0.125   0.151 N  0.570      SignalP-noTM
AIA74408.1              0.246  29  0.201  29  0.329  50  0.197   0.199 N  0.570      SignalP-noTM
AIA74409.1              0.793  26  0.783  26  0.901  14  0.820   0.800 Y  0.570      SignalP-noTM
AIA74410.1              0.101  21  0.105  30  0.130  21  0.097   0.101 N  0.570      SignalP-noTM
AIA74411.1              0.301  31  0.198  31  0.237   1  0.170   0.188 N  0.510      SignalP-TM
AIA74412.1              0.246  48  0.128  11  0.245   2  0.159   0.139 N  0.510      SignalP-TM
AIA74413.1              0.276  20  0.148  20  0.179  29  0.082   0.117 N  0.570      SignalP-noTM
AIA74414.1              0.120  51  0.109  16  0.139  15  0.119   0.114 N  0.570      SignalP-noTM
AIA74415.1              0.105  39  0.102  69  0.126   3  0.088   0.096 N  0.570      SignalP-noTM
AIA74416.1              0.248  52  0.174  52  0.198   2  0.110   0.144 N  0.570      SignalP-noTM
AIA74417.1              0.108  62  0.125  17  0.182   5  0.147   0.135 N  0.570      SignalP-noTM
AIA74418.1              0.129  65  0.133  24  0.278   1  0.140   0.136 N  0.570      SignalP-noTM
AIA74419.1              0.736  25  0.745  25  0.913   8  0.816   0.778 Y  0.570      SignalP-noTM
AIA74420.1              0.109  25  0.161  11  0.410   2  0.241   0.199 N  0.570      SignalP-noTM
AIA74421.1              0.105  20  0.097  69  0.104   3  0.080   0.089 N  0.570      SignalP-noTM
AIA74422.1              0.237  32  0.189  32  0.335   1  0.151   0.175 N  0.510      SignalP-TM
AIA74423.1              0.185  52  0.143  52  0.200   3  0.127   0.135 N  0.570      SignalP-noTM
AIA74424.1              0.797  35  0.617  35  0.669  32  0.422   0.545 Y  0.510      SignalP-TM
AIA74425.1              0.107  52  0.143  38  0.237  37  0.145   0.144 N  0.570      SignalP-noTM
AIA74426.1              0.137  43  0.133  26  0.224  23  0.120   0.128 N  0.510      SignalP-TM
AIA74427.1              0.111  70  0.102  23  0.114  57  0.087   0.096 N  0.510      SignalP-TM
AIA74428.1              0.121  40  0.104  42  0.116  39  0.077   0.091 N  0.570      SignalP-noTM
AIA74429.1              0.150  27  0.136  27  0.152  35  0.123   0.130 N  0.570      SignalP-noTM
AIA74430.1              0.108  22  0.109  28  0.122  23  0.098   0.104 N  0.570      SignalP-noTM
AIA74431.1              0.128  36  0.125  36  0.158  34  0.120   0.122 N  0.570      SignalP-noTM
AIA74432.1              0.102  50  0.100  70  0.109  21  0.089   0.095 N  0.570      SignalP-noTM
AIA74433.1              0.131  15  0.119  43  0.153  37  0.099   0.110 N  0.570      SignalP-noTM
AIA74434.1              0.120  33  0.122  33  0.191   1  0.118   0.121 N  0.510      SignalP-TM
AIA74435.1              0.129  25  0.105  11  0.160   1  0.109   0.106 N  0.510      SignalP-TM
AIA74436.1              0.131  36  0.106  27  0.128  16  0.100   0.104 N  0.510      SignalP-TM
AIA74437.1              0.196  32  0.197  32  0.241  15  0.191   0.195 N  0.510      SignalP-TM
AIA74438.1              0.139  51  0.154  11  0.368   1  0.212   0.181 N  0.570      SignalP-noTM
AIA74439.1              0.121  46  0.167  20  0.308  14  0.218   0.191 N  0.570      SignalP-noTM
AIA74440.1              0.141  52  0.130  52  0.169  49  0.106   0.119 N  0.570      SignalP-noTM
AIA74441.1              0.123  25  0.118  18  0.147  38  0.116   0.117 N  0.570      SignalP-noTM
AIA74442.1              0.105  49  0.146  11  0.275   4  0.221   0.181 N  0.570      SignalP-noTM
AIA74443.1              0.117  36  0.099  68  0.124  59  0.057   0.083 N  0.510      SignalP-TM
AIA74444.1              0.848  27  0.876  27  0.968  13  0.910   0.892 Y  0.570      SignalP-noTM
AIA74445.1              0.182  56  0.152  56  0.194  50  0.106   0.130 N  0.570      SignalP-noTM
AIA74446.1              0.119  39  0.127  11  0.216   4  0.169   0.147 N  0.570      SignalP-noTM
AIA74447.1              0.114  40  0.123  20  0.181  18  0.135   0.127 N  0.510      SignalP-TM
AIA74448.1              0.310  34  0.269  34  0.346   2  0.184   0.237 N  0.510      SignalP-TM
AIA74449.1              0.159  22  0.165  11  0.423   1  0.247   0.204 N  0.570      SignalP-noTM
AIA74450.1              0.142  26  0.121  26  0.140  25  0.099   0.111 N  0.570      SignalP-noTM
AIA74451.1              0.466  32  0.506  32  0.814  31  0.501   0.504 N  0.510      SignalP-TM
AIA74452.1              0.685  23  0.766  23  0.909  21  0.860   0.810 Y  0.570      SignalP-noTM
AIA74453.1              0.582  38  0.662  38  0.937  18  0.772   0.713 Y  0.570      SignalP-noTM
AIA74454.1              0.164  21  0.381  21  0.934  15  0.886   0.619 Y  0.570      SignalP-noTM
AIA74455.1              0.543  23  0.680  23  0.943  19  0.856   0.763 Y  0.570      SignalP-noTM
AIA74456.1              0.495  24  0.622  24  0.951  15  0.801   0.706 Y  0.570      SignalP-noTM
AIA74457.1              0.177  25  0.139  25  0.154  22  0.109   0.125 N  0.570      SignalP-noTM
AIA74458.1              0.125  26  0.115  11  0.148   1  0.130   0.122 N  0.570      SignalP-noTM
AIA74459.1              0.115  21  0.112  11  0.149   1  0.125   0.118 N  0.570      SignalP-noTM
AIA74460.1              0.325  23  0.471  23  0.878   7  0.751   0.574 Y  0.510      SignalP-TM
AIA74461.1              0.131  25  0.113  38  0.145   7  0.097   0.105 N  0.570      SignalP-noTM
AIA74462.1              0.317  51  0.194  51  0.251  49  0.114   0.156 N  0.570      SignalP-noTM
AIA74463.1              0.170  17  0.223  17  0.406  22  0.300   0.251 N  0.510      SignalP-TM
AIA74464.1              0.127  26  0.124  11  0.220   1  0.147   0.135 N  0.570      SignalP-noTM
AIA74465.1              0.101  23  0.173  11  0.366   3  0.306   0.236 N  0.570      SignalP-noTM
AIA74466.1              0.131  32  0.121  32  0.128  29  0.099   0.111 N  0.570      SignalP-noTM
AIA74467.1              0.158  19  0.198  11  0.566   1  0.372   0.280 N  0.570      SignalP-noTM
AIA74468.1              0.105  34  0.138  11  0.207   1  0.193   0.164 N  0.570      SignalP-noTM
AIA74469.1              0.119  55  0.105  11  0.154   2  0.110   0.107 N  0.570      SignalP-noTM
AIA74470.1              0.122  26  0.150  11  0.405   3  0.210   0.178 N  0.570      SignalP-noTM
AIA74471.1              0.116  58  0.237  44  0.645  32  0.279   0.257 N  0.570      SignalP-noTM
AIA74472.1              0.198  29  0.123  29  0.148  46  0.079   0.102 N  0.570      SignalP-noTM
AIA74473.1              0.179  28  0.165  28  0.325   5  0.170   0.167 N  0.570      SignalP-noTM
AIA74474.1              0.135  19  0.136  19  0.191   1  0.143   0.139 N  0.570      SignalP-noTM
AIA74475.1              0.198  23  0.253  23  0.420  22  0.322   0.286 N  0.570      SignalP-noTM
AIA74476.1              0.120  42  0.132  11  0.224   5  0.181   0.150 N  0.510      SignalP-TM
AIA74477.1              0.128  25  0.194  17  0.394   5  0.336   0.260 N  0.570      SignalP-noTM
AIA74478.1              0.105  20  0.103  37  0.118  30  0.092   0.097 N  0.570      SignalP-noTM
AIA74479.1              0.174  22  0.258  22  0.469  20  0.340   0.297 N  0.570      SignalP-noTM
AIA74480.1              0.122  24  0.140  11  0.286   1  0.187   0.162 N  0.570      SignalP-noTM
AIA74481.1              0.200  33  0.201  11  0.456   1  0.399   0.294 N  0.570      SignalP-noTM
AIA74482.1              0.117  28  0.113  28  0.165   1  0.103   0.109 N  0.570      SignalP-noTM
AIA74483.1              0.106  34  0.106  11  0.158   1  0.110   0.108 N  0.510      SignalP-TM
AIA74484.1              0.109  62  0.100  37  0.106  28  0.071   0.086 N  0.570      SignalP-noTM
AIA74485.1              0.127  18  0.122  18  0.156  17  0.114   0.119 N  0.570      SignalP-noTM
AIA74486.1              0.106  53  0.118  17  0.172   7  0.130   0.124 N  0.570      SignalP-noTM
AIA74487.1              0.116  22  0.149  11  0.306   1  0.214   0.179 N  0.570      SignalP-noTM
AIA74488.1              0.184  28  0.126  28  0.130  36  0.079   0.104 N  0.570      SignalP-noTM
AIA74489.1              0.155  33  0.187  33  0.305  32  0.148   0.169 N  0.570      SignalP-noTM
AIA74490.1              0.114  37  0.134  13  0.244   1  0.177   0.150 N  0.510      SignalP-TM
AIA74491.1              0.220  31  0.162  31  0.238  36  0.101   0.139 N  0.510      SignalP-TM
AIA74492.1              0.594  34  0.741  34  0.953  23  0.846   0.790 Y  0.570      SignalP-noTM
AIA74493.1              0.698  22  0.786  22  0.938  15  0.890   0.835 Y  0.570      SignalP-noTM
AIA74494.1              0.181  27  0.174  27  0.432   1  0.175   0.175 N  0.570      SignalP-noTM
AIA74495.1              0.194  39  0.244  39  0.571  28  0.197   0.227 N  0.510      SignalP-TM
AIA74496.1              0.122  13  0.108  45  0.122  38  0.086   0.098 N  0.570      SignalP-noTM
AIA74497.1              0.135  24  0.126  24  0.154  22  0.106   0.116 N  0.570      SignalP-noTM
AIA74498.1              0.133  38  0.131  38  0.190  29  0.111   0.122 N  0.570      SignalP-noTM
AIA74499.1              0.185  57  0.139  57  0.148   8  0.097   0.119 N  0.570      SignalP-noTM
AIA74500.1              0.178  22  0.129  22  0.190   1  0.109   0.120 N  0.570      SignalP-noTM
AIA74501.1              0.129  23  0.127  23  0.177   2  0.126   0.126 N  0.570      SignalP-noTM
AIA74502.1              0.104  34  0.116  54  0.174  48  0.108   0.112 N  0.570      SignalP-noTM
AIA74503.1              0.217  45  0.172  45  0.233  34  0.142   0.158 N  0.570      SignalP-noTM
AIA74504.1              0.102  60  0.101  60  0.107  54  0.090   0.096 N  0.570      SignalP-noTM
AIA74505.1              0.200  21  0.136  26  0.219  29  0.111   0.127 N  0.510      SignalP-TM
AIA74506.1              0.108  43  0.108  43  0.129   9  0.103   0.106 N  0.570      SignalP-noTM
AIA74507.1              0.243  23  0.147  23  0.118  21  0.084   0.118 N  0.570      SignalP-noTM
AIA74508.1              0.858  25  0.844  25  0.922  17  0.847   0.846 Y  0.570      SignalP-noTM
AIA74509.1              0.154  39  0.231  25  0.434  19  0.376   0.299 N  0.570      SignalP-noTM
AIA74510.1              0.123  14  0.125  14  0.185  12  0.123   0.124 N  0.570      SignalP-noTM
AIA74511.1              0.143  53  0.144  53  0.256  45  0.114   0.130 N  0.570      SignalP-noTM
AIA74512.1              0.107  25  0.145  12  0.256   4  0.205   0.173 N  0.570      SignalP-noTM
AIA74513.1              0.161  23  0.134  17  0.244   5  0.140   0.137 N  0.510      SignalP-TM
AIA74514.1              0.180  54  0.135  54  0.127  61  0.067   0.110 N  0.510      SignalP-TM
AIA74515.1              0.122  25  0.119  12  0.220   1  0.135   0.127 N  0.570      SignalP-noTM
AIA74516.1              0.114  65  0.106  65  0.126  52  0.083   0.095 N  0.570      SignalP-noTM
AIA74517.1              0.832  27  0.872  27  0.974  17  0.925   0.897 Y  0.570      SignalP-noTM
AIA74518.1              0.136  26  0.113  26  0.182   1  0.101   0.109 N  0.510      SignalP-TM
AIA74519.1              0.147  22  0.122  22  0.138  47  0.090   0.107 N  0.570      SignalP-noTM
AIA74520.1              0.111  55  0.105  70  0.149  62  0.080   0.096 N  0.510      SignalP-TM
AIA74521.1              0.776  26  0.794  26  0.960  18  0.881   0.835 Y  0.570      SignalP-noTM
AIA74522.1              0.253  18  0.208  18  0.430   1  0.217   0.212 N  0.570      SignalP-noTM
AIA74523.1              0.113  27  0.102  44  0.117  38  0.085   0.094 N  0.570      SignalP-noTM
AIA74524.1              0.154  36  0.123  36  0.124   6  0.093   0.112 N  0.510      SignalP-TM
AIA74525.1              0.106  30  0.106  11  0.173   1  0.103   0.105 N  0.570      SignalP-noTM
AIA74526.1              0.186  26  0.174  26  0.244   3  0.169   0.172 N  0.510      SignalP-TM
AIA74527.1              0.105  26  0.099  45  0.115  35  0.086   0.093 N  0.570      SignalP-noTM
AIA74528.1              0.212  32  0.250  32  0.678  31  0.200   0.232 N  0.510      SignalP-TM
AIA74529.1              0.102  24  0.116  11  0.188   1  0.129   0.122 N  0.570      SignalP-noTM
AIA74530.1              0.147  32  0.144  11  0.252   3  0.219   0.179 N  0.570      SignalP-noTM
AIA74531.1              0.143  47  0.132  47  0.192   1  0.120   0.126 N  0.570      SignalP-noTM
AIA74532.1              0.106  48  0.099  69  0.110   4  0.082   0.091 N  0.570      SignalP-noTM
AIA74533.1              0.142  18  0.107  66  0.119  58  0.085   0.097 N  0.570      SignalP-noTM
AIA74534.1              0.842  35  0.847  35  0.955  25  0.788   0.819 Y  0.570      SignalP-noTM
AIA74535.1              0.340  34  0.189  34  0.141  16  0.103   0.148 N  0.570      SignalP-noTM
AIA74536.1              0.257  19  0.339  19  0.605  15  0.452   0.392 N  0.570      SignalP-noTM
AIA74537.1              0.118  44  0.133  44  0.223  43  0.115   0.125 N  0.570      SignalP-noTM
AIA74538.1              0.132  28  0.128  41  0.206   6  0.129   0.128 N  0.570      SignalP-noTM
AIA74539.1              0.128  21  0.153  21  0.227  15  0.165   0.159 N  0.570      SignalP-noTM
AIA74540.1              0.114  28  0.118  20  0.162  27  0.121   0.119 N  0.570      SignalP-noTM
AIA74541.1              0.175  28  0.273  28  0.630  23  0.348   0.300 N  0.510      SignalP-TM
AIA74542.1              0.513  31  0.698  31  0.991  19  0.909   0.797 Y  0.570      SignalP-noTM
AIA74543.1              0.123  25  0.108  12  0.132  51  0.102   0.105 N  0.570      SignalP-noTM
AIA74544.1              0.154  20  0.270  20  0.729  13  0.491   0.374 N  0.570      SignalP-noTM
AIA74545.1              0.104  20  0.127  12  0.213   1  0.159   0.142 N  0.570      SignalP-noTM
AIA74546.1              0.228  43  0.199  29  0.394  27  0.220   0.206 N  0.510      SignalP-TM
AIA74547.1              0.244  41  0.217  41  0.332  39  0.141   0.189 N  0.510      SignalP-TM
AIA74548.1              0.783  30  0.578  30  0.702  27  0.291   0.472 N  0.510      SignalP-TM
AIA74549.1              0.163  38  0.174  11  0.490   1  0.278   0.212 N  0.510      SignalP-TM
AIA74550.1              0.146  33  0.105  68  0.120  61  0.072   0.089 N  0.570      SignalP-noTM
AIA74551.1              0.100  66  0.109  46  0.132  37  0.082   0.097 N  0.570      SignalP-noTM
AIA74552.1              0.500  29  0.486  29  0.772  26  0.377   0.445 N  0.510      SignalP-TM
AIA74553.1              0.358  23  0.264  23  0.340  13  0.209   0.238 N  0.570      SignalP-noTM
AIA74554.1              0.103  26  0.101  48  0.109  62  0.081   0.092 N  0.570      SignalP-noTM
AIA74555.1              0.111  58  0.152  11  0.340   3  0.241   0.194 N  0.570      SignalP-noTM
AIA74556.1              0.102  42  0.106  70  0.149   4  0.096   0.101 N  0.570      SignalP-noTM
AIA74557.1              0.140  27  0.150  27  0.345  19  0.167   0.158 N  0.570      SignalP-noTM
AIA74558.1              0.128  19  0.134  19  0.219  38  0.143   0.137 N  0.510      SignalP-TM
AIA74559.1              0.150  21  0.138  21  0.265   1  0.146   0.142 N  0.570      SignalP-noTM
AIA74560.1              0.128  24  0.148  24  0.284  13  0.152   0.150 N  0.570      SignalP-noTM
AIA74561.1              0.114  40  0.139  40  0.278  35  0.157   0.147 N  0.570      SignalP-noTM
AIA74562.1              0.158  45  0.130  19  0.173   9  0.136   0.133 N  0.570      SignalP-noTM
AIA74563.1              0.217  36  0.176  36  0.207  28  0.103   0.142 N  0.570      SignalP-noTM
AIA74564.1              0.107  30  0.106  30  0.121   1  0.098   0.102 N  0.570      SignalP-noTM
AIA74565.1              0.111  28  0.099  65  0.102  39  0.078   0.089 N  0.570      SignalP-noTM
AIA74566.1              0.128  32  0.122  32  0.160  31  0.103   0.113 N  0.570      SignalP-noTM
AIA74567.1              0.120  31  0.118  31  0.154  26  0.100   0.109 N  0.570      SignalP-noTM
AIA74568.1              0.384  22  0.212  22  0.222   1  0.135   0.184 N  0.510      SignalP-TM
AIA74569.1              0.161  32  0.137  32  0.172  22  0.124   0.132 N  0.510      SignalP-TM
AIA74570.1              0.105  15  0.099  37  0.105  28  0.072   0.086 N  0.570      SignalP-noTM
AIA74571.1              0.118  53  0.120  53  0.132  45  0.096   0.109 N  0.570      SignalP-noTM
AIA74572.1              0.168  29  0.185  14  0.408   5  0.351   0.247 N  0.510      SignalP-TM
AIA74573.1              0.120  39  0.107  47  0.159   1  0.102   0.105 N  0.570      SignalP-noTM
AIA74574.1              0.129  48  0.110  48  0.113   8  0.084   0.098 N  0.570      SignalP-noTM
AIA74575.1              0.104  33  0.111  11  0.173   1  0.121   0.116 N  0.570      SignalP-noTM
AIA74576.1              0.251  42  0.195  42  0.490   2  0.202   0.197 N  0.510      SignalP-TM
AIA74577.1              0.147  37  0.137  37  0.177  10  0.126   0.132 N  0.570      SignalP-noTM
AIA74578.1              0.102  69  0.101  69  0.108  40  0.085   0.093 N  0.570      SignalP-noTM
AIA74579.1              0.107  55  0.107  32  0.128  24  0.088   0.100 N  0.510      SignalP-TM
AIA74580.1              0.156  44  0.097  16  0.117  64  0.091   0.095 N  0.510      SignalP-TM
AIA74581.1              0.112  17  0.131  11  0.212   4  0.177   0.153 N  0.570      SignalP-noTM
AIA74582.1              0.131  55  0.124  55  0.223  53  0.094   0.110 N  0.570      SignalP-noTM
AIA74583.1              0.677  32  0.518  32  0.543  31  0.282   0.431 N  0.510      SignalP-TM
AIA74584.1              0.107  26  0.147  26  0.259  15  0.190   0.167 N  0.570      SignalP-noTM
AIA74585.1              0.199  24  0.220  24  0.318  21  0.244   0.229 N  0.510      SignalP-TM
AIA74586.1              0.165  53  0.126  53  0.118  42  0.063   0.103 N  0.510      SignalP-TM
AIA74587.1              0.139  29  0.163  11  0.501   1  0.230   0.194 N  0.570      SignalP-noTM
AIA74588.1              0.667  26  0.780  26  0.981  16  0.914   0.843 Y  0.570      SignalP-noTM
AIA74589.1              0.109  55  0.104  11  0.169   1  0.103   0.104 N  0.570      SignalP-noTM
AIA74590.1              0.119  21  0.108  21  0.124  20  0.094   0.101 N  0.570      SignalP-noTM
AIA74591.1              0.117  63  0.105  63  0.121   1  0.088   0.097 N  0.570      SignalP-noTM
AIA74592.1              0.195  42  0.148  42  0.198  40  0.096   0.124 N  0.570      SignalP-noTM
AIA74593.1              0.127  39  0.150  11  0.278   2  0.230   0.180 N  0.510      SignalP-TM
AIA74594.1              0.125  31  0.120  23  0.173  40  0.127   0.123 N  0.570      SignalP-noTM
AIA74595.1              0.146  18  0.214  18  0.529   1  0.323   0.265 N  0.570      SignalP-noTM
AIA74596.1              0.164  36  0.106  11  0.167   1  0.108   0.107 N  0.510      SignalP-TM
AIA74597.1              0.140  25  0.163  25  0.390   1  0.189   0.175 N  0.570      SignalP-noTM
AIA74598.1              0.175  27  0.135  27  0.191  26  0.096   0.117 N  0.570      SignalP-noTM
AIA74599.1              0.132  30  0.181  21  0.333  11  0.271   0.214 N  0.510      SignalP-TM
AIA74600.1              0.164  48  0.116  48  0.156   6  0.090   0.106 N  0.510      SignalP-TM
AIA74601.1              0.104  30  0.135  18  0.217  17  0.174   0.153 N  0.570      SignalP-noTM
AIA74602.1              0.120  59  0.163  26  0.326   2  0.233   0.196 N  0.570      SignalP-noTM
AIA74603.1              0.172  21  0.206  21  0.385  19  0.229   0.215 N  0.510      SignalP-TM
AIA74604.1              0.129  25  0.187  11  0.484   3  0.349   0.263 N  0.570      SignalP-noTM
AIA74605.1              0.107  22  0.109  35  0.140   1  0.102   0.106 N  0.570      SignalP-noTM
AIA74606.1              0.184  22  0.260  22  0.520  21  0.324   0.290 N  0.570      SignalP-noTM
AIA74607.1              0.112  33  0.121  15  0.198   7  0.144   0.132 N  0.570      SignalP-noTM
AIA74608.1              0.207  35  0.197  35  0.308  28  0.129   0.165 N  0.570      SignalP-noTM
AIA74609.1              0.113  56  0.125  11  0.189   1  0.153   0.138 N  0.570      SignalP-noTM
AIA74610.1              0.116  29  0.140  46  0.266  39  0.121   0.131 N  0.570      SignalP-noTM
AIA74611.1              0.179  18  0.143  35  0.278  32  0.121   0.135 N  0.510      SignalP-TM
AIA74612.1              0.109  55  0.123  11  0.224  26  0.152   0.134 N  0.510      SignalP-TM
AIA74613.1              0.725  25  0.759  25  0.940  19  0.848   0.801 Y  0.570      SignalP-noTM
AIA74614.1              0.196  44  0.151  44  0.199  25  0.144   0.149 N  0.510      SignalP-TM
AIA74615.1              0.411  45  0.218  45  0.196  63  0.101   0.175 N  0.510      SignalP-TM
AIA74616.1              0.180  37  0.138  37  0.144   1  0.097   0.118 N  0.570      SignalP-noTM
AIA74617.1              0.110  54  0.108  44  0.132  33  0.098   0.103 N  0.570      SignalP-noTM
AIA74618.1              0.123  24  0.159  11  0.325   3  0.272   0.201 N  0.510      SignalP-TM
AIA74619.1              0.103  37  0.108  56  0.127  52  0.093   0.101 N  0.570      SignalP-noTM
AIA74620.1              0.172  18  0.113  18  0.101  21  0.071   0.093 N  0.570      SignalP-noTM
AIA74621.1              0.274  60  0.159  60  0.115  35  0.091   0.127 N  0.570      SignalP-noTM
AIA74622.1              0.151  40  0.107  67  0.139  66  0.077   0.096 N  0.510      SignalP-TM
AIA74623.1              0.110  21  0.122  11  0.181   3  0.149   0.135 N  0.570      SignalP-noTM
AIA74624.1              0.162  27  0.176  18  0.420  13  0.306   0.237 N  0.570      SignalP-noTM
AIA74625.1              0.113  23  0.117  23  0.148  15  0.113   0.115 N  0.570      SignalP-noTM
AIA74626.1              0.124  29  0.118  46  0.163  44  0.104   0.111 N  0.570      SignalP-noTM
AIA74627.1              0.147  47  0.134  47  0.267  46  0.098   0.117 N  0.570      SignalP-noTM
AIA74628.1              0.116  30  0.136  20  0.286   2  0.186   0.159 N  0.570      SignalP-noTM
AIA74629.1              0.111  37  0.111  46  0.151  36  0.095   0.103 N  0.570      SignalP-noTM
AIA74630.1              0.104  27  0.151  12  0.291  45  0.231   0.189 N  0.570      SignalP-noTM
AIA74631.1              0.107  20  0.117  12  0.162   3  0.135   0.125 N  0.570      SignalP-noTM
AIA74632.1              0.105  40  0.185  11  0.550   2  0.328   0.252 N  0.570      SignalP-noTM
AIA74633.1              0.161  42  0.121  42  0.169   4  0.102   0.112 N  0.570      SignalP-noTM
AIA74634.1              0.121  24  0.127  11  0.244   1  0.153   0.139 N  0.570      SignalP-noTM
AIA74635.1              0.115  18  0.125  28  0.220   1  0.140   0.132 N  0.570      SignalP-noTM
AIA74636.1              0.120  46  0.122  46  0.141  41  0.105   0.114 N  0.570      SignalP-noTM
AIA74637.1              0.226  23  0.173  23  0.182   3  0.139   0.157 N  0.570      SignalP-noTM
AIA74638.1              0.130  32  0.125  11  0.232   1  0.146   0.135 N  0.570      SignalP-noTM
AIA74639.1              0.127  22  0.146  54  0.277  44  0.142   0.144 N  0.570      SignalP-noTM
AIA74640.1              0.214  59  0.158  59  0.175  53  0.103   0.132 N  0.570      SignalP-noTM
AIA74641.1              0.103  24  0.184  17  0.452  16  0.342   0.258 N  0.570      SignalP-noTM
AIA74642.1              0.100  36  0.103  18  0.123   8  0.099   0.101 N  0.570      SignalP-noTM
AIA74643.1              0.145  58  0.112  38  0.135  30  0.106   0.109 N  0.570      SignalP-noTM
AIA74644.1              0.169  34  0.140  34  0.161  32  0.112   0.127 N  0.570      SignalP-noTM
AIA74645.1              0.117  51  0.112  18  0.150   9  0.114   0.113 N  0.570      SignalP-noTM
AIA74646.1              0.126  24  0.120  24  0.160  23  0.107   0.114 N  0.570      SignalP-noTM
AIA74647.1              0.130  37  0.107  37  0.133  12  0.100   0.104 N  0.570      SignalP-noTM
AIA74648.1              0.122  20  0.133  20  0.197  19  0.140   0.136 N  0.570      SignalP-noTM
AIA74649.1              0.151  27  0.132  11  0.229   1  0.170   0.150 N  0.570      SignalP-noTM
AIA74650.1              0.137  39  0.181  14  0.404  13  0.320   0.246 N  0.570      SignalP-noTM
AIA74651.1              0.106  38  0.113  23  0.157  13  0.115   0.114 N  0.570      SignalP-noTM
AIA74652.1              0.110  22  0.134  11  0.277   2  0.171   0.152 N  0.570      SignalP-noTM
AIA74653.1              0.102  16  0.100  11  0.116   6  0.104   0.102 N  0.570      SignalP-noTM
AIA74654.1              0.103  49  0.121  42  0.219  32  0.113   0.118 N  0.510      SignalP-TM
AIA74655.1              0.266  31  0.202  31  0.254  30  0.132   0.169 N  0.570      SignalP-noTM
AIA74656.1              0.109  30  0.194  18  0.506  14  0.357   0.271 N  0.570      SignalP-noTM
AIA74657.1              0.100  31  0.130  11  0.244   2  0.164   0.146 N  0.570      SignalP-noTM
AIA74658.1              0.145  55  0.150  55  0.314  54  0.109   0.131 N  0.570      SignalP-noTM
AIA74659.1              0.108  42  0.175  15  0.437  12  0.302   0.235 N  0.570      SignalP-noTM
AIA74660.1              0.872  26  0.883  26  0.957  21  0.919   0.900 Y  0.570      SignalP-noTM
AIA74661.1              0.122  29  0.189  11  0.443   5  0.378   0.259 N  0.510      SignalP-TM
AIA74662.1              0.312  22  0.181  22  0.168  21  0.110   0.148 N  0.570      SignalP-noTM
AIA74663.1              0.661  24  0.368  24  0.409  14  0.244   0.310 N  0.570      SignalP-noTM
AIA74664.1              0.202  26  0.167  26  0.319   3  0.204   0.181 N  0.510      SignalP-TM
AIA74665.1              0.157  40  0.146  26  0.310  22  0.108   0.128 N  0.570      SignalP-noTM
AIA74666.1              0.254  28  0.183  28  0.274   1  0.153   0.169 N  0.570      SignalP-noTM
AIA74667.1              0.189  49  0.255  49  0.572  37  0.304   0.278 N  0.570      SignalP-noTM
AIA74668.1              0.145  21  0.109  21  0.117  29  0.086   0.098 N  0.570      SignalP-noTM
AIA74669.1              0.139  39  0.120  39  0.138   8  0.096   0.109 N  0.570      SignalP-noTM
AIA74670.1              0.142  56  0.110  56  0.109  24  0.082   0.097 N  0.570      SignalP-noTM
AIA74671.1              0.124  27  0.106  51  0.131  43  0.086   0.096 N  0.570      SignalP-noTM
AIA74672.1              0.548  25  0.671  25  0.910   5  0.841   0.751 Y  0.570      SignalP-noTM
AIA74673.1              0.143  53  0.105  53  0.120  19  0.081   0.096 N  0.510      SignalP-TM
AIA74674.1              0.132  54  0.104  54  0.135   1  0.081   0.093 N  0.570      SignalP-noTM
AIA74675.1              0.767  24  0.827  24  0.940  15  0.894   0.852 Y  0.510      SignalP-TM
AIA74676.1              0.177  70  0.138  70  0.169  36  0.118   0.129 N  0.570      SignalP-noTM
AIA74677.1              0.102  16  0.121  12  0.199   5  0.153   0.136 N  0.570      SignalP-noTM
AIA74678.1              0.226  35  0.144  35  0.138  33  0.075   0.112 N  0.570      SignalP-noTM
AIA74679.1              0.104   3  0.098  63  0.155   1  0.086   0.092 N  0.570      SignalP-noTM
AIA74680.1              0.238  21  0.270  21  0.422  18  0.275   0.272 N  0.570      SignalP-noTM
AIA74681.1              0.106  25  0.107  54  0.168   2  0.098   0.102 N  0.570      SignalP-noTM
AIA74682.1              0.107  49  0.096  23  0.107  17  0.082   0.090 N  0.570      SignalP-noTM
AIA74683.1              0.286  33  0.123  33  0.138  45  0.061   0.100 N  0.510      SignalP-TM
AIA74684.1              0.119  50  0.109  50  0.135  45  0.082   0.096 N  0.570      SignalP-noTM
AIA74685.1              0.688  33  0.527  33  0.685  30  0.336   0.456 N  0.510      SignalP-TM
AIA74686.1              0.157  60  0.119  31  0.189  27  0.106   0.114 N  0.510      SignalP-TM
AIA74687.1              0.405  31  0.270  31  0.297   1  0.189   0.232 N  0.570      SignalP-noTM
AIA74688.1              0.099  27  0.104  65  0.123  23  0.093   0.099 N  0.570      SignalP-noTM
AIA74689.1              0.112  29  0.131  11  0.272   1  0.153   0.141 N  0.570      SignalP-noTM
AIA74690.1              0.117  31  0.102  49  0.117  46  0.089   0.096 N  0.570      SignalP-noTM
AIA74691.1              0.696  21  0.755  21  0.913  17  0.822   0.786 Y  0.570      SignalP-noTM
AIA74692.1              0.137  22  0.111  46  0.139  37  0.099   0.105 N  0.570      SignalP-noTM
AIA74693.1              0.155  28  0.360  20  0.952   4  0.909   0.618 Y  0.570      SignalP-noTM
AIA74694.1              0.102  66  0.105  42  0.132  35  0.104   0.105 N  0.510      SignalP-TM
AIA74695.1              0.294  46  0.200  46  0.254  45  0.137   0.171 N  0.570      SignalP-noTM
AIA74696.1              0.813  23  0.869  23  0.948  19  0.927   0.896 Y  0.570      SignalP-noTM
AIA74697.1              0.146  22  0.122  11  0.222   2  0.143   0.132 N  0.570      SignalP-noTM
AIA74698.1              0.218  20  0.132  20  0.129  49  0.076   0.106 N  0.570      SignalP-noTM
AIA74699.1              0.133  30  0.161  30  0.371  29  0.187   0.171 N  0.510      SignalP-TM
AIA74700.1              0.118  39  0.148  11  0.301   2  0.227   0.177 N  0.510      SignalP-TM
AIA74701.1              0.572  25  0.678  25  0.912  14  0.846   0.757 Y  0.570      SignalP-noTM
AIA74702.1              0.183  25  0.161  25  0.234   1  0.153   0.157 N  0.570      SignalP-noTM
AIA74703.1              0.113  22  0.134  52  0.259  50  0.147   0.140 N  0.570      SignalP-noTM
AIA74704.1              0.252  21  0.296  21  0.553   4  0.400   0.335 N  0.510      SignalP-TM
AIA74705.1              0.107  19  0.113  11  0.178   1  0.122   0.117 N  0.570      SignalP-noTM
AIA74706.1              0.259  35  0.241  20  0.606   3  0.388   0.310 N  0.570      SignalP-noTM
AIA74707.1              0.113  63  0.131  11  0.237   1  0.166   0.147 N  0.570      SignalP-noTM
AIA74708.1              0.113  21  0.118  11  0.189  10  0.137   0.127 N  0.570      SignalP-noTM
AIA74709.1              0.130  35  0.112  17  0.163   6  0.123   0.116 N  0.510      SignalP-TM
AIA74710.1              0.278  53  0.172  53  0.208   1  0.096   0.136 N  0.570      SignalP-noTM
AIA74711.1              0.111  18  0.107  40  0.140   1  0.095   0.101 N  0.570      SignalP-noTM
AIA74712.1              0.123  35  0.116  35  0.128  33  0.103   0.110 N  0.570      SignalP-noTM
AIA74713.1              0.178  38  0.133  38  0.146  35  0.082   0.109 N  0.570      SignalP-noTM
AIA74714.1              0.203  21  0.118  21  0.104  61  0.075   0.098 N  0.570      SignalP-noTM
AIA74715.1              0.122  44  0.123  11  0.204   1  0.151   0.136 N  0.570      SignalP-noTM
AIA74716.1              0.109  41  0.112  41  0.139  35  0.105   0.109 N  0.570      SignalP-noTM
AIA74717.1              0.248  29  0.155  29  0.140  35  0.095   0.127 N  0.570      SignalP-noTM
AIA74718.1              0.109  32  0.143  11  0.375   1  0.174   0.157 N  0.570      SignalP-noTM
AIA74719.1              0.161  35  0.097  35  0.103  63  0.054   0.081 N  0.510      SignalP-TM
AIA74720.1              0.244  21  0.154  21  0.306   3  0.147   0.151 N  0.570      SignalP-noTM
AIA74721.1              0.104  61  0.111  14  0.156   5  0.123   0.117 N  0.570      SignalP-noTM
AIA74722.1              0.110  48  0.113  18  0.168   8  0.121   0.117 N  0.570      SignalP-noTM
AIA74723.1              0.102  67  0.101  33  0.115   8  0.094   0.097 N  0.570      SignalP-noTM
AIA74724.1              0.163  67  0.122  67  0.196  12  0.109   0.116 N  0.570      SignalP-noTM
AIA74725.1              0.132  36  0.133  36  0.218  32  0.107   0.120 N  0.570      SignalP-noTM
AIA74726.1              0.636  27  0.707  27  0.980  13  0.872   0.784 Y  0.570      SignalP-noTM
AIA74727.1              0.345  27  0.514  22  0.900   4  0.852   0.673 Y  0.570      SignalP-noTM
AIA74728.1              0.154  31  0.117  31  0.109  68  0.076   0.098 N  0.570      SignalP-noTM
AIA74729.1              0.192  37  0.193  37  0.388  36  0.217   0.202 N  0.510      SignalP-TM
AIA74730.1              0.125  38  0.218  38  0.581  37  0.312   0.262 N  0.570      SignalP-noTM
AIA74731.1              0.185  29  0.141  29  0.148  26  0.092   0.118 N  0.570      SignalP-noTM
AIA74732.1              0.603  33  0.700  33  0.977  16  0.846   0.768 Y  0.570      SignalP-noTM
AIA74733.1              0.185  33  0.146  33  0.160   3  0.126   0.137 N  0.570      SignalP-noTM
AIA74734.1              0.135  47  0.108  47  0.164   7  0.098   0.104 N  0.510      SignalP-TM
AIA74735.1              0.124  21  0.125  21  0.159   1  0.130   0.127 N  0.510      SignalP-TM
AIA74736.1              0.102   7  0.107  11  0.139   2  0.113   0.110 N  0.570      SignalP-noTM
AIA74737.1              0.308  25  0.525  25  0.967  17  0.910   0.706 Y  0.570      SignalP-noTM
AIA74738.1              0.133  26  0.139  17  0.197   9  0.154   0.146 N  0.570      SignalP-noTM
AIA74739.1              0.147  24  0.120  24  0.176  38  0.085   0.104 N  0.570      SignalP-noTM
AIA74740.1              0.127  47  0.146  11  0.374   1  0.190   0.167 N  0.570      SignalP-noTM
AIA74741.1              0.108  33  0.146  11  0.257   1  0.210   0.176 N  0.570      SignalP-noTM
AIA74742.1              0.380  19  0.380  19  0.545  17  0.361   0.371 N  0.570      SignalP-noTM
AIA74743.1              0.829  35  0.742  35  0.806  31  0.440   0.630 Y  0.510      SignalP-TM
AIA74744.1              0.583  31  0.644  31  0.959  22  0.810   0.722 Y  0.570      SignalP-noTM
AIA74745.1              0.162  20  0.148  20  0.203   1  0.138   0.144 N  0.510      SignalP-TM
AIA74746.1              0.111  63  0.103  11  0.143   3  0.106   0.104 N  0.570      SignalP-noTM
AIA74747.1              0.126  28  0.129  11  0.255   2  0.167   0.143 N  0.510      SignalP-TM
AIA74748.1              0.142  27  0.201  27  0.471   4  0.326   0.260 N  0.570      SignalP-noTM
AIA74749.1              0.570  32  0.595  32  0.792  29  0.633   0.613 Y  0.570      SignalP-noTM
AIA74750.1              0.135  18  0.175  21  0.323  15  0.204   0.186 N  0.510      SignalP-TM
AIA74751.1              0.121  28  0.132  11  0.211   1  0.177   0.149 N  0.510      SignalP-TM
AIA74752.1              0.139  21  0.183  28  0.447  20  0.260   0.219 N  0.570      SignalP-noTM
AIA74753.1              0.897  24  0.852  24  0.915   1  0.829   0.841 Y  0.570      SignalP-noTM
AIA74754.1              0.137  18  0.116  18  0.190   1  0.115   0.116 N  0.570      SignalP-noTM
AIA74755.1              0.109  18  0.113  11  0.175   4  0.129   0.120 N  0.570      SignalP-noTM
AIA74756.1              0.119  35  0.133  35  0.216  33  0.115   0.125 N  0.570      SignalP-noTM
AIA74757.1              0.105  38  0.111  37  0.182  28  0.115   0.113 N  0.570      SignalP-noTM
AIA74758.1              0.147  51  0.144  51  0.230  50  0.109   0.128 N  0.570      SignalP-noTM
AIA74759.1              0.108   3  0.105  39  0.130  20  0.094   0.100 N  0.570      SignalP-noTM
AIA74760.1              0.143  18  0.129  18  0.194  16  0.131   0.130 N  0.570      SignalP-noTM
AIA74761.1              0.102  39  0.106  18  0.149   9  0.099   0.103 N  0.570      SignalP-noTM
AIA74762.1              0.129  35  0.122  35  0.154  31  0.085   0.108 N  0.510      SignalP-TM
AIA74763.1              0.105  53  0.108  12  0.147   6  0.120   0.113 N  0.570      SignalP-noTM
AIA74764.1              0.372  21  0.283  21  0.376   1  0.236   0.261 N  0.570      SignalP-noTM
AIA74765.1              0.110  31  0.117  14  0.173   6  0.135   0.126 N  0.570      SignalP-noTM
AIA74766.1              0.116  58  0.113  58  0.135  53  0.090   0.102 N  0.570      SignalP-noTM
AIA74767.1              0.135  16  0.123  16  0.170   5  0.116   0.120 N  0.570      SignalP-noTM
AIA74768.1              0.208  17  0.171  17  0.255   2  0.161   0.167 N  0.510      SignalP-TM
AIA74769.1              0.142  22  0.137  22  0.175  16  0.131   0.134 N  0.570      SignalP-noTM
AIA74770.1              0.179  24  0.195  24  0.357  20  0.236   0.214 N  0.570      SignalP-noTM
AIA74771.1              0.123  32  0.104  70  0.129   1  0.087   0.096 N  0.570      SignalP-noTM
AIA74772.1              0.145  36  0.122  36  0.165   3  0.118   0.120 N  0.570      SignalP-noTM
AIA74773.1              0.100  52  0.117  11  0.191   1  0.130   0.123 N  0.570      SignalP-noTM
AIA74774.1              0.181  31  0.309  27  0.734  25  0.461   0.365 N  0.510      SignalP-TM
AIA74775.1              0.141  14  0.123  14  0.147  34  0.106   0.115 N  0.570      SignalP-noTM
AIA74776.1              0.120  34  0.135  12  0.207   4  0.182   0.157 N  0.570      SignalP-noTM
AIA74777.1              0.146  28  0.206  28  0.517  19  0.334   0.266 N  0.570      SignalP-noTM
AIA74778.1              0.175  31  0.204  31  0.361  22  0.181   0.195 N  0.510      SignalP-TM
AIA74779.1              0.211  18  0.241  18  0.428  16  0.303   0.270 N  0.570      SignalP-noTM
AIA74780.1              0.121  41  0.109  41  0.119  59  0.090   0.100 N  0.570      SignalP-noTM
AIA74781.1              0.124  33  0.103  33  0.117   1  0.090   0.097 N  0.570      SignalP-noTM
AIA74782.1              0.109  49  0.110  11  0.157   2  0.124   0.117 N  0.570      SignalP-noTM
AIA74783.1              0.108  28  0.162  11  0.433   1  0.236   0.197 N  0.570      SignalP-noTM
AIA74784.1              0.107  44  0.105  44  0.139  43  0.096   0.101 N  0.570      SignalP-noTM
AIA74785.1              0.141  29  0.166  29  0.336   2  0.225   0.194 N  0.570      SignalP-noTM
AIA74786.1              0.238  26  0.134  26  0.155  61  0.088   0.117 N  0.510      SignalP-TM
AIA74787.1              0.227  23  0.228  23  0.393   6  0.272   0.248 N  0.570      SignalP-noTM
AIA74788.1              0.164  19  0.204  19  0.412   1  0.280   0.240 N  0.570      SignalP-noTM
AIA74789.1              0.132  49  0.143  40  0.267  38  0.175   0.158 N  0.570      SignalP-noTM
AIA74790.1              0.443  33  0.348  33  0.452  32  0.270   0.311 N  0.570      SignalP-noTM
AIA74791.1              0.132  43  0.140  43  0.285  41  0.116   0.129 N  0.570      SignalP-noTM
AIA74792.1              0.180  27  0.127  27  0.148   1  0.096   0.112 N  0.570      SignalP-noTM
AIA74793.1              0.118  31  0.111  35  0.138   4  0.098   0.105 N  0.570      SignalP-noTM
AIA74794.1              0.166  55  0.139  26  0.176   2  0.111   0.128 N  0.510      SignalP-TM
AIA74795.1              0.118  24  0.127  23  0.230  21  0.129   0.128 N  0.510      SignalP-TM
AIA74796.1              0.320  37  0.322  37  0.669  14  0.391   0.354 N  0.570      SignalP-noTM
AIA74797.1              0.102  23  0.106  62  0.120  58  0.093   0.100 N  0.570      SignalP-noTM
AIA74798.1              0.159  25  0.186  11  0.487   4  0.343   0.260 N  0.570      SignalP-noTM
AIA74799.1              0.136  22  0.149  11  0.279   5  0.221   0.183 N  0.570      SignalP-noTM
AIA74800.1              0.753  28  0.824  28  0.969   5  0.931   0.874 Y  0.570      SignalP-noTM
AIA74801.1              0.128  19  0.106  34  0.111  48  0.078   0.093 N  0.570      SignalP-noTM
AIA74802.1              0.133  35  0.114  55  0.146  49  0.095   0.105 N  0.570      SignalP-noTM
AIA74803.1              0.142  36  0.164  36  0.254  34  0.117   0.146 N  0.510      SignalP-TM
AIA74804.1              0.150  59  0.214  17  0.505   6  0.425   0.313 N  0.570      SignalP-noTM
AIA74805.1              0.113  49  0.104  68  0.115  65  0.088   0.096 N  0.570      SignalP-noTM
AIA74806.1              0.124  41  0.179  23  0.417   1  0.276   0.224 N  0.570      SignalP-noTM
AIA74807.1              0.108  18  0.098  31  0.121  20  0.082   0.091 N  0.570      SignalP-noTM
AIA74808.1              0.678  24  0.801  24  0.967  11  0.932   0.863 Y  0.570      SignalP-noTM
AIA74809.1              0.309  20  0.481  20  0.911   3  0.796   0.629 Y  0.570      SignalP-noTM
AIA74810.1              0.123  43  0.176  18  0.486  16  0.304   0.236 N  0.570      SignalP-noTM
AIA74811.1              0.103  21  0.111  20  0.196   8  0.115   0.113 N  0.570      SignalP-noTM
AIA74812.1              0.162  33  0.176  11  0.413   1  0.292   0.230 N  0.570      SignalP-noTM
AIA74813.1              0.110  47  0.123  37  0.179  31  0.133   0.128 N  0.570      SignalP-noTM
AIA74814.1              0.113  31  0.100  59  0.114  38  0.086   0.093 N  0.570      SignalP-noTM
AIA74815.1              0.188  22  0.193  22  0.364  50  0.190   0.191 N  0.570      SignalP-noTM
AIA74816.1              0.135  52  0.114  52  0.122   8  0.097   0.106 N  0.570      SignalP-noTM
AIA74817.1              0.130  64  0.111  64  0.105  58  0.088   0.100 N  0.570      SignalP-noTM
AIA74818.1              0.104  29  0.109  18  0.141  11  0.105   0.107 N  0.570      SignalP-noTM
AIA74819.1              0.254  31  0.168  31  0.182  29  0.116   0.149 N  0.510      SignalP-TM
AIA74820.1              0.108  20  0.118  52  0.166  47  0.100   0.109 N  0.570      SignalP-noTM
AIA74821.1              0.174  28  0.163  28  0.243   3  0.173   0.167 N  0.570      SignalP-noTM
AIA74822.1              0.125  48  0.109  48  0.132  35  0.101   0.105 N  0.570      SignalP-noTM
AIA74823.1              0.220  68  0.152  68  0.144   1  0.110   0.132 N  0.570      SignalP-noTM
AIA74824.1              0.134  39  0.128  39  0.176  36  0.108   0.121 N  0.510      SignalP-TM
AIA74825.1              0.122  63  0.115  37  0.145  48  0.089   0.103 N  0.570      SignalP-noTM
AIA74826.1              0.118  41  0.107  21  0.150  20  0.104   0.106 N  0.570      SignalP-noTM
AIA74827.1              0.188  28  0.138  28  0.161  38  0.108   0.124 N  0.570      SignalP-noTM
AIA74828.1              0.117  21  0.116  37  0.214   1  0.108   0.113 N  0.510      SignalP-TM
AIA74829.1              0.186  40  0.168  23  0.420  15  0.248   0.206 N  0.570      SignalP-noTM
AIA74830.1              0.137  32  0.131  32  0.202   1  0.134   0.133 N  0.570      SignalP-noTM
AIA74831.1              0.136  31  0.127  11  0.204   4  0.166   0.142 N  0.510      SignalP-TM
AIA74832.1              0.141  45  0.133  49  0.191  41  0.096   0.120 N  0.510      SignalP-TM
AIA74833.1              0.132  28  0.123  28  0.151  52  0.103   0.114 N  0.570      SignalP-noTM
AIA74834.1              0.102  52  0.141  11  0.275   1  0.191   0.165 N  0.570      SignalP-noTM
AIA74835.1              0.144  24  0.117  24  0.139   1  0.090   0.104 N  0.570      SignalP-noTM
AIA74836.1              0.106  22  0.101  70  0.116  28  0.088   0.095 N  0.570      SignalP-noTM
AIA74837.1              0.106  56  0.154  12  0.265   7  0.234   0.192 N  0.570      SignalP-noTM
AIA74838.1              0.111  25  0.141  12  0.308   3  0.207   0.172 N  0.570      SignalP-noTM
AIA74839.1              0.133  49  0.128  49  0.205  23  0.116   0.122 N  0.570      SignalP-noTM
AIA74840.1              0.100  12  0.113  27  0.145  16  0.104   0.109 N  0.570      SignalP-noTM
AIA74841.1              0.103  37  0.158  15  0.281   9  0.248   0.200 N  0.570      SignalP-noTM
AIA74842.1              0.113  29  0.119  47  0.205  39  0.111   0.115 N  0.570      SignalP-noTM
AIA74843.1              0.109  36  0.134  12  0.273   4  0.178   0.154 N  0.570      SignalP-noTM
AIA74844.1              0.274  27  0.191  27  0.186  17  0.135   0.164 N  0.570      SignalP-noTM
AIA74845.1              0.783  35  0.745  35  0.908  30  0.572   0.664 Y  0.570      SignalP-noTM
AIA74846.1              0.660  21  0.698  21  0.872  18  0.740   0.717 Y  0.570      SignalP-noTM
AIA74847.1              0.122  32  0.186  32  0.464  30  0.285   0.233 N  0.570      SignalP-noTM
AIA74848.1              0.151  41  0.136  19  0.264   1  0.160   0.147 N  0.570      SignalP-noTM
AIA74849.1              0.135  18  0.109  18  0.134  15  0.080   0.095 N  0.570      SignalP-noTM
AIA74850.1              0.110  54  0.159  11  0.324   3  0.259   0.206 N  0.570      SignalP-noTM
AIA74851.1              0.109  49  0.102  11  0.126   1  0.102   0.102 N  0.570      SignalP-noTM
AIA74852.1              0.179  37  0.152  12  0.219  11  0.153   0.152 N  0.570      SignalP-noTM
AIA74853.1              0.111  19  0.107  19  0.128   9  0.102   0.105 N  0.570      SignalP-noTM
AIA74854.1              0.108  21  0.104  11  0.149   2  0.112   0.108 N  0.570      SignalP-noTM
AIA74855.1              0.245  19  0.128  19  0.108  68  0.072   0.101 N  0.570      SignalP-noTM
AIA74856.1              0.792  26  0.670  26  0.884  22  0.598   0.636 Y  0.570      SignalP-noTM
AIA74857.1              0.117  24  0.181  12  0.454   5  0.355   0.245 N  0.510      SignalP-TM
AIA74858.1              0.160  31  0.162  11  0.350   1  0.262   0.199 N  0.510      SignalP-TM
AIA74859.1              0.605  18  0.543  18  0.706  12  0.512   0.528 N  0.570      SignalP-noTM
AIA74860.1              0.833  26  0.865  26  0.967  24  0.873   0.868 Y  0.570      SignalP-noTM
AIA74861.1              0.241  28  0.187  28  0.249  15  0.156   0.172 N  0.570      SignalP-noTM
AIA74862.1              0.183  46  0.133  46  0.130   1  0.094   0.115 N  0.570      SignalP-noTM
AIA74863.1              0.141  21  0.119  53  0.159   6  0.104   0.112 N  0.570      SignalP-noTM
AIA74864.1              0.589  49  0.329  49  0.381  34  0.218   0.288 N  0.510      SignalP-TM
AIA74865.1              0.155  43  0.155  29  0.289   2  0.160   0.157 N  0.570      SignalP-noTM
AIA74866.1              0.150  68  0.115  68  0.094  23  0.079   0.098 N  0.570      SignalP-noTM
AIA74867.1              0.169  30  0.155  30  0.215   7  0.146   0.151 N  0.570      SignalP-noTM
AIA74868.1              0.117  23  0.150  21  0.293   9  0.198   0.172 N  0.570      SignalP-noTM
AIA74869.1              0.104  30  0.102  70  0.124  11  0.096   0.100 N  0.570      SignalP-noTM
AIA74870.1              0.137  21  0.106  21  0.117   1  0.076   0.092 N  0.570      SignalP-noTM
AIA74871.1              0.576  36  0.429  36  0.455  33  0.213   0.349 N  0.510      SignalP-TM
AIA74872.1              0.119  40  0.158  11  0.415   2  0.241   0.197 N  0.570      SignalP-noTM
AIA74873.1              0.226  20  0.128  39  0.135   4  0.082   0.107 N  0.570      SignalP-noTM
AIA74874.1              0.344  31  0.350  31  0.729   7  0.492   0.417 N  0.570      SignalP-noTM
AIA74875.1              0.184  25  0.152  28  0.268  24  0.103   0.134 N  0.510      SignalP-TM
AIA74876.1              0.156  18  0.141  18  0.218   4  0.148   0.143 N  0.510      SignalP-TM
AIA74877.1              0.115  21  0.107  21  0.138  20  0.105   0.106 N  0.570      SignalP-noTM
AIA74878.1              0.119  28  0.121  11  0.177   7  0.151   0.135 N  0.570      SignalP-noTM
AIA74879.1              0.112  34  0.112  59  0.143  48  0.099   0.106 N  0.570      SignalP-noTM
AIA74880.1              0.120  21  0.131  21  0.198  12  0.137   0.134 N  0.570      SignalP-noTM
AIA74881.1              0.211  25  0.141  25  0.125  43  0.089   0.117 N  0.570      SignalP-noTM
AIA74882.1              0.193  24  0.126  24  0.130  56  0.075   0.102 N  0.570      SignalP-noTM
AIA74883.1              0.448  41  0.614  41  0.920  38  0.593   0.604 Y  0.570      SignalP-noTM
AIA74884.1              0.201  27  0.195  27  0.365   1  0.221   0.207 N  0.570      SignalP-noTM
AIA74885.1              0.148  25  0.142  25  0.261   4  0.164   0.153 N  0.570      SignalP-noTM
AIA74886.1              0.120  33  0.107  33  0.108  25  0.085   0.097 N  0.570      SignalP-noTM
AIA74887.1              0.148  28  0.169  12  0.351  10  0.267   0.215 N  0.570      SignalP-noTM
AIA74888.1              0.116  40  0.092  40  0.113  29  0.070   0.084 N  0.510      SignalP-TM
AIA74889.1              0.132  25  0.110  25  0.119  11  0.089   0.100 N  0.570      SignalP-noTM
AIA74890.1              0.116  34  0.164  11  0.335   3  0.266   0.212 N  0.570      SignalP-noTM
AIA74891.1              0.104  15  0.111  15  0.155   9  0.115   0.113 N  0.570      SignalP-noTM
AIA74892.1              0.762  26  0.786  26  0.927  11  0.860   0.821 Y  0.570      SignalP-noTM
AIA74893.1              0.138  55  0.115  55  0.107  22  0.088   0.102 N  0.570      SignalP-noTM
AIA74894.1              0.113  54  0.136  11  0.321   1  0.162   0.146 N  0.510      SignalP-TM
AIA74895.1              0.113  31  0.181  33  0.464  28  0.210   0.191 N  0.510      SignalP-TM
AIA74896.1              0.516  26  0.464  26  0.554  20  0.442   0.456 N  0.510      SignalP-TM
AIA74897.1              0.103  56  0.108  40  0.134  32  0.084   0.097 N  0.570      SignalP-noTM
AIA74898.1              0.117  31  0.101  31  0.109  47  0.081   0.092 N  0.570      SignalP-noTM
AIA74899.1              0.100  29  0.107  11  0.148   3  0.117   0.112 N  0.570      SignalP-noTM
AIA74900.1              0.239  31  0.459  31  0.956  26  0.838   0.637 Y  0.570      SignalP-noTM
AIA74901.1              0.162  34  0.167  34  0.322   4  0.160   0.164 N  0.510      SignalP-TM
AIA74902.1              0.161  22  0.135  22  0.155  11  0.115   0.126 N  0.570      SignalP-noTM
AIA74903.1              0.163  47  0.151  18  0.290  16  0.231   0.180 N  0.510      SignalP-TM
AIA74904.1              0.115  21  0.118  11  0.168   5  0.141   0.129 N  0.570      SignalP-noTM
AIA74905.1              0.116  68  0.111  68  0.113  59  0.092   0.102 N  0.570      SignalP-noTM
AIA74906.1              0.114  19  0.143  11  0.233   1  0.206   0.173 N  0.570      SignalP-noTM
AIA74907.1              0.240  33  0.197  33  0.377  31  0.146   0.178 N  0.510      SignalP-TM
AIA74908.1              0.179  35  0.131  35  0.131  27  0.095   0.114 N  0.570      SignalP-noTM
AIA74909.1              0.153  34  0.151  21  0.320  20  0.168   0.159 N  0.570      SignalP-noTM
AIA74910.1              0.555  21  0.335  21  0.491   2  0.273   0.312 N  0.510      SignalP-TM
AIA74911.1              0.110  20  0.108  42  0.131  33  0.096   0.102 N  0.570      SignalP-noTM
AIA74912.1              0.103  56  0.181  11  0.443   3  0.324   0.248 N  0.570      SignalP-noTM
AIA74913.1              0.099  52  0.106  69  0.122  29  0.094   0.100 N  0.570      SignalP-noTM
AIA74914.1              0.117  29  0.108  13  0.130   3  0.116   0.112 N  0.570      SignalP-noTM
AIA74915.1              0.120  57  0.126  57  0.173  44  0.113   0.119 N  0.570      SignalP-noTM
AIA74916.1              0.116  24  0.107  48  0.124  39  0.091   0.099 N  0.570      SignalP-noTM
AIA74917.1              0.160  44  0.132  11  0.288   1  0.159   0.145 N  0.570      SignalP-noTM
AIA74918.1              0.107  41  0.114  11  0.206   1  0.122   0.118 N  0.570      SignalP-noTM
AIA74919.1              0.109  25  0.110  11  0.159   1  0.119   0.114 N  0.570      SignalP-noTM
AIA74920.1              0.179  26  0.136  26  0.162   1  0.101   0.120 N  0.570      SignalP-noTM
AIA74921.1              0.132  56  0.175  15  0.323   9  0.268   0.209 N  0.510      SignalP-TM
AIA74922.1              0.137  44  0.118  44  0.133   1  0.100   0.110 N  0.570      SignalP-noTM
AIA74923.1              0.105  22  0.147  22  0.254  20  0.186   0.165 N  0.570      SignalP-noTM
AIA74924.1              0.101  45  0.112  21  0.159   1  0.121   0.116 N  0.570      SignalP-noTM
AIA74925.1              0.104  21  0.112  42  0.136  34  0.115   0.113 N  0.570      SignalP-noTM
AIA74926.1              0.140  39  0.148  11  0.268   5  0.218   0.181 N  0.570      SignalP-noTM
AIA74927.1              0.106  20  0.103  29  0.122  20  0.084   0.094 N  0.570      SignalP-noTM
AIA74928.1              0.155  38  0.122  11  0.169   4  0.151   0.136 N  0.570      SignalP-noTM
AIA74929.1              0.123  37  0.109  37  0.113  36  0.082   0.097 N  0.570      SignalP-noTM
AIA74930.1              0.177  18  0.292  18  0.605   2  0.511   0.373 N  0.510      SignalP-TM
AIA74931.1              0.163  27  0.137  27  0.206  23  0.108   0.123 N  0.570      SignalP-noTM
AIA74932.1              0.125  24  0.122  28  0.188  22  0.117   0.119 N  0.570      SignalP-noTM
AIA74933.1              0.160  38  0.132  38  0.147  13  0.111   0.122 N  0.570      SignalP-noTM
AIA74934.1              0.103  17  0.112  11  0.165   1  0.124   0.118 N  0.570      SignalP-noTM
AIA74935.1              0.118  37  0.128  31  0.213  28  0.141   0.134 N  0.570      SignalP-noTM
AIA74936.1              0.124  26  0.109  26  0.131   9  0.096   0.103 N  0.570      SignalP-noTM
AIA74937.1              0.119  35  0.109  35  0.132  34  0.101   0.105 N  0.570      SignalP-noTM
AIA74938.1              0.107  18  0.112  47  0.145  46  0.098   0.105 N  0.570      SignalP-noTM
AIA74939.1              0.107   3  0.102  13  0.142   1  0.106   0.103 N  0.570      SignalP-noTM
AIA74940.1              0.120  38  0.115  38  0.168  37  0.089   0.103 N  0.570      SignalP-noTM
AIA74941.1              0.109  35  0.106  11  0.149   2  0.112   0.109 N  0.570      SignalP-noTM
AIA74942.1              0.121  41  0.106  41  0.112  26  0.087   0.097 N  0.570      SignalP-noTM
AIA74943.1              0.207  30  0.162  13  0.300   3  0.266   0.200 N  0.510      SignalP-TM
AIA74944.1              0.130  60  0.144  11  0.301   1  0.195   0.168 N  0.570      SignalP-noTM
AIA74945.1              0.128  25  0.124  11  0.224   3  0.151   0.134 N  0.510      SignalP-TM
AIA74946.1              0.441  44  0.439  15  0.746  12  0.442   0.441 N  0.570      SignalP-noTM
AIA74947.1              0.763  23  0.841  23  0.980  18  0.920   0.878 Y  0.570      SignalP-noTM
AIA74948.1              0.121  53  0.099  53  0.120   1  0.073   0.087 N  0.570      SignalP-noTM
AIA74949.1              0.148  67  0.121  12  0.174   9  0.149   0.134 N  0.570      SignalP-noTM
AIA74950.1              0.117  16  0.105  52  0.112  42  0.080   0.093 N  0.570      SignalP-noTM
AIA74951.1              0.112  20  0.114  20  0.195  18  0.120   0.117 N  0.570      SignalP-noTM
AIA74952.1              0.131  40  0.112  40  0.167   2  0.099   0.106 N  0.570      SignalP-noTM
AIA74953.1              0.153  40  0.140  40  0.230  30  0.120   0.130 N  0.570      SignalP-noTM
AIA74954.1              0.108  35  0.108  35  0.124  41  0.083   0.096 N  0.570      SignalP-noTM
AIA74955.1              0.127  45  0.163  45  0.351  41  0.149   0.157 N  0.570      SignalP-noTM
AIA74956.1              0.126  26  0.104  51  0.120  36  0.084   0.094 N  0.570      SignalP-noTM
AIA74957.1              0.107  44  0.097  70  0.104   1  0.083   0.090 N  0.570      SignalP-noTM
AIA74958.1              0.104  18  0.104  44  0.116  42  0.084   0.095 N  0.570      SignalP-noTM
AIA74959.1              0.163  18  0.151  18  0.341   1  0.171   0.160 N  0.570      SignalP-noTM
AIA74960.1              0.131  29  0.193  11  0.482   3  0.373   0.278 N  0.570      SignalP-noTM
AIA74961.1              0.169  43  0.119  26  0.159   8  0.109   0.115 N  0.510      SignalP-TM
AIA74962.1              0.221  35  0.391  25  0.966  18  0.893   0.627 Y  0.570      SignalP-noTM
AIA74963.1              0.160  51  0.187  41  0.464  36  0.180   0.184 N  0.570      SignalP-noTM
AIA74964.1              0.876  25  0.903  25  0.968  16  0.918   0.910 Y  0.570      SignalP-noTM
AIA74965.1              0.110  21  0.106  32  0.133  30  0.103   0.105 N  0.570      SignalP-noTM
AIA74966.1              0.237  32  0.350  25  0.922  13  0.855   0.587 Y  0.570      SignalP-noTM
AIA74967.1              0.441  22  0.397  22  0.659  11  0.383   0.390 N  0.570      SignalP-noTM
AIA74968.1              0.192  27  0.215  27  0.417   1  0.268   0.234 N  0.510      SignalP-TM
AIA74969.1              0.283  24  0.221  24  0.481   2  0.263   0.241 N  0.570      SignalP-noTM
AIA74970.1              0.144  59  0.135  24  0.191  23  0.122   0.129 N  0.570      SignalP-noTM
AIA74971.1              0.243  63  0.207  19  0.438  23  0.310   0.256 N  0.570      SignalP-noTM
AIA74972.1              0.187  37  0.140  37  0.227   1  0.102   0.126 N  0.510      SignalP-TM
AIA74973.1              0.864  25  0.914  25  0.981  14  0.964   0.937 Y  0.570      SignalP-noTM
AIA74974.1              0.134  31  0.106  31  0.111  29  0.082   0.095 N  0.570      SignalP-noTM
AIA74975.1              0.111  45  0.126  12  0.183  11  0.159   0.142 N  0.570      SignalP-noTM
AIA74976.1              0.152  44  0.119  23  0.181  13  0.120   0.119 N  0.510      SignalP-TM
AIA74977.1              0.153  30  0.140  30  0.206  29  0.118   0.130 N  0.570      SignalP-noTM
AIA74978.1              0.793  31  0.874  31  0.982  19  0.901   0.887 Y  0.570      SignalP-noTM
AIA74979.1              0.209  30  0.153  30  0.182   2  0.113   0.134 N  0.570      SignalP-noTM
AIA74980.1              0.119  21  0.202  16  0.484   1  0.376   0.266 N  0.510      SignalP-TM
AIA74981.1              0.104  22  0.106  11  0.136   1  0.114   0.110 N  0.570      SignalP-noTM
AIA74982.1              0.305  24  0.166  24  0.115  23  0.077   0.124 N  0.570      SignalP-noTM
AIA74983.1              0.218  34  0.192  34  0.265  24  0.158   0.176 N  0.570      SignalP-noTM
AIA74984.1              0.199  39  0.166  39  0.223   1  0.100   0.142 N  0.510      SignalP-TM
AIA74985.1              0.143  17  0.123  36  0.140  34  0.094   0.113 N  0.510      SignalP-TM
AIA74986.1              0.115  63  0.138  11  0.257   7  0.200   0.161 N  0.510      SignalP-TM
AIA74987.1              0.165  30  0.123  30  0.163   2  0.099   0.112 N  0.570      SignalP-noTM
AIA74988.1              0.119  30  0.125  11  0.186   1  0.158   0.137 N  0.510      SignalP-TM
AIA74989.1              0.282  22  0.477  22  0.916  20  0.835   0.645 Y  0.570      SignalP-noTM
AIA74990.1              0.113  34  0.125  34  0.186  33  0.126   0.125 N  0.570      SignalP-noTM
AIA74991.1              0.257  52  0.168  52  0.159   1  0.109   0.140 N  0.570      SignalP-noTM
AIA74992.1              0.112  22  0.109  11  0.190   1  0.115   0.111 N  0.510      SignalP-TM
AIA74993.1              0.834  23  0.794  23  0.847  16  0.774   0.784 Y  0.570      SignalP-noTM
AIA74994.1              0.254  31  0.161  31  0.171  30  0.089   0.127 N  0.570      SignalP-noTM
AIA74995.1              0.172  47  0.199  28  0.499  20  0.264   0.229 N  0.570      SignalP-noTM
AIA74996.1              0.112  68  0.119  11  0.179   1  0.138   0.128 N  0.570      SignalP-noTM
AIA74997.1              0.111  42  0.104  53  0.117  16  0.096   0.100 N  0.570      SignalP-noTM
AIA74998.1              0.292  42  0.172  42  0.165  23  0.114   0.151 N  0.510      SignalP-TM
AIA74999.1              0.145  70  0.128  70  0.201  53  0.109   0.119 N  0.570      SignalP-noTM
AIA75000.1              0.122  19  0.219  11  0.705   1  0.457   0.331 N  0.570      SignalP-noTM
AIA75001.1              0.106  34  0.104  34  0.127  22  0.097   0.101 N  0.570      SignalP-noTM
AIA75002.1              0.193  29  0.174  29  0.315   2  0.193   0.183 N  0.570      SignalP-noTM
AIA75003.1              0.115  20  0.103  67  0.107  57  0.085   0.095 N  0.570      SignalP-noTM
AIA75004.1              0.117  32  0.164  11  0.378   4  0.274   0.216 N  0.570      SignalP-noTM
AIA75005.1              0.290  52  0.259  52  0.418  42  0.143   0.205 N  0.570      SignalP-noTM
AIA75006.1              0.166  41  0.144  41  0.193  12  0.136   0.141 N  0.510      SignalP-TM
AIA75007.1              0.122  49  0.145  11  0.389   1  0.176   0.160 N  0.570      SignalP-noTM
AIA75008.1              0.115  18  0.125  11  0.246   1  0.146   0.135 N  0.570      SignalP-noTM
AIA75009.1              0.118  35  0.120  13  0.203  12  0.143   0.131 N  0.570      SignalP-noTM
AIA75010.1              0.108  32  0.151  13  0.299   6  0.227   0.187 N  0.570      SignalP-noTM
AIA75011.1              0.245  19  0.228  19  0.349   3  0.236   0.232 N  0.570      SignalP-noTM
AIA75012.1              0.132  52  0.136  11  0.326   1  0.165   0.150 N  0.570      SignalP-noTM
AIA75013.1              0.152  54  0.112  23  0.151  14  0.110   0.111 N  0.570      SignalP-noTM
AIA75014.1              0.170  41  0.125  41  0.183   7  0.104   0.115 N  0.570      SignalP-noTM
AIA75015.1              0.182  60  0.145  60  0.131  50  0.104   0.126 N  0.570      SignalP-noTM
AIA75016.1              0.118  47  0.139  47  0.294  41  0.111   0.126 N  0.570      SignalP-noTM
AIA75017.1              0.123  24  0.120  11  0.204   1  0.140   0.127 N  0.510      SignalP-TM
AIA75018.1              0.115  17  0.144  17  0.270  11  0.169   0.156 N  0.570      SignalP-noTM
AIA75019.1              0.110  31  0.103  54  0.124  47  0.090   0.097 N  0.570      SignalP-noTM
AIA75020.1              0.151  35  0.141  35  0.316  14  0.155   0.147 N  0.570      SignalP-noTM
AIA75021.1              0.170  32  0.244  21  0.539   3  0.394   0.314 N  0.570      SignalP-noTM
AIA75022.1              0.104  49  0.103  70  0.113  67  0.091   0.097 N  0.570      SignalP-noTM
AIA75023.1              0.667  31  0.754  31  0.984  17  0.868   0.808 Y  0.570      SignalP-noTM
AIA75024.1              0.144  25  0.154  25  0.300  42  0.168   0.161 N  0.570      SignalP-noTM
AIA75025.1              0.142  22  0.116  22  0.125   6  0.098   0.107 N  0.570      SignalP-noTM
AIA75026.1              0.154  28  0.115  28  0.127  44  0.079   0.098 N  0.570      SignalP-noTM
AIA75027.1              0.109  22  0.124  11  0.211   4  0.154   0.138 N  0.570      SignalP-noTM
AIA75028.1              0.135  22  0.125  30  0.247  21  0.103   0.117 N  0.510      SignalP-TM
AIA75029.1              0.153  47  0.346  19  0.936  17  0.906   0.609 Y  0.570      SignalP-noTM
AIA75030.1              0.108  28  0.099  64  0.103  55  0.078   0.089 N  0.570      SignalP-noTM
AIA75031.1              0.296  22  0.339  22  0.525   7  0.428   0.372 N  0.510      SignalP-TM
AIA75032.1              0.173  31  0.147  31  0.255   6  0.168   0.157 N  0.570      SignalP-noTM
AIA75033.1              0.200  35  0.387  35  0.875  14  0.704   0.536 N  0.570      SignalP-noTM
AIA75034.1              0.143  33  0.131  33  0.237  31  0.099   0.119 N  0.510      SignalP-TM
AIA75035.1              0.100  24  0.117  11  0.192   1  0.132   0.124 N  0.570      SignalP-noTM
AIA75036.1              0.109  35  0.152  11  0.295   1  0.228   0.188 N  0.570      SignalP-noTM
AIA75037.1              0.118  30  0.109  13  0.136   3  0.122   0.115 N  0.570      SignalP-noTM
AIA75038.1              0.494  39  0.572  27  0.969  22  0.898   0.725 Y  0.570      SignalP-noTM
AIA75039.1              0.123  22  0.126  22  0.211   1  0.130   0.128 N  0.570      SignalP-noTM
AIA75040.1              0.127  17  0.109  48  0.133  46  0.088   0.099 N  0.570      SignalP-noTM
AIA75041.1              0.124  43  0.115  12  0.197  42  0.107   0.111 N  0.570      SignalP-noTM
AIA75042.1              0.130  39  0.124  11  0.188   1  0.154   0.138 N  0.570      SignalP-noTM
AIA75043.1              0.126  25  0.202  11  0.550   1  0.394   0.292 N  0.570      SignalP-noTM
AIA75044.1              0.126  35  0.119  53  0.163  43  0.110   0.115 N  0.570      SignalP-noTM
AIA75045.1              0.155  25  0.152  25  0.184  18  0.145   0.148 N  0.570      SignalP-noTM
AIA75046.1              0.127  30  0.118  30  0.189   1  0.114   0.116 N  0.570      SignalP-noTM
AIA75047.1              0.108  35  0.115  11  0.166   6  0.137   0.123 N  0.510      SignalP-TM
AIA75048.1              0.148  32  0.196  32  0.383  27  0.174   0.188 N  0.510      SignalP-TM
AIA75049.1              0.407  12  0.247  12  0.276  11  0.148   0.210 N  0.510      SignalP-TM
AIA75050.1              0.114  41  0.135  11  0.207   3  0.181   0.156 N  0.570      SignalP-noTM
AIA75051.1              0.103  38  0.100  38  0.117  11  0.085   0.093 N  0.570      SignalP-noTM
AIA75052.1              0.375  31  0.551  31  0.956  15  0.847   0.690 Y  0.570      SignalP-noTM
AIA75053.1              0.147  41  0.128  41  0.154   5  0.118   0.123 N  0.570      SignalP-noTM
AIA75054.1              0.112  47  0.116  47  0.136  42  0.091   0.104 N  0.570      SignalP-noTM
AIA75055.1              0.179  35  0.165  35  0.294  24  0.161   0.163 N  0.570      SignalP-noTM
AIA75056.1              0.136  30  0.125  16  0.191   9  0.151   0.137 N  0.570      SignalP-noTM
AIA75057.1              0.725  27  0.798  27  0.968  11  0.911   0.851 Y  0.570      SignalP-noTM
AIA75058.1              0.123  18  0.141  18  0.205   8  0.150   0.144 N  0.510      SignalP-TM
AIA75059.1              0.180  20  0.175  20  0.338   1  0.193   0.182 N  0.510      SignalP-TM
AIA75060.1              0.125  34  0.123  52  0.209  48  0.117   0.120 N  0.570      SignalP-noTM
AIA75061.1              0.137  68  0.124  38  0.189  34  0.107   0.116 N  0.570      SignalP-noTM
AIA75062.1              0.185  45  0.131  45  0.117  44  0.085   0.109 N  0.570      SignalP-noTM
AIA75063.1              0.101  69  0.101  38  0.115  36  0.091   0.096 N  0.570      SignalP-noTM
AIA75064.1              0.114  18  0.135  11  0.262  17  0.172   0.153 N  0.570      SignalP-noTM
AIA75065.1              0.204  64  0.145  64  0.195   5  0.113   0.130 N  0.570      SignalP-noTM
AIA75066.1              0.114  30  0.130  11  0.231   4  0.179   0.148 N  0.510      SignalP-TM
AIA75067.1              0.226  47  0.182  38  0.269  30  0.132   0.164 N  0.510      SignalP-TM
AIA75068.1              0.872  23  0.885  23  0.953   7  0.916   0.899 Y  0.570      SignalP-noTM
AIA75069.1              0.106  60  0.104  60  0.112  44  0.089   0.097 N  0.570      SignalP-noTM
AIA75070.1              0.128  21  0.184  21  0.356  12  0.253   0.217 N  0.570      SignalP-noTM
AIA75071.1              0.136  31  0.115  31  0.125  35  0.087   0.102 N  0.570      SignalP-noTM
AIA75072.1              0.118  24  0.103  11  0.151  23  0.107   0.105 N  0.570      SignalP-noTM
AIA75073.1              0.141  10  0.118  11  0.190   1  0.130   0.123 N  0.570      SignalP-noTM
AIA75074.1              0.120  28  0.102  36  0.165   1  0.073   0.091 N  0.510      SignalP-TM
AIA75075.1              0.155  30  0.135  30  0.163  28  0.105   0.121 N  0.570      SignalP-noTM
AIA75076.1              0.137  66  0.126  11  0.229   9  0.158   0.141 N  0.570      SignalP-noTM
AIA75077.1              0.103  10  0.100  33  0.115  11  0.091   0.096 N  0.570      SignalP-noTM
AIA75078.1              0.111  62  0.110  53  0.140  49  0.104   0.107 N  0.570      SignalP-noTM
AIA75079.1              0.582  29  0.564  29  0.695  21  0.528   0.551 Y  0.510      SignalP-TM
AIA75080.1              0.277  21  0.143  21  0.146  28  0.081   0.121 N  0.510      SignalP-TM
AIA75081.1              0.197  20  0.125  20  0.139  45  0.079   0.104 N  0.570      SignalP-noTM
AIA75082.1              0.122  38  0.127  18  0.205  17  0.129   0.128 N  0.570      SignalP-noTM
AIA75083.1              0.123  26  0.119  26  0.147  15  0.102   0.111 N  0.570      SignalP-noTM
AIA75084.1              0.117   6  0.146  11  0.329   3  0.209   0.175 N  0.570      SignalP-noTM
AIA75085.1              0.119  14  0.128  14  0.220  13  0.136   0.132 N  0.570      SignalP-noTM
AIA75086.1              0.382  27  0.239  27  0.428  24  0.148   0.196 N  0.570      SignalP-noTM
AIA75087.1              0.115  36  0.107  36  0.114  39  0.093   0.101 N  0.570      SignalP-noTM
AIA75088.1              0.263  22  0.249  22  0.348   2  0.244   0.247 N  0.570      SignalP-noTM
AIA75089.1              0.101  66  0.103  57  0.124  45  0.088   0.096 N  0.570      SignalP-noTM
AIA75090.1              0.125  29  0.106  29  0.134  27  0.080   0.094 N  0.570      SignalP-noTM
AIA75091.1              0.783  22  0.862  22  0.976  13  0.942   0.900 Y  0.570      SignalP-noTM
AIA75092.1              0.280  30  0.390  28  0.965  18  0.787   0.577 Y  0.570      SignalP-noTM
AIA75093.1              0.142  41  0.125  11  0.229   1  0.153   0.135 N  0.510      SignalP-TM
AIA75094.1              0.286  26  0.221  26  0.428   3  0.272   0.240 N  0.510      SignalP-TM
AIA75095.1              0.113  70  0.121  11  0.166   3  0.147   0.133 N  0.570      SignalP-noTM
AIA75096.1              0.155  50  0.148  50  0.241  48  0.114   0.135 N  0.510      SignalP-TM
AIA75097.1              0.117  65  0.101  65  0.113   6  0.066   0.088 N  0.510      SignalP-TM
AIA75098.1              0.221  23  0.299  23  0.706  13  0.450   0.370 N  0.570      SignalP-noTM
AIA75099.1              0.631  23  0.780  23  0.980  20  0.950   0.860 Y  0.570      SignalP-noTM
AIA75100.1              0.152  39  0.135  26  0.207  25  0.121   0.128 N  0.570      SignalP-noTM
AIA75101.1              0.131  25  0.122  25  0.186   2  0.119   0.120 N  0.570      SignalP-noTM
AIA75102.1              0.171  50  0.125  50  0.113   3  0.084   0.106 N  0.570      SignalP-noTM
AIA75103.1              0.106  67  0.104  67  0.113  69  0.087   0.096 N  0.570      SignalP-noTM
AIA75104.1              0.378  26  0.403  26  0.641  11  0.465   0.432 N  0.570      SignalP-noTM
AIA75105.1              0.164  39  0.255  39  0.548  29  0.291   0.272 N  0.570      SignalP-noTM
AIA75106.1              0.215  24  0.160  24  0.163  12  0.110   0.136 N  0.570      SignalP-noTM
AIA75107.1              0.106  55  0.111  34  0.138   1  0.112   0.112 N  0.570      SignalP-noTM
AIA75108.1              0.111  60  0.106  11  0.139   4  0.112   0.109 N  0.570      SignalP-noTM
AIA75109.1              0.163  70  0.169  11  0.426   1  0.277   0.220 N  0.570      SignalP-noTM
AIA75110.1              0.112   3  0.120  45  0.159  32  0.108   0.114 N  0.570      SignalP-noTM
AIA75111.1              0.107  31  0.140  11  0.254   3  0.198   0.167 N  0.570      SignalP-noTM
AIA75112.1              0.135  18  0.173  18  0.293   1  0.231   0.201 N  0.570      SignalP-noTM
AIA75113.1              0.116  45  0.120  19  0.162  17  0.122   0.121 N  0.570      SignalP-noTM
AIA75114.1              0.132  50  0.157  50  0.254  49  0.130   0.145 N  0.570      SignalP-noTM
AIA75115.1              0.126  21  0.099  56  0.108  58  0.082   0.091 N  0.570      SignalP-noTM
AIA75116.1              0.105  27  0.105  30  0.131   9  0.104   0.104 N  0.570      SignalP-noTM
AIA75117.1              0.106  41  0.115  21  0.150  10  0.119   0.117 N  0.570      SignalP-noTM
AIA75118.1              0.104  52  0.113  57  0.147  49  0.106   0.110 N  0.570      SignalP-noTM
AIA75119.1              0.101  26  0.111  60  0.142  19  0.111   0.111 N  0.570      SignalP-noTM
AIA75120.1              0.155  23  0.122  23  0.140  46  0.090   0.107 N  0.570      SignalP-noTM
AIA75121.1              0.142  57  0.144  46  0.236  40  0.088   0.123 N  0.510      SignalP-TM
AIA75122.1              0.118  25  0.111  11  0.164   1  0.119   0.115 N  0.570      SignalP-noTM
AIA75123.1              0.104  55  0.091  70  0.094  58  0.057   0.078 N  0.510      SignalP-TM
AIA75124.1              0.122  33  0.127  46  0.248  42  0.120   0.124 N  0.570      SignalP-noTM
AIA75125.1              0.109  30  0.159  11  0.348   1  0.248   0.201 N  0.570      SignalP-noTM
AIA75126.1              0.104  59  0.105  32  0.123  30  0.089   0.097 N  0.570      SignalP-noTM
AIA75127.1              0.134   7  0.104  70  0.133   1  0.089   0.098 N  0.510      SignalP-TM
AIA75128.1              0.157  45  0.161  45  0.268  42  0.142   0.154 N  0.510      SignalP-TM
AIA75129.1              0.267  22  0.118  22  0.142   1  0.073   0.101 N  0.510      SignalP-TM
AIA75130.1              0.451  23  0.302  23  0.497   2  0.295   0.299 N  0.510      SignalP-TM
AIA75131.1              0.300  33  0.217  33  0.224   8  0.172   0.200 N  0.510      SignalP-TM
AIA75132.1              0.118  24  0.137  11  0.313   1  0.173   0.150 N  0.510      SignalP-TM
AIA75133.1              0.796  22  0.841  22  0.920  16  0.895   0.866 Y  0.570      SignalP-noTM
AIA75134.1              0.229  27  0.234  27  0.331  20  0.204   0.223 N  0.510      SignalP-TM
AIA75135.1              0.138  54  0.168  11  0.371   2  0.283   0.222 N  0.570      SignalP-noTM
AIA75136.1              0.127  22  0.104  37  0.141  27  0.087   0.098 N  0.510      SignalP-TM
AIA75137.1              0.100  69  0.104  39  0.117  32  0.087   0.096 N  0.570      SignalP-noTM
AIA75138.1              0.122  20  0.122  11  0.205   3  0.149   0.135 N  0.570      SignalP-noTM
AIA75139.1              0.180  31  0.267  13  0.796   2  0.666   0.455 N  0.570      SignalP-noTM
AIA75140.1              0.119  20  0.114  20  0.144   3  0.109   0.112 N  0.570      SignalP-noTM
AIA75141.1              0.109  20  0.119  11  0.203   1  0.138   0.128 N  0.570      SignalP-noTM
AIA75142.1              0.192  32  0.130  32  0.144   1  0.099   0.115 N  0.570      SignalP-noTM
AIA75143.1              0.642  30  0.720  30  0.949  15  0.873   0.792 Y  0.570      SignalP-noTM
AIA75144.1              0.421  32  0.492  27  0.912   1  0.752   0.614 Y  0.570      SignalP-noTM
AIA75145.1              0.116  56  0.105  29  0.133   1  0.096   0.102 N  0.510      SignalP-TM
AIA75146.1              0.269  36  0.262  39  0.556  35  0.185   0.225 N  0.570      SignalP-noTM
AIA75147.1              0.168  22  0.170  22  0.308   4  0.213   0.190 N  0.570      SignalP-noTM
AIA75148.1              0.363  29  0.278  29  0.280  27  0.201   0.249 N  0.510      SignalP-TM
AIA75149.1              0.170  21  0.138  21  0.140  34  0.099   0.123 N  0.510      SignalP-TM
AIA75150.1              0.313  40  0.437  18  0.969  16  0.942   0.674 Y  0.570      SignalP-noTM
AIA75151.1              0.124  46  0.117  11  0.186   1  0.138   0.125 N  0.510      SignalP-TM
AIA75152.1              0.103  60  0.097  68  0.130   3  0.090   0.094 N  0.570      SignalP-noTM
AIA75153.1              0.144  44  0.126  44  0.176  42  0.115   0.121 N  0.570      SignalP-noTM
AIA75154.1              0.105  22  0.099  36  0.110  35  0.087   0.093 N  0.570      SignalP-noTM
AIA75155.1              0.114  44  0.106  44  0.116   8  0.093   0.100 N  0.570      SignalP-noTM
AIA75156.1              0.126  48  0.168  48  0.493  46  0.139   0.155 N  0.570      SignalP-noTM
AIA75157.1              0.125  24  0.115  44  0.177  37  0.099   0.108 N  0.570      SignalP-noTM
AIA75158.1              0.115  37  0.118  17  0.165   8  0.130   0.124 N  0.570      SignalP-noTM
AIA75159.1              0.113  23  0.115  48  0.160   1  0.103   0.110 N  0.570      SignalP-noTM
AIA75160.1              0.134  31  0.126  11  0.212   2  0.156   0.140 N  0.570      SignalP-noTM
AIA75161.1              0.209  31  0.137  31  0.143   2  0.096   0.118 N  0.570      SignalP-noTM
AIA75162.1              0.151  23  0.160  23  0.234  18  0.155   0.157 N  0.570      SignalP-noTM
AIA75163.1              0.128  40  0.104  40  0.138   5  0.094   0.099 N  0.570      SignalP-noTM
AIA75164.1              0.252  18  0.279  18  0.378  13  0.282   0.280 N  0.570      SignalP-noTM
AIA75165.1              0.112  52  0.116  52  0.149  51  0.100   0.108 N  0.570      SignalP-noTM
AIA75166.1              0.254  49  0.173  49  0.402   1  0.121   0.154 N  0.510      SignalP-TM
AIA75167.1              0.141  45  0.117  45  0.115  34  0.084   0.102 N  0.570      SignalP-noTM
AIA75168.1              0.118  68  0.107  68  0.130  19  0.086   0.097 N  0.570      SignalP-noTM
AIA75169.1              0.145  57  0.215  25  0.517   6  0.385   0.278 N  0.510      SignalP-TM
AIA75170.1              0.114  40  0.116  40  0.146  39  0.091   0.104 N  0.570      SignalP-noTM
AIA75171.1              0.154  56  0.135  31  0.220  27  0.154   0.144 N  0.570      SignalP-noTM
AIA75172.1              0.105  47  0.117  11  0.183   1  0.130   0.123 N  0.570      SignalP-noTM
AIA75173.1              0.126  26  0.118  11  0.206   1  0.134   0.124 N  0.510      SignalP-TM
AIA75174.1              0.140  41  0.099  22  0.124  18  0.097   0.098 N  0.510      SignalP-TM
AIA75175.1              0.797  25  0.748  25  0.897  18  0.776   0.761 Y  0.570      SignalP-noTM
AIA75176.1              0.152  34  0.185  34  0.330  30  0.182   0.184 N  0.510      SignalP-TM
AIA75177.1              0.311  48  0.328  48  0.505  42  0.169   0.254 N  0.570      SignalP-noTM
AIA75178.1              0.164  34  0.148  11  0.359   1  0.205   0.169 N  0.510      SignalP-TM
AIA75179.1              0.103  35  0.105  43  0.145  31  0.094   0.100 N  0.570      SignalP-noTM
AIA75180.1              0.212  40  0.148  40  0.148  22  0.105   0.132 N  0.510      SignalP-TM
AIA75181.1              0.130  26  0.151  11  0.288   9  0.245   0.186 N  0.510      SignalP-TM
AIA75182.1              0.119  32  0.148  11  0.313   2  0.210   0.171 N  0.510      SignalP-TM
AIA75183.1              0.136  27  0.119  27  0.178  24  0.104   0.112 N  0.570      SignalP-noTM
AIA75184.1              0.104   3  0.111  12  0.164   1  0.122   0.116 N  0.570      SignalP-noTM
AIA75185.1              0.110  42  0.104  42  0.113  68  0.083   0.094 N  0.570      SignalP-noTM
AIA75186.1              0.131  50  0.136  50  0.217  46  0.127   0.132 N  0.570      SignalP-noTM
AIA75187.1              0.341  26  0.556  26  0.958  20  0.911   0.723 Y  0.570      SignalP-noTM
AIA75188.1              0.313  40  0.162  40  0.184   2  0.123   0.147 N  0.510      SignalP-TM
AIA75189.1              0.122  22  0.122  70  0.167  21  0.098   0.113 N  0.510      SignalP-TM
AIA75190.1              0.125  42  0.134  42  0.242  36  0.120   0.127 N  0.570      SignalP-noTM
AIA75191.1              0.127  22  0.129  11  0.250   1  0.138   0.133 N  0.570      SignalP-noTM
AIA75192.1              0.105  32  0.114  11  0.208   1  0.126   0.120 N  0.570      SignalP-noTM
AIA75193.1              0.141  18  0.114  18  0.142   1  0.099   0.107 N  0.570      SignalP-noTM
AIA75194.1              0.798  23  0.794  23  0.874  22  0.817   0.805 Y  0.570      SignalP-noTM
AIA75195.1              0.146  29  0.153  12  0.296   6  0.250   0.189 N  0.510      SignalP-TM
AIA75196.1              0.103  28  0.145  11  0.292   3  0.213   0.177 N  0.570      SignalP-noTM
AIA75197.1              0.834  28  0.826  28  0.962  13  0.875   0.849 Y  0.570      SignalP-noTM
AIA75198.1              0.348  27  0.432  27  0.681  23  0.515   0.463 N  0.510      SignalP-TM
AIA75199.1              0.382  26  0.487  26  0.854  19  0.658   0.568 N  0.570      SignalP-noTM
AIA75200.1              0.214  34  0.248  34  0.438  32  0.234   0.243 N  0.510      SignalP-TM
AIA75201.1              0.379  26  0.369  26  0.646  25  0.400   0.384 N  0.570      SignalP-noTM
AIA75202.1              0.104  39  0.107  12  0.134   3  0.121   0.114 N  0.570      SignalP-noTM
AIA75203.1              0.144  34  0.106  34  0.127   7  0.073   0.094 N  0.510      SignalP-TM
AIA75204.1              0.432  28  0.598  28  0.932  21  0.776   0.682 Y  0.570      SignalP-noTM
AIA75205.1              0.142  23  0.120  23  0.153   1  0.111   0.116 N  0.570      SignalP-noTM
AIA75206.1              0.641  24  0.762  24  0.954   9  0.909   0.831 Y  0.570      SignalP-noTM
AIA75207.1              0.469  35  0.672  35  0.996  19  0.956   0.806 Y  0.570      SignalP-noTM
AIA75208.1              0.321  26  0.534  26  0.962  21  0.907   0.709 Y  0.570      SignalP-noTM
AIA75209.1              0.595  25  0.632  25  0.830  23  0.703   0.666 Y  0.570      SignalP-noTM
AIA75210.1              0.105  56  0.103  70  0.111  66  0.088   0.096 N  0.570      SignalP-noTM
AIA75211.1              0.121  68  0.104  68  0.103   9  0.083   0.094 N  0.570      SignalP-noTM
AIA75212.1              0.158  36  0.215  36  0.520  35  0.296   0.253 N  0.570      SignalP-noTM
AIA75213.1              0.355  20  0.293  20  0.319  10  0.232   0.270 N  0.510      SignalP-TM
AIA75214.1              0.136  18  0.126  11  0.219   4  0.159   0.142 N  0.570      SignalP-noTM
AIA75215.1              0.127  24  0.135  24  0.260  41  0.138   0.136 N  0.570      SignalP-noTM
AIA75216.1              0.212  25  0.142  25  0.181  23  0.103   0.127 N  0.510      SignalP-TM
AIA75217.1              0.121  23  0.115  11  0.176   6  0.142   0.128 N  0.570      SignalP-noTM
AIA75218.1              0.101  42  0.113  49  0.139  43  0.097   0.105 N  0.570      SignalP-noTM
AIA75219.1              0.122  68  0.111  41  0.166  48  0.110   0.111 N  0.570      SignalP-noTM
AIA75220.1              0.119  45  0.099  45  0.101  44  0.077   0.089 N  0.570      SignalP-noTM
AIA75221.1              0.154  53  0.122  53  0.137  37  0.099   0.112 N  0.570      SignalP-noTM
AIA75222.1              0.219  25  0.365  25  0.750  19  0.602   0.453 N  0.510      SignalP-TM
AIA75223.1              0.131  29  0.254  22  0.644  15  0.489   0.341 N  0.510      SignalP-TM
AIA75224.1              0.124  18  0.100  46  0.115  39  0.079   0.090 N  0.570      SignalP-noTM
AIA75225.1              0.109  14  0.103  53  0.112  42  0.083   0.094 N  0.570      SignalP-noTM
AIA75226.1              0.180  20  0.203  20  0.431   2  0.274   0.236 N  0.570      SignalP-noTM
AIA75227.1              0.170  26  0.120  26  0.125  45  0.078   0.100 N  0.570      SignalP-noTM
AIA75228.1              0.186  44  0.212  32  0.558  31  0.227   0.219 N  0.570      SignalP-noTM
AIA75229.1              0.115  28  0.107  28  0.119  43  0.089   0.099 N  0.570      SignalP-noTM
AIA75230.1              0.137  22  0.132  22  0.265  21  0.125   0.129 N  0.570      SignalP-noTM
AIA75231.1              0.190  37  0.155  37  0.177   8  0.127   0.142 N  0.570      SignalP-noTM
AIA75232.1              0.141  26  0.154  26  0.277   3  0.206   0.178 N  0.570      SignalP-noTM
AIA75233.1              0.137  34  0.121  34  0.175  33  0.079   0.101 N  0.570      SignalP-noTM
AIA75234.1              0.763  27  0.812  27  0.974  23  0.820   0.816 Y  0.570      SignalP-noTM
AIA75235.1              0.163  41  0.183  16  0.368   9  0.323   0.235 N  0.510      SignalP-TM
AIA75236.1              0.132  33  0.111  40  0.144  31  0.085   0.099 N  0.570      SignalP-noTM
AIA75237.1              0.159  31  0.201  16  0.503  10  0.397   0.273 N  0.510      SignalP-TM
AIA75238.1              0.263  56  0.164  56  0.226   1  0.122   0.148 N  0.510      SignalP-TM
AIA75239.1              0.288  32  0.285  32  0.511  16  0.311   0.297 N  0.570      SignalP-noTM
AIA75240.1              0.232  46  0.150  46  0.140   5  0.095   0.129 N  0.510      SignalP-TM
AIA75241.1              0.120  31  0.157  11  0.318   6  0.260   0.195 N  0.510      SignalP-TM
AIA75242.1              0.170  31  0.118  31  0.102  13  0.080   0.100 N  0.570      SignalP-noTM
AIA75243.1              0.119  30  0.112  30  0.145  29  0.097   0.105 N  0.570      SignalP-noTM
AIA75244.1              0.228  28  0.166  28  0.288  10  0.148   0.158 N  0.570      SignalP-noTM
AIA75245.1              0.146  24  0.147  24  0.245   1  0.170   0.155 N  0.510      SignalP-TM
AIA75246.1              0.229  23  0.237  23  0.559   1  0.332   0.282 N  0.570      SignalP-noTM
AIA75247.1              0.138  39  0.127  24  0.201   1  0.132   0.129 N  0.570      SignalP-noTM
AIA75248.1              0.133  22  0.163  23  0.344   2  0.234   0.189 N  0.510      SignalP-TM
AIA75249.1              0.138  22  0.118  19  0.166   1  0.112   0.116 N  0.570      SignalP-noTM
AIA75250.1              0.145  54  0.166  54  0.383  49  0.121   0.145 N  0.570      SignalP-noTM
AIA75251.1              0.825  26  0.896  26  0.989  18  0.953   0.923 Y  0.570      SignalP-noTM
AIA75252.1              0.286  33  0.405  33  0.945  22  0.639   0.515 N  0.570      SignalP-noTM
AIA75253.1              0.108  57  0.184  13  0.404   3  0.345   0.244 N  0.510      SignalP-TM
AIA75254.1              0.270  25  0.238  25  0.415   1  0.251   0.244 N  0.570      SignalP-noTM
AIA75255.1              0.232  63  0.146  63  0.111  10  0.087   0.118 N  0.570      SignalP-noTM
AIA75256.1              0.516  25  0.654  25  0.929  11  0.862   0.752 Y  0.570      SignalP-noTM
AIA75257.1              0.109  20  0.105  64  0.120  59  0.090   0.098 N  0.570      SignalP-noTM
AIA75258.1              0.216  29  0.269  29  0.721  21  0.384   0.323 N  0.570      SignalP-noTM
AIA75259.1              0.115  18  0.099  70  0.104  69  0.078   0.089 N  0.570      SignalP-noTM
AIA75260.1              0.118  46  0.113  46  0.181  45  0.098   0.106 N  0.570      SignalP-noTM
AIA75261.1              0.113  35  0.138  25  0.219  21  0.150   0.144 N  0.570      SignalP-noTM
AIA75262.1              0.114  21  0.109  12  0.149   6  0.120   0.114 N  0.570      SignalP-noTM
AIA75263.1              0.134  35  0.127  11  0.207   2  0.163   0.144 N  0.570      SignalP-noTM
AIA75264.1              0.723  28  0.483  28  0.530  24  0.277   0.407 N  0.510      SignalP-TM
AIA75265.1              0.179  31  0.185  31  0.337  30  0.184   0.184 N  0.570      SignalP-noTM
AIA75266.1              0.132  23  0.133  23  0.231   2  0.153   0.140 N  0.510      SignalP-TM
AIA75267.1              0.120  45  0.146  11  0.293   1  0.201   0.172 N  0.570      SignalP-noTM
AIA75268.1              0.106  21  0.108  65  0.147   1  0.106   0.107 N  0.570      SignalP-noTM
AIA75269.1              0.111  34  0.101  66  0.120   7  0.096   0.099 N  0.570      SignalP-noTM
AIA75270.1              0.161  44  0.131  18  0.222  12  0.132   0.132 N  0.570      SignalP-noTM
AIA75271.1              0.884  24  0.919  24  0.983  19  0.956   0.936 Y  0.570      SignalP-noTM
AIA75272.1              0.126  31  0.146  13  0.261   2  0.216   0.179 N  0.570      SignalP-noTM
AIA75273.1              0.305  22  0.241  22  0.264  19  0.180   0.212 N  0.570      SignalP-noTM
AIA75274.1              0.109  27  0.109  55  0.142  46  0.092   0.101 N  0.570      SignalP-noTM
AIA75275.1              0.227  20  0.252  20  0.471   1  0.281   0.265 N  0.570      SignalP-noTM
AIA75276.1              0.137  28  0.106  28  0.139   2  0.088   0.097 N  0.570      SignalP-noTM
AIA75277.1              0.114  18  0.153  18  0.266  15  0.200   0.175 N  0.570      SignalP-noTM
AIA75278.1              0.117  18  0.130  11  0.274   1  0.157   0.140 N  0.510      SignalP-TM
AIA75279.1              0.768  32  0.833  32  0.971  21  0.876   0.853 Y  0.570      SignalP-noTM
AIA75280.1              0.122  28  0.142  11  0.281   1  0.203   0.171 N  0.570      SignalP-noTM
AIA75281.1              0.333  31  0.388  31  0.595  23  0.403   0.393 N  0.510      SignalP-TM
AIA75282.1              0.112  33  0.093  16  0.124  12  0.085   0.090 N  0.510      SignalP-TM
AIA75283.1              0.153  60  0.138  60  0.174  59  0.078   0.116 N  0.510      SignalP-TM
AIA75284.1              0.135  35  0.150  14  0.239  10  0.195   0.167 N  0.510      SignalP-TM
AIA75285.1              0.127  59  0.123  59  0.167  12  0.110   0.118 N  0.510      SignalP-TM
AIA75286.1              0.129  21  0.182  21  0.343  19  0.247   0.206 N  0.510      SignalP-TM
AIA75287.1              0.167  19  0.148  19  0.221  17  0.145   0.147 N  0.570      SignalP-noTM
AIA75288.1              0.369  28  0.421  28  0.698  25  0.404   0.415 N  0.510      SignalP-TM
AIA75289.1              0.584  27  0.675  27  0.981  10  0.875   0.769 Y  0.570      SignalP-noTM
AIA75290.1              0.402  29  0.305  29  0.379  27  0.213   0.271 N  0.510      SignalP-TM
AIA75291.1              0.110  48  0.158  21  0.298  19  0.223   0.182 N  0.510      SignalP-TM
AIA75292.1              0.108  36  0.104  14  0.127   8  0.106   0.105 N  0.570      SignalP-noTM
AIA75293.1              0.108  46  0.124  12  0.184   3  0.151   0.134 N  0.510      SignalP-TM
AIA75294.1              0.335  32  0.289  32  0.422  31  0.199   0.255 N  0.510      SignalP-TM
AIA75295.1              0.116  29  0.114  29  0.176  28  0.105   0.110 N  0.570      SignalP-noTM
AIA75296.1              0.118  64  0.106  11  0.167   1  0.108   0.107 N  0.570      SignalP-noTM
AIA75297.1              0.204  24  0.188  24  0.259  13  0.172   0.181 N  0.570      SignalP-noTM
AIA75298.1              0.102  18  0.104  61  0.119  24  0.094   0.099 N  0.570      SignalP-noTM
AIA75299.1              0.541  21  0.700  21  0.934  20  0.910   0.798 Y  0.570      SignalP-noTM
AIA75300.1              0.134  32  0.147  14  0.256   7  0.215   0.179 N  0.570      SignalP-noTM
AIA75301.1              0.326  60  0.204  60  0.178  53  0.095   0.153 N  0.570      SignalP-noTM
AIA75302.1              0.106  21  0.116  11  0.234   2  0.127   0.121 N  0.570      SignalP-noTM
AIA75303.1              0.172  44  0.183  44  0.281  34  0.181   0.183 N  0.510      SignalP-TM
AIA75304.1              0.158  21  0.163  28  0.315  25  0.186   0.174 N  0.570      SignalP-noTM
AIA75305.1              0.113  29  0.139  11  0.284   1  0.183   0.160 N  0.570      SignalP-noTM
AIA75306.1              0.102  22  0.104  53  0.150   1  0.096   0.100 N  0.570      SignalP-noTM
AIA75307.1              0.104  58  0.110  58  0.138  54  0.092   0.102 N  0.570      SignalP-noTM
AIA75308.1              0.108  61  0.103  61  0.125   1  0.096   0.100 N  0.570      SignalP-noTM
AIA75309.1              0.103  41  0.100  11  0.135   3  0.102   0.101 N  0.570      SignalP-noTM
AIA75310.1              0.113  50  0.105  68  0.118  57  0.091   0.098 N  0.570      SignalP-noTM
AIA75311.1              0.748  20  0.696  20  0.828   1  0.694   0.695 Y  0.510      SignalP-TM
AIA75312.1              0.316  44  0.189  44  0.223   7  0.144   0.172 N  0.510      SignalP-TM
AIA75313.1              0.120  19  0.111  53  0.149  52  0.095   0.103 N  0.570      SignalP-noTM
AIA75314.1              0.130  30  0.137  11  0.280   1  0.176   0.155 N  0.570      SignalP-noTM
AIA75315.1              0.116  69  0.104  69  0.107  35  0.087   0.096 N  0.570      SignalP-noTM
AIA75316.1              0.342  37  0.223  37  0.382  18  0.242   0.230 N  0.510      SignalP-TM
AIA75317.1              0.173  42  0.130  42  0.152   2  0.113   0.122 N  0.570      SignalP-noTM
AIA75318.1              0.134  20  0.137  20  0.229   2  0.152   0.144 N  0.570      SignalP-noTM
AIA75319.1              0.129  17  0.170  11  0.403   2  0.291   0.227 N  0.570      SignalP-noTM
AIA75320.1              0.178  38  0.164  38  0.215  32  0.139   0.155 N  0.510      SignalP-TM
AIA75321.1              0.621  24  0.712  24  0.923   3  0.845   0.775 Y  0.570      SignalP-noTM
AIA75322.1              0.116  68  0.106  68  0.187   1  0.066   0.091 N  0.510      SignalP-TM
AIA75323.1              0.113  46  0.139  46  0.230  40  0.135   0.137 N  0.570      SignalP-noTM
AIA75324.1              0.137  29  0.114  16  0.164   7  0.127   0.119 N  0.510      SignalP-TM
AIA75325.1              0.115  26  0.145  11  0.261   4  0.222   0.174 N  0.510      SignalP-TM
AIA75326.1              0.136  54  0.101  30  0.119  21  0.069   0.089 N  0.510      SignalP-TM
AIA75327.1              0.110  36  0.114  36  0.127  27  0.107   0.111 N  0.570      SignalP-noTM
AIA75328.1              0.109  40  0.138  26  0.246  37  0.164   0.150 N  0.570      SignalP-noTM
AIA75329.1              0.251  43  0.163  43  0.164  42  0.086   0.134 N  0.510      SignalP-TM
AIA75330.1              0.231  29  0.186  29  0.409   1  0.183   0.185 N  0.570      SignalP-noTM
AIA75331.1              0.133  26  0.214  11  0.662   3  0.456   0.304 N  0.510      SignalP-TM
AIA75332.1              0.195  45  0.314  45  0.604  43  0.284   0.303 N  0.510      SignalP-TM
AIA75333.1              0.154  37  0.142  11  0.279   1  0.200   0.163 N  0.510      SignalP-TM
AIA75334.1              0.150  33  0.146  26  0.288   3  0.171   0.158 N  0.570      SignalP-noTM
AIA75335.1              0.151  31  0.142  31  0.233  29  0.132   0.137 N  0.570      SignalP-noTM
AIA75336.1              0.158  20  0.146  24  0.214  19  0.129   0.138 N  0.570      SignalP-noTM
AIA75337.1              0.166  67  0.123  67  0.182  34  0.110   0.117 N  0.570      SignalP-noTM
AIA75338.1              0.208  23  0.265  23  0.490  10  0.329   0.289 N  0.510      SignalP-TM
AIA75339.1              0.152  34  0.191  18  0.483  10  0.341   0.262 N  0.570      SignalP-noTM
AIA75340.1              0.364  57  0.216  57  0.164  54  0.117   0.170 N  0.570      SignalP-noTM
AIA75341.1              0.435  28  0.617  28  0.951  20  0.868   0.735 Y  0.570      SignalP-noTM
AIA75342.1              0.105  30  0.118  11  0.162   2  0.143   0.130 N  0.570      SignalP-noTM
AIA75343.1              0.113  33  0.107  52  0.153   1  0.072   0.094 N  0.510      SignalP-TM
AIA75344.1              0.447  31  0.588  31  0.918  15  0.803   0.689 Y  0.570      SignalP-noTM
AIA75345.1              0.126  52  0.137  11  0.244   4  0.191   0.157 N  0.510      SignalP-TM
AIA75346.1              0.111  53  0.136  11  0.245   1  0.179   0.156 N  0.570      SignalP-noTM
AIA75347.1              0.157  22  0.163  22  0.211  13  0.145   0.154 N  0.570      SignalP-noTM
AIA75348.1              0.122  55  0.101  70  0.133   3  0.083   0.093 N  0.570      SignalP-noTM
AIA75349.1              0.128  48  0.140  48  0.254  45  0.116   0.128 N  0.570      SignalP-noTM
AIA75350.1              0.673  25  0.677  25  0.824  20  0.683   0.680 Y  0.570      SignalP-noTM
AIA75351.1              0.108  20  0.140  11  0.329   1  0.183   0.156 N  0.510      SignalP-TM
AIA75352.1              0.155  32  0.106  11  0.175   1  0.107   0.106 N  0.510      SignalP-TM
AIA75353.1              0.199  27  0.174  27  0.352   1  0.167   0.171 N  0.570      SignalP-noTM
AIA75354.1              0.101  14  0.119  14  0.165   9  0.138   0.128 N  0.570      SignalP-noTM
AIA75355.1              0.106  21  0.127  11  0.205   2  0.161   0.143 N  0.570      SignalP-noTM
AIA75356.1              0.117  27  0.118  27  0.201   1  0.109   0.115 N  0.510      SignalP-TM
AIA75357.1              0.234  31  0.183  31  0.209   1  0.154   0.172 N  0.510      SignalP-TM
AIA75358.1              0.166  34  0.178  34  0.301  32  0.170   0.175 N  0.510      SignalP-TM
AIA75359.1              0.117  55  0.100  55  0.106  10  0.079   0.090 N  0.570      SignalP-noTM
AIA75360.1              0.580  27  0.649  27  0.916  17  0.782   0.711 Y  0.570      SignalP-noTM
AIA75361.1              0.742  35  0.795  35  0.944  21  0.778   0.787 Y  0.570      SignalP-noTM
AIA75362.1              0.265  40  0.190  40  0.274  39  0.101   0.148 N  0.570      SignalP-noTM
AIA75363.1              0.107  48  0.098  70  0.165   1  0.086   0.092 N  0.570      SignalP-noTM
AIA75364.1              0.131  19  0.142  19  0.236   5  0.172   0.156 N  0.570      SignalP-noTM
AIA75365.1              0.105  53  0.106  41  0.137   2  0.110   0.108 N  0.570      SignalP-noTM
AIA75366.1              0.110  42  0.110  42  0.141  40  0.100   0.105 N  0.570      SignalP-noTM
AIA75367.1              0.106  19  0.103  19  0.132  10  0.093   0.099 N  0.570      SignalP-noTM
AIA75368.1              0.197  30  0.126  30  0.110  29  0.071   0.100 N  0.570      SignalP-noTM
AIA75369.1              0.813  31  0.800  31  0.958  15  0.836   0.817 Y  0.570      SignalP-noTM
AIA75370.1              0.483  23  0.657  23  0.940   6  0.900   0.771 Y  0.570      SignalP-noTM
AIA75371.1              0.132  15  0.196  15  0.365  10  0.300   0.235 N  0.510      SignalP-TM
AIA75372.1              0.117  23  0.132  11  0.213   1  0.174   0.152 N  0.570      SignalP-noTM
AIA75373.1              0.112  36  0.118  11  0.184   3  0.138   0.125 N  0.510      SignalP-TM
AIA75374.1              0.157  45  0.106  45  0.123  13  0.083   0.096 N  0.570      SignalP-noTM
AIA75375.1              0.110  27  0.108  11  0.177   2  0.115   0.111 N  0.570      SignalP-noTM
AIA75376.1              0.110  59  0.125  11  0.197   4  0.155   0.139 N  0.570      SignalP-noTM
AIA75377.1              0.135  27  0.235  27  0.499   9  0.400   0.296 N  0.510      SignalP-TM
AIA75378.1              0.118  20  0.098  39  0.109  35  0.077   0.088 N  0.570      SignalP-noTM
AIA75379.1              0.123  40  0.137  12  0.243   7  0.195   0.159 N  0.510      SignalP-TM
AIA75380.1              0.199  28  0.229  28  0.404  26  0.217   0.224 N  0.510      SignalP-TM
AIA75381.1              0.151  50  0.132  50  0.215  11  0.108   0.123 N  0.510      SignalP-TM
AIA75382.1              0.108  40  0.107  26  0.141  23  0.108   0.107 N  0.510      SignalP-TM
AIA75383.1              0.142  10  0.160  31  0.341   2  0.193   0.175 N  0.570      SignalP-noTM
AIA75384.1              0.245  20  0.355  20  0.681  19  0.503   0.409 N  0.510      SignalP-TM
AIA75385.1              0.102  67  0.158  19  0.345  15  0.243   0.198 N  0.570      SignalP-noTM
AIA75386.1              0.190  31  0.151  31  0.263  29  0.143   0.147 N  0.570      SignalP-noTM
AIA75387.1              0.280  21  0.321  21  0.429  19  0.366   0.338 N  0.510      SignalP-TM
AIA75388.1              0.111  51  0.103  24  0.123  21  0.090   0.097 N  0.570      SignalP-noTM
AIA75389.1              0.173  57  0.157  11  0.295   2  0.260   0.195 N  0.510      SignalP-TM
AIA75390.1              0.115  47  0.111  70  0.173  69  0.082   0.101 N  0.510      SignalP-TM
AIA75391.1              0.135  51  0.146  11  0.298   1  0.207   0.175 N  0.570      SignalP-noTM
AIA75392.1              0.105  18  0.112  26  0.146  21  0.119   0.116 N  0.570      SignalP-noTM
AIA75393.1              0.129  33  0.111  33  0.145   2  0.100   0.106 N  0.570      SignalP-noTM
AIA75394.1              0.182  62  0.142  62  0.124  34  0.095   0.120 N  0.570      SignalP-noTM
AIA75395.1              0.151  20  0.132  20  0.139  22  0.109   0.121 N  0.570      SignalP-noTM
AIA75396.1              0.149  25  0.117  25  0.115  23  0.084   0.101 N  0.570      SignalP-noTM
AIA75397.1              0.156  31  0.131  31  0.198   1  0.123   0.127 N  0.570      SignalP-noTM
AIA75398.1              0.123  70  0.161  16  0.311  16  0.263   0.199 N  0.510      SignalP-TM
AIA75399.1              0.125  24  0.128  30  0.205  42  0.119   0.124 N  0.570      SignalP-noTM
AIA75400.1              0.179  21  0.144  21  0.174   2  0.121   0.133 N  0.570      SignalP-noTM
AIA75401.1              0.113  30  0.097  62  0.099  50  0.079   0.088 N  0.570      SignalP-noTM
AIA75402.1              0.109  58  0.110  38  0.136  29  0.098   0.104 N  0.570      SignalP-noTM
AIA75403.1              0.133  37  0.140  37  0.231   9  0.150   0.145 N  0.570      SignalP-noTM
AIA75404.1              0.544  31  0.366  31  0.463  22  0.237   0.305 N  0.570      SignalP-noTM
AIA75405.1              0.109  52  0.119  12  0.160   4  0.146   0.129 N  0.510      SignalP-TM
AIA75406.1              0.463  37  0.492  37  0.683  28  0.320   0.412 N  0.570      SignalP-noTM
AIA75407.1              0.303  25  0.466  25  0.868  19  0.764   0.606 Y  0.570      SignalP-noTM
AIA75408.1              0.151  43  0.114  43  0.127  42  0.087   0.101 N  0.570      SignalP-noTM
AIA75409.1              0.109  38  0.099  70  0.108  69  0.083   0.092 N  0.570      SignalP-noTM
AIA75410.1              0.387  34  0.318  34  0.411  17  0.258   0.295 N  0.510      SignalP-TM
AIA75411.1              0.496  26  0.654  26  0.941  14  0.855   0.748 Y  0.570      SignalP-noTM
AIA75412.1              0.118  29  0.122  29  0.173  24  0.131   0.125 N  0.510      SignalP-TM
AIA75413.1              0.106  39  0.158  11  0.296   2  0.256   0.194 N  0.510      SignalP-TM
AIA75414.1              0.110  49  0.110  49  0.191  48  0.094   0.102 N  0.570      SignalP-noTM
AIA75415.1              0.126  31  0.111  31  0.129  12  0.092   0.102 N  0.570      SignalP-noTM
AIA75416.1              0.134  48  0.122  17  0.169  10  0.144   0.133 N  0.570      SignalP-noTM
AIA75417.1              0.109  30  0.101  43  0.137  37  0.086   0.096 N  0.510      SignalP-TM
AIA75418.1              0.129  66  0.149  43  0.299  40  0.115   0.133 N  0.570      SignalP-noTM
AIA75419.1              0.130  23  0.099  23  0.151   1  0.080   0.092 N  0.510      SignalP-TM
AIA75420.1              0.155  32  0.135  32  0.261   1  0.145   0.140 N  0.570      SignalP-noTM
AIA75421.1              0.317  34  0.350  34  0.577  12  0.428   0.378 N  0.510      SignalP-TM
AIA75422.1              0.201  61  0.146  11  0.311   5  0.224   0.175 N  0.510      SignalP-TM
AIA75423.1              0.155  62  0.134  11  0.272   5  0.193   0.162 N  0.570      SignalP-noTM
AIA75424.1              0.299  41  0.180  41  0.169   9  0.122   0.153 N  0.570      SignalP-noTM
AIA75425.1              0.657  32  0.347  32  0.375  31  0.154   0.276 N  0.510      SignalP-TM
AIA75426.1              0.135  40  0.207  11  0.509   6  0.461   0.301 N  0.510      SignalP-TM
AIA75427.1              0.468  23  0.560  23  0.882   1  0.726   0.638 Y  0.570      SignalP-noTM
AIA75428.1              0.167  65  0.123  65  0.115  20  0.089   0.107 N  0.570      SignalP-noTM
AIA75429.1              0.136  20  0.120  20  0.138  18  0.109   0.114 N  0.570      SignalP-noTM
AIA75430.1              0.171  21  0.152  21  0.188  13  0.119   0.140 N  0.510      SignalP-TM
AIA75431.1              0.409  22  0.603  22  0.951   6  0.908   0.746 Y  0.570      SignalP-noTM
AIA75432.1              0.112  13  0.101  70  0.106  61  0.082   0.092 N  0.570      SignalP-noTM
AIA75433.1              0.104  28  0.116  48  0.149  39  0.107   0.112 N  0.570      SignalP-noTM
AIA75434.1              0.121  22  0.104  70  0.117  66  0.086   0.096 N  0.570      SignalP-noTM
AIA75435.1              0.152  21  0.131  21  0.189  20  0.111   0.122 N  0.570      SignalP-noTM
AIA75436.1              0.123  15  0.177  31  0.473  26  0.240   0.206 N  0.570      SignalP-noTM
AIA75437.1              0.174  33  0.133  33  0.243  39  0.092   0.114 N  0.570      SignalP-noTM
AIA75438.1              0.110  25  0.147  11  0.327   1  0.203   0.173 N  0.570      SignalP-noTM
AIA75439.1              0.234  38  0.142  38  0.228   1  0.120   0.132 N  0.570      SignalP-noTM
AIA75440.1              0.131  35  0.147  20  0.214  19  0.173   0.159 N  0.570      SignalP-noTM
AIA75441.1              0.134  15  0.192  19  0.456  17  0.289   0.237 N  0.570      SignalP-noTM
AIA75442.1              0.205  41  0.203  41  0.265  37  0.157   0.181 N  0.570      SignalP-noTM
AIA75443.1              0.105  24  0.106  22  0.136  11  0.099   0.103 N  0.570      SignalP-noTM
AIA75444.1              0.120  25  0.202  11  0.486   2  0.412   0.301 N  0.570      SignalP-noTM
AIA75445.1              0.187  28  0.133  28  0.216   2  0.121   0.127 N  0.570      SignalP-noTM
AIA75446.1              0.128  30  0.182  14  0.412   8  0.334   0.238 N  0.510      SignalP-TM
AIA75447.1              0.756  31  0.792  31  0.937  15  0.853   0.821 Y  0.570      SignalP-noTM
AIA75448.1              0.108  29  0.108  21  0.150   9  0.104   0.106 N  0.570      SignalP-noTM
AIA75449.1              0.111  53  0.115  11  0.177   1  0.133   0.123 N  0.570      SignalP-noTM
AIA75450.1              0.179  30  0.147  21  0.232   1  0.143   0.145 N  0.570      SignalP-noTM
AIA75451.1              0.119  28  0.113  45  0.131  43  0.097   0.106 N  0.570      SignalP-noTM
AIA75452.1              0.102  32  0.099  62  0.107  20  0.088   0.093 N  0.570      SignalP-noTM
AIA75453.1              0.133  61  0.135  14  0.241   5  0.184   0.158 N  0.570      SignalP-noTM
AIA75454.1              0.101  28  0.150  11  0.285   5  0.233   0.189 N  0.570      SignalP-noTM
AIA75455.1              0.200  53  0.158  53  0.253  52  0.114   0.137 N  0.570      SignalP-noTM
AIA75456.1              0.129  29  0.220  21  0.496  14  0.364   0.287 N  0.570      SignalP-noTM
AIA75457.1              0.136  32  0.103  32  0.111  58  0.076   0.090 N  0.570      SignalP-noTM
AIA75458.1              0.113  52  0.115  12  0.188  11  0.134   0.124 N  0.570      SignalP-noTM
AIA75459.1              0.125  65  0.173  11  0.467   3  0.285   0.215 N  0.510      SignalP-TM
AIA75460.1              0.156  34  0.121  34  0.121   2  0.088   0.105 N  0.570      SignalP-noTM
AIA75461.1              0.139  45  0.129  45  0.141  43  0.096   0.113 N  0.570      SignalP-noTM
AIA75462.1              0.103  52  0.108  23  0.149  14  0.106   0.107 N  0.570      SignalP-noTM
AIA75463.1              0.111  46  0.106  17  0.150  20  0.104   0.105 N  0.570      SignalP-noTM
AIA75464.1              0.108  38  0.101  11  0.134   1  0.102   0.102 N  0.510      SignalP-TM
AIA75465.1              0.120  38  0.103  69  0.112  57  0.081   0.092 N  0.570      SignalP-noTM
AIA75466.1              0.103  15  0.102  67  0.111  70  0.083   0.093 N  0.570      SignalP-noTM
AIA75467.1              0.137  51  0.139  51  0.229  48  0.117   0.129 N  0.570      SignalP-noTM
AIA75468.1              0.103  41  0.115  41  0.146  38  0.098   0.107 N  0.570      SignalP-noTM
AIA75469.1              0.142  26  0.138  26  0.222   5  0.147   0.141 N  0.510      SignalP-TM
AIA75470.1              0.297  30  0.285  30  0.443  24  0.270   0.280 N  0.510      SignalP-TM
AIA75471.1              0.115  50  0.121  14  0.186   6  0.144   0.132 N  0.570      SignalP-noTM
AIA75472.1              0.106  29  0.121  11  0.206   6  0.150   0.135 N  0.570      SignalP-noTM
AIA75473.1              0.150  42  0.123  17  0.220  13  0.134   0.128 N  0.570      SignalP-noTM
AIA75474.1              0.172  45  0.147  45  0.234   1  0.152   0.149 N  0.510      SignalP-TM
AIA75475.1              0.341  37  0.496  37  0.968  22  0.720   0.601 Y  0.570      SignalP-noTM
AIA75476.1              0.130  26  0.125  26  0.171   7  0.117   0.122 N  0.570      SignalP-noTM
AIA75477.1              0.121  21  0.140  28  0.257   7  0.176   0.153 N  0.510      SignalP-TM
AIA75478.1              0.108  42  0.107  25  0.137   2  0.110   0.109 N  0.570      SignalP-noTM
AIA75479.1              0.212  34  0.184  34  0.352   1  0.199   0.191 N  0.570      SignalP-noTM
AIA75480.1              0.166  23  0.174  23  0.250  22  0.186   0.180 N  0.570      SignalP-noTM
AIA75481.1              0.170  39  0.212  11  0.567   2  0.466   0.306 N  0.510      SignalP-TM
AIA75482.1              0.142  32  0.112  32  0.138   3  0.088   0.101 N  0.570      SignalP-noTM
AIA75483.1              0.116  21  0.105  50  0.138  46  0.096   0.101 N  0.570      SignalP-noTM
AIA75484.1              0.248  25  0.166  25  0.185   1  0.124   0.146 N  0.570      SignalP-noTM
AIA75485.1              0.103  32  0.097  45  0.124   3  0.087   0.092 N  0.570      SignalP-noTM
AIA75486.1              0.101  64  0.124  18  0.187   8  0.143   0.133 N  0.570      SignalP-noTM
AIA75487.1              0.165  48  0.118  48  0.105  59  0.084   0.102 N  0.570      SignalP-noTM
AIA75488.1              0.196  31  0.275  31  0.575  23  0.291   0.281 N  0.510      SignalP-TM
AIA75489.1              0.217  26  0.228  14  0.590  10  0.515   0.334 N  0.510      SignalP-TM
AIA75490.1              0.111  33  0.129  11  0.260   4  0.176   0.151 N  0.570      SignalP-noTM
AIA75491.1              0.109  36  0.107  63  0.135   2  0.105   0.106 N  0.570      SignalP-noTM
AIA75492.1              0.124  26  0.118  11  0.252   1  0.122   0.120 N  0.570      SignalP-noTM
AIA75493.1              0.162  56  0.128  56  0.119  55  0.095   0.112 N  0.570      SignalP-noTM
AIA75494.1              0.115  43  0.138  43  0.256  29  0.137   0.138 N  0.570      SignalP-noTM
AIA75495.1              0.762  27  0.826  27  0.969  10  0.910   0.866 Y  0.570      SignalP-noTM
AIA75496.1              0.254  27  0.161  27  0.153   2  0.101   0.133 N  0.570      SignalP-noTM
AIA75497.1              0.146  22  0.159  22  0.280  20  0.188   0.172 N  0.570      SignalP-noTM
AIA75498.1              0.128  39  0.109  39  0.115  10  0.090   0.100 N  0.570      SignalP-noTM
AIA75499.1              0.106  32  0.111  18  0.167   9  0.115   0.113 N  0.570      SignalP-noTM
AIA75500.1              0.123  17  0.121  17  0.157   5  0.118   0.120 N  0.570      SignalP-noTM
AIA75501.1              0.130  69  0.150  11  0.302   5  0.223   0.184 N  0.570      SignalP-noTM
AIA75502.1              0.282  37  0.500  37  0.946  29  0.808   0.644 Y  0.570      SignalP-noTM
AIA75503.1              0.215  24  0.208  24  0.400   6  0.262   0.228 N  0.510      SignalP-TM
AIA75504.1              0.143  45  0.167  17  0.317  10  0.215   0.189 N  0.570      SignalP-noTM
AIA75505.1              0.101  30  0.107  67  0.125   2  0.100   0.104 N  0.570      SignalP-noTM
AIA75506.1              0.121  27  0.131  11  0.245   1  0.163   0.146 N  0.570      SignalP-noTM
AIA75507.1              0.149  32  0.143  11  0.295   2  0.201   0.170 N  0.570      SignalP-noTM
AIA75508.1              0.136  62  0.120  51  0.250  45  0.101   0.113 N  0.510      SignalP-TM
AIA75509.1              0.103  66  0.105  66  0.116  53  0.091   0.098 N  0.570      SignalP-noTM
AIA75510.1              0.115  56  0.111  56  0.137   1  0.095   0.104 N  0.570      SignalP-noTM
AIA75511.1              0.477  26  0.567  26  0.908  19  0.767   0.661 Y  0.570      SignalP-noTM
AIA75512.1              0.120  33  0.109  11  0.155   1  0.116   0.112 N  0.570      SignalP-noTM
AIA75513.1              0.184  51  0.166  51  0.268  47  0.110   0.145 N  0.510      SignalP-TM
AIA75514.1              0.116  37  0.181  11  0.437   2  0.332   0.237 N  0.510      SignalP-TM
AIA75515.1              0.122  33  0.114  33  0.133  31  0.088   0.102 N  0.570      SignalP-noTM
AIA75516.1              0.830  21  0.829  21  0.934  18  0.849   0.839 Y  0.570      SignalP-noTM
AIA75517.1              0.145  29  0.146  37  0.256  28  0.138   0.143 N  0.510      SignalP-TM
AIA75518.1              0.830  24  0.890  24  0.985  14  0.954   0.920 Y  0.570      SignalP-noTM
AIA75519.1              0.330  22  0.362  22  0.582  17  0.431   0.395 N  0.570      SignalP-noTM
AIA75520.1              0.101  15  0.136  11  0.269   4  0.199   0.159 N  0.510      SignalP-TM
AIA75521.1              0.153  25  0.127  25  0.162   7  0.115   0.122 N  0.510      SignalP-TM
AIA75522.1              0.117  38  0.108  50  0.130  45  0.095   0.102 N  0.570      SignalP-noTM
AIA75523.1              0.491  23  0.586  23  0.836  20  0.695   0.637 Y  0.570      SignalP-noTM
AIA75524.1              0.523  30  0.460  30  0.553  24  0.333   0.413 N  0.510      SignalP-TM
AIA75525.1              0.168  24  0.165  24  0.235  17  0.154   0.160 N  0.570      SignalP-noTM
AIA75526.1              0.135  66  0.110  66  0.123  32  0.087   0.100 N  0.570      SignalP-noTM
AIA75527.1              0.146  23  0.173  23  0.425  18  0.221   0.196 N  0.570      SignalP-noTM
AIA75528.1              0.101   3  0.108  55  0.124  46  0.101   0.105 N  0.570      SignalP-noTM
AIA75529.1              0.719  29  0.735  29  0.882  19  0.756   0.745 Y  0.570      SignalP-noTM
AIA75530.1              0.182  56  0.137  56  0.262   1  0.117   0.127 N  0.570      SignalP-noTM
AIA75531.1              0.289  21  0.521  21  0.969  19  0.936   0.716 Y  0.570      SignalP-noTM
AIA75532.1              0.144  29  0.146  29  0.204  24  0.132   0.141 N  0.510      SignalP-TM
AIA75533.1              0.110  29  0.102  59  0.107  53  0.081   0.092 N  0.570      SignalP-noTM
AIA75534.1              0.113  18  0.108  11  0.148   1  0.111   0.109 N  0.570      SignalP-noTM
AIA75535.1              0.317  38  0.205  38  0.296   5  0.150   0.185 N  0.510      SignalP-TM
AIA75536.1              0.115  46  0.118  11  0.167   7  0.146   0.129 N  0.510      SignalP-TM
AIA75537.1              0.661  36  0.588  36  0.953  17  0.742   0.661 Y  0.570      SignalP-noTM
AIA75538.1              0.136  22  0.119  22  0.210   1  0.120   0.120 N  0.570      SignalP-noTM
AIA75539.1              0.203  20  0.190  20  0.398   1  0.225   0.206 N  0.570      SignalP-noTM
AIA75540.1              0.124  28  0.106  28  0.123   3  0.090   0.099 N  0.570      SignalP-noTM
AIA75541.1              0.471  23  0.533  23  0.819  20  0.560   0.545 N  0.570      SignalP-noTM
AIA75542.1              0.111  65  0.115  21  0.164  12  0.127   0.121 N  0.570      SignalP-noTM
AIA75543.1              0.133  53  0.122  23  0.171   4  0.129   0.125 N  0.570      SignalP-noTM
AIA75544.1              0.112  49  0.106  11  0.198   1  0.100   0.103 N  0.570      SignalP-noTM
AIA75545.1              0.137  66  0.126  12  0.187   6  0.161   0.142 N  0.570      SignalP-noTM
AIA75546.1              0.142  27  0.106  27  0.111  50  0.074   0.091 N  0.570      SignalP-noTM
AIA75547.1              0.120  37  0.146  37  0.280  36  0.156   0.150 N  0.510      SignalP-TM
AIA75548.1              0.102  20  0.110  51  0.143  40  0.084   0.098 N  0.570      SignalP-noTM
AIA75549.1              0.891  32  0.920  32  0.974  21  0.874   0.898 Y  0.570      SignalP-noTM
AIA75550.1              0.183  35  0.125  35  0.140   4  0.096   0.114 N  0.510      SignalP-TM
AIA75551.1              0.150  40  0.132  40  0.175  37  0.102   0.118 N  0.570      SignalP-noTM
AIA75552.1              0.141  24  0.156  24  0.279  11  0.192   0.173 N  0.570      SignalP-noTM
AIA75553.1              0.109  53  0.112  51  0.167  49  0.097   0.105 N  0.570      SignalP-noTM
AIA75554.1              0.120  22  0.145  11  0.316   4  0.212   0.177 N  0.570      SignalP-noTM
AIA75555.1              0.110  20  0.123  20  0.238  10  0.122   0.123 N  0.570      SignalP-noTM
AIA75556.1              0.129  37  0.158  11  0.380   1  0.234   0.194 N  0.570      SignalP-noTM
AIA75557.1              0.129  64  0.121  11  0.187   5  0.147   0.133 N  0.570      SignalP-noTM
AIA75558.1              0.141  48  0.118  48  0.240   1  0.091   0.105 N  0.570      SignalP-noTM
AIA75559.1              0.113  40  0.142  14  0.248  12  0.198   0.168 N  0.570      SignalP-noTM
AIA75560.1              0.879  27  0.910  27  0.978  19  0.938   0.923 Y  0.570      SignalP-noTM
AIA75561.1              0.164  24  0.158  24  0.200  18  0.142   0.151 N  0.570      SignalP-noTM
AIA75562.1              0.157  26  0.140  26  0.237  24  0.122   0.133 N  0.510      SignalP-TM
AIA75563.1              0.441  25  0.228  25  0.169  23  0.111   0.185 N  0.510      SignalP-TM
AIA75564.1              0.183  39  0.129  39  0.120  59  0.089   0.111 N  0.570      SignalP-noTM
AIA75565.1              0.130  38  0.129  38  0.196  34  0.113   0.122 N  0.570      SignalP-noTM
AIA75566.1              0.110  63  0.106  38  0.158   2  0.093   0.101 N  0.510      SignalP-TM
AIA75567.1              0.162  22  0.147  22  0.196  21  0.136   0.143 N  0.510      SignalP-TM
AIA75568.1              0.190  35  0.198  35  0.328  32  0.148   0.179 N  0.510      SignalP-TM
AIA75569.1              0.117  21  0.120  11  0.204   2  0.138   0.128 N  0.570      SignalP-noTM
AIA75570.1              0.116  21  0.103  42  0.120   2  0.088   0.096 N  0.570      SignalP-noTM
AIA75571.1              0.114  19  0.111  19  0.182   1  0.109   0.110 N  0.570      SignalP-noTM
AIA75572.1              0.154  49  0.142  49  0.187   4  0.130   0.136 N  0.570      SignalP-noTM
AIA75573.1              0.123  67  0.164  11  0.379   1  0.252   0.205 N  0.570      SignalP-noTM
AIA75574.1              0.101  39  0.104  68  0.120  64  0.090   0.097 N  0.570      SignalP-noTM
AIA75575.1              0.141  26  0.123  26  0.173   1  0.111   0.117 N  0.570      SignalP-noTM
AIA75576.1              0.160  29  0.137  18  0.228   1  0.134   0.136 N  0.570      SignalP-noTM
AIA75577.1              0.127  58  0.106  58  0.116  34  0.089   0.098 N  0.570      SignalP-noTM
AIA75578.1              0.140  25  0.103  25  0.131   1  0.086   0.095 N  0.570      SignalP-noTM
AIA75579.1              0.121  64  0.106  25  0.151  16  0.097   0.102 N  0.570      SignalP-noTM
AIA75580.1              0.109  42  0.100  67  0.113  58  0.084   0.093 N  0.570      SignalP-noTM
AIA75581.1              0.159  31  0.118  55  0.238  45  0.078   0.103 N  0.510      SignalP-TM
AIA75582.1              0.125  26  0.128  11  0.209   6  0.170   0.148 N  0.570      SignalP-noTM
AIA75583.1              0.132  52  0.144  52  0.269  50  0.102   0.124 N  0.570      SignalP-noTM
AIA75584.1              0.112  29  0.103  45  0.124  43  0.083   0.094 N  0.570      SignalP-noTM
AIA75585.1              0.280  18  0.177  18  0.152  17  0.107   0.144 N  0.570      SignalP-noTM
AIA75586.1              0.390  34  0.583  34  0.924  29  0.679   0.628 Y  0.570      SignalP-noTM
AIA75587.1              0.198  35  0.132  35  0.149  34  0.072   0.104 N  0.570      SignalP-noTM
AIA75588.1              0.137  38  0.152  38  0.258  27  0.127   0.140 N  0.570      SignalP-noTM
AIA75589.1              0.203  18  0.156  18  0.177  16  0.123   0.141 N  0.570      SignalP-noTM
AIA75590.1              0.207  35  0.240  26  0.502  19  0.345   0.279 N  0.510      SignalP-TM
AIA75591.1              0.202  32  0.171  32  0.182  20  0.140   0.159 N  0.510      SignalP-TM
AIA75592.1              0.733  24  0.678  24  0.884   3  0.727   0.701 Y  0.570      SignalP-noTM
AIA75593.1              0.308  30  0.256  30  0.474   3  0.221   0.243 N  0.510      SignalP-TM
AIA75594.1              0.111  56  0.133  25  0.227  20  0.150   0.139 N  0.510      SignalP-TM
AIA75595.1              0.112  62  0.108  27  0.136  20  0.107   0.107 N  0.570      SignalP-noTM
AIA75596.1              0.152  28  0.149  28  0.258   1  0.175   0.162 N  0.570      SignalP-noTM
AIA75597.1              0.171  33  0.118  33  0.162   1  0.092   0.108 N  0.510      SignalP-TM
AIA75598.1              0.112  48  0.157  43  0.343  39  0.137   0.148 N  0.570      SignalP-noTM
AIA75599.1              0.104  59  0.150  11  0.310   1  0.221   0.184 N  0.570      SignalP-noTM
AIA75600.1              0.216  21  0.215  21  0.286  12  0.209   0.212 N  0.570      SignalP-noTM
AIA75601.1              0.159  42  0.137  42  0.187  36  0.096   0.122 N  0.510      SignalP-TM
AIA75602.1              0.138  52  0.117  52  0.122  50  0.083   0.101 N  0.570      SignalP-noTM
AIA75603.1              0.117  20  0.225  14  0.552   8  0.497   0.353 N  0.570      SignalP-noTM
AIA75604.1              0.167  27  0.201  12  0.437   5  0.366   0.262 N  0.510      SignalP-TM
AIA75605.1              0.170  29  0.229  29  0.461  28  0.268   0.247 N  0.570      SignalP-noTM
AIA75606.1              0.111  55  0.139  11  0.291   3  0.188   0.162 N  0.570      SignalP-noTM
AIA75607.1              0.112  28  0.150  11  0.314   1  0.222   0.184 N  0.570      SignalP-noTM
AIA75608.1              0.444  46  0.246  20  0.563   3  0.444   0.339 N  0.570      SignalP-noTM
AIA75609.1              0.232  27  0.149  27  0.148  25  0.087   0.120 N  0.570      SignalP-noTM
AIA75610.1              0.180  24  0.133  24  0.214   2  0.108   0.121 N  0.570      SignalP-noTM
AIA75611.1              0.111  35  0.119  22  0.153  21  0.106   0.113 N  0.570      SignalP-noTM
AIA75612.1              0.112  36  0.115  36  0.141  31  0.095   0.106 N  0.570      SignalP-noTM
AIA75613.1              0.155  46  0.148  46  0.222  44  0.114   0.132 N  0.570      SignalP-noTM
AIA75614.1              0.200  28  0.315  18  0.788  15  0.730   0.510 N  0.570      SignalP-noTM
AIA75615.1              0.408  35  0.397  35  0.538  28  0.281   0.354 N  0.510      SignalP-TM
AIA75616.1              0.112  24  0.114  11  0.168   1  0.126   0.119 N  0.570      SignalP-noTM
AIA75617.1              0.103  37  0.103  65  0.112  61  0.081   0.092 N  0.570      SignalP-noTM
AIA75618.1              0.126  48  0.107  48  0.128   4  0.091   0.099 N  0.570      SignalP-noTM
AIA75619.1              0.285  28  0.433  23  0.844  18  0.763   0.588 Y  0.570      SignalP-noTM
AIA75620.1              0.178  55  0.139  55  0.251  37  0.132   0.135 N  0.570      SignalP-noTM
AIA75621.1              0.130  19  0.105  36  0.150  48  0.089   0.097 N  0.570      SignalP-noTM
AIA75622.1              0.211  28  0.187  28  0.240   6  0.179   0.183 N  0.570      SignalP-noTM
AIA75623.1              0.377  34  0.237  34  0.464   1  0.241   0.239 N  0.570      SignalP-noTM
AIA75624.1              0.132  40  0.142  11  0.304   2  0.193   0.166 N  0.570      SignalP-noTM
AIA75625.1              0.165  56  0.122  22  0.168   5  0.143   0.132 N  0.570      SignalP-noTM
AIA75626.1              0.136  28  0.107  28  0.115  65  0.079   0.094 N  0.570      SignalP-noTM
AIA75627.1              0.121  20  0.110  28  0.154  24  0.104   0.108 N  0.510      SignalP-TM
AIA75628.1              0.107  54  0.152  11  0.299   2  0.242   0.195 N  0.570      SignalP-noTM
AIA75629.1              0.131  38  0.108  11  0.143   1  0.117   0.111 N  0.510      SignalP-TM
AIA75630.1              0.120  53  0.106  20  0.135  10  0.105   0.106 N  0.570      SignalP-noTM
AIA75631.1              0.159  32  0.142  32  0.185  19  0.133   0.138 N  0.570      SignalP-noTM
AIA75632.1              0.123  45  0.143  11  0.282   3  0.208   0.174 N  0.570      SignalP-noTM
AIA75633.1              0.111  21  0.109  31  0.130  24  0.109   0.109 N  0.570      SignalP-noTM
AIA75634.1              0.435  23  0.631  23  0.950  19  0.922   0.768 Y  0.570      SignalP-noTM
AIA75635.1              0.134  12  0.109  44  0.131  36  0.092   0.101 N  0.570      SignalP-noTM
AIA75636.1              0.362  28  0.309  28  0.400  25  0.273   0.292 N  0.570      SignalP-noTM
AIA75637.1              0.113  70  0.103  70  0.114  12  0.096   0.100 N  0.570      SignalP-noTM
AIA75638.1              0.217  32  0.148  32  0.140   7  0.102   0.126 N  0.570      SignalP-noTM
AIA75639.1              0.150  34  0.125  34  0.180  44  0.103   0.115 N  0.570      SignalP-noTM
AIA75640.1              0.108  22  0.114  11  0.199   1  0.119   0.116 N  0.570      SignalP-noTM
AIA75641.1              0.126  36  0.103  36  0.107  55  0.077   0.091 N  0.570      SignalP-noTM
AIA75642.1              0.168  37  0.169  11  0.363   5  0.300   0.218 N  0.510      SignalP-TM
AIA75643.1              0.123  19  0.106  42  0.124  33  0.092   0.099 N  0.570      SignalP-noTM
AIA75644.1              0.112  45  0.133  11  0.263   2  0.182   0.156 N  0.570      SignalP-noTM
AIA75645.1              0.147  32  0.133  12  0.203   1  0.174   0.152 N  0.570      SignalP-noTM
AIA75646.1              0.104  25  0.106  39  0.127  35  0.098   0.102 N  0.570      SignalP-noTM
AIA75647.1              0.125  21  0.137  57  0.207  43  0.140   0.138 N  0.570      SignalP-noTM
AIA75648.1              0.605  28  0.661  28  0.904  10  0.803   0.728 Y  0.570      SignalP-noTM
AIA75649.1              0.188  24  0.157  24  0.202  25  0.119   0.143 N  0.510      SignalP-TM
AIA75650.1              0.112  26  0.101  26  0.110  68  0.082   0.092 N  0.570      SignalP-noTM
AIA75651.1              0.111  52  0.100  52  0.128   2  0.090   0.095 N  0.570      SignalP-noTM
AIA75652.1              0.125  46  0.112  46  0.123   1  0.084   0.099 N  0.570      SignalP-noTM
AIA75653.1              0.127  32  0.136  32  0.218   1  0.117   0.129 N  0.510      SignalP-TM
AIA75654.1              0.161  47  0.141  33  0.247  27  0.182   0.160 N  0.570      SignalP-noTM
AIA75655.1              0.101  30  0.112  30  0.132  16  0.112   0.112 N  0.570      SignalP-noTM
AIA75656.1              0.161  24  0.140  24  0.177  18  0.124   0.134 N  0.510      SignalP-TM
AIA75657.1              0.108  16  0.101  54  0.134  47  0.091   0.096 N  0.570      SignalP-noTM
AIA75658.1              0.114  19  0.133  35  0.281  28  0.103   0.119 N  0.570      SignalP-noTM
AIA75659.1              0.121  34  0.106  62  0.120  57  0.087   0.097 N  0.570      SignalP-noTM
AIA75660.1              0.102  35  0.111  65  0.139  24  0.108   0.110 N  0.570      SignalP-noTM
AIA75661.1              0.175  22  0.132  22  0.273  21  0.094   0.114 N  0.570      SignalP-noTM
AIA75662.1              0.153  30  0.178  30  0.376  26  0.175   0.177 N  0.510      SignalP-TM
AIA75663.1              0.143  42  0.173  26  0.367  22  0.267   0.208 N  0.510      SignalP-TM
AIA75664.1              0.139  37  0.198  37  0.446  35  0.208   0.202 N  0.510      SignalP-TM
AIA75665.1              0.103  61  0.102  69  0.137  64  0.071   0.091 N  0.510      SignalP-TM
AIA75666.1              0.202  48  0.276  39  0.610  35  0.226   0.257 N  0.510      SignalP-TM
AIA75667.1              0.438  29  0.382  29  0.624  26  0.263   0.326 N  0.570      SignalP-noTM
AIA75668.1              0.142  43  0.161  31  0.407  26  0.229   0.193 N  0.570      SignalP-noTM
AIA75669.1              0.122   9  0.115  18  0.166  11  0.125   0.120 N  0.570      SignalP-noTM
AIA75670.1              0.261  35  0.287  35  0.485  33  0.289   0.288 N  0.510      SignalP-TM
AIA75671.1              0.116  57  0.125  46  0.194  40  0.099   0.116 N  0.510      SignalP-TM
AIA75672.1              0.104  31  0.107  42  0.125  33  0.098   0.103 N  0.570      SignalP-noTM
AIA75673.1              0.212  21  0.161  21  0.212  30  0.138   0.152 N  0.510      SignalP-TM
AIA75674.1              0.120  28  0.119  11  0.190   2  0.138   0.128 N  0.570      SignalP-noTM
AIA75675.1              0.149  36  0.127  36  0.161  28  0.111   0.119 N  0.570      SignalP-noTM
AIA75676.1              0.122  42  0.153  11  0.343   1  0.228   0.188 N  0.570      SignalP-noTM
AIA75677.1              0.170  18  0.208  18  0.371  16  0.252   0.229 N  0.570      SignalP-noTM
AIA75678.1              0.124  30  0.118  18  0.150  36  0.117   0.118 N  0.570      SignalP-noTM
AIA75679.1              0.115  44  0.110  44  0.119  33  0.092   0.102 N  0.570      SignalP-noTM
AIA75680.1              0.100  41  0.106  46  0.122  38  0.088   0.098 N  0.570      SignalP-noTM
AIA75681.1              0.101  43  0.111  39  0.141  29  0.103   0.107 N  0.570      SignalP-noTM
AIA75682.1              0.119  27  0.161  11  0.378   2  0.257   0.206 N  0.570      SignalP-noTM
AIA75683.1              0.821  27  0.808  27  0.914  21  0.818   0.813 Y  0.570      SignalP-noTM
AIA75684.1              0.143  59  0.183  12  0.367  17  0.322   0.234 N  0.510      SignalP-TM
AIA75685.1              0.463  23  0.254  23  0.177   1  0.139   0.200 N  0.570      SignalP-noTM
AIA75686.1              0.150  55  0.119  55  0.124   6  0.089   0.105 N  0.570      SignalP-noTM
AIA75687.1              0.211  20  0.139  20  0.170  36  0.087   0.115 N  0.570      SignalP-noTM
AIA75688.1              0.141  39  0.143  39  0.181  27  0.139   0.141 N  0.570      SignalP-noTM
AIA75689.1              0.109  56  0.111  13  0.157   3  0.113   0.112 N  0.570      SignalP-noTM
AIA75690.1              0.205  20  0.306  20  0.663   3  0.507   0.401 N  0.570      SignalP-noTM
AIA75691.1              0.140  34  0.216  17  0.515  11  0.367   0.287 N  0.570      SignalP-noTM
AIA75692.1              0.160  38  0.102  38  0.108  69  0.052   0.078 N  0.570      SignalP-noTM
AIA75693.1              0.117  18  0.129  26  0.215   1  0.144   0.136 N  0.570      SignalP-noTM
AIA75694.1              0.101  56  0.150  11  0.290   4  0.234   0.189 N  0.570      SignalP-noTM
AIA75695.1              0.129  31  0.197  11  0.581   3  0.396   0.291 N  0.570      SignalP-noTM
AIA75696.1              0.120  21  0.134  11  0.237   1  0.169   0.151 N  0.570      SignalP-noTM
AIA75697.1              0.252  27  0.221  27  0.270   1  0.208   0.215 N  0.570      SignalP-noTM
AIA75698.1              0.106  36  0.107  59  0.132  52  0.092   0.100 N  0.570      SignalP-noTM
AIA75699.1              0.110  65  0.112  11  0.159   7  0.131   0.121 N  0.570      SignalP-noTM
AIA75700.1              0.162  34  0.145  12  0.251   8  0.222   0.174 N  0.510      SignalP-TM
AIA75701.1              0.135  52  0.150  11  0.390   1  0.207   0.171 N  0.510      SignalP-TM
AIA75702.1              0.854  25  0.861  25  0.976  11  0.910   0.884 Y  0.570      SignalP-noTM
AIA75703.1              0.718  28  0.741  28  0.952  11  0.847   0.791 Y  0.570      SignalP-noTM
AIA75704.1              0.132  52  0.119  12  0.188   3  0.147   0.132 N  0.570      SignalP-noTM
AIA75705.1              0.128  66  0.114  42  0.173  32  0.101   0.108 N  0.570      SignalP-noTM
AIA75706.1              0.102  53  0.104  69  0.119  64  0.092   0.098 N  0.570      SignalP-noTM
AIA75707.1              0.712  26  0.801  26  0.965  22  0.901   0.848 Y  0.570      SignalP-noTM
AIA75708.1              0.125  24  0.105  51  0.109  68  0.085   0.096 N  0.570      SignalP-noTM
AIA75709.1              0.112  36  0.121  36  0.228  25  0.103   0.113 N  0.570      SignalP-noTM
AIA75710.1              0.110  17  0.165  17  0.387  11  0.230   0.195 N  0.570      SignalP-noTM
AIA75711.1              0.125  26  0.128  28  0.227  22  0.110   0.121 N  0.510      SignalP-TM
AIA75712.1              0.371  58  0.222  58  0.205  28  0.133   0.189 N  0.510      SignalP-TM
AIA75713.1              0.159  57  0.121  57  0.130  56  0.081   0.106 N  0.510      SignalP-TM
AIA75714.1              0.111  32  0.153  21  0.338  17  0.221   0.185 N  0.570      SignalP-noTM
AIA75715.1              0.128  33  0.117  45  0.176   9  0.110   0.114 N  0.570      SignalP-noTM
AIA75716.1              0.125  44  0.112  44  0.142  38  0.086   0.102 N  0.510      SignalP-TM
AIA75717.1              0.166  41  0.152  12  0.274   6  0.224   0.179 N  0.510      SignalP-TM
AIA75718.1              0.118  45  0.121  11  0.200   1  0.144   0.129 N  0.510      SignalP-TM
AIA75719.1              0.505  27  0.643  27  0.978  12  0.889   0.759 Y  0.570      SignalP-noTM
AIA75720.1              0.136  28  0.111  28  0.152  36  0.096   0.104 N  0.570      SignalP-noTM
AIA75721.1              0.395  22  0.187  22  0.213  44  0.086   0.140 N  0.570      SignalP-noTM
AIA75722.1              0.108  23  0.105  37  0.121   3  0.096   0.101 N  0.570      SignalP-noTM
AIA75723.1              0.129  23  0.157  11  0.332   1  0.248   0.200 N  0.570      SignalP-noTM
AIA75724.1              0.116  21  0.138  21  0.270  18  0.149   0.143 N  0.570      SignalP-noTM
AIA75725.1              0.125  20  0.111  21  0.204   1  0.106   0.109 N  0.570      SignalP-noTM
AIA75726.1              0.117  18  0.121  18  0.195  14  0.132   0.126 N  0.570      SignalP-noTM
AIA75727.1              0.104  10  0.115  33  0.152   6  0.122   0.118 N  0.570      SignalP-noTM
AIA75728.1              0.111  41  0.115  11  0.187   2  0.131   0.122 N  0.570      SignalP-noTM
AIA75729.1              0.121  17  0.109  56  0.137  53  0.096   0.104 N  0.510      SignalP-TM
AIA75730.1              0.129  21  0.103  41  0.132  33  0.086   0.095 N  0.570      SignalP-noTM
AIA75731.1              0.159  37  0.121  37  0.161  11  0.101   0.112 N  0.570      SignalP-noTM
AIA75732.1              0.132  45  0.108  23  0.132  18  0.102   0.105 N  0.570      SignalP-noTM
AIA75733.1              0.168  58  0.132  58  0.219  33  0.118   0.125 N  0.570      SignalP-noTM
AIA75734.1              0.543  26  0.712  26  0.976  12  0.939   0.819 Y  0.570      SignalP-noTM
AIA75735.1              0.556  47  0.575  47  0.873  30  0.584   0.579 Y  0.570      SignalP-noTM
AIA75736.1              0.220  24  0.230  24  0.482   1  0.283   0.250 N  0.510      SignalP-TM
AIA75737.1              0.124  34  0.116  11  0.164   3  0.133   0.124 N  0.570      SignalP-noTM
AIA75738.1              0.163  43  0.129  13  0.197   8  0.171   0.144 N  0.510      SignalP-TM
AIA75739.1              0.102  12  0.101  66  0.108  57  0.083   0.093 N  0.570      SignalP-noTM
AIA75740.1              0.120  33  0.118  33  0.155  18  0.119   0.119 N  0.570      SignalP-noTM
AIA75741.1              0.211  37  0.255  37  0.415  30  0.244   0.251 N  0.510      SignalP-TM
AIA75742.1              0.793  22  0.851  22  0.972   9  0.922   0.884 Y  0.570      SignalP-noTM
AIA75743.1              0.121  39  0.130  39  0.160  31  0.106   0.119 N  0.570      SignalP-noTM
AIA75744.1              0.139  24  0.142  50  0.233  47  0.146   0.144 N  0.570      SignalP-noTM
AIA75745.1              0.112  61  0.107  26  0.127  22  0.104   0.106 N  0.570      SignalP-noTM
AIA75746.1              0.194  20  0.258  20  0.741   1  0.419   0.334 N  0.570      SignalP-noTM
AIA75747.1              0.243  44  0.165  44  0.152  40  0.081   0.125 N  0.570      SignalP-noTM
AIA75748.1              0.132  43  0.156  12  0.301   1  0.239   0.195 N  0.570      SignalP-noTM
AIA75749.1              0.105  19  0.105  11  0.158   4  0.120   0.112 N  0.570      SignalP-noTM
AIA75750.1              0.123  24  0.112  24  0.121  51  0.104   0.108 N  0.570      SignalP-noTM
AIA75751.1              0.331  25  0.236  25  0.295  13  0.161   0.201 N  0.570      SignalP-noTM
AIA75752.1              0.176  33  0.238  20  0.622  13  0.403   0.315 N  0.570      SignalP-noTM
AIA75753.1              0.143  26  0.121  26  0.196   1  0.109   0.115 N  0.570      SignalP-noTM
AIA75754.1              0.118  26  0.127  11  0.246  46  0.152   0.139 N  0.570      SignalP-noTM
AIA75755.1              0.194  50  0.157  50  0.342  31  0.128   0.143 N  0.570      SignalP-noTM
AIA75756.1              0.168  21  0.164  21  0.212  10  0.154   0.159 N  0.570      SignalP-noTM
AIA75757.1              0.111  39  0.102  68  0.120   7  0.090   0.096 N  0.570      SignalP-noTM
AIA75758.1              0.214  36  0.191  36  0.203  33  0.146   0.174 N  0.510      SignalP-TM
AIA75759.1              0.131  29  0.123  29  0.151   3  0.121   0.122 N  0.570      SignalP-noTM
AIA75760.1              0.161  64  0.129  64  0.234  47  0.123   0.126 N  0.570      SignalP-noTM
AIA75761.1              0.109  27  0.109  11  0.138   1  0.119   0.114 N  0.570      SignalP-noTM
AIA75762.1              0.357  26  0.180  26  0.148  25  0.098   0.150 N  0.510      SignalP-TM
AIA75763.1              0.113  58  0.109  58  0.148  51  0.087   0.101 N  0.510      SignalP-TM
AIA75764.1              0.142  19  0.187  19  0.310  16  0.249   0.210 N  0.510      SignalP-TM
AIA75765.1              0.215  22  0.181  22  0.343   5  0.203   0.189 N  0.510      SignalP-TM
AIA75766.1              0.143  39  0.206  37  0.666  34  0.217   0.211 N  0.570      SignalP-noTM
AIA75767.1              0.108  28  0.118  12  0.187   5  0.142   0.130 N  0.570      SignalP-noTM
AIA75768.1              0.108  54  0.106  67  0.125  18  0.095   0.101 N  0.570      SignalP-noTM
AIA75769.1              0.152  28  0.189  11  0.545   1  0.328   0.254 N  0.570      SignalP-noTM
AIA75770.1              0.191  26  0.279  26  0.582  14  0.445   0.340 N  0.510      SignalP-TM
AIA75771.1              0.116  63  0.090  70  0.138   2  0.044   0.073 N  0.510      SignalP-TM
AIA75772.1              0.104  66  0.110  34  0.135  31  0.095   0.103 N  0.570      SignalP-noTM
AIA75773.1              0.111  14  0.108  53  0.145  10  0.096   0.102 N  0.570      SignalP-noTM
AIA75774.1              0.182  57  0.133  57  0.131  12  0.090   0.113 N  0.570      SignalP-noTM
AIA75775.1              0.109  53  0.115  11  0.187   3  0.132   0.123 N  0.570      SignalP-noTM
AIA75776.1              0.135  30  0.138  30  0.214  19  0.123   0.131 N  0.570      SignalP-noTM
AIA75777.1              0.173  52  0.142  52  0.155  49  0.107   0.125 N  0.570      SignalP-noTM
AIA75778.1              0.142  53  0.122  53  0.129  47  0.090   0.107 N  0.570      SignalP-noTM
AIA75779.1              0.156  46  0.140  11  0.303  14  0.185   0.161 N  0.570      SignalP-noTM
AIA75780.1              0.120  44  0.171  11  0.422   2  0.286   0.225 N  0.570      SignalP-noTM
AIA75781.1              0.138  56  0.136  17  0.357  27  0.172   0.153 N  0.570      SignalP-noTM
AIA75782.1              0.109  25  0.102  25  0.105  26  0.093   0.098 N  0.570      SignalP-noTM
AIA75783.1              0.114  31  0.106  31  0.220   1  0.091   0.099 N  0.570      SignalP-noTM
AIA75784.1              0.127  54  0.121  54  0.147  50  0.103   0.112 N  0.570      SignalP-noTM
AIA75785.1              0.116  15  0.118  15  0.158  13  0.119   0.119 N  0.570      SignalP-noTM
AIA75786.1              0.123  17  0.173  17  0.343   3  0.265   0.217 N  0.570      SignalP-noTM
AIA75787.1              0.101  52  0.100  35  0.122  27  0.083   0.092 N  0.570      SignalP-noTM
AIA75788.1              0.104  52  0.108  52  0.126  49  0.092   0.101 N  0.570      SignalP-noTM
AIA75789.1              0.350  43  0.211  43  0.247   4  0.151   0.183 N  0.570      SignalP-noTM
AIA75790.1              0.113  38  0.124  47  0.225  37  0.122   0.123 N  0.570      SignalP-noTM
AIA75791.1              0.109  22  0.104  67  0.120  33  0.097   0.101 N  0.570      SignalP-noTM
AIA75792.1              0.111  23  0.123  11  0.186   3  0.149   0.135 N  0.570      SignalP-noTM
AIA75793.1              0.141  34  0.113  60  0.179   2  0.100   0.107 N  0.570      SignalP-noTM
AIA75794.1              0.400  27  0.241  27  0.177  23  0.151   0.199 N  0.570      SignalP-noTM
AIA75795.1              0.217  36  0.166  36  0.203  35  0.102   0.136 N  0.570      SignalP-noTM
AIA75796.1              0.127  53  0.111  32  0.132  22  0.106   0.109 N  0.570      SignalP-noTM
AIA75797.1              0.136  61  0.113  61  0.130  29  0.096   0.105 N  0.570      SignalP-noTM
AIA75798.1              0.135  34  0.142  22  0.247   1  0.177   0.158 N  0.570      SignalP-noTM
AIA75799.1              0.104  58  0.112  11  0.160   1  0.123   0.117 N  0.570      SignalP-noTM
AIA75800.1              0.171  29  0.234  21  0.735  13  0.466   0.343 N  0.570      SignalP-noTM
AIA75801.1              0.118  39  0.134  26  0.240  20  0.159   0.146 N  0.570      SignalP-noTM
AIA75802.1              0.125  32  0.172  32  0.405  29  0.256   0.212 N  0.570      SignalP-noTM
AIA75803.1              0.184  31  0.156  22  0.312   2  0.172   0.164 N  0.570      SignalP-noTM
AIA75804.1              0.107  23  0.117  11  0.186   2  0.132   0.124 N  0.570      SignalP-noTM
AIA75805.1              0.370  36  0.227  36  0.212  19  0.155   0.193 N  0.570      SignalP-noTM
AIA75806.1              0.131  26  0.130  26  0.176  25  0.105   0.118 N  0.570      SignalP-noTM
AIA75807.1              0.686  23  0.807  23  0.980  20  0.918   0.859 Y  0.570      SignalP-noTM
AIA75808.1              0.108   6  0.120  12  0.232   5  0.151   0.134 N  0.570      SignalP-noTM
AIA75809.1              0.127  23  0.109  33  0.133  64  0.083   0.099 N  0.510      SignalP-TM
AIA75810.1              0.123  30  0.116  30  0.145   1  0.100   0.109 N  0.570      SignalP-noTM
AIA75811.1              0.106  51  0.120  16  0.178  11  0.140   0.128 N  0.510      SignalP-TM
AIA75812.1              0.135  43  0.166  43  0.382  38  0.142   0.157 N  0.510      SignalP-TM
AIA75813.1              0.394  62  0.203  62  0.191  18  0.124   0.166 N  0.570      SignalP-noTM
AIA75814.1              0.405  16  0.511  16  0.749   1  0.664   0.567 Y  0.510      SignalP-TM
AIA75815.1              0.156  19  0.174  19  0.274  18  0.187   0.180 N  0.570      SignalP-noTM
AIA75816.1              0.121  23  0.105  23  0.135  49  0.084   0.095 N  0.570      SignalP-noTM
AIA75817.1              0.154  65  0.152  35  0.285  33  0.182   0.166 N  0.570      SignalP-noTM
AIA75818.1              0.118  45  0.121  45  0.149  42  0.096   0.109 N  0.570      SignalP-noTM
AIA75819.1              0.149  29  0.198  12  0.527   5  0.398   0.292 N  0.570      SignalP-noTM
AIA75820.1              0.112  39  0.100  17  0.123  10  0.092   0.097 N  0.510      SignalP-TM
AIA75821.1              0.214  35  0.255  35  0.553  33  0.205   0.236 N  0.510      SignalP-TM
AIA75822.1              0.221  36  0.148  36  0.153   8  0.110   0.130 N  0.570      SignalP-noTM
AIA75823.1              0.149  22  0.135  22  0.153  10  0.124   0.130 N  0.570      SignalP-noTM
AIA75824.1              0.222  39  0.148  39  0.141  52  0.092   0.122 N  0.570      SignalP-noTM
AIA75825.1              0.110  19  0.110  11  0.151   3  0.125   0.117 N  0.570      SignalP-noTM
AIA75826.1              0.159  47  0.125  47  0.159  20  0.100   0.113 N  0.570      SignalP-noTM
AIA75827.1              0.125  42  0.112  11  0.222   1  0.112   0.112 N  0.570      SignalP-noTM
AIA75828.1              0.606  26  0.727  26  0.976   8  0.914   0.815 Y  0.570      SignalP-noTM
AIA75829.1              0.201  42  0.168  42  0.251  39  0.110   0.141 N  0.570      SignalP-noTM
AIA75830.1              0.255  22  0.168  22  0.267  21  0.105   0.138 N  0.570      SignalP-noTM
AIA75831.1              0.105  36  0.103  26  0.120  16  0.097   0.100 N  0.570      SignalP-noTM
AIA75832.1              0.132  64  0.112  23  0.125  21  0.103   0.108 N  0.570      SignalP-noTM
AIA75833.1              0.179  53  0.246  53  0.437  44  0.193   0.226 N  0.510      SignalP-TM
AIA75834.1              0.203  26  0.294  26  0.596  23  0.373   0.324 N  0.510      SignalP-TM
AIA75835.1              0.544  29  0.574  29  0.917  11  0.739   0.652 Y  0.570      SignalP-noTM
AIA75836.1              0.110  23  0.256  11  0.762   6  0.675   0.453 N  0.570      SignalP-noTM
AIA75837.1              0.203  21  0.350  21  0.775  19  0.589   0.462 N  0.570      SignalP-noTM
AIA75838.1              0.160  43  0.151  11  0.370   1  0.200   0.174 N  0.570      SignalP-noTM
AIA75839.1              0.111  31  0.176  13  0.390   6  0.325   0.231 N  0.510      SignalP-TM
AIA75840.1              0.139  26  0.110  11  0.215   1  0.112   0.111 N  0.510      SignalP-TM
AIA75841.1              0.134  60  0.116  60  0.159  56  0.074   0.101 N  0.510      SignalP-TM
AIA75842.1              0.518  29  0.503  29  0.852  15  0.608   0.542 Y  0.510      SignalP-TM
AIA75843.1              0.146  23  0.127  34  0.221  33  0.113   0.120 N  0.570      SignalP-noTM
AIA75844.1              0.111  21  0.117  11  0.214   1  0.125   0.121 N  0.570      SignalP-noTM
AIA75845.1              0.130  53  0.125  50  0.169  48  0.090   0.109 N  0.570      SignalP-noTM
AIA75846.1              0.127  17  0.129  17  0.191  16  0.130   0.129 N  0.570      SignalP-noTM
AIA75847.1              0.121  42  0.120  14  0.230  40  0.145   0.129 N  0.510      SignalP-TM
AIA75848.1              0.103  70  0.118  30  0.166  24  0.120   0.119 N  0.510      SignalP-TM
AIA75849.1              0.749  27  0.834  27  0.965  20  0.927   0.878 Y  0.570      SignalP-noTM
AIA75850.1              0.168  30  0.303  30  0.683  21  0.485   0.389 N  0.570      SignalP-noTM
AIA75851.1              0.790  29  0.847  29  0.973  16  0.921   0.882 Y  0.570      SignalP-noTM
AIA75852.1              0.104  38  0.106  68  0.121  11  0.096   0.101 N  0.570      SignalP-noTM
AIA75853.1              0.110  22  0.120  31  0.173  21  0.106   0.114 N  0.570      SignalP-noTM
AIA75854.1              0.101  53  0.116  11  0.190   1  0.128   0.122 N  0.570      SignalP-noTM
AIA75855.1              0.165  31  0.154  11  0.344   1  0.219   0.184 N  0.570      SignalP-noTM
AIA75856.1              0.156  36  0.195  11  0.476   2  0.383   0.284 N  0.570      SignalP-noTM
AIA75857.1              0.138  46  0.121  15  0.153  12  0.116   0.119 N  0.570      SignalP-noTM
AIA75858.1              0.146  31  0.153  11  0.387   4  0.243   0.195 N  0.570      SignalP-noTM
AIA75859.1              0.108  27  0.100  27  0.150  26  0.090   0.095 N  0.570      SignalP-noTM
AIA75860.1              0.575  23  0.730  23  0.955  20  0.921   0.820 Y  0.570      SignalP-noTM
AIA75861.1              0.265  30  0.436  30  0.981  10  0.857   0.634 Y  0.570      SignalP-noTM
AIA75862.1              0.615  30  0.685  30  0.893  20  0.800   0.739 Y  0.570      SignalP-noTM
AIA75863.1              0.301  53  0.238  53  0.356  36  0.187   0.219 N  0.510      SignalP-TM
AIA75864.1              0.318  21  0.162  21  0.157  37  0.078   0.122 N  0.570      SignalP-noTM
AIA75865.1              0.103  45  0.107  45  0.134  43  0.095   0.102 N  0.570      SignalP-noTM
AIA75866.1              0.387  43  0.213  43  0.203  42  0.089   0.155 N  0.570      SignalP-noTM
AIA75867.1              0.230  33  0.343  33  0.656  26  0.478   0.393 N  0.510      SignalP-TM
AIA75868.1              0.278  33  0.236  33  0.252  22  0.175   0.213 N  0.510      SignalP-TM
AIA75869.1              0.299  21  0.172  38  0.174   3  0.110   0.149 N  0.510      SignalP-TM
AIA75870.1              0.138  28  0.167  36  0.269  25  0.131   0.154 N  0.510      SignalP-TM
AIA75871.1              0.656  20  0.429  20  0.539   1  0.331   0.393 N  0.510      SignalP-TM
AIA75872.1              0.147  21  0.125  21  0.137  19  0.110   0.118 N  0.570      SignalP-noTM
AIA75873.1              0.145  28  0.237  28  0.543   2  0.424   0.306 N  0.510      SignalP-TM
AIA75874.1              0.776  26  0.871  26  0.993  13  0.970   0.917 Y  0.570      SignalP-noTM
AIA75875.1              0.115  24  0.128  13  0.218   8  0.166   0.145 N  0.570      SignalP-noTM
AIA75876.1              0.172  22  0.264  22  0.605   4  0.465   0.339 N  0.510      SignalP-TM
AIA75877.1              0.102  60  0.100  51  0.112  44  0.088   0.094 N  0.570      SignalP-noTM
AIA75878.1              0.107  25  0.101  61  0.126   2  0.090   0.095 N  0.570      SignalP-noTM
AIA75879.1              0.223  36  0.131  11  0.247   2  0.169   0.145 N  0.510      SignalP-TM
AIA75880.1              0.159  48  0.116  48  0.118  46  0.082   0.100 N  0.570      SignalP-noTM
AIA75881.1              0.151  19  0.195  12  0.506   4  0.380   0.282 N  0.570      SignalP-noTM
AIA75882.1              0.113  34  0.105  21  0.126   8  0.105   0.105 N  0.570      SignalP-noTM
AIA75883.1              0.108  22  0.133  42  0.237  32  0.143   0.137 N  0.570      SignalP-noTM
AIA75884.1              0.106  31  0.124  11  0.222   3  0.158   0.140 N  0.570      SignalP-noTM
AIA75885.1              0.111  41  0.112  63  0.137  54  0.103   0.108 N  0.570      SignalP-noTM
AIA75886.1              0.136  22  0.127  22  0.170   1  0.125   0.126 N  0.570      SignalP-noTM
AIA75887.1              0.497  42  0.252  42  0.160  45  0.111   0.185 N  0.570      SignalP-noTM
AIA75888.1              0.265  26  0.321  26  0.527  24  0.381   0.344 N  0.510      SignalP-TM
AIA75889.1              0.193  24  0.211  24  0.507  10  0.325   0.264 N  0.570      SignalP-noTM
AIA75890.1              0.105  28  0.103  28  0.130  11  0.102   0.103 N  0.570      SignalP-noTM
AIA75891.1              0.103  56  0.101  70  0.107  19  0.083   0.092 N  0.570      SignalP-noTM
AIA75892.1              0.260  22  0.165  22  0.125  17  0.097   0.133 N  0.570      SignalP-noTM
AIA75893.1              0.114  43  0.108  43  0.177   1  0.104   0.106 N  0.570      SignalP-noTM
AIA75894.1              0.159  59  0.114  59  0.173   1  0.072   0.099 N  0.510      SignalP-TM
AIA75895.1              0.149  34  0.169  34  0.275  25  0.152   0.161 N  0.570      SignalP-noTM
AIA75896.1              0.102  26  0.111  13  0.167  11  0.125   0.118 N  0.570      SignalP-noTM
AIA75897.1              0.123  26  0.132  26  0.302  25  0.116   0.124 N  0.570      SignalP-noTM
AIA75898.1              0.182  24  0.258  24  0.447  18  0.375   0.301 N  0.510      SignalP-TM
AIA75899.1              0.114  17  0.156  17  0.235  16  0.212   0.182 N  0.570      SignalP-noTM
AIA75900.1              0.201  37  0.153  37  0.160  35  0.092   0.130 N  0.510      SignalP-TM
AIA75901.1              0.138  48  0.134  18  0.197  10  0.133   0.133 N  0.570      SignalP-noTM
AIA75902.1              0.114  30  0.120  11  0.220   3  0.153   0.135 N  0.570      SignalP-noTM
AIA75903.1              0.109  23  0.119  23  0.195  20  0.126   0.122 N  0.570      SignalP-noTM
AIA75904.1              0.117  25  0.111  25  0.125  22  0.086   0.099 N  0.570      SignalP-noTM
AIA75905.1              0.645  28  0.764  28  0.945  25  0.870   0.814 Y  0.570      SignalP-noTM
AIA75906.1              0.227  22  0.168  22  0.255  21  0.111   0.141 N  0.570      SignalP-noTM
AIA75907.1              0.117  42  0.115  44  0.156  40  0.097   0.106 N  0.570      SignalP-noTM
AIA75908.1              0.103  18  0.106  60  0.122  49  0.095   0.101 N  0.570      SignalP-noTM
AIA75909.1              0.245  22  0.141  22  0.130   9  0.088   0.116 N  0.570      SignalP-noTM
AIA75910.1              0.130  19  0.159  19  0.334  18  0.219   0.187 N  0.570      SignalP-noTM
AIA75911.1              0.333  23  0.555  23  0.961  14  0.887   0.711 Y  0.570      SignalP-noTM
AIA75912.1              0.109  44  0.114  11  0.195   1  0.121   0.117 N  0.570      SignalP-noTM
AIA75913.1              0.169  42  0.224  25  0.549  13  0.318   0.268 N  0.570      SignalP-noTM
AIA75914.1              0.109   8  0.104  70  0.129   1  0.100   0.102 N  0.570      SignalP-noTM
AIA75915.1              0.117  40  0.106  11  0.130   1  0.112   0.109 N  0.570      SignalP-noTM
AIA75916.1              0.135  37  0.115  37  0.150   4  0.109   0.112 N  0.570      SignalP-noTM
AIA75917.1              0.188  22  0.131  22  0.135   1  0.098   0.116 N  0.570      SignalP-noTM
AIA75918.1              0.186  34  0.212  34  0.413  26  0.207   0.210 N  0.510      SignalP-TM
AIA75919.1              0.210  21  0.161  21  0.259   3  0.149   0.157 N  0.510      SignalP-TM
AIA75920.1              0.113  32  0.135  15  0.263  11  0.175   0.154 N  0.570      SignalP-noTM
AIA75921.1              0.146  31  0.115  48  0.116   2  0.082   0.100 N  0.570      SignalP-noTM
AIA75922.1              0.117  24  0.117  12  0.176   4  0.144   0.127 N  0.510      SignalP-TM
AIA75923.1              0.859  25  0.833  25  0.938   8  0.858   0.845 Y  0.570      SignalP-noTM
AIA75924.1              0.124  34  0.121  33  0.170  29  0.109   0.117 N  0.510      SignalP-TM
AIA75925.1              0.124  50  0.122  50  0.142  40  0.088   0.109 N  0.510      SignalP-TM
AIA75926.1              0.110  22  0.104  48  0.117  15  0.092   0.098 N  0.570      SignalP-noTM
AIA75927.1              0.126  24  0.127  24  0.193   4  0.143   0.135 N  0.570      SignalP-noTM
AIA75928.1              0.120  49  0.104  49  0.121   3  0.088   0.097 N  0.570      SignalP-noTM
AIA75929.1              0.143  45  0.165  45  0.301  44  0.123   0.149 N  0.510      SignalP-TM
AIA75930.1              0.112  45  0.113  45  0.152   4  0.108   0.110 N  0.570      SignalP-noTM
AIA75931.1              0.147  42  0.179  42  0.442  39  0.137   0.159 N  0.570      SignalP-noTM
AIA75932.1              0.116  10  0.106  41  0.140  35  0.093   0.100 N  0.570      SignalP-noTM
AIA75933.1              0.132  39  0.106  11  0.172   3  0.109   0.107 N  0.510      SignalP-TM
AIA75934.1              0.145  31  0.119  31  0.228   1  0.109   0.114 N  0.570      SignalP-noTM
AIA75935.1              0.142  24  0.151  24  0.206   3  0.170   0.160 N  0.570      SignalP-noTM
AIA75936.1              0.122  29  0.136  47  0.216  41  0.120   0.129 N  0.570      SignalP-noTM
AIA75937.1              0.127  46  0.139  11  0.302   2  0.187   0.157 N  0.510      SignalP-TM
AIA75938.1              0.143  32  0.118  32  0.178  36  0.100   0.109 N  0.570      SignalP-noTM
AIA75939.1              0.495  22  0.605  22  0.888  11  0.776   0.686 Y  0.570      SignalP-noTM
AIA75940.1              0.139  28  0.108  54  0.149  11  0.075   0.096 N  0.510      SignalP-TM
AIA75941.1              0.119  21  0.121  21  0.165  19  0.134   0.127 N  0.570      SignalP-noTM
AIA75942.1              0.135  54  0.118  54  0.147   8  0.102   0.111 N  0.570      SignalP-noTM
AIA75943.1              0.113  33  0.111  45  0.184  42  0.103   0.108 N  0.510      SignalP-TM
AIA75944.1              0.155  59  0.120  59  0.147  48  0.101   0.111 N  0.570      SignalP-noTM
AIA75945.1              0.122  51  0.115  51  0.155  47  0.096   0.106 N  0.570      SignalP-noTM
AIA75946.1              0.109  31  0.106  57  0.151  46  0.082   0.095 N  0.570      SignalP-noTM
AIA75947.1              0.202  33  0.133  33  0.221   4  0.106   0.120 N  0.570      SignalP-noTM
AIA75948.1              0.116  43  0.120  13  0.170   5  0.151   0.131 N  0.510      SignalP-TM
AIA75949.1              0.189  28  0.147  28  0.177  26  0.107   0.128 N  0.570      SignalP-noTM
AIA75950.1              0.104  45  0.107  33  0.127  27  0.092   0.100 N  0.570      SignalP-noTM
AIA75951.1              0.105   3  0.105  65  0.133  46  0.092   0.099 N  0.570      SignalP-noTM
AIA75952.1              0.109  40  0.116  33  0.148  22  0.104   0.110 N  0.570      SignalP-noTM
AIA75953.1              0.115  29  0.146  11  0.239   9  0.217   0.180 N  0.570      SignalP-noTM
AIA75954.1              0.382  26  0.156  64  0.236   5  0.086   0.130 N  0.510      SignalP-TM
AIA75955.1              0.156  31  0.131  31  0.166  43  0.106   0.119 N  0.570      SignalP-noTM
AIA75956.1              0.139  25  0.130  25  0.171  24  0.116   0.123 N  0.570      SignalP-noTM
AIA75957.1              0.107   8  0.110  44  0.137  42  0.104   0.107 N  0.570      SignalP-noTM
AIA75958.1              0.153  44  0.143  44  0.253  42  0.098   0.122 N  0.570      SignalP-noTM
AIA75959.1              0.116  23  0.098  40  0.111  35  0.081   0.090 N  0.570      SignalP-noTM
AIA75960.1              0.129  28  0.126  28  0.184   6  0.135   0.130 N  0.570      SignalP-noTM
AIA75961.1              0.402  51  0.221  51  0.224  50  0.097   0.163 N  0.570      SignalP-noTM
AIA75962.1              0.129  57  0.118  30  0.159   1  0.106   0.113 N  0.570      SignalP-noTM
AIA75963.1              0.128  42  0.113  42  0.137  39  0.087   0.101 N  0.570      SignalP-noTM
AIA75964.1              0.112  33  0.099  33  0.109  29  0.076   0.088 N  0.570      SignalP-noTM
AIA75965.1              0.236  50  0.192  50  0.273  48  0.108   0.153 N  0.570      SignalP-noTM
AIA75966.1              0.181  32  0.141  32  0.247   2  0.140   0.140 N  0.570      SignalP-noTM
AIA75967.1              0.128  19  0.137  19  0.169   9  0.133   0.135 N  0.570      SignalP-noTM
AIA75968.1              0.243  51  0.149  51  0.138  24  0.098   0.125 N  0.570      SignalP-noTM
AIA75969.1              0.137  52  0.106  52  0.124  34  0.091   0.099 N  0.570      SignalP-noTM
AIA75970.1              0.106  24  0.104  69  0.119  65  0.082   0.094 N  0.570      SignalP-noTM
AIA75971.1              0.199  11  0.196  11  0.275   7  0.192   0.194 N  0.570      SignalP-noTM
AIA75972.1              0.138  28  0.184  28  0.357  19  0.225   0.199 N  0.510      SignalP-TM
AIA75973.1              0.108  52  0.106  12  0.141   4  0.115   0.110 N  0.570      SignalP-noTM
AIA75974.1              0.151  21  0.136  46  0.211  45  0.103   0.120 N  0.570      SignalP-noTM
AIA75975.1              0.360  23  0.593  23  0.989  18  0.969   0.770 Y  0.570      SignalP-noTM
AIA75976.1              0.119  11  0.106  11  0.121  21  0.095   0.102 N  0.510      SignalP-TM
AIA75977.1              0.108  23  0.125  23  0.174  13  0.132   0.128 N  0.570      SignalP-noTM
AIA75978.1              0.156  22  0.184  22  0.377  18  0.193   0.187 N  0.510      SignalP-TM
AIA75979.1              0.125  49  0.130  15  0.211  11  0.145   0.136 N  0.510      SignalP-TM
AIA75980.1              0.117  40  0.111  33  0.144  27  0.109   0.110 N  0.510      SignalP-TM
AIA75981.1              0.161  59  0.127  24  0.227  17  0.150   0.136 N  0.510      SignalP-TM
AIA75982.1              0.118  48  0.098  48  0.101  27  0.078   0.089 N  0.570      SignalP-noTM
AIA75983.1              0.137  18  0.099  31  0.142   1  0.085   0.092 N  0.570      SignalP-noTM
AIA75984.1              0.159  27  0.132  27  0.228  31  0.110   0.122 N  0.570      SignalP-noTM
AIA75985.1              0.102  33  0.109  11  0.157   1  0.115   0.112 N  0.570      SignalP-noTM
AIA75986.1              0.134  18  0.136  18  0.176  13  0.127   0.132 N  0.570      SignalP-noTM
AIA75987.1              0.123  43  0.101  43  0.128   3  0.083   0.092 N  0.570      SignalP-noTM
AIA75988.1              0.234  28  0.177  28  0.239  29  0.130   0.155 N  0.570      SignalP-noTM
AIA75989.1              0.148  31  0.348  23  0.948  18  0.893   0.604 Y  0.570      SignalP-noTM
AIA75990.1              0.141  43  0.171  43  0.279  35  0.133   0.153 N  0.570      SignalP-noTM
AIA75991.1              0.740  23  0.621  23  0.645  16  0.471   0.565 Y  0.510      SignalP-TM
AIA75992.1              0.591  29  0.322  29  0.495   3  0.259   0.298 N  0.510      SignalP-TM
AIA75993.1              0.286  33  0.242  33  0.355  30  0.192   0.223 N  0.510      SignalP-TM
AIA75994.1              0.114  34  0.155  14  0.312  20  0.244   0.188 N  0.510      SignalP-TM
AIA75995.1              0.186  23  0.179  23  0.321   4  0.190   0.183 N  0.510      SignalP-TM
AIA75996.1              0.136  37  0.119  11  0.189   4  0.155   0.132 N  0.510      SignalP-TM
AIA75997.1              0.231  23  0.260  23  0.432   6  0.331   0.286 N  0.510      SignalP-TM
AIA75998.1              0.152  39  0.168  39  0.261  31  0.158   0.164 N  0.510      SignalP-TM
AIA75999.1              0.227  19  0.132  11  0.304   1  0.157   0.141 N  0.510      SignalP-TM
AIA76000.1              0.284  25  0.498  25  0.955  15  0.836   0.623 Y  0.510      SignalP-TM
AIA76001.1              0.161  35  0.129  35  0.256  46  0.095   0.113 N  0.570      SignalP-noTM
AIA76002.1              0.135  46  0.104  46  0.127   9  0.091   0.098 N  0.570      SignalP-noTM
AIA76003.1              0.104  52  0.118  11  0.199   1  0.139   0.128 N  0.570      SignalP-noTM
AIA76004.1              0.103  49  0.156  11  0.301   1  0.244   0.197 N  0.570      SignalP-noTM
AIA76005.1              0.132  24  0.106  51  0.153  49  0.080   0.094 N  0.570      SignalP-noTM
AIA76006.1              0.231  49  0.163  49  0.162  47  0.093   0.130 N  0.570      SignalP-noTM
AIA76007.1              0.136  27  0.108  62  0.129  50  0.090   0.100 N  0.570      SignalP-noTM
AIA76008.1              0.118  35  0.103  35  0.126   2  0.075   0.093 N  0.510      SignalP-TM
AIA76009.1              0.124  30  0.169  18  0.421  12  0.249   0.207 N  0.570      SignalP-noTM
AIA76010.1              0.140  30  0.165  30  0.312  23  0.181   0.171 N  0.510      SignalP-TM
AIA76011.1              0.117  22  0.124  11  0.220   2  0.149   0.135 N  0.570      SignalP-noTM
AIA76012.1              0.134  27  0.122  27  0.190  26  0.085   0.105 N  0.570      SignalP-noTM
AIA76013.1              0.113  32  0.115  64  0.147  53  0.101   0.108 N  0.570      SignalP-noTM
AIA76014.1              0.107  34  0.123  11  0.229   1  0.143   0.132 N  0.570      SignalP-noTM
AIA76015.1              0.120  22  0.114  22  0.137  18  0.104   0.109 N  0.570      SignalP-noTM
AIA76016.1              0.157  27  0.152  36  0.243  34  0.138   0.147 N  0.510      SignalP-TM
AIA76017.1              0.110  36  0.099  20  0.134  11  0.087   0.094 N  0.570      SignalP-noTM
AIA76018.1              0.134  25  0.107  70  0.121  55  0.093   0.100 N  0.570      SignalP-noTM
AIA76019.1              0.111  56  0.109  31  0.179   3  0.116   0.112 N  0.570      SignalP-noTM
AIA76020.1              0.134  41  0.164  17  0.366  15  0.277   0.217 N  0.570      SignalP-noTM
AIA76021.1              0.803  24  0.813  24  0.934  19  0.840   0.826 Y  0.570      SignalP-noTM
AIA76022.1              0.113  42  0.125  18  0.208  16  0.139   0.130 N  0.510      SignalP-TM
AIA76023.1              0.106  17  0.111  47  0.157  39  0.080   0.096 N  0.570      SignalP-noTM
AIA76024.1              0.108  38  0.099  14  0.135  10  0.101   0.100 N  0.510      SignalP-TM
AIA76025.1              0.120  20  0.109  11  0.146   1  0.118   0.113 N  0.570      SignalP-noTM
AIA76026.1              0.139  20  0.127  11  0.227   1  0.154   0.140 N  0.570      SignalP-noTM
AIA76027.1              0.105  67  0.115  35  0.147  27  0.095   0.106 N  0.570      SignalP-noTM
AIA76028.1              0.132  61  0.107  61  0.118  44  0.092   0.100 N  0.570      SignalP-noTM
AIA76029.1              0.142  33  0.273  20  0.710  13  0.587   0.389 N  0.510      SignalP-TM
AIA76030.1              0.369  21  0.250  32  0.434  30  0.190   0.228 N  0.510      SignalP-TM
AIA76031.1              0.107  32  0.130  12  0.211   4  0.174   0.150 N  0.570      SignalP-noTM
AIA76032.1              0.105  33  0.112  39  0.153  10  0.112   0.112 N  0.570      SignalP-noTM
AIA76033.1              0.134  41  0.115  17  0.163   7  0.132   0.121 N  0.510      SignalP-TM
AIA76034.1              0.187  26  0.189  22  0.323   5  0.253   0.213 N  0.510      SignalP-TM
AIA76035.1              0.105  22  0.095  34  0.126  65  0.078   0.089 N  0.510      SignalP-TM
AIA76036.1              0.131  24  0.113  59  0.126  53  0.089   0.101 N  0.570      SignalP-noTM
AIA76037.1              0.103  24  0.131  11  0.209   1  0.171   0.150 N  0.570      SignalP-noTM
AIA76038.1              0.299  37  0.181  37  0.279   1  0.137   0.160 N  0.570      SignalP-noTM
AIA76039.1              0.178  43  0.158  18  0.330   1  0.231   0.185 N  0.510      SignalP-TM
AIA76040.1              0.394  30  0.343  30  0.359   1  0.264   0.314 N  0.510      SignalP-TM
AIA76041.1              0.693  26  0.800  26  0.964  24  0.899   0.847 Y  0.570      SignalP-noTM
AIA76042.1              0.368  33  0.562  33  0.982  18  0.901   0.721 Y  0.570      SignalP-noTM
AIA76043.1              0.118  29  0.126  12  0.185   2  0.145   0.135 N  0.570      SignalP-noTM
AIA76044.1              0.124  22  0.117  22  0.165   1  0.118   0.118 N  0.570      SignalP-noTM
AIA76045.1              0.103  47  0.114  14  0.166   5  0.133   0.123 N  0.570      SignalP-noTM
AIA76046.1              0.102  41  0.111  46  0.146  39  0.098   0.105 N  0.570      SignalP-noTM
AIA76047.1              0.114  32  0.150  14  0.288  12  0.229   0.187 N  0.570      SignalP-noTM
AIA76048.1              0.105  21  0.100  70  0.121   1  0.083   0.092 N  0.570      SignalP-noTM
AIA76049.1              0.340  28  0.179  28  0.166  27  0.091   0.146 N  0.510      SignalP-TM
AIA76050.1              0.160  19  0.111  19  0.151  41  0.082   0.098 N  0.570      SignalP-noTM
AIA76051.1              0.120  45  0.119  22  0.175  20  0.136   0.127 N  0.570      SignalP-noTM
AIA76052.1              0.130  49  0.137  11  0.258   2  0.189   0.156 N  0.510      SignalP-TM
AIA76053.1              0.109  67  0.104  44  0.143  38  0.081   0.094 N  0.570      SignalP-noTM
AIA76054.1              0.107  19  0.122  19  0.154   9  0.127   0.124 N  0.570      SignalP-noTM
AIA76055.1              0.346  30  0.429  30  0.604  25  0.405   0.420 N  0.510      SignalP-TM
AIA76056.1              0.186  22  0.127  44  0.171   3  0.089   0.113 N  0.510      SignalP-TM
AIA76057.1              0.123  46  0.133  46  0.208  38  0.112   0.123 N  0.570      SignalP-noTM
AIA76058.1              0.126  41  0.118  22  0.169  13  0.127   0.122 N  0.570      SignalP-noTM
AIA76059.1              0.106  66  0.114  35  0.143  20  0.110   0.112 N  0.570      SignalP-noTM
AIA76060.1              0.385  23  0.536  23  0.933  10  0.817   0.668 Y  0.570      SignalP-noTM
AIA76061.1              0.162  24  0.145  24  0.233  23  0.118   0.132 N  0.570      SignalP-noTM
AIA76062.1              0.118  34  0.113  16  0.147   4  0.120   0.116 N  0.570      SignalP-noTM
AIA76063.1              0.196  20  0.167  20  0.223   2  0.155   0.161 N  0.570      SignalP-noTM
AIA76064.1              0.108  19  0.097  70  0.102  69  0.079   0.089 N  0.570      SignalP-noTM
AIA76065.1              0.691  28  0.780  28  0.971  14  0.895   0.834 Y  0.570      SignalP-noTM
AIA76066.1              0.429  27  0.614  27  0.932  17  0.862   0.731 Y  0.570      SignalP-noTM
AIA76067.1              0.161  54  0.244  39  0.538  34  0.326   0.275 N  0.510      SignalP-TM
AIA76068.1              0.153  46  0.157  46  0.238  42  0.113   0.136 N  0.570      SignalP-noTM
AIA76069.1              0.105  16  0.109  46  0.135  44  0.094   0.102 N  0.570      SignalP-noTM
AIA76070.1              0.118  23  0.119  47  0.167  45  0.089   0.105 N  0.570      SignalP-noTM
AIA76071.1              0.456  67  0.216  23  0.467  22  0.289   0.251 N  0.570      SignalP-noTM
AIA76072.1              0.292  65  0.290  40  0.477  34  0.209   0.260 N  0.510      SignalP-TM
AIA76073.1              0.196  29  0.302  29  0.598  22  0.480   0.368 N  0.510      SignalP-TM
AIA76074.1              0.137  41  0.107  41  0.128  39  0.053   0.087 N  0.510      SignalP-TM
AIA76075.1              0.362  39  0.363  39  0.520  24  0.382   0.370 N  0.510      SignalP-TM
AIA76076.1              0.157  22  0.206  22  0.347  13  0.277   0.232 N  0.510      SignalP-TM
AIA76077.1              0.314  17  0.420  17  0.855  11  0.520   0.467 N  0.570      SignalP-noTM
AIA76078.1              0.123  47  0.153  11  0.337   2  0.228   0.188 N  0.570      SignalP-noTM
AIA76079.1              0.800  39  0.756  39  0.855  35  0.637   0.700 Y  0.570      SignalP-noTM
AIA76080.1              0.317  24  0.171  24  0.207   2  0.111   0.143 N  0.570      SignalP-noTM
AIA76081.1              0.422  19  0.525  21  0.823  17  0.639   0.579 Y  0.570      SignalP-noTM
AIA76082.1              0.155  25  0.120  25  0.155  23  0.086   0.104 N  0.570      SignalP-noTM
AIA76083.1              0.141  60  0.112  60  0.135   1  0.102   0.107 N  0.570      SignalP-noTM
AIA76084.1              0.111  41  0.112  63  0.137  54  0.103   0.108 N  0.570      SignalP-noTM
AIA76085.1              0.136  22  0.127  22  0.170   1  0.125   0.126 N  0.570      SignalP-noTM
AIA76086.1              0.110  68  0.111  17  0.157  10  0.119   0.115 N  0.570      SignalP-noTM
AIA76087.1              0.102  21  0.121  11  0.198   2  0.144   0.132 N  0.570      SignalP-noTM
AIA76088.1              0.153  22  0.167  22  0.254   2  0.191   0.178 N  0.570      SignalP-noTM
AIA76089.1              0.141  33  0.114  14  0.172   9  0.129   0.121 N  0.570      SignalP-noTM
AIA76090.1              0.124  30  0.112  30  0.136  29  0.089   0.101 N  0.570      SignalP-noTM
AIA76091.1              0.131  33  0.123  33  0.155   2  0.124   0.123 N  0.570      SignalP-noTM
AIA76092.1              0.485  33  0.253  33  0.247  32  0.127   0.194 N  0.570      SignalP-noTM
AIA76093.1              0.717  25  0.710  25  0.922  14  0.793   0.749 Y  0.570      SignalP-noTM
AIA76094.1              0.131  50  0.098  50  0.104  23  0.085   0.092 N  0.570      SignalP-noTM
AIA76095.1              0.106  20  0.103  57  0.119  45  0.094   0.099 N  0.570      SignalP-noTM
AIA76096.1              0.114  35  0.106  35  0.120   9  0.096   0.101 N  0.570      SignalP-noTM
AIA76097.1              0.609  27  0.756  27  0.973  12  0.939   0.842 Y  0.570      SignalP-noTM
AIA76098.1              0.634  24  0.599  24  0.818  17  0.587   0.593 Y  0.570      SignalP-noTM
AIA76099.1              0.209  26  0.234  26  0.370  16  0.251   0.241 N  0.510      SignalP-TM
AIA76100.1              0.108  28  0.101  38  0.112  29  0.083   0.092 N  0.570      SignalP-noTM
AIA76101.1              0.143  47  0.123  47  0.195   1  0.105   0.114 N  0.570      SignalP-noTM
AIA76102.1              0.102  67  0.126  11  0.199   5  0.163   0.143 N  0.570      SignalP-noTM
AIA76103.1              0.120  38  0.096  56  0.115  50  0.068   0.086 N  0.510      SignalP-TM
AIA76104.1              0.134  22  0.116  22  0.135  13  0.111   0.114 N  0.510      SignalP-TM
AIA76105.1              0.113  26  0.131  11  0.241   2  0.174   0.151 N  0.570      SignalP-noTM
AIA76106.1              0.133  27  0.141  11  0.243  26  0.204   0.170 N  0.570      SignalP-noTM
AIA76107.1              0.271  47  0.299  47  0.469  43  0.217   0.269 N  0.510      SignalP-TM
AIA76108.1              0.173  16  0.213  16  0.387  12  0.243   0.227 N  0.570      SignalP-noTM
AIA76109.1              0.140  59  0.122  59  0.157  48  0.102   0.113 N  0.570      SignalP-noTM
AIA76110.1              0.174  37  0.130  14  0.163   4  0.140   0.135 N  0.570      SignalP-noTM
AIA76111.1              0.100  68  0.101  11  0.138   1  0.098   0.100 N  0.570      SignalP-noTM
AIA76112.1              0.110  10  0.103  55  0.122  50  0.097   0.100 N  0.570      SignalP-noTM
AIA76113.1              0.184  49  0.187  49  0.399  45  0.113   0.152 N  0.570      SignalP-noTM
AIA76114.1              0.108  29  0.132  11  0.285   1  0.161   0.146 N  0.570      SignalP-noTM
AIA76115.1              0.131  38  0.102  38  0.113   1  0.087   0.095 N  0.570      SignalP-noTM
AIA76116.1              0.184  49  0.162  38  0.252  32  0.146   0.156 N  0.510      SignalP-TM
AIA76117.1              0.105  56  0.102  70  0.167  67  0.069   0.090 N  0.510      SignalP-TM
AIA76118.1              0.202  21  0.209  21  0.311  18  0.210   0.210 N  0.570      SignalP-noTM
AIA76119.1              0.117  25  0.217  11  0.657   2  0.462   0.308 N  0.510      SignalP-TM
AIA76120.1              0.116  28  0.103  28  0.113  43  0.076   0.090 N  0.570      SignalP-noTM
AIA76121.1              0.173  29  0.109  29  0.116  38  0.069   0.090 N  0.570      SignalP-noTM
AIA76122.1              0.115  65  0.107  36  0.126  26  0.101   0.104 N  0.570      SignalP-noTM
AIA76123.1              0.203  46  0.195  30  0.425  26  0.278   0.226 N  0.510      SignalP-TM
AIA76124.1              0.116  32  0.148  33  0.374  29  0.147   0.147 N  0.570      SignalP-noTM
AIA76125.1              0.223  49  0.150  49  0.129  63  0.087   0.120 N  0.570      SignalP-noTM
AIA76126.1              0.113  30  0.118  56  0.158   4  0.112   0.115 N  0.570      SignalP-noTM
AIA76127.1              0.120  44  0.107  68  0.121  56  0.090   0.099 N  0.570      SignalP-noTM
AIA76128.1              0.109  10  0.107  50  0.135  45  0.092   0.100 N  0.570      SignalP-noTM
AIA76129.1              0.114  18  0.170  12  0.353   8  0.282   0.212 N  0.510      SignalP-TM
AIA76130.1              0.125  48  0.101  68  0.138   1  0.086   0.094 N  0.570      SignalP-noTM
AIA76131.1              0.120  43  0.116  25  0.177  17  0.123   0.119 N  0.570      SignalP-noTM
AIA76132.1              0.106  52  0.137  11  0.227   2  0.188   0.161 N  0.570      SignalP-noTM
AIA76133.1              0.174  25  0.228  25  0.435  21  0.277   0.246 N  0.510      SignalP-TM
AIA76134.1              0.193  21  0.409  21  0.947  17  0.868   0.625 Y  0.570      SignalP-noTM
AIA76135.1              0.322  21  0.508  21  0.904   1  0.798   0.644 Y  0.570      SignalP-noTM
AIA76136.1              0.125  32  0.114  20  0.159  12  0.120   0.117 N  0.570      SignalP-noTM
AIA76137.1              0.108  33  0.147  12  0.272  10  0.220   0.181 N  0.570      SignalP-noTM
AIA76138.1              0.256  62  0.161  23  0.235   3  0.149   0.155 N  0.570      SignalP-noTM
AIA76139.1              0.313  24  0.188  24  0.201  23  0.111   0.152 N  0.570      SignalP-noTM
AIA76140.1              0.186  17  0.116  17  0.140  23  0.076   0.097 N  0.570      SignalP-noTM
AIA76141.1              0.666  30  0.689  30  0.929  21  0.737   0.711 Y  0.570      SignalP-noTM
AIA76142.1              0.122  67  0.136  12  0.215   3  0.187   0.160 N  0.570      SignalP-noTM
AIA76143.1              0.154  33  0.123  17  0.190  12  0.152   0.134 N  0.510      SignalP-TM
AIA76144.1              0.336  32  0.421  32  0.634  19  0.453   0.433 N  0.510      SignalP-TM
AIA76145.1              0.325  50  0.183  50  0.201  30  0.106   0.155 N  0.510      SignalP-TM
AIA76146.1              0.211  21  0.282  21  0.613  11  0.441   0.357 N  0.570      SignalP-noTM
AIA76147.1              0.124  36  0.100  45  0.097  35  0.076   0.089 N  0.570      SignalP-noTM
AIA76148.1              0.124  22  0.115  28  0.137  20  0.096   0.106 N  0.570      SignalP-noTM
AIA76149.1              0.120  25  0.144  12  0.269   5  0.211   0.175 N  0.570      SignalP-noTM
AIA76150.1              0.261  32  0.288  32  0.413  23  0.287   0.288 N  0.510      SignalP-TM
AIA76151.1              0.415  21  0.603  21  0.952   8  0.898   0.741 Y  0.570      SignalP-noTM
AIA76152.1              0.864  23  0.883  23  0.970  19  0.891   0.887 Y  0.570      SignalP-noTM
AIA76153.1              0.440  42  0.412  42  0.505  34  0.209   0.337 N  0.510      SignalP-TM
AIA76154.1              0.115  42  0.136  44  0.266  39  0.115   0.128 N  0.510      SignalP-TM
AIA76155.1              0.124  22  0.123  11  0.197   1  0.152   0.134 N  0.510      SignalP-TM
AIA76156.1              0.105  37  0.117  37  0.172  34  0.110   0.114 N  0.570      SignalP-noTM
AIA76157.1              0.102  23  0.096  33  0.111  25  0.075   0.086 N  0.570      SignalP-noTM
AIA76158.1              0.127  43  0.110  43  0.118  51  0.088   0.100 N  0.570      SignalP-noTM
AIA76159.1              0.120  39  0.111  39  0.137   1  0.093   0.102 N  0.570      SignalP-noTM
AIA76160.1              0.112  32  0.115  15  0.159  12  0.134   0.124 N  0.570      SignalP-noTM
AIA76161.1              0.114  50  0.113  50  0.152  49  0.106   0.109 N  0.570      SignalP-noTM
AIA76162.1              0.123  40  0.115  40  0.124  36  0.084   0.100 N  0.570      SignalP-noTM
AIA76163.1              0.118  28  0.159  12  0.304   2  0.261   0.207 N  0.570      SignalP-noTM
AIA76164.1              0.147  30  0.131  19  0.206   9  0.169   0.145 N  0.510      SignalP-TM
AIA76165.1              0.110  29  0.109  59  0.219  53  0.102   0.106 N  0.570      SignalP-noTM
AIA76166.1              0.341  25  0.219  25  0.253  24  0.126   0.176 N  0.570      SignalP-noTM
AIA76167.1              0.245  34  0.194  34  0.227  30  0.148   0.177 N  0.510      SignalP-TM
AIA76168.1              0.109  26  0.101  38  0.123  35  0.080   0.091 N  0.570      SignalP-noTM
AIA76169.1              0.185  48  0.121  48  0.111  47  0.076   0.100 N  0.570      SignalP-noTM
AIA76170.1              0.125  36  0.129  51  0.205  48  0.134   0.131 N  0.570      SignalP-noTM
AIA76171.1              0.117  37  0.110  11  0.164   4  0.123   0.116 N  0.570      SignalP-noTM
AIA76172.1              0.136  34  0.129  16  0.221   9  0.156   0.141 N  0.570      SignalP-noTM
AIA76173.1              0.246  21  0.254  21  0.578  19  0.314   0.283 N  0.570      SignalP-noTM
AIA76174.1              0.102  49  0.105  49  0.124  44  0.080   0.093 N  0.570      SignalP-noTM
AIA76175.1              0.111  49  0.109  44  0.170  41  0.100   0.105 N  0.570      SignalP-noTM
AIA76176.1              0.294  21  0.265  21  0.429  20  0.215   0.242 N  0.570      SignalP-noTM
AIA76177.1              0.127  19  0.185  21  0.472   2  0.302   0.240 N  0.570      SignalP-noTM
AIA76178.1              0.135  13  0.108  32  0.138  26  0.095   0.102 N  0.570      SignalP-noTM
AIA76179.1              0.250  57  0.157  57  0.169   1  0.104   0.132 N  0.570      SignalP-noTM
AIA76180.1              0.122  55  0.128  55  0.175  46  0.086   0.108 N  0.570      SignalP-noTM
AIA76181.1              0.150  41  0.109  11  0.150   2  0.125   0.115 N  0.510      SignalP-TM
AIA76182.1              0.161  50  0.123  11  0.174   6  0.156   0.135 N  0.510      SignalP-TM
AIA76183.1              0.144  54  0.111  54  0.104  53  0.085   0.099 N  0.570      SignalP-noTM
AIA76184.1              0.172  39  0.156  11  0.306   2  0.238   0.195 N  0.570      SignalP-noTM
AIA76185.1              0.114  31  0.115  31  0.179   1  0.102   0.110 N  0.510      SignalP-TM
AIA76186.1              0.223  18  0.204  18  0.502   1  0.230   0.216 N  0.570      SignalP-noTM
AIA76187.1              0.134  49  0.151  49  0.356  47  0.124   0.138 N  0.570      SignalP-noTM
AIA76188.1              0.112  36  0.110  36  0.140  31  0.099   0.105 N  0.570      SignalP-noTM
AIA76189.1              0.189  41  0.149  41  0.148  38  0.100   0.126 N  0.570      SignalP-noTM
AIA76190.1              0.185  22  0.261  22  0.638   1  0.432   0.341 N  0.570      SignalP-noTM
AIA76191.1              0.143  21  0.155  11  0.444   1  0.217   0.178 N  0.510      SignalP-TM
AIA76192.1              0.106  14  0.118  16  0.197  11  0.124   0.121 N  0.570      SignalP-noTM
AIA76193.1              0.167  25  0.141  25  0.217  24  0.119   0.131 N  0.570      SignalP-noTM
AIA76194.1              0.106  62  0.092  11  0.113   5  0.090   0.091 N  0.510      SignalP-TM
AIA76195.1              0.121  39  0.099  54  0.106  47  0.080   0.090 N  0.570      SignalP-noTM
AIA76196.1              0.130  28  0.103  66  0.113  57  0.081   0.092 N  0.570      SignalP-noTM
AIA76197.1              0.147  24  0.164  24  0.286   6  0.209   0.185 N  0.570      SignalP-noTM
AIA76198.1              0.111  51  0.134  11  0.298   1  0.160   0.146 N  0.570      SignalP-noTM
AIA76199.1              0.126  20  0.121  20  0.171   1  0.127   0.123 N  0.510      SignalP-TM
AIA76200.1              0.116  31  0.102  31  0.104   3  0.081   0.092 N  0.570      SignalP-noTM
AIA76201.1              0.145  30  0.162  30  0.257  15  0.180   0.170 N  0.570      SignalP-noTM
AIA76202.1              0.113  59  0.146  11  0.311   9  0.218   0.180 N  0.570      SignalP-noTM
AIA76203.1              0.106  65  0.115  49  0.166  46  0.100   0.108 N  0.570      SignalP-noTM
AIA76204.1              0.120  21  0.186  12  0.365   7  0.329   0.253 N  0.570      SignalP-noTM
AIA76205.1              0.126  29  0.117  29  0.145  59  0.104   0.112 N  0.510      SignalP-TM
AIA76206.1              0.118  22  0.119  29  0.197   1  0.118   0.119 N  0.510      SignalP-TM
AIA76207.1              0.120  25  0.120  11  0.206   2  0.143   0.131 N  0.570      SignalP-noTM
AIA76208.1              0.177  36  0.134  36  0.194  10  0.123   0.128 N  0.570      SignalP-noTM
AIA76209.1              0.111  58  0.117  25  0.150  17  0.128   0.122 N  0.570      SignalP-noTM
AIA76210.1              0.657  19  0.671  19  0.823  17  0.689   0.680 Y  0.570      SignalP-noTM
AIA76211.1              0.101  43  0.114  22  0.157  13  0.119   0.116 N  0.570      SignalP-noTM
AIA76212.1              0.110  19  0.119  11  0.175   2  0.142   0.130 N  0.570      SignalP-noTM
AIA76213.1              0.338  58  0.195  58  0.172  54  0.104   0.152 N  0.570      SignalP-noTM
AIA76214.1              0.120  27  0.108  43  0.126   4  0.093   0.101 N  0.570      SignalP-noTM
AIA76215.1              0.129  18  0.136  18  0.220  10  0.143   0.140 N  0.570      SignalP-noTM
AIA76216.1              0.127  25  0.123  12  0.188  53  0.153   0.137 N  0.570      SignalP-noTM
AIA76217.1              0.138  33  0.105  33  0.127   3  0.095   0.100 N  0.570      SignalP-noTM
AIA76218.1              0.101  70  0.107  70  0.119  65  0.091   0.099 N  0.570      SignalP-noTM
AIA76219.1              0.113  50  0.115  50  0.145  47  0.105   0.111 N  0.570      SignalP-noTM
AIA76220.1              0.192  25  0.187  25  0.317  48  0.220   0.203 N  0.570      SignalP-noTM
AIA76221.1              0.103  29  0.114  41  0.157   1  0.110   0.112 N  0.570      SignalP-noTM
AIA76222.1              0.100  56  0.102  68  0.154   1  0.095   0.099 N  0.570      SignalP-noTM
AIA76223.1              0.204  24  0.137  24  0.164  28  0.094   0.117 N  0.570      SignalP-noTM
AIA76224.1              0.111  26  0.110  22  0.151  11  0.113   0.112 N  0.570      SignalP-noTM
AIA76225.1              0.346  43  0.222  43  0.455   1  0.204   0.214 N  0.570      SignalP-noTM
AIA76226.1              0.228  32  0.166  32  0.279   4  0.150   0.159 N  0.570      SignalP-noTM
AIA76227.1              0.116  30  0.102  68  0.109  67  0.078   0.091 N  0.570      SignalP-noTM
AIA76228.1              0.111  39  0.107  58  0.122  48  0.088   0.098 N  0.570      SignalP-noTM
AIA76229.1              0.113  32  0.108  49  0.126  39  0.092   0.100 N  0.570      SignalP-noTM
AIA76230.1              0.119  17  0.126  17  0.213   1  0.147   0.136 N  0.570      SignalP-noTM
AIA76231.1              0.153  44  0.134  44  0.201  42  0.105   0.120 N  0.570      SignalP-noTM
AIA76232.1              0.110  11  0.120  11  0.154   5  0.127   0.123 N  0.570      SignalP-noTM
AIA76233.1              0.109  30  0.099  30  0.107  70  0.085   0.093 N  0.570      SignalP-noTM
AIA76234.1              0.153  70  0.195  11  0.570   3  0.374   0.279 N  0.570      SignalP-noTM
AIA76235.1              0.134  38  0.127  38  0.147   2  0.115   0.121 N  0.570      SignalP-noTM
AIA76236.1              0.114   8  0.117  32  0.157   7  0.111   0.114 N  0.570      SignalP-noTM
AIA76237.1              0.127  69  0.119  12  0.187   4  0.145   0.131 N  0.570      SignalP-noTM
AIA76238.1              0.146  36  0.166  36  0.280  31  0.148   0.158 N  0.570      SignalP-noTM
AIA76239.1              0.218  27  0.295  27  0.542   4  0.388   0.329 N  0.510      SignalP-TM
AIA76240.1              0.118  37  0.153  15  0.290  10  0.231   0.182 N  0.510      SignalP-TM
AIA76241.1              0.186  42  0.134  42  0.141  41  0.080   0.109 N  0.570      SignalP-noTM
AIA76242.1              0.139  69  0.140  23  0.198  18  0.129   0.135 N  0.570      SignalP-noTM
AIA76243.1              0.197  38  0.112  51  0.136  47  0.069   0.096 N  0.510      SignalP-TM
AIA76244.1              0.108  29  0.112  11  0.171   1  0.122   0.117 N  0.570      SignalP-noTM
AIA76245.1              0.101  44  0.124  11  0.194   6  0.158   0.140 N  0.570      SignalP-noTM
AIA76246.1              0.107  26  0.130  11  0.183   8  0.169   0.149 N  0.570      SignalP-noTM
AIA76247.1              0.124  29  0.117  29  0.163   1  0.111   0.114 N  0.570      SignalP-noTM
AIA76248.1              0.138  35  0.159  11  0.369   1  0.233   0.194 N  0.570      SignalP-noTM
AIA76249.1              0.109  30  0.105  30  0.120  60  0.094   0.100 N  0.570      SignalP-noTM
AIA76250.1              0.128  30  0.119  40  0.179  39  0.103   0.111 N  0.570      SignalP-noTM
AIA76251.1              0.120  37  0.103  37  0.110  13  0.086   0.095 N  0.570      SignalP-noTM
AIA76252.1              0.236  20  0.345  20  0.631  12  0.499   0.418 N  0.570      SignalP-noTM
AIA76253.1              0.122  22  0.141  12  0.339  49  0.202   0.170 N  0.570      SignalP-noTM
AIA76254.1              0.108  55  0.115  11  0.199   1  0.122   0.118 N  0.570      SignalP-noTM
AIA76255.1              0.117  50  0.115  50  0.171  48  0.095   0.106 N  0.570      SignalP-noTM
AIA76256.1              0.109  63  0.102  63  0.106   1  0.089   0.096 N  0.570      SignalP-noTM
AIA76257.1              0.139  21  0.164  21  0.428  19  0.203   0.182 N  0.570      SignalP-noTM
AIA76258.1              0.211  36  0.220  36  0.366  29  0.212   0.216 N  0.570      SignalP-noTM
AIA76259.1              0.125  20  0.131  20  0.269  19  0.152   0.140 N  0.570      SignalP-noTM
AIA76260.1              0.169  30  0.280  23  0.590  14  0.443   0.340 N  0.510      SignalP-TM
AIA76261.1              0.102  33  0.103  27  0.129  22  0.082   0.093 N  0.570      SignalP-noTM
AIA76262.1              0.110  20  0.097  68  0.132   1  0.087   0.092 N  0.570      SignalP-noTM
AIA76263.1              0.187  24  0.315  20  0.708  18  0.584   0.441 N  0.570      SignalP-noTM
AIA76264.1              0.113  29  0.126  11  0.211   1  0.157   0.141 N  0.570      SignalP-noTM
AIA76265.1              0.116  27  0.107  27  0.118  46  0.095   0.101 N  0.570      SignalP-noTM
AIA76266.1              0.105  28  0.167  11  0.400   1  0.272   0.217 N  0.570      SignalP-noTM
AIA76267.1              0.113  57  0.134  11  0.226   1  0.174   0.152 N  0.570      SignalP-noTM
AIA76268.1              0.106  30  0.116  14  0.166   7  0.136   0.126 N  0.570      SignalP-noTM
AIA76269.1              0.102  62  0.122  11  0.209   1  0.141   0.131 N  0.570      SignalP-noTM
AIA76270.1              0.102  33  0.118  46  0.197   1  0.117   0.118 N  0.570      SignalP-noTM
AIA76271.1              0.115  21  0.107  28  0.139  27  0.093   0.100 N  0.570      SignalP-noTM
AIA76272.1              0.464  29  0.569  24  0.963  17  0.906   0.728 Y  0.570      SignalP-noTM
AIA76273.1              0.148  24  0.111  11  0.154   2  0.130   0.118 N  0.510      SignalP-TM
AIA76274.1              0.103   7  0.128  11  0.238   1  0.153   0.139 N  0.570      SignalP-noTM
AIA76275.1              0.149  24  0.140  11  0.305   2  0.192   0.159 N  0.510      SignalP-TM
AIA76276.1              0.261  20  0.164  20  0.148   3  0.114   0.140 N  0.570      SignalP-noTM
AIA76277.1              0.166  47  0.128  47  0.158  29  0.095   0.113 N  0.570      SignalP-noTM
AIA76278.1              0.154  20  0.111  30  0.129  29  0.076   0.095 N  0.570      SignalP-noTM
AIA76279.1              0.101  29  0.124  11  0.204   2  0.159   0.140 N  0.570      SignalP-noTM
AIA76280.1              0.102  34  0.130  58  0.263  50  0.101   0.116 N  0.570      SignalP-noTM
AIA76281.1              0.100  40  0.103  28  0.116  23  0.092   0.098 N  0.570      SignalP-noTM
AIA76282.1              0.165  41  0.120  41  0.116  58  0.080   0.102 N  0.570      SignalP-noTM
AIA76283.1              0.330  47  0.190  47  0.139  46  0.092   0.144 N  0.570      SignalP-noTM
AIA76284.1              0.159  33  0.134  33  0.284  32  0.117   0.128 N  0.510      SignalP-TM
AIA76285.1              0.139  33  0.111  33  0.106  52  0.078   0.095 N  0.570      SignalP-noTM
AIA76286.1              0.106  23  0.166  11  0.419   2  0.270   0.215 N  0.570      SignalP-noTM
AIA76287.1              0.108  39  0.108  39  0.130  37  0.085   0.097 N  0.570      SignalP-noTM
AIA76288.1              0.115  22  0.118  22  0.162   2  0.115   0.116 N  0.570      SignalP-noTM
AIA76289.1              0.202  26  0.123  26  0.140  13  0.089   0.107 N  0.570      SignalP-noTM
AIA76290.1              0.118  55  0.107  55  0.113  25  0.081   0.094 N  0.570      SignalP-noTM
AIA76291.1              0.146  51  0.116  11  0.182   5  0.145   0.129 N  0.570      SignalP-noTM
AIA76292.1              0.121  21  0.191  11  0.520   1  0.349   0.265 N  0.570      SignalP-noTM
AIA76293.1              0.297  30  0.304  30  0.577  12  0.387   0.334 N  0.510      SignalP-TM
AIA76294.1              0.116  38  0.124  11  0.211   1  0.150   0.134 N  0.510      SignalP-TM
AIA76295.1              0.124  29  0.129  36  0.207  28  0.104   0.120 N  0.510      SignalP-TM
AIA76296.1              0.109  42  0.122  27  0.166  13  0.135   0.128 N  0.570      SignalP-noTM
AIA76297.1              0.142  60  0.132  12  0.214   2  0.171   0.147 N  0.510      SignalP-TM
AIA76298.1              0.333  23  0.548  23  0.935  21  0.878   0.703 Y  0.570      SignalP-noTM
AIA76299.1              0.180  38  0.168  38  0.268  29  0.161   0.165 N  0.510      SignalP-TM
AIA76300.1              0.224  43  0.260  43  0.576  40  0.185   0.225 N  0.570      SignalP-noTM
AIA76301.1              0.261  19  0.241  19  0.286  17  0.198   0.221 N  0.570      SignalP-noTM
AIA76302.1              0.216  32  0.145  32  0.138   2  0.093   0.120 N  0.570      SignalP-noTM
AIA76303.1              0.177  32  0.172  32  0.263  30  0.166   0.170 N  0.510      SignalP-TM
AIA76304.1              0.189  30  0.126  11  0.192   1  0.163   0.140 N  0.510      SignalP-TM
AIA76305.1              0.182  23  0.170  23  0.252   1  0.165   0.168 N  0.510      SignalP-TM
AIA76306.1              0.163  49  0.191  11  0.442   3  0.375   0.278 N  0.570      SignalP-noTM
AIA76307.1              0.279  25  0.263  25  0.553   1  0.344   0.301 N  0.570      SignalP-noTM
AIA76308.1              0.119  22  0.125  22  0.187   1  0.135   0.130 N  0.570      SignalP-noTM
AIA76309.1              0.196  32  0.163  32  0.229  30  0.134   0.149 N  0.570      SignalP-noTM
AIA76310.1              0.132  23  0.159  17  0.255   4  0.207   0.182 N  0.570      SignalP-noTM
AIA76311.1              0.134  16  0.140  16  0.278  13  0.142   0.141 N  0.570      SignalP-noTM
AIA76312.1              0.123  65  0.110  65  0.124  54  0.085   0.098 N  0.570      SignalP-noTM
AIA76313.1              0.876  23  0.925  23  0.988  20  0.964   0.944 Y  0.570      SignalP-noTM
AIA76314.1              0.142  51  0.115  32  0.144  28  0.109   0.112 N  0.570      SignalP-noTM
AIA76315.1              0.135  60  0.118  11  0.173   1  0.138   0.127 N  0.570      SignalP-noTM
AIA76316.1              0.121  30  0.104  30  0.110  43  0.074   0.090 N  0.570      SignalP-noTM
AIA76317.1              0.105  58  0.133  14  0.217   8  0.179   0.154 N  0.570      SignalP-noTM
AIA76318.1              0.109  21  0.107  11  0.150   3  0.112   0.110 N  0.570      SignalP-noTM
AIA76319.1              0.109  26  0.122  11  0.226   1  0.140   0.130 N  0.570      SignalP-noTM
AIA76320.1              0.143  23  0.134  23  0.264  21  0.112   0.124 N  0.570      SignalP-noTM
AIA76321.1              0.117  47  0.104  70  0.122  22  0.091   0.098 N  0.570      SignalP-noTM
AIA76322.1              0.607  25  0.721  25  0.940  10  0.881   0.797 Y  0.570      SignalP-noTM
AIA76323.1              0.141  31  0.120  31  0.154   1  0.100   0.111 N  0.570      SignalP-noTM
AIA76324.1              0.131  34  0.171  15  0.376  11  0.276   0.220 N  0.570      SignalP-noTM
AIA76325.1              0.147  28  0.129  50  0.196  44  0.119   0.126 N  0.510      SignalP-TM
AIA76326.1              0.361  24  0.550  24  0.950  14  0.843   0.688 Y  0.570      SignalP-noTM
AIA76327.1              0.207  23  0.189  51  0.508  41  0.214   0.201 N  0.570      SignalP-noTM
AIA76328.1              0.124  26  0.098  11  0.158   1  0.090   0.095 N  0.510      SignalP-TM
AIA76329.1              0.122  32  0.113  32  0.126   1  0.103   0.108 N  0.570      SignalP-noTM
AIA76330.1              0.115  58  0.125  18  0.199  12  0.151   0.137 N  0.570      SignalP-noTM
AIA76331.1              0.166  43  0.185  21  0.384  18  0.249   0.215 N  0.570      SignalP-noTM
AIA76332.1              0.334  25  0.270  25  0.490   1  0.265   0.268 N  0.510      SignalP-TM
AIA76333.1              0.187  27  0.150  27  0.186   1  0.137   0.144 N  0.570      SignalP-noTM
AIA76334.1              0.105  53  0.104  30  0.125  20  0.093   0.099 N  0.570      SignalP-noTM
AIA76335.1              0.146  31  0.150  27  0.263   1  0.187   0.168 N  0.570      SignalP-noTM
AIA76336.1              0.166  25  0.183  11  0.449   4  0.348   0.244 N  0.510      SignalP-TM
AIA76337.1              0.115  23  0.112  46  0.151  39  0.082   0.101 N  0.510      SignalP-TM
AIA76338.1              0.170  40  0.160  40  0.211  34  0.115   0.143 N  0.510      SignalP-TM
AIA76339.1              0.218  62  0.148  62  0.124  43  0.089   0.120 N  0.570      SignalP-noTM
AIA76340.1              0.117  47  0.107  21  0.128  12  0.104   0.105 N  0.570      SignalP-noTM
AIA76341.1              0.147  50  0.117  50  0.172   5  0.101   0.110 N  0.570      SignalP-noTM
AIA76342.1              0.139  55  0.132  55  0.144  34  0.113   0.123 N  0.570      SignalP-noTM
AIA76343.1              0.127  29  0.267  11  0.839   4  0.725   0.482 N  0.570      SignalP-noTM
AIA76344.1              0.106  22  0.145  11  0.260   2  0.210   0.175 N  0.570      SignalP-noTM
AIA76345.1              0.112  13  0.152  13  0.255   1  0.207   0.178 N  0.570      SignalP-noTM
AIA76346.1              0.162  22  0.251  22  0.624   3  0.468   0.353 N  0.570      SignalP-noTM
AIA76347.1              0.115  20  0.105  48  0.137   1  0.097   0.101 N  0.570      SignalP-noTM
AIA76348.1              0.112  22  0.140  13  0.224   8  0.198   0.167 N  0.570      SignalP-noTM
AIA76349.1              0.117  26  0.118  11  0.195   2  0.143   0.127 N  0.510      SignalP-TM
AIA76350.1              0.129  17  0.146  17  0.262   2  0.179   0.162 N  0.570      SignalP-noTM
AIA76351.1              0.155  18  0.131  18  0.206   1  0.125   0.128 N  0.570      SignalP-noTM
AIA76352.1              0.158  30  0.125  30  0.131  27  0.104   0.115 N  0.570      SignalP-noTM
AIA76353.1              0.153  35  0.122  35  0.139   1  0.100   0.112 N  0.570      SignalP-noTM
AIA76354.1              0.127  35  0.121  35  0.173  33  0.118   0.120 N  0.510      SignalP-TM
AIA76355.1              0.146  29  0.194  23  0.343   1  0.243   0.213 N  0.510      SignalP-TM
AIA76356.1              0.166  34  0.145  34  0.181  20  0.133   0.140 N  0.510      SignalP-TM
AIA76357.1              0.129  52  0.127  13  0.259   1  0.134   0.130 N  0.510      SignalP-TM
AIA76358.1              0.491  39  0.449  39  0.553  36  0.231   0.368 N  0.510      SignalP-TM
AIA76359.1              0.351  22  0.310  22  0.418  19  0.260   0.287 N  0.570      SignalP-noTM
AIA76360.1              0.117  32  0.109  46  0.158  41  0.096   0.104 N  0.510      SignalP-TM
AIA76361.1              0.138  53  0.200  53  0.368  46  0.202   0.201 N  0.510      SignalP-TM
AIA76362.1              0.196  33  0.172  33  0.208  41  0.142   0.158 N  0.570      SignalP-noTM
AIA76363.1              0.132  48  0.126  11  0.215   1  0.157   0.141 N  0.570      SignalP-noTM
AIA76364.1              0.114  37  0.165  11  0.470  15  0.251   0.205 N  0.570      SignalP-noTM
AIA76365.1              0.115  21  0.095  43  0.097  42  0.074   0.085 N  0.570      SignalP-noTM
AIA76366.1              0.144  18  0.105  33  0.125  26  0.086   0.098 N  0.510      SignalP-TM
AIA76367.1              0.174  30  0.131  30  0.134  38  0.095   0.114 N  0.570      SignalP-noTM
AIA76368.1              0.117  32  0.163  12  0.320   5  0.272   0.214 N  0.570      SignalP-noTM
AIA76369.1              0.137  20  0.112  40  0.150  35  0.107   0.110 N  0.570      SignalP-noTM
AIA76370.1              0.107  25  0.158  11  0.461   1  0.217   0.186 N  0.570      SignalP-noTM
AIA76371.1              0.151  31  0.120  13  0.175   5  0.147   0.130 N  0.510      SignalP-TM
AIA76372.1              0.111  24  0.108  40  0.152  25  0.100   0.104 N  0.570      SignalP-noTM
AIA76373.1              0.115  49  0.126  49  0.219  14  0.121   0.124 N  0.510      SignalP-TM
AIA76374.1              0.107  33  0.103  36  0.140   5  0.096   0.099 N  0.570      SignalP-noTM
AIA76375.1              0.131  29  0.147  29  0.259   4  0.172   0.156 N  0.510      SignalP-TM
AIA76376.1              0.117  69  0.115  18  0.174  29  0.115   0.115 N  0.570      SignalP-noTM
AIA76377.1              0.195  26  0.223  26  0.538   5  0.347   0.269 N  0.510      SignalP-TM
AIA76378.1              0.109  30  0.103  49  0.136   1  0.089   0.097 N  0.570      SignalP-noTM
AIA76379.1              0.107  49  0.099  66  0.121  57  0.073   0.089 N  0.510      SignalP-TM
AIA76380.1              0.163  19  0.207  19  0.332   9  0.248   0.226 N  0.570      SignalP-noTM
AIA76381.1              0.108  33  0.140  11  0.270   1  0.195   0.160 N  0.510      SignalP-TM
AIA76382.1              0.148  59  0.124  40  0.230  34  0.132   0.128 N  0.570      SignalP-noTM
AIA76383.1              0.111  49  0.121  19  0.248  13  0.135   0.126 N  0.510      SignalP-TM
AIA76384.1              0.159  38  0.121  38  0.131   7  0.097   0.110 N  0.570      SignalP-noTM
AIA76385.1              0.605  25  0.732  25  0.978  20  0.917   0.819 Y  0.570      SignalP-noTM
AIA76386.1              0.131  26  0.127  11  0.220   1  0.158   0.142 N  0.570      SignalP-noTM
AIA76387.1              0.140  45  0.118  45  0.164  43  0.097   0.108 N  0.570      SignalP-noTM
AIA76388.1              0.182  23  0.150  23  0.182   3  0.140   0.145 N  0.570      SignalP-noTM
AIA76389.1              0.249  30  0.191  25  0.253  20  0.154   0.177 N  0.510      SignalP-TM
AIA76390.1              0.104  35  0.112  58  0.173  47  0.091   0.102 N  0.570      SignalP-noTM
AIA76391.1              0.141  40  0.125  18  0.236  12  0.117   0.122 N  0.570      SignalP-noTM
AIA76392.1              0.125  25  0.208  12  0.515   7  0.449   0.297 N  0.510      SignalP-TM
AIA76393.1              0.110  24  0.122  34  0.184  23  0.117   0.120 N  0.510      SignalP-TM
AIA76394.1              0.144  19  0.188  19  0.375   5  0.271   0.219 N  0.510      SignalP-TM
AIA76395.1              0.787  25  0.794  25  0.903   4  0.835   0.813 Y  0.570      SignalP-noTM
AIA76396.1              0.144  32  0.121  32  0.142  14  0.108   0.115 N  0.570      SignalP-noTM
AIA76397.1              0.140  18  0.116  18  0.136   3  0.106   0.111 N  0.570      SignalP-noTM
AIA76398.1              0.106  55  0.114  45  0.168  25  0.112   0.113 N  0.570      SignalP-noTM
AIA76399.1              0.156  24  0.125  11  0.218   6  0.166   0.140 N  0.510      SignalP-TM
AIA76400.1              0.104  54  0.106  54  0.136  49  0.099   0.103 N  0.570      SignalP-noTM
AIA76401.1              0.351  21  0.358  21  0.515  18  0.333   0.346 N  0.570      SignalP-noTM
AIA76402.1              0.122  21  0.111  11  0.180   8  0.126   0.118 N  0.570      SignalP-noTM
AIA76403.1              0.103  40  0.098  62  0.113  50  0.086   0.093 N  0.570      SignalP-noTM
AIA76404.1              0.137  57  0.173  50  0.310  41  0.162   0.169 N  0.510      SignalP-TM
AIA76405.1              0.132  63  0.168  23  0.343  10  0.260   0.202 N  0.510      SignalP-TM
AIA76406.1              0.343  19  0.184  19  0.153  46  0.095   0.142 N  0.570      SignalP-noTM
AIA76407.1              0.122  35  0.110  13  0.173   4  0.125   0.117 N  0.570      SignalP-noTM
AIA76408.1              0.129  37  0.132  11  0.275   1  0.165   0.148 N  0.570      SignalP-noTM
AIA76409.1              0.156  24  0.190  24  0.504  13  0.238   0.213 N  0.570      SignalP-noTM
AIA76410.1              0.856  39  0.595  39  0.538  34  0.364   0.510 N  0.510      SignalP-TM
AIA76411.1              0.114  29  0.126  21  0.192   2  0.145   0.135 N  0.570      SignalP-noTM
AIA76412.1              0.123  46  0.118  46  0.185  44  0.097   0.110 N  0.510      SignalP-TM
AIA76413.1              0.190  20  0.244  20  0.447  15  0.313   0.277 N  0.570      SignalP-noTM
AIA76414.1              0.145  31  0.205  11  0.536   2  0.415   0.304 N  0.570      SignalP-noTM
AIA76415.1              0.142  26  0.146  11  0.290   1  0.202   0.172 N  0.570      SignalP-noTM
AIA76416.1              0.115  54  0.140  11  0.302   1  0.181   0.159 N  0.570      SignalP-noTM
AIA76417.1              0.110  26  0.104  47  0.118  39  0.094   0.099 N  0.570      SignalP-noTM
AIA76418.1              0.112  20  0.128  20  0.222  19  0.127   0.127 N  0.570      SignalP-noTM
AIA76419.1              0.113  35  0.131  11  0.308   1  0.145   0.137 N  0.570      SignalP-noTM
AIA76420.1              0.120  62  0.119  11  0.227   1  0.125   0.122 N  0.570      SignalP-noTM
AIA76421.1              0.199  25  0.199  17  0.382   2  0.280   0.229 N  0.510      SignalP-TM
AIA76422.1              0.186  38  0.146  38  0.244  13  0.138   0.143 N  0.510      SignalP-TM
AIA76423.1              0.144  38  0.130  38  0.145  35  0.080   0.111 N  0.510      SignalP-TM
AIA76424.1              0.115  39  0.115  21  0.168   1  0.125   0.120 N  0.570      SignalP-noTM
AIA76425.1              0.173  24  0.140  24  0.178   7  0.129   0.135 N  0.570      SignalP-noTM
AIA76426.1              0.220  30  0.149  30  0.171  38  0.093   0.123 N  0.570      SignalP-noTM
AIA76427.1              0.120  35  0.127  11  0.221   1  0.162   0.140 N  0.510      SignalP-TM
AIA76428.1              0.138  36  0.117  36  0.138   1  0.097   0.108 N  0.570      SignalP-noTM
AIA76429.1              0.123  36  0.125  38  0.205  34  0.108   0.118 N  0.510      SignalP-TM
AIA76430.1              0.118  69  0.105  51  0.122  41  0.094   0.100 N  0.570      SignalP-noTM
AIA76431.1              0.124  45  0.116  55  0.169  51  0.113   0.115 N  0.570      SignalP-noTM
AIA76432.1              0.118  68  0.106  25  0.129  21  0.087   0.097 N  0.570      SignalP-noTM
AIA76433.1              0.137  18  0.137  18  0.168  11  0.131   0.134 N  0.570      SignalP-noTM
AIA76434.1              0.163  34  0.155  13  0.288   3  0.235   0.185 N  0.510      SignalP-TM
AIA76435.1              0.142  51  0.111  51  0.128   3  0.085   0.099 N  0.570      SignalP-noTM
AIA76436.1              0.129  24  0.130  24  0.191  19  0.130   0.130 N  0.510      SignalP-TM
AIA76437.1              0.170  27  0.126  27  0.198  50  0.101   0.114 N  0.570      SignalP-noTM
AIA76438.1              0.194  21  0.283  21  0.643   8  0.487   0.359 N  0.510      SignalP-TM
AIA76439.1              0.130  55  0.130  55  0.264  53  0.116   0.124 N  0.570      SignalP-noTM
AIA76440.1              0.534  25  0.712  25  0.979  12  0.953   0.825 Y  0.570      SignalP-noTM
AIA76441.1              0.145  42  0.111  42  0.124  40  0.068   0.091 N  0.570      SignalP-noTM
AIA76442.1              0.154  41  0.165  11  0.353   3  0.279   0.207 N  0.510      SignalP-TM
AIA76443.1              0.562  33  0.547  33  0.930  23  0.656   0.598 Y  0.570      SignalP-noTM
AIA76444.1              0.755  23  0.742  23  0.815   3  0.740   0.741 Y  0.570      SignalP-noTM
AIA76445.1              0.124  28  0.099  12  0.113   4  0.102   0.100 N  0.570      SignalP-noTM
AIA76446.1              0.139  23  0.128  23  0.201   1  0.121   0.125 N  0.570      SignalP-noTM
AIA76447.1              0.150  24  0.167  24  0.336   1  0.164   0.166 N  0.570      SignalP-noTM
AIA76448.1              0.200  30  0.220  30  0.384  26  0.167   0.200 N  0.510      SignalP-TM
AIA76449.1              0.130  25  0.170  20  0.404  19  0.255   0.210 N  0.570      SignalP-noTM
AIA76450.1              0.111  44  0.160  11  0.325   5  0.267   0.210 N  0.570      SignalP-noTM
AIA76451.1              0.392  18  0.412  18  0.663  17  0.414   0.413 N  0.570      SignalP-noTM
AIA76452.1              0.105   8  0.105  48  0.124  41  0.087   0.097 N  0.570      SignalP-noTM
AIA76453.1              0.226  21  0.121  21  0.098  68  0.066   0.095 N  0.570      SignalP-noTM
AIA76454.1              0.113  21  0.097  11  0.120   2  0.100   0.098 N  0.510      SignalP-TM
AIA76455.1              0.173  45  0.118  62  0.174  27  0.080   0.104 N  0.510      SignalP-TM
AIA76456.1              0.303  49  0.144  11  0.258   4  0.211   0.169 N  0.510      SignalP-TM
AIA76457.1              0.717  28  0.724  28  0.976  10  0.850   0.783 Y  0.570      SignalP-noTM
AIA76458.1              0.126   7  0.106  29  0.113   6  0.090   0.098 N  0.570      SignalP-noTM
AIA76459.1              0.107  66  0.114  11  0.152   1  0.128   0.121 N  0.570      SignalP-noTM
AIA76460.1              0.107  25  0.121  53  0.178  49  0.118   0.119 N  0.570      SignalP-noTM
AIA76461.1              0.167  28  0.120  28  0.117  34  0.083   0.102 N  0.570      SignalP-noTM
AIA76462.1              0.160  20  0.135  20  0.181   3  0.125   0.131 N  0.570      SignalP-noTM
AIA76463.1              0.192  67  0.132  67  0.126  15  0.088   0.111 N  0.570      SignalP-noTM
AIA76464.1              0.112  21  0.126  30  0.203  25  0.135   0.131 N  0.570      SignalP-noTM
AIA76465.1              0.129  42  0.114  42  0.144  40  0.101   0.108 N  0.570      SignalP-noTM
AIA76466.1              0.112  34  0.113  11  0.168   1  0.124   0.118 N  0.570      SignalP-noTM
AIA76467.1              0.101  52  0.092  69  0.094  70  0.076   0.084 N  0.570      SignalP-noTM
AIA76468.1              0.288  25  0.482  25  0.942  12  0.855   0.657 Y  0.570      SignalP-noTM
AIA76469.1              0.117  23  0.100  11  0.134   4  0.102   0.101 N  0.510      SignalP-TM
AIA76470.1              0.140  30  0.104  30  0.122  34  0.064   0.085 N  0.570      SignalP-noTM
AIA76471.1              0.120  27  0.134  11  0.222   1  0.176   0.154 N  0.570      SignalP-noTM
AIA76472.1              0.111  31  0.117  31  0.160   9  0.122   0.119 N  0.570      SignalP-noTM
AIA76473.1              0.107  25  0.142  11  0.295   4  0.206   0.172 N  0.570      SignalP-noTM
AIA76474.1              0.129  22  0.123  22  0.156   1  0.119   0.121 N  0.570      SignalP-noTM
AIA76475.1              0.126  44  0.105  44  0.109  57  0.078   0.092 N  0.570      SignalP-noTM
AIA76476.1              0.266  19  0.195  19  0.264  16  0.146   0.172 N  0.570      SignalP-noTM
AIA76477.1              0.100  69  0.100  44  0.118  42  0.096   0.098 N  0.570      SignalP-noTM
AIA76478.1              0.110  53  0.133  11  0.242   4  0.175   0.153 N  0.570      SignalP-noTM
AIA76479.1              0.103  59  0.139  15  0.257   6  0.189   0.162 N  0.570      SignalP-noTM
AIA76480.1              0.319  21  0.202  21  0.299   1  0.159   0.186 N  0.510      SignalP-TM
AIA76481.1              0.127  28  0.108  28  0.122  16  0.095   0.102 N  0.570      SignalP-noTM
AIA76482.1              0.188  33  0.129  33  0.146  20  0.094   0.113 N  0.570      SignalP-noTM
AIA76483.1              0.133  36  0.122  36  0.143   9  0.113   0.118 N  0.570      SignalP-noTM
AIA76484.1              0.105  19  0.133  18  0.226   7  0.167   0.149 N  0.570      SignalP-noTM
AIA76485.1              0.125  63  0.120  33  0.175   1  0.122   0.121 N  0.570      SignalP-noTM
AIA76486.1              0.131  20  0.115  11  0.227   1  0.124   0.118 N  0.510      SignalP-TM
AIA76487.1              0.110  23  0.109  11  0.166   4  0.123   0.116 N  0.570      SignalP-noTM
AIA76488.1              0.754  27  0.814  27  0.965  18  0.913   0.860 Y  0.570      SignalP-noTM
AIA76489.1              0.181  37  0.266  37  0.540  34  0.292   0.276 N  0.510      SignalP-TM
AIA76490.1              0.113  36  0.102  36  0.102  61  0.078   0.091 N  0.570      SignalP-noTM
AIA76491.1              0.107  44  0.102  13  0.120   8  0.106   0.104 N  0.570      SignalP-noTM
AIA76492.1              0.136  25  0.117  33  0.142   2  0.102   0.110 N  0.570      SignalP-noTM
AIA76493.1              0.103  45  0.114  50  0.158  44  0.104   0.109 N  0.570      SignalP-noTM
AIA76494.1              0.114  62  0.183  33  0.500  27  0.269   0.224 N  0.570      SignalP-noTM
AIA76495.1              0.100  55  0.147  11  0.301   2  0.209   0.176 N  0.570      SignalP-noTM
AIA76496.1              0.115  23  0.142  11  0.278   1  0.194   0.166 N  0.570      SignalP-noTM
AIA76497.1              0.630  20  0.632  20  0.830  17  0.647   0.639 Y  0.570      SignalP-noTM
AIA76498.1              0.129  33  0.135  27  0.279   1  0.143   0.138 N  0.510      SignalP-TM
AIA76499.1              0.137  40  0.120  12  0.164   2  0.150   0.131 N  0.510      SignalP-TM
AIA76500.1              0.107  27  0.099  57  0.119  46  0.062   0.085 N  0.510      SignalP-TM
AIA76501.1              0.491  26  0.573  26  0.769  24  0.675   0.621 Y  0.570      SignalP-noTM
AIA76502.1              0.106  29  0.127  12  0.217   9  0.164   0.145 N  0.570      SignalP-noTM
AIA76503.1              0.100  55  0.107  55  0.136   1  0.104   0.105 N  0.570      SignalP-noTM
AIA76504.1              0.104  63  0.099  53  0.118  19  0.083   0.091 N  0.570      SignalP-noTM
AIA76505.1              0.109  68  0.119  27  0.165  23  0.132   0.125 N  0.570      SignalP-noTM
AIA76506.1              0.121  40  0.114  12  0.196   1  0.126   0.120 N  0.570      SignalP-noTM
AIA76507.1              0.106  33  0.108  65  0.125  61  0.088   0.098 N  0.570      SignalP-noTM
AIA76508.1              0.125  20  0.143  18  0.237   8  0.166   0.154 N  0.570      SignalP-noTM
AIA76509.1              0.123  22  0.127  22  0.177   5  0.140   0.133 N  0.570      SignalP-noTM
AIA76510.1              0.250  27  0.169  27  0.226  23  0.109   0.141 N  0.570      SignalP-noTM
AIA76511.1              0.210  34  0.159  34  0.307  46  0.098   0.131 N  0.570      SignalP-noTM
AIA76512.1              0.141  28  0.100  28  0.102  41  0.071   0.086 N  0.570      SignalP-noTM
AIA76513.1              0.144  51  0.134  51  0.210  50  0.092   0.114 N  0.570      SignalP-noTM
AIA76514.1              0.140  21  0.183  21  0.391   3  0.273   0.225 N  0.570      SignalP-noTM
AIA76515.1              0.120  55  0.123  22  0.186   4  0.146   0.133 N  0.570      SignalP-noTM
AIA76516.1              0.108  26  0.113  45  0.147  38  0.112   0.113 N  0.570      SignalP-noTM
AIA76517.1              0.139  18  0.181  11  0.472   1  0.320   0.233 N  0.510      SignalP-TM
AIA76518.1              0.131  56  0.128  56  0.151  53  0.101   0.115 N  0.570      SignalP-noTM
AIA76519.1              0.304  27  0.285  27  0.608   1  0.357   0.319 N  0.570      SignalP-noTM
AIA76520.1              0.112  47  0.113  65  0.138  57  0.101   0.107 N  0.570      SignalP-noTM
AIA76521.1              0.292  23  0.185  23  0.276   3  0.154   0.171 N  0.570      SignalP-noTM
AIA76522.1              0.127  43  0.115  43  0.135   7  0.103   0.110 N  0.570      SignalP-noTM
AIA76523.1              0.119  25  0.104  25  0.107  41  0.083   0.094 N  0.570      SignalP-noTM
AIA76524.1              0.110  24  0.188  12  0.436   9  0.362   0.270 N  0.570      SignalP-noTM
AIA76525.1              0.135  36  0.122  17  0.206   8  0.139   0.130 N  0.570      SignalP-noTM
AIA76526.1              0.142  21  0.177  21  0.428  31  0.259   0.216 N  0.570      SignalP-noTM
AIA76527.1              0.102  65  0.102  69  0.113  34  0.089   0.096 N  0.570      SignalP-noTM
AIA76528.1              0.116  30  0.135  30  0.313  27  0.144   0.139 N  0.570      SignalP-noTM
AIA76529.1              0.102  38  0.112  54  0.170  43  0.103   0.107 N  0.570      SignalP-noTM
AIA76530.1              0.102  62  0.107  41  0.171   1  0.099   0.103 N  0.570      SignalP-noTM
AIA76531.1              0.142  33  0.136  33  0.226   3  0.149   0.142 N  0.570      SignalP-noTM
AIA76532.1              0.211  21  0.234  21  0.445   1  0.286   0.258 N  0.570      SignalP-noTM
AIA76533.1              0.122  48  0.134  12  0.216   4  0.179   0.155 N  0.570      SignalP-noTM
AIA76534.1              0.147  25  0.128  25  0.219   1  0.109   0.119 N  0.570      SignalP-noTM
AIA76535.1              0.139  42  0.141  42  0.189  39  0.110   0.129 N  0.510      SignalP-TM
AIA76536.1              0.541  42  0.307  42  0.272  22  0.141   0.246 N  0.510      SignalP-TM
AIA76537.1              0.291  20  0.370  20  0.609   2  0.496   0.416 N  0.510      SignalP-TM
AIA76538.1              0.164  46  0.140  18  0.225  10  0.189   0.158 N  0.510      SignalP-TM
AIA76539.1              0.119  42  0.139  11  0.267   1  0.185   0.161 N  0.570      SignalP-noTM
AIA76540.1              0.115  50  0.129  24  0.235  22  0.134   0.131 N  0.510      SignalP-TM
AIA76541.1              0.102  54  0.105  69  0.129   4  0.098   0.101 N  0.570      SignalP-noTM
AIA76542.1              0.120  37  0.112  17  0.209  46  0.117   0.114 N  0.570      SignalP-noTM
AIA76543.1              0.109  24  0.159  11  0.427   1  0.242   0.198 N  0.570      SignalP-noTM
AIA76544.1              0.219  25  0.169  25  0.217   4  0.140   0.155 N  0.570      SignalP-noTM
AIA76545.1              0.125  42  0.120  42  0.169  15  0.118   0.119 N  0.570      SignalP-noTM
AIA76546.1              0.146  46  0.244  41  0.558  35  0.268   0.253 N  0.510      SignalP-TM
AIA76547.1              0.109  24  0.177  11  0.379   1  0.314   0.241 N  0.570      SignalP-noTM
AIA76548.1              0.135  34  0.165  11  0.378   1  0.256   0.208 N  0.570      SignalP-noTM
AIA76549.1              0.117  28  0.123  28  0.173  27  0.122   0.122 N  0.570      SignalP-noTM
AIA76550.1              0.147  24  0.134  24  0.199   1  0.126   0.130 N  0.570      SignalP-noTM
AIA76551.1              0.145  20  0.179  11  0.479   3  0.311   0.228 N  0.510      SignalP-TM
AIA76552.1              0.132  34  0.134  11  0.239   4  0.177   0.154 N  0.570      SignalP-noTM
AIA76553.1              0.161  45  0.203  45  0.431  39  0.200   0.202 N  0.570      SignalP-noTM
AIA76554.1              0.237  35  0.219  28  0.556   1  0.387   0.298 N  0.570      SignalP-noTM
AIA76555.1              0.239  41  0.142  41  0.179   1  0.097   0.125 N  0.510      SignalP-TM
AIA76556.1              0.165  23  0.204  23  0.475  19  0.279   0.240 N  0.570      SignalP-noTM
AIA76557.1              0.121  21  0.150  11  0.260   8  0.228   0.179 N  0.510      SignalP-TM
AIA76558.1              0.158  22  0.288  22  0.663  20  0.548   0.410 N  0.570      SignalP-noTM
AIA76559.1              0.159  23  0.142  23  0.196   2  0.140   0.141 N  0.570      SignalP-noTM
AIA76560.1              0.109  37  0.117  11  0.183   3  0.145   0.127 N  0.510      SignalP-TM
AIA76561.1              0.115  46  0.116  46  0.151  39  0.106   0.112 N  0.510      SignalP-TM
AIA76562.1              0.121  31  0.112  11  0.157   3  0.128   0.119 N  0.570      SignalP-noTM
AIA76563.1              0.131  27  0.114  27  0.139   2  0.099   0.107 N  0.570      SignalP-noTM
AIA76564.1              0.295  25  0.507  25  0.933  14  0.881   0.683 Y  0.570      SignalP-noTM
AIA76565.1              0.109  44  0.171  11  0.386   3  0.294   0.229 N  0.570      SignalP-noTM
AIA76566.1              0.151  22  0.122  22  0.136  35  0.098   0.111 N  0.570      SignalP-noTM
AIA76567.1              0.257  28  0.479  28  0.949  14  0.891   0.673 Y  0.570      SignalP-noTM
AIA76568.1              0.108  30  0.149  11  0.343   1  0.203   0.175 N  0.570      SignalP-noTM
AIA76569.1              0.107  51  0.117  51  0.186  13  0.109   0.113 N  0.570      SignalP-noTM
AIA76570.1              0.875  20  0.917  20  0.978   9  0.951   0.933 Y  0.570      SignalP-noTM
AIA76571.1              0.120  10  0.103  42  0.135  41  0.095   0.100 N  0.510      SignalP-TM
AIA76572.1              0.143  46  0.192  27  0.443  23  0.288   0.228 N  0.510      SignalP-TM
AIA76573.1              0.104  28  0.188  11  0.432   4  0.358   0.268 N  0.570      SignalP-noTM
AIA76574.1              0.114  21  0.114  21  0.156   1  0.114   0.114 N  0.570      SignalP-noTM
AIA76575.1              0.115  59  0.104  59  0.114   3  0.093   0.099 N  0.570      SignalP-noTM
AIA76576.1              0.185  37  0.149  37  0.153  29  0.090   0.127 N  0.510      SignalP-TM
AIA76577.1              0.107  46  0.108  51  0.131  50  0.095   0.102 N  0.570      SignalP-noTM
AIA76578.1              0.189  26  0.152  26  0.263   2  0.144   0.149 N  0.510      SignalP-TM
AIA76579.1              0.127  21  0.109  11  0.184   1  0.115   0.112 N  0.570      SignalP-noTM
AIA76580.1              0.215  31  0.175  31  0.288  22  0.158   0.167 N  0.570      SignalP-noTM
AIA76581.1              0.176  42  0.209  42  0.386  33  0.153   0.182 N  0.570      SignalP-noTM
AIA76582.1              0.115  65  0.099  52  0.114   1  0.084   0.092 N  0.570      SignalP-noTM
AIA76583.1              0.323  21  0.455  21  0.770   1  0.659   0.551 N  0.570      SignalP-noTM
AIA76584.1              0.755  30  0.838  30  0.977  18  0.927   0.880 Y  0.570      SignalP-noTM
AIA76585.1              0.112  36  0.133  11  0.241   2  0.179   0.150 N  0.510      SignalP-TM
AIA76586.1              0.138  27  0.124  27  0.164  25  0.110   0.118 N  0.510      SignalP-TM
AIA76587.1              0.105  37  0.110  46  0.141  41  0.097   0.104 N  0.570      SignalP-noTM
AIA76588.1              0.163  41  0.137  11  0.264   1  0.174   0.154 N  0.570      SignalP-noTM
AIA76589.1              0.111  35  0.105  11  0.172   1  0.103   0.104 N  0.570      SignalP-noTM
AIA76590.1              0.114  33  0.162  25  0.314  19  0.248   0.194 N  0.510      SignalP-TM
AIA76591.1              0.564  26  0.682  26  0.970  11  0.877   0.773 Y  0.570      SignalP-noTM
AIA76592.1              0.113  34  0.115  52  0.173  43  0.105   0.110 N  0.570      SignalP-noTM
AIA76593.1              0.117  37  0.171  18  0.372  13  0.272   0.219 N  0.570      SignalP-noTM
AIA76594.1              0.111  66  0.111  38  0.131  34  0.096   0.104 N  0.570      SignalP-noTM
AIA76595.1              0.107  36  0.110  42  0.147  10  0.105   0.108 N  0.570      SignalP-noTM
AIA76596.1              0.120  21  0.115  11  0.165   1  0.133   0.123 N  0.570      SignalP-noTM
AIA76597.1              0.193  66  0.182  55  0.457  42  0.203   0.192 N  0.570      SignalP-noTM
AIA76598.1              0.242  33  0.159  33  0.171   4  0.107   0.135 N  0.570      SignalP-noTM
AIA76599.1              0.109  47  0.105  22  0.135  13  0.094   0.100 N  0.570      SignalP-noTM
AIA76600.1              0.172  42  0.153  11  0.320   1  0.225   0.187 N  0.570      SignalP-noTM
AIA76601.1              0.129  30  0.163  11  0.344   1  0.265   0.200 N  0.510      SignalP-TM
AIA76602.1              0.108  59  0.119  46  0.165  43  0.119   0.119 N  0.570      SignalP-noTM
AIA76603.1              0.165  64  0.254  23  0.552  15  0.371   0.309 N  0.570      SignalP-noTM
AIA76604.1              0.291  20  0.201  20  0.269   3  0.171   0.190 N  0.510      SignalP-TM
AIA76605.1              0.211  31  0.209  31  0.291  23  0.215   0.211 N  0.510      SignalP-TM
AIA76606.1              0.120  41  0.168  11  0.384   1  0.272   0.217 N  0.570      SignalP-noTM
AIA76607.1              0.137  25  0.101  65  0.145   2  0.082   0.092 N  0.570      SignalP-noTM
AIA76608.1              0.131  56  0.110  56  0.166   1  0.096   0.103 N  0.570      SignalP-noTM
AIA76609.1              0.283  31  0.208  31  0.228  27  0.144   0.178 N  0.570      SignalP-noTM
AIA76610.1              0.154  61  0.125  61  0.156  12  0.095   0.111 N  0.570      SignalP-noTM
AIA76611.1              0.289  26  0.253  26  0.351  22  0.190   0.224 N  0.570      SignalP-noTM
AIA76612.1              0.311  46  0.168  46  0.129   6  0.096   0.134 N  0.570      SignalP-noTM
AIA76613.1              0.113  20  0.111  20  0.136  26  0.109   0.111 N  0.510      SignalP-TM
AIA76614.1              0.630  28  0.724  28  0.946  23  0.853   0.785 Y  0.570      SignalP-noTM
AIA76615.1              0.124  60  0.126  30  0.198  25  0.138   0.131 N  0.510      SignalP-TM
AIA76616.1              0.111  37  0.101  60  0.132   1  0.090   0.096 N  0.570      SignalP-noTM
AIA76617.1              0.500  24  0.672  24  0.960   1  0.917   0.787 Y  0.570      SignalP-noTM
AIA76618.1              0.128  65  0.114  11  0.182   2  0.127   0.121 N  0.570      SignalP-noTM
AIA76619.1              0.118  67  0.107  14  0.163   7  0.116   0.112 N  0.570      SignalP-noTM
AIA76620.1              0.101  19  0.099  61  0.110  50  0.083   0.092 N  0.570      SignalP-noTM
AIA76621.1              0.114  47  0.107  47  0.131   1  0.095   0.101 N  0.570      SignalP-noTM
AIA76622.1              0.111  31  0.103  41  0.109  39  0.092   0.098 N  0.570      SignalP-noTM
AIA76623.1              0.119  22  0.109  22  0.116  57  0.080   0.096 N  0.570      SignalP-noTM
AIA76624.1              0.147  27  0.213  27  0.450   5  0.336   0.258 N  0.510      SignalP-TM
AIA76625.1              0.102   3  0.107  28  0.127  20  0.102   0.105 N  0.570      SignalP-noTM
AIA76626.1              0.109  27  0.101  35  0.112  29  0.078   0.090 N  0.570      SignalP-noTM
AIA76627.1              0.109  34  0.132  14  0.201   9  0.171   0.150 N  0.570      SignalP-noTM
AIA76628.1              0.163  26  0.162  26  0.474  16  0.183   0.172 N  0.570      SignalP-noTM
AIA76629.1              0.110  22  0.115  11  0.189   1  0.123   0.119 N  0.570      SignalP-noTM
AIA76630.1              0.245  31  0.296  31  0.557  16  0.374   0.325 N  0.510      SignalP-TM
AIA76631.1              0.110  27  0.103  54  0.137   1  0.089   0.097 N  0.570      SignalP-noTM
AIA76632.1              0.117  55  0.138  11  0.270   1  0.191   0.163 N  0.570      SignalP-noTM
AIA76633.1              0.118  42  0.110  11  0.158   1  0.115   0.112 N  0.570      SignalP-noTM
AIA76634.1              0.118  50  0.104  50  0.140   2  0.093   0.099 N  0.570      SignalP-noTM
AIA76635.1              0.135  52  0.114  11  0.179   2  0.132   0.123 N  0.570      SignalP-noTM
AIA76636.1              0.114  23  0.103  23  0.133   2  0.090   0.097 N  0.570      SignalP-noTM
AIA76637.1              0.213  20  0.239  20  0.348  15  0.251   0.244 N  0.570      SignalP-noTM
AIA76638.1              0.175  59  0.132  13  0.218   9  0.178   0.153 N  0.570      SignalP-noTM
AIA76639.1              0.134  38  0.126  38  0.145   2  0.100   0.113 N  0.570      SignalP-noTM
AIA76640.1              0.129  19  0.118  19  0.147  25  0.103   0.111 N  0.570      SignalP-noTM
AIA76641.1              0.104  28  0.106  51  0.140   2  0.103   0.105 N  0.570      SignalP-noTM
AIA76642.1              0.110  39  0.100  39  0.117  32  0.085   0.095 N  0.510      SignalP-TM
AIA76643.1              0.190  22  0.178  22  0.234  11  0.171   0.176 N  0.510      SignalP-TM
AIA76644.1              0.122  51  0.145  51  0.290  50  0.122   0.137 N  0.510      SignalP-TM
AIA76645.1              0.276  54  0.240  54  0.305  50  0.125   0.197 N  0.510      SignalP-TM
AIA76646.1              0.315  32  0.150  32  0.246   1  0.080   0.124 N  0.510      SignalP-TM
AIA76647.1              0.156  17  0.125  26  0.281   1  0.124   0.124 N  0.510      SignalP-TM
AIA76648.1              0.127  44  0.122  11  0.252   1  0.136   0.127 N  0.510      SignalP-TM
AIA76649.1              0.286  49  0.194  49  0.190  38  0.102   0.151 N  0.570      SignalP-noTM
AIA76650.1              0.192  27  0.225  27  0.533   7  0.333   0.276 N  0.570      SignalP-noTM
AIA76651.1              0.114  66  0.104  45  0.136  41  0.089   0.097 N  0.570      SignalP-noTM
AIA76652.1              0.142  32  0.191  11  0.460   3  0.384   0.263 N  0.510      SignalP-TM
AIA76653.1              0.113  41  0.114  34  0.160  24  0.109   0.112 N  0.570      SignalP-noTM
AIA76654.1              0.139  23  0.113  11  0.185   2  0.127   0.119 N  0.570      SignalP-noTM
AIA76655.1              0.122  54  0.121  54  0.167  52  0.099   0.111 N  0.570      SignalP-noTM
AIA76656.1              0.109  26  0.096  37  0.103  70  0.069   0.083 N  0.570      SignalP-noTM
AIA76657.1              0.127  18  0.139  18  0.194  13  0.144   0.141 N  0.510      SignalP-TM
AIA76658.1              0.488  21  0.247  21  0.223   1  0.121   0.200 N  0.510      SignalP-TM
AIA76659.1              0.109  20  0.148  11  0.336   2  0.222   0.183 N  0.570      SignalP-noTM
AIA76660.1              0.104  39  0.104  39  0.145  38  0.097   0.101 N  0.570      SignalP-noTM
AIA76661.1              0.157  50  0.115  50  0.138  49  0.061   0.095 N  0.510      SignalP-TM
AIA76662.1              0.131  25  0.166  11  0.379   3  0.271   0.215 N  0.570      SignalP-noTM
AIA76663.1              0.379  29  0.557  29  0.946  23  0.869   0.703 Y  0.570      SignalP-noTM
AIA76664.1              0.107  58  0.098  31  0.105  25  0.082   0.090 N  0.570      SignalP-noTM
AIA76665.1              0.126  51  0.112  51  0.137  41  0.088   0.101 N  0.570      SignalP-noTM
AIA76666.1              0.132  67  0.108  56  0.106  33  0.082   0.096 N  0.570      SignalP-noTM
AIA76667.1              0.119  20  0.122  20  0.202   2  0.128   0.125 N  0.570      SignalP-noTM
AIA76668.1              0.106  20  0.102  60  0.116  53  0.088   0.095 N  0.570      SignalP-noTM
AIA76669.1              0.764  29  0.809  29  0.959  16  0.899   0.851 Y  0.570      SignalP-noTM
AIA76670.1              0.110  46  0.130  14  0.220   5  0.171   0.149 N  0.570      SignalP-noTM
AIA76671.1              0.217  38  0.144  11  0.274   6  0.220   0.172 N  0.510      SignalP-TM
AIA76672.1              0.179  31  0.154  19  0.246  18  0.164   0.159 N  0.570      SignalP-noTM
AIA76673.1              0.133  67  0.113  67  0.111   2  0.090   0.102 N  0.570      SignalP-noTM
AIA76674.1              0.120  45  0.124  11  0.193   1  0.152   0.137 N  0.570      SignalP-noTM
AIA76675.1              0.212  19  0.202  19  0.297  18  0.196   0.199 N  0.570      SignalP-noTM
AIA76676.1              0.191  18  0.207  18  0.414  16  0.228   0.217 N  0.570      SignalP-noTM
AIA76677.1              0.134  30  0.153  11  0.421   1  0.203   0.176 N  0.570      SignalP-noTM
AIA76678.1              0.142  33  0.116  33  0.116  10  0.100   0.108 N  0.570      SignalP-noTM
AIA76679.1              0.135  17  0.104  17  0.121   1  0.085   0.095 N  0.570      SignalP-noTM
AIA76680.1              0.222  44  0.149  44  0.185   1  0.103   0.127 N  0.570      SignalP-noTM
AIA76681.1              0.112  40  0.119  40  0.184  38  0.117   0.118 N  0.570      SignalP-noTM
AIA76682.1              0.115  22  0.120  29  0.212   2  0.115   0.118 N  0.510      SignalP-TM
AIA76683.1              0.197  46  0.139  46  0.202   4  0.112   0.126 N  0.570      SignalP-noTM
AIA76684.1              0.117  23  0.145  12  0.331   1  0.199   0.170 N  0.570      SignalP-noTM
AIA76685.1              0.211  24  0.234  24  0.429  21  0.241   0.237 N  0.570      SignalP-noTM
AIA76686.1              0.115  25  0.109  22  0.144   8  0.097   0.103 N  0.570      SignalP-noTM
AIA76687.1              0.237  29  0.224  29  0.500   6  0.320   0.259 N  0.510      SignalP-TM
AIA76688.1              0.136  65  0.115  26  0.135  43  0.079   0.098 N  0.570      SignalP-noTM
AIA76689.1              0.491  31  0.620  31  0.895  16  0.770   0.691 Y  0.570      SignalP-noTM
AIA76690.1              0.123  26  0.160  26  0.287  24  0.206   0.177 N  0.510      SignalP-TM
AIA76691.1              0.130  29  0.105  29  0.161   1  0.087   0.097 N  0.570      SignalP-noTM
AIA76692.1              0.124  28  0.168  11  0.334   5  0.297   0.216 N  0.510      SignalP-TM
AIA76693.1              0.127  28  0.127  45  0.225   2  0.128   0.127 N  0.570      SignalP-noTM
AIA76694.1              0.113  55  0.126  38  0.212  34  0.141   0.133 N  0.570      SignalP-noTM
AIA76695.1              0.109  46  0.118  37  0.179  28  0.116   0.117 N  0.570      SignalP-noTM
AIA76696.1              0.148  33  0.150  33  0.203  32  0.137   0.144 N  0.570      SignalP-noTM
AIA76697.1              0.292  25  0.251  25  0.464   1  0.258   0.254 N  0.510      SignalP-TM
AIA76698.1              0.784  23  0.795  23  0.911   9  0.838   0.815 Y  0.570      SignalP-noTM
AIA76699.1              0.451  28  0.540  28  0.924   7  0.774   0.650 Y  0.570      SignalP-noTM
AIA76700.1              0.131  24  0.099  11  0.114   1  0.100   0.099 N  0.510      SignalP-TM
AIA76701.1              0.193  31  0.120  31  0.161   2  0.092   0.110 N  0.510      SignalP-TM
AIA76702.1              0.119  54  0.108  27  0.133  25  0.110   0.109 N  0.570      SignalP-noTM
AIA76703.1              0.145  27  0.116  27  0.161  24  0.109   0.113 N  0.570      SignalP-noTM
AIA76704.1              0.122  50  0.102  27  0.109  21  0.083   0.093 N  0.570      SignalP-noTM
AIA76705.1              0.115  57  0.106  57  0.109  45  0.082   0.095 N  0.570      SignalP-noTM
AIA76706.1              0.545  27  0.696  27  0.952  13  0.901   0.792 Y  0.570      SignalP-noTM
AIA76707.1              0.129  21  0.103  21  0.112  20  0.083   0.094 N  0.570      SignalP-noTM
AIA76708.1              0.214  20  0.123  20  0.214  59  0.087   0.110 N  0.510      SignalP-TM
AIA76709.1              0.120  32  0.139  12  0.247   7  0.206   0.164 N  0.510      SignalP-TM
AIA76710.1              0.144  29  0.183  29  0.407  28  0.271   0.224 N  0.570      SignalP-noTM
AIA76711.1              0.143  55  0.164  12  0.320   7  0.271   0.215 N  0.570      SignalP-noTM
AIA76712.1              0.130  23  0.181  11  0.487   2  0.312   0.242 N  0.570      SignalP-noTM
AIA76713.1              0.214  40  0.273  40  0.550  35  0.284   0.277 N  0.510      SignalP-TM
AIA76714.1              0.150  67  0.114  11  0.168   2  0.133   0.121 N  0.510      SignalP-TM
AIA76715.1              0.109  24  0.138  11  0.261  13  0.192   0.164 N  0.570      SignalP-noTM
AIA76716.1              0.117  32  0.131  18  0.199  14  0.168   0.148 N  0.570      SignalP-noTM
AIA76717.1              0.106  47  0.111  37  0.174  27  0.107   0.109 N  0.570      SignalP-noTM
AIA76718.1              0.197  25  0.423  25  0.971  21  0.921   0.657 Y  0.570      SignalP-noTM
AIA76719.1              0.121  28  0.126  24  0.164   4  0.126   0.126 N  0.570      SignalP-noTM
AIA76720.1              0.125  32  0.109  32  0.168   2  0.097   0.103 N  0.570      SignalP-noTM
AIA76721.1              0.110  25  0.107  56  0.137   1  0.097   0.102 N  0.570      SignalP-noTM
AIA76722.1              0.186  20  0.137  20  0.158  17  0.100   0.120 N  0.570      SignalP-noTM
AIA76723.1              0.287  33  0.406  33  0.789  22  0.617   0.505 N  0.570      SignalP-noTM
AIA76724.1              0.194  53  0.217  11  0.654   9  0.418   0.312 N  0.570      SignalP-noTM
AIA76725.1              0.482  26  0.292  26  0.385   8  0.226   0.268 N  0.510      SignalP-TM
AIA76726.1              0.298  41  0.309  32  0.641  28  0.477   0.371 N  0.510      SignalP-TM
AIA76727.1              0.757  31  0.677  31  0.754  27  0.479   0.604 Y  0.510      SignalP-TM
AIA76728.1              0.142  29  0.166  11  0.323   4  0.283   0.221 N  0.570      SignalP-noTM
AIA76729.1              0.142  48  0.181  11  0.444   2  0.318   0.245 N  0.570      SignalP-noTM
AIA76730.1              0.109  52  0.103  68  0.119  33  0.090   0.097 N  0.570      SignalP-noTM
AIA76731.1              0.130  65  0.132  11  0.329   1  0.147   0.139 N  0.570      SignalP-noTM
AIA76732.1              0.192  35  0.219  35  0.403  31  0.229   0.224 N  0.570      SignalP-noTM
AIA76733.1              0.378  35  0.333  35  0.373  31  0.226   0.283 N  0.570      SignalP-noTM
AIA76734.1              0.123  20  0.191  20  0.441   6  0.328   0.256 N  0.570      SignalP-noTM
AIA76735.1              0.292  28  0.284  28  0.582  16  0.325   0.303 N  0.570      SignalP-noTM
AIA76736.1              0.131  31  0.125  11  0.183   3  0.155   0.139 N  0.570      SignalP-noTM
AIA76737.1              0.140  33  0.146  11  0.276   1  0.206   0.175 N  0.570      SignalP-noTM
AIA76738.1              0.115  27  0.103  45  0.114  35  0.081   0.092 N  0.570      SignalP-noTM
AIA76739.1              0.120  58  0.104  58  0.113  11  0.080   0.093 N  0.570      SignalP-noTM
AIA76740.1              0.141  26  0.125  26  0.147  23  0.097   0.112 N  0.570      SignalP-noTM
AIA76741.1              0.206  45  0.143  45  0.176  31  0.113   0.129 N  0.570      SignalP-noTM
AIA76742.1              0.352  28  0.156  28  0.161   2  0.080   0.128 N  0.510      SignalP-TM
AIA76743.1              0.223  36  0.159  36  0.212  11  0.144   0.152 N  0.570      SignalP-noTM
AIA76744.1              0.119  41  0.128  41  0.181  12  0.122   0.125 N  0.570      SignalP-noTM
AIA76745.1              0.107  39  0.108  39  0.129  36  0.094   0.101 N  0.570      SignalP-noTM
AIA76746.1              0.107  20  0.099  33  0.112  10  0.090   0.095 N  0.570      SignalP-noTM
AIA76747.1              0.138  27  0.108  11  0.148   1  0.116   0.112 N  0.570      SignalP-noTM
AIA76748.1              0.108  54  0.120  37  0.164  33  0.111   0.116 N  0.570      SignalP-noTM
AIA76749.1              0.120  30  0.106  30  0.120  56  0.089   0.098 N  0.570      SignalP-noTM
AIA76750.1              0.122  24  0.134  23  0.225  11  0.162   0.147 N  0.570      SignalP-noTM
AIA76751.1              0.120  23  0.107  47  0.120  40  0.088   0.098 N  0.570      SignalP-noTM
AIA76752.1              0.214  24  0.254  24  0.712  19  0.284   0.268 N  0.570      SignalP-noTM
AIA76753.1              0.114  31  0.148  11  0.266   6  0.235   0.189 N  0.570      SignalP-noTM
AIA76754.1              0.125  24  0.106  60  0.122  43  0.088   0.097 N  0.570      SignalP-noTM
AIA76755.1              0.128  44  0.115  44  0.140  38  0.096   0.106 N  0.570      SignalP-noTM
AIA76756.1              0.119  19  0.119  19  0.147  18  0.118   0.119 N  0.570      SignalP-noTM
AIA76757.1              0.260  21  0.181  21  0.178  19  0.122   0.153 N  0.570      SignalP-noTM
AIA76758.1              0.100  22  0.113  11  0.160   4  0.133   0.120 N  0.510      SignalP-TM
AIA76759.1              0.118  29  0.112  29  0.134  10  0.110   0.111 N  0.570      SignalP-noTM
AIA76760.1              0.156  45  0.141  45  0.224  30  0.116   0.129 N  0.570      SignalP-noTM
AIA76761.1              0.159  60  0.159  11  0.344   1  0.242   0.198 N  0.570      SignalP-noTM
AIA76762.1              0.117  42  0.113  42  0.171  24  0.113   0.113 N  0.570      SignalP-noTM
AIA76763.1              0.122  42  0.123  42  0.183  27  0.104   0.114 N  0.570      SignalP-noTM
AIA76764.1              0.444  34  0.208  34  0.343   6  0.170   0.194 N  0.510      SignalP-TM
AIA76765.1              0.103  33  0.106  33  0.132   3  0.102   0.105 N  0.510      SignalP-TM
AIA76766.1              0.616  35  0.676  35  0.956  17  0.811   0.740 Y  0.570      SignalP-noTM
AIA76767.1              0.158  31  0.356  31  0.962  13  0.871   0.598 Y  0.570      SignalP-noTM
AIA76768.1              0.186  42  0.128  14  0.197  11  0.164   0.141 N  0.510      SignalP-TM
AIA76769.1              0.125  17  0.125  17  0.159  15  0.124   0.125 N  0.570      SignalP-noTM
AIA76770.1              0.124  53  0.102  70  0.133  69  0.075   0.092 N  0.510      SignalP-TM
AIA76771.1              0.119  21  0.124  11  0.196   3  0.151   0.136 N  0.570      SignalP-noTM
AIA76772.1              0.125  33  0.106  33  0.121  41  0.084   0.096 N  0.570      SignalP-noTM
AIA76773.1              0.217  58  0.196  11  0.489   3  0.401   0.272 N  0.510      SignalP-TM
AIA76774.1              0.759  23  0.822  23  0.947  11  0.902   0.860 Y  0.570      SignalP-noTM
AIA76775.1              0.123  22  0.120  22  0.135  15  0.102   0.111 N  0.570      SignalP-noTM
AIA76776.1              0.191  22  0.171  22  0.324   5  0.201   0.185 N  0.570      SignalP-noTM
AIA76777.1              0.113  26  0.110  26  0.128  28  0.092   0.101 N  0.570      SignalP-noTM
AIA76778.1              0.152  22  0.104  49  0.136  40  0.074   0.093 N  0.510      SignalP-TM
AIA76779.1              0.209  22  0.189  11  0.466   3  0.361   0.252 N  0.510      SignalP-TM
AIA76780.1              0.112  49  0.118  14  0.178   9  0.139   0.126 N  0.510      SignalP-TM
AIA76781.1              0.141  65  0.177  11  0.463   1  0.303   0.236 N  0.570      SignalP-noTM
AIA76782.1              0.117  33  0.112  15  0.132   5  0.124   0.118 N  0.570      SignalP-noTM
AIA76783.1              0.112  43  0.107  33  0.135  24  0.102   0.105 N  0.570      SignalP-noTM
AIA76784.1              0.124  23  0.105  67  0.104  11  0.084   0.095 N  0.570      SignalP-noTM
AIA76785.1              0.126  49  0.152  28  0.344  24  0.178   0.164 N  0.570      SignalP-noTM
AIA76786.1              0.135  18  0.193  11  0.513   1  0.373   0.260 N  0.510      SignalP-TM
AIA76787.1              0.166  32  0.247  32  0.554  29  0.356   0.287 N  0.510      SignalP-TM
AIA76788.1              0.104  66  0.097  43  0.115  13  0.085   0.091 N  0.570      SignalP-noTM
AIA76789.1              0.142  27  0.198  13  0.450   6  0.351   0.255 N  0.510      SignalP-TM
AIA76790.1              0.113  14  0.130  14  0.190   4  0.149   0.139 N  0.570      SignalP-noTM
AIA76791.1              0.159  25  0.129  25  0.139  13  0.105   0.117 N  0.570      SignalP-noTM
AIA76792.1              0.121  34  0.184  11  0.455   1  0.342   0.242 N  0.510      SignalP-TM
AIA76793.1              0.125  26  0.121  11  0.220   1  0.146   0.133 N  0.570      SignalP-noTM
AIA76794.1              0.122  35  0.119  35  0.217  48  0.117   0.118 N  0.570      SignalP-noTM
AIA76795.1              0.125  24  0.145  11  0.238   3  0.214   0.177 N  0.570      SignalP-noTM
AIA76796.1              0.110  68  0.099  68  0.097  69  0.075   0.087 N  0.570      SignalP-noTM
AIA76797.1              0.103  24  0.105  46  0.131   8  0.096   0.101 N  0.570      SignalP-noTM
AIA76798.1              0.213  22  0.230  22  0.344  10  0.243   0.237 N  0.570      SignalP-noTM
AIA76799.1              0.169  54  0.181  11  0.440   6  0.344   0.258 N  0.570      SignalP-noTM
AIA76800.1              0.358  36  0.193  36  0.192   1  0.119   0.158 N  0.570      SignalP-noTM
AIA76801.1              0.104  69  0.104  39  0.121  24  0.083   0.094 N  0.570      SignalP-noTM
AIA76802.1              0.171  22  0.129  11  0.207   4  0.176   0.146 N  0.510      SignalP-TM
AIA76803.1              0.148  37  0.186  28  0.379  15  0.273   0.218 N  0.510      SignalP-TM
AIA76804.1              0.161  21  0.127  21  0.118   8  0.098   0.113 N  0.570      SignalP-noTM
AIA76805.1              0.102  52  0.129  11  0.224   3  0.171   0.149 N  0.570      SignalP-noTM
AIA76806.1              0.130  49  0.108  49  0.147   9  0.097   0.103 N  0.570      SignalP-noTM
AIA76807.1              0.103  61  0.104  40  0.123  34  0.082   0.094 N  0.570      SignalP-noTM
AIA76808.1              0.111   9  0.114  45  0.145  39  0.112   0.113 N  0.570      SignalP-noTM
AIA76809.1              0.115  43  0.103  70  0.131   1  0.094   0.099 N  0.570      SignalP-noTM
AIA76810.1              0.137  44  0.117  44  0.157  38  0.079   0.103 N  0.510      SignalP-TM
AIA76811.1              0.717  27  0.700  27  0.872   3  0.728   0.713 Y  0.570      SignalP-noTM
AIA76812.1              0.558  28  0.708  28  0.983  14  0.920   0.808 Y  0.570      SignalP-noTM
AIA76813.1              0.632  30  0.673  30  0.959  15  0.839   0.751 Y  0.570      SignalP-noTM
AIA76814.1              0.181  25  0.213  25  0.450  22  0.263   0.232 N  0.510      SignalP-TM
AIA76815.1              0.202  36  0.152  36  0.176  33  0.090   0.123 N  0.570      SignalP-noTM
AIA76816.1              0.130  24  0.181  24  0.316  13  0.259   0.210 N  0.510      SignalP-TM
AIA76817.1              0.139  69  0.110  69  0.121   3  0.076   0.097 N  0.510      SignalP-TM
AIA76818.1              0.143  34  0.119  11  0.179   2  0.156   0.133 N  0.510      SignalP-TM
AIA76819.1              0.115  19  0.105  68  0.117  56  0.088   0.097 N  0.570      SignalP-noTM
AIA76820.1              0.203  24  0.179  55  0.352  45  0.116   0.149 N  0.570      SignalP-noTM
AIA76821.1              0.103  41  0.099  48  0.120  40  0.085   0.092 N  0.570      SignalP-noTM
AIA76822.1              0.133  59  0.135  59  0.199  47  0.076   0.113 N  0.510      SignalP-TM
AIA76823.1              0.438  24  0.603  24  0.939  22  0.789   0.690 Y  0.570      SignalP-noTM
AIA76824.1              0.196  36  0.218  36  0.394  35  0.199   0.211 N  0.510      SignalP-TM
AIA76825.1              0.565  47  0.374  47  0.705  18  0.472   0.420 N  0.570      SignalP-noTM
AIA76826.1              0.127  40  0.109  40  0.112  53  0.078   0.094 N  0.570      SignalP-noTM
AIA76827.1              0.876  26  0.757  26  0.867  24  0.655   0.709 Y  0.570      SignalP-noTM
