# Supplementary material for: Comparative Genomics Reveals Evidence of Genome Reduction and High Extracellular Protein Degradation Potential in Kangiella
Source: Front Microbiol. 2018 Jun 7;9:1224. doi: 10.3389/fmicb.2018.01224 (PMC6000758; doi:10.3389/fmicb.2018.01224)
Supplement: MATERIAL S3 — Peptidase genes predicted with MEROPS batch BLAST and SignalP prediction of 23 genomes corresponding to Supplementary Table S8. [file Data_Sheet_3.ZIP › Supplementary material 3/Halomonas_elongata_DSM_2581.merops.batch_blastp.txt]

CBV40908.1	M24B	179-441	H251, H358, H369	D268, D279, H362, E392, E415	MER0001244	172-433	4.50e-74
CBV40911.1	S41A	217-379	S313, K338		MER0001425	195-360	1.50e-40
CBV40912.1	M23B	234-410	G392H	L317D, Y394H	MER0005300	248-409	2.70e-24
CBV40958.1	M38	58-321	D321	H65, H67, D188K, E224H, H233	MER0037714	75-330	6.10e-15
CBV40995.1	S33	25-161	C140S, >D, >H		MER0045883	9-145	2.20e-07
CBV41003.1	I78	56-113			MER0059865	33-86	9.10e-07
CBV41007.1	M24B	186-411	F253H, -343H, G353H	D270, D282, H347, E382, E397	MER0004931	124-341	5.80e-14
CBV41014.1	M24B	304-560	H383, H473, H486	D403, D414, H477, E513, E527	MER0004321	317-573	5.90e-57
CBV41096.1	M03A	3-680	E471	H470, H474, E500	MER0001161	2-679	3.40e-233
CBV41185.1	M20X	27-412	D87, E130	H85, D96, E131, H386	MER0026469	23-408	1.90e-51
CBV41201.1	A08	50-194	D154, D181		MER0001313	10-154	3.50e-40
CBV41241.1	M17	15-496	K281, R355	K269, D274, D292, D351, E353	MER0001236	15-497	9.00e-130
CBV41264.1	M48C	24-241	E126	H125, H129, E188	MER0026496	216-445	9.50e-30
CBV41305.1	I87	117-253			MER0192051	165-304	2.70e-12
CBV41327.1	S11	118-215	S128, K131, S189		MER0223899	77-171	7.50e-21
CBV41340.1	M24B	178-403	F247H, -336H, G346H	D264, D276, H340, E375, E390	MER0004931	122-340	5.50e-12
CBV41423.1	C26	15-189	C96, H183, E185		MER0043475	19-198	6.00e-23
CBV41461.1	M90	99-261	E164	H163, H167, E225	MER0217243	84-247	4.20e-30
CBV41514.1	C26	73-304	C149, H245, E247		MER0045886	14-236	5.90e-52
CBV41519.1	U32	38-298			MER0037246	38-295	1.40e-64
CBV41520.1	U32	26-227			MER0003855	28-224	4.30e-21
CBV41531.1	S66	150-436	S246, E349, H416		MER0016191	18-305	2.70e-61
CBV41537.1	M24B	160-391	H231, G319H, P330H	E248D, P259D, Y323H, P357E, S371E	MER0004931	121-347	1.50e-18
CBV41556.1	C56	1063-1158	A1073E, F1108C, S1109H		MER0042827	1072-1167	2.00e-25
CBV41603.1	S09C	11-175	S72, D150, H175		MER0107796	5-172	1.40e-24
CBV41608.1	M04	57-346	E166, H267	H165, H169, E189	MER0091601	54-341	1.30e-111
CBV41645.1	I51	48-119			MER0028934	48-118	1.30e-16
CBV41693.1	S54	84-261	S204, H261		MER0035255	85-264	3.40e-38
CBV41756.1	S41A	423-599	S532, K557		MER0001295	356-532	1.00e-47
CBV41757.1	M18	149-417	<D, E263	<H, D234, E264, D310, H404	MER0003372	179-454	1.00e-56
CBV41787.1	C26	5-244	C114, H221, E223		MER0031278	8-245	1.60e-46
CBV41800.1	U62	51-471			MER0016301	33-457	8.80e-145
CBV41802.1	U62	34-445			MER0016222	37-449	7.50e-106
CBV41822.1	S01C	128-389	H145, D175, S249		MER0001372	91-354	3.80e-69
CBV41856.1	T05	197-409	T197		MER0011829	215-441	6.80e-39
CBV41876.1	S49B	134-304	X188S, S210, K240		MER0321345	93-263	9.10e-24
CBV41896.1	M48B	84-292	E146	H145, H149, E224	MER0002637	78-286	2.50e-51
CBV41907.1	S24	27-137	S62, K99		MER0000576	25-135	2.00e-23
CBV41908.1	M20A	30-412	D108, E169	H106, D135, E170, E194, H383	MER0001266	35-415	3.20e-81
CBV41911.1	T03	24-539	X362S/T		MER0223926	11-521	1.30e-75
CBV41931.1	C39	15-148	Q23, C29, H102, D118		MER0002031	18-151	8.10e-35
CBV41948.1	S09A	411-689	X546S, D631, H668		MER0000410	397-673	4.30e-57
CBV41957.1	C40	6-125	C23, H86, H98		MER0003986	175-286	4.10e-09
CBV41989.1	S24	122-250	S166, K204		MER0037220	92-218	5.80e-36
CBV42052.1	S33	4-219	S71, D192, H212		MER0017142	16-242	1.80e-12
CBV42085.1	S11	66-412	S93, K96, S153		MER0000450	42-400	6.60e-90
CBV42096.1	C82A	153-287	H250, C266		MER0107808	98-230	2.00e-38
CBV42128.1	C44	2-250	C2		MER0011806	87-323	2.20e-36
CBV42131.1	U73	26-194			MER0492485	25-191	7.30e-49
CBV42163.1	M38	95-442	D367	H141, H143, K224, H279, H327	MER0004801	88-434	6.60e-160
CBV42223.1	M38	3-80	>D	H10, H12, >K, >H, >H	MER0061068	10-87	2.40e-28
CBV42224.1	M38	3-208	D153	<H, <H, K5, H42, H80	MER0061068	101-306	7.40e-68
CBV42230.1	S14	13-203	X108S, H133, D182		MER0000474	16-206	7.90e-78
CBV42232.1	S16	538-781	S684, K727		MER0000485	537-776	2.20e-88
CBV42315.1	M75	30-427			MER0042581	52-446	4.30e-138
CBV42329.1	U32	27-209			MER0003855	27-210	6.00e-40
CBV42329.1	U32	276-382			MER0003855	218-327	7.90e-16
CBV42347.1	M38	76-312	>D	H83, H85, A195K, R228H, H238	MER0037714	75-314	3.30e-32
CBV42362.1	M38	58-371	P325D	H69, H71, D209K, K237H, S244H	MER0033186	76-391	3.10e-45
CBV42463.1	S33	8-318	S144, D272, H299		MER0059846	16-327	1.10e-66
CBV42512.1	C59	28-209	C28		MER0020029	4-183	8.70e-10
CBV42568.1	S33	41-254	S87, D178, H236		MER0031610	95-314	1.90e-32
CBV42572.1	S49B	126-302	S169, S191, K221		MER0001300	135-311	4.10e-62
CBV42594.1	A24A	47-274	D144, D208		MER0000870	51-279	2.80e-46
CBV42635.1	S09X	67-147	S136, >D, >H		MER0034960	110-202	1.20e-14
CBV42773.1	S09X	101-421	S213, H326D, H413		MER0030934	79-407	5.50e-47
CBV42824.1	M38	23-403	D319	H63, H65, K186, T218H, H227	MER0005900	22-393	5.00e-71
CBV42856.1	S24	101-200	S135, K172		MER0000569	85-184	1.50e-32
CBV42905.1	S26A	82-204	S90, K145		MER0000589	83-215	9.50e-30
CBV42905.1	S26A	208-251	<S, <K		MER0013626	132-175	3.60e-16
CBV42910.1	S01C	100-252	H116, D146, S219		MER0013623	98-250	3.30e-68
CBV42963.1	C40	30-140	C51, H102, H114		MER0002443	41-153	9.80e-34
CBV42986.1	M38	20-345	D289	H50, H52, V154K, H183, H204	MER0066192	27-369	3.20e-49
CBV43013.1	S33	13-101	S101, >D, >H		MER0036115	31-118	4.30e-07
CBV43057.1	C26	26-207	C99, H198, E200		MER0031288	6-193	3.00e-20
CBV43074.1	M20A	4-169			MER0001273	9-176	4.60e-23
CBV43074.1	M20A	288-364			MER0001273	175-248	3.30e-08
CBV43081.1	M23B	284-518	H498	H419, D423, H500	MER0003380	181-413	6.50e-52
CBV43123.1	S09X	94-198	S119, D171, >H		MER0200434	127-236	8.60e-18
CBV43141.1	M20D	17-382	D83, E140	D81, D109, E141, H167, H368	MER0002007	18-379	1.50e-68
CBV43147.1	M20A	14-417	D102, X167E	H100, D133, X168E, E191, H390	MER0003798	17-421	3.70e-118
CBV43148.1	M20X	27-408	D92, E135	H90, D101, E136, H390	MER0026469	18-400	5.10e-54
CBV43245.1	I87	160-289			MER0191412	201-330	1.90e-30
CBV43245.1	I87	29-144			MER0191412	25-147	4.30e-28
CBV43246.1	I87	1-374			MER0192051	1-376	8.80e-73
CBV43258.1	C26	24-192	C79, H173, E175		MER0043394	24-187	8.40e-67
CBV43265.1	T03	32-567	T388		MER0001978	36-571	1.70e-175
CBV43285.1	S33	13-271	S96, D197, H259		MER0036115	29-302	6.10e-20
CBV43321.1	M01	216-425	E301, Y384	H300, H304, E323	MER0001001	212-421	6.30e-82
CBV43334.1	C56	74-132	E90, C116, T117H		MER0002455	58-116	3.20e-06
CBV43346.1	M19	6-324		H7, D9, Q93E, H159, H180	MER0013479	1-319	1.10e-168
CBV43349.1	S09X	13-281	S152, D228, H261		MER0061081	7-276	4.10e-98
CBV43419.1	S09X	43-204	S123, D177, H204		MER0209142	32-192	2.30e-08
CBV43467.1	M48C	123-313	E185	H184, H188, E250	MER0031491	75-263	4.30e-27
CBV43468.1	S16	578-810	S718, K761		MER0000495	705-947	5.80e-66
CBV43495.1	M23B	251-366	R347H	D265H, D272, H349	MER0015415	484-608	1.30e-18
CBV43505.1	C39	64-196	Q65, C71, H156, A174D/E		MER0003813	11-138	5.50e-07
CBV43530.1	I87	23-158			MER0192051	100-236	9.70e-09
CBV43531.1	S49C	67-145	X119S, H138K		MER0042954	45-123	3.40e-15
CBV43531.1	S49C	204-264	<S, <K		MER0042954	138-198	3.10e-09
CBV43548.1	M99	46-154	R107, >E	H65Q, E68, H151	MER0032094	27-131	1.20e-05
CBV43549.1	M24B	159-396	H238, A325H, P336H	E255D, P266D, Y329H, M363E, T376E	MER0004931	122-347	4.00e-19
CBV43554.1	C56	28-167	E91, C117, H118		MER0014721	160-300	1.80e-45
CBV43615.1	S24	53-155	S75, K113		MER0000569	96-200	1.90e-15
CBV43635.1	C26	277-544	C378, H514, E516		MER0065554	278-545	8.30e-101
CBV43637.1	C44	15-379	C15		MER0198917	37-406	3.10e-76
CBV43652.1	T01B	2-172	T2		MER0001627	2-172	3.90e-56
CBV43662.1	C56	77-147	A100E, C137, I138H		MER0160094	117-187	1.40e-16
CBV43681.1	M50B	19-200	E22	H21, H25, >D	MER0004480	20-200	3.40e-57
CBV43681.1	M50B	213-413	<E	<H, <H, >D	MER0004480	122-335	5.00e-27
CBV43689.1	M24A	1-258	H79	D97, D109, H171, E206, E237	MER0001243	1-256	1.60e-95
CBV43694.1	M20A	12-184	D77, E143	H75, D109, E144, E172, >H	MER0001272	4-174	6.20e-63
CBV43694.1	M20A	275-383	<D, <E	<H, <D, <E, -284D/E, >H	MER0001272	146-264	2.10e-29
CBV43754.1	M16A	28-238	E95, E166	H92, H96, E173	MER0011096	10-218	9.20e-51
CBV43754.1	M16A	499-654			MER0046821	524-682	1.00e-14
CBV43754.1	M16A	759-900	<E, S827E	<H, <H, D834E	MER0078753	794-934	3.20e-10
CBV43790.1	A32	51-155	D80		MER0151383	51-157	1.70e-16
CBV43803.1	M20X	21-400	D84, E127	H82, D93, E128, H382	MER0026469	20-400	8.20e-46
CBV43812.1	M48C	85-241	E128	H127, H131, E188	MER0026552	310-458	9.20e-26
CBV43842.1	S33	4-132	S98, >D, >H		MER0035041	26-157	9.60e-05
CBV43862.1	S13	75-460	<S, K75, S322		MER0000471	101-488	8.40e-16
CBV43878.1	M20C	3-483	D79, E146	H77, D116, E147, D170, H458	MER0001283	2-482	2.00e-108
CBV43899.1	C26	67-275	C148, H259, E261		MER0065588	1-194	1.90e-32
CBV43977.1	S24	28-142	S63, K100		MER0000576	25-139	9.50e-30
CBV43990.1	S16	218-482	X400S, R443		MER0014135	206-470	1.50e-110
CBV44001.1	S33	23-245	S156, >D, >H		MER0044357	39-251	1.80e-41
CBV44001.1	S33	260-373	<S, D321, H354		MER0044357	340-449	2.20e-12
CBV44028.1	M41	367-598	E420	H419, H423, D497	MER0001620	365-596	9.40e-83
CBV44033.1	C26	230-371	C272, H356, E358		MER0115185	227-368	2.90e-71
CBV44033.1	C26	7-133			MER0060647	4-139	2.70e-22
CBV44069.1	S49B	89-265	S141, S163, V185K		MER0013957	24-204	5.60e-19
CBV44110.1	M15D	130-220	E216	H145, D152, H219	MER0027775	88-166	8.00e-10
CBV44173.1	S33	47-262	S146, D258, >H		MER0033247	23-243	6.60e-11
CBV44184.1	C40	57-162	C75, H125, H137		MER0004054	150-261	1.20e-25
CBV44189.1	S11	48-282	S73, K76, S133		MER0000454	39-277	8.90e-39
CBV44218.1	N06	9-348	A265N		MER0181656	6-345	7.30e-66
CBV44230.1	N06	10-81	<N		MER0181656	273-346	2.10e-09
CBV44270.1	C56	65-174	V107E, C134, H135		MER0031431	70-179	1.60e-17
CBV44319.1	C44	2-234	C2		MER0003327	2-233	2.80e-65
