# Supplementary material for: Comparative Genomics Reveals Evidence of Genome Reduction and High Extracellular Protein Degradation Potential in Kangiella
Source: Front Microbiol. 2018 Jun 7;9:1224. doi: 10.3389/fmicb.2018.01224 (PMC6000758; doi:10.3389/fmicb.2018.01224)
Supplement: MATERIAL S3 — Peptidase genes predicted with MEROPS batch BLAST and SignalP prediction of 23 genomes corresponding to Supplementary Table S8. [file Data_Sheet_3.ZIP › Supplementary material 3/Halomonas_elongata_DSM_2581.signalP.txt]

# SignalP-4.1 gram- predictions
# name                     Cmax  pos  Ymax  pos  Smax  pos  Smean   D     ?  Dmaxcut    Networks-used
CBV40884.1            0.138  32  0.125  32  0.231  10  0.125   0.125 N  0.570      SignalP-noTM
CBV40885.1            0.174  19  0.195  19  0.535   2  0.299   0.244 N  0.570      SignalP-noTM
CBV40886.1            0.101  52  0.099  32  0.129   2  0.096   0.098 N  0.570      SignalP-noTM
CBV40887.1            0.120  55  0.105  11  0.155   2  0.110   0.108 N  0.570      SignalP-noTM
CBV40888.1            0.117  52  0.105  52  0.108  65  0.085   0.096 N  0.570      SignalP-noTM
CBV40889.1            0.219  18  0.227  18  0.350  17  0.237   0.232 N  0.570      SignalP-noTM
CBV40890.1            0.106  27  0.136  11  0.330   2  0.171   0.153 N  0.570      SignalP-noTM
CBV40891.1            0.137  60  0.131  11  0.285   4  0.180   0.154 N  0.570      SignalP-noTM
CBV40892.1            0.128  22  0.109  22  0.127   8  0.092   0.101 N  0.570      SignalP-noTM
CBV40893.1            0.167  66  0.161  31  0.335   7  0.170   0.165 N  0.570      SignalP-noTM
CBV40894.1            0.177  19  0.145  19  0.141  18  0.121   0.134 N  0.570      SignalP-noTM
CBV40895.1            0.136  25  0.124  25  0.188  24  0.100   0.113 N  0.570      SignalP-noTM
CBV40896.1            0.140  30  0.140  30  0.230  28  0.127   0.135 N  0.510      SignalP-TM
CBV40897.1            0.141  69  0.115  69  0.156  13  0.096   0.106 N  0.570      SignalP-noTM
CBV40898.1            0.241  32  0.267  32  0.382  17  0.249   0.259 N  0.570      SignalP-noTM
CBV40899.1            0.162  35  0.118  35  0.124   4  0.087   0.103 N  0.570      SignalP-noTM
CBV40900.1            0.117  20  0.143  11  0.345   1  0.188   0.164 N  0.570      SignalP-noTM
CBV40901.1            0.197  68  0.131  68  0.138   1  0.100   0.116 N  0.570      SignalP-noTM
CBV40902.1            0.117  30  0.161  11  0.369   2  0.264   0.199 N  0.510      SignalP-TM
CBV40903.1            0.126  24  0.123  37  0.188  36  0.086   0.106 N  0.570      SignalP-noTM
CBV40904.1            0.120  18  0.117  18  0.166  17  0.109   0.113 N  0.570      SignalP-noTM
CBV40905.1            0.101  52  0.141  13  0.236  10  0.202   0.170 N  0.570      SignalP-noTM
CBV40906.1            0.132  22  0.109  22  0.143   1  0.091   0.101 N  0.570      SignalP-noTM
CBV40907.1            0.194  28  0.140  28  0.152  27  0.099   0.121 N  0.570      SignalP-noTM
CBV40908.1            0.106  43  0.160  33  0.358  28  0.175   0.167 N  0.570      SignalP-noTM
CBV40909.1            0.120  32  0.115  32  0.175  27  0.100   0.109 N  0.510      SignalP-TM
CBV40910.1            0.220  46  0.187  46  0.292  29  0.145   0.172 N  0.510      SignalP-TM
CBV40911.1            0.501  46  0.532  46  0.738  37  0.301   0.446 N  0.510      SignalP-TM
CBV40912.1            0.412  57  0.353  57  0.440  53  0.155   0.280 N  0.510      SignalP-TM
CBV40913.1            0.158  30  0.148  30  0.410   1  0.144   0.146 N  0.570      SignalP-noTM
CBV40914.1            0.167  39  0.168  39  0.270  27  0.131   0.154 N  0.510      SignalP-TM
CBV40915.1            0.122  49  0.116  49  0.122  40  0.081   0.099 N  0.570      SignalP-noTM
CBV40916.1            0.119  22  0.120  11  0.200   3  0.146   0.132 N  0.570      SignalP-noTM
CBV40917.1            0.142   8  0.102  45  0.126  33  0.087   0.095 N  0.570      SignalP-noTM
CBV40918.1            0.799  23  0.742  23  0.833  15  0.713   0.728 Y  0.570      SignalP-noTM
CBV40919.1            0.118  57  0.107  27  0.139  18  0.104   0.106 N  0.510      SignalP-TM
CBV40920.1            0.306  24  0.187  24  0.268   3  0.154   0.175 N  0.510      SignalP-TM
CBV40921.1            0.126  10  0.111  11  0.167   1  0.118   0.114 N  0.570      SignalP-noTM
CBV40922.1            0.105  31  0.132  11  0.222   1  0.170   0.150 N  0.570      SignalP-noTM
CBV40923.1            0.166  48  0.217  48  0.428  43  0.133   0.178 N  0.570      SignalP-noTM
CBV40924.1            0.334  33  0.370  33  0.624  25  0.392   0.380 N  0.570      SignalP-noTM
CBV40925.1            0.115  46  0.113  46  0.142   7  0.109   0.111 N  0.570      SignalP-noTM
CBV40926.1            0.876  27  0.919  27  0.984  13  0.954   0.935 Y  0.570      SignalP-noTM
CBV40927.1            0.249  22  0.158  22  0.136  14  0.101   0.137 N  0.510      SignalP-TM
CBV40928.1            0.540  60  0.229  60  0.223   7  0.128   0.192 N  0.510      SignalP-TM
CBV40929.1            0.267  21  0.300  21  0.655   1  0.406   0.350 N  0.570      SignalP-noTM
CBV40930.1            0.284  21  0.232  21  0.479  20  0.181   0.208 N  0.570      SignalP-noTM
CBV40931.1            0.114  20  0.134  11  0.226   2  0.174   0.153 N  0.570      SignalP-noTM
CBV40932.1            0.114  23  0.104  11  0.141   2  0.106   0.105 N  0.570      SignalP-noTM
CBV40933.1            0.107  29  0.118  11  0.206   3  0.134   0.126 N  0.570      SignalP-noTM
CBV40934.1            0.832  28  0.883  28  0.974  21  0.937   0.909 Y  0.570      SignalP-noTM
CBV40935.1            0.280  51  0.155  51  0.215   1  0.094   0.132 N  0.510      SignalP-TM
CBV40936.1            0.208  26  0.120  47  0.124   2  0.062   0.099 N  0.510      SignalP-TM
CBV40937.1            0.116  37  0.107  37  0.169   1  0.090   0.099 N  0.570      SignalP-noTM
CBV40938.1            0.162  66  0.125  66  0.111  50  0.086   0.107 N  0.570      SignalP-noTM
CBV40939.1            0.122  27  0.121  23  0.194  15  0.121   0.121 N  0.570      SignalP-noTM
CBV40940.1            0.104  47  0.118  31  0.176  25  0.122   0.120 N  0.570      SignalP-noTM
CBV40941.1            0.138  57  0.117  57  0.113  59  0.083   0.101 N  0.570      SignalP-noTM
CBV40942.1            0.203  22  0.137  22  0.165   1  0.106   0.122 N  0.570      SignalP-noTM
CBV40943.1            0.255  32  0.172  32  0.181  31  0.130   0.152 N  0.570      SignalP-noTM
CBV40944.1            0.124  20  0.124  11  0.239   1  0.147   0.132 N  0.510      SignalP-TM
CBV40945.1            0.110  62  0.114  54  0.181  48  0.104   0.109 N  0.570      SignalP-noTM
CBV40946.1            0.133  52  0.117  52  0.174   3  0.107   0.112 N  0.570      SignalP-noTM
CBV40947.1            0.214  36  0.178  36  0.269  13  0.182   0.180 N  0.570      SignalP-noTM
CBV40948.1            0.291  24  0.344  24  0.662   3  0.496   0.401 N  0.510      SignalP-TM
CBV40949.1            0.125  27  0.195  16  0.437   6  0.362   0.273 N  0.570      SignalP-noTM
CBV40950.1            0.175  37  0.135  37  0.140  36  0.102   0.119 N  0.570      SignalP-noTM
CBV40951.1            0.156  50  0.135  50  0.213  49  0.109   0.123 N  0.570      SignalP-noTM
CBV40952.1            0.126  33  0.102  33  0.110  32  0.075   0.090 N  0.570      SignalP-noTM
CBV40953.1            0.129  44  0.130  11  0.204  42  0.165   0.147 N  0.570      SignalP-noTM
CBV40954.1            0.190  25  0.120  25  0.153  35  0.078   0.100 N  0.570      SignalP-noTM
CBV40955.1            0.156  38  0.122  38  0.111  32  0.075   0.104 N  0.510      SignalP-TM
CBV40956.1            0.283  46  0.211  46  0.193   1  0.134   0.183 N  0.510      SignalP-TM
CBV40957.1            0.129  31  0.134  31  0.185  38  0.113   0.126 N  0.510      SignalP-TM
CBV40958.1            0.148  41  0.123  41  0.217   2  0.103   0.114 N  0.570      SignalP-noTM
CBV40959.1            0.669  31  0.753  31  0.967  16  0.862   0.804 Y  0.570      SignalP-noTM
CBV40960.1            0.140  19  0.216  19  0.588  11  0.321   0.265 N  0.570      SignalP-noTM
CBV40961.1            0.601  28  0.482  28  0.703  11  0.461   0.474 N  0.510      SignalP-TM
CBV40962.1            0.384  26  0.401  26  0.611  22  0.450   0.424 N  0.570      SignalP-noTM
CBV40963.1            0.676  33  0.785  33  0.963  21  0.895   0.837 Y  0.570      SignalP-noTM
CBV40964.1            0.150  31  0.160  31  0.352  20  0.162   0.161 N  0.570      SignalP-noTM
CBV40965.1            0.115  49  0.107  58  0.114  58  0.092   0.100 N  0.570      SignalP-noTM
CBV40966.1            0.113  62  0.106  62  0.139   1  0.096   0.101 N  0.570      SignalP-noTM
CBV40967.1            0.131  28  0.114  28  0.116  24  0.098   0.106 N  0.570      SignalP-noTM
CBV40968.1            0.112  24  0.111  51  0.163   2  0.072   0.096 N  0.510      SignalP-TM
CBV40969.1            0.196  46  0.197  15  0.445   3  0.359   0.256 N  0.510      SignalP-TM
CBV40970.1            0.538  22  0.695  22  0.972  17  0.913   0.797 Y  0.570      SignalP-noTM
CBV40971.1            0.113  23  0.208  11  0.576   3  0.437   0.315 N  0.570      SignalP-noTM
CBV40972.1            0.108  60  0.106  39  0.137  32  0.103   0.104 N  0.570      SignalP-noTM
CBV40973.1            0.112  44  0.102  44  0.109  39  0.085   0.094 N  0.570      SignalP-noTM
CBV40974.1            0.211  44  0.160  11  0.328   3  0.262   0.198 N  0.510      SignalP-TM
CBV40975.1            0.344  40  0.230  40  0.300  33  0.164   0.199 N  0.570      SignalP-noTM
CBV40976.1            0.107   6  0.109  29  0.141  26  0.110   0.110 N  0.570      SignalP-noTM
CBV40977.1            0.642  28  0.699  28  0.884  13  0.808   0.750 Y  0.570      SignalP-noTM
CBV40978.1            0.147  18  0.142  18  0.159  12  0.133   0.139 N  0.510      SignalP-TM
CBV40979.1            0.224  27  0.133  37  0.193   2  0.076   0.112 N  0.510      SignalP-TM
CBV40980.1            0.138  43  0.136  43  0.199  42  0.104   0.121 N  0.570      SignalP-noTM
CBV40981.1            0.107  22  0.103  32  0.118  41  0.095   0.099 N  0.570      SignalP-noTM
CBV40982.1            0.132  38  0.153  38  0.312  29  0.126   0.143 N  0.510      SignalP-TM
CBV40983.1            0.303  22  0.174  22  0.119   1  0.098   0.139 N  0.570      SignalP-noTM
CBV40984.1            0.106  25  0.106  68  0.118  54  0.092   0.099 N  0.570      SignalP-noTM
CBV40985.1            0.112  22  0.120  11  0.228   1  0.137   0.128 N  0.570      SignalP-noTM
CBV40986.1            0.103  32  0.126  11  0.238   1  0.151   0.138 N  0.570      SignalP-noTM
CBV40987.1            0.101  16  0.113  12  0.172   5  0.131   0.122 N  0.570      SignalP-noTM
CBV40988.1            0.101   6  0.098  59  0.113   1  0.084   0.092 N  0.570      SignalP-noTM
CBV40989.1            0.235  21  0.276  21  0.455  18  0.292   0.283 N  0.570      SignalP-noTM
CBV40990.1            0.131  38  0.104  62  0.148   1  0.089   0.097 N  0.570      SignalP-noTM
CBV40991.1            0.413  29  0.564  29  0.930  11  0.828   0.688 Y  0.570      SignalP-noTM
CBV40992.1            0.113  19  0.103  35  0.120   1  0.083   0.094 N  0.570      SignalP-noTM
CBV40993.1            0.151  30  0.134  30  0.204   3  0.126   0.130 N  0.570      SignalP-noTM
CBV40994.1            0.117  33  0.106  25  0.167  36  0.106   0.106 N  0.510      SignalP-TM
CBV40995.1            0.691  24  0.689  24  0.876   1  0.740   0.713 Y  0.570      SignalP-noTM
CBV40996.1            0.671  24  0.676  24  0.905   6  0.773   0.722 Y  0.570      SignalP-noTM
CBV40997.1            0.271  42  0.157  42  0.187  17  0.125   0.145 N  0.510      SignalP-TM
CBV40998.1            0.223  26  0.175  67  0.219  64  0.116   0.153 N  0.510      SignalP-TM
CBV40999.1            0.112  12  0.113  59  0.140  53  0.099   0.106 N  0.570      SignalP-noTM
CBV41000.1            0.124  50  0.136  20  0.197   1  0.169   0.151 N  0.570      SignalP-noTM
CBV41001.1            0.226  46  0.146  46  0.218   1  0.132   0.141 N  0.510      SignalP-TM
CBV41002.1            0.104  51  0.108  51  0.134  49  0.086   0.098 N  0.570      SignalP-noTM
CBV41003.1            0.450  21  0.657  21  0.970  20  0.954   0.796 Y  0.570      SignalP-noTM
CBV41004.1            0.109  26  0.108  67  0.142   5  0.098   0.103 N  0.570      SignalP-noTM
CBV41005.1            0.186  25  0.185  25  0.272  14  0.165   0.176 N  0.570      SignalP-noTM
CBV41006.1            0.113  24  0.105  46  0.144   9  0.092   0.099 N  0.570      SignalP-noTM
CBV41007.1            0.109  67  0.107  37  0.130  34  0.091   0.099 N  0.570      SignalP-noTM
CBV41008.1            0.855  23  0.859  23  0.924  17  0.872   0.865 Y  0.570      SignalP-noTM
CBV41009.1            0.099  27  0.102  63  0.113  23  0.089   0.096 N  0.570      SignalP-noTM
CBV41010.1            0.232  21  0.237  21  0.407  16  0.229   0.234 N  0.510      SignalP-TM
CBV41011.1            0.132  43  0.158  23  0.305   1  0.227   0.190 N  0.570      SignalP-noTM
CBV41012.1            0.111  26  0.105  48  0.126   6  0.096   0.101 N  0.570      SignalP-noTM
CBV41013.1            0.746  21  0.816  21  0.937  20  0.880   0.846 Y  0.570      SignalP-noTM
CBV41014.1            0.124  68  0.106  68  0.175   1  0.081   0.094 N  0.570      SignalP-noTM
CBV41015.1            0.106  67  0.105  67  0.123  64  0.086   0.098 N  0.510      SignalP-TM
CBV41016.1            0.124  68  0.118  52  0.178   2  0.116   0.117 N  0.570      SignalP-noTM
CBV41017.1            0.118  38  0.127  38  0.224  29  0.103   0.116 N  0.570      SignalP-noTM
CBV41018.1            0.679  31  0.715  31  0.878  22  0.734   0.724 Y  0.570      SignalP-noTM
CBV41019.1            0.155  33  0.121  33  0.218  32  0.075   0.104 N  0.510      SignalP-TM
CBV41020.1            0.114  15  0.100  15  0.130  62  0.087   0.095 N  0.510      SignalP-TM
CBV41021.1            0.105  25  0.100  56  0.105  50  0.089   0.095 N  0.570      SignalP-noTM
CBV41022.1            0.128  65  0.114  21  0.135   2  0.109   0.112 N  0.570      SignalP-noTM
CBV41023.1            0.717  43  0.547  43  0.585  39  0.248   0.437 N  0.510      SignalP-TM
CBV41024.1            0.296  21  0.149  21  0.159   2  0.095   0.129 N  0.510      SignalP-TM
CBV41025.1            0.166  28  0.177  38  0.377  36  0.137   0.158 N  0.570      SignalP-noTM
CBV41026.1            0.117  37  0.110  37  0.142  51  0.085   0.099 N  0.570      SignalP-noTM
CBV41027.1            0.103  35  0.148  11  0.269   1  0.208   0.176 N  0.570      SignalP-noTM
CBV41028.1            0.112  48  0.107  48  0.127  38  0.097   0.102 N  0.570      SignalP-noTM
CBV41029.1            0.115  46  0.147  11  0.262   5  0.223   0.183 N  0.570      SignalP-noTM
CBV41030.1            0.142  35  0.119  50  0.180  42  0.097   0.109 N  0.570      SignalP-noTM
CBV41031.1            0.816  24  0.814  24  0.921  20  0.827   0.820 Y  0.570      SignalP-noTM
CBV41032.1            0.124  53  0.097  70  0.134  68  0.062   0.084 N  0.510      SignalP-TM
CBV41033.1            0.256  65  0.120  65  0.127   1  0.062   0.099 N  0.510      SignalP-TM
CBV41034.1            0.205  32  0.177  32  0.286  27  0.149   0.164 N  0.570      SignalP-noTM
CBV41035.1            0.107  45  0.106  47  0.116  39  0.091   0.099 N  0.570      SignalP-noTM
CBV41036.1            0.509  39  0.619  39  0.882  30  0.632   0.625 Y  0.570      SignalP-noTM
CBV41037.1            0.159  23  0.188  23  0.328   1  0.246   0.215 N  0.570      SignalP-noTM
CBV41038.1            0.119  50  0.097  70  0.112   5  0.085   0.091 N  0.570      SignalP-noTM
CBV41039.1            0.146  38  0.139  38  0.193  34  0.133   0.136 N  0.570      SignalP-noTM
CBV41040.1            0.114  38  0.121  11  0.206   2  0.151   0.135 N  0.570      SignalP-noTM
CBV41041.1            0.421  35  0.602  35  0.962  31  0.783   0.687 Y  0.570      SignalP-noTM
CBV41042.1            0.108  53  0.124  25  0.207  21  0.141   0.130 N  0.510      SignalP-TM
CBV41043.1            0.204  30  0.180  11  0.432   1  0.326   0.234 N  0.510      SignalP-TM
CBV41044.1            0.109  21  0.111  11  0.156   3  0.125   0.118 N  0.570      SignalP-noTM
CBV41045.1            0.112  37  0.107  60  0.133  50  0.103   0.105 N  0.570      SignalP-noTM
CBV41046.1            0.343  30  0.522  30  0.945  21  0.819   0.661 Y  0.570      SignalP-noTM
CBV41047.1            0.134  29  0.167  29  0.303   3  0.219   0.186 N  0.510      SignalP-TM
CBV41048.1            0.137  50  0.112  27  0.145  23  0.101   0.107 N  0.570      SignalP-noTM
CBV41049.1            0.146  32  0.226  11  0.619   3  0.528   0.368 N  0.570      SignalP-noTM
CBV41050.1            0.253  32  0.126  32  0.160   1  0.068   0.104 N  0.510      SignalP-TM
CBV41051.1            0.122  38  0.122  11  0.175   7  0.156   0.135 N  0.510      SignalP-TM
CBV41052.1            0.503  34  0.436  34  0.604  15  0.396   0.421 N  0.510      SignalP-TM
CBV41053.1            0.113  52  0.117  11  0.202   3  0.139   0.127 N  0.570      SignalP-noTM
CBV41054.1            0.129  36  0.203  18  0.541  14  0.372   0.282 N  0.570      SignalP-noTM
CBV41055.1            0.130  64  0.133  20  0.191   8  0.156   0.144 N  0.570      SignalP-noTM
CBV41056.1            0.257  22  0.148  22  0.153   9  0.100   0.125 N  0.570      SignalP-noTM
CBV41057.1            0.129  33  0.098  33  0.107   1  0.073   0.086 N  0.570      SignalP-noTM
CBV41058.1            0.463  32  0.308  32  0.338  22  0.191   0.265 N  0.510      SignalP-TM
CBV41059.1            0.261  23  0.166  23  0.176  38  0.093   0.132 N  0.570      SignalP-noTM
CBV41060.1            0.181  30  0.190  30  0.283   4  0.220   0.204 N  0.570      SignalP-noTM
CBV41061.1            0.547  28  0.326  28  0.380   9  0.249   0.298 N  0.510      SignalP-TM
CBV41062.1            0.160  21  0.167  11  0.487   3  0.273   0.217 N  0.570      SignalP-noTM
CBV41063.1            0.119  14  0.117  14  0.158  10  0.112   0.114 N  0.570      SignalP-noTM
CBV41064.1            0.125  53  0.130  53  0.197   4  0.119   0.125 N  0.570      SignalP-noTM
CBV41065.1            0.107  63  0.123  11  0.236   2  0.155   0.138 N  0.570      SignalP-noTM
CBV41066.1            0.118  26  0.103  52  0.113  46  0.083   0.093 N  0.570      SignalP-noTM
CBV41067.1            0.146  25  0.128  25  0.232   1  0.134   0.131 N  0.570      SignalP-noTM
CBV41068.1            0.109  17  0.104  33  0.191   1  0.092   0.098 N  0.570      SignalP-noTM
CBV41069.1            0.115  45  0.102  34  0.134   1  0.091   0.097 N  0.570      SignalP-noTM
CBV41070.1            0.420  29  0.212  29  0.165  27  0.107   0.163 N  0.570      SignalP-noTM
CBV41071.1            0.118  49  0.140  11  0.329   1  0.168   0.153 N  0.570      SignalP-noTM
CBV41072.1            0.114  42  0.123  32  0.164  27  0.108   0.116 N  0.570      SignalP-noTM
CBV41073.1            0.152  27  0.113  27  0.122  35  0.075   0.095 N  0.570      SignalP-noTM
CBV41074.1            0.170  35  0.216  35  0.488  31  0.182   0.203 N  0.510      SignalP-TM
CBV41075.1            0.118  39  0.099  39  0.112  37  0.076   0.089 N  0.570      SignalP-noTM
CBV41076.1            0.117   8  0.100  13  0.130   4  0.103   0.101 N  0.510      SignalP-TM
CBV41077.1            0.493  27  0.677  24  0.984  11  0.953   0.807 Y  0.570      SignalP-noTM
CBV41078.1            0.120  37  0.112  11  0.187   1  0.116   0.114 N  0.570      SignalP-noTM
CBV41079.1            0.146  25  0.128  25  0.232   1  0.134   0.131 N  0.570      SignalP-noTM
CBV41080.1            0.113  65  0.108  65  0.139  53  0.086   0.097 N  0.570      SignalP-noTM
CBV41081.1            0.639  20  0.501  20  0.521  18  0.384   0.457 N  0.510      SignalP-TM
CBV41082.1            0.112  23  0.106  47  0.133  46  0.091   0.099 N  0.570      SignalP-noTM
CBV41083.1            0.240  25  0.166  25  0.204   2  0.115   0.142 N  0.570      SignalP-noTM
CBV41084.1            0.121  14  0.143  20  0.239  17  0.176   0.159 N  0.570      SignalP-noTM
CBV41085.1            0.113  51  0.126  11  0.216   2  0.158   0.141 N  0.570      SignalP-noTM
CBV41086.1            0.132  26  0.110  32  0.151   1  0.092   0.103 N  0.510      SignalP-TM
CBV41087.1            0.138  22  0.119  22  0.143  47  0.093   0.107 N  0.570      SignalP-noTM
CBV41088.1            0.164  22  0.103  22  0.111  27  0.061   0.087 N  0.510      SignalP-TM
CBV41089.1            0.663  25  0.708  25  0.894  17  0.774   0.739 Y  0.570      SignalP-noTM
CBV41090.1            0.648  35  0.677  35  0.919  23  0.657   0.667 Y  0.570      SignalP-noTM
CBV41091.1            0.325  35  0.415  35  0.856  14  0.642   0.522 N  0.570      SignalP-noTM
CBV41092.1            0.154  22  0.132  22  0.207  20  0.107   0.120 N  0.570      SignalP-noTM
CBV41093.1            0.252  32  0.264  29  0.392  16  0.284   0.271 N  0.510      SignalP-TM
CBV41094.1            0.430  29  0.608  29  0.939  22  0.836   0.715 Y  0.570      SignalP-noTM
CBV41095.1            0.129  18  0.119  59  0.222   2  0.122   0.120 N  0.570      SignalP-noTM
CBV41096.1            0.214  17  0.117  17  0.102  56  0.067   0.093 N  0.570      SignalP-noTM
CBV41097.1            0.147  62  0.112  11  0.155   5  0.132   0.119 N  0.510      SignalP-TM
CBV41098.1            0.103  32  0.119  11  0.197   2  0.131   0.125 N  0.570      SignalP-noTM
CBV41099.1            0.150  22  0.151  22  0.222  21  0.175   0.160 N  0.510      SignalP-TM
CBV41100.1            0.160  16  0.132  16  0.256   1  0.127   0.130 N  0.570      SignalP-noTM
CBV41101.1            0.157  37  0.236  37  0.480  24  0.345   0.276 N  0.510      SignalP-TM
CBV41102.1            0.102  13  0.129  11  0.223   1  0.163   0.145 N  0.570      SignalP-noTM
CBV41103.1            0.208  32  0.150  32  0.267   5  0.129   0.140 N  0.570      SignalP-noTM
CBV41104.1            0.100  51  0.107  16  0.152   6  0.110   0.108 N  0.510      SignalP-TM
CBV41105.1            0.106  60  0.102  60  0.108  36  0.088   0.096 N  0.570      SignalP-noTM
CBV41106.1            0.261  35  0.124  35  0.126   8  0.073   0.105 N  0.510      SignalP-TM
CBV41107.1            0.110  21  0.122  11  0.171   3  0.150   0.135 N  0.570      SignalP-noTM
CBV41108.1            0.162  27  0.174  18  0.411  13  0.299   0.233 N  0.570      SignalP-noTM
CBV41109.1            0.114  23  0.114  23  0.130  14  0.105   0.110 N  0.570      SignalP-noTM
CBV41110.1            0.111  29  0.115  46  0.144  42  0.093   0.105 N  0.570      SignalP-noTM
CBV41111.1            0.129  52  0.121  52  0.165  45  0.094   0.108 N  0.570      SignalP-noTM
CBV41112.1            0.116  30  0.136  20  0.286   2  0.185   0.159 N  0.570      SignalP-noTM
CBV41113.1            0.111  37  0.111  46  0.152  36  0.093   0.103 N  0.570      SignalP-noTM
CBV41114.1            0.106  27  0.141  50  0.264  11  0.163   0.152 N  0.570      SignalP-noTM
CBV41115.1            0.107  39  0.111  12  0.138   7  0.123   0.117 N  0.570      SignalP-noTM
CBV41116.1            0.112  40  0.184  11  0.537   2  0.325   0.250 N  0.570      SignalP-noTM
CBV41117.1            0.143  42  0.122  47  0.175   4  0.109   0.116 N  0.570      SignalP-noTM
CBV41118.1            0.105  24  0.136  11  0.249   1  0.180   0.157 N  0.570      SignalP-noTM
CBV41119.1            0.115  18  0.124  28  0.211   1  0.136   0.130 N  0.570      SignalP-noTM
CBV41120.1            0.165  22  0.137  22  0.166   1  0.121   0.129 N  0.570      SignalP-noTM
CBV41121.1            0.226  23  0.169  23  0.171   3  0.132   0.151 N  0.570      SignalP-noTM
CBV41122.1            0.131  32  0.126  11  0.236   1  0.149   0.137 N  0.570      SignalP-noTM
CBV41123.1            0.117  23  0.146  54  0.277  44  0.142   0.144 N  0.570      SignalP-noTM
CBV41124.1            0.227  59  0.155  59  0.191   2  0.102   0.130 N  0.570      SignalP-noTM
CBV41125.1            0.124  24  0.113  11  0.193   1  0.117   0.115 N  0.570      SignalP-noTM
CBV41126.1            0.101  65  0.146  12  0.268   4  0.221   0.181 N  0.570      SignalP-noTM
CBV41127.1            0.103  36  0.099  36  0.115   6  0.095   0.097 N  0.570      SignalP-noTM
CBV41128.1            0.162  58  0.117  58  0.136  30  0.098   0.108 N  0.570      SignalP-noTM
CBV41129.1            0.169  34  0.137  34  0.152   9  0.109   0.124 N  0.570      SignalP-noTM
CBV41130.1            0.117  52  0.108  52  0.146   9  0.104   0.106 N  0.570      SignalP-noTM
CBV41131.1            0.133  24  0.118  24  0.156  23  0.096   0.108 N  0.570      SignalP-noTM
CBV41132.1            0.155  37  0.113  37  0.139   2  0.096   0.105 N  0.570      SignalP-noTM
CBV41133.1            0.118  20  0.129  20  0.192  19  0.138   0.133 N  0.570      SignalP-noTM
CBV41134.1            0.110  40  0.132  11  0.270   1  0.162   0.146 N  0.570      SignalP-noTM
CBV41135.1            0.124  39  0.181  14  0.407  13  0.323   0.248 N  0.570      SignalP-noTM
CBV41136.1            0.107  45  0.115  38  0.170  34  0.126   0.120 N  0.570      SignalP-noTM
CBV41137.1            0.123  19  0.152  11  0.339   1  0.219   0.183 N  0.570      SignalP-noTM
CBV41138.1            0.101  45  0.099  13  0.113   8  0.100   0.100 N  0.570      SignalP-noTM
CBV41139.1            0.103  49  0.121  42  0.219  32  0.113   0.118 N  0.510      SignalP-TM
CBV41140.1            0.102  34  0.186  14  0.429   5  0.352   0.264 N  0.570      SignalP-noTM
CBV41141.1            0.370  31  0.221  31  0.229  30  0.121   0.174 N  0.570      SignalP-noTM
CBV41142.1            0.107  47  0.191  18  0.469  14  0.345   0.263 N  0.570      SignalP-noTM
CBV41143.1            0.101  59  0.130  11  0.242   2  0.163   0.145 N  0.570      SignalP-noTM
CBV41144.1            0.166  56  0.147  56  0.257  54  0.104   0.127 N  0.570      SignalP-noTM
CBV41145.1            0.112  42  0.181  15  0.477  12  0.320   0.246 N  0.570      SignalP-noTM
CBV41146.1            0.247  42  0.168  42  0.204  40  0.100   0.136 N  0.570      SignalP-noTM
CBV41147.1            0.152  42  0.151  42  0.258  37  0.127   0.142 N  0.510      SignalP-TM
CBV41148.1            0.125  31  0.121  23  0.169  45  0.132   0.126 N  0.570      SignalP-noTM
CBV41149.1            0.141  29  0.113  49  0.141  44  0.085   0.100 N  0.570      SignalP-noTM
CBV41150.1            0.201  25  0.208  25  0.323  22  0.201   0.205 N  0.570      SignalP-noTM
CBV41151.1            0.113  26  0.110  11  0.168   3  0.127   0.116 N  0.510      SignalP-TM
CBV41152.1            0.181  20  0.211  20  0.431   1  0.251   0.230 N  0.570      SignalP-noTM
CBV41153.1            0.237  27  0.171  27  0.262  26  0.115   0.145 N  0.570      SignalP-noTM
CBV41154.1            0.154  22  0.164  22  0.256  21  0.170   0.167 N  0.570      SignalP-noTM
CBV41155.1            0.113  33  0.118  33  0.166   7  0.124   0.121 N  0.570      SignalP-noTM
CBV41156.1            0.134  19  0.112  19  0.157  17  0.086   0.100 N  0.570      SignalP-noTM
CBV41157.1            0.106  24  0.137  11  0.259   1  0.177   0.156 N  0.570      SignalP-noTM
CBV41158.1            0.173  18  0.114  42  0.239   1  0.084   0.100 N  0.570      SignalP-noTM
CBV41159.1            0.177  24  0.160  24  0.236  22  0.142   0.153 N  0.510      SignalP-TM
CBV41160.1            0.107  37  0.123  46  0.176  42  0.107   0.116 N  0.570      SignalP-noTM
CBV41161.1            0.328  21  0.125  69  0.177  58  0.090   0.112 N  0.510      SignalP-TM
CBV41162.1            0.127  44  0.144  44  0.222  37  0.139   0.142 N  0.510      SignalP-TM
CBV41163.1            0.182  21  0.142  21  0.154   6  0.111   0.131 N  0.510      SignalP-TM
CBV41164.1            0.153  35  0.244  16  0.718   9  0.573   0.399 N  0.570      SignalP-noTM
CBV41165.1            0.133  21  0.138  21  0.227  20  0.135   0.137 N  0.570      SignalP-noTM
CBV41166.1            0.128  41  0.139  41  0.183  39  0.115   0.128 N  0.570      SignalP-noTM
CBV41167.1            0.520  19  0.572  19  0.810  15  0.640   0.604 Y  0.570      SignalP-noTM
CBV41168.1            0.116  20  0.109  11  0.168   3  0.117   0.113 N  0.570      SignalP-noTM
CBV41169.1            0.200  33  0.241  33  0.528   2  0.348   0.280 N  0.510      SignalP-TM
CBV41170.1            0.118  41  0.120  11  0.193   2  0.140   0.129 N  0.570      SignalP-noTM
CBV41171.1            0.198  15  0.258  15  0.583   1  0.365   0.297 N  0.510      SignalP-TM
CBV41172.1            0.162  23  0.148  23  0.231  22  0.135   0.142 N  0.570      SignalP-noTM
CBV41173.1            0.136  50  0.122  50  0.156  34  0.102   0.113 N  0.570      SignalP-noTM
CBV41174.1            0.111  20  0.109  31  0.145  24  0.090   0.100 N  0.570      SignalP-noTM
CBV41175.1            0.117  48  0.110  15  0.136  13  0.106   0.108 N  0.570      SignalP-noTM
CBV41176.1            0.114  13  0.119  13  0.192   1  0.125   0.122 N  0.570      SignalP-noTM
CBV41177.1            0.119  60  0.114  12  0.200   4  0.138   0.126 N  0.570      SignalP-noTM
CBV41178.1            0.108  16  0.095  16  0.110  64  0.084   0.091 N  0.510      SignalP-TM
CBV41179.1            0.195  26  0.143  26  0.238   1  0.101   0.123 N  0.570      SignalP-noTM
CBV41180.1            0.133  70  0.124  12  0.159   1  0.139   0.129 N  0.510      SignalP-TM
CBV41181.1            0.149  32  0.132  32  0.140  51  0.113   0.123 N  0.570      SignalP-noTM
CBV41182.1            0.176  38  0.123  38  0.122  52  0.080   0.103 N  0.570      SignalP-noTM
CBV41183.1            0.131  37  0.111  20  0.174  41  0.113   0.112 N  0.510      SignalP-TM
CBV41184.1            0.157  50  0.201  44  0.614  36  0.226   0.213 N  0.570      SignalP-noTM
CBV41185.1            0.111  43  0.100  57  0.124   1  0.079   0.090 N  0.570      SignalP-noTM
CBV41186.1            0.100  61  0.129  13  0.203   4  0.166   0.146 N  0.570      SignalP-noTM
CBV41187.1            0.119  25  0.109  50  0.130  44  0.098   0.104 N  0.570      SignalP-noTM
CBV41188.1            0.108  50  0.100  36  0.115  30  0.086   0.095 N  0.510      SignalP-TM
CBV41189.1            0.128  25  0.116  25  0.158   1  0.116   0.116 N  0.570      SignalP-noTM
CBV41190.1            0.170  24  0.226  24  0.382  14  0.292   0.250 N  0.510      SignalP-TM
CBV41191.1            0.104  13  0.102  11  0.160   1  0.098   0.100 N  0.570      SignalP-noTM
CBV41192.1            0.139  20  0.118  20  0.217   2  0.118   0.118 N  0.570      SignalP-noTM
CBV41193.1            0.101  44  0.115  14  0.177   5  0.132   0.123 N  0.570      SignalP-noTM
CBV41194.1            0.110  62  0.109  18  0.166   8  0.113   0.111 N  0.570      SignalP-noTM
CBV41195.1            0.101  25  0.102  33  0.116   8  0.095   0.099 N  0.570      SignalP-noTM
CBV41196.1            0.171  67  0.129  67  0.213  29  0.118   0.124 N  0.570      SignalP-noTM
CBV41197.1            0.116  38  0.144  13  0.300   2  0.209   0.175 N  0.570      SignalP-noTM
CBV41198.1            0.118  28  0.228  55  0.652  50  0.194   0.212 N  0.570      SignalP-noTM
CBV41199.1            0.111  64  0.104  64  0.111   1  0.087   0.096 N  0.570      SignalP-noTM
CBV41200.1            0.105  58  0.168  11  0.436   1  0.264   0.213 N  0.570      SignalP-noTM
CBV41201.1            0.131  21  0.222  11  0.702   1  0.455   0.308 N  0.510      SignalP-TM
CBV41202.1            0.103  62  0.104  33  0.139   5  0.099   0.102 N  0.570      SignalP-noTM
CBV41203.1            0.108  19  0.109  38  0.165   1  0.105   0.107 N  0.570      SignalP-noTM
CBV41204.1            0.127  40  0.126  12  0.202   8  0.163   0.139 N  0.510      SignalP-TM
CBV41205.1            0.160  29  0.151  33  0.269   1  0.156   0.153 N  0.510      SignalP-TM
CBV41206.1            0.123  36  0.115  36  0.197  34  0.089   0.105 N  0.510      SignalP-TM
CBV41207.1            0.168  24  0.152  37  0.271  33  0.147   0.150 N  0.510      SignalP-TM
CBV41208.1            0.583  46  0.264  46  0.269  25  0.137   0.217 N  0.510      SignalP-TM
CBV41209.1            0.113  30  0.106  59  0.163   7  0.098   0.102 N  0.570      SignalP-noTM
CBV41210.1            0.119  18  0.120  11  0.266   1  0.128   0.123 N  0.510      SignalP-TM
CBV41211.1            0.118  23  0.110  38  0.125  24  0.104   0.107 N  0.570      SignalP-noTM
CBV41212.1            0.219  22  0.451  22  0.957   4  0.932   0.677 Y  0.570      SignalP-noTM
CBV41213.1            0.104  27  0.108  11  0.156   1  0.111   0.109 N  0.570      SignalP-noTM
CBV41214.1            0.240  40  0.148  40  0.110  36  0.077   0.114 N  0.570      SignalP-noTM
CBV41215.1            0.147  49  0.129  12  0.228   5  0.166   0.146 N  0.570      SignalP-noTM
CBV41216.1            0.104  20  0.168  11  0.370   6  0.296   0.228 N  0.570      SignalP-noTM
CBV41217.1            0.114  18  0.115  18  0.149  28  0.116   0.115 N  0.570      SignalP-noTM
CBV41218.1            0.109  22  0.105  22  0.157  21  0.098   0.102 N  0.570      SignalP-noTM
CBV41219.1            0.192  69  0.141  24  0.232   1  0.140   0.140 N  0.570      SignalP-noTM
CBV41220.1            0.293  33  0.196  33  0.255  30  0.130   0.165 N  0.570      SignalP-noTM
CBV41221.1            0.112  68  0.146  68  0.262  60  0.113   0.134 N  0.510      SignalP-TM
CBV41222.1            0.531  24  0.704  24  0.969  11  0.933   0.812 Y  0.570      SignalP-noTM
CBV41223.1            0.175  23  0.272  19  0.566   4  0.455   0.340 N  0.510      SignalP-TM
CBV41224.1            0.260  25  0.344  25  0.615  24  0.423   0.381 N  0.570      SignalP-noTM
CBV41225.1            0.108  20  0.110  20  0.147   8  0.110   0.110 N  0.570      SignalP-noTM
CBV41226.1            0.162  33  0.159  33  0.321   1  0.159   0.159 N  0.570      SignalP-noTM
CBV41227.1            0.156  53  0.134  34  0.206  26  0.151   0.142 N  0.570      SignalP-noTM
CBV41228.1            0.131  35  0.106  35  0.121  36  0.078   0.093 N  0.570      SignalP-noTM
CBV41229.1            0.110  35  0.099  55  0.131  13  0.084   0.092 N  0.570      SignalP-noTM
CBV41230.1            0.233  56  0.194  56  0.231  49  0.122   0.160 N  0.570      SignalP-noTM
CBV41231.1            0.105  23  0.193  11  0.470   3  0.377   0.279 N  0.570      SignalP-noTM
CBV41232.1            0.118  31  0.104  31  0.107  32  0.074   0.090 N  0.570      SignalP-noTM
CBV41233.1            0.104  29  0.108  18  0.139  11  0.104   0.106 N  0.570      SignalP-noTM
CBV41234.1            0.469  61  0.224  61  0.219  60  0.099   0.178 N  0.510      SignalP-TM
CBV41235.1            0.109  37  0.121  37  0.202   1  0.117   0.119 N  0.570      SignalP-noTM
CBV41236.1            0.114   9  0.100  64  0.105  20  0.084   0.093 N  0.570      SignalP-noTM
CBV41237.1            0.107  45  0.114  12  0.156   8  0.131   0.122 N  0.570      SignalP-noTM
CBV41238.1            0.155  40  0.117  40  0.135  37  0.098   0.108 N  0.570      SignalP-noTM
CBV41239.1            0.219  31  0.198  20  0.419   3  0.346   0.268 N  0.570      SignalP-noTM
CBV41240.1            0.151  17  0.109  17  0.107  30  0.082   0.096 N  0.570      SignalP-noTM
CBV41241.1            0.136  34  0.125  34  0.204   2  0.114   0.120 N  0.570      SignalP-noTM
CBV41242.1            0.283  39  0.201  39  0.192  38  0.097   0.162 N  0.510      SignalP-TM
CBV41243.1            0.107  27  0.103  36  0.140  26  0.091   0.098 N  0.510      SignalP-TM
CBV41244.1            0.195  39  0.092  57  0.091  47  0.062   0.081 N  0.510      SignalP-TM
CBV41245.1            0.101  43  0.110  23  0.148  15  0.112   0.111 N  0.570      SignalP-noTM
CBV41246.1            0.143  30  0.123  30  0.246   2  0.122   0.123 N  0.570      SignalP-noTM
CBV41247.1            0.137  28  0.112  28  0.187  27  0.092   0.103 N  0.570      SignalP-noTM
CBV41248.1            0.153  58  0.127  58  0.172  29  0.104   0.116 N  0.570      SignalP-noTM
CBV41249.1            0.331  32  0.159  32  0.136  48  0.061   0.113 N  0.570      SignalP-noTM
CBV41250.1            0.130  29  0.118  29  0.214   2  0.111   0.115 N  0.570      SignalP-noTM
CBV41251.1            0.169  52  0.169  52  0.196  48  0.121   0.146 N  0.570      SignalP-noTM
CBV41252.1            0.153  34  0.134  23  0.209   2  0.144   0.139 N  0.570      SignalP-noTM
CBV41253.1            0.113  43  0.120  43  0.210  38  0.102   0.111 N  0.570      SignalP-noTM
CBV41254.1            0.136  39  0.151  11  0.292   3  0.233   0.181 N  0.510      SignalP-TM
CBV41255.1            0.115  17  0.143  17  0.266  11  0.166   0.154 N  0.570      SignalP-noTM
CBV41256.1            0.104  22  0.098  57  0.101  57  0.077   0.088 N  0.570      SignalP-noTM
CBV41257.1            0.107  65  0.147  19  0.278  17  0.188   0.166 N  0.570      SignalP-noTM
CBV41258.1            0.199  41  0.284  17  0.619  16  0.448   0.361 N  0.570      SignalP-noTM
CBV41259.1            0.111  21  0.102  42  0.116  37  0.091   0.097 N  0.570      SignalP-noTM
CBV41260.1            0.180  27  0.313  20  0.837  18  0.614   0.454 N  0.570      SignalP-noTM
CBV41261.1            0.239  32  0.213  23  0.438  14  0.299   0.254 N  0.570      SignalP-noTM
CBV41262.1            0.136  21  0.205  13  0.492   7  0.417   0.305 N  0.570      SignalP-noTM
CBV41263.1            0.231  26  0.168  26  0.254  12  0.151   0.160 N  0.570      SignalP-noTM
CBV41264.1            0.206  18  0.426  18  0.940  16  0.889   0.644 Y  0.570      SignalP-noTM
CBV41265.1            0.111  20  0.099  64  0.105  56  0.082   0.091 N  0.570      SignalP-noTM
CBV41266.1            0.173  31  0.146  31  0.245   6  0.161   0.153 N  0.570      SignalP-noTM
CBV41267.1            0.238  26  0.405  26  0.921   1  0.785   0.584 Y  0.570      SignalP-noTM
CBV41268.1            0.128  35  0.125  35  0.274  32  0.095   0.114 N  0.510      SignalP-TM
CBV41269.1            0.180  20  0.157  20  0.205   8  0.149   0.153 N  0.570      SignalP-noTM
CBV41270.1            0.111  33  0.138  11  0.295   1  0.180   0.158 N  0.570      SignalP-noTM
CBV41271.1            0.100  67  0.107  65  0.123  55  0.091   0.099 N  0.570      SignalP-noTM
CBV41272.1            0.207  32  0.302  32  0.599  29  0.289   0.297 N  0.510      SignalP-TM
CBV41273.1            0.118   6  0.114  11  0.188   3  0.134   0.123 N  0.570      SignalP-noTM
CBV41274.1            0.184  48  0.158  48  0.209  46  0.097   0.129 N  0.570      SignalP-noTM
CBV41275.1            0.129  43  0.116  43  0.211  42  0.105   0.111 N  0.570      SignalP-noTM
CBV41276.1            0.132  35  0.118  35  0.158  12  0.110   0.114 N  0.570      SignalP-noTM
CBV41277.1            0.117  39  0.195  39  0.438  33  0.179   0.188 N  0.570      SignalP-noTM
CBV41278.1            0.132  35  0.115  35  0.183  43  0.110   0.113 N  0.570      SignalP-noTM
CBV41279.1            0.174  25  0.157  25  0.194  18  0.145   0.151 N  0.570      SignalP-noTM
CBV41280.1            0.115  30  0.109  30  0.145   1  0.099   0.104 N  0.570      SignalP-noTM
CBV41281.1            0.121  51  0.117  11  0.174   1  0.136   0.126 N  0.570      SignalP-noTM
CBV41282.1            0.111  38  0.129  19  0.198  14  0.149   0.137 N  0.510      SignalP-TM
CBV41283.1            0.254  25  0.185  25  0.294  24  0.128   0.164 N  0.510      SignalP-TM
CBV41284.1            0.261  12  0.197  12  0.229  11  0.147   0.179 N  0.510      SignalP-TM
CBV41285.1            0.112  37  0.138  18  0.215  11  0.183   0.159 N  0.570      SignalP-noTM
CBV41286.1            0.108  24  0.100  24  0.119  14  0.084   0.092 N  0.570      SignalP-noTM
CBV41287.1            0.100  69  0.108  48  0.134  41  0.091   0.100 N  0.570      SignalP-noTM
CBV41288.1            0.577  26  0.454  26  0.705   1  0.483   0.464 N  0.510      SignalP-TM
CBV41289.1            0.313  28  0.234  28  0.270  20  0.152   0.204 N  0.510      SignalP-TM
CBV41290.1            0.101  40  0.105  34  0.122  27  0.089   0.097 N  0.570      SignalP-noTM
CBV41291.1            0.106  49  0.129  49  0.195  48  0.119   0.124 N  0.570      SignalP-noTM
CBV41292.1            0.113  42  0.150  42  0.257  31  0.141   0.145 N  0.570      SignalP-noTM
CBV41293.1            0.105  24  0.105  32  0.129  21  0.084   0.095 N  0.570      SignalP-noTM
CBV41294.1            0.203  58  0.172  58  0.336   1  0.149   0.161 N  0.570      SignalP-noTM
CBV41295.1            0.295  34  0.339  34  0.671  30  0.240   0.293 N  0.570      SignalP-noTM
CBV41296.1            0.175  26  0.134  26  0.161  49  0.095   0.116 N  0.570      SignalP-noTM
CBV41297.1            0.132  39  0.124  23  0.196   1  0.129   0.126 N  0.570      SignalP-noTM
CBV41298.1            0.106  62  0.115  20  0.157  12  0.117   0.116 N  0.570      SignalP-noTM
CBV41299.1            0.167  34  0.125  34  0.211   2  0.116   0.121 N  0.570      SignalP-noTM
CBV41300.1            0.139  46  0.109  46  0.122  14  0.092   0.101 N  0.570      SignalP-noTM
CBV41301.1            0.195  59  0.126  19  0.156  13  0.088   0.108 N  0.570      SignalP-noTM
CBV41302.1            0.134  50  0.108  50  0.115  10  0.087   0.098 N  0.570      SignalP-noTM
CBV41303.1            0.152  20  0.169  20  0.335  33  0.161   0.165 N  0.570      SignalP-noTM
CBV41304.1            0.156  26  0.164  11  0.429   1  0.244   0.202 N  0.570      SignalP-noTM
CBV41305.1            0.101  32  0.089  44  0.102   4  0.057   0.077 N  0.510      SignalP-TM
CBV41306.1            0.213  43  0.137  36  0.197  25  0.101   0.124 N  0.510      SignalP-TM
CBV41307.1            0.154  33  0.293  33  0.842  28  0.575   0.425 N  0.570      SignalP-noTM
CBV41308.1            0.200  32  0.305  32  0.557  26  0.370   0.329 N  0.510      SignalP-TM
CBV41309.1            0.126  51  0.109  51  0.128   1  0.076   0.097 N  0.510      SignalP-TM
CBV41310.1            0.771  39  0.545  39  0.507  35  0.304   0.456 N  0.510      SignalP-TM
CBV41311.1            0.127  18  0.124  18  0.158  10  0.108   0.116 N  0.570      SignalP-noTM
CBV41312.1            0.102  25  0.102  41  0.118  34  0.082   0.093 N  0.570      SignalP-noTM
CBV41313.1            0.756  24  0.839  24  0.982  10  0.934   0.884 Y  0.570      SignalP-noTM
CBV41314.1            0.102  28  0.101  56  0.126   1  0.094   0.098 N  0.570      SignalP-noTM
CBV41315.1            0.510  39  0.365  39  0.425  24  0.244   0.320 N  0.510      SignalP-TM
CBV41316.1            0.107  49  0.134  14  0.215   3  0.180   0.156 N  0.570      SignalP-noTM
CBV41317.1            0.144  42  0.133  14  0.212   3  0.181   0.151 N  0.510      SignalP-TM
CBV41318.1            0.107  60  0.117  11  0.175   1  0.134   0.125 N  0.570      SignalP-noTM
CBV41319.1            0.183  38  0.137  38  0.125  37  0.083   0.112 N  0.570      SignalP-noTM
CBV41320.1            0.106  37  0.113  15  0.153   3  0.127   0.120 N  0.570      SignalP-noTM
CBV41321.1            0.159  14  0.116  42  0.170  25  0.081   0.100 N  0.570      SignalP-noTM
CBV41322.1            0.099  18  0.102  38  0.129   2  0.099   0.101 N  0.570      SignalP-noTM
CBV41323.1            0.126  23  0.223  20  0.625  18  0.388   0.301 N  0.570      SignalP-noTM
CBV41324.1            0.105  50  0.109  25  0.127  14  0.104   0.107 N  0.570      SignalP-noTM
CBV41325.1            0.129  26  0.108  26  0.124  24  0.090   0.100 N  0.570      SignalP-noTM
CBV41326.1            0.241  27  0.195  27  0.378   1  0.225   0.209 N  0.570      SignalP-noTM
CBV41327.1            0.137  21  0.122  36  0.158  53  0.104   0.114 N  0.570      SignalP-noTM
CBV41328.1            0.139  23  0.109  23  0.153   3  0.097   0.104 N  0.570      SignalP-noTM
CBV41329.1            0.126  39  0.133  39  0.215  37  0.111   0.123 N  0.570      SignalP-noTM
CBV41330.1            0.161  35  0.097  35  0.099  69  0.049   0.079 N  0.510      SignalP-TM
CBV41331.1            0.221  33  0.150  33  0.150  10  0.100   0.127 N  0.570      SignalP-noTM
CBV41332.1            0.102  63  0.125  46  0.185  36  0.103   0.117 N  0.510      SignalP-TM
CBV41333.1            0.125  41  0.107  13  0.146   5  0.118   0.111 N  0.510      SignalP-TM
CBV41334.1            0.105  23  0.101  70  0.108  22  0.090   0.096 N  0.570      SignalP-noTM
CBV41335.1            0.132  22  0.209  11  0.590   4  0.454   0.324 N  0.570      SignalP-noTM
CBV41336.1            0.153  59  0.177  14  0.390   4  0.304   0.237 N  0.570      SignalP-noTM
CBV41337.1            0.144  19  0.181  11  0.414   1  0.329   0.251 N  0.570      SignalP-noTM
CBV41338.1            0.126  42  0.108  42  0.165  41  0.090   0.101 N  0.510      SignalP-TM
CBV41339.1            0.104  12  0.101  40  0.111  34  0.074   0.088 N  0.570      SignalP-noTM
CBV41340.1            0.147  19  0.102  19  0.124  15  0.069   0.087 N  0.570      SignalP-noTM
CBV41341.1            0.783  23  0.792  23  0.940  16  0.836   0.813 Y  0.570      SignalP-noTM
CBV41342.1            0.510  26  0.622  26  0.946   8  0.838   0.724 Y  0.570      SignalP-noTM
CBV41343.1            0.221  46  0.163  46  0.173  36  0.124   0.145 N  0.570      SignalP-noTM
CBV41344.1            0.111  39  0.109  62  0.140  34  0.099   0.104 N  0.570      SignalP-noTM
CBV41345.1            0.133  30  0.202  11  0.491   4  0.416   0.303 N  0.570      SignalP-noTM
CBV41346.1            0.185  24  0.236  24  0.424  11  0.305   0.268 N  0.570      SignalP-noTM
CBV41347.1            0.127  37  0.129  56  0.243  49  0.118   0.124 N  0.570      SignalP-noTM
CBV41348.1            0.107  27  0.113  11  0.154   2  0.130   0.121 N  0.570      SignalP-noTM
CBV41349.1            0.120  34  0.111  18  0.169  29  0.117   0.113 N  0.510      SignalP-TM
CBV41350.1            0.188  18  0.199  27  0.323   1  0.204   0.201 N  0.510      SignalP-TM
CBV41351.1            0.158  33  0.129  33  0.173   2  0.115   0.122 N  0.570      SignalP-noTM
CBV41352.1            0.110  54  0.106  43  0.140  38  0.090   0.099 N  0.570      SignalP-noTM
CBV41353.1            0.122  25  0.159  16  0.318  11  0.251   0.193 N  0.510      SignalP-TM
CBV41354.1            0.185  27  0.300  16  0.729   1  0.578   0.403 N  0.510      SignalP-TM
CBV41355.1            0.405  25  0.602  25  0.981  10  0.925   0.754 Y  0.570      SignalP-noTM
CBV41356.1            0.105  26  0.103  42  0.130   1  0.096   0.100 N  0.570      SignalP-noTM
CBV41357.1            0.141  31  0.139  21  0.197   6  0.152   0.145 N  0.570      SignalP-noTM
CBV41358.1            0.100   9  0.096  18  0.106  10  0.086   0.091 N  0.570      SignalP-noTM
CBV41359.1            0.192  62  0.152  62  0.250  34  0.143   0.148 N  0.570      SignalP-noTM
CBV41360.1            0.758  30  0.715  30  0.903  12  0.760   0.736 Y  0.570      SignalP-noTM
CBV41361.1            0.232  21  0.162  21  0.157  20  0.123   0.148 N  0.510      SignalP-TM
CBV41362.1            0.165  21  0.130  43  0.252   2  0.105   0.120 N  0.510      SignalP-TM
CBV41363.1            0.112  31  0.108  21  0.122  16  0.095   0.102 N  0.570      SignalP-noTM
CBV41364.1            0.125  66  0.116  22  0.142  38  0.104   0.110 N  0.570      SignalP-noTM
CBV41365.1            0.149  23  0.167  23  0.245  15  0.176   0.171 N  0.570      SignalP-noTM
CBV41366.1            0.199  47  0.186  47  0.408  45  0.091   0.151 N  0.510      SignalP-TM
CBV41367.1            0.283  25  0.278  25  0.538   4  0.357   0.315 N  0.570      SignalP-noTM
CBV41368.1            0.108  39  0.165  11  0.337   4  0.277   0.218 N  0.570      SignalP-noTM
CBV41369.1            0.136  42  0.116  42  0.148  39  0.080   0.099 N  0.570      SignalP-noTM
CBV41370.1            0.300  48  0.310  48  0.465  46  0.158   0.239 N  0.570      SignalP-noTM
CBV41371.1            0.119  62  0.107  11  0.157   3  0.116   0.112 N  0.570      SignalP-noTM
CBV41372.1            0.127  27  0.143  27  0.252  21  0.183   0.162 N  0.570      SignalP-noTM
CBV41373.1            0.240  21  0.297  21  0.581   2  0.423   0.343 N  0.510      SignalP-TM
CBV41374.1            0.125  32  0.124  32  0.233  35  0.118   0.121 N  0.570      SignalP-noTM
CBV41375.1            0.130  19  0.132  19  0.209  14  0.129   0.131 N  0.510      SignalP-TM
CBV41376.1            0.152  23  0.107  23  0.133   1  0.078   0.094 N  0.570      SignalP-noTM
CBV41377.1            0.784  27  0.851  27  0.957  25  0.879   0.864 Y  0.570      SignalP-noTM
CBV41378.1            0.412  22  0.629  22  0.971  19  0.955   0.782 Y  0.570      SignalP-noTM
CBV41379.1            0.114  50  0.104  50  0.124  23  0.085   0.095 N  0.570      SignalP-noTM
CBV41380.1            0.183  37  0.215  37  0.362  31  0.188   0.205 N  0.510      SignalP-TM
CBV41381.1            0.149  10  0.103  43  0.144   9  0.085   0.094 N  0.570      SignalP-noTM
CBV41382.1            0.120  36  0.116  36  0.135   4  0.107   0.112 N  0.570      SignalP-noTM
CBV41383.1            0.124  46  0.120  46  0.144  33  0.105   0.113 N  0.570      SignalP-noTM
CBV41384.1            0.187  34  0.139  34  0.200   6  0.128   0.134 N  0.570      SignalP-noTM
CBV41385.1            0.323  28  0.149  28  0.136   1  0.078   0.123 N  0.510      SignalP-TM
CBV41386.1            0.261  31  0.185  31  0.237   1  0.138   0.168 N  0.510      SignalP-TM
CBV41387.1            0.814  27  0.851  27  0.983  10  0.927   0.887 Y  0.570      SignalP-noTM
CBV41388.1            0.109  69  0.104  34  0.120  13  0.102   0.103 N  0.570      SignalP-noTM
CBV41389.1            0.153  26  0.150  26  0.234  24  0.142   0.146 N  0.570      SignalP-noTM
CBV41390.1            0.142  34  0.140  40  0.247  38  0.155   0.147 N  0.570      SignalP-noTM
CBV41391.1            0.133  41  0.114  41  0.151  39  0.087   0.102 N  0.570      SignalP-noTM
CBV41392.1            0.108  50  0.103  50  0.131  46  0.084   0.094 N  0.570      SignalP-noTM
CBV41393.1            0.125  24  0.154  11  0.326   6  0.251   0.199 N  0.570      SignalP-noTM
CBV41394.1            0.121  19  0.130  19  0.216   2  0.153   0.141 N  0.570      SignalP-noTM
CBV41395.1            0.112  20  0.101  24  0.108  14  0.089   0.096 N  0.570      SignalP-noTM
CBV41396.1            0.220  51  0.141  51  0.192  24  0.111   0.127 N  0.570      SignalP-noTM
CBV41397.1            0.122  21  0.111  46  0.157  36  0.094   0.103 N  0.570      SignalP-noTM
CBV41398.1            0.117  20  0.112  32  0.158  22  0.108   0.110 N  0.570      SignalP-noTM
CBV41399.1            0.115  29  0.120  32  0.189   2  0.105   0.115 N  0.510      SignalP-TM
CBV41400.1            0.115  28  0.114  13  0.154   9  0.129   0.121 N  0.570      SignalP-noTM
CBV41401.1            0.154  40  0.123  26  0.177  18  0.120   0.122 N  0.570      SignalP-noTM
CBV41402.1            0.114  40  0.102  62  0.113   2  0.079   0.091 N  0.570      SignalP-noTM
CBV41403.1            0.233  31  0.163  31  0.159  28  0.124   0.145 N  0.570      SignalP-noTM
CBV41404.1            0.175  18  0.234  18  0.495  19  0.339   0.273 N  0.510      SignalP-TM
CBV41405.1            0.118  28  0.135  28  0.209  19  0.161   0.147 N  0.570      SignalP-noTM
CBV41406.1            0.847  24  0.838  24  0.908  14  0.834   0.836 Y  0.570      SignalP-noTM
CBV41407.1            0.105   8  0.112  56  0.146  52  0.105   0.109 N  0.570      SignalP-noTM
CBV41408.1            0.118  27  0.114  11  0.163   3  0.135   0.122 N  0.510      SignalP-TM
CBV41409.1            0.172  24  0.185  24  0.317  19  0.164   0.175 N  0.570      SignalP-noTM
CBV41410.1            0.629  22  0.766  22  0.974  12  0.937   0.846 Y  0.570      SignalP-noTM
CBV41411.1            0.854  34  0.699  34  0.753  30  0.468   0.613 Y  0.510      SignalP-TM
CBV41412.1            0.119  40  0.103  19  0.140   9  0.094   0.100 N  0.510      SignalP-TM
CBV41413.1            0.165  24  0.335  19  0.888   1  0.772   0.541 N  0.570      SignalP-noTM
CBV41414.1            0.128  26  0.110  26  0.115  35  0.092   0.102 N  0.570      SignalP-noTM
CBV41415.1            0.183  19  0.259  19  0.570  15  0.343   0.299 N  0.570      SignalP-noTM
CBV41416.1            0.199  26  0.176  26  0.228  13  0.168   0.173 N  0.510      SignalP-TM
CBV41417.1            0.129  61  0.170  41  0.401  40  0.192   0.180 N  0.570      SignalP-noTM
CBV41418.1            0.153  29  0.129  29  0.138  26  0.104   0.117 N  0.570      SignalP-noTM
CBV41419.1            0.136  51  0.117  51  0.154  42  0.092   0.108 N  0.510      SignalP-TM
CBV41420.1            0.110  60  0.103  17  0.136   7  0.105   0.104 N  0.570      SignalP-noTM
CBV41421.1            0.166  29  0.121  29  0.120  53  0.081   0.103 N  0.570      SignalP-noTM
CBV41422.1            0.222  52  0.198  52  0.309  50  0.140   0.171 N  0.570      SignalP-noTM
CBV41423.1            0.120  56  0.106  56  0.139  13  0.091   0.099 N  0.570      SignalP-noTM
CBV41424.1            0.122  62  0.139  11  0.313   1  0.171   0.151 N  0.510      SignalP-TM
CBV41425.1            0.121  23  0.104  51  0.122  41  0.080   0.093 N  0.570      SignalP-noTM
CBV41426.1            0.107  21  0.116  35  0.167   1  0.126   0.120 N  0.570      SignalP-noTM
CBV41427.1            0.610  24  0.655  24  0.912  18  0.786   0.717 Y  0.570      SignalP-noTM
CBV41428.1            0.186  27  0.102  11  0.135   3  0.111   0.105 N  0.510      SignalP-TM
CBV41429.1            0.431  22  0.216  22  0.310   5  0.175   0.201 N  0.510      SignalP-TM
CBV41430.1            0.168  53  0.229  53  0.574  48  0.156   0.195 N  0.570      SignalP-noTM
CBV41431.1            0.723  24  0.624  24  0.757  17  0.602   0.614 Y  0.570      SignalP-noTM
CBV41432.1            0.156  49  0.106  13  0.121   6  0.102   0.105 N  0.510      SignalP-TM
CBV41433.1            0.160  40  0.092  13  0.098  44  0.080   0.087 N  0.510      SignalP-TM
CBV41434.1            0.154  33  0.119  33  0.138   1  0.100   0.110 N  0.570      SignalP-noTM
CBV41435.1            0.180  21  0.131  21  0.151  41  0.080   0.107 N  0.570      SignalP-noTM
CBV41436.1            0.541  27  0.635  27  0.873  13  0.768   0.698 Y  0.570      SignalP-noTM
CBV41437.1            0.107  36  0.100  70  0.113   4  0.089   0.095 N  0.570      SignalP-noTM
CBV41438.1            0.105  29  0.103  11  0.138   3  0.110   0.106 N  0.570      SignalP-noTM
CBV41439.1            0.249  41  0.150  41  0.259   1  0.086   0.120 N  0.570      SignalP-noTM
CBV41440.1            0.131  52  0.094  69  0.100  59  0.054   0.079 N  0.510      SignalP-TM
CBV41441.1            0.560  23  0.665  23  0.925   7  0.834   0.744 Y  0.570      SignalP-noTM
CBV41442.1            0.196  20  0.220  20  0.548   2  0.304   0.251 N  0.510      SignalP-TM
CBV41443.1            0.318  35  0.129  35  0.196   1  0.069   0.107 N  0.510      SignalP-TM
CBV41444.1            0.739  30  0.781  30  0.964  23  0.845   0.811 Y  0.570      SignalP-noTM
CBV41445.1            0.146  36  0.114  36  0.161   2  0.099   0.107 N  0.570      SignalP-noTM
CBV41446.1            0.108  48  0.117  11  0.200   1  0.125   0.120 N  0.570      SignalP-noTM
CBV41447.1            0.119  23  0.112  23  0.158  19  0.097   0.105 N  0.570      SignalP-noTM
CBV41448.1            0.105  45  0.103  67  0.114  61  0.086   0.095 N  0.570      SignalP-noTM
CBV41449.1            0.231  24  0.159  24  0.157  34  0.113   0.137 N  0.570      SignalP-noTM
CBV41450.1            0.109  45  0.132  32  0.223   1  0.159   0.144 N  0.570      SignalP-noTM
CBV41451.1            0.130  36  0.115  16  0.181   8  0.129   0.120 N  0.510      SignalP-TM
CBV41452.1            0.754  25  0.831  25  0.963  15  0.928   0.877 Y  0.570      SignalP-noTM
CBV41453.1            0.154  30  0.123  11  0.220   2  0.147   0.135 N  0.570      SignalP-noTM
CBV41454.1            0.144  25  0.178  18  0.321   6  0.237   0.206 N  0.570      SignalP-noTM
CBV41455.1            0.827  24  0.883  24  0.976  13  0.933   0.907 Y  0.570      SignalP-noTM
CBV41456.1            0.261  42  0.217  42  0.337  16  0.233   0.224 N  0.570      SignalP-noTM
CBV41457.1            0.114  58  0.119  34  0.162  28  0.120   0.120 N  0.510      SignalP-TM
CBV41458.1            0.191  57  0.122  57  0.135  31  0.083   0.108 N  0.510      SignalP-TM
CBV41459.1            0.112  20  0.098  69  0.103  64  0.080   0.090 N  0.570      SignalP-noTM
CBV41460.1            0.166  27  0.258  27  0.526  25  0.383   0.304 N  0.510      SignalP-TM
CBV41461.1            0.136  42  0.117  31  0.186  25  0.116   0.117 N  0.570      SignalP-noTM
CBV41462.1            0.104  41  0.105  63  0.122  53  0.083   0.095 N  0.570      SignalP-noTM
CBV41463.1            0.198  55  0.166  12  0.308   3  0.275   0.206 N  0.510      SignalP-TM
CBV41464.1            0.123  65  0.122  65  0.182  61  0.089   0.110 N  0.510      SignalP-TM
CBV41465.1            0.123  26  0.189  11  0.460   1  0.346   0.262 N  0.570      SignalP-noTM
CBV41466.1            0.171  30  0.139  30  0.211   9  0.146   0.142 N  0.570      SignalP-noTM
CBV41467.1            0.102  38  0.108  27  0.133  23  0.089   0.099 N  0.570      SignalP-noTM
CBV41468.1            0.126  36  0.173  19  0.311  14  0.231   0.200 N  0.570      SignalP-noTM
CBV41469.1            0.157  34  0.127  34  0.151  32  0.106   0.117 N  0.570      SignalP-noTM
CBV41470.1            0.115  49  0.104  27  0.112  51  0.081   0.093 N  0.570      SignalP-noTM
CBV41471.1            0.108  66  0.099  66  0.107  35  0.087   0.093 N  0.570      SignalP-noTM
CBV41472.1            0.135  30  0.126  30  0.132  29  0.110   0.119 N  0.570      SignalP-noTM
CBV41473.1            0.105  68  0.107  11  0.147   1  0.109   0.108 N  0.570      SignalP-noTM
CBV41474.1            0.111  53  0.108  11  0.182   1  0.109   0.108 N  0.570      SignalP-noTM
CBV41475.1            0.103  68  0.114  40  0.145  36  0.107   0.111 N  0.570      SignalP-noTM
CBV41476.1            0.254  21  0.154  21  0.160  30  0.104   0.136 N  0.510      SignalP-TM
CBV41477.1            0.105   7  0.108  11  0.153   5  0.120   0.114 N  0.570      SignalP-noTM
CBV41478.1            0.128  69  0.117  69  0.141  64  0.078   0.103 N  0.510      SignalP-TM
CBV41479.1            0.207  30  0.192  15  0.365   1  0.256   0.216 N  0.510      SignalP-TM
CBV41480.1            0.152  35  0.165  11  0.369   2  0.279   0.219 N  0.570      SignalP-noTM
CBV41481.1            0.159  24  0.139  24  0.228   3  0.143   0.141 N  0.570      SignalP-noTM
CBV41482.1            0.189  38  0.142  38  0.191  20  0.115   0.132 N  0.510      SignalP-TM
CBV41483.1            0.109  34  0.105  34  0.117  46  0.078   0.092 N  0.570      SignalP-noTM
CBV41484.1            0.160  37  0.127  37  0.154  49  0.112   0.120 N  0.570      SignalP-noTM
CBV41485.1            0.179  36  0.147  36  0.194  28  0.117   0.133 N  0.570      SignalP-noTM
CBV41486.1            0.125   6  0.138  11  0.311   1  0.177   0.156 N  0.570      SignalP-noTM
CBV41487.1            0.171  18  0.196  18  0.366  17  0.227   0.210 N  0.570      SignalP-noTM
CBV41488.1            0.110  31  0.110  31  0.162   8  0.111   0.110 N  0.570      SignalP-noTM
CBV41490.1            0.103   7  0.106  38  0.125  34  0.088   0.097 N  0.570      SignalP-noTM
CBV41491.1            0.156  42  0.119  42  0.125  16  0.085   0.103 N  0.570      SignalP-noTM
CBV41492.1            0.123  28  0.174  11  0.517   1  0.267   0.218 N  0.570      SignalP-noTM
CBV41493.1            0.449  28  0.562  28  0.922  21  0.688   0.621 Y  0.570      SignalP-noTM
CBV41494.1            0.142  64  0.100  64  0.137   1  0.061   0.085 N  0.510      SignalP-TM
CBV41495.1            0.191  69  0.146  69  0.172   4  0.106   0.131 N  0.510      SignalP-TM
CBV41496.1            0.637  25  0.764  25  0.989  10  0.935   0.844 Y  0.570      SignalP-noTM
CBV41497.1            0.143  30  0.117  30  0.128  20  0.092   0.108 N  0.510      SignalP-TM
CBV41498.1            0.148  27  0.113  27  0.115  32  0.080   0.097 N  0.570      SignalP-noTM
CBV41499.1            0.120  22  0.121  22  0.184   1  0.127   0.124 N  0.570      SignalP-noTM
CBV41500.1            0.385  29  0.290  29  0.327  27  0.196   0.256 N  0.510      SignalP-TM
CBV41501.1            0.180  21  0.143  21  0.139  16  0.101   0.128 N  0.510      SignalP-TM
CBV41502.1            0.273  22  0.156  22  0.171  19  0.083   0.129 N  0.510      SignalP-TM
CBV41503.1            0.127  22  0.310  21  0.901  15  0.782   0.532 N  0.570      SignalP-noTM
CBV41504.1            0.139  12  0.111  45  0.128  44  0.085   0.099 N  0.570      SignalP-noTM
CBV41505.1            0.130  45  0.112  45  0.137   7  0.093   0.103 N  0.570      SignalP-noTM
CBV41506.1            0.486  31  0.230  31  0.317   6  0.185   0.213 N  0.510      SignalP-TM
CBV41507.1            0.108  28  0.115  11  0.166   5  0.140   0.125 N  0.510      SignalP-TM
CBV41508.1            0.181  25  0.199  25  0.359   1  0.236   0.212 N  0.510      SignalP-TM
CBV41509.1            0.850  28  0.852  28  0.951  21  0.884   0.867 Y  0.570      SignalP-noTM
CBV41510.1            0.126  20  0.114  20  0.147  15  0.099   0.107 N  0.570      SignalP-noTM
CBV41511.1            0.115  38  0.130  36  0.187  33  0.119   0.126 N  0.510      SignalP-TM
CBV41512.1            0.428  24  0.495  24  0.806  17  0.584   0.537 N  0.570      SignalP-noTM
CBV41513.1            0.197  48  0.235  48  0.628  45  0.161   0.200 N  0.570      SignalP-noTM
CBV41514.1            0.101  53  0.142  11  0.263   6  0.218   0.170 N  0.510      SignalP-TM
CBV41515.1            0.123  50  0.114  50  0.130  48  0.097   0.106 N  0.570      SignalP-noTM
CBV41516.1            0.129  11  0.114  11  0.168   1  0.088   0.102 N  0.570      SignalP-noTM
CBV41517.1            0.136  52  0.104  39  0.178   3  0.093   0.100 N  0.510      SignalP-TM
CBV41518.1            0.120  61  0.113  13  0.195   6  0.133   0.122 N  0.570      SignalP-noTM
CBV41519.1            0.430  25  0.251  25  0.293  23  0.125   0.191 N  0.570      SignalP-noTM
CBV41520.1            0.114  32  0.101  39  0.136  46  0.083   0.092 N  0.570      SignalP-noTM
CBV41521.1            0.118  24  0.196  11  0.584   2  0.373   0.279 N  0.570      SignalP-noTM
CBV41522.1            0.101  21  0.114  12  0.196   5  0.134   0.123 N  0.570      SignalP-noTM
CBV41523.1            0.161  53  0.149  53  0.198  48  0.116   0.133 N  0.570      SignalP-noTM
CBV41524.1            0.116  22  0.178  11  0.410   2  0.317   0.243 N  0.570      SignalP-noTM
CBV41525.1            0.125  25  0.112  34  0.166  23  0.102   0.108 N  0.510      SignalP-TM
CBV41526.1            0.139  45  0.105  41  0.134   6  0.093   0.100 N  0.510      SignalP-TM
CBV41527.1            0.160  25  0.142  11  0.249   5  0.201   0.170 N  0.570      SignalP-noTM
CBV41528.1            0.138  24  0.119  11  0.230   1  0.133   0.125 N  0.570      SignalP-noTM
CBV41529.1            0.138  19  0.109  19  0.149  47  0.085   0.098 N  0.570      SignalP-noTM
CBV41530.1            0.144  21  0.178  11  0.489   1  0.302   0.224 N  0.510      SignalP-TM
CBV41531.1            0.103  27  0.104  27  0.119   9  0.102   0.103 N  0.570      SignalP-noTM
CBV41532.1            0.162  23  0.125  23  0.126  13  0.095   0.111 N  0.570      SignalP-noTM
CBV41533.1            0.191  25  0.120  65  0.165  60  0.084   0.107 N  0.510      SignalP-TM
CBV41534.1            0.770  25  0.837  25  0.968  15  0.916   0.874 Y  0.570      SignalP-noTM
CBV41535.1            0.371  24  0.592  24  0.984  11  0.956   0.763 Y  0.570      SignalP-noTM
CBV41536.1            0.116  35  0.101  11  0.142   1  0.096   0.099 N  0.570      SignalP-noTM
CBV41537.1            0.121  69  0.138  39  0.278  27  0.143   0.141 N  0.570      SignalP-noTM
CBV41538.1            0.128  23  0.123  11  0.201   1  0.151   0.133 N  0.510      SignalP-TM
CBV41539.1            0.149  23  0.124  23  0.141  13  0.108   0.116 N  0.570      SignalP-noTM
CBV41540.1            0.125  57  0.090  27  0.103  23  0.072   0.083 N  0.510      SignalP-TM
CBV41541.1            0.117  22  0.100  54  0.116  22  0.083   0.092 N  0.570      SignalP-noTM
CBV41542.1            0.216  31  0.168  31  0.307   4  0.149   0.161 N  0.510      SignalP-TM
CBV41543.1            0.373  26  0.565  26  0.955  20  0.885   0.715 Y  0.570      SignalP-noTM
CBV41544.1            0.155  54  0.159  11  0.311   2  0.261   0.196 N  0.510      SignalP-TM
CBV41545.1            0.112  24  0.110  49  0.122  43  0.097   0.104 N  0.570      SignalP-noTM
CBV41546.1            0.488  32  0.338  32  0.394  30  0.203   0.275 N  0.570      SignalP-noTM
CBV41547.1            0.105  21  0.101  43  0.139   1  0.092   0.097 N  0.570      SignalP-noTM
CBV41548.1            0.114  54  0.125  11  0.242   3  0.148   0.136 N  0.570      SignalP-noTM
CBV41549.1            0.160  20  0.120  11  0.292   1  0.124   0.121 N  0.570      SignalP-noTM
CBV41550.1            0.109  18  0.104  68  0.117  28  0.086   0.096 N  0.570      SignalP-noTM
CBV41551.1            0.112  49  0.125  11  0.229   1  0.147   0.136 N  0.570      SignalP-noTM
CBV41552.1            0.126   6  0.107  63  0.122  53  0.093   0.100 N  0.570      SignalP-noTM
CBV41553.1            0.132  54  0.117  54  0.207  45  0.094   0.106 N  0.570      SignalP-noTM
CBV41554.1            0.250  56  0.149  56  0.234   2  0.101   0.126 N  0.570      SignalP-noTM
CBV41555.1            0.149  33  0.259  33  0.541  32  0.353   0.294 N  0.510      SignalP-TM
CBV41556.1            0.140  27  0.122  27  0.175   2  0.113   0.118 N  0.570      SignalP-noTM
CBV41557.1            0.111  47  0.130  17  0.250   6  0.154   0.141 N  0.570      SignalP-noTM
CBV41558.1            0.112  29  0.106  29  0.118   3  0.097   0.102 N  0.570      SignalP-noTM
CBV41559.1            0.105  56  0.100  45  0.120  34  0.075   0.088 N  0.570      SignalP-noTM
CBV41560.1            0.109  21  0.107  45  0.129  32  0.085   0.096 N  0.570      SignalP-noTM
CBV41561.1            0.154  29  0.129  29  0.212   1  0.116   0.123 N  0.570      SignalP-noTM
CBV41562.1            0.161  22  0.144  22  0.204  21  0.131   0.138 N  0.570      SignalP-noTM
CBV41563.1            0.169  54  0.181  11  0.440   6  0.344   0.258 N  0.570      SignalP-noTM
CBV41564.1            0.282  28  0.294  28  0.488  16  0.338   0.314 N  0.570      SignalP-noTM
CBV41565.1            0.109  33  0.146  11  0.289   1  0.206   0.174 N  0.570      SignalP-noTM
CBV41566.1            0.171  21  0.182  21  0.464   1  0.245   0.212 N  0.570      SignalP-noTM
CBV41567.1            0.127  23  0.148  11  0.263   2  0.220   0.182 N  0.570      SignalP-noTM
CBV41568.1            0.117  28  0.110  28  0.129  27  0.102   0.106 N  0.570      SignalP-noTM
CBV41569.1            0.155  19  0.188  19  0.361   1  0.256   0.220 N  0.570      SignalP-noTM
CBV41570.1            0.583  26  0.558  26  0.756  18  0.569   0.563 N  0.570      SignalP-noTM
CBV41571.1            0.117  24  0.106  67  0.120  44  0.091   0.099 N  0.570      SignalP-noTM
CBV41572.1            0.131  19  0.124  19  0.139   8  0.106   0.115 N  0.570      SignalP-noTM
CBV41573.1            0.166  31  0.220  31  0.480  25  0.206   0.215 N  0.510      SignalP-TM
CBV41574.1            0.107  66  0.099  22  0.126  13  0.093   0.096 N  0.570      SignalP-noTM
CBV41575.1            0.205  33  0.264  33  0.546  29  0.270   0.266 N  0.510      SignalP-TM
CBV41576.1            0.169  28  0.193  11  0.520   1  0.364   0.256 N  0.510      SignalP-TM
CBV41577.1            0.166  22  0.186  22  0.372  21  0.200   0.193 N  0.570      SignalP-noTM
CBV41578.1            0.134  21  0.104  21  0.121  13  0.079   0.092 N  0.570      SignalP-noTM
CBV41579.1            0.106  25  0.103  15  0.121   8  0.108   0.106 N  0.570      SignalP-noTM
CBV41580.1            0.119  65  0.123  21  0.164  44  0.133   0.128 N  0.570      SignalP-noTM
CBV41581.1            0.148  38  0.254  18  0.767  12  0.524   0.381 N  0.570      SignalP-noTM
CBV41582.1            0.127  50  0.100  11  0.119   5  0.103   0.101 N  0.510      SignalP-TM
CBV41583.1            0.168  40  0.140  11  0.285   1  0.189   0.158 N  0.510      SignalP-TM
CBV41584.1            0.189  22  0.110  22  0.126   1  0.075   0.097 N  0.510      SignalP-TM
CBV41585.1            0.102  22  0.106  39  0.118  27  0.093   0.100 N  0.570      SignalP-noTM
CBV41586.1            0.195  23  0.224  23  0.438   1  0.296   0.258 N  0.570      SignalP-noTM
CBV41587.1            0.105  19  0.105  66  0.148   1  0.091   0.098 N  0.570      SignalP-noTM
CBV41588.1            0.780  22  0.835  22  0.945   8  0.906   0.868 Y  0.570      SignalP-noTM
CBV41589.1            0.118  34  0.110  34  0.121  25  0.095   0.103 N  0.570      SignalP-noTM
CBV41590.1            0.123  26  0.146  12  0.259   5  0.214   0.172 N  0.510      SignalP-TM
CBV41591.1            0.109  63  0.100  63  0.107  53  0.081   0.091 N  0.570      SignalP-noTM
CBV41592.1            0.110  63  0.107  25  0.126  13  0.103   0.105 N  0.570      SignalP-noTM
CBV41593.1            0.101  46  0.112  31  0.152  21  0.111   0.111 N  0.570      SignalP-noTM
CBV41594.1            0.732  24  0.564  24  0.585   1  0.454   0.523 Y  0.510      SignalP-TM
CBV41595.1            0.157  27  0.106  27  0.113  42  0.069   0.089 N  0.570      SignalP-noTM
CBV41596.1            0.135  20  0.133  20  0.178  35  0.126   0.130 N  0.570      SignalP-noTM
CBV41597.1            0.169  33  0.208  33  0.436   8  0.295   0.249 N  0.570      SignalP-noTM
CBV41598.1            0.132  29  0.114  29  0.152  39  0.082   0.099 N  0.570      SignalP-noTM
CBV41599.1            0.104  58  0.097  33  0.105  25  0.085   0.091 N  0.570      SignalP-noTM
CBV41600.1            0.104  26  0.100  11  0.114   7  0.100   0.100 N  0.570      SignalP-noTM
CBV41601.1            0.115  20  0.111  44  0.172   1  0.103   0.107 N  0.570      SignalP-noTM
CBV41602.1            0.142  46  0.105  46  0.132   1  0.075   0.091 N  0.570      SignalP-noTM
CBV41603.1            0.210  22  0.268  22  0.421  20  0.331   0.298 N  0.570      SignalP-noTM
CBV41604.1            0.104  21  0.116  27  0.168  19  0.112   0.114 N  0.570      SignalP-noTM
CBV41605.1            0.142  66  0.117  66  0.144  41  0.094   0.106 N  0.570      SignalP-noTM
CBV41606.1            0.127  27  0.205  20  0.500  10  0.372   0.283 N  0.570      SignalP-noTM
CBV41607.1            0.110  39  0.094  21  0.122  18  0.087   0.091 N  0.510      SignalP-TM
CBV41608.1            0.123  28  0.131  11  0.213   1  0.172   0.150 N  0.570      SignalP-noTM
CBV41609.1            0.116  26  0.145  11  0.379   3  0.202   0.172 N  0.570      SignalP-noTM
CBV41610.1            0.106  37  0.105  30  0.158   1  0.103   0.104 N  0.570      SignalP-noTM
CBV41611.1            0.171  28  0.146  28  0.243   3  0.158   0.152 N  0.570      SignalP-noTM
CBV41612.1            0.119  59  0.111  11  0.179   2  0.122   0.116 N  0.570      SignalP-noTM
CBV41613.1            0.234  19  0.235  19  0.297  11  0.239   0.237 N  0.570      SignalP-noTM
CBV41614.1            0.113  36  0.102  68  0.113  65  0.082   0.093 N  0.570      SignalP-noTM
CBV41615.1            0.102  52  0.136  11  0.235   2  0.185   0.159 N  0.570      SignalP-noTM
CBV41616.1            0.117  55  0.112  11  0.196   2  0.122   0.116 N  0.570      SignalP-noTM
CBV41617.1            0.399  43  0.595  41  0.957  40  0.678   0.634 Y  0.570      SignalP-noTM
CBV41618.1            0.154  35  0.099  11  0.121   2  0.101   0.100 N  0.510      SignalP-TM
CBV41619.1            0.157  40  0.139  40  0.176  37  0.103   0.122 N  0.570      SignalP-noTM
CBV41620.1            0.145  24  0.150  24  0.243  11  0.179   0.163 N  0.570      SignalP-noTM
CBV41621.1            0.103  60  0.104  50  0.128  48  0.093   0.099 N  0.570      SignalP-noTM
CBV41622.1            0.177  22  0.151  22  0.210   4  0.143   0.147 N  0.570      SignalP-noTM
CBV41623.1            0.144  49  0.114  49  0.167   1  0.093   0.104 N  0.570      SignalP-noTM
CBV41624.1            0.129  35  0.148  20  0.347  33  0.212   0.178 N  0.570      SignalP-noTM
CBV41625.1            0.155  21  0.116  21  0.146   5  0.097   0.107 N  0.570      SignalP-noTM
CBV41626.1            0.110  49  0.117  31  0.180   6  0.131   0.123 N  0.570      SignalP-noTM
CBV41627.1            0.106  42  0.129  15  0.219   7  0.163   0.142 N  0.510      SignalP-TM
CBV41628.1            0.133  25  0.135  11  0.262   1  0.175   0.154 N  0.570      SignalP-noTM
CBV41629.1            0.107  39  0.109  22  0.133  16  0.089   0.100 N  0.570      SignalP-noTM
CBV41630.1            0.112  39  0.106  39  0.110  27  0.083   0.095 N  0.570      SignalP-noTM
CBV41631.1            0.109  13  0.109  22  0.140  12  0.098   0.104 N  0.570      SignalP-noTM
CBV41632.1            0.146  36  0.196  36  0.516  28  0.255   0.218 N  0.510      SignalP-TM
CBV41633.1            0.298  35  0.246  35  0.300  29  0.160   0.214 N  0.510      SignalP-TM
CBV41634.1            0.134  49  0.111  28  0.160  20  0.097   0.104 N  0.570      SignalP-noTM
CBV41635.1            0.101   9  0.101  65  0.110  55  0.081   0.092 N  0.570      SignalP-noTM
CBV41636.1            0.281  38  0.159  38  0.194  37  0.084   0.124 N  0.570      SignalP-noTM
CBV41637.1            0.116  34  0.112  20  0.197  18  0.124   0.118 N  0.570      SignalP-noTM
CBV41638.1            0.110  51  0.103  70  0.161  47  0.089   0.096 N  0.570      SignalP-noTM
CBV41639.1            0.146  20  0.160  20  0.250   1  0.176   0.166 N  0.510      SignalP-TM
CBV41640.1            0.128  49  0.135  11  0.239   2  0.187   0.160 N  0.570      SignalP-noTM
CBV41641.1            0.126  22  0.105  11  0.141   5  0.115   0.108 N  0.510      SignalP-TM
CBV41642.1            0.135  70  0.107  70  0.103  20  0.085   0.097 N  0.570      SignalP-noTM
CBV41643.1            0.142  32  0.129  22  0.203   1  0.135   0.132 N  0.570      SignalP-noTM
CBV41644.1            0.114  22  0.108  12  0.150   3  0.117   0.112 N  0.570      SignalP-noTM
CBV41645.1            0.136  17  0.118  17  0.163   1  0.106   0.112 N  0.570      SignalP-noTM
CBV41646.1            0.871  25  0.854  25  0.882  18  0.827   0.841 Y  0.570      SignalP-noTM
CBV41647.1            0.100  20  0.125  31  0.204  23  0.140   0.132 N  0.570      SignalP-noTM
CBV41648.1            0.228  23  0.179  23  0.394   3  0.215   0.196 N  0.570      SignalP-noTM
CBV41649.1            0.120  25  0.159  36  0.314  26  0.177   0.168 N  0.570      SignalP-noTM
CBV41650.1            0.436  20  0.399  20  0.450  18  0.357   0.383 N  0.510      SignalP-TM
CBV41651.1            0.119  20  0.106  20  0.144  36  0.092   0.099 N  0.570      SignalP-noTM
CBV41652.1            0.110  16  0.141  16  0.235  12  0.181   0.160 N  0.570      SignalP-noTM
CBV41653.1            0.107  64  0.110  62  0.165  53  0.065   0.093 N  0.510      SignalP-TM
CBV41654.1            0.106  45  0.102  41  0.112  30  0.073   0.088 N  0.570      SignalP-noTM
CBV41655.1            0.153  26  0.125  26  0.238   3  0.113   0.119 N  0.570      SignalP-noTM
CBV41656.1            0.147  36  0.127  36  0.131  11  0.103   0.116 N  0.570      SignalP-noTM
CBV41657.1            0.128  49  0.192  11  0.475   4  0.380   0.280 N  0.570      SignalP-noTM
CBV41658.1            0.111  61  0.136  12  0.230   6  0.190   0.161 N  0.570      SignalP-noTM
CBV41659.1            0.163  27  0.120  27  0.157   4  0.089   0.105 N  0.570      SignalP-noTM
CBV41660.1            0.710  25  0.772  25  0.901  19  0.848   0.808 Y  0.570      SignalP-noTM
CBV41661.1            0.158  61  0.117  61  0.122  15  0.086   0.106 N  0.510      SignalP-TM
CBV41662.1            0.193  26  0.106  11  0.168   1  0.108   0.107 N  0.510      SignalP-TM
CBV41663.1            0.127  44  0.176  11  0.463   1  0.285   0.227 N  0.570      SignalP-noTM
CBV41664.1            0.106  31  0.109  11  0.153   2  0.120   0.114 N  0.570      SignalP-noTM
CBV41665.1            0.130  52  0.113  11  0.160   3  0.131   0.122 N  0.570      SignalP-noTM
CBV41666.1            0.152  22  0.193  22  0.435   1  0.261   0.225 N  0.570      SignalP-noTM
CBV41667.1            0.174  28  0.150  28  0.205   5  0.151   0.151 N  0.570      SignalP-noTM
CBV41668.1            0.180  70  0.126  70  0.130  13  0.099   0.113 N  0.570      SignalP-noTM
CBV41669.1            0.177  32  0.136  32  0.138  31  0.097   0.118 N  0.570      SignalP-noTM
CBV41670.1            0.122  34  0.106  56  0.135  44  0.090   0.099 N  0.570      SignalP-noTM
CBV41671.1            0.104  28  0.110  60  0.136  52  0.093   0.102 N  0.570      SignalP-noTM
CBV41672.1            0.118  37  0.109  37  0.129  36  0.081   0.096 N  0.570      SignalP-noTM
CBV41673.1            0.110  23  0.136  11  0.249   3  0.188   0.155 N  0.510      SignalP-TM
CBV41674.1            0.131  19  0.101  35  0.113  33  0.079   0.090 N  0.570      SignalP-noTM
CBV41675.1            0.110  31  0.110  40  0.159  37  0.087   0.099 N  0.570      SignalP-noTM
CBV41676.1            0.354  32  0.335  32  0.512  29  0.317   0.326 N  0.570      SignalP-noTM
CBV41677.1            0.105  25  0.102  25  0.113  35  0.090   0.096 N  0.570      SignalP-noTM
CBV41678.1            0.750  30  0.700  30  0.929  16  0.793   0.743 Y  0.570      SignalP-noTM
CBV41679.1            0.222  35  0.136  35  0.136   1  0.087   0.118 N  0.510      SignalP-TM
CBV41680.1            0.111  19  0.114  11  0.177   1  0.125   0.119 N  0.570      SignalP-noTM
CBV41681.1            0.124  21  0.110  21  0.127  13  0.088   0.100 N  0.570      SignalP-noTM
CBV41682.1            0.146  29  0.156  19  0.246  16  0.195   0.174 N  0.570      SignalP-noTM
CBV41683.1            0.586  26  0.691  26  0.983  11  0.887   0.783 Y  0.570      SignalP-noTM
CBV41684.1            0.181  59  0.119  59  0.157   1  0.073   0.102 N  0.510      SignalP-TM
CBV41685.1            0.325  24  0.214  24  0.211  23  0.127   0.182 N  0.510      SignalP-TM
CBV41686.1            0.103  35  0.101  63  0.128   4  0.092   0.097 N  0.570      SignalP-noTM
CBV41687.1            0.139  19  0.104  61  0.121   1  0.077   0.091 N  0.570      SignalP-noTM
CBV41688.1            0.146  32  0.145  32  0.245   1  0.120   0.136 N  0.510      SignalP-TM
CBV41689.1            0.154  67  0.128  67  0.158  64  0.098   0.117 N  0.510      SignalP-TM
CBV41690.1            0.161  24  0.144  24  0.185  59  0.131   0.139 N  0.510      SignalP-TM
CBV41691.1            0.163  32  0.136  32  0.185  29  0.126   0.131 N  0.570      SignalP-noTM
CBV41692.1            0.111  35  0.120  41  0.256  34  0.099   0.110 N  0.570      SignalP-noTM
CBV41693.1            0.105  49  0.101  11  0.129   1  0.100   0.100 N  0.570      SignalP-noTM
CBV41694.1            0.162  18  0.190  18  0.315   2  0.242   0.214 N  0.570      SignalP-noTM
CBV41695.1            0.117  36  0.178  11  0.387   9  0.324   0.247 N  0.570      SignalP-noTM
CBV41696.1            0.246  53  0.148  53  0.113  21  0.086   0.119 N  0.570      SignalP-noTM
CBV41697.1            0.146  33  0.134  11  0.287   2  0.165   0.149 N  0.570      SignalP-noTM
CBV41698.1            0.169  35  0.177  63  0.317  59  0.184   0.179 N  0.510      SignalP-TM
CBV41699.1            0.121  12  0.127  53  0.209  51  0.112   0.120 N  0.570      SignalP-noTM
CBV41700.1            0.124  27  0.114  13  0.186  26  0.135   0.122 N  0.510      SignalP-TM
CBV41701.1            0.111  48  0.152  11  0.279   4  0.239   0.193 N  0.570      SignalP-noTM
CBV41702.1            0.122  18  0.143  43  0.330  38  0.128   0.136 N  0.570      SignalP-noTM
CBV41703.1            0.135  35  0.148  23  0.266  14  0.171   0.156 N  0.510      SignalP-TM
CBV41704.1            0.118  42  0.131  29  0.219  18  0.146   0.138 N  0.570      SignalP-noTM
CBV41705.1            0.160  58  0.117  58  0.147  33  0.098   0.108 N  0.570      SignalP-noTM
CBV41706.1            0.832  25  0.860  25  0.937  21  0.886   0.872 Y  0.570      SignalP-noTM
CBV41707.1            0.738  20  0.670  20  0.732  10  0.590   0.632 Y  0.570      SignalP-noTM
CBV41708.1            0.279  35  0.227  35  0.327  32  0.129   0.190 N  0.510      SignalP-TM
CBV41709.1            0.132  20  0.108  20  0.116  17  0.081   0.095 N  0.570      SignalP-noTM
CBV41710.1            0.134  28  0.107  28  0.105  36  0.077   0.093 N  0.570      SignalP-noTM
CBV41711.1            0.178  37  0.155  37  0.198  30  0.118   0.141 N  0.510      SignalP-TM
CBV41712.1            0.296  22  0.443  22  0.901  18  0.704   0.565 N  0.570      SignalP-noTM
CBV41713.1            0.117  60  0.118  13  0.205  50  0.143   0.130 N  0.570      SignalP-noTM
CBV41714.1            0.184  26  0.167  26  0.265   4  0.173   0.170 N  0.570      SignalP-noTM
CBV41715.1            0.236  25  0.196  25  0.300   1  0.210   0.202 N  0.570      SignalP-noTM
CBV41716.1            0.103  50  0.099  68  0.114   1  0.086   0.093 N  0.570      SignalP-noTM
CBV41717.1            0.120  46  0.129  14  0.207   3  0.169   0.147 N  0.570      SignalP-noTM
CBV41718.1            0.115  59  0.107  14  0.139   3  0.114   0.110 N  0.570      SignalP-noTM
CBV41719.1            0.118  24  0.104  24  0.120  53  0.090   0.097 N  0.570      SignalP-noTM
CBV41720.1            0.115  33  0.126  33  0.224  30  0.138   0.132 N  0.570      SignalP-noTM
CBV41721.1            0.141  32  0.153  15  0.302  12  0.225   0.187 N  0.570      SignalP-noTM
CBV41722.1            0.120  53  0.111  32  0.143   1  0.095   0.103 N  0.570      SignalP-noTM
CBV41723.1            0.131  21  0.206  11  0.573   1  0.414   0.304 N  0.570      SignalP-noTM
CBV41724.1            0.310  50  0.248  50  0.391  32  0.167   0.210 N  0.570      SignalP-noTM
CBV41725.1            0.150  40  0.137  40  0.215  39  0.099   0.119 N  0.570      SignalP-noTM
CBV41726.1            0.104  53  0.096  35  0.114  25  0.087   0.092 N  0.570      SignalP-noTM
CBV41727.1            0.110  28  0.115  28  0.177  27  0.102   0.109 N  0.570      SignalP-noTM
CBV41728.1            0.121  65  0.167  34  0.322   7  0.220   0.192 N  0.570      SignalP-noTM
CBV41729.1            0.343  65  0.179  65  0.310  12  0.147   0.164 N  0.570      SignalP-noTM
CBV41730.1            0.139  28  0.154  11  0.297   1  0.228   0.189 N  0.570      SignalP-noTM
CBV41731.1            0.167  63  0.130  63  0.131   5  0.094   0.113 N  0.570      SignalP-noTM
CBV41732.1            0.193  30  0.273  30  0.709  29  0.305   0.285 N  0.510      SignalP-TM
CBV41733.1            0.259  36  0.260  36  0.438  32  0.260   0.260 N  0.510      SignalP-TM
CBV41734.1            0.537  25  0.633  25  0.911  14  0.789   0.706 Y  0.570      SignalP-noTM
CBV41735.1            0.125  38  0.129  11  0.241   1  0.163   0.145 N  0.570      SignalP-noTM
CBV41736.1            0.820  24  0.854  24  0.976  11  0.917   0.884 Y  0.570      SignalP-noTM
CBV41737.1            0.149  29  0.129  29  0.132  47  0.098   0.114 N  0.570      SignalP-noTM
CBV41738.1            0.210  50  0.205  50  0.489  49  0.121   0.165 N  0.570      SignalP-noTM
CBV41739.1            0.110  19  0.102  55  0.167  47  0.081   0.092 N  0.570      SignalP-noTM
CBV41740.1            0.145  49  0.109  21  0.142  13  0.103   0.106 N  0.570      SignalP-noTM
CBV41741.1            0.186  32  0.124  45  0.243   1  0.099   0.115 N  0.510      SignalP-TM
CBV41742.1            0.388  30  0.255  30  0.290  19  0.129   0.208 N  0.510      SignalP-TM
CBV41743.1            0.413  23  0.241  23  0.275  22  0.154   0.200 N  0.570      SignalP-noTM
CBV41744.1            0.105  37  0.105  11  0.128   2  0.112   0.108 N  0.570      SignalP-noTM
CBV41745.1            0.122  31  0.135  11  0.226   1  0.184   0.158 N  0.570      SignalP-noTM
CBV41746.1            0.861  23  0.864  23  0.955   9  0.890   0.877 Y  0.570      SignalP-noTM
CBV41747.1            0.738  25  0.707  25  0.795  17  0.562   0.639 Y  0.570      SignalP-noTM
CBV41748.1            0.397  38  0.375  38  0.483  29  0.316   0.353 N  0.510      SignalP-TM
CBV41749.1            0.109  22  0.111  22  0.198   1  0.112   0.111 N  0.570      SignalP-noTM
CBV41750.1            0.115  18  0.098  68  0.101  64  0.082   0.091 N  0.570      SignalP-noTM
CBV41751.1            0.596  20  0.737  20  0.932   1  0.914   0.820 Y  0.570      SignalP-noTM
CBV41752.1            0.265  36  0.139  36  0.231   6  0.121   0.133 N  0.510      SignalP-TM
CBV41753.1            0.106  25  0.107  64  0.129  55  0.092   0.100 N  0.570      SignalP-noTM
CBV41754.1            0.132  33  0.178  16  0.348   1  0.267   0.211 N  0.510      SignalP-TM
CBV41755.1            0.783  32  0.654  32  0.755  29  0.403   0.561 Y  0.510      SignalP-TM
CBV41756.1            0.610  64  0.499  23  0.663   7  0.508   0.502 N  0.510      SignalP-TM
CBV41757.1            0.183  24  0.140  24  0.143   8  0.110   0.126 N  0.570      SignalP-noTM
CBV41758.1            0.146  22  0.159  22  0.282  20  0.189   0.173 N  0.570      SignalP-noTM
CBV41759.1            0.121  37  0.107  19  0.134  16  0.100   0.104 N  0.570      SignalP-noTM
CBV41760.1            0.120  45  0.110  12  0.165   9  0.127   0.118 N  0.570      SignalP-noTM
CBV41761.1            0.143  17  0.138  17  0.171  10  0.133   0.135 N  0.570      SignalP-noTM
CBV41762.1            0.105  49  0.101  11  0.138   5  0.108   0.105 N  0.570      SignalP-noTM
CBV41763.1            0.207  29  0.397  29  0.970  20  0.859   0.614 Y  0.570      SignalP-noTM
CBV41764.1            0.165  26  0.352  26  0.878  19  0.750   0.539 N  0.570      SignalP-noTM
CBV41765.1            0.140  26  0.173  15  0.499  13  0.282   0.224 N  0.570      SignalP-noTM
CBV41766.1            0.136  31  0.109  31  0.125   3  0.087   0.099 N  0.570      SignalP-noTM
CBV41767.1            0.156  18  0.169  18  0.297   2  0.208   0.188 N  0.570      SignalP-noTM
CBV41768.1            0.133  24  0.140  11  0.306   2  0.199   0.168 N  0.570      SignalP-noTM
CBV41769.1            0.116  59  0.113  59  0.184  45  0.084   0.102 N  0.510      SignalP-TM
CBV41770.1            0.136  49  0.110  49  0.154   5  0.095   0.103 N  0.570      SignalP-noTM
CBV41771.1            0.110  34  0.106  34  0.118  26  0.082   0.095 N  0.570      SignalP-noTM
CBV41772.1            0.127  30  0.123  14  0.181  13  0.153   0.134 N  0.510      SignalP-TM
CBV41773.1            0.278  41  0.232  41  0.283   1  0.155   0.204 N  0.510      SignalP-TM
CBV41774.1            0.834  24  0.755  24  0.865   1  0.710   0.734 Y  0.570      SignalP-noTM
CBV41775.1            0.106  40  0.105  70  0.122  70  0.093   0.099 N  0.570      SignalP-noTM
CBV41776.1            0.772  23  0.777  23  0.919  20  0.748   0.764 Y  0.570      SignalP-noTM
CBV41777.1            0.150  52  0.145  52  0.213   1  0.116   0.131 N  0.570      SignalP-noTM
CBV41778.1            0.190  23  0.304  23  0.570  12  0.467   0.364 N  0.510      SignalP-TM
CBV41779.1            0.117  27  0.107  27  0.144   3  0.098   0.103 N  0.570      SignalP-noTM
CBV41780.1            0.160  47  0.134  47  0.240  45  0.100   0.118 N  0.570      SignalP-noTM
CBV41781.1            0.141  60  0.111  12  0.199   2  0.120   0.115 N  0.570      SignalP-noTM
CBV41782.1            0.115  29  0.132  11  0.296   1  0.158   0.144 N  0.570      SignalP-noTM
CBV41783.1            0.115  57  0.101  57  0.102  42  0.082   0.092 N  0.570      SignalP-noTM
CBV41784.1            0.174  52  0.116  52  0.163  11  0.092   0.105 N  0.570      SignalP-noTM
CBV41785.1            0.115  43  0.137  17  0.231   7  0.181   0.153 N  0.510      SignalP-TM
CBV41786.1            0.105  36  0.108  46  0.133  39  0.089   0.099 N  0.570      SignalP-noTM
CBV41787.1            0.106  47  0.107  24  0.164   1  0.102   0.105 N  0.570      SignalP-noTM
CBV41788.1            0.118  23  0.098  64  0.123   1  0.084   0.091 N  0.570      SignalP-noTM
CBV41790.1            0.152  37  0.127  37  0.131  36  0.099   0.114 N  0.570      SignalP-noTM
CBV41791.1            0.282  31  0.199  31  0.189  28  0.136   0.169 N  0.570      SignalP-noTM
CBV41792.1            0.164  52  0.123  52  0.137  24  0.091   0.108 N  0.570      SignalP-noTM
CBV41793.1            0.112  44  0.102  65  0.114   2  0.077   0.090 N  0.570      SignalP-noTM
CBV41794.1            0.168  52  0.167  11  0.381   1  0.269   0.215 N  0.570      SignalP-noTM
CBV41795.1            0.167  27  0.159  27  0.297   1  0.195   0.173 N  0.510      SignalP-TM
CBV41796.1            0.122  30  0.153  30  0.258   2  0.191   0.167 N  0.510      SignalP-TM
CBV41797.1            0.111  24  0.158  12  0.313   5  0.256   0.204 N  0.570      SignalP-noTM
CBV41798.1            0.110  18  0.122  53  0.208  43  0.124   0.123 N  0.570      SignalP-noTM
CBV41799.1            0.125  19  0.155  11  0.339   1  0.239   0.186 N  0.510      SignalP-TM
CBV41800.1            0.150  55  0.131  25  0.133  19  0.104   0.119 N  0.570      SignalP-noTM
CBV41801.1            0.103  52  0.102  62  0.113  53  0.089   0.096 N  0.570      SignalP-noTM
CBV41802.1            0.164  33  0.133  33  0.173  28  0.097   0.116 N  0.570      SignalP-noTM
CBV41803.1            0.205  32  0.208  19  0.527  11  0.376   0.287 N  0.570      SignalP-noTM
CBV41804.1            0.120  21  0.118  11  0.176   1  0.138   0.127 N  0.570      SignalP-noTM
CBV41805.1            0.107  36  0.110  42  0.141  32  0.102   0.106 N  0.570      SignalP-noTM
CBV41806.1            0.117  66  0.103  38  0.114  24  0.088   0.096 N  0.570      SignalP-noTM
CBV41807.1            0.121  37  0.179  18  0.384  10  0.305   0.238 N  0.570      SignalP-noTM
CBV41808.1            0.106  58  0.111  12  0.165   3  0.123   0.116 N  0.570      SignalP-noTM
CBV41809.1            0.745  27  0.810  27  0.954  17  0.905   0.855 Y  0.570      SignalP-noTM
CBV41810.1            0.128  27  0.217  27  0.535  24  0.317   0.254 N  0.510      SignalP-TM
CBV41811.1            0.116  61  0.118  11  0.194   2  0.141   0.129 N  0.570      SignalP-noTM
CBV41812.1            0.113  68  0.132  11  0.250   3  0.172   0.151 N  0.570      SignalP-noTM
CBV41813.1            0.107  21  0.106  21  0.118  19  0.098   0.102 N  0.570      SignalP-noTM
CBV41814.1            0.138  37  0.105  11  0.141   3  0.113   0.108 N  0.510      SignalP-TM
CBV41815.1            0.117  36  0.126  11  0.221   1  0.158   0.138 N  0.510      SignalP-TM
CBV41816.1            0.863  30  0.885  30  0.969  14  0.921   0.902 Y  0.570      SignalP-noTM
CBV41817.1            0.124  37  0.105  37  0.117  47  0.072   0.090 N  0.570      SignalP-noTM
CBV41818.1            0.123  64  0.104  64  0.108  33  0.083   0.094 N  0.570      SignalP-noTM
CBV41819.1            0.149  25  0.171  36  0.322  33  0.130   0.152 N  0.570      SignalP-noTM
CBV41820.1            0.207  31  0.170  31  0.295  22  0.162   0.166 N  0.570      SignalP-noTM
CBV41821.1            0.110  38  0.096  70  0.102  68  0.077   0.087 N  0.570      SignalP-noTM
CBV41822.1            0.125  27  0.173  27  0.340   1  0.244   0.199 N  0.510      SignalP-TM
CBV41823.1            0.116  59  0.119  51  0.167  45  0.102   0.111 N  0.570      SignalP-noTM
CBV41824.1            0.104  33  0.101  60  0.112  45  0.091   0.096 N  0.570      SignalP-noTM
CBV41825.1            0.134  21  0.122  21  0.185   1  0.116   0.119 N  0.570      SignalP-noTM
CBV41826.1            0.106  28  0.209  11  0.539   5  0.452   0.323 N  0.570      SignalP-noTM
CBV41827.1            0.145  44  0.155  27  0.336  23  0.183   0.165 N  0.510      SignalP-TM
CBV41828.1            0.101  10  0.113  11  0.161   3  0.132   0.120 N  0.510      SignalP-TM
CBV41829.1            0.653  20  0.776  20  0.959  18  0.921   0.844 Y  0.570      SignalP-noTM
CBV41830.1            0.108  30  0.113  24  0.190  13  0.108   0.111 N  0.570      SignalP-noTM
CBV41831.1            0.121  30  0.135  11  0.284   1  0.167   0.150 N  0.570      SignalP-noTM
CBV41832.1            0.371  25  0.591  25  0.960  21  0.944   0.757 Y  0.570      SignalP-noTM
CBV41833.1            0.155  22  0.123  22  0.141  35  0.094   0.109 N  0.570      SignalP-noTM
CBV41834.1            0.465  36  0.311  36  0.378  35  0.200   0.259 N  0.570      SignalP-noTM
CBV41835.1            0.195  29  0.391  29  0.943   3  0.860   0.612 Y  0.570      SignalP-noTM
CBV41836.1            0.132  27  0.118  27  0.190  36  0.105   0.112 N  0.570      SignalP-noTM
CBV41837.1            0.109  17  0.118  11  0.179   3  0.142   0.129 N  0.570      SignalP-noTM
CBV41838.1            0.180  46  0.206  46  0.409  42  0.159   0.188 N  0.510      SignalP-TM
CBV41839.1            0.099  57  0.119  25  0.186  21  0.131   0.123 N  0.510      SignalP-TM
CBV41840.1            0.155  22  0.172  22  0.344   1  0.214   0.192 N  0.570      SignalP-noTM
CBV41841.1            0.136  61  0.137  18  0.270  13  0.140   0.138 N  0.570      SignalP-noTM
CBV41842.1            0.139  18  0.156  11  0.303   1  0.249   0.191 N  0.510      SignalP-TM
CBV41843.1            0.139  23  0.175  11  0.440   1  0.291   0.230 N  0.570      SignalP-noTM
CBV41844.1            0.135  43  0.125  43  0.177  40  0.094   0.111 N  0.570      SignalP-noTM
CBV41845.1            0.219  41  0.201  41  0.295  40  0.127   0.173 N  0.510      SignalP-TM
CBV41846.1            0.152  28  0.217  28  0.472  25  0.247   0.231 N  0.570      SignalP-noTM
CBV41847.1            0.224  28  0.166  28  0.157  25  0.103   0.143 N  0.510      SignalP-TM
CBV41848.1            0.109  58  0.096  31  0.097  26  0.084   0.090 N  0.570      SignalP-noTM
CBV41849.1            0.156  26  0.179  11  0.481   1  0.312   0.228 N  0.510      SignalP-TM
CBV41850.1            0.171  24  0.149  24  0.202   2  0.135   0.142 N  0.570      SignalP-noTM
CBV41851.1            0.117  28  0.119  28  0.150  24  0.119   0.119 N  0.570      SignalP-noTM
CBV41852.1            0.107  55  0.180  11  0.436   1  0.307   0.240 N  0.570      SignalP-noTM
CBV41853.1            0.101  51  0.109  12  0.157   3  0.117   0.113 N  0.570      SignalP-noTM
CBV41854.1            0.261  45  0.232  45  0.303  38  0.171   0.210 N  0.510      SignalP-TM
CBV41855.1            0.101  70  0.123  19  0.178  11  0.137   0.130 N  0.570      SignalP-noTM
CBV41856.1            0.126  30  0.135  12  0.316   4  0.185   0.158 N  0.570      SignalP-noTM
CBV41857.1            0.134  24  0.169  11  0.470   1  0.276   0.219 N  0.570      SignalP-noTM
CBV41858.1            0.120  24  0.110  11  0.173  46  0.118   0.114 N  0.570      SignalP-noTM
CBV41859.1            0.124  54  0.105  54  0.110  52  0.078   0.092 N  0.570      SignalP-noTM
CBV41860.1            0.115  50  0.126  24  0.242  22  0.127   0.126 N  0.510      SignalP-TM
CBV41861.1            0.109  46  0.118  28  0.150  23  0.116   0.117 N  0.570      SignalP-noTM
CBV41862.1            0.130  65  0.130  65  0.186   9  0.122   0.127 N  0.510      SignalP-TM
CBV41863.1            0.475  24  0.414  24  0.629   8  0.437   0.422 N  0.510      SignalP-TM
CBV41864.1            0.510  43  0.298  43  0.251  37  0.135   0.238 N  0.510      SignalP-TM
CBV41865.1            0.123  33  0.165  42  0.427  37  0.166   0.166 N  0.570      SignalP-noTM
CBV41866.1            0.122  25  0.111  25  0.161   1  0.090   0.101 N  0.570      SignalP-noTM
CBV41867.1            0.122  50  0.138  11  0.248   1  0.186   0.161 N  0.570      SignalP-noTM
CBV41868.1            0.102  42  0.142  12  0.256   2  0.205   0.172 N  0.570      SignalP-noTM
CBV41869.1            0.138  28  0.117  28  0.170  22  0.089   0.104 N  0.570      SignalP-noTM
CBV41870.1            0.107  51  0.114  12  0.179  42  0.128   0.120 N  0.570      SignalP-noTM
CBV41871.1            0.107  34  0.127  13  0.220  21  0.164   0.145 N  0.570      SignalP-noTM
CBV41872.1            0.125  67  0.109  34  0.126  33  0.096   0.103 N  0.570      SignalP-noTM
CBV41873.1            0.102  62  0.107  41  0.171   1  0.099   0.103 N  0.570      SignalP-noTM
CBV41874.1            0.103  32  0.112  54  0.168  43  0.108   0.110 N  0.570      SignalP-noTM
CBV41875.1            0.134  28  0.120  17  0.159  13  0.136   0.128 N  0.570      SignalP-noTM
CBV41876.1            0.101  53  0.108  50  0.131  11  0.102   0.105 N  0.570      SignalP-noTM
CBV41877.1            0.275  28  0.167  28  0.196   1  0.111   0.141 N  0.570      SignalP-noTM
CBV41878.1            0.184  38  0.125  38  0.160   8  0.095   0.111 N  0.570      SignalP-noTM
CBV41879.1            0.104  29  0.180  11  0.424   2  0.332   0.252 N  0.570      SignalP-noTM
CBV41880.1            0.326  28  0.205  28  0.288  10  0.164   0.186 N  0.570      SignalP-noTM
CBV41881.1            0.127  43  0.115  43  0.152   7  0.109   0.112 N  0.570      SignalP-noTM
CBV41882.1            0.241  23  0.169  23  0.272   1  0.150   0.160 N  0.570      SignalP-noTM
CBV41883.1            0.112  47  0.113  65  0.138  57  0.100   0.107 N  0.570      SignalP-noTM
CBV41884.1            0.147  21  0.198  11  0.565   1  0.367   0.277 N  0.570      SignalP-noTM
CBV41885.1            0.114  68  0.104  68  0.120  41  0.088   0.096 N  0.570      SignalP-noTM
CBV41886.1            0.119  27  0.172  11  0.426   1  0.291   0.216 N  0.510      SignalP-TM
CBV41887.1            0.115  34  0.109  15  0.133   9  0.117   0.113 N  0.570      SignalP-noTM
CBV41888.1            0.188  68  0.166  25  0.256  19  0.185   0.175 N  0.570      SignalP-noTM
CBV41889.1            0.122  54  0.123  54  0.229  50  0.081   0.103 N  0.570      SignalP-noTM
CBV41890.1            0.130  35  0.114  35  0.148  34  0.103   0.108 N  0.570      SignalP-noTM
CBV41891.1            0.104  32  0.100  32  0.107  25  0.075   0.088 N  0.570      SignalP-noTM
CBV41892.1            0.807  26  0.778  26  0.950  17  0.814   0.795 Y  0.570      SignalP-noTM
CBV41893.1            0.110  25  0.110  45  0.139   1  0.109   0.109 N  0.570      SignalP-noTM
CBV41894.1            0.148  32  0.108  32  0.101  65  0.076   0.093 N  0.570      SignalP-noTM
CBV41895.1            0.119  21  0.124  11  0.205   2  0.147   0.135 N  0.570      SignalP-noTM
CBV41896.1            0.118  30  0.157  11  0.366   1  0.235   0.185 N  0.510      SignalP-TM
CBV41897.1            0.151  28  0.121  28  0.118  34  0.082   0.103 N  0.570      SignalP-noTM
CBV41898.1            0.129  45  0.124  45  0.231   2  0.108   0.117 N  0.570      SignalP-noTM
CBV41899.1            0.100  64  0.109  47  0.132  37  0.109   0.109 N  0.570      SignalP-noTM
CBV41900.1            0.108  24  0.108  17  0.130  20  0.107   0.107 N  0.570      SignalP-noTM
CBV41901.1            0.108  38  0.101  32  0.118  28  0.097   0.100 N  0.510      SignalP-TM
CBV41902.1            0.107  36  0.102  70  0.110  61  0.083   0.093 N  0.570      SignalP-noTM
CBV41903.1            0.116  23  0.101  66  0.110  70  0.080   0.091 N  0.570      SignalP-noTM
CBV41904.1            0.125  50  0.120  50  0.169  42  0.083   0.106 N  0.510      SignalP-TM
CBV41905.1            0.111  19  0.120  11  0.189   1  0.139   0.129 N  0.570      SignalP-noTM
CBV41906.1            0.116  47  0.117  24  0.148  17  0.129   0.122 N  0.570      SignalP-noTM
CBV41907.1            0.240  24  0.199  24  0.311  32  0.183   0.191 N  0.570      SignalP-noTM
CBV41908.1            0.838  22  0.830  22  0.890  18  0.830   0.830 Y  0.570      SignalP-noTM
CBV41909.1            0.205  46  0.160  19  0.269  15  0.225   0.184 N  0.510      SignalP-TM
CBV41910.1            0.107  40  0.183  11  0.430   8  0.355   0.247 N  0.510      SignalP-TM
CBV41911.1            0.164  33  0.177  21  0.345   5  0.278   0.225 N  0.570      SignalP-noTM
CBV41912.1            0.187  19  0.141  19  0.266   2  0.149   0.145 N  0.570      SignalP-noTM
CBV41913.1            0.125  51  0.128  11  0.209   1  0.157   0.141 N  0.570      SignalP-noTM
CBV41914.1            0.126  20  0.141  11  0.293   2  0.192   0.165 N  0.570      SignalP-noTM
CBV41915.1            0.153  35  0.119  35  0.147  34  0.080   0.101 N  0.570      SignalP-noTM
CBV41916.1            0.165  57  0.124  57  0.125  26  0.100   0.113 N  0.570      SignalP-noTM
CBV41917.1            0.171  27  0.093  67  0.140   1  0.047   0.076 N  0.510      SignalP-TM
CBV41918.1            0.113  10  0.128  11  0.199   3  0.170   0.143 N  0.510      SignalP-TM
CBV41919.1            0.616  34  0.663  34  0.890  25  0.675   0.669 Y  0.570      SignalP-noTM
CBV41920.1            0.206  29  0.178  29  0.330  27  0.177   0.178 N  0.510      SignalP-TM
CBV41921.1            0.130  19  0.209  37  0.536  32  0.321   0.261 N  0.570      SignalP-noTM
CBV41922.1            0.155  25  0.193  25  0.433   4  0.288   0.229 N  0.510      SignalP-TM
CBV41923.1            0.108  29  0.112  11  0.214   2  0.121   0.116 N  0.570      SignalP-noTM
CBV41924.1            0.216  27  0.271  20  0.637   9  0.439   0.350 N  0.570      SignalP-noTM
CBV41925.1            0.102  58  0.140  11  0.301   1  0.181   0.159 N  0.570      SignalP-noTM
CBV41926.1            0.110  34  0.104  34  0.125  33  0.088   0.098 N  0.510      SignalP-TM
CBV41927.1            0.102  65  0.112  50  0.135  45  0.093   0.103 N  0.570      SignalP-noTM
CBV41928.1            0.311  23  0.462  23  0.862  18  0.679   0.564 N  0.570      SignalP-noTM
CBV41929.1            0.320  68  0.243  68  0.398   2  0.198   0.226 N  0.510      SignalP-TM
CBV41930.1            0.127  37  0.106  37  0.125  24  0.094   0.102 N  0.510      SignalP-TM
CBV41931.1            0.352  45  0.226  45  0.212  34  0.125   0.178 N  0.570      SignalP-noTM
CBV41932.1            0.127  21  0.122  21  0.136  19  0.113   0.118 N  0.570      SignalP-noTM
CBV41933.1            0.134  28  0.207  11  0.528   1  0.433   0.291 N  0.510      SignalP-TM
CBV41934.1            0.169  42  0.145  42  0.291  34  0.105   0.126 N  0.570      SignalP-noTM
CBV41935.1            0.145  23  0.162  23  0.344  18  0.186   0.173 N  0.570      SignalP-noTM
CBV41936.1            0.123  23  0.122  11  0.234   3  0.152   0.136 N  0.570      SignalP-noTM
CBV41937.1            0.101  47  0.114  11  0.172   1  0.125   0.119 N  0.570      SignalP-noTM
CBV41938.1            0.110  35  0.105  11  0.173   1  0.106   0.105 N  0.510      SignalP-TM
CBV41939.1            0.136  67  0.150  11  0.377   1  0.199   0.173 N  0.570      SignalP-noTM
CBV41940.1            0.109  29  0.102  17  0.127   8  0.099   0.101 N  0.570      SignalP-noTM
CBV41941.1            0.143  26  0.125  26  0.191   1  0.117   0.121 N  0.570      SignalP-noTM
CBV41942.1            0.124  45  0.115  19  0.178   8  0.120   0.118 N  0.570      SignalP-noTM
CBV41943.1            0.118  61  0.105  61  0.121   1  0.098   0.101 N  0.570      SignalP-noTM
CBV41944.1            0.116  59  0.108  69  0.122  62  0.090   0.100 N  0.570      SignalP-noTM
CBV41945.1            0.663  27  0.787  27  0.988  18  0.948   0.863 Y  0.570      SignalP-noTM
CBV41946.1            0.333  33  0.147  33  0.136  30  0.050   0.111 N  0.510      SignalP-TM
CBV41947.1            0.133  23  0.108  23  0.115  49  0.079   0.094 N  0.570      SignalP-noTM
CBV41948.1            0.102  18  0.110  11  0.140   8  0.124   0.117 N  0.570      SignalP-noTM
CBV41949.1            0.130  56  0.147  56  0.211  53  0.090   0.126 N  0.510      SignalP-TM
CBV41950.1            0.753  32  0.740  32  0.925  12  0.822   0.778 Y  0.570      SignalP-noTM
CBV41951.1            0.110  64  0.110  11  0.145   9  0.126   0.118 N  0.570      SignalP-noTM
CBV41952.1            0.117  51  0.112  51  0.126  39  0.092   0.102 N  0.570      SignalP-noTM
CBV41953.1            0.111  16  0.105  37  0.132  12  0.095   0.101 N  0.570      SignalP-noTM
CBV41954.1            0.145  38  0.129  38  0.156  34  0.099   0.115 N  0.570      SignalP-noTM
CBV41955.1            0.223  20  0.165  20  0.260  14  0.104   0.137 N  0.570      SignalP-noTM
CBV41956.1            0.225  40  0.155  40  0.206   1  0.113   0.135 N  0.570      SignalP-noTM
CBV41957.1            0.120  47  0.122  47  0.185  43  0.110   0.117 N  0.570      SignalP-noTM
CBV41958.1            0.209  36  0.180  36  0.247  32  0.140   0.161 N  0.570      SignalP-noTM
CBV41959.1            0.563  32  0.493  32  0.691  31  0.292   0.419 N  0.510      SignalP-TM
CBV41960.1            0.127  60  0.132  47  0.224  42  0.133   0.132 N  0.570      SignalP-noTM
CBV41961.1            0.135  46  0.123  55  0.186  51  0.105   0.115 N  0.570      SignalP-noTM
CBV41962.1            0.132  23  0.112  23  0.110  20  0.089   0.101 N  0.570      SignalP-noTM
CBV41963.1            0.139  27  0.119  27  0.152   1  0.102   0.111 N  0.570      SignalP-noTM
CBV41964.1            0.121  18  0.117  18  0.218  29  0.109   0.113 N  0.570      SignalP-noTM
CBV41965.1            0.100  56  0.102  48  0.119  37  0.085   0.094 N  0.570      SignalP-noTM
CBV41966.1            0.148  25  0.137  25  0.263   2  0.149   0.142 N  0.570      SignalP-noTM
CBV41967.1            0.156  17  0.283  17  0.741  14  0.518   0.393 N  0.570      SignalP-noTM
CBV41968.1            0.104  55  0.113  55  0.138  34  0.100   0.107 N  0.570      SignalP-noTM
CBV41969.1            0.113  67  0.104  67  0.133  45  0.085   0.095 N  0.570      SignalP-noTM
CBV41970.1            0.149  69  0.118  69  0.122   2  0.086   0.103 N  0.570      SignalP-noTM
CBV41971.1            0.134  20  0.117  20  0.155   8  0.109   0.113 N  0.570      SignalP-noTM
CBV41972.1            0.102  28  0.104  55  0.121  53  0.087   0.096 N  0.570      SignalP-noTM
CBV41973.1            0.120  41  0.106  41  0.121  43  0.092   0.099 N  0.570      SignalP-noTM
CBV41974.1            0.106  29  0.122  11  0.238   1  0.131   0.126 N  0.570      SignalP-noTM
CBV41975.1            0.111   8  0.116  38  0.152  13  0.112   0.114 N  0.570      SignalP-noTM
CBV41976.1            0.106  47  0.125  11  0.190   3  0.161   0.142 N  0.570      SignalP-noTM
CBV41977.1            0.102  18  0.112  24  0.150  14  0.108   0.110 N  0.570      SignalP-noTM
CBV41978.1            0.120  20  0.098  32  0.124   1  0.089   0.094 N  0.570      SignalP-noTM
CBV41979.1            0.113  19  0.101  48  0.114  43  0.089   0.096 N  0.570      SignalP-noTM
CBV41980.1            0.120  17  0.116  17  0.153   6  0.117   0.116 N  0.570      SignalP-noTM
CBV41981.1            0.128  38  0.108  14  0.159   4  0.115   0.111 N  0.570      SignalP-noTM
CBV41982.1            0.172  60  0.180  48  0.458  40  0.201   0.190 N  0.570      SignalP-noTM
CBV41983.1            0.129  23  0.120  23  0.175  19  0.114   0.117 N  0.570      SignalP-noTM
CBV41984.1            0.125  44  0.133  11  0.252   3  0.181   0.156 N  0.570      SignalP-noTM
CBV41985.1            0.148  20  0.104  51  0.123  47  0.082   0.094 N  0.570      SignalP-noTM
CBV41986.1            0.157  39  0.137  17  0.238  11  0.176   0.155 N  0.570      SignalP-noTM
CBV41987.1            0.109  45  0.109  61  0.151  52  0.098   0.103 N  0.570      SignalP-noTM
CBV41988.1            0.107  64  0.100  35  0.123   2  0.092   0.096 N  0.570      SignalP-noTM
CBV41989.1            0.102  17  0.105  12  0.171   3  0.113   0.109 N  0.570      SignalP-noTM
CBV41990.1            0.119  50  0.109  57  0.148   1  0.102   0.106 N  0.570      SignalP-noTM
CBV41991.1            0.113  50  0.117  50  0.157  45  0.095   0.107 N  0.570      SignalP-noTM
CBV41992.1            0.138  17  0.103  31  0.103  32  0.077   0.091 N  0.570      SignalP-noTM
CBV41993.1            0.129  62  0.110  62  0.150   1  0.088   0.100 N  0.570      SignalP-noTM
CBV41994.1            0.104  38  0.113  54  0.160  47  0.117   0.115 N  0.570      SignalP-noTM
CBV41995.1            0.125  47  0.105  18  0.116   1  0.093   0.099 N  0.570      SignalP-noTM
CBV41996.1            0.105  60  0.104  47  0.117  41  0.085   0.095 N  0.570      SignalP-noTM
CBV41997.1            0.103  64  0.102  59  0.115  51  0.073   0.088 N  0.570      SignalP-noTM
CBV41998.1            0.127  18  0.121  18  0.218   1  0.129   0.125 N  0.570      SignalP-noTM
CBV41999.1            0.106  32  0.110  15  0.148  10  0.117   0.113 N  0.570      SignalP-noTM
CBV42000.1            0.115  48  0.107  18  0.155   9  0.105   0.106 N  0.570      SignalP-noTM
CBV42001.1            0.125  26  0.132  11  0.223   6  0.180   0.155 N  0.570      SignalP-noTM
CBV42002.1            0.192  37  0.127  37  0.106  58  0.076   0.103 N  0.570      SignalP-noTM
CBV42003.1            0.108  11  0.101  70  0.107  61  0.083   0.093 N  0.570      SignalP-noTM
CBV42004.1            0.493  18  0.429  18  0.639  17  0.344   0.389 N  0.570      SignalP-noTM
CBV42005.1            0.405  33  0.575  33  0.944  32  0.593   0.584 Y  0.570      SignalP-noTM
CBV42006.1            0.162  23  0.112  23  0.120  46  0.071   0.093 N  0.570      SignalP-noTM
CBV42007.1            0.127  38  0.145  38  0.232  27  0.134   0.140 N  0.570      SignalP-noTM
CBV42008.1            0.174  18  0.127  18  0.145  16  0.095   0.112 N  0.570      SignalP-noTM
CBV42009.1            0.415  35  0.291  20  0.584   1  0.469   0.357 N  0.510      SignalP-TM
CBV42010.1            0.525  29  0.504  29  0.906   6  0.695   0.594 Y  0.570      SignalP-noTM
CBV42011.1            0.392  30  0.344  30  0.474  27  0.284   0.321 N  0.510      SignalP-TM
CBV42012.1            0.109  42  0.118  26  0.171  20  0.127   0.122 N  0.510      SignalP-TM
CBV42013.1            0.129  28  0.137  11  0.273   1  0.177   0.156 N  0.570      SignalP-noTM
CBV42014.1            0.131  37  0.202  14  0.485   2  0.399   0.295 N  0.570      SignalP-noTM
CBV42015.1            0.135  28  0.147  11  0.281   2  0.214   0.179 N  0.570      SignalP-noTM
CBV42016.1            0.142  29  0.099  29  0.107   2  0.077   0.091 N  0.510      SignalP-TM
CBV42017.1            0.142  17  0.124  17  0.180  28  0.106   0.116 N  0.570      SignalP-noTM
CBV42018.1            0.118  64  0.111  24  0.149  23  0.099   0.106 N  0.510      SignalP-TM
CBV42019.1            0.118  45  0.129  27  0.201  20  0.138   0.132 N  0.510      SignalP-TM
CBV42020.1            0.120  45  0.117  18  0.150   8  0.123   0.120 N  0.570      SignalP-noTM
CBV42021.1            0.640  26  0.677  26  0.879  19  0.761   0.716 Y  0.570      SignalP-noTM
CBV42022.1            0.108  59  0.097  70  0.114  45  0.083   0.091 N  0.570      SignalP-noTM
CBV42023.1            0.156  29  0.139  15  0.202  10  0.146   0.142 N  0.510      SignalP-TM
CBV42024.1            0.211  34  0.325  34  0.674  27  0.315   0.320 N  0.570      SignalP-noTM
CBV42025.1            0.111  58  0.125  11  0.236   1  0.154   0.139 N  0.570      SignalP-noTM
CBV42026.1            0.106  35  0.104  60  0.144   1  0.091   0.098 N  0.570      SignalP-noTM
CBV42027.1            0.289  46  0.186  11  0.483   2  0.357   0.266 N  0.570      SignalP-noTM
CBV42028.1            0.264  27  0.156  27  0.128  25  0.078   0.119 N  0.570      SignalP-noTM
CBV42029.1            0.164  22  0.140  22  0.246   1  0.133   0.136 N  0.570      SignalP-noTM
CBV42030.1            0.118  65  0.126  51  0.166  44  0.101   0.114 N  0.570      SignalP-noTM
CBV42031.1            0.294  50  0.227  50  0.283  41  0.153   0.200 N  0.510      SignalP-TM
CBV42032.1            0.321  25  0.234  25  0.310  24  0.168   0.203 N  0.570      SignalP-noTM
CBV42033.1            0.107  22  0.122  11  0.180   1  0.147   0.134 N  0.570      SignalP-noTM
CBV42034.1            0.119  28  0.115  49  0.164   1  0.106   0.111 N  0.570      SignalP-noTM
CBV42035.1            0.118  22  0.135  22  0.198  16  0.129   0.132 N  0.570      SignalP-noTM
CBV42036.1            0.102  50  0.104  16  0.140   7  0.102   0.103 N  0.570      SignalP-noTM
CBV42037.1            0.130  54  0.190  11  0.450   1  0.339   0.260 N  0.570      SignalP-noTM
CBV42038.1            0.161  34  0.229  24  0.546   8  0.420   0.319 N  0.570      SignalP-noTM
CBV42039.1            0.134  25  0.121  25  0.180   4  0.125   0.123 N  0.570      SignalP-noTM
CBV42040.1            0.230  27  0.137  27  0.106  54  0.076   0.109 N  0.570      SignalP-noTM
CBV42041.1            0.113  70  0.134  11  0.218   1  0.182   0.151 N  0.510      SignalP-TM
CBV42042.1            0.443  27  0.602  22  0.977  12  0.943   0.763 Y  0.570      SignalP-noTM
CBV42043.1            0.167  43  0.279  25  0.732   1  0.553   0.408 N  0.570      SignalP-noTM
CBV42044.1            0.105  26  0.105  66  0.122   5  0.097   0.101 N  0.570      SignalP-noTM
CBV42045.1            0.585  24  0.716  24  0.941   6  0.897   0.801 Y  0.570      SignalP-noTM
CBV42046.1            0.610  25  0.728  25  0.976  11  0.916   0.817 Y  0.570      SignalP-noTM
CBV42047.1            0.122  22  0.109  31  0.149  27  0.084   0.097 N  0.570      SignalP-noTM
CBV42048.1            0.142  43  0.108  43  0.123  12  0.086   0.098 N  0.570      SignalP-noTM
CBV42049.1            0.183  42  0.133  42  0.143   5  0.106   0.120 N  0.570      SignalP-noTM
CBV42050.1            0.113  27  0.131  13  0.264   5  0.173   0.151 N  0.570      SignalP-noTM
CBV42051.1            0.139  57  0.113  57  0.155  34  0.083   0.099 N  0.570      SignalP-noTM
CBV42052.1            0.117  59  0.118  11  0.181   1  0.134   0.126 N  0.570      SignalP-noTM
CBV42053.1            0.124  22  0.141  11  0.331   1  0.179   0.159 N  0.570      SignalP-noTM
CBV42054.1            0.143  51  0.113  51  0.124  50  0.072   0.094 N  0.570      SignalP-noTM
CBV42055.1            0.120  60  0.168  51  0.357  46  0.194   0.180 N  0.570      SignalP-noTM
CBV42056.1            0.231  34  0.185  34  0.189  26  0.123   0.156 N  0.570      SignalP-noTM
CBV42057.1            0.110  47  0.112  31  0.142  22  0.094   0.104 N  0.570      SignalP-noTM
CBV42058.1            0.113  58  0.106  48  0.117  40  0.088   0.097 N  0.570      SignalP-noTM
CBV42059.1            0.141  27  0.126  27  0.239  25  0.101   0.115 N  0.570      SignalP-noTM
CBV42060.1            0.108  23  0.145  11  0.377   2  0.213   0.177 N  0.570      SignalP-noTM
CBV42061.1            0.114  45  0.101  68  0.107  70  0.077   0.090 N  0.570      SignalP-noTM
CBV42062.1            0.168  48  0.153  48  0.226  35  0.142   0.148 N  0.570      SignalP-noTM
CBV42063.1            0.130  30  0.115  30  0.127  43  0.081   0.099 N  0.570      SignalP-noTM
CBV42064.1            0.135  60  0.118  11  0.171   1  0.138   0.127 N  0.570      SignalP-noTM
CBV42065.1            0.115  64  0.118  32  0.152  29  0.112   0.115 N  0.570      SignalP-noTM
CBV42066.1            0.538  56  0.477  56  0.654  52  0.190   0.371 N  0.510      SignalP-TM
CBV42067.1            0.134  46  0.116  54  0.172  51  0.094   0.108 N  0.510      SignalP-TM
CBV42068.1            0.123  65  0.110  65  0.126  54  0.086   0.099 N  0.570      SignalP-noTM
CBV42069.1            0.257  56  0.165  56  0.261  13  0.154   0.160 N  0.570      SignalP-noTM
CBV42070.1            0.132  23  0.147  17  0.236   4  0.182   0.163 N  0.570      SignalP-noTM
CBV42071.1            0.242  21  0.283  21  0.507   1  0.349   0.314 N  0.570      SignalP-noTM
CBV42072.1            0.137  32  0.124  32  0.165  43  0.097   0.111 N  0.570      SignalP-noTM
CBV42073.1            0.118  31  0.172  11  0.395   3  0.310   0.223 N  0.510      SignalP-TM
CBV42074.1            0.434  28  0.209  28  0.242  10  0.151   0.187 N  0.510      SignalP-TM
CBV42075.1            0.122  43  0.145  11  0.269   1  0.209   0.168 N  0.510      SignalP-TM
CBV42076.1            0.209  31  0.280  28  0.691  13  0.503   0.363 N  0.510      SignalP-TM
CBV42077.1            0.114  53  0.115  53  0.147  38  0.089   0.103 N  0.570      SignalP-noTM
CBV42078.1            0.113  27  0.128  11  0.243   4  0.166   0.146 N  0.570      SignalP-noTM
CBV42079.1            0.128  62  0.115  62  0.150   6  0.096   0.106 N  0.570      SignalP-noTM
CBV42080.1            0.107  45  0.120  23  0.173  16  0.127   0.123 N  0.570      SignalP-noTM
CBV42081.1            0.107  39  0.119  14  0.188   7  0.141   0.127 N  0.510      SignalP-TM
CBV42082.1            0.112  54  0.118  30  0.156  11  0.118   0.118 N  0.510      SignalP-TM
CBV42083.1            0.843  28  0.866  28  0.945  19  0.903   0.884 Y  0.570      SignalP-noTM
CBV42084.1            0.205  21  0.364  21  0.897   1  0.683   0.514 N  0.570      SignalP-noTM
CBV42085.1            0.622  38  0.745  38  0.974  20  0.856   0.797 Y  0.570      SignalP-noTM
CBV42086.1            0.101  53  0.109  60  0.149   1  0.103   0.106 N  0.570      SignalP-noTM
CBV42087.1            0.104  47  0.109  14  0.140   5  0.119   0.114 N  0.570      SignalP-noTM
CBV42088.1            0.101  48  0.106  37  0.131  29  0.105   0.105 N  0.570      SignalP-noTM
CBV42089.1            0.153  48  0.147  11  0.286   2  0.213   0.178 N  0.570      SignalP-noTM
CBV42090.1            0.219  27  0.197  11  0.538   1  0.376   0.281 N  0.570      SignalP-noTM
CBV42091.1            0.207  25  0.256  12  0.703   1  0.604   0.419 N  0.570      SignalP-noTM
CBV42092.1            0.138  46  0.117  15  0.138  12  0.110   0.114 N  0.570      SignalP-noTM
CBV42093.1            0.109  35  0.172  11  0.429   4  0.299   0.232 N  0.570      SignalP-noTM
CBV42094.1            0.721  29  0.819  29  0.957  26  0.909   0.861 Y  0.570      SignalP-noTM
CBV42095.1            0.335  21  0.565  21  0.976  11  0.950   0.746 Y  0.570      SignalP-noTM
CBV42096.1            0.141  68  0.166  68  0.254  63  0.113   0.147 N  0.510      SignalP-TM
CBV42097.1            0.127  31  0.170  38  0.502  36  0.185   0.177 N  0.570      SignalP-noTM
CBV42098.1            0.221  21  0.131  21  0.188  49  0.070   0.102 N  0.570      SignalP-noTM
CBV42099.1            0.103  45  0.108  45  0.144  43  0.095   0.102 N  0.570      SignalP-noTM
CBV42100.1            0.280  43  0.183  43  0.182  42  0.090   0.139 N  0.570      SignalP-noTM
CBV42101.1            0.322  33  0.430  33  0.724  26  0.522   0.464 N  0.510      SignalP-TM
CBV42102.1            0.282  33  0.239  33  0.245  22  0.185   0.219 N  0.510      SignalP-TM
CBV42103.1            0.332  21  0.175  21  0.183   3  0.117   0.153 N  0.510      SignalP-TM
CBV42104.1            0.148  28  0.147  36  0.237  27  0.113   0.135 N  0.510      SignalP-TM
CBV42105.1            0.569  20  0.371  20  0.635   1  0.320   0.352 N  0.510      SignalP-TM
CBV42106.1            0.122  68  0.109  68  0.135   7  0.100   0.105 N  0.570      SignalP-noTM
CBV42107.1            0.184  31  0.327  31  0.665  27  0.460   0.376 N  0.510      SignalP-TM
CBV42108.1            0.763  26  0.857  26  0.983  17  0.953   0.902 Y  0.570      SignalP-noTM
CBV42109.1            0.134  24  0.106  24  0.123  36  0.086   0.096 N  0.570      SignalP-noTM
CBV42110.1            0.419  21  0.433  21  0.747   2  0.538   0.472 N  0.510      SignalP-TM
CBV42111.1            0.102  60  0.101  36  0.109  44  0.090   0.096 N  0.570      SignalP-noTM
CBV42112.1            0.116  35  0.156  11  0.317   5  0.251   0.201 N  0.570      SignalP-noTM
CBV42113.1            0.121  39  0.161  39  0.379  31  0.151   0.158 N  0.510      SignalP-TM
CBV42114.1            0.609  25  0.673  25  0.844  18  0.751   0.710 Y  0.570      SignalP-noTM
CBV42115.1            0.224  22  0.171  22  0.292  21  0.117   0.146 N  0.570      SignalP-noTM
CBV42116.1            0.109  19  0.123  11  0.216   2  0.149   0.135 N  0.570      SignalP-noTM
CBV42117.1            0.108  18  0.106  60  0.126  49  0.092   0.100 N  0.570      SignalP-noTM
CBV42118.1            0.147  45  0.119  45  0.168  16  0.109   0.114 N  0.570      SignalP-noTM
CBV42119.1            0.130  19  0.160  19  0.333  18  0.223   0.190 N  0.570      SignalP-noTM
CBV42120.1            0.143  43  0.133  37  0.193   2  0.136   0.134 N  0.570      SignalP-noTM
CBV42121.1            0.174  47  0.134  27  0.223   2  0.127   0.130 N  0.570      SignalP-noTM
CBV42122.1            0.104  35  0.101  70  0.130  11  0.094   0.098 N  0.570      SignalP-noTM
CBV42123.1            0.176  34  0.152  34  0.209  10  0.143   0.148 N  0.570      SignalP-noTM
CBV42124.1            0.102  37  0.111  25  0.154   7  0.124   0.117 N  0.570      SignalP-noTM
CBV42125.1            0.105  62  0.213  37  0.588  31  0.379   0.291 N  0.570      SignalP-noTM
CBV42126.1            0.142  34  0.166  34  0.324  26  0.175   0.169 N  0.510      SignalP-TM
CBV42127.1            0.112  52  0.116  11  0.191   3  0.134   0.123 N  0.510      SignalP-TM
CBV42128.1            0.113  32  0.133  15  0.244  11  0.169   0.150 N  0.570      SignalP-noTM
CBV42129.1            0.133  49  0.110  49  0.118   3  0.087   0.099 N  0.570      SignalP-noTM
CBV42130.1            0.358  24  0.124  24  0.187   4  0.091   0.112 N  0.510      SignalP-TM
CBV42131.1            0.763  25  0.832  25  0.971   8  0.926   0.876 Y  0.570      SignalP-noTM
CBV42132.1            0.107  56  0.103  70  0.129   4  0.100   0.102 N  0.570      SignalP-noTM
CBV42133.1            0.104  20  0.168  11  0.432   2  0.272   0.217 N  0.570      SignalP-noTM
CBV42134.1            0.118  39  0.124  39  0.192  24  0.111   0.119 N  0.510      SignalP-TM
CBV42135.1            0.134  21  0.207  21  0.406  18  0.328   0.251 N  0.510      SignalP-TM
CBV42136.1            0.109  48  0.102  48  0.109  15  0.088   0.096 N  0.570      SignalP-noTM
CBV42137.1            0.131  60  0.114  60  0.145  23  0.101   0.108 N  0.570      SignalP-noTM
CBV42138.1            0.113  34  0.107  34  0.124  28  0.081   0.095 N  0.570      SignalP-noTM
CBV42139.1            0.120  64  0.117  22  0.150  21  0.115   0.116 N  0.570      SignalP-noTM
CBV42140.1            0.399  30  0.296  30  0.293  27  0.210   0.264 N  0.510      SignalP-TM
CBV42141.1            0.116  43  0.118  57  0.195   2  0.116   0.117 N  0.570      SignalP-noTM
CBV42142.1            0.116  43  0.154  11  0.357   2  0.243   0.196 N  0.570      SignalP-noTM
CBV42143.1            0.102  21  0.104  43  0.121  39  0.094   0.099 N  0.570      SignalP-noTM
CBV42144.1            0.194  23  0.249  23  0.451  19  0.304   0.275 N  0.570      SignalP-noTM
CBV42145.1            0.105  35  0.108  51  0.161   2  0.106   0.107 N  0.570      SignalP-noTM
CBV42146.1            0.165  21  0.170  21  0.255  23  0.189   0.177 N  0.510      SignalP-TM
CBV42147.1            0.156  31  0.118  31  0.152   3  0.095   0.107 N  0.570      SignalP-noTM
CBV42148.1            0.316  37  0.491  37  0.959  27  0.741   0.608 Y  0.570      SignalP-noTM
CBV42149.1            0.134  24  0.168  33  0.331  30  0.175   0.171 N  0.510      SignalP-TM
CBV42150.1            0.123  20  0.097  70  0.118  38  0.079   0.088 N  0.570      SignalP-noTM
CBV42151.1            0.110   3  0.105  54  0.128  52  0.087   0.097 N  0.570      SignalP-noTM
CBV42152.1            0.623  25  0.684  25  0.924   8  0.817   0.746 Y  0.570      SignalP-noTM
CBV42153.1            0.116  27  0.146  27  0.266  18  0.173   0.156 N  0.510      SignalP-TM
CBV42154.1            0.117  23  0.107  36  0.147  33  0.097   0.103 N  0.510      SignalP-TM
CBV42155.1            0.885  29  0.852  29  0.937  19  0.853   0.852 Y  0.570      SignalP-noTM
CBV42156.1            0.832  27  0.874  27  0.983  23  0.934   0.902 Y  0.570      SignalP-noTM
CBV42157.1            0.200  33  0.244  33  0.541  31  0.256   0.248 N  0.510      SignalP-TM
CBV42158.1            0.128  21  0.104  11  0.153   4  0.111   0.107 N  0.570      SignalP-noTM
CBV42159.1            0.127  62  0.119  62  0.152  44  0.109   0.114 N  0.570      SignalP-noTM
CBV42160.1            0.118  26  0.098  70  0.101  60  0.082   0.090 N  0.570      SignalP-noTM
CBV42161.1            0.113  26  0.107  11  0.150   1  0.113   0.110 N  0.570      SignalP-noTM
CBV42162.1            0.125  44  0.116  28  0.153  23  0.108   0.112 N  0.570      SignalP-noTM
CBV42163.1            0.183  18  0.150  18  0.223   1  0.138   0.144 N  0.570      SignalP-noTM
CBV42164.1            0.117  17  0.113  17  0.128  29  0.109   0.111 N  0.570      SignalP-noTM
CBV42165.1            0.170  31  0.190  31  0.349  25  0.171   0.183 N  0.510      SignalP-TM
CBV42166.1            0.175  36  0.158  36  0.229  10  0.157   0.157 N  0.570      SignalP-noTM
CBV42167.1            0.786  26  0.679  26  0.743  23  0.459   0.597 Y  0.510      SignalP-TM
CBV42168.1            0.196  33  0.135  33  0.208   4  0.114   0.127 N  0.510      SignalP-TM
CBV42169.1            0.115  41  0.120  11  0.220   4  0.157   0.134 N  0.510      SignalP-TM
CBV42170.1            0.199  37  0.276  37  0.514  31  0.205   0.250 N  0.510      SignalP-TM
CBV42171.1            0.172  52  0.150  33  0.295  32  0.139   0.145 N  0.570      SignalP-noTM
CBV42172.1            0.109  23  0.115  13  0.161   2  0.134   0.124 N  0.570      SignalP-noTM
CBV42173.1            0.150  37  0.131  11  0.232   2  0.167   0.148 N  0.570      SignalP-noTM
CBV42174.1            0.371  45  0.262  45  0.241  37  0.160   0.224 N  0.510      SignalP-TM
CBV42175.1            0.131  38  0.125  38  0.163  35  0.110   0.118 N  0.570      SignalP-noTM
CBV42176.1            0.108  62  0.109  47  0.150   1  0.095   0.102 N  0.570      SignalP-noTM
CBV42177.1            0.150  37  0.108  37  0.168   1  0.075   0.096 N  0.510      SignalP-TM
CBV42178.1            0.131  64  0.124  22  0.247   1  0.130   0.127 N  0.570      SignalP-noTM
CBV42179.1            0.797  38  0.633  38  0.679  34  0.291   0.507 N  0.510      SignalP-TM
CBV42180.1            0.203  20  0.404  20  0.877  10  0.817   0.598 Y  0.570      SignalP-noTM
CBV42181.1            0.197  24  0.150  24  0.202   1  0.123   0.137 N  0.570      SignalP-noTM
CBV42182.1            0.123  30  0.106  30  0.129  38  0.090   0.098 N  0.570      SignalP-noTM
CBV42183.1            0.471  28  0.662  23  0.976  20  0.843   0.747 Y  0.570      SignalP-noTM
CBV42184.1            0.108  30  0.145  12  0.292   3  0.210   0.176 N  0.570      SignalP-noTM
CBV42185.1            0.145  19  0.174  11  0.393   1  0.293   0.230 N  0.570      SignalP-noTM
CBV42186.1            0.140  31  0.207  11  0.571   2  0.419   0.307 N  0.570      SignalP-noTM
CBV42187.1            0.518  19  0.418  19  0.487  18  0.319   0.371 N  0.570      SignalP-noTM
CBV42188.1            0.117  46  0.111  46  0.157  44  0.084   0.101 N  0.510      SignalP-TM
CBV42189.1            0.106  31  0.107  56  0.124  29  0.094   0.101 N  0.570      SignalP-noTM
CBV42190.1            0.115  69  0.110  28  0.171   1  0.114   0.112 N  0.570      SignalP-noTM
CBV42191.1            0.389  19  0.195  19  0.147  37  0.095   0.148 N  0.570      SignalP-noTM
CBV42192.1            0.126  29  0.121  18  0.172  12  0.127   0.123 N  0.570      SignalP-noTM
CBV42193.1            0.118  23  0.113  44  0.144  42  0.097   0.105 N  0.570      SignalP-noTM
CBV42194.1            0.153  53  0.207  12  0.461   3  0.355   0.261 N  0.510      SignalP-TM
CBV42195.1            0.116  28  0.111  51  0.154   1  0.100   0.106 N  0.570      SignalP-noTM
CBV42196.1            0.329  23  0.540  23  0.928   4  0.897   0.708 Y  0.570      SignalP-noTM
CBV42197.1            0.511  68  0.239  68  0.379   1  0.127   0.198 N  0.510      SignalP-TM
CBV42198.1            0.136  20  0.096  20  0.092  19  0.071   0.085 N  0.570      SignalP-noTM
CBV42199.1            0.182  36  0.126  36  0.152  26  0.101   0.115 N  0.570      SignalP-noTM
CBV42200.1            0.164  22  0.145  22  0.170  10  0.127   0.137 N  0.570      SignalP-noTM
CBV42201.1            0.158  52  0.119  26  0.151  19  0.114   0.117 N  0.570      SignalP-noTM
CBV42202.1            0.414  62  0.219  62  0.362  24  0.155   0.195 N  0.510      SignalP-TM
CBV42203.1            0.130  51  0.097  68  0.100  20  0.078   0.088 N  0.570      SignalP-noTM
CBV42204.1            0.102  27  0.135  12  0.212   2  0.191   0.156 N  0.510      SignalP-TM
CBV42205.1            0.135  60  0.113  60  0.122  43  0.088   0.101 N  0.570      SignalP-noTM
CBV42206.1            0.131  57  0.136  32  0.211  31  0.152   0.143 N  0.570      SignalP-noTM
CBV42207.1            0.751  37  0.599  37  0.710  34  0.295   0.487 N  0.510      SignalP-TM
CBV42208.1            0.136  35  0.188  35  0.452  34  0.300   0.241 N  0.570      SignalP-noTM
CBV42209.1            0.165  30  0.140  30  0.191   4  0.137   0.138 N  0.570      SignalP-noTM
CBV42210.1            0.663  28  0.702  28  0.893  14  0.773   0.735 Y  0.570      SignalP-noTM
CBV42211.1            0.109  44  0.112  11  0.179   2  0.122   0.117 N  0.570      SignalP-noTM
CBV42212.1            0.118  59  0.110  34  0.135  24  0.099   0.105 N  0.570      SignalP-noTM
CBV42213.1            0.263  21  0.274  21  0.516  19  0.328   0.299 N  0.570      SignalP-noTM
CBV42214.1            0.111  58  0.100  38  0.118  36  0.089   0.095 N  0.570      SignalP-noTM
CBV42215.1            0.146  50  0.118  50  0.200   1  0.106   0.112 N  0.570      SignalP-noTM
CBV42216.1            0.121  69  0.137  11  0.295   4  0.190   0.162 N  0.570      SignalP-noTM
CBV42217.1            0.172  50  0.130  50  0.197  48  0.106   0.119 N  0.570      SignalP-noTM
CBV42218.1            0.180  24  0.189  24  0.367   3  0.218   0.202 N  0.570      SignalP-noTM
CBV42219.1            0.128  18  0.117  18  0.132  42  0.101   0.109 N  0.570      SignalP-noTM
CBV42220.1            0.121  39  0.116  19  0.248  37  0.123   0.119 N  0.570      SignalP-noTM
CBV42221.1            0.113  23  0.138  23  0.237  20  0.141   0.139 N  0.510      SignalP-TM
CBV42222.1            0.161  33  0.122  33  0.191   1  0.087   0.109 N  0.510      SignalP-TM
CBV42223.1            0.134  28  0.118  28  0.156   2  0.108   0.113 N  0.570      SignalP-noTM
CBV42224.1            0.258  44  0.226  44  0.365  41  0.182   0.205 N  0.570      SignalP-noTM
CBV42225.1            0.303  57  0.173  57  0.295  15  0.127   0.151 N  0.570      SignalP-noTM
CBV42226.1            0.101  27  0.094  40  0.096  42  0.079   0.087 N  0.570      SignalP-noTM
CBV42227.1            0.107  20  0.098  20  0.112   8  0.090   0.094 N  0.570      SignalP-noTM
CBV42228.1            0.144  26  0.125  26  0.167  25  0.100   0.113 N  0.570      SignalP-noTM
CBV42229.1            0.107  30  0.114  11  0.188   2  0.126   0.120 N  0.570      SignalP-noTM
CBV42230.1            0.122  25  0.116  32  0.188  27  0.096   0.106 N  0.570      SignalP-noTM
CBV42231.1            0.112  32  0.112  69  0.136  63  0.099   0.106 N  0.570      SignalP-noTM
CBV42232.1            0.111  40  0.121  11  0.217   1  0.138   0.129 N  0.570      SignalP-noTM
CBV42233.1            0.137  34  0.120  22  0.135  20  0.108   0.114 N  0.570      SignalP-noTM
CBV42234.1            0.126  27  0.130  36  0.243  29  0.131   0.130 N  0.510      SignalP-TM
CBV42235.1            0.117  29  0.140  29  0.229  19  0.141   0.141 N  0.570      SignalP-noTM
CBV42236.1            0.107  31  0.227  11  0.583   2  0.533   0.371 N  0.570      SignalP-noTM
CBV42237.1            0.119  27  0.108  27  0.143   3  0.107   0.108 N  0.570      SignalP-noTM
CBV42238.1            0.188  18  0.158  18  0.269  11  0.132   0.146 N  0.570      SignalP-noTM
CBV42239.1            0.175  25  0.129  25  0.116  24  0.092   0.112 N  0.570      SignalP-noTM
CBV42240.1            0.110  55  0.120  11  0.250   2  0.142   0.131 N  0.570      SignalP-noTM
CBV42241.1            0.133  41  0.146  41  0.240  11  0.166   0.155 N  0.570      SignalP-noTM
CBV42242.1            0.119  21  0.129  21  0.186  20  0.126   0.127 N  0.570      SignalP-noTM
CBV42243.1            0.128  30  0.124  30  0.186   3  0.126   0.125 N  0.570      SignalP-noTM
CBV42244.1            0.138  29  0.205  11  0.455   4  0.397   0.295 N  0.570      SignalP-noTM
CBV42245.1            0.108  25  0.099  56  0.104  53  0.084   0.092 N  0.570      SignalP-noTM
CBV42246.1            0.695  21  0.758  21  0.932  18  0.822   0.788 Y  0.570      SignalP-noTM
CBV42247.1            0.167  50  0.103  11  0.146   1  0.105   0.104 N  0.510      SignalP-TM
CBV42248.1            0.114  58  0.112  11  0.157   2  0.131   0.119 N  0.510      SignalP-TM
CBV42249.1            0.197  34  0.215  34  0.476  31  0.185   0.201 N  0.570      SignalP-noTM
CBV42250.1            0.682  25  0.746  25  0.927   9  0.852   0.796 Y  0.570      SignalP-noTM
CBV42251.1            0.130  25  0.172  11  0.403   2  0.297   0.218 N  0.510      SignalP-TM
CBV42252.1            0.118  17  0.107  47  0.139  39  0.087   0.098 N  0.570      SignalP-noTM
CBV42253.1            0.112  26  0.121  11  0.190   8  0.159   0.135 N  0.510      SignalP-TM
CBV42254.1            0.110  30  0.106  41  0.157   1  0.096   0.101 N  0.570      SignalP-noTM
CBV42255.1            0.144  20  0.118  11  0.204   1  0.130   0.124 N  0.570      SignalP-noTM
CBV42256.1            0.102  31  0.116  31  0.150  27  0.096   0.106 N  0.570      SignalP-noTM
CBV42257.1            0.136  32  0.128  32  0.213  50  0.123   0.126 N  0.570      SignalP-noTM
CBV42258.1            0.104  22  0.130  12  0.233   8  0.174   0.151 N  0.570      SignalP-noTM
CBV42259.1            0.114  46  0.117  23  0.145  20  0.125   0.120 N  0.510      SignalP-TM
CBV42260.1            0.108  21  0.127  21  0.209  10  0.133   0.130 N  0.570      SignalP-noTM
CBV42261.1            0.116  22  0.119  40  0.160  36  0.101   0.111 N  0.570      SignalP-noTM
CBV42262.1            0.115  29  0.104  29  0.171  26  0.093   0.099 N  0.570      SignalP-noTM
CBV42263.1            0.149  19  0.131  19  0.204   7  0.118   0.125 N  0.570      SignalP-noTM
CBV42264.1            0.202  68  0.143  68  0.150   1  0.101   0.123 N  0.570      SignalP-noTM
CBV42265.1            0.111  45  0.128  11  0.211   3  0.162   0.144 N  0.570      SignalP-noTM
CBV42266.1            0.119  41  0.102  41  0.109  14  0.092   0.098 N  0.570      SignalP-noTM
CBV42267.1            0.100  29  0.100  43  0.132   1  0.089   0.095 N  0.570      SignalP-noTM
CBV42268.1            0.242  24  0.309  24  0.432  15  0.369   0.331 N  0.510      SignalP-TM
CBV42269.1            0.299  21  0.304  21  0.471  11  0.299   0.302 N  0.510      SignalP-TM
CBV42270.1            0.106  62  0.105  35  0.122  30  0.095   0.100 N  0.570      SignalP-noTM
CBV42271.1            0.107  43  0.106  56  0.151  49  0.095   0.101 N  0.570      SignalP-noTM
CBV42272.1            0.126  27  0.123  11  0.208   1  0.146   0.134 N  0.570      SignalP-noTM
CBV42273.1            0.104  58  0.096  69  0.101  29  0.082   0.089 N  0.570      SignalP-noTM
CBV42274.1            0.228  42  0.420  42  0.879  31  0.641   0.524 N  0.570      SignalP-noTM
CBV42275.1            0.882  27  0.870  27  0.943  23  0.823   0.848 Y  0.570      SignalP-noTM
CBV42276.1            0.125  38  0.110  38  0.135   6  0.099   0.106 N  0.510      SignalP-TM
CBV42277.1            0.108  42  0.140  26  0.231  19  0.177   0.157 N  0.570      SignalP-noTM
CBV42278.1            0.588  30  0.280  30  0.324   2  0.175   0.241 N  0.510      SignalP-TM
CBV42279.1            0.116  18  0.108  62  0.124  17  0.103   0.105 N  0.570      SignalP-noTM
CBV42280.1            0.128  58  0.155  18  0.265  10  0.205   0.178 N  0.570      SignalP-noTM
CBV42281.1            0.106   3  0.150  11  0.343  48  0.211   0.179 N  0.570      SignalP-noTM
CBV42282.1            0.161  26  0.168  26  0.254  19  0.150   0.160 N  0.570      SignalP-noTM
CBV42283.1            0.131  23  0.132  23  0.200  19  0.133   0.132 N  0.570      SignalP-noTM
CBV42284.1            0.155  25  0.261  14  0.755  12  0.676   0.456 N  0.570      SignalP-noTM
CBV42285.1            0.412  59  0.329  59  0.440  53  0.164   0.268 N  0.510      SignalP-TM
CBV42286.1            0.129  32  0.101  32  0.112  45  0.080   0.091 N  0.570      SignalP-noTM
CBV42287.1            0.108  62  0.108  55  0.148  46  0.093   0.101 N  0.570      SignalP-noTM
CBV42288.1            0.289  18  0.421  18  0.699   1  0.622   0.495 N  0.510      SignalP-TM
CBV42289.1            0.202  21  0.146  21  0.178   1  0.117   0.132 N  0.570      SignalP-noTM
CBV42290.1            0.149  18  0.151  18  0.197   9  0.161   0.155 N  0.510      SignalP-TM
CBV42291.1            0.130  39  0.111  11  0.161   2  0.126   0.118 N  0.570      SignalP-noTM
CBV42292.1            0.585  22  0.578  22  0.754  18  0.504   0.550 Y  0.510      SignalP-TM
CBV42293.1            0.299  22  0.285  22  0.589   1  0.323   0.303 N  0.570      SignalP-noTM
CBV42294.1            0.105  18  0.119  52  0.195   5  0.116   0.118 N  0.570      SignalP-noTM
CBV42295.1            0.114  46  0.169  11  0.457   1  0.254   0.209 N  0.570      SignalP-noTM
CBV42296.1            0.101  53  0.105  48  0.123  37  0.096   0.101 N  0.570      SignalP-noTM
CBV42297.1            0.430  30  0.602  20  0.946  18  0.856   0.721 Y  0.570      SignalP-noTM
CBV42298.1            0.107  48  0.148  11  0.316   1  0.216   0.180 N  0.570      SignalP-noTM
CBV42299.1            0.879  25  0.884  25  0.958  21  0.891   0.887 Y  0.570      SignalP-noTM
CBV42300.1            0.193  38  0.242  38  0.427  37  0.234   0.239 N  0.510      SignalP-TM
CBV42301.1            0.179  30  0.131  30  0.229   6  0.114   0.123 N  0.570      SignalP-noTM
CBV42302.1            0.367  51  0.210  51  0.512   5  0.236   0.222 N  0.570      SignalP-noTM
CBV42303.1            0.728  27  0.821  27  0.973  23  0.924   0.870 Y  0.570      SignalP-noTM
CBV42304.1            0.109  49  0.110  11  0.175   1  0.113   0.111 N  0.570      SignalP-noTM
CBV42305.1            0.102  23  0.112  59  0.177  53  0.107   0.110 N  0.570      SignalP-noTM
CBV42306.1            0.112   9  0.110  60  0.132  48  0.099   0.105 N  0.570      SignalP-noTM
CBV42307.1            0.122  29  0.101  61  0.104  64  0.067   0.085 N  0.570      SignalP-noTM
CBV42308.1            0.152  50  0.145  50  0.258  38  0.137   0.141 N  0.570      SignalP-noTM
CBV42309.1            0.239  38  0.203  17  0.354   8  0.299   0.248 N  0.570      SignalP-noTM
CBV42310.1            0.104  10  0.103  32  0.117  24  0.088   0.096 N  0.570      SignalP-noTM
CBV42311.1            0.220  19  0.167  19  0.232  22  0.125   0.147 N  0.570      SignalP-noTM
CBV42312.1            0.207  26  0.207  26  0.289  23  0.223   0.213 N  0.510      SignalP-TM
CBV42313.1            0.530  23  0.658  23  0.879   9  0.831   0.739 Y  0.570      SignalP-noTM
CBV42314.1            0.910  26  0.909  26  0.947  22  0.894   0.902 Y  0.570      SignalP-noTM
CBV42315.1            0.809  27  0.841  27  0.946  23  0.859   0.850 Y  0.570      SignalP-noTM
CBV42316.1            0.116  39  0.128  11  0.228   1  0.158   0.142 N  0.570      SignalP-noTM
CBV42317.1            0.418  51  0.220  51  0.212  50  0.089   0.158 N  0.570      SignalP-noTM
CBV42318.1            0.113  24  0.146  11  0.408   1  0.193   0.164 N  0.510      SignalP-TM
CBV42319.1            0.167  41  0.118  41  0.138  63  0.094   0.109 N  0.510      SignalP-TM
CBV42320.1            0.127  34  0.114  34  0.118  20  0.094   0.105 N  0.570      SignalP-noTM
CBV42321.1            0.142  42  0.115  42  0.126  39  0.088   0.103 N  0.570      SignalP-noTM
CBV42322.1            0.132  20  0.139  11  0.330   1  0.178   0.157 N  0.570      SignalP-noTM
CBV42323.1            0.181  32  0.149  32  0.217   1  0.114   0.132 N  0.570      SignalP-noTM
CBV42324.1            0.222  56  0.163  56  0.142  48  0.091   0.129 N  0.570      SignalP-noTM
CBV42325.1            0.119  30  0.134  30  0.218   2  0.141   0.137 N  0.570      SignalP-noTM
CBV42326.1            0.130  32  0.123  11  0.220   1  0.142   0.132 N  0.570      SignalP-noTM
CBV42327.1            0.116  44  0.125  19  0.171  10  0.135   0.130 N  0.570      SignalP-noTM
CBV42328.1            0.120  26  0.210  26  0.520  14  0.352   0.277 N  0.570      SignalP-noTM
CBV42329.1            0.319  22  0.194  22  0.176  21  0.127   0.163 N  0.570      SignalP-noTM
CBV42330.1            0.113  20  0.102  38  0.124  34  0.085   0.094 N  0.570      SignalP-noTM
CBV42331.1            0.107  25  0.099  66  0.107  65  0.075   0.088 N  0.570      SignalP-noTM
CBV42332.1            0.142  50  0.182  11  0.537   2  0.316   0.245 N  0.570      SignalP-noTM
CBV42333.1            0.155  25  0.194  25  0.377   6  0.294   0.231 N  0.510      SignalP-TM
CBV42334.1            0.146  21  0.126  21  0.166   1  0.122   0.124 N  0.570      SignalP-noTM
CBV42335.1            0.167  46  0.148  21  0.240  45  0.129   0.139 N  0.570      SignalP-noTM
CBV42336.1            0.258  24  0.469  24  0.974   8  0.897   0.670 Y  0.570      SignalP-noTM
CBV42337.1            0.113  50  0.098  25  0.115  22  0.083   0.092 N  0.510      SignalP-TM
CBV42338.1            0.117  24  0.114  49  0.176  22  0.106   0.110 N  0.570      SignalP-noTM
CBV42339.1            0.189  22  0.234  22  0.466  18  0.243   0.237 N  0.510      SignalP-TM
CBV42340.1            0.133  22  0.114  22  0.137   2  0.111   0.113 N  0.510      SignalP-TM
CBV42341.1            0.113  25  0.093  58  0.112  51  0.065   0.083 N  0.510      SignalP-TM
CBV42342.1            0.126  52  0.114  67  0.191  62  0.094   0.107 N  0.510      SignalP-TM
CBV42343.1            0.135  68  0.175  11  0.451   1  0.295   0.220 N  0.510      SignalP-TM
CBV42344.1            0.119  31  0.103  31  0.144   1  0.087   0.096 N  0.570      SignalP-noTM
CBV42345.1            0.109  69  0.101  69  0.108  38  0.085   0.093 N  0.570      SignalP-noTM
CBV42346.1            0.291  24  0.302  18  0.612   3  0.430   0.349 N  0.510      SignalP-TM
CBV42347.1            0.118  20  0.185  11  0.559   1  0.303   0.241 N  0.570      SignalP-noTM
CBV42348.1            0.196  24  0.162  24  0.168  19  0.123   0.143 N  0.570      SignalP-noTM
CBV42349.1            0.150  48  0.110  48  0.132   1  0.086   0.098 N  0.570      SignalP-noTM
CBV42350.1            0.135  68  0.117  18  0.169  12  0.131   0.124 N  0.570      SignalP-noTM
CBV42351.1            0.121  33  0.101  16  0.121  12  0.096   0.099 N  0.570      SignalP-noTM
CBV42352.1            0.113  20  0.113  20  0.156  18  0.119   0.115 N  0.510      SignalP-TM
CBV42353.1            0.102  40  0.105  11  0.125   1  0.109   0.107 N  0.570      SignalP-noTM
CBV42354.1            0.182  43  0.140  28  0.179   1  0.108   0.125 N  0.570      SignalP-noTM
CBV42355.1            0.150  33  0.153  33  0.271   3  0.142   0.149 N  0.510      SignalP-TM
CBV42356.1            0.779  34  0.817  34  0.959  21  0.841   0.828 Y  0.570      SignalP-noTM
CBV42357.1            0.115  22  0.290  18  0.890   1  0.783   0.522 N  0.570      SignalP-noTM
CBV42358.1            0.219  25  0.223  25  0.339  15  0.222   0.223 N  0.510      SignalP-TM
CBV42359.1            0.133  25  0.142  11  0.293   2  0.210   0.174 N  0.570      SignalP-noTM
CBV42360.1            0.109  46  0.133  11  0.218   2  0.175   0.152 N  0.570      SignalP-noTM
CBV42361.1            0.115  50  0.117  30  0.166  24  0.104   0.111 N  0.570      SignalP-noTM
CBV42362.1            0.132  28  0.110  28  0.166   1  0.090   0.101 N  0.570      SignalP-noTM
CBV42363.1            0.111  41  0.122  11  0.186   3  0.155   0.134 N  0.510      SignalP-TM
CBV42364.1            0.102  38  0.106  43  0.172   1  0.098   0.102 N  0.570      SignalP-noTM
CBV42365.1            0.144  34  0.116  19  0.179   2  0.131   0.123 N  0.570      SignalP-noTM
CBV42366.1            0.156  30  0.128  30  0.158  28  0.096   0.113 N  0.570      SignalP-noTM
CBV42367.1            0.616  23  0.739  23  0.933  19  0.884   0.807 Y  0.570      SignalP-noTM
CBV42368.1            0.196  24  0.177  11  0.382   6  0.332   0.235 N  0.510      SignalP-TM
CBV42369.1            0.106  61  0.127  24  0.221  14  0.153   0.137 N  0.510      SignalP-TM
CBV42370.1            0.108  59  0.110  59  0.139  20  0.098   0.105 N  0.570      SignalP-noTM
CBV42371.1            0.151  20  0.108  20  0.102  43  0.068   0.089 N  0.570      SignalP-noTM
CBV42372.1            0.171  23  0.139  23  0.224   2  0.135   0.137 N  0.570      SignalP-noTM
CBV42373.1            0.213  28  0.164  28  0.154   8  0.122   0.144 N  0.570      SignalP-noTM
CBV42374.1            0.132  23  0.108  23  0.121  40  0.078   0.094 N  0.570      SignalP-noTM
CBV42375.1            0.110  65  0.111  40  0.145  33  0.112   0.111 N  0.570      SignalP-noTM
CBV42376.1            0.105  17  0.107  33  0.139  25  0.089   0.099 N  0.570      SignalP-noTM
CBV42377.1            0.239  22  0.464  22  0.957   8  0.915   0.676 Y  0.570      SignalP-noTM
CBV42378.1            0.633  29  0.380  29  0.370  27  0.216   0.319 N  0.510      SignalP-TM
CBV42379.1            0.116  24  0.136  11  0.221   6  0.186   0.160 N  0.570      SignalP-noTM
CBV42380.1            0.156  32  0.139  32  0.210  27  0.095   0.123 N  0.510      SignalP-TM
CBV42381.1            0.122  32  0.180  12  0.340   4  0.314   0.243 N  0.570      SignalP-noTM
CBV42382.1            0.189  33  0.202  17  0.554   1  0.325   0.260 N  0.570      SignalP-noTM
CBV42383.1            0.111  24  0.101  24  0.131  20  0.089   0.095 N  0.570      SignalP-noTM
CBV42384.1            0.130  18  0.171  18  0.323   1  0.232   0.193 N  0.510      SignalP-TM
CBV42385.1            0.127  37  0.113  37  0.140   2  0.084   0.102 N  0.510      SignalP-TM
CBV42386.1            0.768  24  0.767  24  0.886  18  0.754   0.763 Y  0.510      SignalP-TM
CBV42387.1            0.144  17  0.132  12  0.243   2  0.164   0.144 N  0.510      SignalP-TM
CBV42388.1            0.234  58  0.221  34  0.357  31  0.212   0.218 N  0.510      SignalP-TM
CBV42389.1            0.122  22  0.147  22  0.233  13  0.180   0.159 N  0.510      SignalP-TM
CBV42390.1            0.296  23  0.277  23  0.567   4  0.321   0.294 N  0.510      SignalP-TM
CBV42391.1            0.222  33  0.171  33  0.288   1  0.143   0.161 N  0.510      SignalP-TM
CBV42392.1            0.235  28  0.226  28  0.422   9  0.277   0.245 N  0.510      SignalP-TM
CBV42393.1            0.284  33  0.243  33  0.426  10  0.271   0.253 N  0.510      SignalP-TM
CBV42394.1            0.146  43  0.147  43  0.266  40  0.112   0.134 N  0.510      SignalP-TM
CBV42395.1            0.275  36  0.232  36  0.264  33  0.159   0.205 N  0.510      SignalP-TM
CBV42396.1            0.336  25  0.145  25  0.363   1  0.109   0.132 N  0.510      SignalP-TM
CBV42397.1            0.299  25  0.509  25  0.941  15  0.854   0.637 Y  0.510      SignalP-TM
CBV42398.1            0.144  35  0.110  35  0.112  65  0.081   0.096 N  0.570      SignalP-noTM
CBV42399.1            0.138  46  0.103  46  0.107  15  0.083   0.093 N  0.570      SignalP-noTM
CBV42400.1            0.104  32  0.118  11  0.198   1  0.138   0.127 N  0.570      SignalP-noTM
CBV42401.1            0.103  49  0.156  11  0.305   1  0.245   0.198 N  0.570      SignalP-noTM
CBV42402.1            0.142  23  0.101  56  0.122  49  0.079   0.090 N  0.570      SignalP-noTM
CBV42403.1            0.192  23  0.185  23  0.267  10  0.199   0.192 N  0.570      SignalP-noTM
CBV42404.1            0.108  38  0.104  67  0.115  66  0.087   0.096 N  0.570      SignalP-noTM
CBV42405.1            0.108  35  0.093  35  0.125   2  0.063   0.082 N  0.510      SignalP-TM
CBV42406.1            0.105  55  0.137  28  0.261  37  0.168   0.152 N  0.570      SignalP-noTM
CBV42407.1            0.199  28  0.243  27  0.401  18  0.286   0.259 N  0.510      SignalP-TM
CBV42408.1            0.209  28  0.159  28  0.159  21  0.116   0.139 N  0.570      SignalP-noTM
CBV42409.1            0.132  37  0.178  18  0.377   9  0.291   0.231 N  0.570      SignalP-noTM
CBV42410.1            0.149  27  0.102  52  0.113  44  0.074   0.089 N  0.570      SignalP-noTM
CBV42411.1            0.119  39  0.102  54  0.106  27  0.084   0.093 N  0.570      SignalP-noTM
CBV42412.1            0.103  34  0.100  68  0.131   5  0.066   0.087 N  0.510      SignalP-TM
CBV42413.1            0.165  69  0.133  33  0.209  24  0.125   0.129 N  0.570      SignalP-noTM
CBV42414.1            0.153  34  0.133  34  0.150  33  0.091   0.113 N  0.570      SignalP-noTM
CBV42415.1            0.106  43  0.102  43  0.122   2  0.079   0.094 N  0.510      SignalP-TM
CBV42416.1            0.133  49  0.115  17  0.154  11  0.126   0.120 N  0.570      SignalP-noTM
CBV42417.1            0.225  29  0.457  29  0.972  24  0.833   0.634 Y  0.570      SignalP-noTM
CBV42418.1            0.182  48  0.115  11  0.180   2  0.128   0.120 N  0.510      SignalP-TM
CBV42419.1            0.113  31  0.108  11  0.141   1  0.116   0.112 N  0.570      SignalP-noTM
CBV42420.1            0.184  22  0.258  22  0.631   1  0.424   0.336 N  0.570      SignalP-noTM
CBV42421.1            0.117  26  0.114  41  0.156  25  0.102   0.108 N  0.570      SignalP-noTM
CBV42422.1            0.112  36  0.112  36  0.158  31  0.102   0.107 N  0.570      SignalP-noTM
CBV42423.1            0.174  34  0.142  48  0.226  47  0.110   0.127 N  0.570      SignalP-noTM
CBV42424.1            0.165  22  0.189  11  0.549   1  0.341   0.260 N  0.570      SignalP-noTM
CBV42425.1            0.103  32  0.109  64  0.127  56  0.096   0.103 N  0.570      SignalP-noTM
CBV42426.1            0.155  38  0.190  11  0.548   3  0.346   0.263 N  0.570      SignalP-noTM
CBV42427.1            0.109  16  0.107  49  0.125  44  0.086   0.097 N  0.570      SignalP-noTM
CBV42428.1            0.219  10  0.108  44  0.130  41  0.086   0.097 N  0.570      SignalP-noTM
CBV42429.1            0.101  55  0.125  11  0.194   2  0.156   0.140 N  0.570      SignalP-noTM
CBV42430.1            0.122  51  0.125  51  0.188  48  0.097   0.112 N  0.570      SignalP-noTM
CBV42431.1            0.112  36  0.106  36  0.130  35  0.078   0.093 N  0.570      SignalP-noTM
CBV42432.1            0.208  37  0.192  34  0.311  15  0.193   0.192 N  0.510      SignalP-TM
CBV42433.1            0.151  25  0.140  25  0.233  23  0.118   0.129 N  0.570      SignalP-noTM
CBV42434.1            0.112  29  0.120  57  0.348  53  0.097   0.109 N  0.570      SignalP-noTM
CBV42435.1            0.123  27  0.112  11  0.165   1  0.127   0.117 N  0.510      SignalP-TM
CBV42436.1            0.114  42  0.107  52  0.176  49  0.088   0.098 N  0.570      SignalP-noTM
CBV42437.1            0.114  55  0.131  23  0.227   2  0.161   0.145 N  0.570      SignalP-noTM
CBV42438.1            0.124  39  0.127  39  0.193  37  0.082   0.105 N  0.570      SignalP-noTM
CBV42439.1            0.130  28  0.110  28  0.112   3  0.093   0.102 N  0.570      SignalP-noTM
CBV42440.1            0.104  46  0.097  63  0.106  12  0.085   0.092 N  0.570      SignalP-noTM
CBV42441.1            0.111  52  0.120  22  0.203  15  0.144   0.131 N  0.570      SignalP-noTM
CBV42442.1            0.115  32  0.120  15  0.173   4  0.144   0.131 N  0.570      SignalP-noTM
CBV42443.1            0.102  39  0.112  39  0.186  35  0.106   0.109 N  0.570      SignalP-noTM
CBV42444.1            0.140  29  0.130  29  0.143  12  0.115   0.123 N  0.570      SignalP-noTM
CBV42445.1            0.116  43  0.108  11  0.148   2  0.123   0.115 N  0.570      SignalP-noTM
CBV42446.1            0.101  54  0.097  69  0.106  48  0.089   0.093 N  0.570      SignalP-noTM
CBV42447.1            0.342  17  0.193  17  0.239   6  0.126   0.168 N  0.510      SignalP-TM
CBV42448.1            0.117  44  0.144  44  0.276  39  0.125   0.137 N  0.510      SignalP-TM
CBV42449.1            0.137  38  0.178  11  0.406   4  0.324   0.232 N  0.510      SignalP-TM
CBV42450.1            0.762  23  0.844  23  0.972  20  0.940   0.889 Y  0.570      SignalP-noTM
CBV42451.1            0.202  22  0.436  22  0.970   7  0.947   0.676 Y  0.570      SignalP-noTM
CBV42452.1            0.596  27  0.688  27  0.959  19  0.843   0.761 Y  0.570      SignalP-noTM
CBV42453.1            0.114  25  0.105  57  0.174  31  0.091   0.098 N  0.570      SignalP-noTM
CBV42454.1            0.129  24  0.127  24  0.199   1  0.132   0.129 N  0.570      SignalP-noTM
CBV42455.1            0.129  24  0.098  68  0.101  65  0.079   0.089 N  0.570      SignalP-noTM
CBV42456.1            0.183  22  0.218  22  0.559   2  0.304   0.259 N  0.570      SignalP-noTM
CBV42457.1            0.171  18  0.314  18  0.730  11  0.582   0.440 N  0.570      SignalP-noTM
CBV42458.1            0.122  50  0.102  69  0.103  24  0.085   0.094 N  0.570      SignalP-noTM
CBV42459.1            0.239  56  0.174  56  0.197  52  0.097   0.146 N  0.510      SignalP-TM
CBV42460.1            0.658  25  0.539  25  0.680  24  0.387   0.483 N  0.510      SignalP-TM
CBV42461.1            0.110  38  0.116  11  0.192   2  0.132   0.122 N  0.510      SignalP-TM
CBV42462.1            0.108  27  0.112  38  0.151  29  0.101   0.106 N  0.570      SignalP-noTM
CBV42463.1            0.129  61  0.119  18  0.143   7  0.104   0.112 N  0.570      SignalP-noTM
CBV42464.1            0.255  22  0.175  22  0.286  21  0.111   0.145 N  0.570      SignalP-noTM
CBV42465.1            0.116  19  0.125  11  0.228   2  0.159   0.141 N  0.570      SignalP-noTM
CBV42466.1            0.129  64  0.104  64  0.108  34  0.087   0.096 N  0.570      SignalP-noTM
CBV42467.1            0.136  48  0.114  11  0.172   4  0.139   0.123 N  0.510      SignalP-TM
CBV42468.1            0.248  26  0.301  26  0.542  23  0.338   0.315 N  0.510      SignalP-TM
CBV42469.1            0.418  28  0.560  28  0.973  11  0.852   0.697 Y  0.570      SignalP-noTM
CBV42470.1            0.145  17  0.106  54  0.130  49  0.090   0.099 N  0.570      SignalP-noTM
CBV42471.1            0.322  21  0.202  21  0.178  19  0.122   0.165 N  0.570      SignalP-noTM
CBV42472.1            0.235  62  0.150  62  0.129   3  0.089   0.121 N  0.570      SignalP-noTM
CBV42473.1            0.106  31  0.128  18  0.193  10  0.151   0.139 N  0.570      SignalP-noTM
CBV42474.1            0.117  32  0.109  20  0.147  13  0.108   0.109 N  0.570      SignalP-noTM
CBV42475.1            0.116  42  0.117  42  0.154  35  0.106   0.112 N  0.570      SignalP-noTM
CBV42476.1            0.154  53  0.171  53  0.373   1  0.156   0.164 N  0.570      SignalP-noTM
CBV42477.1            0.102  23  0.140  11  0.276   3  0.187   0.162 N  0.570      SignalP-noTM
CBV42478.1            0.872  28  0.834  28  0.951  21  0.857   0.845 Y  0.570      SignalP-noTM
CBV42479.1            0.194  29  0.165  29  0.268   2  0.171   0.167 N  0.510      SignalP-TM
CBV42480.1            0.166  38  0.338  23  0.921  18  0.870   0.588 Y  0.570      SignalP-noTM
CBV42481.1            0.149  27  0.202  27  0.422  21  0.237   0.215 N  0.510      SignalP-TM
CBV42482.1            0.104  58  0.138  11  0.296   1  0.175   0.155 N  0.570      SignalP-noTM
CBV42483.1            0.120  39  0.104  61  0.119  52  0.081   0.093 N  0.570      SignalP-noTM
CBV42484.1            0.106  25  0.135  12  0.297   4  0.188   0.155 N  0.510      SignalP-TM
CBV42485.1            0.105  43  0.102  32  0.113  47  0.080   0.092 N  0.570      SignalP-noTM
CBV42486.1            0.160  28  0.141  28  0.227  27  0.110   0.126 N  0.570      SignalP-noTM
CBV42487.1            0.115  21  0.110  21  0.145  21  0.099   0.105 N  0.570      SignalP-noTM
CBV42488.1            0.103   6  0.106  19  0.174   8  0.109   0.108 N  0.570      SignalP-noTM
CBV42489.1            0.145  18  0.123  35  0.209  31  0.118   0.120 N  0.570      SignalP-noTM
CBV42490.1            0.106  21  0.137  11  0.323   2  0.180   0.153 N  0.510      SignalP-TM
CBV42491.1            0.118  65  0.107  65  0.130   9  0.101   0.104 N  0.570      SignalP-noTM
CBV42492.1            0.285  50  0.158  50  0.118  24  0.084   0.123 N  0.570      SignalP-noTM
CBV42493.1            0.141  29  0.128  29  0.159  28  0.109   0.119 N  0.570      SignalP-noTM
CBV42494.1            0.312  22  0.212  11  0.650   1  0.433   0.294 N  0.510      SignalP-TM
CBV42495.1            0.142  63  0.113  19  0.144  16  0.097   0.107 N  0.510      SignalP-TM
CBV42496.1            0.139  19  0.123  11  0.220   2  0.147   0.135 N  0.570      SignalP-noTM
CBV42497.1            0.310  23  0.254  23  0.284   8  0.226   0.241 N  0.570      SignalP-noTM
CBV42498.1            0.137  43  0.112  43  0.165  39  0.075   0.099 N  0.510      SignalP-TM
CBV42499.1            0.111  38  0.100  22  0.112  20  0.093   0.097 N  0.570      SignalP-noTM
CBV42500.1            0.134  21  0.126  21  0.259   1  0.133   0.129 N  0.570      SignalP-noTM
CBV42501.1            0.117  49  0.124  49  0.213  44  0.097   0.111 N  0.570      SignalP-noTM
CBV42502.1            0.101  37  0.103  37  0.122  50  0.092   0.098 N  0.570      SignalP-noTM
CBV42503.1            0.109  55  0.104  66  0.123   4  0.088   0.097 N  0.570      SignalP-noTM
CBV42504.1            0.109  22  0.148  22  0.263  10  0.179   0.162 N  0.570      SignalP-noTM
CBV42505.1            0.111  57  0.112  35  0.145  25  0.099   0.106 N  0.570      SignalP-noTM
CBV42506.1            0.133  25  0.102  25  0.106  58  0.077   0.090 N  0.570      SignalP-noTM
CBV42507.1            0.144  42  0.116  11  0.215   2  0.130   0.123 N  0.570      SignalP-noTM
CBV42508.1            0.114  59  0.100  59  0.118   5  0.084   0.092 N  0.570      SignalP-noTM
CBV42509.1            0.117  37  0.104  54  0.143   1  0.087   0.096 N  0.570      SignalP-noTM
CBV42510.1            0.157  17  0.263  17  0.644  12  0.402   0.328 N  0.570      SignalP-noTM
CBV42511.1            0.396  43  0.390  43  0.495  39  0.280   0.349 N  0.510      SignalP-TM
CBV42512.1            0.572  28  0.625  28  0.876  21  0.739   0.679 Y  0.570      SignalP-noTM
CBV42513.1            0.109   4  0.104  65  0.160   2  0.095   0.100 N  0.570      SignalP-noTM
CBV42514.1            0.126  29  0.110  50  0.129  40  0.091   0.101 N  0.570      SignalP-noTM
CBV42515.1            0.142  22  0.131  22  0.215   1  0.142   0.136 N  0.570      SignalP-noTM
CBV42516.1            0.105  21  0.103  66  0.118  22  0.091   0.097 N  0.570      SignalP-noTM
CBV42517.1            0.110  64  0.138  12  0.241   8  0.191   0.163 N  0.570      SignalP-noTM
CBV42518.1            0.104  70  0.113  43  0.143  39  0.111   0.112 N  0.570      SignalP-noTM
CBV42519.1            0.114  44  0.105  44  0.108  29  0.092   0.099 N  0.570      SignalP-noTM
CBV42520.1            0.136  39  0.169  12  0.371   1  0.254   0.209 N  0.570      SignalP-noTM
CBV42521.1            0.102  47  0.108  47  0.129  40  0.092   0.101 N  0.570      SignalP-noTM
CBV42522.1            0.139  52  0.163  36  0.298  30  0.152   0.158 N  0.570      SignalP-noTM
CBV42523.1            0.215  41  0.180  41  0.202  30  0.133   0.158 N  0.570      SignalP-noTM
CBV42524.1            0.141  31  0.118  31  0.125  49  0.085   0.102 N  0.570      SignalP-noTM
CBV42525.1            0.115  24  0.141  19  0.235   4  0.191   0.164 N  0.570      SignalP-noTM
CBV42526.1            0.113  46  0.106  29  0.126  25  0.094   0.101 N  0.570      SignalP-noTM
CBV42527.1            0.105  29  0.107  11  0.162   3  0.114   0.110 N  0.570      SignalP-noTM
CBV42528.1            0.124  10  0.107  36  0.133  26  0.092   0.100 N  0.570      SignalP-noTM
CBV42529.1            0.116  18  0.112  39  0.131  28  0.098   0.105 N  0.570      SignalP-noTM
CBV42530.1            0.122  45  0.120  11  0.158   4  0.145   0.132 N  0.570      SignalP-noTM
CBV42531.1            0.101  69  0.112  16  0.150  12  0.123   0.117 N  0.570      SignalP-noTM
CBV42532.1            0.131  28  0.133  35  0.273  33  0.103   0.119 N  0.570      SignalP-noTM
CBV42533.1            0.115   6  0.121  31  0.181  51  0.120   0.121 N  0.510      SignalP-TM
CBV42534.1            0.228  24  0.157  24  0.183   1  0.114   0.137 N  0.570      SignalP-noTM
CBV42535.1            0.145  24  0.171  24  0.300  11  0.203   0.186 N  0.570      SignalP-noTM
CBV42536.1            0.126  34  0.159  11  0.309   1  0.249   0.201 N  0.570      SignalP-noTM
CBV42537.1            0.209  34  0.258  23  0.728  18  0.524   0.383 N  0.570      SignalP-noTM
CBV42538.1            0.115  60  0.121  14  0.184   9  0.150   0.135 N  0.570      SignalP-noTM
CBV42539.1            0.109  52  0.115  27  0.163  24  0.113   0.114 N  0.570      SignalP-noTM
CBV42540.1            0.101  58  0.108  43  0.127   7  0.111   0.109 N  0.570      SignalP-noTM
CBV42541.1            0.144  44  0.127  44  0.166  43  0.102   0.115 N  0.570      SignalP-noTM
CBV42542.1            0.102  36  0.102  36  0.109  27  0.078   0.090 N  0.570      SignalP-noTM
CBV42543.1            0.286  35  0.248  35  0.522  31  0.134   0.195 N  0.570      SignalP-noTM
CBV42544.1            0.122  22  0.105  46  0.138  36  0.086   0.096 N  0.570      SignalP-noTM
CBV42545.1            0.123  29  0.181  11  0.415   3  0.333   0.252 N  0.570      SignalP-noTM
CBV42546.1            0.458  29  0.305  29  0.486  27  0.191   0.252 N  0.570      SignalP-noTM
CBV42547.1            0.110  39  0.230  18  0.655  14  0.501   0.358 N  0.570      SignalP-noTM
CBV42548.1            0.108  39  0.111  39  0.131  31  0.092   0.102 N  0.570      SignalP-noTM
CBV42549.1            0.113  44  0.165  30  0.325  21  0.241   0.201 N  0.570      SignalP-noTM
CBV42550.1            0.103  69  0.107  52  0.132   5  0.103   0.105 N  0.570      SignalP-noTM
CBV42551.1            0.109  20  0.116  11  0.172   3  0.146   0.130 N  0.570      SignalP-noTM
CBV42552.1            0.176  20  0.227  20  0.527   3  0.350   0.285 N  0.570      SignalP-noTM
CBV42553.1            0.115  27  0.104  27  0.112  22  0.084   0.095 N  0.570      SignalP-noTM
CBV42554.1            0.140  37  0.203  37  0.433  30  0.199   0.201 N  0.510      SignalP-TM
CBV42555.1            0.124  41  0.111  41  0.140  10  0.107   0.109 N  0.570      SignalP-noTM
CBV42556.1            0.105  47  0.131  11  0.268   1  0.159   0.144 N  0.570      SignalP-noTM
CBV42557.1            0.113  40  0.136  11  0.303   1  0.172   0.153 N  0.570      SignalP-noTM
CBV42558.1            0.188  21  0.201  21  0.309  13  0.214   0.207 N  0.570      SignalP-noTM
CBV42559.1            0.130  64  0.108  64  0.196   1  0.095   0.102 N  0.570      SignalP-noTM
CBV42560.1            0.116  29  0.116  29  0.170  28  0.122   0.119 N  0.570      SignalP-noTM
CBV42561.1            0.127  36  0.189  11  0.459   2  0.363   0.253 N  0.510      SignalP-TM
CBV42562.1            0.181  34  0.134  34  0.188  27  0.096   0.120 N  0.510      SignalP-TM
CBV42563.1            0.201  46  0.088  11  0.098   2  0.079   0.085 N  0.510      SignalP-TM
CBV42564.1            0.261  34  0.249  24  0.354  20  0.228   0.241 N  0.510      SignalP-TM
CBV42565.1            0.108  44  0.114  19  0.171   1  0.127   0.119 N  0.510      SignalP-TM
CBV42566.1            0.243  22  0.130  44  0.186   3  0.081   0.112 N  0.510      SignalP-TM
CBV42567.1            0.579  30  0.702  30  0.964  16  0.903   0.796 Y  0.570      SignalP-noTM
CBV42568.1            0.114  28  0.120  33  0.182  29  0.096   0.109 N  0.570      SignalP-noTM
CBV42569.1            0.127  49  0.182  11  0.436   2  0.339   0.240 N  0.510      SignalP-TM
CBV42570.1            0.108  45  0.104  45  0.122  36  0.091   0.098 N  0.570      SignalP-noTM
CBV42571.1            0.126  31  0.120  53  0.210  43  0.109   0.115 N  0.570      SignalP-noTM
CBV42572.1            0.152  26  0.141  35  0.316  31  0.091   0.123 N  0.510      SignalP-TM
CBV42573.1            0.151  31  0.102  65  0.114  61  0.077   0.090 N  0.570      SignalP-noTM
CBV42574.1            0.104  30  0.108  11  0.206   2  0.117   0.112 N  0.570      SignalP-noTM
CBV42575.1            0.103  41  0.109  42  0.131  53  0.103   0.106 N  0.570      SignalP-noTM
CBV42576.1            0.112  23  0.103  23  0.121  44  0.086   0.095 N  0.570      SignalP-noTM
CBV42577.1            0.135  25  0.111  25  0.134  22  0.085   0.099 N  0.570      SignalP-noTM
CBV42578.1            0.121  12  0.126  12  0.159   8  0.128   0.127 N  0.570      SignalP-noTM
CBV42579.1            0.306  36  0.471  28  0.988  18  0.939   0.691 Y  0.570      SignalP-noTM
CBV42580.1            0.837  19  0.872  19  0.947  18  0.908   0.889 Y  0.570      SignalP-noTM
CBV42581.1            0.432  30  0.296  30  0.319   1  0.180   0.253 N  0.510      SignalP-TM
CBV42582.1            0.158  48  0.169  48  0.276  40  0.165   0.168 N  0.510      SignalP-TM
CBV42583.1            0.317  61  0.174  61  0.174  23  0.092   0.136 N  0.570      SignalP-noTM
CBV42584.1            0.777  30  0.801  30  0.956  16  0.872   0.834 Y  0.570      SignalP-noTM
CBV42585.1            0.312  17  0.504  17  0.896  10  0.817   0.651 Y  0.570      SignalP-noTM
CBV42586.1            0.108  32  0.106  12  0.145  37  0.113   0.109 N  0.570      SignalP-noTM
CBV42587.1            0.116  59  0.112  59  0.142  53  0.094   0.104 N  0.570      SignalP-noTM
CBV42588.1            0.118  33  0.107  14  0.149   4  0.116   0.110 N  0.510      SignalP-TM
CBV42589.1            0.157  41  0.122  22  0.162   7  0.127   0.124 N  0.510      SignalP-TM
CBV42590.1            0.112  45  0.120  11  0.178   6  0.150   0.131 N  0.510      SignalP-TM
CBV42591.1            0.108  54  0.100  24  0.121  13  0.088   0.094 N  0.570      SignalP-noTM
CBV42592.1            0.115  23  0.109  40  0.125  36  0.088   0.099 N  0.570      SignalP-noTM
CBV42593.1            0.121  44  0.116  44  0.167  42  0.100   0.109 N  0.570      SignalP-noTM
CBV42594.1            0.209  26  0.137  11  0.322   1  0.172   0.150 N  0.510      SignalP-TM
CBV42595.1            0.188  37  0.164  26  0.290   1  0.182   0.172 N  0.570      SignalP-noTM
CBV42596.1            0.166  47  0.126  47  0.171  29  0.103   0.115 N  0.570      SignalP-noTM
CBV42597.1            0.366  49  0.165  49  0.164   4  0.100   0.134 N  0.570      SignalP-noTM
CBV42598.1            0.124  40  0.129  11  0.233   2  0.169   0.148 N  0.570      SignalP-noTM
CBV42599.1            0.133  67  0.108  67  0.125  21  0.091   0.100 N  0.570      SignalP-noTM
CBV42600.1            0.175  41  0.127  41  0.111  58  0.084   0.107 N  0.570      SignalP-noTM
CBV42601.1            0.309  47  0.190  47  0.175  46  0.092   0.144 N  0.570      SignalP-noTM
CBV42602.1            0.175  24  0.176  30  0.493  23  0.164   0.172 N  0.510      SignalP-TM
CBV42603.1            0.107  33  0.104  58  0.117  49  0.092   0.099 N  0.570      SignalP-noTM
CBV42604.1            0.152  23  0.134  11  0.266   2  0.180   0.156 N  0.570      SignalP-noTM
CBV42605.1            0.108  39  0.106  39  0.125  37  0.085   0.096 N  0.570      SignalP-noTM
CBV42606.1            0.123  70  0.121  11  0.216   1  0.136   0.128 N  0.570      SignalP-noTM
CBV42607.1            0.122  31  0.099  31  0.121  50  0.081   0.091 N  0.570      SignalP-noTM
CBV42608.1            0.108  51  0.108  51  0.153  49  0.086   0.098 N  0.570      SignalP-noTM
CBV42609.1            0.125  46  0.131  12  0.201   5  0.158   0.141 N  0.510      SignalP-TM
CBV42610.1            0.168  29  0.197  11  0.495   4  0.401   0.293 N  0.570      SignalP-noTM
CBV42611.1            0.106  64  0.146  20  0.240  10  0.194   0.169 N  0.570      SignalP-noTM
CBV42612.1            0.116  19  0.203  11  0.555   1  0.399   0.295 N  0.570      SignalP-noTM
CBV42613.1            0.109  22  0.109  58  0.139  50  0.093   0.102 N  0.570      SignalP-noTM
CBV42614.1            0.154  43  0.153  43  0.270  40  0.127   0.141 N  0.570      SignalP-noTM
CBV42615.1            0.303  33  0.242  33  0.295  22  0.186   0.221 N  0.510      SignalP-TM
CBV42616.1            0.173   8  0.097  14  0.119   7  0.092   0.095 N  0.510      SignalP-TM
CBV42617.1            0.897  21  0.926  21  0.977  17  0.943   0.934 Y  0.570      SignalP-noTM
CBV42618.1            0.180  37  0.166  37  0.386  29  0.137   0.152 N  0.570      SignalP-noTM
CBV42619.1            0.185  65  0.136  65  0.257   4  0.104   0.121 N  0.570      SignalP-noTM
CBV42620.1            0.149  32  0.112  42  0.155  38  0.081   0.101 N  0.510      SignalP-TM
CBV42621.1            0.123  69  0.125  11  0.298   1  0.136   0.129 N  0.510      SignalP-TM
CBV42622.1            0.113  68  0.115  40  0.161  31  0.109   0.112 N  0.570      SignalP-noTM
CBV42623.1            0.129  32  0.119  32  0.142  20  0.099   0.110 N  0.570      SignalP-noTM
CBV42624.1            0.192  34  0.136  34  0.242   4  0.125   0.132 N  0.510      SignalP-TM
CBV42625.1            0.209  23  0.164  30  0.233  22  0.118   0.147 N  0.510      SignalP-TM
CBV42626.1            0.113  20  0.122  14  0.215  11  0.146   0.133 N  0.570      SignalP-noTM
CBV42627.1            0.118  22  0.121  22  0.180   1  0.127   0.124 N  0.570      SignalP-noTM
CBV42628.1            0.178  32  0.149  11  0.334   2  0.218   0.182 N  0.570      SignalP-noTM
CBV42629.1            0.157  49  0.157  49  0.197   1  0.147   0.152 N  0.570      SignalP-noTM
CBV42630.1            0.106  48  0.108  24  0.130  16  0.105   0.107 N  0.570      SignalP-noTM
CBV42631.1            0.114  20  0.139  20  0.307   1  0.177   0.157 N  0.570      SignalP-noTM
CBV42632.1            0.207  24  0.213  24  0.334  18  0.217   0.215 N  0.570      SignalP-noTM
CBV42633.1            0.109  28  0.104  50  0.129  47  0.086   0.096 N  0.570      SignalP-noTM
CBV42634.1            0.196  47  0.184  47  0.219  45  0.140   0.168 N  0.510      SignalP-TM
CBV42635.1            0.120  40  0.118  11  0.203   1  0.134   0.126 N  0.570      SignalP-noTM
CBV42636.1            0.844  28  0.820  28  0.907  23  0.790   0.806 Y  0.570      SignalP-noTM
CBV42637.1            0.273  23  0.170  23  0.179  19  0.114   0.144 N  0.570      SignalP-noTM
CBV42638.1            0.145  26  0.153  26  0.256  24  0.166   0.158 N  0.510      SignalP-TM
CBV42639.1            0.517  28  0.622  28  0.914  21  0.790   0.701 Y  0.570      SignalP-noTM
CBV42640.1            0.127  25  0.130  25  0.178   2  0.145   0.135 N  0.510      SignalP-TM
CBV42641.1            0.117  29  0.144  11  0.327   1  0.190   0.166 N  0.570      SignalP-noTM
CBV42642.1            0.128  52  0.147  52  0.266  50  0.114   0.132 N  0.570      SignalP-noTM
CBV42643.1            0.105  18  0.121  11  0.231   1  0.138   0.129 N  0.570      SignalP-noTM
CBV42644.1            0.102  44  0.102  32  0.123  24  0.089   0.096 N  0.570      SignalP-noTM
CBV42645.1            0.128  22  0.133  22  0.178  10  0.140   0.136 N  0.570      SignalP-noTM
CBV42646.1            0.839  24  0.824  24  0.910   1  0.832   0.828 Y  0.570      SignalP-noTM
CBV42647.1            0.112  38  0.106  38  0.132   4  0.091   0.099 N  0.570      SignalP-noTM
CBV42648.1            0.162  27  0.122  11  0.200   1  0.145   0.133 N  0.570      SignalP-noTM
CBV42649.1            0.138  15  0.106  52  0.126  50  0.087   0.097 N  0.570      SignalP-noTM
CBV42650.1            0.699  29  0.734  29  0.895  23  0.742   0.738 Y  0.570      SignalP-noTM
CBV42651.1            0.148  66  0.129  66  0.158  61  0.071   0.107 N  0.510      SignalP-TM
CBV42652.1            0.118  29  0.105  39  0.188  27  0.080   0.093 N  0.570      SignalP-noTM
CBV42653.1            0.140  33  0.165  33  0.247  27  0.160   0.163 N  0.510      SignalP-TM
CBV42654.1            0.358  40  0.462  30  0.971  21  0.909   0.672 Y  0.570      SignalP-noTM
CBV42655.1            0.237  20  0.347  20  0.751   2  0.544   0.420 N  0.510      SignalP-TM
CBV42656.1            0.494  27  0.344  27  0.478   3  0.294   0.326 N  0.510      SignalP-TM
CBV42657.1            0.109  52  0.100  40  0.120  33  0.092   0.097 N  0.510      SignalP-TM
CBV42658.1            0.197  21  0.209  21  0.364   5  0.264   0.229 N  0.510      SignalP-TM
CBV42659.1            0.223  41  0.195  41  0.300  32  0.116   0.166 N  0.510      SignalP-TM
CBV42660.1            0.254  38  0.136  38  0.198   5  0.102   0.123 N  0.510      SignalP-TM
CBV42661.1            0.123  36  0.154  11  0.300   4  0.237   0.185 N  0.510      SignalP-TM
CBV42662.1            0.125  23  0.099  65  0.114   5  0.082   0.091 N  0.570      SignalP-noTM
CBV42663.1            0.357  23  0.185  23  0.148   2  0.096   0.143 N  0.570      SignalP-noTM
CBV42664.1            0.113  68  0.215  13  0.515   4  0.463   0.332 N  0.570      SignalP-noTM
CBV42665.1            0.133  35  0.170  23  0.336  14  0.228   0.197 N  0.570      SignalP-noTM
CBV42666.1            0.124  58  0.108  67  0.119  12  0.093   0.101 N  0.570      SignalP-noTM
CBV42667.1            0.205  28  0.137  28  0.109   1  0.095   0.117 N  0.570      SignalP-noTM
CBV42668.1            0.218  31  0.161  31  0.212   1  0.113   0.138 N  0.570      SignalP-noTM
CBV42669.1            0.108  39  0.110  25  0.135  19  0.094   0.104 N  0.510      SignalP-TM
CBV42670.1            0.290  49  0.164  49  0.106  48  0.085   0.127 N  0.570      SignalP-noTM
CBV42671.1            0.442  42  0.464  42  0.839  18  0.547   0.503 N  0.570      SignalP-noTM
CBV42672.1            0.109  55  0.111  11  0.165   1  0.120   0.114 N  0.510      SignalP-TM
CBV42673.1            0.117  24  0.161  24  0.294  21  0.207   0.178 N  0.510      SignalP-TM
CBV42674.1            0.735  23  0.747  23  0.939  10  0.826   0.784 Y  0.570      SignalP-noTM
CBV42675.1            0.123  33  0.107  59  0.121  48  0.086   0.097 N  0.570      SignalP-noTM
CBV42676.1            0.113  67  0.105  45  0.119  41  0.087   0.097 N  0.570      SignalP-noTM
CBV42677.1            0.864  23  0.803  23  0.869   6  0.775   0.790 Y  0.570      SignalP-noTM
CBV42678.1            0.479  15  0.480  15  0.656   9  0.470   0.475 N  0.570      SignalP-noTM
CBV42679.1            0.120  53  0.135  17  0.221  15  0.174   0.153 N  0.570      SignalP-noTM
CBV42680.1            0.190  22  0.163  22  0.192  20  0.133   0.149 N  0.570      SignalP-noTM
CBV42681.1            0.106  67  0.107  54  0.124  44  0.097   0.102 N  0.570      SignalP-noTM
CBV42682.1            0.594  39  0.709  39  0.955  37  0.640   0.677 Y  0.570      SignalP-noTM
CBV42683.1            0.177  53  0.200  27  0.482  22  0.344   0.267 N  0.570      SignalP-noTM
CBV42684.1            0.101  63  0.145  11  0.302   1  0.201   0.171 N  0.570      SignalP-noTM
CBV42685.1            0.886  25  0.878  25  0.931  21  0.845   0.863 Y  0.570      SignalP-noTM
CBV42686.1            0.156  62  0.119  62  0.137  30  0.089   0.108 N  0.510      SignalP-TM
CBV42687.1            0.193  26  0.106  11  0.168   1  0.108   0.107 N  0.510      SignalP-TM
CBV42688.1            0.126  60  0.106  60  0.135  57  0.069   0.093 N  0.510      SignalP-TM
CBV42689.1            0.133  51  0.117  51  0.127  41  0.084   0.101 N  0.570      SignalP-noTM
CBV42690.1            0.170  46  0.115  46  0.111  14  0.085   0.101 N  0.570      SignalP-noTM
CBV42691.1            0.157  23  0.125  23  0.209  22  0.096   0.111 N  0.570      SignalP-noTM
CBV42692.1            0.107  50  0.100  11  0.141   4  0.103   0.102 N  0.570      SignalP-noTM
CBV42693.1            0.103  50  0.135  11  0.243   3  0.165   0.149 N  0.570      SignalP-noTM
CBV42694.1            0.128  23  0.208  11  0.488   7  0.438   0.316 N  0.570      SignalP-noTM
CBV42695.1            0.111  21  0.117  56  0.150  50  0.113   0.115 N  0.570      SignalP-noTM
CBV42696.1            0.166  35  0.172  35  0.271   1  0.131   0.157 N  0.510      SignalP-TM
CBV42697.1            0.120  65  0.115  65  0.139  25  0.099   0.108 N  0.570      SignalP-noTM
CBV42698.1            0.202  63  0.131  63  0.244   2  0.101   0.117 N  0.570      SignalP-noTM
CBV42699.1            0.119  61  0.114  11  0.220   1  0.122   0.118 N  0.570      SignalP-noTM
CBV42700.1            0.167  34  0.162  34  0.326  29  0.109   0.137 N  0.570      SignalP-noTM
CBV42701.1            0.113  45  0.114  45  0.129  32  0.100   0.107 N  0.570      SignalP-noTM
CBV42702.1            0.235  49  0.160  49  0.232  48  0.112   0.138 N  0.570      SignalP-noTM
CBV42703.1            0.693  23  0.549  23  0.605   2  0.457   0.515 Y  0.510      SignalP-TM
CBV42704.1            0.105  29  0.118  34  0.150  32  0.098   0.108 N  0.570      SignalP-noTM
CBV42705.1            0.171  38  0.224  20  0.650  17  0.497   0.352 N  0.570      SignalP-noTM
CBV42706.1            0.109  52  0.115  17  0.189   7  0.127   0.121 N  0.570      SignalP-noTM
CBV42707.1            0.148  43  0.115  20  0.147  18  0.095   0.105 N  0.570      SignalP-noTM
CBV42708.1            0.119  22  0.104  36  0.150  59  0.093   0.100 N  0.510      SignalP-TM
CBV42709.1            0.102  61  0.110  29  0.137  23  0.090   0.101 N  0.570      SignalP-noTM
CBV42710.1            0.114  32  0.114  40  0.220  31  0.089   0.103 N  0.570      SignalP-noTM
CBV42711.1            0.595  38  0.537  38  0.706  34  0.456   0.499 N  0.570      SignalP-noTM
CBV42712.1            0.145  18  0.229  18  0.457  13  0.339   0.281 N  0.570      SignalP-noTM
CBV42713.1            0.768  29  0.743  29  0.846  21  0.642   0.696 Y  0.570      SignalP-noTM
CBV42714.1            0.128  41  0.128  41  0.188  50  0.130   0.129 N  0.570      SignalP-noTM
CBV42715.1            0.128  24  0.115  11  0.162   6  0.135   0.122 N  0.510      SignalP-TM
CBV42716.1            0.138  37  0.162  11  0.372   1  0.260   0.198 N  0.510      SignalP-TM
CBV42717.1            0.128  48  0.119  42  0.171  30  0.096   0.110 N  0.510      SignalP-TM
CBV42718.1            0.131  52  0.148  35  0.292  20  0.187   0.162 N  0.510      SignalP-TM
CBV42719.1            0.180  28  0.137  28  0.189   5  0.114   0.126 N  0.570      SignalP-noTM
CBV42720.1            0.119  55  0.105  38  0.124  34  0.089   0.097 N  0.570      SignalP-noTM
CBV42721.1            0.112  29  0.100  70  0.108  50  0.080   0.091 N  0.570      SignalP-noTM
CBV42722.1            0.132  26  0.138  11  0.264   1  0.186   0.161 N  0.570      SignalP-noTM
CBV42723.1            0.127  41  0.124  43  0.258  40  0.104   0.114 N  0.570      SignalP-noTM
CBV42724.1            0.213  46  0.183  11  0.381   9  0.350   0.245 N  0.510      SignalP-TM
CBV42725.1            0.237  40  0.164  40  0.181  23  0.116   0.141 N  0.570      SignalP-noTM
CBV42726.1            0.737  37  0.748  37  0.946  25  0.689   0.720 Y  0.570      SignalP-noTM
CBV42727.1            0.170  27  0.233  27  0.412   1  0.304   0.259 N  0.510      SignalP-TM
CBV42728.1            0.102  26  0.155  11  0.335   2  0.227   0.189 N  0.570      SignalP-noTM
CBV42729.1            0.101  42  0.131  11  0.269   1  0.159   0.144 N  0.570      SignalP-noTM
CBV42730.1            0.128  24  0.107  24  0.126   1  0.095   0.102 N  0.570      SignalP-noTM
CBV42731.1            0.326  35  0.265  35  0.333  25  0.197   0.240 N  0.510      SignalP-TM
CBV42732.1            0.125  24  0.136  13  0.249   3  0.188   0.156 N  0.510      SignalP-TM
CBV42733.1            0.110  49  0.134  11  0.274   2  0.170   0.151 N  0.570      SignalP-noTM
CBV42734.1            0.110  16  0.102  32  0.112  30  0.083   0.093 N  0.570      SignalP-noTM
CBV42735.1            0.117  17  0.112  11  0.175   1  0.125   0.117 N  0.510      SignalP-TM
CBV42736.1            0.139  23  0.136  35  0.223   4  0.120   0.129 N  0.570      SignalP-noTM
CBV42737.1            0.117  32  0.161  12  0.312   5  0.265   0.210 N  0.570      SignalP-noTM
CBV42738.1            0.109  22  0.113  38  0.171   1  0.113   0.113 N  0.570      SignalP-noTM
CBV42739.1            0.255  24  0.393  24  0.771   8  0.664   0.494 N  0.510      SignalP-TM
CBV42740.1            0.105  22  0.098  40  0.111  39  0.078   0.089 N  0.570      SignalP-noTM
CBV42741.1            0.128  60  0.094  70  0.110  66  0.076   0.088 N  0.510      SignalP-TM
CBV42742.1            0.112  31  0.175  11  0.347   1  0.320   0.229 N  0.510      SignalP-TM
CBV42743.1            0.118  49  0.140  49  0.234  13  0.143   0.141 N  0.510      SignalP-TM
CBV42744.1            0.112  51  0.110  51  0.175  46  0.099   0.105 N  0.570      SignalP-noTM
CBV42745.1            0.120  22  0.105  22  0.129  14  0.082   0.094 N  0.570      SignalP-noTM
CBV42746.1            0.360  22  0.448  22  0.733  17  0.544   0.493 N  0.570      SignalP-noTM
CBV42747.1            0.119  49  0.138  19  0.233  11  0.176   0.152 N  0.510      SignalP-TM
CBV42748.1            0.231  22  0.153  22  0.140  18  0.105   0.135 N  0.510      SignalP-TM
CBV42749.1            0.199  41  0.173  11  0.384   2  0.311   0.224 N  0.510      SignalP-TM
CBV42750.1            0.168  23  0.190  23  0.328   9  0.255   0.220 N  0.570      SignalP-noTM
CBV42751.1            0.141  39  0.119  39  0.129  53  0.096   0.108 N  0.570      SignalP-noTM
CBV42752.1            0.329  25  0.181  25  0.138   1  0.097   0.150 N  0.510      SignalP-TM
CBV42753.1            0.144  39  0.135  39  0.297   1  0.116   0.128 N  0.510      SignalP-TM
CBV42754.1            0.176  19  0.212  19  0.359  15  0.249   0.229 N  0.570      SignalP-noTM
CBV42755.1            0.867  27  0.821  27  0.871  21  0.662   0.746 Y  0.570      SignalP-noTM
CBV42756.1            0.149  23  0.120  23  0.213   2  0.117   0.118 N  0.570      SignalP-noTM
CBV42757.1            0.142  57  0.110  57  0.157   1  0.066   0.094 N  0.510      SignalP-TM
CBV42758.1            0.114  34  0.107  32  0.132   1  0.099   0.104 N  0.570      SignalP-noTM
CBV42759.1            0.115  18  0.143  18  0.216  12  0.170   0.156 N  0.570      SignalP-noTM
CBV42760.1            0.116  21  0.170  23  0.386  20  0.226   0.197 N  0.570      SignalP-noTM
CBV42761.1            0.117  45  0.105  47  0.145  44  0.087   0.097 N  0.570      SignalP-noTM
CBV42762.1            0.121  41  0.123  44  0.219  40  0.105   0.114 N  0.570      SignalP-noTM
CBV42763.1            0.113  20  0.111  20  0.139  16  0.112   0.111 N  0.570      SignalP-noTM
CBV42764.1            0.126  35  0.135  35  0.244  23  0.141   0.138 N  0.570      SignalP-noTM
CBV42765.1            0.119  34  0.109  56  0.130  51  0.093   0.101 N  0.570      SignalP-noTM
CBV42766.1            0.173  23  0.180  23  0.338   1  0.201   0.188 N  0.510      SignalP-TM
CBV42767.1            0.123  41  0.127  16  0.220   9  0.163   0.141 N  0.510      SignalP-TM
CBV42768.1            0.648  27  0.735  27  0.958  19  0.879   0.802 Y  0.570      SignalP-noTM
CBV42769.1            0.108  29  0.100  66  0.107  69  0.085   0.093 N  0.570      SignalP-noTM
CBV42770.1            0.118  41  0.158  11  0.331   3  0.253   0.203 N  0.570      SignalP-noTM
CBV42771.1            0.128  30  0.113  11  0.215   1  0.115   0.114 N  0.570      SignalP-noTM
CBV42772.1            0.119  29  0.112  29  0.168   1  0.092   0.102 N  0.570      SignalP-noTM
CBV42773.1            0.256  20  0.371  20  0.698   4  0.582   0.470 N  0.570      SignalP-noTM
CBV42774.1            0.138  20  0.157  20  0.232  11  0.161   0.159 N  0.570      SignalP-noTM
CBV42775.1            0.130  23  0.133  11  0.210   4  0.182   0.156 N  0.570      SignalP-noTM
CBV42776.1            0.188  41  0.136  41  0.281   1  0.124   0.130 N  0.570      SignalP-noTM
CBV42777.1            0.119  64  0.110  19  0.144  32  0.110   0.110 N  0.570      SignalP-noTM
CBV42778.1            0.184  22  0.156  22  0.221   1  0.131   0.144 N  0.570      SignalP-noTM
CBV42779.1            0.149  12  0.140  12  0.177  47  0.128   0.134 N  0.570      SignalP-noTM
CBV42780.1            0.114   9  0.115  14  0.157   5  0.128   0.121 N  0.570      SignalP-noTM
CBV42781.1            0.154  52  0.119  28  0.178  25  0.111   0.116 N  0.510      SignalP-TM
CBV42782.1            0.145  23  0.171  11  0.362   1  0.305   0.221 N  0.510      SignalP-TM
CBV42783.1            0.174  22  0.184  22  0.267  15  0.181   0.182 N  0.570      SignalP-noTM
CBV42784.1            0.720  29  0.749  29  0.937  21  0.837   0.791 Y  0.570      SignalP-noTM
CBV42785.1            0.140  24  0.115  24  0.193   5  0.109   0.112 N  0.570      SignalP-noTM
CBV42786.1            0.132  24  0.136  24  0.214  20  0.133   0.134 N  0.570      SignalP-noTM
CBV42787.1            0.122  24  0.147  33  0.227  31  0.178   0.161 N  0.570      SignalP-noTM
CBV42788.1            0.105  25  0.108  70  0.125  61  0.092   0.100 N  0.570      SignalP-noTM
CBV42789.1            0.123   7  0.118  11  0.188   4  0.139   0.128 N  0.570      SignalP-noTM
CBV42790.1            0.106  62  0.115  11  0.163   1  0.129   0.121 N  0.570      SignalP-noTM
CBV42791.1            0.127  22  0.134  22  0.224   2  0.142   0.138 N  0.570      SignalP-noTM
CBV42792.1            0.257  26  0.155  26  0.132  10  0.098   0.128 N  0.570      SignalP-noTM
CBV42793.1            0.120  22  0.126  18  0.227   1  0.146   0.136 N  0.570      SignalP-noTM
CBV42794.1            0.372  20  0.301  20  0.349  17  0.272   0.290 N  0.510      SignalP-TM
CBV42795.1            0.116  27  0.113  11  0.210   1  0.117   0.115 N  0.570      SignalP-noTM
CBV42796.1            0.490  30  0.459  30  0.681  27  0.342   0.416 N  0.510      SignalP-TM
CBV42797.1            0.125  21  0.119  36  0.184   9  0.115   0.117 N  0.570      SignalP-noTM
CBV42798.1            0.157  18  0.165  18  0.250  17  0.167   0.166 N  0.570      SignalP-noTM
CBV42799.1            0.105  55  0.095  47  0.102  68  0.071   0.084 N  0.570      SignalP-noTM
CBV42800.1            0.113  21  0.110  22  0.172  20  0.101   0.106 N  0.570      SignalP-noTM
CBV42801.1            0.425  26  0.643  26  0.984  16  0.946   0.785 Y  0.570      SignalP-noTM
CBV42802.1            0.119  33  0.120  11  0.230   1  0.133   0.126 N  0.570      SignalP-noTM
CBV42803.1            0.110  22  0.105  11  0.202   1  0.096   0.101 N  0.570      SignalP-noTM
CBV42804.1            0.113  22  0.112  22  0.153  11  0.113   0.113 N  0.570      SignalP-noTM
CBV42805.1            0.247  26  0.168  26  0.234   1  0.125   0.148 N  0.570      SignalP-noTM
CBV42806.1            0.157  36  0.117  36  0.114  65  0.087   0.103 N  0.570      SignalP-noTM
CBV42807.1            0.116  27  0.110  61  0.144   2  0.106   0.108 N  0.570      SignalP-noTM
CBV42808.1            0.133  43  0.111  43  0.125  57  0.084   0.099 N  0.570      SignalP-noTM
CBV42809.1            0.468  22  0.602  22  0.906  18  0.772   0.682 Y  0.570      SignalP-noTM
CBV42810.1            0.127  54  0.111  54  0.119  70  0.080   0.096 N  0.570      SignalP-noTM
CBV42811.1            0.113  59  0.100  59  0.105  40  0.089   0.095 N  0.570      SignalP-noTM
CBV42812.1            0.131  22  0.149  22  0.283   2  0.178   0.163 N  0.570      SignalP-noTM
CBV42813.1            0.109  22  0.115  16  0.155   7  0.127   0.121 N  0.570      SignalP-noTM
CBV42814.1            0.134  19  0.113  46  0.154   1  0.095   0.105 N  0.570      SignalP-noTM
CBV42815.1            0.135  28  0.100  70  0.113  69  0.079   0.090 N  0.570      SignalP-noTM
CBV42816.1            0.101  54  0.110  24  0.148  15  0.112   0.111 N  0.570      SignalP-noTM
CBV42817.1            0.389  29  0.431  29  0.681  22  0.459   0.444 N  0.570      SignalP-noTM
CBV42818.1            0.112   5  0.131  27  0.204  32  0.151   0.141 N  0.570      SignalP-noTM
CBV42819.1            0.133  27  0.118  27  0.114  23  0.093   0.107 N  0.570      SignalP-noTM
CBV42820.1            0.682  28  0.777  28  0.979  11  0.920   0.844 Y  0.570      SignalP-noTM
CBV42821.1            0.128  43  0.166  17  0.350   7  0.259   0.210 N  0.570      SignalP-noTM
CBV42822.1            0.117  43  0.118  11  0.278   1  0.120   0.119 N  0.510      SignalP-TM
CBV42823.1            0.124  58  0.108  11  0.164   2  0.115   0.110 N  0.510      SignalP-TM
CBV42824.1            0.128  63  0.140  11  0.268   1  0.188   0.163 N  0.570      SignalP-noTM
CBV42825.1            0.182  62  0.150  62  0.295  50  0.100   0.126 N  0.570      SignalP-noTM
CBV42826.1            0.130  32  0.112  32  0.123  30  0.097   0.105 N  0.570      SignalP-noTM
CBV42827.1            0.240  70  0.147  70  0.139   3  0.095   0.123 N  0.570      SignalP-noTM
CBV42828.1            0.157  27  0.120  27  0.153   1  0.103   0.112 N  0.570      SignalP-noTM
CBV42829.1            0.200  60  0.128  11  0.224   1  0.160   0.140 N  0.510      SignalP-TM
CBV42830.1            0.140  26  0.131  13  0.189   8  0.176   0.148 N  0.510      SignalP-TM
CBV42831.1            0.103  16  0.113  16  0.215  11  0.119   0.116 N  0.570      SignalP-noTM
CBV42832.1            0.110  34  0.130  13  0.196   3  0.171   0.149 N  0.570      SignalP-noTM
CBV42833.1            0.200  27  0.178  18  0.276   6  0.210   0.193 N  0.570      SignalP-noTM
CBV42834.1            0.126  23  0.127  23  0.251  21  0.122   0.125 N  0.570      SignalP-noTM
CBV42835.1            0.163  57  0.136  46  0.189  37  0.104   0.124 N  0.510      SignalP-TM
CBV42836.1            0.115  62  0.127  39  0.205  33  0.111   0.119 N  0.570      SignalP-noTM
CBV42837.1            0.105  17  0.107  61  0.149  10  0.104   0.106 N  0.570      SignalP-noTM
CBV42838.1            0.230  32  0.133  32  0.206   2  0.096   0.119 N  0.510      SignalP-TM
CBV42839.1            0.113  35  0.107  43  0.177  34  0.093   0.101 N  0.570      SignalP-noTM
CBV42840.1            0.142  22  0.177  22  0.293   7  0.227   0.195 N  0.510      SignalP-TM
CBV42841.1            0.123  60  0.108  60  0.135  32  0.099   0.104 N  0.570      SignalP-noTM
CBV42842.1            0.301  44  0.142  44  0.159  16  0.099   0.126 N  0.510      SignalP-TM
CBV42843.1            0.415  23  0.584  23  0.952  19  0.817   0.693 Y  0.570      SignalP-noTM
CBV42844.1            0.109  53  0.100  67  0.109  66  0.084   0.093 N  0.570      SignalP-noTM
CBV42845.1            0.162  33  0.210  33  0.404  31  0.221   0.215 N  0.570      SignalP-noTM
CBV42846.1            0.124  25  0.126  11  0.267   4  0.169   0.146 N  0.570      SignalP-noTM
CBV42847.1            0.138  29  0.114  32  0.182   1  0.089   0.105 N  0.510      SignalP-TM
CBV42848.1            0.101  62  0.105  23  0.144   1  0.110   0.107 N  0.570      SignalP-noTM
CBV42849.1            0.104  21  0.099  42  0.131   1  0.092   0.096 N  0.570      SignalP-noTM
CBV42850.1            0.162  56  0.198  56  0.549  44  0.150   0.176 N  0.570      SignalP-noTM
CBV42851.1            0.145  37  0.162  37  0.346  24  0.184   0.173 N  0.570      SignalP-noTM
CBV42852.1            0.113  58  0.100  30  0.118  68  0.090   0.096 N  0.510      SignalP-TM
CBV42853.1            0.135  30  0.113  45  0.155  33  0.095   0.104 N  0.570      SignalP-noTM
CBV42854.1            0.103  34  0.104  44  0.152   3  0.097   0.101 N  0.570      SignalP-noTM
CBV42855.1            0.139  25  0.128  25  0.156  24  0.113   0.121 N  0.570      SignalP-noTM
CBV42856.1            0.154  31  0.132  31  0.219   2  0.123   0.128 N  0.570      SignalP-noTM
CBV42857.1            0.117  26  0.112  56  0.179  50  0.099   0.106 N  0.570      SignalP-noTM
CBV42858.1            0.257  66  0.214  56  0.601  50  0.194   0.205 N  0.570      SignalP-noTM
CBV42859.1            0.108  26  0.240  16  0.725   9  0.554   0.387 N  0.570      SignalP-noTM
CBV42860.1            0.102  56  0.123  12  0.192   3  0.155   0.138 N  0.570      SignalP-noTM
CBV42861.1            0.138  57  0.124  57  0.162  32  0.120   0.122 N  0.570      SignalP-noTM
CBV42862.1            0.110  47  0.104  47  0.114  45  0.083   0.094 N  0.570      SignalP-noTM
CBV42863.1            0.216  24  0.183  24  0.226   6  0.168   0.176 N  0.570      SignalP-noTM
CBV42864.1            0.118  22  0.138  22  0.215   5  0.169   0.153 N  0.570      SignalP-noTM
CBV42865.1            0.326  51  0.171  51  0.139  47  0.091   0.133 N  0.570      SignalP-noTM
CBV42866.1            0.108  68  0.110  14  0.139  10  0.122   0.116 N  0.570      SignalP-noTM
CBV42867.1            0.114  35  0.111  12  0.164  59  0.128   0.117 N  0.510      SignalP-TM
CBV42868.1            0.187  31  0.174  31  0.313  30  0.137   0.157 N  0.570      SignalP-noTM
CBV42869.1            0.853  25  0.848  25  0.918  17  0.836   0.842 Y  0.570      SignalP-noTM
CBV42870.1            0.148  19  0.176  19  0.285  18  0.218   0.191 N  0.510      SignalP-TM
CBV42871.1            0.109  20  0.115  33  0.154  32  0.115   0.115 N  0.510      SignalP-TM
CBV42872.1            0.128  27  0.186  11  0.433   6  0.365   0.252 N  0.510      SignalP-TM
CBV42873.1            0.145  21  0.130  21  0.223  15  0.107   0.119 N  0.570      SignalP-noTM
CBV42874.1            0.109  19  0.116  50  0.232  48  0.107   0.112 N  0.570      SignalP-noTM
CBV42875.1            0.177  33  0.127  33  0.156   4  0.095   0.112 N  0.570      SignalP-noTM
CBV42876.1            0.111  31  0.104  59  0.147  48  0.084   0.094 N  0.570      SignalP-noTM
CBV42877.1            0.122  51  0.116  51  0.157  47  0.094   0.106 N  0.570      SignalP-noTM
CBV42878.1            0.135  59  0.117  26  0.152  13  0.125   0.121 N  0.570      SignalP-noTM
CBV42879.1            0.109  57  0.101  53  0.136  43  0.077   0.092 N  0.510      SignalP-TM
CBV42880.1            0.139  44  0.135  44  0.275  42  0.109   0.123 N  0.570      SignalP-noTM
CBV42881.1            0.124  23  0.171  23  0.339   8  0.259   0.212 N  0.570      SignalP-noTM
CBV42882.1            0.163  49  0.125  49  0.169   1  0.086   0.111 N  0.510      SignalP-TM
CBV42883.1            0.749  22  0.665  22  0.778  14  0.624   0.646 Y  0.570      SignalP-noTM
CBV42884.1            0.119  36  0.113  14  0.151   4  0.129   0.121 N  0.570      SignalP-noTM
CBV42885.1            0.132  18  0.106  18  0.116  26  0.089   0.098 N  0.570      SignalP-noTM
CBV42886.1            0.120  21  0.121  21  0.183   1  0.116   0.119 N  0.570      SignalP-noTM
CBV42887.1            0.129  28  0.125  28  0.150  14  0.119   0.122 N  0.570      SignalP-noTM
CBV42888.1            0.109  70  0.232  13  0.602  10  0.541   0.377 N  0.570      SignalP-noTM
CBV42889.1            0.896  31  0.829  31  0.955  14  0.851   0.839 Y  0.570      SignalP-noTM
CBV42890.1            0.111  39  0.109  58  0.143   8  0.105   0.107 N  0.570      SignalP-noTM
CBV42891.1            0.122  49  0.130  15  0.211   4  0.172   0.146 N  0.510      SignalP-TM
CBV42892.1            0.117  40  0.129  40  0.215  35  0.121   0.126 N  0.510      SignalP-TM
CBV42893.1            0.149  56  0.098  40  0.163   1  0.077   0.090 N  0.510      SignalP-TM
CBV42894.1            0.104  26  0.102  60  0.111  52  0.087   0.095 N  0.570      SignalP-noTM
CBV42895.1            0.110  51  0.110  11  0.171   2  0.116   0.113 N  0.570      SignalP-noTM
CBV42896.1            0.100  64  0.102  23  0.119  13  0.096   0.099 N  0.570      SignalP-noTM
CBV42897.1            0.104  54  0.136  12  0.256   3  0.180   0.157 N  0.570      SignalP-noTM
CBV42898.1            0.106  32  0.122  12  0.195   6  0.154   0.137 N  0.570      SignalP-noTM
CBV42899.1            0.147  26  0.159  26  0.347   1  0.179   0.167 N  0.510      SignalP-TM
CBV42900.1            0.105  19  0.106  24  0.130  13  0.103   0.105 N  0.570      SignalP-noTM
CBV42901.1            0.179  33  0.127  22  0.135  20  0.097   0.113 N  0.570      SignalP-noTM
CBV42902.1            0.165  34  0.149  34  0.244  32  0.134   0.142 N  0.570      SignalP-noTM
CBV42903.1            0.103  19  0.129  13  0.219   7  0.170   0.148 N  0.570      SignalP-noTM
CBV42904.1            0.123  18  0.113  33  0.128  27  0.099   0.106 N  0.570      SignalP-noTM
CBV42905.1            0.139  31  0.110  31  0.167   1  0.079   0.099 N  0.510      SignalP-TM
CBV42906.1            0.123  31  0.129  11  0.248   1  0.156   0.142 N  0.570      SignalP-noTM
CBV42907.1            0.291  27  0.426  27  0.836  13  0.693   0.551 N  0.570      SignalP-noTM
CBV42908.1            0.115  20  0.105  70  0.166   2  0.090   0.098 N  0.570      SignalP-noTM
CBV42909.1            0.795  25  0.795  25  0.912  22  0.750   0.774 Y  0.570      SignalP-noTM
CBV42910.1            0.788  27  0.863  27  0.989  20  0.954   0.906 Y  0.570      SignalP-noTM
CBV42911.1            0.705  32  0.769  32  0.919  16  0.824   0.795 Y  0.570      SignalP-noTM
CBV42912.1            0.105  68  0.101  36  0.123  35  0.084   0.093 N  0.570      SignalP-noTM
CBV42913.1            0.123  47  0.104  47  0.124   6  0.091   0.098 N  0.570      SignalP-noTM
CBV42914.1            0.107  34  0.111  34  0.158   2  0.107   0.109 N  0.570      SignalP-noTM
CBV42915.1            0.144  48  0.118  48  0.155   1  0.104   0.111 N  0.570      SignalP-noTM
CBV42916.1            0.104  29  0.107  45  0.148  41  0.108   0.108 N  0.570      SignalP-noTM
CBV42917.1            0.181  24  0.140  24  0.167  21  0.097   0.120 N  0.570      SignalP-noTM
CBV42918.1            0.100  29  0.156  11  0.348   2  0.233   0.192 N  0.570      SignalP-noTM
CBV42919.1            0.110  47  0.132  11  0.260   1  0.164   0.147 N  0.570      SignalP-noTM
CBV42920.1            0.886  24  0.912  24  0.976  17  0.921   0.917 Y  0.570      SignalP-noTM
CBV42921.1            0.209  32  0.249  32  0.495   1  0.297   0.267 N  0.510      SignalP-TM
CBV42922.1            0.139  39  0.111  11  0.145   2  0.127   0.117 N  0.510      SignalP-TM
CBV42923.1            0.108  35  0.101  54  0.118  48  0.070   0.089 N  0.510      SignalP-TM
CBV42924.1            0.862  27  0.871  27  0.943  16  0.879   0.875 Y  0.570      SignalP-noTM
CBV42925.1            0.501  26  0.658  26  0.919  21  0.867   0.756 Y  0.570      SignalP-noTM
CBV42926.1            0.121  38  0.100  48  0.100   6  0.074   0.088 N  0.570      SignalP-noTM
CBV42927.1            0.108  61  0.117  17  0.163   5  0.137   0.126 N  0.570      SignalP-noTM
CBV42928.1            0.200  37  0.160  37  0.285  24  0.112   0.138 N  0.570      SignalP-noTM
CBV42929.1            0.133  58  0.130  11  0.223   1  0.157   0.143 N  0.570      SignalP-noTM
CBV42930.1            0.125  46  0.136  43  0.267  32  0.145   0.141 N  0.570      SignalP-noTM
CBV42931.1            0.128  20  0.149  20  0.275   9  0.170   0.159 N  0.570      SignalP-noTM
CBV42932.1            0.105  33  0.117  11  0.214   1  0.125   0.121 N  0.570      SignalP-noTM
CBV42933.1            0.127  51  0.096  51  0.095  57  0.073   0.085 N  0.570      SignalP-noTM
CBV42934.1            0.126  36  0.112  36  0.132  13  0.103   0.108 N  0.570      SignalP-noTM
CBV42935.1            0.156  32  0.146  32  0.179  31  0.137   0.142 N  0.570      SignalP-noTM
CBV42936.1            0.117  39  0.112  39  0.136  37  0.096   0.104 N  0.570      SignalP-noTM
CBV42937.1            0.115  26  0.109  50  0.175   7  0.107   0.108 N  0.570      SignalP-noTM
CBV42938.1            0.103  43  0.104  32  0.141  28  0.096   0.100 N  0.570      SignalP-noTM
CBV42939.1            0.328  25  0.463  25  0.780  18  0.629   0.524 Y  0.510      SignalP-TM
CBV42940.1            0.828  24  0.861  24  0.967  20  0.902   0.880 Y  0.570      SignalP-noTM
CBV42941.1            0.245  56  0.184  56  0.254  54  0.127   0.163 N  0.510      SignalP-TM
CBV42942.1            0.194  28  0.119  28  0.185  49  0.066   0.094 N  0.570      SignalP-noTM
CBV42943.1            0.108  25  0.184  11  0.492   1  0.321   0.248 N  0.570      SignalP-noTM
CBV42944.1            0.105  24  0.107  22  0.142  11  0.101   0.104 N  0.570      SignalP-noTM
CBV42945.1            0.319  41  0.283  41  0.359  37  0.175   0.233 N  0.570      SignalP-noTM
CBV42946.1            0.102  43  0.105  32  0.132  24  0.085   0.095 N  0.570      SignalP-noTM
CBV42947.1            0.134  35  0.137  20  0.220   9  0.163   0.149 N  0.570      SignalP-noTM
CBV42948.1            0.106  68  0.126  11  0.208   1  0.151   0.138 N  0.570      SignalP-noTM
CBV42949.1            0.310  23  0.198  23  0.170   1  0.128   0.165 N  0.570      SignalP-noTM
CBV42950.1            0.146  29  0.172  29  0.537  27  0.187   0.179 N  0.570      SignalP-noTM
CBV42951.1            0.127  23  0.119  11  0.195   1  0.141   0.129 N  0.570      SignalP-noTM
CBV42952.1            0.108  40  0.105  68  0.151   7  0.091   0.098 N  0.570      SignalP-noTM
CBV42953.1            0.104  29  0.115  45  0.151  35  0.096   0.106 N  0.570      SignalP-noTM
CBV42954.1            0.115  31  0.108  62  0.142  50  0.088   0.099 N  0.570      SignalP-noTM
CBV42955.1            0.158  24  0.126  24  0.124  11  0.095   0.111 N  0.570      SignalP-noTM
CBV42956.1            0.217  22  0.419  22  0.948   2  0.855   0.624 Y  0.570      SignalP-noTM
CBV42957.1            0.120  25  0.119  25  0.186  22  0.091   0.109 N  0.510      SignalP-TM
CBV42958.1            0.135  20  0.121  20  0.142  18  0.113   0.117 N  0.570      SignalP-noTM
CBV42959.1            0.117  51  0.105  29  0.135  25  0.106   0.105 N  0.510      SignalP-TM
CBV42960.1            0.875  26  0.903  26  0.972  16  0.923   0.912 Y  0.570      SignalP-noTM
CBV42961.1            0.532  61  0.190  61  0.380   5  0.126   0.166 N  0.510      SignalP-TM
CBV42962.1            0.129  25  0.148  11  0.339   1  0.200   0.173 N  0.570      SignalP-noTM
CBV42963.1            0.119  61  0.115  18  0.185  12  0.126   0.120 N  0.570      SignalP-noTM
CBV42964.1            0.273  22  0.261  22  0.483  19  0.258   0.259 N  0.570      SignalP-noTM
CBV42965.1            0.127  53  0.104  27  0.119  25  0.086   0.096 N  0.570      SignalP-noTM
CBV42966.1            0.351  27  0.234  27  0.385  24  0.193   0.214 N  0.570      SignalP-noTM
CBV42967.1            0.133  23  0.097  23  0.149   1  0.076   0.089 N  0.510      SignalP-TM
CBV42968.1            0.115  32  0.100  63  0.110  52  0.085   0.093 N  0.570      SignalP-noTM
CBV42969.1            0.135  18  0.161  18  0.376   1  0.218   0.182 N  0.510      SignalP-TM
CBV42970.1            0.185  33  0.170  33  0.392   1  0.193   0.181 N  0.570      SignalP-noTM
CBV42971.1            0.164  32  0.218  32  0.571   1  0.291   0.245 N  0.510      SignalP-TM
CBV42972.1            0.119  48  0.111  16  0.144  25  0.115   0.113 N  0.570      SignalP-noTM
CBV42973.1            0.112  46  0.105  66  0.146   6  0.092   0.099 N  0.570      SignalP-noTM
CBV42974.1            0.132  64  0.109  64  0.144  10  0.097   0.103 N  0.570      SignalP-noTM
CBV42975.1            0.110  49  0.111  49  0.169  48  0.100   0.106 N  0.570      SignalP-noTM
CBV42976.1            0.132  39  0.144  12  0.289   6  0.223   0.173 N  0.510      SignalP-TM
CBV42977.1            0.160  25  0.134  25  0.164   5  0.123   0.130 N  0.510      SignalP-TM
CBV42978.1            0.695  32  0.583  32  0.934  11  0.716   0.646 Y  0.570      SignalP-noTM
CBV42979.1            0.131  19  0.103  67  0.107  70  0.083   0.094 N  0.570      SignalP-noTM
CBV42980.1            0.228  49  0.183  11  0.442   2  0.340   0.241 N  0.510      SignalP-TM
CBV42981.1            0.116  36  0.098  36  0.102  40  0.076   0.088 N  0.570      SignalP-noTM
CBV42982.1            0.304  23  0.182  23  0.152  20  0.101   0.144 N  0.570      SignalP-noTM
CBV42983.1            0.112  50  0.114  11  0.166   2  0.136   0.122 N  0.510      SignalP-TM
CBV42984.1            0.552  29  0.337  29  0.656   3  0.328   0.333 N  0.570      SignalP-noTM
CBV42985.1            0.107  42  0.108  18  0.132  11  0.110   0.109 N  0.570      SignalP-noTM
CBV42986.1            0.122  58  0.107  36  0.181   1  0.095   0.102 N  0.570      SignalP-noTM
CBV42987.1            0.120  30  0.098  30  0.121   1  0.083   0.091 N  0.570      SignalP-noTM
CBV42988.1            0.146  10  0.117  53  0.121  42  0.097   0.108 N  0.570      SignalP-noTM
CBV42989.1            0.116  20  0.109  20  0.142   1  0.107   0.108 N  0.570      SignalP-noTM
CBV42990.1            0.126  22  0.169  17  0.295  12  0.238   0.195 N  0.510      SignalP-TM
CBV42991.1            0.144  22  0.148  22  0.223  20  0.141   0.145 N  0.510      SignalP-TM
CBV42992.1            0.156  31  0.130  31  0.197   1  0.122   0.126 N  0.570      SignalP-noTM
CBV42993.1            0.149  32  0.123  32  0.111  23  0.092   0.108 N  0.570      SignalP-noTM
CBV42994.1            0.152  20  0.135  20  0.154  18  0.113   0.125 N  0.570      SignalP-noTM
CBV42995.1            0.173  62  0.137  62  0.123  34  0.094   0.116 N  0.570      SignalP-noTM
CBV42996.1            0.116  18  0.109  54  0.150   1  0.110   0.109 N  0.570      SignalP-noTM
CBV42997.1            0.110  18  0.109  18  0.136  20  0.107   0.108 N  0.570      SignalP-noTM
CBV42998.1            0.144  62  0.152  11  0.310   1  0.227   0.187 N  0.570      SignalP-noTM
CBV42999.1            0.161  47  0.115  70  0.187  69  0.078   0.101 N  0.510      SignalP-TM
CBV43000.1            0.192  52  0.139  11  0.267   2  0.202   0.162 N  0.510      SignalP-TM
CBV43001.1            0.108  51  0.102  31  0.124  23  0.089   0.096 N  0.570      SignalP-noTM
CBV43002.1            0.277  22  0.330  22  0.492  19  0.395   0.361 N  0.570      SignalP-noTM
CBV43003.1            0.189  31  0.150  31  0.268  29  0.141   0.146 N  0.570      SignalP-noTM
CBV43004.1            0.219  23  0.363  23  0.880   1  0.622   0.485 N  0.570      SignalP-noTM
CBV43005.1            0.138  55  0.121  55  0.203  53  0.089   0.106 N  0.570      SignalP-noTM
CBV43006.1            0.134  31  0.150  31  0.280  30  0.135   0.143 N  0.570      SignalP-noTM
CBV43007.1            0.118  59  0.103  59  0.113  26  0.091   0.098 N  0.570      SignalP-noTM
CBV43008.1            0.108  42  0.100  47  0.126   2  0.084   0.092 N  0.570      SignalP-noTM
CBV43009.1            0.115  25  0.104  42  0.160   1  0.069   0.091 N  0.510      SignalP-TM
CBV43010.1            0.155  34  0.175  11  0.359   4  0.326   0.231 N  0.510      SignalP-TM
CBV43011.1            0.249  35  0.403  24  0.900   6  0.813   0.595 Y  0.570      SignalP-noTM
CBV43012.1            0.808  34  0.836  34  0.921  28  0.821   0.829 Y  0.570      SignalP-noTM
CBV43013.1            0.114  45  0.100  25  0.133  36  0.094   0.097 N  0.570      SignalP-noTM
CBV43014.1            0.112  30  0.103  57  0.112  45  0.088   0.096 N  0.570      SignalP-noTM
CBV43015.1            0.121  34  0.105  52  0.120  50  0.090   0.098 N  0.570      SignalP-noTM
CBV43016.1            0.114  42  0.127  42  0.202  41  0.107   0.118 N  0.570      SignalP-noTM
CBV43017.1            0.132  42  0.137  42  0.248  38  0.141   0.139 N  0.570      SignalP-noTM
CBV43018.1            0.165  42  0.157  42  0.253  38  0.106   0.133 N  0.570      SignalP-noTM
CBV43019.1            0.114  31  0.169  11  0.358   2  0.281   0.221 N  0.570      SignalP-noTM
CBV43020.1            0.152  22  0.156  22  0.237  35  0.134   0.146 N  0.570      SignalP-noTM
CBV43021.1            0.157  33  0.134  33  0.211  24  0.095   0.116 N  0.570      SignalP-noTM
CBV43022.1            0.167  67  0.120  67  0.146   9  0.101   0.111 N  0.570      SignalP-noTM
CBV43023.1            0.116  54  0.112  11  0.195   1  0.118   0.115 N  0.570      SignalP-noTM
CBV43024.1            0.205  28  0.184  28  0.291   5  0.198   0.189 N  0.510      SignalP-TM
CBV43025.1            0.144  45  0.155  45  0.421  39  0.111   0.134 N  0.570      SignalP-noTM
CBV43026.1            0.145  19  0.118  19  0.138  33  0.092   0.106 N  0.570      SignalP-noTM
CBV43027.1            0.134  49  0.108  29  0.139  23  0.106   0.107 N  0.510      SignalP-TM
CBV43028.1            0.127  36  0.158  36  0.243  27  0.173   0.165 N  0.570      SignalP-noTM
CBV43029.1            0.292  29  0.450  29  0.899  21  0.714   0.574 Y  0.570      SignalP-noTM
CBV43030.1            0.110   9  0.128  24  0.243  13  0.145   0.135 N  0.510      SignalP-TM
CBV43031.1            0.114  18  0.114  11  0.232   2  0.123   0.118 N  0.570      SignalP-noTM
CBV43032.1            0.140  55  0.126  55  0.154   2  0.102   0.115 N  0.570      SignalP-noTM
CBV43033.1            0.106  68  0.101  45  0.121  20  0.090   0.096 N  0.570      SignalP-noTM
CBV43034.1            0.115  18  0.105  26  0.132  20  0.096   0.101 N  0.510      SignalP-TM
CBV43035.1            0.105  51  0.099  31  0.114  29  0.081   0.092 N  0.510      SignalP-TM
CBV43036.1            0.118  57  0.099  46  0.111  67  0.070   0.088 N  0.510      SignalP-TM
CBV43037.1            0.123  48  0.110  58  0.150  47  0.070   0.095 N  0.510      SignalP-TM
CBV43038.1            0.116  35  0.100  15  0.121  12  0.098   0.099 N  0.510      SignalP-TM
CBV43039.1            0.245  29  0.351  29  0.693  22  0.454   0.389 N  0.510      SignalP-TM
CBV43040.1            0.131  28  0.185  28  0.420  24  0.267   0.224 N  0.570      SignalP-noTM
CBV43041.1            0.215  31  0.168  31  0.199  44  0.113   0.147 N  0.510      SignalP-TM
CBV43042.1            0.236  27  0.174  27  0.385   2  0.183   0.177 N  0.510      SignalP-TM
CBV43043.1            0.120  22  0.149  11  0.376   1  0.202   0.174 N  0.570      SignalP-noTM
CBV43044.1            0.126  53  0.140  53  0.280  51  0.098   0.120 N  0.570      SignalP-noTM
CBV43045.1            0.205  70  0.242  20  0.491  16  0.323   0.280 N  0.570      SignalP-noTM
CBV43046.1            0.104  27  0.108  53  0.135  46  0.089   0.099 N  0.570      SignalP-noTM
CBV43047.1            0.142  23  0.120  43  0.143  41  0.090   0.106 N  0.570      SignalP-noTM
CBV43048.1            0.174  58  0.159  11  0.374   1  0.233   0.194 N  0.570      SignalP-noTM
CBV43049.1            0.361  25  0.180  25  0.125  45  0.085   0.135 N  0.570      SignalP-noTM
CBV43050.1            0.105  31  0.100  14  0.118   9  0.101   0.101 N  0.570      SignalP-noTM
CBV43051.1            0.122  28  0.158  12  0.360   2  0.250   0.201 N  0.570      SignalP-noTM
CBV43052.1            0.142  39  0.182  14  0.445  12  0.338   0.255 N  0.570      SignalP-noTM
CBV43053.1            0.148  43  0.110  43  0.129   5  0.082   0.097 N  0.570      SignalP-noTM
CBV43054.1            0.110  31  0.101  22  0.112  16  0.096   0.099 N  0.570      SignalP-noTM
CBV43055.1            0.325  30  0.384  30  0.672  27  0.361   0.376 N  0.510      SignalP-TM
CBV43056.1            0.126  35  0.117  11  0.172   2  0.143   0.129 N  0.570      SignalP-noTM
CBV43057.1            0.122  22  0.123  22  0.186  12  0.133   0.128 N  0.570      SignalP-noTM
CBV43058.1            0.150  38  0.120  38  0.127  37  0.094   0.108 N  0.570      SignalP-noTM
CBV43059.1            0.121  25  0.104  38  0.126  37  0.085   0.095 N  0.570      SignalP-noTM
CBV43060.1            0.117  39  0.122  18  0.224  12  0.146   0.133 N  0.570      SignalP-noTM
CBV43061.1            0.139  27  0.101  60  0.110  40  0.079   0.090 N  0.570      SignalP-noTM
CBV43062.1            0.221  40  0.199  40  0.287  33  0.129   0.166 N  0.570      SignalP-noTM
CBV43063.1            0.114  60  0.104  11  0.194   2  0.097   0.101 N  0.570      SignalP-noTM
CBV43064.1            0.123  20  0.134  11  0.236   5  0.189   0.160 N  0.570      SignalP-noTM
CBV43065.1            0.187  13  0.109  13  0.109  24  0.063   0.087 N  0.570      SignalP-noTM
CBV43066.1            0.167  27  0.142  27  0.225   7  0.141   0.141 N  0.570      SignalP-noTM
CBV43067.1            0.259  36  0.211  36  0.447   9  0.218   0.213 N  0.510      SignalP-TM
CBV43068.1            0.178  14  0.270  14  0.612  13  0.412   0.337 N  0.570      SignalP-noTM
CBV43069.1            0.121  61  0.101  61  0.137  17  0.082   0.092 N  0.570      SignalP-noTM
CBV43070.1            0.186  42  0.257  11  0.739  11  0.661   0.447 N  0.570      SignalP-noTM
CBV43071.1            0.233  31  0.255  31  0.673  24  0.223   0.240 N  0.570      SignalP-noTM
CBV43072.1            0.289  46  0.185  46  0.196   1  0.104   0.155 N  0.510      SignalP-TM
CBV43073.1            0.168  24  0.191  24  0.348   1  0.227   0.208 N  0.570      SignalP-noTM
CBV43074.1            0.129  26  0.115  26  0.124  22  0.103   0.109 N  0.570      SignalP-noTM
CBV43075.1            0.143  35  0.161  29  0.328  18  0.203   0.176 N  0.510      SignalP-TM
CBV43076.1            0.265  38  0.248  24  0.755  21  0.447   0.341 N  0.570      SignalP-noTM
CBV43077.1            0.137  41  0.128  41  0.195  40  0.106   0.118 N  0.570      SignalP-noTM
CBV43078.1            0.103  21  0.106  21  0.135  14  0.092   0.099 N  0.570      SignalP-noTM
CBV43079.1            0.269  25  0.236  25  0.405   1  0.246   0.241 N  0.570      SignalP-noTM
CBV43080.1            0.106  48  0.134  11  0.271   1  0.166   0.149 N  0.570      SignalP-noTM
CBV43081.1            0.137  31  0.224  31  0.487   6  0.379   0.281 N  0.510      SignalP-TM
CBV43082.1            0.112  68  0.106  29  0.142  24  0.098   0.102 N  0.570      SignalP-noTM
CBV43083.1            0.130  22  0.108  36  0.130  29  0.096   0.103 N  0.570      SignalP-noTM
CBV43084.1            0.140  47  0.119  47  0.138  21  0.100   0.110 N  0.570      SignalP-noTM
CBV43085.1            0.298  29  0.203  29  0.256   1  0.138   0.173 N  0.570      SignalP-noTM
CBV43086.1            0.110  25  0.109  56  0.151  45  0.091   0.100 N  0.570      SignalP-noTM
CBV43087.1            0.124  52  0.129  11  0.234  50  0.167   0.147 N  0.570      SignalP-noTM
CBV43088.1            0.117  31  0.159  11  0.427   1  0.227   0.191 N  0.570      SignalP-noTM
CBV43089.1            0.124  37  0.104  37  0.162   1  0.079   0.092 N  0.570      SignalP-noTM
CBV43090.1            0.182  35  0.158  35  0.191   1  0.137   0.150 N  0.510      SignalP-TM
CBV43091.1            0.125  20  0.176  11  0.388   2  0.323   0.231 N  0.510      SignalP-TM
CBV43092.1            0.121  36  0.178  36  0.401  28  0.194   0.185 N  0.570      SignalP-noTM
CBV43093.1            0.883  31  0.842  31  0.913  30  0.672   0.762 Y  0.570      SignalP-noTM
CBV43094.1            0.813  28  0.875  28  0.971  19  0.929   0.900 Y  0.570      SignalP-noTM
CBV43095.1            0.125  46  0.157  23  0.296   2  0.231   0.184 N  0.510      SignalP-TM
CBV43096.1            0.115  53  0.127  53  0.179  44  0.108   0.118 N  0.570      SignalP-noTM
CBV43097.1            0.179  23  0.194  23  0.540   1  0.241   0.216 N  0.570      SignalP-noTM
CBV43098.1            0.105  63  0.102  63  0.119  32  0.090   0.096 N  0.570      SignalP-noTM
CBV43099.1            0.102  24  0.122  11  0.205   1  0.144   0.133 N  0.570      SignalP-noTM
CBV43100.1            0.105  52  0.155  52  0.317  45  0.137   0.148 N  0.510      SignalP-TM
CBV43101.1            0.117  54  0.163  54  0.294  50  0.145   0.157 N  0.510      SignalP-TM
CBV43102.1            0.150  32  0.183  32  0.333  30  0.182   0.183 N  0.510      SignalP-TM
CBV43103.1            0.521  35  0.684  35  0.965  24  0.852   0.763 Y  0.570      SignalP-noTM
CBV43104.1            0.131  19  0.131  11  0.215   1  0.174   0.151 N  0.570      SignalP-noTM
CBV43105.1            0.109  22  0.114  23  0.151  21  0.113   0.113 N  0.570      SignalP-noTM
CBV43106.1            0.142  40  0.137  40  0.188   1  0.116   0.129 N  0.510      SignalP-TM
CBV43107.1            0.244  23  0.171  23  0.154  17  0.099   0.144 N  0.510      SignalP-TM
CBV43108.1            0.187  33  0.200  33  0.363  26  0.145   0.180 N  0.510      SignalP-TM
CBV43109.1            0.277  49  0.173  49  0.191   4  0.111   0.150 N  0.510      SignalP-TM
CBV43110.1            0.139  35  0.164  35  0.319   6  0.208   0.180 N  0.510      SignalP-TM
CBV43111.1            0.138  35  0.221  35  0.600  15  0.374   0.293 N  0.570      SignalP-noTM
CBV43112.1            0.164  47  0.155  18  0.302  14  0.172   0.162 N  0.510      SignalP-TM
CBV43113.1            0.137  31  0.201  38  0.461  35  0.224   0.210 N  0.510      SignalP-TM
CBV43114.1            0.115  24  0.138  11  0.278   1  0.179   0.157 N  0.570      SignalP-noTM
CBV43115.1            0.117  25  0.141  11  0.265   2  0.206   0.172 N  0.570      SignalP-noTM
CBV43116.1            0.110   8  0.124  40  0.192  38  0.111   0.118 N  0.570      SignalP-noTM
CBV43117.1            0.152  33  0.160  26  0.338  24  0.159   0.159 N  0.570      SignalP-noTM
CBV43118.1            0.148  27  0.122  27  0.164  29  0.110   0.116 N  0.570      SignalP-noTM
CBV43119.1            0.102  64  0.104  34  0.154   1  0.097   0.101 N  0.570      SignalP-noTM
CBV43120.1            0.174  58  0.123  58  0.146   3  0.088   0.106 N  0.570      SignalP-noTM
CBV43121.1            0.111  28  0.135  11  0.222   1  0.185   0.158 N  0.570      SignalP-noTM
CBV43122.1            0.119  49  0.123  30  0.165  27  0.111   0.117 N  0.570      SignalP-noTM
CBV43123.1            0.135  32  0.122  32  0.189  26  0.083   0.104 N  0.570      SignalP-noTM
CBV43124.1            0.113  25  0.101  11  0.167   1  0.097   0.099 N  0.570      SignalP-noTM
CBV43125.1            0.136  23  0.169  11  0.358   2  0.279   0.221 N  0.570      SignalP-noTM
CBV43126.1            0.163  31  0.149  11  0.279   7  0.234   0.180 N  0.510      SignalP-TM
CBV43127.1            0.733  24  0.739  24  0.907   7  0.812   0.773 Y  0.570      SignalP-noTM
CBV43128.1            0.551  46  0.549  46  0.811  40  0.460   0.507 N  0.570      SignalP-noTM
CBV43129.1            0.148  32  0.136  37  0.235  31  0.095   0.117 N  0.570      SignalP-noTM
CBV43130.1            0.123  34  0.145  41  0.253   2  0.149   0.147 N  0.510      SignalP-TM
CBV43131.1            0.156  65  0.130  65  0.235   1  0.092   0.116 N  0.510      SignalP-TM
CBV43132.1            0.118  41  0.136  41  0.228  38  0.138   0.137 N  0.570      SignalP-noTM
CBV43133.1            0.112  41  0.105  26  0.132   8  0.103   0.104 N  0.570      SignalP-noTM
CBV43134.1            0.105  26  0.169  11  0.420   1  0.284   0.223 N  0.570      SignalP-noTM
CBV43135.1            0.101  49  0.107  19  0.137  12  0.116   0.112 N  0.570      SignalP-noTM
CBV43136.1            0.204  21  0.194  21  0.308   1  0.181   0.188 N  0.570      SignalP-noTM
CBV43137.1            0.476  24  0.221  24  0.458   1  0.185   0.208 N  0.510      SignalP-TM
CBV43138.1            0.118  67  0.104  48  0.120  34  0.096   0.100 N  0.570      SignalP-noTM
CBV43139.1            0.126  49  0.130  11  0.232   1  0.169   0.145 N  0.510      SignalP-TM
CBV43140.1            0.106  36  0.153  52  0.287  47  0.133   0.144 N  0.570      SignalP-noTM
CBV43141.1            0.103  43  0.099  68  0.104  51  0.082   0.091 N  0.570      SignalP-noTM
CBV43142.1            0.329  32  0.191  32  0.251   5  0.140   0.172 N  0.510      SignalP-TM
CBV43143.1            0.150  63  0.112  37  0.160  33  0.085   0.102 N  0.510      SignalP-TM
CBV43144.1            0.109  57  0.100  57  0.113   2  0.088   0.095 N  0.570      SignalP-noTM
CBV43145.1            0.193  36  0.144  36  0.185  35  0.111   0.132 N  0.510      SignalP-TM
CBV43146.1            0.115  24  0.193  11  0.470   1  0.373   0.259 N  0.510      SignalP-TM
CBV43147.1            0.101  40  0.099  64  0.112   5  0.086   0.093 N  0.570      SignalP-noTM
CBV43148.1            0.156  27  0.142  27  0.232   3  0.145   0.143 N  0.570      SignalP-noTM
CBV43149.1            0.129  32  0.104  35  0.124  29  0.087   0.098 N  0.510      SignalP-TM
CBV43150.1            0.345  36  0.424  36  0.686  31  0.437   0.429 N  0.510      SignalP-TM
CBV43151.1            0.191  37  0.203  37  0.326  26  0.185   0.197 N  0.510      SignalP-TM
CBV43152.1            0.149  37  0.227  22  0.536  19  0.365   0.292 N  0.570      SignalP-noTM
CBV43153.1            0.212  41  0.226  41  0.559  18  0.317   0.269 N  0.570      SignalP-noTM
CBV43154.1            0.181  34  0.201  34  0.394  30  0.181   0.192 N  0.570      SignalP-noTM
CBV43155.1            0.111  48  0.134  11  0.227   2  0.178   0.150 N  0.510      SignalP-TM
CBV43156.1            0.106  36  0.120  11  0.270   1  0.131   0.124 N  0.510      SignalP-TM
CBV43157.1            0.105  34  0.176  11  0.404   1  0.313   0.227 N  0.510      SignalP-TM
CBV43158.1            0.118  41  0.119  18  0.144  10  0.120   0.119 N  0.510      SignalP-TM
CBV43159.1            0.112  52  0.152  11  0.262   3  0.238   0.192 N  0.570      SignalP-noTM
CBV43160.1            0.101  37  0.101  70  0.113  46  0.088   0.095 N  0.570      SignalP-noTM
CBV43161.1            0.175  24  0.195  24  0.322  22  0.213   0.203 N  0.570      SignalP-noTM
CBV43162.1            0.854  24  0.796  24  0.878   1  0.794   0.795 Y  0.570      SignalP-noTM
CBV43163.1            0.401  60  0.328  60  0.603  49  0.180   0.259 N  0.570      SignalP-noTM
CBV43164.1            0.140  43  0.156  18  0.322  14  0.234   0.193 N  0.570      SignalP-noTM
CBV43165.1            0.297  32  0.238  32  0.284  31  0.188   0.219 N  0.510      SignalP-TM
CBV43166.1            0.622  28  0.570  28  0.761   3  0.612   0.590 Y  0.570      SignalP-noTM
CBV43167.1            0.248  41  0.117  41  0.177  10  0.076   0.102 N  0.510      SignalP-TM
CBV43168.1            0.152  23  0.141  23  0.177  12  0.118   0.132 N  0.510      SignalP-TM
CBV43169.1            0.165  51  0.171  30  0.442  29  0.247   0.207 N  0.570      SignalP-noTM
CBV43170.1            0.160  19  0.188  25  0.397  21  0.197   0.191 N  0.510      SignalP-TM
CBV43171.1            0.132  53  0.208  24  0.509   1  0.382   0.289 N  0.570      SignalP-noTM
CBV43172.1            0.117  45  0.110  45  0.125  43  0.091   0.101 N  0.570      SignalP-noTM
CBV43173.1            0.142  33  0.186  11  0.439   6  0.366   0.271 N  0.570      SignalP-noTM
CBV43174.1            0.170  16  0.133  16  0.190   1  0.113   0.126 N  0.510      SignalP-TM
CBV43175.1            0.702  24  0.744  24  0.967  17  0.853   0.795 Y  0.570      SignalP-noTM
CBV43176.1            0.128  19  0.111  19  0.155   2  0.105   0.108 N  0.570      SignalP-noTM
CBV43177.1            0.355  29  0.224  29  0.249   3  0.150   0.189 N  0.570      SignalP-noTM
CBV43178.1            0.148  29  0.222  14  0.590  10  0.483   0.345 N  0.570      SignalP-noTM
CBV43179.1            0.160  39  0.114  39  0.121  58  0.073   0.095 N  0.570      SignalP-noTM
CBV43180.1            0.109  65  0.115  39  0.165  40  0.115   0.115 N  0.570      SignalP-noTM
CBV43181.1            0.125  51  0.115  51  0.128  50  0.093   0.104 N  0.570      SignalP-noTM
CBV43182.1            0.108  33  0.106  57  0.119  47  0.095   0.101 N  0.570      SignalP-noTM
CBV43183.1            0.126  18  0.113  48  0.149  46  0.100   0.107 N  0.570      SignalP-noTM
CBV43184.1            0.117  51  0.093  70  0.099  60  0.061   0.081 N  0.510      SignalP-TM
CBV43185.1            0.684  30  0.707  30  0.898  14  0.795   0.748 Y  0.570      SignalP-noTM
CBV43186.1            0.120  26  0.135  14  0.217   2  0.175   0.154 N  0.570      SignalP-noTM
CBV43187.1            0.176  45  0.134  45  0.179   3  0.097   0.116 N  0.570      SignalP-noTM
CBV43188.1            0.742  24  0.739  24  0.886  21  0.706   0.724 Y  0.570      SignalP-noTM
CBV43189.1            0.114  25  0.139  18  0.226  12  0.186   0.161 N  0.570      SignalP-noTM
CBV43190.1            0.108  22  0.102  46  0.111  35  0.093   0.098 N  0.570      SignalP-noTM
CBV43191.1            0.553  25  0.672  25  0.933  21  0.842   0.752 Y  0.570      SignalP-noTM
CBV43192.1            0.180  23  0.130  23  0.202  59  0.106   0.121 N  0.510      SignalP-TM
CBV43193.1            0.128  28  0.137  11  0.303   2  0.174   0.154 N  0.570      SignalP-noTM
CBV43194.1            0.116  18  0.178  18  0.375  17  0.251   0.212 N  0.570      SignalP-noTM
CBV43195.1            0.112  33  0.106  33  0.121  61  0.077   0.092 N  0.570      SignalP-noTM
CBV43196.1            0.128  56  0.110  56  0.136  50  0.096   0.103 N  0.570      SignalP-noTM
CBV43197.1            0.857  40  0.901  40  0.984  33  0.794   0.851 Y  0.570      SignalP-noTM
CBV43198.1            0.386  27  0.497  27  0.720  23  0.565   0.522 Y  0.510      SignalP-TM
CBV43199.1            0.107  32  0.121  11  0.177   1  0.148   0.134 N  0.570      SignalP-noTM
CBV43200.1            0.841  40  0.821  40  0.929  27  0.747   0.786 Y  0.570      SignalP-noTM
CBV43201.1            0.456  29  0.459  29  0.674  28  0.388   0.433 N  0.510      SignalP-TM
CBV43202.1            0.119  33  0.102  11  0.139   4  0.113   0.106 N  0.510      SignalP-TM
CBV43203.1            0.185  35  0.298  35  0.694  31  0.309   0.302 N  0.510      SignalP-TM
CBV43204.1            0.689  30  0.356  30  0.293   9  0.207   0.301 N  0.510      SignalP-TM
CBV43205.1            0.141  35  0.200  11  0.569   1  0.371   0.281 N  0.570      SignalP-noTM
CBV43206.1            0.792  25  0.810  25  0.938  10  0.871   0.839 Y  0.570      SignalP-noTM
CBV43207.1            0.121  33  0.117  11  0.169   2  0.134   0.125 N  0.570      SignalP-noTM
CBV43208.1            0.134  39  0.128  39  0.144  41  0.103   0.117 N  0.570      SignalP-noTM
CBV43209.1            0.111  41  0.116  11  0.210   2  0.135   0.123 N  0.510      SignalP-TM
CBV43210.1            0.507  28  0.697  28  0.981  20  0.937   0.810 Y  0.570      SignalP-noTM
CBV43211.1            0.307  45  0.243  29  0.450  24  0.322   0.272 N  0.510      SignalP-TM
CBV43212.1            0.522  29  0.645  29  0.959  19  0.874   0.753 Y  0.570      SignalP-noTM
CBV43213.1            0.151  23  0.262  23  0.585   8  0.468   0.338 N  0.510      SignalP-TM
CBV43214.1            0.122  46  0.145  46  0.266  42  0.108   0.131 N  0.510      SignalP-TM
CBV43215.1            0.117  35  0.156  19  0.308  34  0.218   0.185 N  0.570      SignalP-noTM
CBV43216.1            0.118  45  0.134  11  0.237   1  0.175   0.153 N  0.570      SignalP-noTM
CBV43217.1            0.126  37  0.144  23  0.262  13  0.168   0.155 N  0.570      SignalP-noTM
CBV43218.1            0.157  30  0.145  30  0.220  29  0.145   0.145 N  0.570      SignalP-noTM
CBV43219.1            0.478  38  0.308  38  0.552  37  0.110   0.215 N  0.570      SignalP-noTM
CBV43220.1            0.133  37  0.142  18  0.214   6  0.168   0.154 N  0.570      SignalP-noTM
CBV43221.1            0.111  50  0.120  38  0.163  31  0.125   0.122 N  0.570      SignalP-noTM
CBV43222.1            0.112  39  0.113  47  0.160  36  0.100   0.107 N  0.570      SignalP-noTM
CBV43223.1            0.113  24  0.138  11  0.233   1  0.196   0.160 N  0.510      SignalP-TM
CBV43224.1            0.204  34  0.119  34  0.111   4  0.074   0.102 N  0.510      SignalP-TM
CBV43225.1            0.390  41  0.192  41  0.128  40  0.076   0.138 N  0.570      SignalP-noTM
CBV43226.1            0.683  24  0.805  24  0.989  10  0.958   0.877 Y  0.570      SignalP-noTM
CBV43227.1            0.747  29  0.820  29  0.939  16  0.866   0.841 Y  0.570      SignalP-noTM
CBV43228.1            0.198  38  0.154  38  0.157  36  0.116   0.136 N  0.570      SignalP-noTM
CBV43229.1            0.165  45  0.113  45  0.141  14  0.098   0.107 N  0.510      SignalP-TM
CBV43230.1            0.227  34  0.231  34  0.324   9  0.237   0.233 N  0.510      SignalP-TM
CBV43231.1            0.746  30  0.771  30  0.956  16  0.873   0.819 Y  0.570      SignalP-noTM
CBV43232.1            0.596  25  0.688  25  0.925  21  0.821   0.751 Y  0.570      SignalP-noTM
CBV43233.1            0.825  28  0.723  28  0.756  24  0.602   0.666 Y  0.570      SignalP-noTM
CBV43234.1            0.162  38  0.264  38  0.588  28  0.282   0.270 N  0.510      SignalP-TM
CBV43235.1            0.133  21  0.105  68  0.148  67  0.075   0.094 N  0.510      SignalP-TM
CBV43236.1            0.142  21  0.209  11  0.576   4  0.437   0.293 N  0.510      SignalP-TM
CBV43237.1            0.122  45  0.138  16  0.235  14  0.158   0.146 N  0.510      SignalP-TM
CBV43238.1            0.127  15  0.150  15  0.326   1  0.196   0.167 N  0.510      SignalP-TM
CBV43239.1            0.688  25  0.693  25  0.919   2  0.776   0.732 Y  0.570      SignalP-noTM
CBV43240.1            0.139  26  0.147  11  0.292   1  0.211   0.177 N  0.570      SignalP-noTM
CBV43241.1            0.099  29  0.104  41  0.123  33  0.077   0.094 N  0.510      SignalP-TM
CBV43242.1            0.109  13  0.106  45  0.143  69  0.083   0.097 N  0.510      SignalP-TM
CBV43243.1            0.106  31  0.098  31  0.103  21  0.088   0.093 N  0.570      SignalP-noTM
CBV43244.1            0.117  57  0.153  53  0.320  47  0.156   0.154 N  0.570      SignalP-noTM
CBV43245.1            0.155  27  0.236  27  0.475   5  0.365   0.284 N  0.510      SignalP-TM
CBV43246.1            0.102   3  0.102  27  0.114  24  0.096   0.099 N  0.570      SignalP-noTM
CBV43247.1            0.103  43  0.110  35  0.137  29  0.090   0.100 N  0.570      SignalP-noTM
CBV43248.1            0.109  34  0.130  15  0.202   9  0.168   0.148 N  0.570      SignalP-noTM
CBV43249.1            0.119  19  0.129  11  0.268   1  0.153   0.140 N  0.570      SignalP-noTM
CBV43250.1            0.114  21  0.104  57  0.123  35  0.094   0.099 N  0.570      SignalP-noTM
CBV43251.1            0.651  28  0.786  28  0.983  17  0.950   0.863 Y  0.570      SignalP-noTM
CBV43252.1            0.145  46  0.191  46  0.607  41  0.152   0.173 N  0.570      SignalP-noTM
CBV43253.1            0.120  42  0.107  42  0.109  36  0.074   0.092 N  0.570      SignalP-noTM
CBV43254.1            0.111  18  0.110  67  0.217  10  0.096   0.103 N  0.570      SignalP-noTM
CBV43255.1            0.180  23  0.135  41  0.204  27  0.099   0.122 N  0.510      SignalP-TM
CBV43256.1            0.108  61  0.103  26  0.124  19  0.097   0.100 N  0.570      SignalP-noTM
CBV43257.1            0.126  52  0.123  40  0.197  38  0.110   0.117 N  0.570      SignalP-noTM
CBV43258.1            0.118  60  0.112  25  0.148   4  0.116   0.114 N  0.570      SignalP-noTM
CBV43259.1            0.146  52  0.118  26  0.137   7  0.104   0.111 N  0.570      SignalP-noTM
CBV43260.1            0.159  34  0.114  34  0.165   1  0.085   0.100 N  0.570      SignalP-noTM
CBV43261.1            0.101  10  0.122  11  0.197   1  0.143   0.132 N  0.570      SignalP-noTM
CBV43262.1            0.139  36  0.102  19  0.117   6  0.086   0.096 N  0.510      SignalP-TM
CBV43263.1            0.111  35  0.116  40  0.142  33  0.092   0.105 N  0.570      SignalP-noTM
CBV43264.1            0.120  23  0.151  11  0.386   1  0.208   0.178 N  0.570      SignalP-noTM
CBV43265.1            0.228  22  0.406  22  0.819  20  0.718   0.552 N  0.570      SignalP-noTM
CBV43266.1            0.733  31  0.505  31  0.530  27  0.363   0.453 N  0.510      SignalP-TM
CBV43267.1            0.133  54  0.136  16  0.241   8  0.182   0.153 N  0.510      SignalP-TM
CBV43268.1            0.424  40  0.292  40  0.276  31  0.168   0.246 N  0.510      SignalP-TM
CBV43269.1            0.112  23  0.096  70  0.112   4  0.080   0.088 N  0.570      SignalP-noTM
CBV43270.1            0.221  21  0.460  21  0.982  19  0.958   0.694 Y  0.570      SignalP-noTM
CBV43271.1            0.134  56  0.121  11  0.209   2  0.141   0.130 N  0.570      SignalP-noTM
CBV43272.1            0.798  24  0.842  24  0.930   4  0.894   0.867 Y  0.570      SignalP-noTM
CBV43273.1            0.134  56  0.114  56  0.115  55  0.089   0.102 N  0.570      SignalP-noTM
CBV43274.1            0.110  31  0.115  11  0.168   4  0.134   0.124 N  0.570      SignalP-noTM
CBV43275.1            0.108  23  0.111  67  0.131  54  0.096   0.104 N  0.570      SignalP-noTM
CBV43276.1            0.106  33  0.119  11  0.207   2  0.153   0.135 N  0.570      SignalP-noTM
CBV43277.1            0.464  22  0.415  22  0.521  14  0.406   0.412 N  0.510      SignalP-TM
CBV43278.1            0.124  60  0.104  60  0.110  43  0.083   0.094 N  0.570      SignalP-noTM
CBV43279.1            0.101  57  0.106  15  0.139   8  0.111   0.109 N  0.570      SignalP-noTM
CBV43280.1            0.104  66  0.100  11  0.158   3  0.098   0.099 N  0.570      SignalP-noTM
CBV43281.1            0.248  25  0.171  25  0.180   1  0.125   0.149 N  0.570      SignalP-noTM
CBV43282.1            0.110  27  0.162  40  0.307  33  0.182   0.171 N  0.570      SignalP-noTM
CBV43283.1            0.108  33  0.121  12  0.207   3  0.149   0.134 N  0.570      SignalP-noTM
CBV43284.1            0.154  30  0.126  30  0.140  27  0.093   0.114 N  0.510      SignalP-TM
CBV43285.1            0.190  19  0.168  19  0.201   1  0.155   0.162 N  0.570      SignalP-noTM
CBV43286.1            0.138   8  0.131  11  0.258   2  0.162   0.146 N  0.570      SignalP-noTM
CBV43287.1            0.102  21  0.122  11  0.201   2  0.147   0.134 N  0.570      SignalP-noTM
CBV43288.1            0.129  40  0.102  31  0.105  70  0.075   0.089 N  0.570      SignalP-noTM
CBV43289.1            0.107  18  0.135  11  0.254   1  0.175   0.154 N  0.570      SignalP-noTM
CBV43290.1            0.132  39  0.116  11  0.188   1  0.130   0.123 N  0.570      SignalP-noTM
CBV43291.1            0.141  57  0.131  19  0.153  18  0.109   0.121 N  0.570      SignalP-noTM
CBV43292.1            0.476  24  0.221  24  0.185   3  0.110   0.180 N  0.510      SignalP-TM
CBV43293.1            0.137  33  0.097  70  0.106  66  0.061   0.084 N  0.510      SignalP-TM
CBV43294.1            0.709  31  0.681  31  0.857  13  0.701   0.690 Y  0.570      SignalP-noTM
CBV43295.1            0.122  27  0.122  27  0.193  15  0.118   0.120 N  0.570      SignalP-noTM
CBV43296.1            0.121  29  0.131  11  0.204   6  0.177   0.153 N  0.570      SignalP-noTM
CBV43297.1            0.119  21  0.128  11  0.215   3  0.165   0.146 N  0.570      SignalP-noTM
CBV43298.1            0.153  40  0.120  40  0.185   1  0.082   0.106 N  0.510      SignalP-TM
CBV43299.1            0.160  48  0.098  48  0.102  53  0.065   0.086 N  0.510      SignalP-TM
CBV43300.1            0.670  29  0.752  29  0.971  15  0.861   0.803 Y  0.570      SignalP-noTM
CBV43301.1            0.165  26  0.124  26  0.155   1  0.097   0.111 N  0.570      SignalP-noTM
CBV43302.1            0.351  20  0.127  20  0.216  59  0.069   0.106 N  0.510      SignalP-TM
CBV43303.1            0.124  50  0.112  12  0.147   8  0.123   0.117 N  0.570      SignalP-noTM
CBV43304.1            0.116  28  0.134  34  0.244  25  0.134   0.134 N  0.570      SignalP-noTM
CBV43305.1            0.284  25  0.264  25  0.398  21  0.228   0.247 N  0.570      SignalP-noTM
CBV43306.1            0.231  32  0.224  32  0.435   4  0.284   0.246 N  0.510      SignalP-TM
CBV43307.1            0.113  42  0.106  42  0.194  41  0.086   0.097 N  0.570      SignalP-noTM
CBV43308.1            0.216  46  0.140  46  0.117   6  0.089   0.116 N  0.570      SignalP-noTM
CBV43309.1            0.130  70  0.126  39  0.192  28  0.113   0.120 N  0.570      SignalP-noTM
CBV43310.1            0.120  36  0.137  11  0.267   2  0.186   0.160 N  0.570      SignalP-noTM
CBV43311.1            0.132  59  0.136  22  0.212  18  0.170   0.149 N  0.510      SignalP-TM
CBV43312.1            0.257  64  0.156  64  0.103  55  0.084   0.122 N  0.570      SignalP-noTM
CBV43313.1            0.163  56  0.126  11  0.190  21  0.171   0.143 N  0.510      SignalP-TM
CBV43314.1            0.166  31  0.102  14  0.129   9  0.105   0.103 N  0.510      SignalP-TM
CBV43315.1            0.109  37  0.101  63  0.124   1  0.091   0.096 N  0.570      SignalP-noTM
CBV43316.1            0.270  19  0.477  19  0.919   2  0.860   0.657 Y  0.570      SignalP-noTM
CBV43317.1            0.149  38  0.128  38  0.152   7  0.099   0.114 N  0.570      SignalP-noTM
CBV43318.1            0.128  29  0.126  12  0.215  10  0.162   0.143 N  0.570      SignalP-noTM
CBV43319.1            0.121  23  0.097  11  0.153   1  0.091   0.095 N  0.510      SignalP-TM
CBV43320.1            0.182  31  0.141  51  0.153  46  0.096   0.120 N  0.570      SignalP-noTM
CBV43321.1            0.112  19  0.112  19  0.164   7  0.105   0.109 N  0.570      SignalP-noTM
CBV43322.1            0.430  51  0.246  51  0.351   2  0.145   0.209 N  0.510      SignalP-TM
CBV43323.1            0.111  26  0.110  11  0.186   1  0.111   0.110 N  0.570      SignalP-noTM
CBV43324.1            0.112  47  0.114  11  0.182   2  0.125   0.119 N  0.570      SignalP-noTM
CBV43325.1            0.106  32  0.122  11  0.189   2  0.147   0.134 N  0.570      SignalP-noTM
CBV43326.1            0.124  22  0.106  22  0.124   1  0.086   0.096 N  0.570      SignalP-noTM
CBV43327.1            0.819  25  0.846  25  0.934  18  0.888   0.866 Y  0.570      SignalP-noTM
CBV43328.1            0.106  61  0.139  11  0.293   3  0.195   0.165 N  0.570      SignalP-noTM
CBV43329.1            0.104  30  0.110  11  0.155   2  0.117   0.113 N  0.570      SignalP-noTM
CBV43330.1            0.108  43  0.128  12  0.194   2  0.164   0.145 N  0.570      SignalP-noTM
CBV43331.1            0.104  62  0.112  26  0.141  24  0.102   0.107 N  0.570      SignalP-noTM
CBV43332.1            0.129  53  0.124  53  0.211  44  0.115   0.120 N  0.570      SignalP-noTM
CBV43333.1            0.307  44  0.176  44  0.145  43  0.077   0.129 N  0.570      SignalP-noTM
CBV43334.1            0.262  35  0.306  26  0.652  24  0.450   0.374 N  0.570      SignalP-noTM
CBV43335.1            0.112  20  0.147  11  0.313   3  0.207   0.175 N  0.570      SignalP-noTM
CBV43336.1            0.150  22  0.112  22  0.124  16  0.078   0.096 N  0.570      SignalP-noTM
CBV43337.1            0.150  28  0.112  28  0.133  32  0.077   0.096 N  0.570      SignalP-noTM
CBV43338.1            0.146  28  0.131  28  0.148  47  0.116   0.124 N  0.570      SignalP-noTM
CBV43339.1            0.187  54  0.138  32  0.271  24  0.131   0.135 N  0.510      SignalP-TM
CBV43340.1            0.869  27  0.908  27  0.975  18  0.942   0.924 Y  0.570      SignalP-noTM
CBV43341.1            0.142  55  0.134  11  0.290   1  0.173   0.153 N  0.570      SignalP-noTM
CBV43342.1            0.104  29  0.140  11  0.243   1  0.194   0.166 N  0.570      SignalP-noTM
CBV43343.1            0.434  18  0.249  18  0.350   1  0.189   0.227 N  0.510      SignalP-TM
CBV43344.1            0.229  28  0.172  28  0.203   4  0.155   0.164 N  0.570      SignalP-noTM
CBV43345.1            0.120  38  0.108  38  0.116  36  0.088   0.099 N  0.570      SignalP-noTM
CBV43346.1            0.126  37  0.110  37  0.117  49  0.086   0.099 N  0.570      SignalP-noTM
CBV43347.1            0.115  38  0.133  11  0.240   1  0.176   0.149 N  0.510      SignalP-TM
CBV43348.1            0.143  33  0.168  33  0.311   3  0.212   0.184 N  0.510      SignalP-TM
CBV43349.1            0.242  45  0.210  45  0.367  44  0.130   0.172 N  0.570      SignalP-noTM
CBV43350.1            0.114  45  0.112  50  0.191   1  0.106   0.109 N  0.570      SignalP-noTM
CBV43351.1            0.150  24  0.144  24  0.239   2  0.154   0.149 N  0.570      SignalP-noTM
CBV43352.1            0.181  27  0.150  27  0.180  16  0.128   0.139 N  0.570      SignalP-noTM
CBV43353.1            0.202  29  0.220  29  0.455   6  0.293   0.254 N  0.570      SignalP-noTM
CBV43354.1            0.124  21  0.158  35  0.372  28  0.211   0.178 N  0.510      SignalP-TM
CBV43355.1            0.103  28  0.104  68  0.141   2  0.095   0.100 N  0.570      SignalP-noTM
CBV43356.1            0.104  54  0.107  26  0.126  24  0.096   0.102 N  0.570      SignalP-noTM
CBV43357.1            0.102  27  0.120  12  0.183   6  0.147   0.133 N  0.570      SignalP-noTM
CBV43358.1            0.130  66  0.174  27  0.375  20  0.251   0.210 N  0.570      SignalP-noTM
CBV43359.1            0.384  40  0.251  40  0.248   1  0.155   0.215 N  0.510      SignalP-TM
CBV43360.1            0.118  44  0.111  20  0.134  10  0.096   0.104 N  0.570      SignalP-noTM
CBV43361.1            0.117  27  0.109  11  0.155   5  0.123   0.116 N  0.570      SignalP-noTM
CBV43362.1            0.107  24  0.106  47  0.131  11  0.104   0.105 N  0.570      SignalP-noTM
CBV43363.1            0.139  37  0.109  37  0.168   1  0.091   0.100 N  0.570      SignalP-noTM
CBV43364.1            0.122  60  0.107  60  0.128  29  0.089   0.098 N  0.570      SignalP-noTM
CBV43365.1            0.124  51  0.116  51  0.123  45  0.095   0.106 N  0.570      SignalP-noTM
CBV43366.1            0.130  32  0.136  12  0.262   3  0.184   0.159 N  0.570      SignalP-noTM
CBV43367.1            0.151  53  0.118  53  0.157  26  0.088   0.104 N  0.570      SignalP-noTM
CBV43368.1            0.776  25  0.819  25  0.936  17  0.880   0.848 Y  0.570      SignalP-noTM
CBV43369.1            0.657  26  0.712  26  0.906  19  0.747   0.728 Y  0.570      SignalP-noTM
CBV43370.1            0.118  20  0.144  29  0.228  27  0.164   0.154 N  0.570      SignalP-noTM
CBV43371.1            0.105  20  0.137  11  0.243   1  0.186   0.160 N  0.570      SignalP-noTM
CBV43372.1            0.107  33  0.114  56  0.163  50  0.109   0.112 N  0.570      SignalP-noTM
CBV43373.1            0.140  60  0.178  12  0.444   6  0.325   0.247 N  0.570      SignalP-noTM
CBV43374.1            0.167  67  0.125  67  0.218   5  0.110   0.118 N  0.570      SignalP-noTM
CBV43375.1            0.104  27  0.103  27  0.125  22  0.082   0.093 N  0.570      SignalP-noTM
CBV43376.1            0.150  29  0.179  29  0.284  24  0.206   0.189 N  0.510      SignalP-TM
CBV43377.1            0.334  31  0.510  31  0.969  16  0.856   0.673 Y  0.570      SignalP-noTM
CBV43378.1            0.378  30  0.182  30  0.190   2  0.112   0.149 N  0.570      SignalP-noTM
CBV43379.1            0.142  43  0.130  13  0.193  10  0.154   0.139 N  0.510      SignalP-TM
CBV43380.1            0.119  28  0.106  28  0.127  34  0.087   0.097 N  0.570      SignalP-noTM
CBV43381.1            0.127  15  0.104  33  0.137   5  0.090   0.097 N  0.570      SignalP-noTM
CBV43382.1            0.144  58  0.118  58  0.219   1  0.093   0.106 N  0.570      SignalP-noTM
CBV43383.1            0.283  57  0.168  57  0.254   7  0.143   0.157 N  0.570      SignalP-noTM
CBV43384.1            0.132  37  0.141  17  0.217   1  0.164   0.152 N  0.570      SignalP-noTM
CBV43385.1            0.138  51  0.102  51  0.129   7  0.092   0.097 N  0.570      SignalP-noTM
CBV43386.1            0.126  61  0.108  61  0.150  14  0.091   0.100 N  0.570      SignalP-noTM
CBV43387.1            0.117  69  0.134  11  0.234   3  0.180   0.156 N  0.570      SignalP-noTM
CBV43388.1            0.129  37  0.113  37  0.129  17  0.094   0.104 N  0.570      SignalP-noTM
CBV43389.1            0.833  22  0.855  22  0.919   8  0.879   0.867 Y  0.570      SignalP-noTM
CBV43390.1            0.306  41  0.398  36  0.818  32  0.492   0.443 N  0.570      SignalP-noTM
CBV43391.1            0.368  21  0.193  21  0.285   3  0.143   0.175 N  0.510      SignalP-TM
CBV43392.1            0.127  31  0.146  11  0.436   1  0.185   0.160 N  0.510      SignalP-TM
CBV43393.1            0.169  49  0.120  11  0.170   7  0.149   0.131 N  0.510      SignalP-TM
CBV43394.1            0.145  28  0.143  11  0.317   1  0.193   0.161 N  0.510      SignalP-TM
CBV43395.1            0.361  39  0.188  39  0.193  38  0.078   0.147 N  0.510      SignalP-TM
CBV43396.1            0.120  56  0.139  11  0.282   1  0.188   0.157 N  0.510      SignalP-TM
CBV43397.1            0.156  50  0.141  50  0.290   1  0.125   0.135 N  0.510      SignalP-TM
CBV43398.1            0.456  52  0.317  52  0.329  39  0.188   0.269 N  0.510      SignalP-TM
CBV43399.1            0.122  51  0.151  51  0.277  50  0.135   0.145 N  0.510      SignalP-TM
CBV43400.1            0.199  54  0.166  54  0.174  47  0.100   0.142 N  0.510      SignalP-TM
CBV43401.1            0.166  43  0.130  11  0.285   1  0.157   0.140 N  0.510      SignalP-TM
CBV43402.1            0.141  26  0.140  26  0.258  23  0.126   0.135 N  0.510      SignalP-TM
CBV43403.1            0.177  23  0.112  46  0.176   3  0.081   0.101 N  0.510      SignalP-TM
CBV43404.1            0.121  31  0.106  40  0.123  53  0.079   0.093 N  0.570      SignalP-noTM
CBV43405.1            0.103  59  0.123  11  0.192   2  0.148   0.135 N  0.570      SignalP-noTM
CBV43406.1            0.113  23  0.100  67  0.104  67  0.080   0.091 N  0.570      SignalP-noTM
CBV43407.1            0.115  59  0.103  27  0.119  59  0.082   0.093 N  0.570      SignalP-noTM
CBV43408.1            0.174  37  0.145  11  0.269   2  0.214   0.170 N  0.510      SignalP-TM
CBV43409.1            0.101  68  0.141  11  0.372   1  0.173   0.156 N  0.570      SignalP-noTM
CBV43410.1            0.128  21  0.117  21  0.131  20  0.093   0.105 N  0.570      SignalP-noTM
CBV43411.1            0.116  25  0.123  11  0.207   1  0.148   0.135 N  0.570      SignalP-noTM
CBV43412.1            0.110  19  0.104  70  0.118  60  0.081   0.093 N  0.570      SignalP-noTM
CBV43413.1            0.140  31  0.196  12  0.462   5  0.407   0.274 N  0.510      SignalP-TM
CBV43414.1            0.115  54  0.107  45  0.124  57  0.086   0.097 N  0.570      SignalP-noTM
CBV43415.1            0.108  55  0.107  33  0.177   1  0.103   0.105 N  0.570      SignalP-noTM
CBV43416.1            0.124  12  0.149  12  0.221   9  0.184   0.166 N  0.570      SignalP-noTM
CBV43417.1            0.245  39  0.156  39  0.130  12  0.106   0.133 N  0.570      SignalP-noTM
CBV43418.1            0.125  30  0.138  30  0.220  20  0.128   0.133 N  0.570      SignalP-noTM
CBV43419.1            0.113  52  0.108  37  0.123   1  0.091   0.100 N  0.570      SignalP-noTM
CBV43420.1            0.128  42  0.115  42  0.134   6  0.094   0.107 N  0.510      SignalP-TM
CBV43421.1            0.419  28  0.216  28  0.292  26  0.112   0.178 N  0.510      SignalP-TM
CBV43422.1            0.172  26  0.126  26  0.207   3  0.106   0.119 N  0.510      SignalP-TM
CBV43423.1            0.131  35  0.143  35  0.238  28  0.102   0.128 N  0.510      SignalP-TM
CBV43424.1            0.103  31  0.122  47  0.185  40  0.109   0.117 N  0.510      SignalP-TM
CBV43425.1            0.148  48  0.133  48  0.164  41  0.096   0.120 N  0.510      SignalP-TM
CBV43426.1            0.131  20  0.126  20  0.188   8  0.122   0.124 N  0.570      SignalP-noTM
CBV43427.1            0.106  32  0.130  54  0.243  50  0.119   0.125 N  0.570      SignalP-noTM
CBV43428.1            0.101  29  0.107  25  0.144  14  0.101   0.104 N  0.570      SignalP-noTM
CBV43429.1            0.111  36  0.129  13  0.246   6  0.171   0.149 N  0.570      SignalP-noTM
CBV43430.1            0.110  18  0.105  70  0.117  58  0.087   0.096 N  0.570      SignalP-noTM
CBV43431.1            0.174  28  0.130  43  0.177  39  0.092   0.116 N  0.510      SignalP-TM
CBV43432.1            0.127  17  0.143  11  0.287   1  0.202   0.165 N  0.510      SignalP-TM
CBV43433.1            0.125  23  0.162  11  0.373   6  0.281   0.206 N  0.510      SignalP-TM
CBV43434.1            0.119  42  0.107  12  0.126   2  0.117   0.112 N  0.570      SignalP-noTM
CBV43435.1            0.106  51  0.122  18  0.186  11  0.146   0.133 N  0.570      SignalP-noTM
CBV43436.1            0.182  50  0.127  50  0.112  46  0.082   0.106 N  0.570      SignalP-noTM
CBV43437.1            0.108  23  0.116  23  0.171  22  0.120   0.118 N  0.570      SignalP-noTM
CBV43438.1            0.186  20  0.122  20  0.173   3  0.098   0.111 N  0.570      SignalP-noTM
CBV43439.1            0.248  31  0.212  31  0.242  24  0.171   0.193 N  0.570      SignalP-noTM
CBV43440.1            0.437  27  0.558  27  0.922  13  0.810   0.676 Y  0.570      SignalP-noTM
CBV43441.1            0.122  48  0.102  48  0.128   2  0.070   0.090 N  0.510      SignalP-TM
CBV43442.1            0.351  24  0.145  24  0.272   3  0.099   0.128 N  0.510      SignalP-TM
CBV43443.1            0.264  23  0.165  23  0.216  56  0.114   0.146 N  0.510      SignalP-TM
CBV43444.1            0.127  53  0.152  47  0.298  40  0.157   0.154 N  0.510      SignalP-TM
CBV43445.1            0.163  42  0.104  42  0.118  53  0.086   0.096 N  0.570      SignalP-noTM
CBV43446.1            0.129  67  0.123  34  0.209  30  0.127   0.125 N  0.570      SignalP-noTM
CBV43447.1            0.113  63  0.102  63  0.107  41  0.079   0.091 N  0.570      SignalP-noTM
CBV43448.1            0.110  28  0.097  49  0.105  39  0.076   0.087 N  0.570      SignalP-noTM
CBV43449.1            0.139  57  0.119  57  0.137  56  0.073   0.102 N  0.510      SignalP-TM
CBV43450.1            0.115  57  0.103  12  0.121  20  0.108   0.105 N  0.570      SignalP-noTM
CBV43451.1            0.136  64  0.206  37  0.480  30  0.284   0.243 N  0.570      SignalP-noTM
CBV43452.1            0.109  28  0.099  45  0.109   5  0.085   0.093 N  0.570      SignalP-noTM
CBV43453.1            0.193  17  0.221  17  0.551   1  0.313   0.264 N  0.570      SignalP-noTM
CBV43454.1            0.120  18  0.126  18  0.238  10  0.132   0.129 N  0.570      SignalP-noTM
CBV43455.1            0.101  55  0.110  42  0.136  38  0.091   0.101 N  0.570      SignalP-noTM
CBV43456.1            0.101  59  0.109  32  0.135  29  0.096   0.103 N  0.570      SignalP-noTM
CBV43457.1            0.162  44  0.134  44  0.133  42  0.093   0.115 N  0.570      SignalP-noTM
CBV43458.1            0.156  23  0.116  23  0.172   2  0.100   0.108 N  0.570      SignalP-noTM
CBV43459.1            0.119  65  0.111  65  0.110  57  0.086   0.099 N  0.570      SignalP-noTM
CBV43460.1            0.107  37  0.102  37  0.169   1  0.097   0.100 N  0.570      SignalP-noTM
CBV43461.1            0.119  31  0.103  61  0.115  53  0.080   0.092 N  0.570      SignalP-noTM
CBV43462.1            0.120  30  0.126  25  0.190   3  0.140   0.133 N  0.570      SignalP-noTM
CBV43463.1            0.135  23  0.277  18  0.888   1  0.692   0.472 N  0.570      SignalP-noTM
CBV43464.1            0.159  18  0.162  18  0.232   7  0.163   0.163 N  0.570      SignalP-noTM
CBV43465.1            0.111  17  0.115  11  0.162   1  0.131   0.123 N  0.570      SignalP-noTM
CBV43466.1            0.122  43  0.094  17  0.104  66  0.076   0.087 N  0.510      SignalP-TM
CBV43467.1            0.157  17  0.146  17  0.205  66  0.122   0.137 N  0.510      SignalP-TM
CBV43468.1            0.109  63  0.104  31  0.121  25  0.085   0.095 N  0.570      SignalP-noTM
CBV43469.1            0.227  22  0.206  22  0.278   7  0.209   0.207 N  0.510      SignalP-TM
CBV43470.1            0.150  37  0.212  28  0.442  24  0.324   0.253 N  0.510      SignalP-TM
CBV43471.1            0.134  20  0.125  11  0.192   3  0.153   0.138 N  0.570      SignalP-noTM
CBV43472.1            0.110  38  0.136  13  0.275   4  0.184   0.159 N  0.570      SignalP-noTM
CBV43473.1            0.107  46  0.107  20  0.133  14  0.099   0.104 N  0.570      SignalP-noTM
CBV43474.1            0.100  26  0.105  41  0.126  34  0.086   0.096 N  0.570      SignalP-noTM
CBV43475.1            0.113  33  0.178  11  0.439   2  0.313   0.241 N  0.570      SignalP-noTM
CBV43476.1            0.111   9  0.111  45  0.134  15  0.107   0.109 N  0.570      SignalP-noTM
CBV43477.1            0.107  46  0.121  22  0.233  12  0.126   0.123 N  0.570      SignalP-noTM
CBV43478.1            0.157  35  0.162  23  0.295  17  0.165   0.163 N  0.510      SignalP-TM
CBV43479.1            0.112  36  0.202  11  0.536   4  0.430   0.309 N  0.570      SignalP-noTM
CBV43480.1            0.167  23  0.169  23  0.329   2  0.188   0.178 N  0.570      SignalP-noTM
CBV43481.1            0.147  34  0.185  16  0.482  11  0.346   0.261 N  0.570      SignalP-noTM
CBV43482.1            0.124  40  0.106  40  0.109  53  0.075   0.091 N  0.570      SignalP-noTM
CBV43483.1            0.634  28  0.702  28  0.948  14  0.858   0.775 Y  0.570      SignalP-noTM
CBV43484.1            0.124  37  0.121  27  0.192  22  0.118   0.120 N  0.510      SignalP-TM
CBV43485.1            0.142  17  0.114  48  0.122  47  0.090   0.103 N  0.570      SignalP-noTM
CBV43486.1            0.819  37  0.415  37  0.358  18  0.247   0.353 N  0.510      SignalP-TM
CBV43487.1            0.333  25  0.186  25  0.151   7  0.114   0.160 N  0.510      SignalP-TM
CBV43488.1            0.221  23  0.310  23  0.558  13  0.399   0.352 N  0.570      SignalP-noTM
CBV43489.1            0.101  40  0.113  32  0.146  26  0.092   0.103 N  0.570      SignalP-noTM
CBV43490.1            0.114  43  0.181  25  0.399  19  0.274   0.224 N  0.570      SignalP-noTM
CBV43491.1            0.103  50  0.105  58  0.127  49  0.095   0.101 N  0.570      SignalP-noTM
CBV43492.1            0.112  30  0.097  67  0.110   6  0.076   0.089 N  0.510      SignalP-TM
CBV43493.1            0.151  22  0.123  22  0.149  47  0.090   0.108 N  0.570      SignalP-noTM
CBV43494.1            0.114  20  0.097  69  0.107  36  0.078   0.088 N  0.570      SignalP-noTM
CBV43495.1            0.340  25  0.448  25  0.870  10  0.708   0.570 Y  0.570      SignalP-noTM
CBV43496.1            0.200  51  0.244  51  0.488  46  0.208   0.227 N  0.570      SignalP-noTM
CBV43497.1            0.102  23  0.113  32  0.155   1  0.117   0.115 N  0.570      SignalP-noTM
CBV43498.1            0.146  29  0.109  35  0.136  41  0.086   0.099 N  0.570      SignalP-noTM
CBV43499.1            0.114  31  0.147  11  0.332   1  0.198   0.171 N  0.570      SignalP-noTM
CBV43500.1            0.136  44  0.094  11  0.145   1  0.080   0.087 N  0.570      SignalP-noTM
CBV43501.1            0.137  44  0.161  44  0.296  41  0.155   0.158 N  0.570      SignalP-noTM
CBV43502.1            0.125  24  0.156  24  0.323  19  0.164   0.159 N  0.510      SignalP-TM
CBV43503.1            0.765  28  0.627  28  0.613  24  0.507   0.571 Y  0.570      SignalP-noTM
CBV43504.1            0.611  36  0.638  36  0.959  20  0.776   0.703 Y  0.570      SignalP-noTM
CBV43505.1            0.252  34  0.471  29  0.987  24  0.930   0.687 Y  0.570      SignalP-noTM
CBV43506.1            0.730  25  0.831  25  0.986  11  0.949   0.886 Y  0.570      SignalP-noTM
CBV43507.1            0.435  43  0.469  43  0.871  34  0.451   0.460 N  0.570      SignalP-noTM
CBV43508.1            0.118  38  0.173  28  0.375  27  0.234   0.196 N  0.510      SignalP-TM
CBV43509.1            0.322  40  0.443  40  0.729  33  0.346   0.407 N  0.510      SignalP-TM
CBV43510.1            0.107  21  0.104  64  0.114  53  0.091   0.098 N  0.570      SignalP-noTM
CBV43511.1            0.156  22  0.179  11  0.382   5  0.320   0.245 N  0.570      SignalP-noTM
CBV43512.1            0.114  61  0.124  32  0.193  28  0.129   0.126 N  0.570      SignalP-noTM
CBV43513.1            0.203  27  0.161  27  0.229  10  0.157   0.159 N  0.570      SignalP-noTM
CBV43514.1            0.190  58  0.126  58  0.114  11  0.086   0.107 N  0.570      SignalP-noTM
CBV43515.1            0.112  20  0.131  20  0.284  19  0.141   0.136 N  0.570      SignalP-noTM
CBV43516.1            0.126  18  0.120  11  0.221   1  0.138   0.127 N  0.510      SignalP-TM
CBV43517.1            0.256  27  0.148  27  0.164  26  0.087   0.120 N  0.570      SignalP-noTM
CBV43518.1            0.123  43  0.143  18  0.254   2  0.207   0.173 N  0.570      SignalP-noTM
CBV43519.1            0.132  30  0.116  30  0.141   3  0.105   0.111 N  0.570      SignalP-noTM
CBV43520.1            0.110  50  0.116  52  0.214  46  0.093   0.105 N  0.570      SignalP-noTM
CBV43521.1            0.112  20  0.131  20  0.198  18  0.143   0.136 N  0.570      SignalP-noTM
CBV43522.1            0.540  47  0.319  47  0.373  46  0.119   0.225 N  0.570      SignalP-noTM
CBV43523.1            0.845  21  0.826  21  0.876  15  0.807   0.817 Y  0.570      SignalP-noTM
CBV43524.1            0.144  53  0.118  53  0.125  44  0.087   0.104 N  0.570      SignalP-noTM
CBV43525.1            0.125  68  0.137  25  0.258  40  0.151   0.142 N  0.510      SignalP-TM
CBV43526.1            0.111  37  0.166  14  0.352  13  0.275   0.217 N  0.570      SignalP-noTM
CBV43527.1            0.278  38  0.200  38  0.186  32  0.130   0.174 N  0.510      SignalP-TM
CBV43528.1            0.194  49  0.142  49  0.241  36  0.098   0.121 N  0.570      SignalP-noTM
CBV43529.1            0.173  34  0.139  34  0.160  24  0.115   0.130 N  0.510      SignalP-TM
CBV43530.1            0.117  24  0.152  11  0.409   1  0.210   0.173 N  0.510      SignalP-TM
CBV43531.1            0.385  35  0.479  35  0.726  28  0.520   0.494 N  0.510      SignalP-TM
CBV43532.1            0.135  39  0.146  11  0.265   1  0.214   0.178 N  0.570      SignalP-noTM
CBV43533.1            0.166  63  0.141  18  0.234  13  0.162   0.151 N  0.570      SignalP-noTM
CBV43534.1            0.469  20  0.675  20  0.988  10  0.964   0.811 Y  0.570      SignalP-noTM
CBV43535.1            0.216  43  0.187  11  0.475   1  0.341   0.244 N  0.510      SignalP-TM
CBV43536.1            0.120  51  0.110  51  0.122  50  0.089   0.100 N  0.570      SignalP-noTM
CBV43537.1            0.288  19  0.511  19  0.937   7  0.903   0.696 Y  0.570      SignalP-noTM
CBV43538.1            0.118  24  0.107  12  0.137   2  0.095   0.101 N  0.570      SignalP-noTM
CBV43539.1            0.113  29  0.117  48  0.174  47  0.095   0.107 N  0.570      SignalP-noTM
CBV43540.1            0.115  51  0.112  13  0.158   7  0.131   0.119 N  0.510      SignalP-TM
CBV43541.1            0.256  40  0.184  40  0.179  33  0.117   0.152 N  0.570      SignalP-noTM
CBV43542.1            0.154  35  0.131  23  0.171   1  0.124   0.127 N  0.570      SignalP-noTM
CBV43543.1            0.158  22  0.157  22  0.212  13  0.151   0.154 N  0.570      SignalP-noTM
CBV43544.1            0.114   8  0.115  25  0.151  12  0.117   0.116 N  0.570      SignalP-noTM
CBV43545.1            0.107  29  0.110  12  0.140   2  0.122   0.116 N  0.570      SignalP-noTM
CBV43546.1            0.133  20  0.107  20  0.110   1  0.085   0.097 N  0.570      SignalP-noTM
CBV43547.1            0.120  29  0.111  29  0.133   1  0.107   0.109 N  0.570      SignalP-noTM
CBV43548.1            0.129  42  0.118  11  0.226   1  0.129   0.123 N  0.570      SignalP-noTM
CBV43549.1            0.157  41  0.137  41  0.232  40  0.122   0.130 N  0.570      SignalP-noTM
CBV43550.1            0.117  61  0.110  12  0.147  28  0.121   0.115 N  0.570      SignalP-noTM
CBV43551.1            0.119  35  0.099  35  0.099  38  0.077   0.089 N  0.570      SignalP-noTM
CBV43552.1            0.189  31  0.129  31  0.121  43  0.086   0.109 N  0.570      SignalP-noTM
CBV43553.1            0.253  63  0.155  63  0.210  30  0.101   0.130 N  0.570      SignalP-noTM
CBV43554.1            0.124  29  0.110  29  0.157   7  0.099   0.105 N  0.570      SignalP-noTM
CBV43555.1            0.798  26  0.880  26  0.982  22  0.961   0.918 Y  0.570      SignalP-noTM
CBV43556.1            0.156  28  0.130  28  0.154  25  0.093   0.116 N  0.510      SignalP-TM
CBV43557.1            0.762  31  0.814  31  0.978  14  0.896   0.853 Y  0.570      SignalP-noTM
CBV43558.1            0.738  22  0.676  22  0.797   1  0.635   0.657 Y  0.570      SignalP-noTM
CBV43559.1            0.130  48  0.126  33  0.229  31  0.118   0.123 N  0.510      SignalP-TM
CBV43560.1            0.194  33  0.147  11  0.295   1  0.214   0.172 N  0.510      SignalP-TM
CBV43561.1            0.122  25  0.123  25  0.191  21  0.117   0.120 N  0.570      SignalP-noTM
CBV43562.1            0.107  36  0.105  59  0.133   1  0.094   0.100 N  0.570      SignalP-noTM
CBV43563.1            0.103  59  0.104  69  0.120  65  0.089   0.097 N  0.570      SignalP-noTM
CBV43564.1            0.135  51  0.113  51  0.151   1  0.089   0.102 N  0.570      SignalP-noTM
CBV43565.1            0.314  35  0.468  35  0.906  27  0.713   0.583 Y  0.570      SignalP-noTM
CBV43566.1            0.747  45  0.769  45  0.936  29  0.648   0.712 Y  0.570      SignalP-noTM
CBV43567.1            0.162  41  0.177  14  0.375  10  0.322   0.231 N  0.510      SignalP-TM
CBV43568.1            0.118  20  0.119  11  0.219   1  0.134   0.124 N  0.510      SignalP-TM
CBV43569.1            0.676  24  0.760  24  0.907  11  0.868   0.811 Y  0.570      SignalP-noTM
CBV43570.1            0.122  20  0.114  12  0.194   3  0.129   0.121 N  0.570      SignalP-noTM
CBV43571.1            0.108  33  0.125  11  0.211   1  0.148   0.136 N  0.570      SignalP-noTM
CBV43572.1            0.143  56  0.130  56  0.169  23  0.106   0.119 N  0.570      SignalP-noTM
CBV43573.1            0.222  28  0.136  28  0.221   7  0.138   0.136 N  0.510      SignalP-TM
CBV43574.1            0.105  20  0.096  67  0.100  26  0.083   0.090 N  0.570      SignalP-noTM
CBV43575.1            0.105  44  0.155  11  0.338   1  0.227   0.189 N  0.570      SignalP-noTM
CBV43576.1            0.505  40  0.559  40  0.750  37  0.402   0.501 N  0.510      SignalP-TM
CBV43577.1            0.562  29  0.700  29  0.987  14  0.913   0.800 Y  0.570      SignalP-noTM
CBV43578.1            0.161  41  0.171  41  0.276  36  0.133   0.157 N  0.510      SignalP-TM
CBV43579.1            0.127  40  0.116  40  0.190   1  0.107   0.112 N  0.570      SignalP-noTM
CBV43580.1            0.313  20  0.326  20  0.461   1  0.366   0.345 N  0.570      SignalP-noTM
CBV43581.1            0.109  31  0.208  11  0.577   1  0.420   0.308 N  0.570      SignalP-noTM
CBV43582.1            0.142  26  0.110  26  0.118  38  0.080   0.096 N  0.570      SignalP-noTM
CBV43583.1            0.130  54  0.134  54  0.196  51  0.132   0.133 N  0.570      SignalP-noTM
CBV43584.1            0.172  34  0.195  13  0.467   6  0.393   0.268 N  0.510      SignalP-TM
CBV43585.1            0.462  25  0.501  25  0.680  16  0.528   0.511 Y  0.510      SignalP-TM
CBV43586.1            0.140  21  0.176  36  0.516  32  0.170   0.173 N  0.570      SignalP-noTM
CBV43587.1            0.108  67  0.116  67  0.179  58  0.092   0.107 N  0.510      SignalP-TM
CBV43588.1            0.861  28  0.819  28  0.949  10  0.856   0.836 Y  0.570      SignalP-noTM
CBV43589.1            0.261  52  0.178  52  0.209  44  0.095   0.139 N  0.570      SignalP-noTM
CBV43590.1            0.235  23  0.165  23  0.218   2  0.132   0.153 N  0.510      SignalP-TM
CBV43591.1            0.198  27  0.124  27  0.196   1  0.100   0.115 N  0.510      SignalP-TM
CBV43592.1            0.710  29  0.758  29  0.935  20  0.850   0.801 Y  0.570      SignalP-noTM
CBV43593.1            0.806  26  0.843  26  0.967  11  0.917   0.877 Y  0.570      SignalP-noTM
CBV43594.1            0.117  57  0.107  66  0.154  61  0.065   0.091 N  0.510      SignalP-TM
CBV43595.1            0.187  32  0.129  32  0.130   8  0.099   0.115 N  0.570      SignalP-noTM
CBV43596.1            0.114  24  0.136  11  0.219   8  0.195   0.164 N  0.570      SignalP-noTM
CBV43597.1            0.113  20  0.106  20  0.116  17  0.096   0.101 N  0.570      SignalP-noTM
CBV43598.1            0.106  20  0.103  68  0.172   1  0.088   0.096 N  0.570      SignalP-noTM
CBV43599.1            0.121  32  0.105  32  0.115   7  0.097   0.101 N  0.570      SignalP-noTM
CBV43600.1            0.143  36  0.159  36  0.298   1  0.143   0.153 N  0.510      SignalP-TM
CBV43601.1            0.137  18  0.140  11  0.255   1  0.196   0.161 N  0.510      SignalP-TM
CBV43602.1            0.112  31  0.108  11  0.145   5  0.120   0.114 N  0.570      SignalP-noTM
CBV43603.1            0.111  21  0.110  66  0.201  11  0.096   0.103 N  0.570      SignalP-noTM
CBV43604.1            0.112  22  0.103  35  0.130  27  0.082   0.095 N  0.510      SignalP-TM
CBV43605.1            0.137  54  0.167  11  0.370   2  0.283   0.222 N  0.570      SignalP-noTM
CBV43606.1            0.317  27  0.274  27  0.380  25  0.170   0.235 N  0.510      SignalP-TM
CBV43607.1            0.842  22  0.896  22  0.973  12  0.953   0.923 Y  0.570      SignalP-noTM
CBV43608.1            0.113  33  0.144  11  0.369   1  0.184   0.159 N  0.510      SignalP-TM
CBV43609.1            0.359  33  0.232  33  0.183  21  0.140   0.198 N  0.510      SignalP-TM
CBV43610.1            0.197  23  0.190  11  0.416   4  0.384   0.261 N  0.510      SignalP-TM
CBV43611.1            0.228  17  0.199  17  0.242   1  0.172   0.189 N  0.510      SignalP-TM
CBV43612.1            0.152  28  0.199  28  0.408  14  0.301   0.237 N  0.510      SignalP-TM
CBV43613.1            0.126  29  0.122  29  0.195  10  0.133   0.126 N  0.510      SignalP-TM
CBV43614.1            0.158  23  0.205  23  0.394   3  0.292   0.246 N  0.570      SignalP-noTM
CBV43615.1            0.140  29  0.160  12  0.331   8  0.263   0.209 N  0.570      SignalP-noTM
CBV43616.1            0.136  38  0.114  38  0.131  13  0.105   0.109 N  0.570      SignalP-noTM
CBV43617.1            0.129  17  0.126  17  0.201  16  0.116   0.121 N  0.570      SignalP-noTM
CBV43618.1            0.106  21  0.095  67  0.112  57  0.062   0.083 N  0.510      SignalP-TM
CBV43619.1            0.114  25  0.101  69  0.123   1  0.089   0.095 N  0.570      SignalP-noTM
CBV43620.1            0.130  50  0.123  50  0.142   1  0.082   0.108 N  0.510      SignalP-TM
CBV43621.1            0.111  33  0.104  58  0.125  52  0.093   0.099 N  0.570      SignalP-noTM
CBV43622.1            0.123  15  0.143  15  0.207   7  0.167   0.152 N  0.510      SignalP-TM
CBV43623.1            0.320  30  0.471  30  0.904  27  0.606   0.534 N  0.570      SignalP-noTM
CBV43624.1            0.121  42  0.122  42  0.163  34  0.113   0.118 N  0.570      SignalP-noTM
CBV43625.1            0.101  26  0.114  65  0.138  19  0.111   0.113 N  0.570      SignalP-noTM
CBV43626.1            0.107  55  0.111  55  0.134  49  0.106   0.109 N  0.570      SignalP-noTM
CBV43627.1            0.103  41  0.106  29  0.124  28  0.100   0.103 N  0.570      SignalP-noTM
CBV43628.1            0.108  38  0.112  11  0.176   5  0.128   0.120 N  0.570      SignalP-noTM
CBV43629.1            0.114   3  0.127  40  0.182  32  0.106   0.117 N  0.570      SignalP-noTM
CBV43630.1            0.119  64  0.124  46  0.183  42  0.108   0.116 N  0.570      SignalP-noTM
CBV43631.1            0.120  60  0.107  14  0.174   4  0.112   0.110 N  0.570      SignalP-noTM
CBV43632.1            0.107  55  0.113  66  0.152   1  0.107   0.110 N  0.570      SignalP-noTM
CBV43633.1            0.184  24  0.145  24  0.157  12  0.109   0.128 N  0.570      SignalP-noTM
CBV43634.1            0.127  58  0.111  58  0.134   8  0.102   0.107 N  0.570      SignalP-noTM
CBV43635.1            0.378  26  0.403  26  0.641  11  0.465   0.432 N  0.570      SignalP-noTM
CBV43636.1            0.106  67  0.104  67  0.113  69  0.090   0.097 N  0.570      SignalP-noTM
CBV43637.1            0.170  50  0.124  50  0.111   3  0.082   0.104 N  0.570      SignalP-noTM
CBV43638.1            0.119  31  0.122  11  0.200   1  0.144   0.132 N  0.570      SignalP-noTM
CBV43639.1            0.124  26  0.133  11  0.251   1  0.172   0.151 N  0.570      SignalP-noTM
CBV43640.1            0.135  28  0.218  28  0.432  17  0.344   0.264 N  0.510      SignalP-TM
CBV43641.1            0.171  22  0.256  22  0.655   2  0.435   0.340 N  0.570      SignalP-noTM
CBV43642.1            0.205  45  0.129  52  0.176  46  0.094   0.116 N  0.510      SignalP-TM
CBV43643.1            0.124  46  0.135  23  0.259  35  0.152   0.141 N  0.510      SignalP-TM
CBV43644.1            0.136  24  0.129  24  0.184   1  0.130   0.129 N  0.570      SignalP-noTM
CBV43645.1            0.503  26  0.452  26  0.677   5  0.500   0.470 N  0.510      SignalP-TM
CBV43646.1            0.214  47  0.262  47  0.517  41  0.176   0.230 N  0.510      SignalP-TM
CBV43647.1            0.149  33  0.124  33  0.162  49  0.093   0.109 N  0.570      SignalP-noTM
CBV43648.1            0.139  29  0.189  11  0.466   2  0.369   0.274 N  0.570      SignalP-noTM
CBV43649.1            0.125  30  0.148  30  0.297   1  0.186   0.166 N  0.570      SignalP-noTM
CBV43650.1            0.110  36  0.095  36  0.095  19  0.079   0.088 N  0.570      SignalP-noTM
CBV43651.1            0.125  53  0.193  14  0.505   5  0.377   0.261 N  0.510      SignalP-TM
CBV43652.1            0.131  17  0.159  55  0.298  50  0.147   0.153 N  0.570      SignalP-noTM
CBV43653.1            0.124  24  0.110  49  0.133  43  0.096   0.103 N  0.570      SignalP-noTM
CBV43654.1            0.114  45  0.108  45  0.154   3  0.094   0.102 N  0.570      SignalP-noTM
CBV43655.1            0.103   7  0.167  11  0.488   1  0.248   0.205 N  0.570      SignalP-noTM
CBV43656.1            0.154  20  0.167  20  0.284   1  0.195   0.180 N  0.570      SignalP-noTM
CBV43657.1            0.118  25  0.229  25  0.545  24  0.377   0.299 N  0.570      SignalP-noTM
CBV43658.1            0.115  19  0.100  69  0.106  67  0.080   0.090 N  0.570      SignalP-noTM
CBV43659.1            0.116  44  0.100  11  0.151   3  0.101   0.101 N  0.510      SignalP-TM
CBV43660.1            0.107  28  0.103  66  0.144   1  0.085   0.096 N  0.510      SignalP-TM
CBV43661.1            0.553  41  0.218  41  0.152  37  0.084   0.168 N  0.510      SignalP-TM
CBV43662.1            0.129  42  0.129  21  0.218  15  0.135   0.132 N  0.570      SignalP-noTM
CBV43663.1            0.119  50  0.166  28  0.342  26  0.261   0.211 N  0.570      SignalP-noTM
CBV43664.1            0.103  12  0.109  21  0.134  13  0.108   0.108 N  0.570      SignalP-noTM
CBV43665.1            0.135  37  0.106  50  0.173  11  0.082   0.095 N  0.570      SignalP-noTM
CBV43666.1            0.116  20  0.110  43  0.142   1  0.101   0.106 N  0.570      SignalP-noTM
CBV43667.1            0.158  36  0.121  36  0.118  16  0.098   0.110 N  0.570      SignalP-noTM
CBV43668.1            0.106  42  0.129  20  0.216  10  0.139   0.134 N  0.570      SignalP-noTM
CBV43669.1            0.107  44  0.096  70  0.110   1  0.082   0.089 N  0.570      SignalP-noTM
CBV43670.1            0.125  53  0.107  53  0.146  38  0.081   0.094 N  0.570      SignalP-noTM
CBV43671.1            0.228  18  0.134  18  0.158  38  0.083   0.115 N  0.510      SignalP-TM
CBV43672.1            0.104  35  0.107  35  0.121  35  0.085   0.096 N  0.570      SignalP-noTM
CBV43673.1            0.156  30  0.133  30  0.246   1  0.119   0.127 N  0.570      SignalP-noTM
CBV43674.1            0.142  20  0.114  20  0.120  35  0.088   0.102 N  0.570      SignalP-noTM
CBV43675.1            0.112  20  0.111  20  0.183   3  0.117   0.113 N  0.570      SignalP-noTM
CBV43676.1            0.166  16  0.104  16  0.116  32  0.067   0.086 N  0.570      SignalP-noTM
CBV43677.1            0.110   7  0.114  28  0.222  11  0.124   0.119 N  0.570      SignalP-noTM
CBV43678.1            0.113  53  0.098  53  0.155   2  0.084   0.091 N  0.570      SignalP-noTM
CBV43679.1            0.850  25  0.841  25  0.933  13  0.849   0.845 Y  0.570      SignalP-noTM
CBV43680.1            0.661  22  0.721  22  0.877  12  0.808   0.762 Y  0.570      SignalP-noTM
CBV43681.1            0.130  25  0.122  11  0.228   3  0.146   0.131 N  0.510      SignalP-TM
CBV43682.1            0.124  28  0.136  28  0.257   1  0.152   0.143 N  0.570      SignalP-noTM
CBV43683.1            0.164  48  0.155  12  0.304   3  0.249   0.190 N  0.510      SignalP-TM
CBV43684.1            0.132  31  0.138  31  0.248   4  0.151   0.144 N  0.570      SignalP-noTM
CBV43685.1            0.110  35  0.107  55  0.142   2  0.099   0.103 N  0.570      SignalP-noTM
CBV43686.1            0.112  39  0.123  39  0.191  31  0.112   0.118 N  0.570      SignalP-noTM
CBV43687.1            0.107   3  0.104  13  0.147   1  0.110   0.107 N  0.570      SignalP-noTM
CBV43688.1            0.108  18  0.121  40  0.162  39  0.104   0.113 N  0.570      SignalP-noTM
CBV43689.1            0.291  35  0.181  35  0.207  34  0.106   0.146 N  0.570      SignalP-noTM
CBV43690.1            0.104  43  0.172  27  0.358  21  0.214   0.192 N  0.570      SignalP-noTM
CBV43691.1            0.106  43  0.099  70  0.126   1  0.082   0.091 N  0.570      SignalP-noTM
CBV43692.1            0.105  54  0.129  11  0.186   7  0.173   0.150 N  0.570      SignalP-noTM
CBV43693.1            0.175  49  0.122  49  0.143  11  0.102   0.113 N  0.570      SignalP-noTM
CBV43694.1            0.116  18  0.119  11  0.197   1  0.132   0.125 N  0.570      SignalP-noTM
CBV43695.1            0.141  36  0.106  36  0.135  41  0.070   0.092 N  0.510      SignalP-TM
CBV43696.1            0.274  25  0.338  25  0.688   2  0.498   0.397 N  0.510      SignalP-TM
CBV43697.1            0.140  32  0.105  32  0.121  38  0.070   0.089 N  0.570      SignalP-noTM
CBV43698.1            0.251  26  0.225  26  0.426  40  0.172   0.200 N  0.570      SignalP-noTM
CBV43699.1            0.220  33  0.152  33  0.140  31  0.090   0.123 N  0.570      SignalP-noTM
CBV43700.1            0.182  54  0.132  54  0.180  28  0.092   0.113 N  0.570      SignalP-noTM
CBV43701.1            0.161  32  0.145  32  0.235   8  0.160   0.152 N  0.570      SignalP-noTM
CBV43702.1            0.115  57  0.119  11  0.220   1  0.130   0.125 N  0.570      SignalP-noTM
CBV43703.1            0.121  49  0.115  11  0.146   2  0.134   0.124 N  0.570      SignalP-noTM
CBV43704.1            0.123  29  0.116  29  0.122  26  0.075   0.097 N  0.570      SignalP-noTM
CBV43705.1            0.139  25  0.157  25  0.281  12  0.204   0.179 N  0.570      SignalP-noTM
CBV43706.1            0.148  33  0.138  33  0.215   7  0.154   0.145 N  0.570      SignalP-noTM
CBV43707.1            0.104  18  0.156  14  0.319   7  0.236   0.193 N  0.570      SignalP-noTM
CBV43708.1            0.102  24  0.113  24  0.179   1  0.122   0.118 N  0.570      SignalP-noTM
CBV43709.1            0.107  22  0.135  22  0.204  21  0.162   0.148 N  0.570      SignalP-noTM
CBV43710.1            0.153  44  0.124  44  0.164   1  0.099   0.112 N  0.570      SignalP-noTM
CBV43711.1            0.161  26  0.207  26  0.536   1  0.296   0.249 N  0.570      SignalP-noTM
CBV43712.1            0.151  30  0.123  30  0.169   1  0.096   0.110 N  0.570      SignalP-noTM
CBV43713.1            0.108  67  0.103  11  0.184   1  0.095   0.099 N  0.570      SignalP-noTM
CBV43714.1            0.109  41  0.120  11  0.213   1  0.136   0.127 N  0.570      SignalP-noTM
CBV43715.1            0.162  45  0.117  45  0.205   2  0.095   0.107 N  0.570      SignalP-noTM
CBV43716.1            0.126  24  0.105  24  0.125  10  0.086   0.096 N  0.570      SignalP-noTM
CBV43717.1            0.136  36  0.134  36  0.191   3  0.116   0.127 N  0.510      SignalP-TM
CBV43718.1            0.111  58  0.106  13  0.131   5  0.114   0.110 N  0.570      SignalP-noTM
CBV43719.1            0.100  33  0.117  66  0.149  55  0.104   0.111 N  0.570      SignalP-noTM
CBV43720.1            0.104  57  0.166  11  0.373   3  0.280   0.220 N  0.570      SignalP-noTM
CBV43721.1            0.142  20  0.114  40  0.151  35  0.098   0.107 N  0.570      SignalP-noTM
CBV43722.1            0.163  32  0.135  32  0.281   1  0.106   0.122 N  0.570      SignalP-noTM
CBV43723.1            0.164  34  0.142  34  0.274   1  0.136   0.140 N  0.570      SignalP-noTM
CBV43724.1            0.118  35  0.116  28  0.150  27  0.106   0.111 N  0.570      SignalP-noTM
CBV43725.1            0.309  49  0.209  49  0.258  32  0.120   0.176 N  0.510      SignalP-TM
CBV43726.1            0.110  39  0.106  66  0.124  57  0.099   0.103 N  0.570      SignalP-noTM
CBV43727.1            0.125  53  0.097  70  0.103  70  0.078   0.088 N  0.570      SignalP-noTM
CBV43728.1            0.111  57  0.110  42  0.131  33  0.093   0.102 N  0.570      SignalP-noTM
CBV43729.1            0.883  26  0.857  26  0.905  10  0.837   0.847 Y  0.570      SignalP-noTM
CBV43730.1            0.661  26  0.767  26  0.961  17  0.905   0.832 Y  0.570      SignalP-noTM
CBV43731.1            0.117  33  0.152  33  0.300  28  0.159   0.154 N  0.510      SignalP-TM
CBV43732.1            0.163  27  0.098  27  0.107  41  0.056   0.082 N  0.510      SignalP-TM
CBV43733.1            0.141  66  0.115  66  0.107  49  0.082   0.100 N  0.570      SignalP-noTM
CBV43734.1            0.702  26  0.721  26  0.884  21  0.712   0.717 Y  0.570      SignalP-noTM
CBV43735.1            0.423  27  0.601  27  0.947  19  0.877   0.731 Y  0.570      SignalP-noTM
CBV43736.1            0.100  27  0.110  38  0.132  40  0.108   0.109 N  0.570      SignalP-noTM
CBV43737.1            0.122  28  0.163  11  0.306   2  0.269   0.213 N  0.570      SignalP-noTM
CBV43738.1            0.164  23  0.143  23  0.230  34  0.123   0.133 N  0.570      SignalP-noTM
CBV43739.1            0.151  23  0.114  23  0.116   1  0.086   0.101 N  0.570      SignalP-noTM
CBV43740.1            0.148  25  0.142  12  0.267   4  0.202   0.171 N  0.570      SignalP-noTM
CBV43741.1            0.193  27  0.187  27  0.356   1  0.215   0.200 N  0.570      SignalP-noTM
CBV43742.1            0.706  26  0.802  26  0.971  13  0.918   0.857 Y  0.570      SignalP-noTM
CBV43743.1            0.170  31  0.133  31  0.136  30  0.079   0.108 N  0.570      SignalP-noTM
CBV43744.1            0.114  25  0.109  46  0.130  43  0.099   0.104 N  0.570      SignalP-noTM
CBV43745.1            0.123  21  0.135  21  0.183  11  0.146   0.140 N  0.570      SignalP-noTM
CBV43746.1            0.111  28  0.120  11  0.207   3  0.147   0.133 N  0.570      SignalP-noTM
CBV43747.1            0.115  46  0.114  11  0.156   4  0.134   0.123 N  0.570      SignalP-noTM
CBV43748.1            0.113  21  0.107  21  0.150  20  0.107   0.107 N  0.570      SignalP-noTM
CBV43749.1            0.217  31  0.152  31  0.222  30  0.112   0.137 N  0.510      SignalP-TM
CBV43750.1            0.364  25  0.226  25  0.261  24  0.134   0.192 N  0.510      SignalP-TM
CBV43751.1            0.142  64  0.151  13  0.224   7  0.177   0.161 N  0.510      SignalP-TM
CBV43752.1            0.120  39  0.112  39  0.129  47  0.087   0.100 N  0.570      SignalP-noTM
CBV43753.1            0.123  33  0.126  33  0.229   1  0.138   0.132 N  0.570      SignalP-noTM
CBV43754.1            0.340  26  0.558  26  0.947  22  0.916   0.727 Y  0.570      SignalP-noTM
CBV43755.1            0.161  31  0.148  11  0.365   5  0.245   0.193 N  0.570      SignalP-noTM
CBV43756.1            0.100  30  0.103  70  0.115  11  0.096   0.100 N  0.570      SignalP-noTM
CBV43757.1            0.116  21  0.171  21  0.352   9  0.243   0.205 N  0.570      SignalP-noTM
CBV43758.1            0.169  56  0.141  56  0.269   1  0.124   0.133 N  0.570      SignalP-noTM
CBV43759.1            0.104  54  0.101  68  0.114  10  0.089   0.095 N  0.570      SignalP-noTM
CBV43760.1            0.169  29  0.156  29  0.248   1  0.154   0.155 N  0.570      SignalP-noTM
CBV43761.1            0.156  50  0.154  50  0.230  49  0.136   0.146 N  0.570      SignalP-noTM
CBV43762.1            0.186  31  0.404  23  0.935   3  0.882   0.629 Y  0.570      SignalP-noTM
CBV43763.1            0.131  32  0.105  32  0.131  27  0.087   0.098 N  0.510      SignalP-TM
CBV43764.1            0.137  22  0.134  22  0.209   1  0.129   0.132 N  0.570      SignalP-noTM
CBV43765.1            0.109  20  0.100  44  0.103  36  0.070   0.086 N  0.570      SignalP-noTM
CBV43766.1            0.142  27  0.170  41  0.407  36  0.186   0.178 N  0.570      SignalP-noTM
CBV43767.1            0.333  22  0.318  22  0.529   1  0.315   0.317 N  0.570      SignalP-noTM
CBV43768.1            0.274  31  0.475  28  0.947  17  0.904   0.677 Y  0.570      SignalP-noTM
CBV43769.1            0.107  37  0.100  37  0.131   1  0.088   0.094 N  0.570      SignalP-noTM
CBV43770.1            0.181  23  0.143  23  0.191   3  0.120   0.132 N  0.570      SignalP-noTM
CBV43771.1            0.175  40  0.167  40  0.307  36  0.111   0.147 N  0.510      SignalP-TM
CBV43772.1            0.115  44  0.102  29  0.123  24  0.082   0.093 N  0.570      SignalP-noTM
CBV43773.1            0.132  54  0.126  54  0.184  46  0.119   0.123 N  0.570      SignalP-noTM
CBV43774.1            0.127  37  0.098  67  0.107  64  0.065   0.083 N  0.570      SignalP-noTM
CBV43775.1            0.157  48  0.109  67  0.134  55  0.081   0.096 N  0.570      SignalP-noTM
CBV43776.1            0.808  24  0.725  24  0.830  20  0.664   0.697 Y  0.570      SignalP-noTM
CBV43777.1            0.132  50  0.139  50  0.209   1  0.134   0.137 N  0.570      SignalP-noTM
CBV43778.1            0.103  25  0.124  11  0.216   4  0.166   0.144 N  0.570      SignalP-noTM
CBV43779.1            0.169  22  0.209  13  0.552   5  0.405   0.301 N  0.570      SignalP-noTM
CBV43780.1            0.105  35  0.084  11  0.096  70  0.071   0.079 N  0.510      SignalP-TM
CBV43781.1            0.152  27  0.166  27  0.303  23  0.137   0.155 N  0.510      SignalP-TM
CBV43782.1            0.147  49  0.142  26  0.244  24  0.139   0.141 N  0.570      SignalP-noTM
CBV43783.1            0.279  23  0.507  23  0.964  20  0.922   0.702 Y  0.570      SignalP-noTM
CBV43784.1            0.187  32  0.238  34  0.427  29  0.243   0.240 N  0.510      SignalP-TM
CBV43785.1            0.118  34  0.123  11  0.246   3  0.150   0.136 N  0.570      SignalP-noTM
CBV43786.1            0.112  19  0.136  11  0.305   1  0.172   0.153 N  0.570      SignalP-noTM
CBV43787.1            0.110  20  0.104  11  0.180   1  0.102   0.103 N  0.510      SignalP-TM
CBV43788.1            0.118  22  0.128  11  0.262   1  0.155   0.141 N  0.570      SignalP-noTM
CBV43789.1            0.105  36  0.100  21  0.121  12  0.088   0.095 N  0.570      SignalP-noTM
CBV43790.1            0.104  46  0.126  11  0.179   3  0.165   0.140 N  0.510      SignalP-TM
CBV43791.1            0.173  25  0.189  38  0.330  21  0.187   0.188 N  0.570      SignalP-noTM
CBV43792.1            0.123  32  0.098  32  0.128   5  0.077   0.090 N  0.510      SignalP-TM
CBV43793.1            0.148  37  0.110  37  0.107  11  0.085   0.099 N  0.570      SignalP-noTM
CBV43794.1            0.104  63  0.115  12  0.178   8  0.133   0.123 N  0.570      SignalP-noTM
CBV43795.1            0.108  33  0.111  51  0.140  45  0.092   0.102 N  0.570      SignalP-noTM
CBV43796.1            0.107  60  0.107  40  0.126  36  0.092   0.100 N  0.570      SignalP-noTM
CBV43797.1            0.178  21  0.172  21  0.293   2  0.189   0.178 N  0.510      SignalP-TM
CBV43798.1            0.112  26  0.164  21  0.332  14  0.217   0.189 N  0.570      SignalP-noTM
CBV43799.1            0.255  37  0.121  37  0.128   6  0.075   0.104 N  0.510      SignalP-TM
CBV43800.1            0.148  34  0.123  34  0.170   8  0.117   0.120 N  0.570      SignalP-noTM
CBV43801.1            0.248  25  0.455  25  0.931  23  0.804   0.619 Y  0.570      SignalP-noTM
CBV43802.1            0.143  19  0.115  19  0.115  24  0.089   0.103 N  0.570      SignalP-noTM
CBV43803.1            0.238  19  0.161  19  0.138  16  0.109   0.136 N  0.570      SignalP-noTM
CBV43804.1            0.105  55  0.115  11  0.184   1  0.127   0.120 N  0.570      SignalP-noTM
CBV43805.1            0.110  46  0.104  32  0.155  26  0.096   0.101 N  0.510      SignalP-TM
CBV43806.1            0.242  22  0.256  22  0.649   2  0.356   0.303 N  0.570      SignalP-noTM
CBV43807.1            0.154  35  0.129  24  0.192   1  0.120   0.124 N  0.570      SignalP-noTM
CBV43808.1            0.124  27  0.111  27  0.136  21  0.086   0.102 N  0.510      SignalP-TM
CBV43809.1            0.530  25  0.222  25  0.202  24  0.094   0.175 N  0.510      SignalP-TM
CBV43810.1            0.139  40  0.156  11  0.316   1  0.244   0.197 N  0.570      SignalP-noTM
CBV43811.1            0.106  21  0.155  11  0.381   1  0.225   0.188 N  0.570      SignalP-noTM
CBV43812.1            0.141  42  0.245  20  0.769  13  0.493   0.362 N  0.570      SignalP-noTM
CBV43813.1            0.112  19  0.148  11  0.363   1  0.206   0.175 N  0.570      SignalP-noTM
CBV43814.1            0.106  20  0.116  42  0.151  35  0.106   0.111 N  0.570      SignalP-noTM
CBV43815.1            0.616  24  0.742  24  0.990  10  0.924   0.828 Y  0.570      SignalP-noTM
CBV43816.1            0.124  54  0.175  11  0.502   2  0.281   0.225 N  0.570      SignalP-noTM
CBV43817.1            0.830  24  0.826  24  0.944  11  0.871   0.847 Y  0.570      SignalP-noTM
CBV43818.1            0.250  61  0.154  61  0.190   1  0.106   0.131 N  0.570      SignalP-noTM
CBV43819.1            0.221  25  0.214  25  0.363  23  0.210   0.212 N  0.570      SignalP-noTM
CBV43820.1            0.134  38  0.117  38  0.162   1  0.081   0.104 N  0.510      SignalP-TM
CBV43821.1            0.136  29  0.142  29  0.219  28  0.139   0.141 N  0.510      SignalP-TM
CBV43822.1            0.726  25  0.811  25  0.985  17  0.930   0.867 Y  0.570      SignalP-noTM
CBV43823.1            0.112  47  0.115  11  0.201   1  0.125   0.120 N  0.570      SignalP-noTM
CBV43824.1            0.100  25  0.129  11  0.232   4  0.169   0.148 N  0.570      SignalP-noTM
CBV43825.1            0.137  20  0.105  20  0.115  70  0.076   0.091 N  0.570      SignalP-noTM
CBV43826.1            0.575  24  0.621  24  0.875  19  0.713   0.664 Y  0.570      SignalP-noTM
CBV43827.1            0.142  21  0.137  21  0.157  19  0.122   0.130 N  0.570      SignalP-noTM
CBV43828.1            0.142  47  0.117  11  0.169   1  0.135   0.125 N  0.570      SignalP-noTM
CBV43829.1            0.151  26  0.138  26  0.191   1  0.127   0.133 N  0.570      SignalP-noTM
CBV43830.1            0.201  24  0.349  24  0.828   4  0.658   0.494 N  0.570      SignalP-noTM
CBV43831.1            0.151  35  0.204  26  0.433  15  0.311   0.254 N  0.570      SignalP-noTM
CBV43832.1            0.146  34  0.137  38  0.189  30  0.114   0.126 N  0.570      SignalP-noTM
CBV43833.1            0.238  27  0.144  27  0.195   1  0.094   0.125 N  0.510      SignalP-TM
CBV43834.1            0.124  47  0.160  12  0.305   2  0.244   0.191 N  0.510      SignalP-TM
CBV43835.1            0.810  27  0.737  27  0.919  19  0.756   0.746 Y  0.570      SignalP-noTM
CBV43836.1            0.129  48  0.116  56  0.153  53  0.092   0.105 N  0.570      SignalP-noTM
CBV43837.1            0.116  64  0.105  64  0.143   1  0.090   0.098 N  0.570      SignalP-noTM
CBV43838.1            0.203  39  0.175  39  0.223  34  0.138   0.158 N  0.570      SignalP-noTM
CBV43839.1            0.112  22  0.120  11  0.235   1  0.132   0.126 N  0.570      SignalP-noTM
CBV43840.1            0.114  62  0.112  23  0.155  12  0.121   0.117 N  0.570      SignalP-noTM
CBV43841.1            0.358  27  0.234  27  0.264   1  0.168   0.203 N  0.570      SignalP-noTM
CBV43842.1            0.151  38  0.190  28  0.355  26  0.267   0.226 N  0.570      SignalP-noTM
CBV43843.1            0.162  47  0.156  16  0.290  10  0.240   0.187 N  0.510      SignalP-TM
CBV43844.1            0.182  31  0.150  31  0.312   4  0.152   0.151 N  0.570      SignalP-noTM
CBV43845.1            0.146  41  0.142  41  0.213  40  0.140   0.141 N  0.570      SignalP-noTM
CBV43846.1            0.182  34  0.132  34  0.187  33  0.081   0.108 N  0.570      SignalP-noTM
CBV43847.1            0.153  18  0.117  37  0.139   1  0.086   0.103 N  0.570      SignalP-noTM
CBV43848.1            0.128  29  0.117  51  0.170  40  0.096   0.107 N  0.570      SignalP-noTM
CBV43849.1            0.326  59  0.197  59  0.149  53  0.081   0.154 N  0.510      SignalP-TM
CBV43850.1            0.146  25  0.128  25  0.232   1  0.134   0.131 N  0.570      SignalP-noTM
CBV43851.1            0.104  33  0.131  11  0.316   1  0.145   0.138 N  0.570      SignalP-noTM
CBV43852.1            0.165  22  0.117  22  0.100   1  0.078   0.103 N  0.510      SignalP-TM
CBV43853.1            0.104  54  0.104  54  0.116  50  0.101   0.103 N  0.570      SignalP-noTM
CBV43854.1            0.335  33  0.482  25  0.903  20  0.687   0.578 Y  0.570      SignalP-noTM
CBV43855.1            0.103  29  0.104  29  0.140  27  0.095   0.100 N  0.570      SignalP-noTM
CBV43856.1            0.173  48  0.137  12  0.217   9  0.189   0.161 N  0.570      SignalP-noTM
CBV43857.1            0.131  25  0.103  50  0.147   4  0.093   0.098 N  0.570      SignalP-noTM
CBV43858.1            0.114  57  0.117  57  0.165  49  0.107   0.113 N  0.570      SignalP-noTM
CBV43859.1            0.114  43  0.116  11  0.183   1  0.126   0.121 N  0.570      SignalP-noTM
CBV43860.1            0.128  36  0.106  36  0.137   4  0.086   0.097 N  0.570      SignalP-noTM
CBV43861.1            0.112  34  0.121  34  0.156  25  0.118   0.120 N  0.510      SignalP-TM
CBV43862.1            0.535  27  0.504  27  0.770  23  0.453   0.485 N  0.510      SignalP-TM
CBV43863.1            0.237  22  0.236  22  0.377   3  0.285   0.254 N  0.510      SignalP-TM
CBV43864.1            0.164  48  0.113  11  0.153   9  0.132   0.120 N  0.510      SignalP-TM
CBV43865.1            0.132  25  0.125  25  0.187  21  0.120   0.123 N  0.570      SignalP-noTM
CBV43866.1            0.100  44  0.108  13  0.153   5  0.120   0.114 N  0.570      SignalP-noTM
CBV43867.1            0.156  57  0.134  19  0.269  15  0.147   0.141 N  0.570      SignalP-noTM
CBV43868.1            0.155  43  0.131  43  0.139  34  0.102   0.118 N  0.570      SignalP-noTM
CBV43869.1            0.102  41  0.112  31  0.135  26  0.090   0.101 N  0.570      SignalP-noTM
CBV43870.1            0.161   8  0.132  30  0.218   2  0.161   0.143 N  0.510      SignalP-TM
CBV43871.1            0.157  38  0.152  38  0.284  31  0.119   0.140 N  0.510      SignalP-TM
CBV43872.1            0.130  24  0.114  24  0.142   2  0.098   0.106 N  0.570      SignalP-noTM
CBV43873.1            0.104  43  0.104  43  0.131  42  0.089   0.097 N  0.570      SignalP-noTM
CBV43874.1            0.462  22  0.656  22  0.963  17  0.916   0.778 Y  0.570      SignalP-noTM
CBV43875.1            0.322  23  0.542  23  0.981  16  0.917   0.719 Y  0.570      SignalP-noTM
CBV43876.1            0.117  29  0.111  45  0.143  37  0.101   0.106 N  0.570      SignalP-noTM
CBV43877.1            0.153  27  0.100  69  0.129   6  0.086   0.095 N  0.510      SignalP-TM
CBV43878.1            0.227  42  0.128  42  0.222   3  0.104   0.117 N  0.570      SignalP-noTM
CBV43879.1            0.107  38  0.106  16  0.160  11  0.113   0.109 N  0.570      SignalP-noTM
CBV43880.1            0.860  26  0.868  26  0.945  19  0.876   0.872 Y  0.570      SignalP-noTM
CBV43881.1            0.132  48  0.104  48  0.144   5  0.073   0.093 N  0.510      SignalP-TM
CBV43882.1            0.196  26  0.131  26  0.181   1  0.099   0.119 N  0.510      SignalP-TM
CBV43883.1            0.166  28  0.146  28  0.192  27  0.138   0.143 N  0.510      SignalP-TM
CBV43884.1            0.306  26  0.197  26  0.277   6  0.174   0.186 N  0.570      SignalP-noTM
CBV43885.1            0.365  27  0.559  22  0.947  13  0.899   0.719 Y  0.570      SignalP-noTM
CBV43886.1            0.134  22  0.140  22  0.201  17  0.134   0.138 N  0.570      SignalP-noTM
CBV43887.1            0.826  27  0.852  27  0.919  18  0.885   0.867 Y  0.570      SignalP-noTM
CBV43888.1            0.123  33  0.141  11  0.247   2  0.196   0.167 N  0.570      SignalP-noTM
CBV43889.1            0.111  11  0.101  11  0.127   1  0.086   0.094 N  0.570      SignalP-noTM
CBV43890.1            0.166  35  0.106  65  0.157  63  0.058   0.088 N  0.510      SignalP-TM
CBV43891.1            0.138  53  0.122  53  0.208  51  0.117   0.120 N  0.570      SignalP-noTM
CBV43892.1            0.103  26  0.127  11  0.252   3  0.166   0.145 N  0.570      SignalP-noTM
CBV43893.1            0.584  28  0.682  28  0.918  10  0.838   0.755 Y  0.570      SignalP-noTM
CBV43894.1            0.333  22  0.538  22  0.962  19  0.879   0.699 Y  0.570      SignalP-noTM
CBV43895.1            0.134  59  0.107  59  0.118  39  0.084   0.096 N  0.570      SignalP-noTM
CBV43896.1            0.279  21  0.188  21  0.279   8  0.170   0.182 N  0.510      SignalP-TM
CBV43897.1            0.121  31  0.108  69  0.125  62  0.099   0.103 N  0.570      SignalP-noTM
CBV43898.1            0.125  37  0.106  37  0.102  36  0.082   0.095 N  0.570      SignalP-noTM
CBV43899.1            0.147  29  0.235  12  0.628   1  0.557   0.386 N  0.570      SignalP-noTM
CBV43900.1            0.100  60  0.126  14  0.220   3  0.161   0.142 N  0.570      SignalP-noTM
CBV43901.1            0.110  60  0.103  33  0.117  30  0.087   0.096 N  0.570      SignalP-noTM
CBV43902.1            0.127  23  0.177  23  0.345   1  0.264   0.210 N  0.510      SignalP-TM
CBV43903.1            0.110  56  0.117  11  0.235   2  0.129   0.123 N  0.570      SignalP-noTM
CBV43904.1            0.100  27  0.103  27  0.142   2  0.099   0.101 N  0.570      SignalP-noTM
CBV43905.1            0.124  21  0.201  21  0.416  27  0.286   0.241 N  0.570      SignalP-noTM
CBV43906.1            0.111  26  0.099  67  0.104  63  0.082   0.091 N  0.570      SignalP-noTM
CBV43907.1            0.207  57  0.141  57  0.118  56  0.084   0.114 N  0.570      SignalP-noTM
CBV43908.1            0.111  22  0.126  11  0.207   7  0.160   0.142 N  0.570      SignalP-noTM
CBV43909.1            0.108  35  0.108  35  0.142   1  0.098   0.103 N  0.570      SignalP-noTM
CBV43910.1            0.120  62  0.110  12  0.158   1  0.119   0.114 N  0.570      SignalP-noTM
CBV43911.1            0.103  45  0.099  67  0.111  27  0.088   0.094 N  0.570      SignalP-noTM
CBV43912.1            0.120  24  0.100  66  0.113   1  0.084   0.093 N  0.570      SignalP-noTM
CBV43913.1            0.270  23  0.246  23  0.356  19  0.232   0.239 N  0.570      SignalP-noTM
CBV43914.1            0.155  47  0.122  47  0.193  46  0.087   0.106 N  0.570      SignalP-noTM
CBV43915.1            0.106  24  0.114  60  0.166  49  0.112   0.113 N  0.570      SignalP-noTM
CBV43916.1            0.138  37  0.219  11  0.579   6  0.504   0.353 N  0.570      SignalP-noTM
CBV43917.1            0.113  21  0.123  11  0.193   2  0.144   0.133 N  0.570      SignalP-noTM
CBV43918.1            0.111   6  0.129  11  0.232   5  0.172   0.149 N  0.570      SignalP-noTM
CBV43919.1            0.116  20  0.107  54  0.145   3  0.097   0.102 N  0.570      SignalP-noTM
CBV43920.1            0.106  59  0.094  70  0.112  67  0.073   0.086 N  0.510      SignalP-TM
CBV43921.1            0.100  25  0.126  11  0.237   4  0.164   0.144 N  0.570      SignalP-noTM
CBV43922.1            0.291  23  0.257  23  0.268  10  0.203   0.237 N  0.510      SignalP-TM
CBV43923.1            0.249  31  0.386  31  0.926  19  0.763   0.563 N  0.570      SignalP-noTM
CBV43924.1            0.128  49  0.123  49  0.191  44  0.101   0.112 N  0.570      SignalP-noTM
CBV43925.1            0.138  27  0.117  12  0.181   2  0.138   0.127 N  0.570      SignalP-noTM
CBV43926.1            0.236  23  0.440  23  0.912  10  0.853   0.634 Y  0.570      SignalP-noTM
CBV43927.1            0.158  51  0.178  51  0.316  46  0.144   0.166 N  0.510      SignalP-TM
CBV43928.1            0.292  25  0.481  25  0.919  21  0.783   0.623 Y  0.570      SignalP-noTM
CBV43929.1            0.660  27  0.763  27  0.941  21  0.883   0.820 Y  0.570      SignalP-noTM
CBV43930.1            0.776  34  0.669  34  0.753  31  0.546   0.611 Y  0.570      SignalP-noTM
CBV43931.1            0.763  22  0.775  22  0.873  18  0.770   0.772 Y  0.570      SignalP-noTM
CBV43932.1            0.147  50  0.195  50  0.301  43  0.142   0.170 N  0.570      SignalP-noTM
CBV43933.1            0.109  53  0.116  53  0.160   7  0.117   0.116 N  0.570      SignalP-noTM
CBV43934.1            0.220  39  0.197  39  0.268  35  0.139   0.176 N  0.510      SignalP-TM
CBV43935.1            0.121  60  0.118  12  0.214   6  0.149   0.130 N  0.510      SignalP-TM
CBV43936.1            0.818  25  0.733  25  0.837  21  0.677   0.707 Y  0.570      SignalP-noTM
CBV43937.1            0.129  35  0.106  12  0.139   2  0.118   0.110 N  0.510      SignalP-TM
CBV43938.1            0.549  31  0.664  31  0.869  28  0.660   0.662 Y  0.510      SignalP-TM
CBV43939.1            0.180  61  0.109  30  0.130  21  0.110   0.109 N  0.510      SignalP-TM
CBV43940.1            0.161  40  0.152  14  0.321   7  0.236   0.183 N  0.510      SignalP-TM
CBV43941.1            0.574  23  0.698  23  0.945  20  0.817   0.754 Y  0.570      SignalP-noTM
CBV43942.1            0.172  31  0.236  31  0.502  27  0.240   0.237 N  0.510      SignalP-TM
CBV43943.1            0.194  35  0.407  35  0.937  27  0.782   0.584 Y  0.570      SignalP-noTM
CBV43944.1            0.173  20  0.136  11  0.276   1  0.178   0.156 N  0.570      SignalP-noTM
CBV43945.1            0.105  17  0.110  39  0.132  31  0.100   0.105 N  0.570      SignalP-noTM
CBV43946.1            0.131  22  0.126  22  0.185   2  0.122   0.124 N  0.570      SignalP-noTM
CBV43947.1            0.122  21  0.101  66  0.111  60  0.063   0.087 N  0.510      SignalP-TM
CBV43948.1            0.742  22  0.774  22  0.921  18  0.828   0.800 Y  0.570      SignalP-noTM
CBV43949.1            0.237  44  0.220  44  0.276  35  0.166   0.195 N  0.570      SignalP-noTM
CBV43950.1            0.224  27  0.191  27  0.281  25  0.178   0.185 N  0.570      SignalP-noTM
CBV43951.1            0.455  23  0.515  23  0.693  19  0.522   0.517 Y  0.510      SignalP-TM
CBV43952.1            0.756  33  0.559  33  0.592  24  0.407   0.503 N  0.510      SignalP-TM
CBV43953.1            0.700  24  0.767  24  0.912  15  0.855   0.809 Y  0.570      SignalP-noTM
CBV43954.1            0.136  35  0.136  11  0.250   2  0.183   0.153 N  0.510      SignalP-TM
CBV43955.1            0.112  52  0.115  61  0.190  51  0.089   0.106 N  0.510      SignalP-TM
CBV43956.1            0.489  24  0.623  24  0.897  22  0.807   0.709 Y  0.570      SignalP-noTM
CBV43957.1            0.112  19  0.106  61  0.121  26  0.097   0.101 N  0.570      SignalP-noTM
CBV43958.1            0.133  22  0.127  22  0.149   1  0.121   0.125 N  0.570      SignalP-noTM
CBV43959.1            0.106  36  0.124  49  0.219  41  0.110   0.117 N  0.570      SignalP-noTM
CBV43960.1            0.109  27  0.104  53  0.129  45  0.091   0.098 N  0.570      SignalP-noTM
CBV43961.1            0.131  22  0.149  22  0.283   2  0.178   0.163 N  0.570      SignalP-noTM
CBV43962.1            0.109  22  0.115  16  0.155   7  0.127   0.121 N  0.570      SignalP-noTM
CBV43963.1            0.140  37  0.116  25  0.134  13  0.109   0.113 N  0.570      SignalP-noTM
CBV43964.1            0.121  27  0.138  27  0.186  21  0.135   0.137 N  0.570      SignalP-noTM
CBV43965.1            0.130  17  0.194  17  0.438   6  0.311   0.249 N  0.570      SignalP-noTM
CBV43966.1            0.830  23  0.798  23  0.914   2  0.820   0.808 Y  0.570      SignalP-noTM
CBV43967.1            0.103  48  0.120  48  0.162  38  0.107   0.114 N  0.570      SignalP-noTM
CBV43968.1            0.365  23  0.412  23  0.723   2  0.533   0.469 N  0.570      SignalP-noTM
CBV43969.1            0.187  37  0.139  37  0.137  33  0.097   0.119 N  0.570      SignalP-noTM
CBV43970.1            0.171  38  0.230  20  0.675  17  0.515   0.364 N  0.570      SignalP-noTM
CBV43971.1            0.109  52  0.115  17  0.189   7  0.127   0.121 N  0.570      SignalP-noTM
CBV43972.1            0.148  43  0.115  20  0.147  18  0.095   0.105 N  0.570      SignalP-noTM
CBV43973.1            0.148  58  0.112  58  0.157   1  0.067   0.095 N  0.510      SignalP-TM
CBV43974.1            0.136  41  0.123  11  0.208   3  0.147   0.134 N  0.570      SignalP-noTM
CBV43975.1            0.118  67  0.111  40  0.137  31  0.109   0.110 N  0.570      SignalP-noTM
CBV43976.1            0.126  15  0.123  15  0.153  14  0.116   0.120 N  0.570      SignalP-noTM
CBV43977.1            0.129  28  0.143  11  0.273   4  0.215   0.177 N  0.570      SignalP-noTM
CBV43978.1            0.123  53  0.114  53  0.154  50  0.099   0.107 N  0.570      SignalP-noTM
CBV43979.1            0.132  57  0.184  12  0.431   6  0.343   0.259 N  0.570      SignalP-noTM
CBV43980.1            0.203  28  0.137  28  0.205  27  0.086   0.118 N  0.510      SignalP-TM
CBV43981.1            0.121  33  0.126  24  0.205  18  0.134   0.129 N  0.510      SignalP-TM
CBV43982.1            0.185  22  0.198  11  0.494   4  0.395   0.271 N  0.510      SignalP-TM
CBV43983.1            0.117  23  0.110  34  0.139  22  0.094   0.102 N  0.570      SignalP-noTM
CBV43984.1            0.865  25  0.885  25  0.977  16  0.900   0.892 Y  0.570      SignalP-noTM
CBV43985.1            0.233  39  0.195  39  0.265  38  0.140   0.169 N  0.570      SignalP-noTM
CBV43986.1            0.116  24  0.118  29  0.191  28  0.117   0.118 N  0.570      SignalP-noTM
CBV43987.1            0.122  44  0.107  67  0.122  60  0.071   0.090 N  0.570      SignalP-noTM
CBV43988.1            0.103  21  0.100  21  0.112   4  0.099   0.099 N  0.570      SignalP-noTM
CBV43989.1            0.113  13  0.129  13  0.238   1  0.147   0.137 N  0.570      SignalP-noTM
CBV43990.1            0.108  22  0.146  11  0.317   1  0.199   0.171 N  0.570      SignalP-noTM
CBV43991.1            0.348  29  0.453  29  0.948   9  0.787   0.610 Y  0.570      SignalP-noTM
CBV43992.1            0.165  24  0.153  24  0.329   3  0.179   0.163 N  0.510      SignalP-TM
CBV43993.1            0.100  44  0.117  19  0.184  11  0.120   0.118 N  0.570      SignalP-noTM
CBV43994.1            0.112  27  0.122  11  0.250   1  0.138   0.129 N  0.570      SignalP-noTM
CBV43995.1            0.104  21  0.098  31  0.112  20  0.078   0.088 N  0.570      SignalP-noTM
CBV43996.1            0.128  34  0.177  15  0.430  12  0.256   0.214 N  0.570      SignalP-noTM
CBV43997.1            0.118  37  0.113  37  0.161  20  0.106   0.110 N  0.570      SignalP-noTM
CBV43998.1            0.154  24  0.107  24  0.127   1  0.089   0.099 N  0.570      SignalP-noTM
CBV43999.1            0.148  64  0.157  11  0.302   2  0.248   0.200 N  0.570      SignalP-noTM
CBV44000.1            0.151  36  0.180  36  0.301  30  0.127   0.161 N  0.510      SignalP-TM
CBV44001.1            0.306  65  0.166  65  0.134  45  0.098   0.134 N  0.570      SignalP-noTM
CBV44002.1            0.155  35  0.122  35  0.140   3  0.101   0.112 N  0.570      SignalP-noTM
CBV44003.1            0.123  21  0.135  11  0.245   2  0.178   0.155 N  0.570      SignalP-noTM
CBV44004.1            0.148  25  0.149  25  0.283   4  0.178   0.163 N  0.570      SignalP-noTM
CBV44005.1            0.100  57  0.107  62  0.122  56  0.097   0.103 N  0.570      SignalP-noTM
CBV44006.1            0.149  32  0.228  16  0.660  11  0.493   0.353 N  0.570      SignalP-noTM
CBV44007.1            0.142  29  0.167  24  0.340  13  0.177   0.171 N  0.510      SignalP-TM
CBV44008.1            0.351  26  0.180  26  0.225   1  0.110   0.154 N  0.510      SignalP-TM
CBV44009.1            0.106  42  0.127  11  0.322   2  0.140   0.133 N  0.570      SignalP-noTM
CBV44010.1            0.144  49  0.148  19  0.267   1  0.196   0.171 N  0.570      SignalP-noTM
CBV44011.1            0.192  20  0.160  20  0.207  12  0.124   0.143 N  0.570      SignalP-noTM
CBV44012.1            0.441  49  0.233  49  0.206   8  0.134   0.186 N  0.570      SignalP-noTM
CBV44013.1            0.121  64  0.115  21  0.149  12  0.114   0.115 N  0.570      SignalP-noTM
CBV44014.1            0.147  28  0.180  19  0.409   1  0.271   0.223 N  0.570      SignalP-noTM
CBV44015.1            0.223  23  0.237  23  0.428   4  0.301   0.267 N  0.570      SignalP-noTM
CBV44016.1            0.143  34  0.115  67  0.138  65  0.073   0.100 N  0.510      SignalP-TM
CBV44017.1            0.141  29  0.153  29  0.256   2  0.189   0.170 N  0.570      SignalP-noTM
CBV44018.1            0.108  44  0.105  44  0.145  43  0.095   0.100 N  0.570      SignalP-noTM
CBV44019.1            0.112  24  0.176  11  0.451   1  0.290   0.230 N  0.570      SignalP-noTM
CBV44020.1            0.106  49  0.108  11  0.153   2  0.119   0.113 N  0.570      SignalP-noTM
CBV44021.1            0.100  23  0.102  49  0.122   4  0.098   0.100 N  0.570      SignalP-noTM
CBV44022.1            0.120  41  0.109  69  0.123  70  0.098   0.104 N  0.570      SignalP-noTM
CBV44023.1            0.158  21  0.130  21  0.188   3  0.125   0.128 N  0.570      SignalP-noTM
CBV44024.1            0.177  29  0.230  29  0.429  22  0.258   0.240 N  0.510      SignalP-TM
CBV44025.1            0.234  28  0.163  28  0.184   1  0.118   0.142 N  0.570      SignalP-noTM
CBV44026.1            0.206  38  0.146  38  0.202   1  0.125   0.136 N  0.570      SignalP-noTM
CBV44027.1            0.129  18  0.180  18  0.352   7  0.261   0.218 N  0.570      SignalP-noTM
CBV44028.1            0.197  27  0.310  27  0.653  25  0.423   0.352 N  0.510      SignalP-TM
CBV44029.1            0.101  16  0.102  53  0.116   4  0.088   0.096 N  0.570      SignalP-noTM
CBV44030.1            0.155  36  0.126  36  0.132   1  0.100   0.114 N  0.570      SignalP-noTM
CBV44031.1            0.114  32  0.105  70  0.129   1  0.090   0.098 N  0.570      SignalP-noTM
CBV44032.1            0.181  24  0.198  24  0.344  19  0.227   0.211 N  0.570      SignalP-noTM
CBV44033.1            0.157  22  0.141  22  0.162  16  0.129   0.135 N  0.570      SignalP-noTM
CBV44034.1            0.232  21  0.246  21  0.417   1  0.283   0.263 N  0.570      SignalP-noTM
CBV44035.1            0.204  26  0.166  26  0.227   7  0.145   0.158 N  0.510      SignalP-TM
CBV44036.1            0.207  26  0.166  11  0.316   1  0.282   0.209 N  0.510      SignalP-TM
CBV44037.1            0.104   7  0.101  47  0.117   8  0.093   0.097 N  0.570      SignalP-noTM
CBV44038.1            0.793  24  0.729  24  0.820  21  0.625   0.680 Y  0.570      SignalP-noTM
CBV44039.1            0.139  10  0.142  51  0.228  38  0.144   0.143 N  0.510      SignalP-TM
CBV44040.1            0.105  30  0.120  14  0.190  40  0.135   0.127 N  0.570      SignalP-noTM
CBV44041.1            0.113  56  0.190  11  0.409   2  0.363   0.271 N  0.570      SignalP-noTM
CBV44042.1            0.102  39  0.105  18  0.153   9  0.102   0.103 N  0.570      SignalP-noTM
CBV44043.1            0.143  18  0.126  18  0.217  16  0.125   0.126 N  0.570      SignalP-noTM
CBV44044.1            0.112  22  0.153  11  0.324   2  0.238   0.193 N  0.570      SignalP-noTM
CBV44045.1            0.147  51  0.129  51  0.166  25  0.094   0.113 N  0.570      SignalP-noTM
CBV44046.1            0.108  38  0.117  32  0.218  28  0.127   0.121 N  0.570      SignalP-noTM
CBV44047.1            0.148  37  0.163  37  0.253  30  0.139   0.154 N  0.510      SignalP-TM
CBV44048.1            0.138  28  0.135  11  0.261   4  0.191   0.162 N  0.570      SignalP-noTM
CBV44049.1            0.107  18  0.106  11  0.151   4  0.116   0.110 N  0.570      SignalP-noTM
CBV44050.1            0.125  40  0.112  11  0.155   2  0.125   0.118 N  0.570      SignalP-noTM
CBV44051.1            0.122  30  0.106  64  0.133  29  0.088   0.098 N  0.570      SignalP-noTM
CBV44052.1            0.160  16  0.143  16  0.175  15  0.124   0.134 N  0.570      SignalP-noTM
CBV44053.1            0.174  51  0.197  51  0.399  47  0.133   0.167 N  0.570      SignalP-noTM
CBV44054.1            0.130  30  0.129  30  0.174  26  0.116   0.123 N  0.570      SignalP-noTM
CBV44055.1            0.182  28  0.139  28  0.180  27  0.098   0.120 N  0.570      SignalP-noTM
CBV44056.1            0.166  33  0.186  19  0.422   1  0.326   0.238 N  0.510      SignalP-TM
CBV44057.1            0.130  25  0.116  25  0.137   7  0.110   0.113 N  0.570      SignalP-noTM
CBV44058.1            0.112  30  0.105  50  0.118  36  0.093   0.099 N  0.570      SignalP-noTM
CBV44059.1            0.221  24  0.241  24  0.530   1  0.281   0.260 N  0.570      SignalP-noTM
CBV44060.1            0.101  27  0.099  70  0.109  27  0.087   0.093 N  0.570      SignalP-noTM
CBV44061.1            0.118  30  0.113  30  0.167  16  0.110   0.112 N  0.570      SignalP-noTM
CBV44062.1            0.177  45  0.153  45  0.356   2  0.153   0.153 N  0.570      SignalP-noTM
CBV44063.1            0.101  23  0.129  11  0.226   1  0.164   0.146 N  0.570      SignalP-noTM
CBV44064.1            0.110  30  0.105  69  0.114  62  0.086   0.096 N  0.570      SignalP-noTM
CBV44065.1            0.125  39  0.106  39  0.133  37  0.085   0.096 N  0.570      SignalP-noTM
CBV44066.1            0.112  47  0.111  47  0.143  44  0.080   0.096 N  0.570      SignalP-noTM
CBV44067.1            0.106  42  0.152  22  0.342  32  0.193   0.171 N  0.570      SignalP-noTM
CBV44068.1            0.156  40  0.145  40  0.196   3  0.138   0.142 N  0.570      SignalP-noTM
CBV44069.1            0.163  21  0.216  21  0.360   1  0.303   0.257 N  0.570      SignalP-noTM
CBV44070.1            0.111  20  0.125  51  0.216  45  0.126   0.126 N  0.570      SignalP-noTM
CBV44071.1            0.106  53  0.129  11  0.225   1  0.165   0.146 N  0.570      SignalP-noTM
CBV44072.1            0.137  59  0.206  11  0.495   5  0.411   0.302 N  0.570      SignalP-noTM
CBV44073.1            0.159  21  0.143  21  0.217  18  0.118   0.131 N  0.570      SignalP-noTM
CBV44074.1            0.162  32  0.179  24  0.345  22  0.235   0.200 N  0.510      SignalP-TM
CBV44075.1            0.289  32  0.184  32  0.220  29  0.105   0.155 N  0.510      SignalP-TM
CBV44076.1            0.141  20  0.125  20  0.154   7  0.118   0.122 N  0.570      SignalP-noTM
CBV44077.1            0.106  42  0.103  42  0.108  35  0.081   0.092 N  0.570      SignalP-noTM
CBV44078.1            0.134  39  0.112  67  0.141  57  0.089   0.101 N  0.570      SignalP-noTM
CBV44079.1            0.108  21  0.099  62  0.106  27  0.084   0.092 N  0.570      SignalP-noTM
CBV44080.1            0.104  48  0.127  27  0.189  16  0.131   0.129 N  0.570      SignalP-noTM
CBV44081.1            0.126  37  0.144  11  0.298   6  0.223   0.181 N  0.570      SignalP-noTM
CBV44082.1            0.115  36  0.156  18  0.311  12  0.240   0.195 N  0.570      SignalP-noTM
CBV44083.1            0.140  27  0.151  11  0.346   1  0.215   0.181 N  0.570      SignalP-noTM
CBV44084.1            0.113  20  0.118  11  0.220   1  0.133   0.125 N  0.570      SignalP-noTM
CBV44085.1            0.107  22  0.192  11  0.554   1  0.349   0.265 N  0.570      SignalP-noTM
CBV44086.1            0.128  23  0.119  50  0.168  40  0.099   0.110 N  0.570      SignalP-noTM
CBV44087.1            0.129  43  0.103  43  0.120   1  0.074   0.090 N  0.570      SignalP-noTM
CBV44088.1            0.113  44  0.116  22  0.210  15  0.118   0.117 N  0.570      SignalP-noTM
CBV44089.1            0.114  52  0.107  52  0.113  44  0.079   0.094 N  0.570      SignalP-noTM
CBV44090.1            0.112  47  0.132  11  0.303   1  0.157   0.143 N  0.570      SignalP-noTM
CBV44091.1            0.104  31  0.130  45  0.240  39  0.126   0.128 N  0.570      SignalP-noTM
CBV44092.1            0.121  19  0.113  19  0.139  18  0.099   0.106 N  0.570      SignalP-noTM
CBV44093.1            0.121  38  0.177  13  0.470   8  0.315   0.242 N  0.570      SignalP-noTM
CBV44094.1            0.125  66  0.129  51  0.274   2  0.114   0.122 N  0.570      SignalP-noTM
CBV44095.1            0.135  24  0.115  24  0.137  16  0.089   0.103 N  0.570      SignalP-noTM
CBV44096.1            0.123  37  0.110  37  0.161  36  0.082   0.097 N  0.570      SignalP-noTM
CBV44097.1            0.120  23  0.129  12  0.237   3  0.174   0.150 N  0.570      SignalP-noTM
CBV44098.1            0.374  30  0.243  30  0.301  29  0.159   0.204 N  0.570      SignalP-noTM
CBV44099.1            0.154  43  0.109  43  0.144   2  0.095   0.102 N  0.570      SignalP-noTM
CBV44100.1            0.145  45  0.116  45  0.117  39  0.085   0.105 N  0.510      SignalP-TM
CBV44101.1            0.134  44  0.170  11  0.375   2  0.294   0.216 N  0.510      SignalP-TM
CBV44102.1            0.116  42  0.105  42  0.117  33  0.084   0.095 N  0.570      SignalP-noTM
CBV44103.1            0.121  34  0.103  34  0.143  33  0.085   0.094 N  0.570      SignalP-noTM
CBV44104.1            0.111  29  0.147  12  0.262  11  0.201   0.173 N  0.570      SignalP-noTM
CBV44105.1            0.189  52  0.134  52  0.133   4  0.097   0.117 N  0.570      SignalP-noTM
CBV44106.1            0.120  23  0.135  23  0.230  22  0.167   0.150 N  0.570      SignalP-noTM
CBV44107.1            0.851  32  0.863  32  0.975  14  0.913   0.886 Y  0.570      SignalP-noTM
CBV44108.1            0.120  42  0.142  11  0.267   6  0.217   0.170 N  0.510      SignalP-TM
CBV44109.1            0.165  29  0.150  29  0.301  13  0.182   0.162 N  0.510      SignalP-TM
CBV44110.1            0.162  25  0.115  56  0.110  69  0.078   0.097 N  0.570      SignalP-noTM
CBV44111.1            0.538  33  0.434  33  0.523  29  0.320   0.391 N  0.510      SignalP-TM
CBV44112.1            0.723  26  0.792  26  0.968  11  0.911   0.848 Y  0.570      SignalP-noTM
CBV44113.1            0.253  20  0.306  20  0.749  19  0.289   0.298 N  0.570      SignalP-noTM
CBV44114.1            0.143  50  0.111  22  0.157   1  0.101   0.106 N  0.570      SignalP-noTM
CBV44115.1            0.126  23  0.116  23  0.145  12  0.106   0.111 N  0.570      SignalP-noTM
CBV44116.1            0.108  21  0.161  11  0.413   1  0.237   0.197 N  0.570      SignalP-noTM
CBV44117.1            0.191  51  0.145  11  0.339   1  0.193   0.168 N  0.570      SignalP-noTM
CBV44118.1            0.117  31  0.156  11  0.354   1  0.228   0.190 N  0.570      SignalP-noTM
CBV44119.1            0.211  33  0.159  33  0.197  10  0.147   0.153 N  0.570      SignalP-noTM
CBV44120.1            0.123  52  0.114  39  0.153  50  0.098   0.108 N  0.510      SignalP-TM
CBV44121.1            0.791  25  0.729  25  0.925   4  0.773   0.749 Y  0.570      SignalP-noTM
CBV44122.1            0.129  44  0.121  44  0.169  13  0.112   0.117 N  0.570      SignalP-noTM
CBV44123.1            0.347  43  0.154  43  0.151  16  0.084   0.121 N  0.570      SignalP-noTM
CBV44124.1            0.128  27  0.105  27  0.119   6  0.087   0.097 N  0.570      SignalP-noTM
CBV44125.1            0.151  55  0.106  11  0.152   2  0.114   0.109 N  0.510      SignalP-TM
CBV44126.1            0.119  21  0.124  11  0.205   4  0.150   0.136 N  0.570      SignalP-noTM
CBV44127.1            0.141  48  0.152  11  0.370   1  0.223   0.186 N  0.570      SignalP-noTM
CBV44128.1            0.105  45  0.184  14  0.397   4  0.336   0.255 N  0.570      SignalP-noTM
CBV44129.1            0.116  21  0.116  11  0.173   1  0.133   0.124 N  0.570      SignalP-noTM
CBV44130.1            0.337  31  0.198  31  0.250   1  0.159   0.183 N  0.510      SignalP-TM
CBV44131.1            0.159  25  0.129  25  0.196   1  0.122   0.127 N  0.510      SignalP-TM
CBV44132.1            0.789  28  0.745  28  0.856  19  0.603   0.693 Y  0.510      SignalP-TM
CBV44133.1            0.388  24  0.605  24  0.965  20  0.931   0.758 Y  0.570      SignalP-noTM
CBV44134.1            0.122  18  0.098  68  0.104  68  0.078   0.089 N  0.570      SignalP-noTM
CBV44135.1            0.207  25  0.261  25  0.465   6  0.359   0.298 N  0.510      SignalP-TM
CBV44136.1            0.116  28  0.111  11  0.216   1  0.111   0.111 N  0.510      SignalP-TM
CBV44137.1            0.120  70  0.127  56  0.232  52  0.109   0.119 N  0.570      SignalP-noTM
CBV44138.1            0.353  16  0.336  16  0.416  14  0.312   0.325 N  0.570      SignalP-noTM
CBV44139.1            0.111  24  0.208  18  0.541  11  0.422   0.309 N  0.570      SignalP-noTM
CBV44140.1            0.111  25  0.128  11  0.217   2  0.170   0.148 N  0.570      SignalP-noTM
CBV44141.1            0.206  22  0.391  22  0.899   1  0.781   0.574 Y  0.570      SignalP-noTM
CBV44142.1            0.141  34  0.114  34  0.143  45  0.078   0.097 N  0.570      SignalP-noTM
CBV44143.1            0.104  28  0.107  69  0.138  27  0.103   0.105 N  0.570      SignalP-noTM
CBV44144.1            0.132  67  0.114  67  0.117   2  0.091   0.103 N  0.570      SignalP-noTM
CBV44145.1            0.136  29  0.111  29  0.119  26  0.082   0.097 N  0.570      SignalP-noTM
CBV44146.1            0.519  20  0.501  20  0.678   4  0.544   0.521 N  0.570      SignalP-noTM
CBV44147.1            0.799  20  0.866  20  0.965  11  0.934   0.898 Y  0.570      SignalP-noTM
CBV44148.1            0.808  21  0.859  21  0.952  18  0.908   0.882 Y  0.570      SignalP-noTM
CBV44149.1            0.127  36  0.121  36  0.167  32  0.097   0.110 N  0.570      SignalP-noTM
CBV44150.1            0.103  44  0.106  11  0.151   1  0.112   0.108 N  0.510      SignalP-TM
CBV44151.1            0.277  36  0.260  36  0.301  24  0.209   0.241 N  0.510      SignalP-TM
CBV44152.1            0.670  25  0.694  25  0.936  17  0.768   0.729 Y  0.570      SignalP-noTM
CBV44153.1            0.143  48  0.142  48  0.268   1  0.117   0.130 N  0.570      SignalP-noTM
CBV44154.1            0.168  21  0.155  21  0.217   7  0.157   0.156 N  0.570      SignalP-noTM
CBV44155.1            0.138  57  0.115  43  0.129  34  0.093   0.105 N  0.570      SignalP-noTM
CBV44156.1            0.234  23  0.174  23  0.244  29  0.126   0.156 N  0.510      SignalP-TM
CBV44157.1            0.165  20  0.147  20  0.208   3  0.151   0.149 N  0.570      SignalP-noTM
CBV44158.1            0.629  26  0.685  26  0.918   8  0.816   0.746 Y  0.570      SignalP-noTM
CBV44159.1            0.215  48  0.111  48  0.102  69  0.058   0.091 N  0.510      SignalP-TM
CBV44160.1            0.155  27  0.133  11  0.234   1  0.178   0.150 N  0.510      SignalP-TM
CBV44161.1            0.120  19  0.119  48  0.172  42  0.097   0.109 N  0.570      SignalP-noTM
CBV44162.1            0.739  40  0.806  40  0.963  27  0.675   0.744 Y  0.570      SignalP-noTM
CBV44163.1            0.267  25  0.286  25  0.587  23  0.285   0.286 N  0.510      SignalP-TM
CBV44164.1            0.267  56  0.152  56  0.198  21  0.093   0.130 N  0.510      SignalP-TM
CBV44165.1            0.187  22  0.156  31  0.331  27  0.132   0.145 N  0.570      SignalP-noTM
CBV44166.1            0.102  62  0.114  47  0.149  40  0.121   0.116 N  0.510      SignalP-TM
CBV44167.1            0.118  34  0.116  34  0.205  33  0.102   0.109 N  0.570      SignalP-noTM
CBV44168.1            0.126  37  0.124  11  0.200   5  0.158   0.140 N  0.570      SignalP-noTM
CBV44169.1            0.142  34  0.127  34  0.144  32  0.086   0.108 N  0.570      SignalP-noTM
CBV44170.1            0.217  25  0.224  25  0.357  24  0.224   0.224 N  0.510      SignalP-TM
CBV44171.1            0.122  22  0.108  38  0.123   6  0.093   0.101 N  0.570      SignalP-noTM
CBV44172.1            0.132  25  0.112  11  0.177   1  0.120   0.116 N  0.570      SignalP-noTM
CBV44173.1            0.206  50  0.135  50  0.144  36  0.080   0.109 N  0.570      SignalP-noTM
CBV44174.1            0.122  31  0.132  31  0.215  28  0.128   0.130 N  0.570      SignalP-noTM
CBV44175.1            0.734  29  0.759  29  0.905  20  0.767   0.763 Y  0.570      SignalP-noTM
CBV44176.1            0.334  44  0.221  44  0.204  37  0.099   0.176 N  0.510      SignalP-TM
CBV44177.1            0.151  58  0.133  58  0.145  57  0.087   0.111 N  0.570      SignalP-noTM
CBV44178.1            0.258  25  0.174  25  0.169  21  0.121   0.154 N  0.510      SignalP-TM
CBV44179.1            0.791  29  0.751  29  0.912  21  0.775   0.762 Y  0.570      SignalP-noTM
CBV44180.1            0.137  23  0.143  23  0.312  22  0.128   0.136 N  0.570      SignalP-noTM
CBV44181.1            0.240  20  0.223  20  0.429   2  0.254   0.235 N  0.510      SignalP-TM
CBV44182.1            0.203  24  0.205  24  0.502  44  0.241   0.222 N  0.570      SignalP-noTM
CBV44183.1            0.107  25  0.109  60  0.128  53  0.089   0.100 N  0.570      SignalP-noTM
CBV44184.1            0.265  38  0.354  33  0.668  28  0.443   0.387 N  0.510      SignalP-TM
CBV44185.1            0.113  34  0.112  26  0.140  43  0.106   0.109 N  0.570      SignalP-noTM
CBV44186.1            0.519  49  0.454  49  0.652  37  0.295   0.379 N  0.570      SignalP-noTM
CBV44187.1            0.123  18  0.113  28  0.147  42  0.104   0.109 N  0.570      SignalP-noTM
CBV44188.1            0.114  22  0.197  11  0.475   3  0.404   0.274 N  0.510      SignalP-TM
CBV44189.1            0.715  43  0.659  43  0.772  37  0.430   0.574 Y  0.510      SignalP-TM
CBV44190.1            0.139  33  0.104  37  0.134   6  0.078   0.094 N  0.510      SignalP-TM
CBV44191.1            0.184  21  0.129  21  0.152   1  0.091   0.111 N  0.570      SignalP-noTM
CBV44192.1            0.118  25  0.114  46  0.171   1  0.101   0.108 N  0.570      SignalP-noTM
CBV44193.1            0.125  25  0.117  25  0.181  23  0.096   0.107 N  0.570      SignalP-noTM
CBV44194.1            0.210  29  0.216  29  0.366  17  0.235   0.225 N  0.570      SignalP-noTM
CBV44195.1            0.157  28  0.174  11  0.447   1  0.273   0.221 N  0.570      SignalP-noTM
CBV44196.1            0.121  23  0.104  23  0.114  57  0.083   0.094 N  0.570      SignalP-noTM
CBV44197.1            0.140  27  0.121  27  0.220   2  0.109   0.117 N  0.510      SignalP-TM
CBV44198.1            0.140  21  0.127  11  0.229   2  0.161   0.140 N  0.510      SignalP-TM
CBV44199.1            0.126  42  0.141  46  0.250  44  0.128   0.135 N  0.570      SignalP-noTM
CBV44200.1            0.139  10  0.101  11  0.121   6  0.104   0.103 N  0.570      SignalP-noTM
CBV44201.1            0.124  57  0.118  27  0.173  21  0.120   0.119 N  0.510      SignalP-TM
CBV44202.1            0.170  45  0.137  45  0.168  43  0.095   0.121 N  0.510      SignalP-TM
CBV44203.1            0.760  27  0.835  27  0.971  12  0.929   0.879 Y  0.570      SignalP-noTM
CBV44204.1            0.128  20  0.121  46  0.198  35  0.091   0.110 N  0.510      SignalP-TM
CBV44205.1            0.107  60  0.103  34  0.116   4  0.100   0.102 N  0.570      SignalP-noTM
CBV44206.1            0.753  29  0.812  29  0.935  21  0.888   0.848 Y  0.570      SignalP-noTM
CBV44207.1            0.219  45  0.209  45  0.344  39  0.159   0.190 N  0.510      SignalP-TM
CBV44208.1            0.142  64  0.249  17  0.737   9  0.598   0.413 N  0.570      SignalP-noTM
CBV44209.1            0.136  19  0.150  19  0.200   7  0.171   0.160 N  0.570      SignalP-noTM
CBV44210.1            0.130  43  0.139  43  0.244  41  0.110   0.125 N  0.570      SignalP-noTM
CBV44211.1            0.142  31  0.172  19  0.406  15  0.278   0.222 N  0.570      SignalP-noTM
CBV44212.1            0.480  25  0.647  25  0.982  14  0.911   0.771 Y  0.570      SignalP-noTM
CBV44213.1            0.101  63  0.100  32  0.124  25  0.094   0.097 N  0.570      SignalP-noTM
CBV44214.1            0.115  56  0.114  56  0.133  48  0.094   0.104 N  0.570      SignalP-noTM
CBV44215.1            0.145  28  0.123  28  0.136  35  0.099   0.112 N  0.570      SignalP-noTM
CBV44216.1            0.843  24  0.889  24  0.972  20  0.930   0.908 Y  0.570      SignalP-noTM
CBV44217.1            0.163  56  0.104  24  0.121  67  0.083   0.096 N  0.510      SignalP-TM
CBV44218.1            0.109   3  0.103  35  0.134  30  0.084   0.096 N  0.510      SignalP-TM
CBV44219.1            0.102  67  0.103  21  0.128   9  0.097   0.100 N  0.570      SignalP-noTM
CBV44220.1            0.102  18  0.106  28  0.151   1  0.103   0.105 N  0.570      SignalP-noTM
CBV44221.1            0.133  46  0.110  46  0.135  50  0.088   0.100 N  0.570      SignalP-noTM
CBV44222.1            0.132  39  0.112  11  0.191   1  0.118   0.115 N  0.570      SignalP-noTM
CBV44223.1            0.167  22  0.150  11  0.279   5  0.239   0.183 N  0.510      SignalP-TM
CBV44224.1            0.132  30  0.150  11  0.314   2  0.234   0.181 N  0.510      SignalP-TM
CBV44225.1            0.118  53  0.120  53  0.132  45  0.099   0.110 N  0.570      SignalP-noTM
CBV44226.1            0.105  53  0.099  37  0.108  33  0.079   0.090 N  0.570      SignalP-noTM
CBV44227.1            0.138  53  0.129  32  0.218  24  0.142   0.134 N  0.510      SignalP-TM
CBV44228.1            0.257  22  0.157  22  0.213   3  0.116   0.142 N  0.510      SignalP-TM
CBV44229.1            0.126  31  0.124  31  0.187  26  0.107   0.116 N  0.570      SignalP-noTM
CBV44230.1            0.113  27  0.097  35  0.121   1  0.087   0.092 N  0.570      SignalP-noTM
CBV44231.1            0.137  21  0.124  21  0.147  20  0.107   0.116 N  0.570      SignalP-noTM
CBV44232.1            0.141  36  0.121  36  0.180  35  0.086   0.104 N  0.570      SignalP-noTM
CBV44233.1            0.143  42  0.133  42  0.211  10  0.132   0.133 N  0.570      SignalP-noTM
CBV44234.1            0.161  33  0.152  33  0.263  32  0.176   0.163 N  0.570      SignalP-noTM
CBV44235.1            0.101  34  0.137  14  0.250   7  0.189   0.162 N  0.570      SignalP-noTM
CBV44236.1            0.153  51  0.156  21  0.303   1  0.195   0.174 N  0.570      SignalP-noTM
CBV44237.1            0.187  21  0.193  21  0.322   1  0.214   0.203 N  0.570      SignalP-noTM
CBV44238.1            0.124  44  0.125  44  0.187  20  0.125   0.125 N  0.570      SignalP-noTM
CBV44239.1            0.152  61  0.127  26  0.160  19  0.124   0.126 N  0.570      SignalP-noTM
CBV44240.1            0.140  55  0.201  19  0.518  25  0.336   0.251 N  0.510      SignalP-TM
CBV44241.1            0.139  41  0.122  41  0.137  38  0.105   0.114 N  0.570      SignalP-noTM
CBV44242.1            0.339  21  0.251  21  0.271  17  0.188   0.221 N  0.570      SignalP-noTM
CBV44243.1            0.296  21  0.203  21  0.327  29  0.137   0.178 N  0.510      SignalP-TM
CBV44244.1            0.142  24  0.208  24  0.573   2  0.322   0.262 N  0.570      SignalP-noTM
CBV44245.1            0.111  28  0.105  68  0.127   5  0.099   0.102 N  0.570      SignalP-noTM
CBV44246.1            0.110  60  0.125  60  0.203  49  0.122   0.124 N  0.570      SignalP-noTM
CBV44247.1            0.106  26  0.100  11  0.128   1  0.097   0.099 N  0.570      SignalP-noTM
CBV44248.1            0.132  25  0.138  21  0.219   1  0.165   0.150 N  0.570      SignalP-noTM
CBV44249.1            0.328  30  0.288  30  0.487  26  0.204   0.257 N  0.510      SignalP-TM
CBV44250.1            0.122  26  0.098  58  0.102  49  0.075   0.087 N  0.570      SignalP-noTM
CBV44251.1            0.135  37  0.107  56  0.123  50  0.058   0.089 N  0.510      SignalP-TM
CBV44252.1            0.475  49  0.394  49  0.626  46  0.194   0.320 N  0.510      SignalP-TM
CBV44253.1            0.184  41  0.189  41  0.314  39  0.136   0.169 N  0.510      SignalP-TM
CBV44254.1            0.156  43  0.155  43  0.223  33  0.125   0.144 N  0.510      SignalP-TM
CBV44255.1            0.108  21  0.130  12  0.235   1  0.165   0.147 N  0.570      SignalP-noTM
CBV44256.1            0.129  20  0.220  20  0.594  13  0.390   0.300 N  0.570      SignalP-noTM
CBV44257.1            0.106  15  0.101  69  0.110  62  0.085   0.094 N  0.570      SignalP-noTM
CBV44258.1            0.830  30  0.600  30  0.646  26  0.406   0.528 Y  0.510      SignalP-TM
CBV44259.1            0.213  45  0.250  45  0.454  39  0.185   0.226 N  0.510      SignalP-TM
CBV44260.1            0.119  28  0.121  28  0.165  27  0.113   0.117 N  0.570      SignalP-noTM
CBV44261.1            0.112  36  0.127  21  0.184  15  0.148   0.137 N  0.570      SignalP-noTM
CBV44262.1            0.177  28  0.188  11  0.476  12  0.351   0.265 N  0.570      SignalP-noTM
CBV44263.1            0.134  29  0.128  44  0.222  43  0.133   0.130 N  0.570      SignalP-noTM
CBV44264.1            0.170  32  0.209  16  0.460  15  0.287   0.246 N  0.570      SignalP-noTM
CBV44265.1            0.274  34  0.166  34  0.134  31  0.087   0.129 N  0.570      SignalP-noTM
CBV44266.1            0.811  32  0.825  32  0.994  16  0.920   0.870 Y  0.570      SignalP-noTM
CBV44267.1            0.128  43  0.105  43  0.124   1  0.089   0.098 N  0.570      SignalP-noTM
CBV44268.1            0.138  28  0.118  39  0.158  32  0.101   0.110 N  0.570      SignalP-noTM
CBV44269.1            0.107  23  0.167  11  0.334   5  0.271   0.216 N  0.570      SignalP-noTM
CBV44270.1            0.146  17  0.153  17  0.370  16  0.168   0.160 N  0.570      SignalP-noTM
CBV44271.1            0.165  25  0.127  25  0.221   1  0.105   0.117 N  0.570      SignalP-noTM
CBV44272.1            0.826  31  0.785  25  0.911  18  0.864   0.822 Y  0.570      SignalP-noTM
CBV44273.1            0.419  23  0.586  23  0.874  21  0.804   0.688 Y  0.570      SignalP-noTM
CBV44274.1            0.137  61  0.151  20  0.292  17  0.182   0.165 N  0.570      SignalP-noTM
CBV44275.1            0.104  33  0.118  17  0.162   7  0.127   0.122 N  0.570      SignalP-noTM
CBV44276.1            0.670  24  0.777  24  0.961   9  0.908   0.839 Y  0.570      SignalP-noTM
CBV44277.1            0.338  57  0.222  57  0.199  50  0.120   0.174 N  0.570      SignalP-noTM
CBV44278.1            0.112  29  0.122  11  0.204   3  0.150   0.135 N  0.570      SignalP-noTM
CBV44279.1            0.119  51  0.124  16  0.195   5  0.147   0.135 N  0.570      SignalP-noTM
CBV44280.1            0.105  10  0.106  43  0.125  42  0.091   0.099 N  0.570      SignalP-noTM
CBV44281.1            0.149  34  0.134  11  0.224   1  0.185   0.153 N  0.510      SignalP-TM
CBV44282.1            0.102  67  0.106  11  0.162   2  0.107   0.107 N  0.570      SignalP-noTM
CBV44283.1            0.121  33  0.119  11  0.164   1  0.138   0.128 N  0.570      SignalP-noTM
CBV44284.1            0.113  22  0.116  11  0.193   1  0.128   0.122 N  0.570      SignalP-noTM
CBV44285.1            0.103   8  0.105  35  0.122  34  0.096   0.101 N  0.570      SignalP-noTM
CBV44286.1            0.111  58  0.141  11  0.317   2  0.200   0.163 N  0.510      SignalP-TM
CBV44287.1            0.114  39  0.121  11  0.209   1  0.139   0.130 N  0.570      SignalP-noTM
CBV44288.1            0.115  62  0.112  28  0.148  13  0.121   0.116 N  0.570      SignalP-noTM
CBV44289.1            0.136  69  0.115  49  0.178  43  0.094   0.105 N  0.570      SignalP-noTM
CBV44290.1            0.122  26  0.113  59  0.149  22  0.105   0.109 N  0.570      SignalP-noTM
CBV44291.1            0.146  22  0.173  15  0.350   1  0.227   0.198 N  0.570      SignalP-noTM
CBV44292.1            0.184  19  0.139  19  0.200   1  0.119   0.129 N  0.570      SignalP-noTM
CBV44293.1            0.125  27  0.124  11  0.210   2  0.153   0.138 N  0.570      SignalP-noTM
CBV44294.1            0.128  32  0.125  42  0.287  41  0.112   0.119 N  0.570      SignalP-noTM
CBV44295.1            0.275  59  0.192  59  0.210   3  0.100   0.158 N  0.510      SignalP-TM
CBV44296.1            0.127  18  0.189  18  0.575   1  0.323   0.252 N  0.570      SignalP-noTM
CBV44297.1            0.106  57  0.108  57  0.130  55  0.087   0.098 N  0.570      SignalP-noTM
CBV44298.1            0.129  24  0.167  11  0.451   1  0.245   0.204 N  0.570      SignalP-noTM
CBV44299.1            0.115  52  0.111  11  0.159  48  0.127   0.117 N  0.510      SignalP-TM
CBV44300.1            0.171  42  0.117  42  0.131  30  0.080   0.100 N  0.570      SignalP-noTM
CBV44301.1            0.176  31  0.127  31  0.210   1  0.118   0.124 N  0.510      SignalP-TM
CBV44302.1            0.160  41  0.105  23  0.140  22  0.110   0.107 N  0.510      SignalP-TM
CBV44303.1            0.129  41  0.102  67  0.110  61  0.083   0.093 N  0.570      SignalP-noTM
CBV44304.1            0.113  24  0.112  41  0.141  34  0.109   0.110 N  0.570      SignalP-noTM
CBV44305.1            0.143  33  0.119  50  0.227  44  0.098   0.112 N  0.510      SignalP-TM
CBV44306.1            0.153  40  0.139  14  0.236   7  0.194   0.159 N  0.510      SignalP-TM
CBV44307.1            0.786  27  0.758  27  0.926  20  0.768   0.763 Y  0.570      SignalP-noTM
CBV44308.1            0.114  23  0.108  11  0.165   1  0.108   0.108 N  0.570      SignalP-noTM
CBV44309.1            0.387  33  0.439  33  0.811  12  0.633   0.530 N  0.570      SignalP-noTM
CBV44310.1            0.159  27  0.148  27  0.274   4  0.178   0.162 N  0.570      SignalP-noTM
CBV44311.1            0.101  30  0.121  18  0.197  11  0.136   0.128 N  0.570      SignalP-noTM
CBV44312.1            0.122  26  0.119  26  0.180   1  0.116   0.117 N  0.570      SignalP-noTM
CBV44313.1            0.146  26  0.181  11  0.389   5  0.347   0.243 N  0.510      SignalP-TM
CBV44314.1            0.117  56  0.120  11  0.196   1  0.136   0.127 N  0.570      SignalP-noTM
CBV44315.1            0.122  40  0.116  40  0.161   1  0.107   0.112 N  0.570      SignalP-noTM
CBV44316.1            0.107  52  0.149  11  0.268   7  0.228   0.186 N  0.570      SignalP-noTM
CBV44317.1            0.117  24  0.095  65  0.112  37  0.074   0.085 N  0.570      SignalP-noTM
CBV44318.1            0.101   6  0.105  30  0.167   1  0.103   0.104 N  0.570      SignalP-noTM
CBV44319.1            0.124  33  0.124  11  0.192   7  0.160   0.141 N  0.570      SignalP-noTM
CBV44320.1            0.126  46  0.132  37  0.189  26  0.148   0.139 N  0.570      SignalP-noTM
CBV44321.1            0.159  29  0.263  21  0.682  19  0.463   0.337 N  0.510      SignalP-TM
CBV44322.1            0.126  64  0.137  16  0.221   9  0.156   0.144 N  0.510      SignalP-TM
CBV44323.1            0.174  29  0.244  29  0.586   8  0.423   0.328 N  0.570      SignalP-noTM
CBV44324.1            0.121  22  0.115  22  0.148  20  0.113   0.114 N  0.570      SignalP-noTM
CBV44325.1            0.186  32  0.248  19  0.633  14  0.555   0.362 N  0.510      SignalP-TM
CBV44326.1            0.132  44  0.151  44  0.270  40  0.149   0.150 N  0.510      SignalP-TM
CBV44327.1            0.205  27  0.156  27  0.147  18  0.110   0.134 N  0.570      SignalP-noTM
CBV44328.1            0.104  28  0.111  28  0.131  23  0.098   0.104 N  0.570      SignalP-noTM
CBV44329.1            0.122  36  0.115  36  0.176  40  0.108   0.112 N  0.570      SignalP-noTM
CBV44330.1            0.128  49  0.106  49  0.125  46  0.087   0.097 N  0.570      SignalP-noTM
CBV44331.1            0.146  39  0.114  39  0.124  48  0.079   0.097 N  0.570      SignalP-noTM
CBV44332.1            0.123  33  0.147  33  0.250  30  0.160   0.152 N  0.510      SignalP-TM
CBV44333.1            0.112  24  0.125  11  0.207   5  0.165   0.140 N  0.510      SignalP-TM
CBV44334.1            0.168  35  0.120  35  0.137   4  0.098   0.112 N  0.510      SignalP-TM
CBV44335.1            0.140  32  0.254  29  0.548  17  0.450   0.327 N  0.510      SignalP-TM
CBV44336.1            0.114  21  0.137  11  0.262   1  0.174   0.155 N  0.570      SignalP-noTM
CBV44337.1            0.132  46  0.182  20  0.378  14  0.267   0.222 N  0.570      SignalP-noTM
CBV44338.1            0.137  45  0.134  45  0.214  43  0.099   0.117 N  0.570      SignalP-noTM
CBV44339.1            0.125  27  0.113  53  0.136  38  0.105   0.110 N  0.570      SignalP-noTM
CBV44340.1            0.104  31  0.116  12  0.160   3  0.136   0.125 N  0.570      SignalP-noTM
CBV44341.1            0.168  21  0.127  21  0.141  59  0.091   0.114 N  0.510      SignalP-TM
CBV44342.1            0.435  27  0.608  27  0.946  19  0.862   0.727 Y  0.570      SignalP-noTM
CBV44343.1            0.475  21  0.282  21  0.352   1  0.187   0.238 N  0.570      SignalP-noTM
CBV44344.1            0.113  28  0.124  11  0.203   4  0.160   0.141 N  0.570      SignalP-noTM
CBV44345.1            0.129  56  0.122  56  0.161  19  0.101   0.114 N  0.510      SignalP-TM
CBV44346.1            0.232  34  0.181  34  0.360   2  0.148   0.169 N  0.510      SignalP-TM
CBV44347.1            0.185  27  0.193  11  0.550   1  0.352   0.268 N  0.570      SignalP-noTM
CBV44348.1            0.123  68  0.116  26  0.161   1  0.115   0.115 N  0.570      SignalP-noTM
CBV44349.1            0.186  30  0.117  30  0.122   2  0.082   0.101 N  0.570      SignalP-noTM
CBV44350.1            0.158  49  0.170  24  0.324  17  0.258   0.211 N  0.570      SignalP-noTM
CBV44351.1            0.119  21  0.126  11  0.205   1  0.151   0.138 N  0.570      SignalP-noTM
CBV44352.1            0.130  24  0.285  24  0.838   5  0.710   0.442 N  0.510      SignalP-TM
CBV44353.1            0.133  40  0.121  40  0.133  37  0.094   0.108 N  0.570      SignalP-noTM
CBV44354.1            0.286  51  0.172  51  0.162  34  0.098   0.137 N  0.570      SignalP-noTM
CBV44355.1            0.147  69  0.197  24  0.417  21  0.301   0.235 N  0.510      SignalP-TM
CBV44356.1            0.154  39  0.130  39  0.219   1  0.131   0.131 N  0.570      SignalP-noTM
CBV44357.1            0.101  23  0.173  11  0.365   3  0.305   0.235 N  0.570      SignalP-noTM
