# Supplementary material for: Comparative Genomics Reveals Evidence of Genome Reduction and High Extracellular Protein Degradation Potential in Kangiella
Source: Front Microbiol. 2018 Jun 7;9:1224. doi: 10.3389/fmicb.2018.01224 (PMC6000758; doi:10.3389/fmicb.2018.01224)
Supplement: MATERIAL S3 — Peptidase genes predicted with MEROPS batch BLAST and SignalP prediction of 23 genomes corresponding to Supplementary Table S8. [file Data_Sheet_3.ZIP › Supplementary material 3/Halomonas_huangheensis.merops.batch_blastp.txt]

ALM50871.1	U69	432-622			MER0195951	624-813	4.80e-05
ALM50936.1	M38	64-327	D327	H71, H73, D194K, E230H, H239	MER0037714	75-330	6.20e-15
ALM50964.1	M38	6-401	D317	H60, H62, K153, A201H, D276H	MER0030143	17-411	9.80e-70
ALM50986.1	S33	58-313	S150, D262, H291		MER0033247	30-291	1.20e-09
ALM51064.1	C26	230-371	C272, H356, E358		MER0115185	227-368	8.50e-69
ALM51064.1	C26	7-130			MER0060647	4-136	1.30e-27
ALM51068.1	M41	367-624	E420	H419, H423, D497	MER0001620	365-621	2.20e-88
ALM51174.1	S09X	56-172	S144, >D, >H		MER0034960	89-221	3.50e-11
ALM51232.1	M20X	23-388	D85, E128	H83, D94, E129, H384	MER0026469	21-386	2.60e-53
ALM51266.1	A08	35-171	D123, D150		MER0001313	26-162	1.40e-28
ALM51299.1	M20D	11-371	D74, E132	D72, D100, E133, H159, H356	MER0002007	19-380	2.10e-65
ALM51332.1	M20A	22-187	D80, E146	H78, D112, E147, E175, >H	MER0001272	11-174	5.40e-62
ALM51332.1	M20A	297-386	<D, <E	<H, <D, <E, <D/E, >H	MER0001272	175-264	2.20e-29
ALM51338.1	M24A	1-258	H79	D97, D109, H171, E206, E237	MER0001243	1-256	5.80e-91
ALM51345.1	M50B	19-203	E22	H21, H25, >D	MER0004480	20-203	4.80e-48
ALM51345.1	M50B	280-413	<E	<H, <H, >D	MER0004480	203-335	1.10e-25
ALM51371.1	C56	76-145	A99E, C136, I137H		MER0160094	117-186	4.40e-19
ALM51380.1	T01B	2-172	T2		MER0001627	2-172	3.40e-55
ALM51381.1	M16A	26-207	E68, E139	H65, H69, E146	MER0001223	10-191	1.00e-20
ALM51382.1	S09C	382-597	S469, D546, H578		MER0015682	492-707	1.70e-49
ALM51406.1	C44	15-379	C15		MER0198917	37-406	1.20e-73
ALM51408.1	C26	277-544	C378, H514, E516		MER0065554	278-545	6.30e-101
ALM51426.1	S24	58-155	S75, K113		MER0000569	102-200	2.50e-13
ALM51456.1	C26	9-240	C85, H181, E183		MER0045886	14-236	4.50e-55
ALM51488.1	C56	1059-1154	A1069E, F1104C, S1105H		MER0042827	1072-1167	6.30e-23
ALM51494.1	M48C	142-296	E168	H167, H171, E233	MER0031491	111-263	9.40e-24
ALM51533.1	C26	12-193	C100, H187, E189		MER0043475	16-198	1.20e-19
ALM51548.1	M90	8-258	E162	H161, H165, E223	MER0217243	6-246	7.50e-34
ALM51581.1	S09X	119-210	S125, D183, H210		MER0209142	96-192	3.60e-08
ALM51634.1	C39	56-188	Q57, C63, H148, A166D/E		MER0003813	11-138	5.50e-08
ALM51642.1	M23B	262-371	R358H	T276H, D283, H360	MER0015415	484-596	8.70e-19
ALM51673.1	S16	579-811	S719, K762		MER0000495	705-947	1.20e-67
ALM51712.1	M20A	191-570	<D, X248E	<H, D214, X249E, D272, H550	MER0001361	95-459	6.00e-31
ALM51734.1	S09C	15-179	S76, D154, H179		MER0107796	5-172	3.10e-26
ALM51755.1	I87	1-371			MER0192051	1-367	2.40e-83
ALM51756.1	I87	23-144			MER0191412	19-147	1.80e-28
ALM51756.1	I87	160-289			MER0191412	201-329	6.10e-28
ALM51769.1	S33	79-224	S159, >D, >H		MER0037236	29-177	3.10e-15
ALM51772.1	S33	22-288	X105S, D206, H268		MER0036115	37-307	6.60e-16
ALM51795.1	M20A	46-408	D108, E169	H106, D135, E170, E194, H383	MER0001266	51-411	7.70e-74
ALM51830.1	I51	49-119			MER0028934	49-118	8.60e-18
ALM51832.1	C56	67-188	L106E, C133, H134		MER0031431	72-198	2.10e-14
ALM51868.1	C40	79-184	C96, H146, H158		MER0004035	77-183	1.10e-30
ALM51902.1	M48B	84-292	E146	H145, H149, E224	MER0002637	78-286	3.00e-56
ALM51942.1	M20A	67-369	D74, V138E	H72, D104, G139E, E164, H358	MER0003798	98-405	7.20e-23
ALM51992.1	T03	33-549	T372		MER0223926	11-521	1.10e-81
ALM52069.1	M20D	43-438	D111, E177	D109, D145, E178, H209, H410	MER0002007	14-393	2.00e-76
ALM52080.1	S09A	442-702	X556S, D641, H681		MER0000410	417-673	2.80e-55
ALM52153.1	T05	193-405	T193		MER0011829	215-441	1.30e-48
ALM52167.1	S09X	31-235	S109, D200, H229		MER0031565	34-241	1.30e-11
ALM52167.1	S33	3-132	S109, >D, >H		MER0036114	17-146	6.70e-06
ALM52169.1	S49B	135-300	X177S, S199, K229		MER0321345	105-270	4.50e-25
ALM52200.1	S01C	96-248	H112, D142, S215		MER0013623	98-250	8.60e-71
ALM52202.1	S26A	70-157	S83, K138		MER0000589	78-167	7.30e-32
ALM52202.1	S26A	197-248	<S, <K		MER0000589	254-305	4.10e-17
ALM52282.1	C44	2-250	C2		MER0011806	87-323	3.10e-38
ALM52320.1	M38	100-434	D359	H133, H135, K216, H271, H319	MER0004801	101-434	2.10e-150
ALM52373.1	M67B	12-131	E23	H79, H81, D92	MER0053209	21-140	8.90e-39
ALM52469.1	U69	1164-1366			MER0195951	638-837	1.30e-08
ALM52471.1	U69	3495-3675			MER0195951	706-894	3.10e-05
ALM52471.1	U69	3137-3317			MER0195951	706-894	5.40e-05
ALM52471.1	U69	2779-2959			MER0195951	706-894	9.40e-05
ALM52480.1	S14	13-203	S108, H133, D182		MER0000474	16-206	1.10e-81
ALM52482.1	S16	538-776	S684, K727		MER0000485	537-771	1.40e-85
ALM52513.1	S49B	126-305	S170, S192, K222		MER0001300	134-313	1.80e-62
ALM52516.1	S33	17-254	S87, D178, H236		MER0031610	69-314	7.80e-40
ALM52576.1	S11	68-166	S79, K82, X140S		MER0223899	76-171	9.10e-09
ALM52614.1	S33	43-324	S145, D273, H301		MER0059846	51-331	2.20e-69
ALM52693.1	S33	87-281	S178, >D, >H		MER0000432	120-336	1.50e-36
ALM52706.1	M20X	27-421	D90, E133	H88, D99, E134, H393	MER0026469	20-410	1.60e-42
ALM52728.1	M38	66-319	D318	H73, H75, S185K, N219H, H228	MER0037714	75-331	1.80e-36
ALM52746.1	U32	27-209			MER0003855	27-210	3.10e-41
ALM52746.1	U32	260-366			MER0003855	218-327	5.80e-15
ALM52756.1	T03	66-408	>S/T		MER0001978	51-385	9.00e-50
ALM52756.1	T03	425-605	<S/T		MER0016970	474-652	1.00e-11
ALM52763.1	M75	24-426			MER0042581	47-446	7.80e-129
ALM52794.1	M38	19-315	D260	H26, H28, K112, H149, H187	MER0061068	10-306	3.20e-100
ALM52800.1	M20D	33-400	D89, E156	C121, H123, E157, H184, S388H	MER0002655	17-362	4.20e-47
ALM52804.1	M20A	15-425	D114, G179E	H112, E145D, Q180E, E203, H400	MER0003798	7-419	1.20e-46
ALM52834.1	S24	101-201	S135, K172		MER0000569	85-185	7.50e-34
ALM52880.1	C82A	112-242	H205, C221		MER0107820	104-238	4.70e-27
ALM52919.1	S33	3-221	S73, D194, H214		MER0017142	16-242	2.00e-21
ALM52934.1	U62	9-445			MER0016222	13-449	6.10e-114
ALM52936.1	U62	38-458			MER0016301	33-457	8.10e-152
ALM52955.1	S33	23-145	D120S, >D, >H		MER0031617	77-198	1.10e-09
ALM52981.1	C26	1-239	C114, H221, E223		MER0031278	4-240	4.70e-44
ALM52986.1	I39	814-1433			MER0034541	639-1277	1.70e-62
ALM52986.1	I39	1594-1779			MER0034541	1458-1650	1.00e-06
ALM53011.1	M18	159-436	<D, E273	<H, D244, E274, D320, H414	MER0003372	179-463	1.70e-56
ALM53012.1	S41A	354-530	S463, K488		MER0001295	356-532	4.00e-47
ALM53025.1	M20D	14-382	D76, E133	C99, H101, E134, H160, H356	MER0002655	14-376	1.80e-60
ALM53081.1	S54	110-260	S203, H260		MER0035255	113-264	3.00e-37
ALM53139.1	M24B	188-415	F257H, P346H, G356H	D274, D286, H350, E385, E400	MER0004931	122-342	1.90e-18
ALM53143.1	S12	33-377	S81, K84, Y166		MER0000463	36-381	1.20e-82
ALM53158.1	S33	27-276	S101, D196, G257H		MER0044350	64-329	1.50e-06
ALM53220.1	C26	59-222	C99, H198, E200		MER0031278	75-246	5.20e-22
ALM53229.1	M20A	20-172			MER0001273	31-176	1.50e-24
ALM53229.1	M20A	291-368			MER0001273	175-249	1.80e-06
ALM53230.1	C26	21-219	C95, H185, E187		MER0043475	24-239	7.10e-12
ALM53239.1	M23B	303-537	H517	H438, D442, H519	MER0003380	181-413	1.40e-58
ALM53241.1	M24A	4-255	H80	D98, D109, H172, E205, E236	MER0001243	3-254	2.00e-72
ALM53285.1	S09X	110-189	S119, D171, >H		MER0200434	143-225	2.20e-12
ALM53310.1	M01	216-425	E301, Y384	H300, H304, E323	MER0001001	212-421	1.80e-81
ALM53328.1	S33	13-213	D105S, >D, >H		MER0031617	82-282	1.60e-24
ALM53331.1	S33	101-285	S112, D227, H257		MER0034558	104-288	7.30e-66
ALM53331.1	S33	9-96	>S, >D, >H		MER0036060	34-123	1.90e-08
ALM53343.1	M38	19-402	D317	X61H, X63H, K184, N216H, H225	MER0005900	20-393	2.60e-72
ALM53348.1	M20X	30-416	D93, E136	H91, D102, E137, H390	MER0026469	20-408	1.70e-54
ALM53375.1	S09X	45-257	S146, D218, H250		MER0031563	67-286	9.50e-30
ALM53445.1	M24B	159-396	H238, A325H, P336H	E255D, P266D, Y329H, M363E, T376E	MER0004931	122-347	3.10e-19
ALM53451.1	C56	28-180	E91, C117, H118		MER0014721	160-313	2.90e-50
ALM53464.1	M38	62-375	P329D	H73, H75, D213K, K241H, S248H	MER0033186	76-391	1.50e-53
ALM53512.1	C56	82-140	E98, C124, T125H		MER0002455	58-116	2.40e-05
ALM53524.1	S09X	13-281	S152, D228, H261		MER0061081	7-276	6.10e-97
ALM53566.1	M38	7-401	D317	H60, H62, K153, E201H, D276H	MER0030143	18-411	5.50e-64
ALM53675.1	M48C	17-242	E126	H125, H129, E188	MER0026496	208-446	3.20e-28
ALM53701.1	M17	15-495	K281, R355	K269, D274, D292, D351, E353	MER0001236	15-496	7.50e-123
ALM53749.1	I87	76-255			MER0192051	121-304	6.10e-08
ALM53787.1	A32	40-154	D79		MER0151383	39-157	2.90e-16
ALM53791.1	M20X	25-404	D88, E131	H86, D97, E132, H386	MER0026469	20-400	3.60e-44
ALM53829.1	N06	6-343	A268N		MER0123660	2-338	2.50e-49
ALM53871.1	M48C	78-248	E133	H132, H136, E192	MER0002642	80-250	2.60e-55
ALM53908.1	S33	23-269	S97, D215, H251		MER0043008	21-265	4.10e-06
ALM53934.1	I78	53-110			MER0059865	33-86	7.00e-07
ALM53944.1	M20C	3-483	D79, E146	H77, D116, E147, D170, H458	MER0001283	2-482	8.00e-114
ALM53957.1	M38	73-320	D320	H80, H82, G194K, A223H, H232	MER0037714	75-330	1.70e-07
ALM54007.1	M24B	160-388	H231, G319H, P330H	E248D, P259D, Y323H, P357E, S371E	MER0004931	121-344	1.90e-17
ALM54017.1	U69	788-971			MER0195951	702-902	2.40e-16
ALM54020.1	N04	1462-1720	D1462N, G1596Y, Q1618E, R1648		MER0187148	1100-1356	3.90e-15
ALM54020.1	U69	1239-1377			MER0195951	758-902	2.50e-07
ALM54021.1	N04	1446-1704	D1446N, G1580Y, Q1602E, R1632		MER0187148	1100-1356	3.80e-15
ALM54021.1	U69	1205-1343			MER0195951	758-902	8.80e-10
ALM54027.1	S33	56-331	S141, D282, H309		MER0000436	19-295	6.10e-44
ALM54135.1	C26	1-208	C82, H192, E194		MER0065588	1-194	6.50e-33
ALM54143.1	S16	189-441	X371S, R414		MER0014135	206-458	6.40e-103
ALM54156.1	S33	11-245	S156, >D, >H		MER0044357	27-251	3.60e-40
ALM54156.1	S33	260-359	<S, D321, H354		MER0044357	340-435	1.40e-13
ALM54174.1	M24B	302-559	H381, H471, H484	D401, D412, H475, E511, E525	MER0004321	317-574	4.60e-53
ALM54185.1	S33	45-156	C135S, >D, >H		MER0045883	38-145	2.00e-05
ALM54185.1	S09X	126-219	C135S, D186, H218		MER0065576	102-192	6.10e-05
ALM54187.1	C45	116-337	<C		MER0004220	118-333	1.10e-22
ALM54199.1	C40	54-157	C70, H120, H132		MER0004054	152-261	1.00e-24
ALM54205.1	S11	37-271	S62, K65, X122S		MER0000454	39-277	3.00e-39
ALM54274.1	N06	6-80	<N		MER0181656	269-345	4.30e-11
ALM54285.1	N06	9-347	A264N		MER0181656	7-345	4.70e-80
ALM54293.1	I38	65-108			MER0018232	83-126	6.30e-05
ALM54315.1	M20A	22-430	D113, E178	H111, D144, E179, E202, H402	MER0003798	22-422	1.10e-53
ALM54323.1	S49C	78-140	X114S, H133K		MER0042954	61-123	3.60e-12
ALM54323.1	S49C	218-272	<S, <K		MER0042954	144-198	3.00e-08
ALM54324.1	I87	25-158			MER0192051	102-236	6.60e-08
ALM54361.1	S33	20-414	S147, D380, H408		MER0001367	21-410	1.40e-96
ALM54363.1	M43B	173-292	E215	H214, H218, H224	MER0025086	187-309	3.60e-44
ALM54395.1	C44	2-234	C2		MER0003327	2-232	6.30e-65
ALM54434.1	S41A	205-371	S305, K330		MER0001425	191-360	1.10e-47
ALM54435.1	M23B	214-370	G352H	L277D, Y354H	MER0005300	250-409	5.60e-24
ALM54458.1	M15D	20-168	E160	H89, D96, H163	MER0001602	51-189	1.60e-08
ALM54469.1	M03A	4-680	E471	H470, H474, E500	MER0001161	3-679	1.40e-221
ALM54544.1	C26	26-193	C80, H174, E176		MER0043394	25-187	3.70e-67
ALM54552.1	M38	19-350	D294	H50, H52, P159K, H188, H209	MER0066192	26-369	5.70e-51
ALM54572.1	S33	20-125	S100, >D, >H		MER0037236	27-137	7.50e-09
ALM54579.1	S01C	133-406	H150, D180, S254		MER0001372	91-366	9.60e-68
ALM54598.1	U73	25-193			MER0492485	25-191	1.10e-47
ALM54626.1	M48C	85-243	E128	H127, H131, E188	MER0026552	310-460	1.20e-27
ALM54639.1	M23B	160-270	D251H	L176D, L253H	MER0005300	298-410	3.50e-12
ALM54654.1	A24A	50-269	D139, D203		MER0000870	60-279	1.80e-43
ALM54655.1	C93	27-208	C96, H135, D152		MER0320807	64-244	1.40e-43
ALM54664.1	S11	32-388	S63, K66, S123		MER0000450	38-402	4.50e-91
ALM54670.1	S33	82-472	X204S, D429, H457		MER0000440	129-526	2.70e-06
ALM54747.1	M19	1-313		<H, <D, Q82E, H148, H169	MER0013479	7-319	1.10e-159
ALM54772.1	S12	142-328	S142, K145, Y242		MER0281397	65-262	1.80e-16
ALM54798.1	S13	45-450	S61, K64, S310		MER0000471	82-490	1.40e-29
ALM54812.1	S24	7-120	S42, K79		MER0000576	25-139	7.00e-26
ALM54844.1	S33	27-207	S52, D170, H198		MER0017142	57-244	1.30e-12
