# Supplementary material for: Comparative Genomics Reveals Evidence of Genome Reduction and High Extracellular Protein Degradation Potential in Kangiella
Source: Front Microbiol. 2018 Jun 7;9:1224. doi: 10.3389/fmicb.2018.01224 (PMC6000758; doi:10.3389/fmicb.2018.01224)
Supplement: MATERIAL S3 — Peptidase genes predicted with MEROPS batch BLAST and SignalP prediction of 23 genomes corresponding to Supplementary Table S8. [file Data_Sheet_3.ZIP › Supplementary material 3/Halomonas_huangheensis.signalP.txt]

# SignalP-4.1 gram- predictions
# name                     Cmax  pos  Ymax  pos  Smax  pos  Smean   D     ?  Dmaxcut    Networks-used
ALM50860.1              0.135  32  0.122  32  0.122  13  0.096   0.110 N  0.570      SignalP-noTM
ALM50861.1              0.174  19  0.192  19  0.518   2  0.290   0.238 N  0.570      SignalP-noTM
ALM50862.1              0.110  54  0.106  22  0.135  15  0.106   0.106 N  0.570      SignalP-noTM
ALM50863.1              0.119  55  0.109  11  0.172   2  0.118   0.113 N  0.570      SignalP-noTM
ALM50864.1              0.150  41  0.133  46  0.179  44  0.097   0.116 N  0.570      SignalP-noTM
ALM50865.1              0.291  31  0.215  31  0.197  10  0.161   0.190 N  0.570      SignalP-noTM
ALM50866.1              0.141  22  0.121  22  0.187  19  0.095   0.109 N  0.570      SignalP-noTM
ALM50867.1              0.159  28  0.183  28  0.402   5  0.220   0.200 N  0.570      SignalP-noTM
ALM50868.1              0.185  28  0.153  28  0.230  27  0.120   0.138 N  0.570      SignalP-noTM
ALM50869.1              0.579  28  0.375  28  0.593  13  0.350   0.363 N  0.570      SignalP-noTM
ALM50870.1              0.116  38  0.139  11  0.257   2  0.188   0.162 N  0.570      SignalP-noTM
ALM50871.1              0.149  15  0.273  15  0.604  13  0.497   0.378 N  0.570      SignalP-noTM
ALM50872.1              0.166  32  0.150  32  0.191  28  0.113   0.136 N  0.510      SignalP-TM
ALM50873.1              0.131  69  0.119  23  0.189  12  0.110   0.115 N  0.570      SignalP-noTM
ALM50874.1              0.211  31  0.248  31  0.468  30  0.233   0.241 N  0.570      SignalP-noTM
ALM50875.1              0.125  23  0.127  23  0.200  21  0.134   0.130 N  0.570      SignalP-noTM
ALM50876.1              0.195  33  0.205  11  0.490   1  0.409   0.301 N  0.570      SignalP-noTM
ALM50877.1              0.383  68  0.190  68  0.160  67  0.105   0.150 N  0.570      SignalP-noTM
ALM50878.1              0.171  30  0.226  30  0.591   4  0.351   0.285 N  0.570      SignalP-noTM
ALM50879.1              0.149  24  0.109  40  0.134  35  0.079   0.095 N  0.570      SignalP-noTM
ALM50880.1              0.115  18  0.115  18  0.153  14  0.107   0.111 N  0.570      SignalP-noTM
ALM50881.1              0.173  25  0.134  25  0.177   1  0.110   0.123 N  0.570      SignalP-noTM
ALM50882.1              0.236  28  0.157  28  0.190  27  0.099   0.130 N  0.570      SignalP-noTM
ALM50883.1              0.126  65  0.112  65  0.150   9  0.099   0.106 N  0.570      SignalP-noTM
ALM50884.1              0.117  34  0.107  55  0.147  44  0.079   0.097 N  0.510      SignalP-TM
ALM50885.1              0.126  23  0.138  11  0.371   1  0.158   0.147 N  0.570      SignalP-noTM
ALM50886.1              0.185  47  0.140  47  0.123  40  0.080   0.112 N  0.570      SignalP-noTM
ALM50887.1              0.102  50  0.100  69  0.113   9  0.092   0.096 N  0.570      SignalP-noTM
ALM50888.1              0.106  42  0.112  42  0.185   2  0.111   0.111 N  0.570      SignalP-noTM
ALM50889.1              0.153  34  0.148  17  0.211   8  0.155   0.151 N  0.510      SignalP-TM
ALM50890.1              0.296  28  0.290  28  0.532  22  0.202   0.257 N  0.510      SignalP-TM
ALM50891.1              0.796  32  0.849  32  0.945  17  0.877   0.862 Y  0.570      SignalP-noTM
ALM50892.1              0.128  24  0.175  11  0.388   2  0.309   0.224 N  0.510      SignalP-TM
ALM50893.1              0.551  29  0.696  29  0.955  15  0.885   0.785 Y  0.570      SignalP-noTM
ALM50894.1              0.130   8  0.106  23  0.119  15  0.102   0.104 N  0.570      SignalP-noTM
ALM50895.1              0.670  23  0.744  23  0.937  16  0.860   0.798 Y  0.570      SignalP-noTM
ALM50896.1              0.148  70  0.125  14  0.187  11  0.159   0.137 N  0.510      SignalP-TM
ALM50897.1              0.270  24  0.207  24  0.234   1  0.167   0.192 N  0.510      SignalP-TM
ALM50898.1              0.206  35  0.137  35  0.136   1  0.093   0.116 N  0.570      SignalP-noTM
ALM50899.1              0.126  31  0.148  11  0.279   1  0.213   0.179 N  0.570      SignalP-noTM
ALM50900.1              0.490  26  0.656  26  0.974  11  0.910   0.775 Y  0.570      SignalP-noTM
ALM50901.1              0.116  54  0.109  11  0.161   2  0.121   0.113 N  0.510      SignalP-TM
ALM50902.1              0.200  29  0.162  11  0.355   3  0.258   0.197 N  0.510      SignalP-TM
ALM50903.1              0.110  28  0.100  63  0.105  34  0.076   0.089 N  0.570      SignalP-noTM
ALM50904.1              0.306  24  0.191  24  0.225  23  0.104   0.150 N  0.570      SignalP-noTM
ALM50905.1              0.129  33  0.133  11  0.239   1  0.167   0.149 N  0.570      SignalP-noTM
ALM50906.1              0.123  44  0.177  44  0.425  42  0.159   0.169 N  0.570      SignalP-noTM
ALM50907.1              0.187  22  0.132  22  0.186   1  0.111   0.122 N  0.570      SignalP-noTM
ALM50908.1              0.109  42  0.115  11  0.165   3  0.134   0.124 N  0.570      SignalP-noTM
ALM50909.1              0.159  48  0.145  11  0.305   1  0.204   0.167 N  0.510      SignalP-TM
ALM50910.1              0.134  21  0.111  21  0.112  11  0.084   0.099 N  0.570      SignalP-noTM
ALM50911.1              0.473  35  0.325  35  0.399  31  0.138   0.256 N  0.510      SignalP-TM
ALM50912.1              0.136  62  0.123  41  0.196   8  0.103   0.116 N  0.510      SignalP-TM
ALM50913.1              0.696  25  0.726  25  0.929  21  0.788   0.755 Y  0.570      SignalP-noTM
ALM50914.1              0.656  25  0.760  25  0.974  21  0.899   0.826 Y  0.570      SignalP-noTM
ALM50915.1              0.120  42  0.122  11  0.190   1  0.144   0.132 N  0.570      SignalP-noTM
ALM50916.1              0.183  32  0.168  32  0.336   5  0.196   0.181 N  0.570      SignalP-noTM
ALM50917.1              0.126  17  0.126  11  0.271   1  0.145   0.135 N  0.570      SignalP-noTM
ALM50918.1              0.117  30  0.129  30  0.274  29  0.131   0.130 N  0.570      SignalP-noTM
ALM50919.1              0.109  59  0.200  11  0.522   1  0.386   0.288 N  0.570      SignalP-noTM
ALM50920.1              0.142  45  0.151  20  0.220  13  0.167   0.157 N  0.510      SignalP-TM
ALM50921.1              0.103  53  0.119  53  0.191  47  0.102   0.111 N  0.570      SignalP-noTM
ALM50922.1              0.164  52  0.136  52  0.184   1  0.117   0.127 N  0.570      SignalP-noTM
ALM50923.1              0.122  50  0.154  11  0.279   2  0.241   0.195 N  0.570      SignalP-noTM
ALM50924.1              0.214  26  0.225  26  0.458   8  0.309   0.264 N  0.570      SignalP-noTM
ALM50925.1              0.229  29  0.213  29  0.487   2  0.283   0.239 N  0.510      SignalP-TM
ALM50926.1              0.128  39  0.124  39  0.199   1  0.130   0.127 N  0.570      SignalP-noTM
ALM50927.1              0.414  24  0.425  24  0.675   3  0.499   0.453 N  0.510      SignalP-TM
ALM50928.1              0.125  31  0.152  12  0.277   4  0.232   0.190 N  0.570      SignalP-noTM
ALM50929.1              0.135  27  0.117  24  0.170  14  0.110   0.114 N  0.570      SignalP-noTM
ALM50930.1              0.127  50  0.119  50  0.201  49  0.103   0.111 N  0.570      SignalP-noTM
ALM50931.1              0.156  40  0.120  40  0.165  39  0.089   0.106 N  0.570      SignalP-noTM
ALM50932.1              0.141  22  0.144  11  0.292   4  0.215   0.178 N  0.570      SignalP-noTM
ALM50933.1              0.131  40  0.122  11  0.176   1  0.143   0.132 N  0.570      SignalP-noTM
ALM50934.1              0.110  41  0.106  31  0.133  25  0.095   0.101 N  0.570      SignalP-noTM
ALM50935.1              0.122  32  0.128  32  0.186  39  0.109   0.121 N  0.510      SignalP-TM
ALM50936.1              0.105  46  0.119  12  0.226   3  0.142   0.130 N  0.570      SignalP-noTM
ALM50937.1              0.236  26  0.191  26  0.191  22  0.139   0.167 N  0.570      SignalP-noTM
ALM50938.1              0.167  21  0.177  21  0.270  19  0.178   0.177 N  0.510      SignalP-TM
ALM50939.1              0.150  31  0.173  31  0.414  21  0.180   0.177 N  0.570      SignalP-noTM
ALM50940.1              0.177  59  0.124  59  0.145  11  0.094   0.110 N  0.570      SignalP-noTM
ALM50941.1              0.151  28  0.125  28  0.176   1  0.112   0.119 N  0.570      SignalP-noTM
ALM50942.1              0.530  27  0.645  27  0.904  21  0.776   0.706 Y  0.570      SignalP-noTM
ALM50943.1              0.115  48  0.099  48  0.171   1  0.063   0.085 N  0.510      SignalP-TM
ALM50944.1              0.118  18  0.133  11  0.268   1  0.161   0.146 N  0.570      SignalP-noTM
ALM50945.1              0.108  42  0.139  36  0.284  33  0.173   0.155 N  0.570      SignalP-noTM
ALM50946.1              0.275  21  0.275  21  0.455   3  0.331   0.296 N  0.510      SignalP-TM
ALM50947.1              0.113  23  0.214  11  0.580   3  0.459   0.329 N  0.570      SignalP-noTM
ALM50948.1              0.110  56  0.108  35  0.149  28  0.107   0.108 N  0.570      SignalP-noTM
ALM50949.1              0.140  38  0.158  38  0.282  36  0.144   0.153 N  0.510      SignalP-TM
ALM50950.1              0.110  33  0.147  11  0.327   4  0.212   0.178 N  0.570      SignalP-noTM
ALM50951.1              0.249  40  0.191  40  0.299  33  0.149   0.171 N  0.570      SignalP-noTM
ALM50952.1              0.113  57  0.120  49  0.182  42  0.123   0.122 N  0.570      SignalP-noTM
ALM50953.1              0.130  62  0.112  62  0.170   2  0.096   0.104 N  0.570      SignalP-noTM
ALM50954.1              0.107  65  0.149  11  0.251   3  0.233   0.188 N  0.570      SignalP-noTM
ALM50955.1              0.139  26  0.118  26  0.151  24  0.097   0.108 N  0.570      SignalP-noTM
ALM50956.1              0.107  22  0.103  32  0.117  41  0.094   0.099 N  0.570      SignalP-noTM
ALM50957.1              0.290  41  0.232  41  0.302  33  0.109   0.187 N  0.510      SignalP-TM
ALM50958.1              0.342  22  0.186  22  0.115   1  0.097   0.144 N  0.570      SignalP-noTM
ALM50959.1              0.106  25  0.105  63  0.118  54  0.090   0.098 N  0.570      SignalP-noTM
ALM50960.1              0.165  41  0.131  41  0.199   1  0.114   0.123 N  0.570      SignalP-noTM
ALM50961.1              0.108   7  0.163  12  0.368  11  0.247   0.202 N  0.570      SignalP-noTM
ALM50962.1              0.102  14  0.109  19  0.181  13  0.111   0.110 N  0.570      SignalP-noTM
ALM50963.1              0.141  26  0.132  19  0.207   9  0.136   0.134 N  0.570      SignalP-noTM
ALM50964.1              0.120  33  0.107  11  0.145   1  0.113   0.110 N  0.570      SignalP-noTM
ALM50965.1              0.410  23  0.587  23  0.963  18  0.876   0.723 Y  0.570      SignalP-noTM
ALM50966.1              0.542  37  0.154  37  0.265   1  0.085   0.128 N  0.510      SignalP-TM
ALM50967.1              0.568  22  0.272  22  0.245   1  0.136   0.222 N  0.510      SignalP-TM
ALM50968.1              0.109  21  0.111  21  0.157  11  0.110   0.111 N  0.570      SignalP-noTM
ALM50969.1              0.142  32  0.122  32  0.148   1  0.102   0.113 N  0.570      SignalP-noTM
ALM50970.1              0.288  37  0.273  37  0.583  25  0.238   0.260 N  0.510      SignalP-TM
ALM50971.1              0.113  53  0.127  11  0.221   2  0.159   0.139 N  0.510      SignalP-TM
ALM50972.1              0.105  22  0.122  11  0.176   3  0.150   0.135 N  0.570      SignalP-noTM
ALM50973.1              0.115  27  0.102  33  0.128  32  0.087   0.095 N  0.570      SignalP-noTM
ALM50974.1              0.136  60  0.140  60  0.303  54  0.099   0.121 N  0.570      SignalP-noTM
ALM50975.1              0.725  22  0.751  22  0.878   6  0.804   0.776 Y  0.570      SignalP-noTM
ALM50976.1              0.276  22  0.172  22  0.237   1  0.115   0.145 N  0.570      SignalP-noTM
ALM50977.1              0.174  31  0.159  12  0.347   7  0.262   0.197 N  0.510      SignalP-TM
ALM50978.1              0.122  35  0.168  19  0.316  15  0.247   0.205 N  0.570      SignalP-noTM
ALM50979.1              0.124  37  0.111  11  0.154   1  0.123   0.116 N  0.570      SignalP-noTM
ALM50980.1              0.147  38  0.142  38  0.211  35  0.127   0.135 N  0.570      SignalP-noTM
ALM50981.1              0.111  38  0.136  11  0.258   2  0.183   0.158 N  0.570      SignalP-noTM
ALM50982.1              0.135  29  0.165  29  0.284   3  0.202   0.179 N  0.510      SignalP-TM
ALM50983.1              0.118  57  0.105  11  0.143   4  0.118   0.110 N  0.510      SignalP-TM
ALM50984.1              0.119  34  0.199  13  0.434   9  0.358   0.258 N  0.510      SignalP-TM
ALM50985.1              0.127  30  0.119  16  0.218   9  0.131   0.125 N  0.570      SignalP-noTM
ALM50986.1              0.113  29  0.114  29  0.152  24  0.092   0.103 N  0.570      SignalP-noTM
ALM50987.1              0.131  25  0.108  25  0.161   1  0.095   0.102 N  0.570      SignalP-noTM
ALM50988.1              0.121  38  0.109  38  0.111  67  0.088   0.099 N  0.570      SignalP-noTM
ALM50989.1              0.370  28  0.267  28  0.349   7  0.209   0.246 N  0.510      SignalP-TM
ALM50990.1              0.182  48  0.123  48  0.122  32  0.084   0.105 N  0.570      SignalP-noTM
ALM50991.1              0.129  40  0.115  11  0.164   6  0.138   0.126 N  0.570      SignalP-noTM
ALM50992.1              0.105  38  0.113  49  0.168  44  0.098   0.106 N  0.570      SignalP-noTM
ALM50993.1              0.229  22  0.232  22  0.380  27  0.202   0.218 N  0.570      SignalP-noTM
ALM50994.1              0.130  56  0.123  11  0.261   1  0.139   0.129 N  0.510      SignalP-TM
ALM50995.1              0.106  44  0.155  12  0.280   7  0.251   0.190 N  0.510      SignalP-TM
ALM50996.1              0.212  32  0.225  32  0.571   1  0.318   0.259 N  0.510      SignalP-TM
ALM50997.1              0.778  30  0.700  30  0.957  20  0.799   0.747 Y  0.570      SignalP-noTM
ALM50998.1              0.505  23  0.679  23  0.957   9  0.925   0.794 Y  0.570      SignalP-noTM
ALM50999.1              0.104  19  0.123  19  0.157  14  0.139   0.129 N  0.510      SignalP-TM
ALM51000.1              0.177  27  0.163  11  0.370   1  0.267   0.202 N  0.510      SignalP-TM
ALM51001.1              0.185  47  0.095  12  0.111   3  0.096   0.095 N  0.510      SignalP-TM
ALM51002.1              0.864  26  0.851  26  0.928   8  0.854   0.852 Y  0.570      SignalP-noTM
ALM51003.1              0.106  27  0.099  69  0.106  64  0.082   0.091 N  0.570      SignalP-noTM
ALM51004.1              0.200  22  0.160  22  0.172  28  0.120   0.146 N  0.510      SignalP-TM
ALM51005.1              0.108  23  0.109  23  0.131  12  0.101   0.105 N  0.570      SignalP-noTM
ALM51006.1              0.127  18  0.132  18  0.184   7  0.139   0.135 N  0.570      SignalP-noTM
ALM51007.1              0.144  48  0.148  11  0.400   1  0.197   0.171 N  0.570      SignalP-noTM
ALM51008.1              0.833  28  0.801  28  0.909  16  0.813   0.807 Y  0.570      SignalP-noTM
ALM51009.1              0.251  36  0.225  36  0.261  25  0.174   0.206 N  0.510      SignalP-TM
ALM51010.1              0.148  53  0.109  11  0.180   1  0.114   0.111 N  0.510      SignalP-TM
ALM51011.1              0.133  35  0.131  35  0.197  31  0.109   0.121 N  0.570      SignalP-noTM
ALM51012.1              0.568  24  0.674  24  0.942  16  0.847   0.756 Y  0.570      SignalP-noTM
ALM51013.1              0.572  21  0.621  21  0.786  19  0.674   0.646 Y  0.570      SignalP-noTM
ALM51014.1              0.301  19  0.445  19  0.845   4  0.706   0.568 N  0.570      SignalP-noTM
ALM51015.1              0.138  19  0.114  19  0.141  48  0.084   0.100 N  0.570      SignalP-noTM
ALM51016.1              0.114  20  0.116  22  0.175  18  0.107   0.112 N  0.570      SignalP-noTM
ALM51017.1              0.105  66  0.101  66  0.115   4  0.088   0.095 N  0.570      SignalP-noTM
ALM51018.1              0.103  28  0.110  33  0.147  27  0.109   0.110 N  0.570      SignalP-noTM
ALM51019.1              0.110  48  0.115  48  0.147  35  0.093   0.105 N  0.570      SignalP-noTM
ALM51020.1              0.118  57  0.108  11  0.136  10  0.117   0.112 N  0.570      SignalP-noTM
ALM51021.1              0.103  18  0.121  11  0.224   1  0.136   0.128 N  0.570      SignalP-noTM
ALM51022.1              0.133  22  0.148  12  0.294   1  0.215   0.179 N  0.570      SignalP-noTM
ALM51023.1              0.186  32  0.184  27  0.392   2  0.260   0.220 N  0.570      SignalP-noTM
ALM51024.1              0.137  20  0.166  20  0.344   2  0.228   0.189 N  0.510      SignalP-TM
ALM51025.1              0.669  29  0.633  29  0.732  26  0.423   0.555 Y  0.510      SignalP-TM
ALM51026.1              0.177  31  0.162  31  0.213  30  0.122   0.147 N  0.510      SignalP-TM
ALM51027.1              0.155  31  0.191  25  0.328  22  0.249   0.213 N  0.510      SignalP-TM
ALM51028.1              0.128  37  0.172  16  0.396  13  0.289   0.227 N  0.570      SignalP-noTM
ALM51029.1              0.119  21  0.131  11  0.221   4  0.170   0.149 N  0.570      SignalP-noTM
ALM51030.1              0.168  29  0.131  43  0.152  32  0.104   0.121 N  0.510      SignalP-TM
ALM51031.1              0.152  22  0.121  43  0.141  35  0.096   0.109 N  0.570      SignalP-noTM
ALM51032.1              0.110  23  0.108  23  0.142  13  0.099   0.104 N  0.570      SignalP-noTM
ALM51033.1              0.825  27  0.795  27  0.933  19  0.838   0.815 Y  0.570      SignalP-noTM
ALM51034.1              0.166  19  0.165  12  0.449   2  0.255   0.198 N  0.510      SignalP-TM
ALM51035.1              0.187  63  0.124  24  0.141   3  0.092   0.109 N  0.570      SignalP-noTM
ALM51036.1              0.145  28  0.113  11  0.227   1  0.118   0.115 N  0.510      SignalP-TM
ALM51037.1              0.156  31  0.119  18  0.166   7  0.133   0.124 N  0.510      SignalP-TM
ALM51038.1              0.758  25  0.855  25  0.992  10  0.967   0.908 Y  0.570      SignalP-noTM
ALM51039.1              0.110  43  0.111  43  0.193  38  0.080   0.099 N  0.510      SignalP-TM
ALM51040.1              0.411  41  0.196  41  0.132  40  0.074   0.139 N  0.570      SignalP-noTM
ALM51041.1              0.790  23  0.847  23  0.953  17  0.905   0.874 Y  0.570      SignalP-noTM
ALM51042.1              0.119  29  0.106  29  0.118  30  0.080   0.094 N  0.570      SignalP-noTM
ALM51043.1              0.815  34  0.825  34  0.966  23  0.838   0.831 Y  0.570      SignalP-noTM
ALM51044.1              0.260  22  0.282  22  0.489   1  0.325   0.302 N  0.570      SignalP-noTM
ALM51045.1              0.165  43  0.200  27  0.420  26  0.323   0.245 N  0.510      SignalP-TM
ALM51046.1              0.322  25  0.474  25  0.799  16  0.689   0.575 Y  0.570      SignalP-noTM
ALM51047.1              0.108  16  0.106  11  0.132   1  0.112   0.109 N  0.570      SignalP-noTM
ALM51048.1              0.112  38  0.119  11  0.196   4  0.144   0.131 N  0.570      SignalP-noTM
ALM51049.1              0.188  41  0.169  41  0.221  52  0.104   0.138 N  0.570      SignalP-noTM
ALM51050.1              0.150  41  0.159  37  0.256  30  0.143   0.153 N  0.510      SignalP-TM
ALM51051.1              0.112  38  0.117  31  0.236  28  0.127   0.122 N  0.570      SignalP-noTM
ALM51052.1              0.167  24  0.172  24  0.241  12  0.153   0.165 N  0.510      SignalP-TM
ALM51053.1              0.146  51  0.131  51  0.173  50  0.094   0.113 N  0.570      SignalP-noTM
ALM51054.1              0.107  69  0.111  42  0.137  38  0.088   0.100 N  0.570      SignalP-noTM
ALM51055.1              0.143  18  0.129  18  0.194  16  0.131   0.130 N  0.570      SignalP-noTM
ALM51056.1              0.101  62  0.104  18  0.148   9  0.100   0.102 N  0.570      SignalP-noTM
ALM51057.1              0.109  50  0.110  11  0.158   4  0.130   0.118 N  0.510      SignalP-TM
ALM51058.1              0.117  35  0.121  35  0.178  40  0.128   0.124 N  0.570      SignalP-noTM
ALM51059.1              0.136  45  0.157  45  0.261  40  0.130   0.147 N  0.510      SignalP-TM
ALM51060.1              0.107  28  0.142  11  0.272   3  0.198   0.168 N  0.570      SignalP-noTM
ALM51061.1              0.101  36  0.104  36  0.128  26  0.088   0.097 N  0.570      SignalP-noTM
ALM51062.1              0.659  22  0.732  22  0.874  20  0.815   0.771 Y  0.570      SignalP-noTM
ALM51063.1              0.163  24  0.222  24  0.525  22  0.323   0.269 N  0.570      SignalP-noTM
ALM51064.1              0.144  22  0.134  22  0.162  16  0.124   0.129 N  0.570      SignalP-noTM
ALM51065.1              0.170  24  0.222  24  0.488  19  0.309   0.263 N  0.570      SignalP-noTM
ALM51066.1              0.101  70  0.105  70  0.114   1  0.088   0.097 N  0.570      SignalP-noTM
ALM51067.1              0.148  25  0.114  25  0.136   1  0.095   0.105 N  0.570      SignalP-noTM
ALM51068.1              0.219  31  0.315  31  0.715  25  0.403   0.347 N  0.510      SignalP-TM
ALM51069.1              0.119  36  0.112  36  0.164   1  0.101   0.107 N  0.570      SignalP-noTM
ALM51070.1              0.129  44  0.127  21  0.277  31  0.152   0.139 N  0.570      SignalP-noTM
ALM51071.1              0.135  33  0.158  11  0.324   3  0.246   0.199 N  0.570      SignalP-noTM
ALM51072.1              0.172  29  0.221  29  0.400  22  0.235   0.226 N  0.510      SignalP-TM
ALM51073.1              0.159  21  0.148  21  0.227  17  0.142   0.145 N  0.570      SignalP-noTM
ALM51074.1              0.114  41  0.109  69  0.125  68  0.094   0.101 N  0.570      SignalP-noTM
ALM51075.1              0.100  23  0.103  39  0.123   4  0.098   0.100 N  0.570      SignalP-noTM
ALM51076.1              0.111  49  0.110  11  0.156   2  0.124   0.116 N  0.570      SignalP-noTM
ALM51077.1              0.116  28  0.128  11  0.276   1  0.144   0.135 N  0.570      SignalP-noTM
ALM51078.1              0.107  44  0.105  44  0.138  43  0.088   0.097 N  0.570      SignalP-noTM
ALM51079.1              0.797  24  0.843  24  0.951  12  0.890   0.865 Y  0.570      SignalP-noTM
ALM51080.1              0.299  19  0.485  19  0.900  15  0.787   0.627 Y  0.570      SignalP-noTM
ALM51081.1              0.380  33  0.351  33  0.428  19  0.316   0.338 N  0.510      SignalP-TM
ALM51082.1              0.144  29  0.171  29  0.335   2  0.231   0.199 N  0.570      SignalP-noTM
ALM51083.1              0.163  49  0.131  49  0.135  13  0.088   0.115 N  0.510      SignalP-TM
ALM51084.1              0.123  34  0.220  22  0.545  16  0.378   0.294 N  0.570      SignalP-noTM
ALM51085.1              0.207  28  0.160  28  0.138  22  0.101   0.133 N  0.570      SignalP-noTM
ALM51086.1              0.115  38  0.129  11  0.192   1  0.171   0.144 N  0.510      SignalP-TM
ALM51087.1              0.199  60  0.150  30  0.270  22  0.131   0.143 N  0.510      SignalP-TM
ALM51088.1              0.245  23  0.263  23  0.434   6  0.315   0.288 N  0.570      SignalP-noTM
ALM51089.1              0.133  60  0.114  11  0.190  49  0.126   0.120 N  0.570      SignalP-noTM
ALM51090.1              0.102  56  0.111  41  0.148  38  0.106   0.108 N  0.570      SignalP-noTM
ALM51091.1              0.101  59  0.097  11  0.114   3  0.096   0.096 N  0.570      SignalP-noTM
ALM51092.1              0.207  19  0.215  19  0.274  11  0.221   0.218 N  0.570      SignalP-noTM
ALM51093.1              0.106  23  0.146  11  0.311   1  0.199   0.171 N  0.570      SignalP-noTM
ALM51094.1              0.303  24  0.216  24  0.192  23  0.128   0.175 N  0.570      SignalP-noTM
ALM51095.1              0.261  23  0.369  23  0.587  18  0.503   0.419 N  0.510      SignalP-TM
ALM51096.1              0.136  40  0.131  40  0.182   1  0.123   0.127 N  0.570      SignalP-noTM
ALM51097.1              0.121  14  0.126  14  0.195  13  0.127   0.127 N  0.570      SignalP-noTM
ALM51098.1              0.112  53  0.114  11  0.163   4  0.131   0.122 N  0.570      SignalP-noTM
ALM51099.1              0.105  49  0.139  11  0.279   4  0.200   0.167 N  0.570      SignalP-noTM
ALM51100.1              0.140   7  0.132  11  0.218   1  0.178   0.149 N  0.510      SignalP-TM
ALM51101.1              0.120  56  0.131  17  0.230   2  0.161   0.142 N  0.510      SignalP-TM
ALM51102.1              0.116  13  0.099  49  0.110  48  0.079   0.090 N  0.570      SignalP-noTM
ALM51103.1              0.146  25  0.130  25  0.238   1  0.137   0.133 N  0.570      SignalP-noTM
ALM51104.1              0.117  40  0.109  65  0.142  53  0.086   0.098 N  0.570      SignalP-noTM
ALM51105.1              0.168  25  0.147  25  0.259   2  0.133   0.140 N  0.570      SignalP-noTM
ALM51106.1              0.130  31  0.159  12  0.348   8  0.255   0.204 N  0.570      SignalP-noTM
ALM51107.1              0.192  22  0.165  22  0.305   4  0.184   0.174 N  0.570      SignalP-noTM
ALM51108.1              0.286  26  0.190  26  0.175   2  0.121   0.164 N  0.510      SignalP-TM
ALM51109.1              0.114  34  0.113  34  0.133  31  0.084   0.102 N  0.510      SignalP-TM
ALM51110.1              0.727  25  0.734  25  0.871   2  0.748   0.741 Y  0.570      SignalP-noTM
ALM51111.1              0.168  18  0.150  18  0.283   2  0.157   0.153 N  0.570      SignalP-noTM
ALM51112.1              0.137  61  0.131  11  0.225   5  0.184   0.151 N  0.510      SignalP-TM
ALM51113.1              0.109  23  0.132  11  0.279   1  0.160   0.145 N  0.570      SignalP-noTM
ALM51114.1              0.418  22  0.316  22  0.418   3  0.290   0.306 N  0.510      SignalP-TM
ALM51115.1              0.114  38  0.106  38  0.116  34  0.083   0.095 N  0.570      SignalP-noTM
ALM51116.1              0.139  33  0.197  32  0.363  26  0.268   0.223 N  0.510      SignalP-TM
ALM51117.1              0.106  42  0.109  42  0.157   2  0.107   0.108 N  0.570      SignalP-noTM
ALM51118.1              0.133  30  0.146  11  0.286   5  0.224   0.183 N  0.570      SignalP-noTM
ALM51119.1              0.121  47  0.104  47  0.106  53  0.085   0.095 N  0.570      SignalP-noTM
ALM51120.1              0.108  53  0.107  11  0.145   1  0.114   0.111 N  0.570      SignalP-noTM
ALM51121.1              0.229  30  0.383  30  0.836  29  0.616   0.493 N  0.570      SignalP-noTM
ALM51122.1              0.120  18  0.183  18  0.347  13  0.259   0.219 N  0.570      SignalP-noTM
ALM51123.1              0.114  32  0.124  11  0.186   4  0.163   0.143 N  0.570      SignalP-noTM
ALM51124.1              0.244  27  0.449  27  0.929  19  0.855   0.640 Y  0.570      SignalP-noTM
ALM51125.1              0.182  13  0.141  13  0.166   8  0.109   0.126 N  0.570      SignalP-noTM
ALM51126.1              0.111  22  0.108  11  0.176   1  0.114   0.110 N  0.510      SignalP-TM
ALM51127.1              0.105  18  0.097  67  0.100  46  0.081   0.089 N  0.570      SignalP-noTM
ALM51128.1              0.116  64  0.107  64  0.110  45  0.090   0.099 N  0.570      SignalP-noTM
ALM51129.1              0.193  36  0.126  36  0.286  52  0.085   0.111 N  0.510      SignalP-TM
ALM51130.1              0.110  21  0.121  11  0.168   3  0.147   0.133 N  0.570      SignalP-noTM
ALM51131.1              0.163  27  0.175  18  0.413  13  0.301   0.234 N  0.570      SignalP-noTM
ALM51132.1              0.122  23  0.120  23  0.143   1  0.113   0.116 N  0.570      SignalP-noTM
ALM51133.1              0.114  25  0.116  46  0.163  44  0.102   0.109 N  0.570      SignalP-noTM
ALM51134.1              0.240  50  0.179  50  0.266  46  0.100   0.142 N  0.570      SignalP-noTM
ALM51135.1              0.116  30  0.136  20  0.287   2  0.186   0.159 N  0.570      SignalP-noTM
ALM51136.1              0.111  37  0.111  46  0.152  36  0.093   0.103 N  0.570      SignalP-noTM
ALM51137.1              0.105  27  0.145  46  0.269  43  0.172   0.158 N  0.570      SignalP-noTM
ALM51138.1              0.107  39  0.112  12  0.140   7  0.124   0.118 N  0.570      SignalP-noTM
ALM51139.1              0.111  40  0.175  11  0.495   2  0.291   0.230 N  0.570      SignalP-noTM
ALM51140.1              0.161  42  0.121  42  0.169   4  0.102   0.112 N  0.570      SignalP-noTM
ALM51141.1              0.105  24  0.134  11  0.246   1  0.175   0.153 N  0.570      SignalP-noTM
ALM51142.1              0.114  18  0.127  28  0.246   1  0.146   0.136 N  0.570      SignalP-noTM
ALM51143.1              0.119  47  0.124  11  0.209   1  0.147   0.134 N  0.570      SignalP-noTM
ALM51144.1              0.226  23  0.172  23  0.180   3  0.138   0.156 N  0.570      SignalP-noTM
ALM51145.1              0.142  32  0.130  12  0.234   1  0.157   0.143 N  0.570      SignalP-noTM
ALM51146.1              0.156  23  0.147  54  0.280  44  0.147   0.147 N  0.570      SignalP-noTM
ALM51147.1              0.223  44  0.156  59  0.199   2  0.103   0.131 N  0.570      SignalP-noTM
ALM51148.1              0.124  24  0.115  11  0.201   1  0.121   0.118 N  0.570      SignalP-noTM
ALM51149.1              0.101  65  0.176  18  0.445  16  0.311   0.239 N  0.570      SignalP-noTM
ALM51150.1              0.100  36  0.105  18  0.135   8  0.105   0.105 N  0.570      SignalP-noTM
ALM51151.1              0.144  58  0.113  58  0.133  30  0.095   0.105 N  0.570      SignalP-noTM
ALM51152.1              0.169  34  0.140  34  0.161  32  0.112   0.127 N  0.570      SignalP-noTM
ALM51153.1              0.116  52  0.111  18  0.154   9  0.113   0.112 N  0.570      SignalP-noTM
ALM51154.1              0.126  24  0.121  24  0.163  23  0.109   0.115 N  0.570      SignalP-noTM
ALM51155.1              0.108  29  0.117  21  0.170  12  0.129   0.122 N  0.570      SignalP-noTM
ALM51156.1              0.114  20  0.123  20  0.209  19  0.125   0.124 N  0.570      SignalP-noTM
ALM51157.1              0.124  40  0.136  11  0.272   1  0.174   0.154 N  0.570      SignalP-noTM
ALM51158.1              0.144  39  0.197  17  0.528  13  0.372   0.279 N  0.570      SignalP-noTM
ALM51159.1              0.108  45  0.115  38  0.171  34  0.121   0.118 N  0.570      SignalP-noTM
ALM51160.1              0.105   3  0.143  11  0.335   2  0.196   0.168 N  0.570      SignalP-noTM
ALM51161.1              0.101  16  0.100  13  0.119   8  0.101   0.100 N  0.570      SignalP-noTM
ALM51162.1              0.103  49  0.124  12  0.218  32  0.147   0.132 N  0.510      SignalP-TM
ALM51163.1              0.389  31  0.225  31  0.227  30  0.119   0.175 N  0.570      SignalP-noTM
ALM51164.1              0.107  47  0.191  18  0.469  14  0.345   0.263 N  0.570      SignalP-noTM
ALM51165.1              0.100  31  0.130  11  0.244   2  0.164   0.146 N  0.570      SignalP-noTM
ALM51166.1              0.166  56  0.147  56  0.257  54  0.104   0.127 N  0.570      SignalP-noTM
ALM51167.1              0.105  20  0.170  15  0.402  12  0.287   0.225 N  0.570      SignalP-noTM
ALM51168.1              0.110  15  0.100  66  0.108  31  0.085   0.093 N  0.570      SignalP-noTM
ALM51169.1              0.259  25  0.409  25  0.788  19  0.657   0.501 N  0.510      SignalP-TM
ALM51170.1              0.138  25  0.128  25  0.149   1  0.117   0.123 N  0.570      SignalP-noTM
ALM51171.1              0.247  42  0.166  42  0.203  40  0.096   0.133 N  0.570      SignalP-noTM
ALM51172.1              0.147  38  0.157  38  0.296  36  0.119   0.143 N  0.510      SignalP-TM
ALM51173.1              0.125  31  0.120  51  0.187  45  0.125   0.122 N  0.570      SignalP-noTM
ALM51174.1              0.146  28  0.132  28  0.168  32  0.113   0.123 N  0.570      SignalP-noTM
ALM51175.1              0.688  23  0.770  23  0.932  17  0.881   0.822 Y  0.570      SignalP-noTM
ALM51176.1              0.125  28  0.128  52  0.209  44  0.117   0.123 N  0.570      SignalP-noTM
ALM51177.1              0.129  27  0.220  11  0.623   2  0.491   0.347 N  0.570      SignalP-noTM
ALM51178.1              0.129  43  0.108  43  0.105  61  0.079   0.094 N  0.570      SignalP-noTM
ALM51179.1              0.152  35  0.114  35  0.121  63  0.067   0.097 N  0.510      SignalP-TM
ALM51180.1              0.167  24  0.122  24  0.116  20  0.076   0.100 N  0.570      SignalP-noTM
ALM51181.1              0.823  25  0.858  25  0.937  17  0.900   0.878 Y  0.570      SignalP-noTM
ALM51182.1              0.132  39  0.158  21  0.325   9  0.223   0.188 N  0.570      SignalP-noTM
ALM51183.1              0.116  32  0.140  11  0.271   1  0.193   0.159 N  0.510      SignalP-TM
ALM51184.1              0.160  47  0.109  11  0.147   1  0.113   0.111 N  0.510      SignalP-TM
ALM51185.1              0.138  20  0.231  20  0.578   1  0.418   0.319 N  0.570      SignalP-noTM
ALM51186.1              0.113  26  0.110  16  0.161   3  0.123   0.115 N  0.510      SignalP-TM
ALM51187.1              0.146  25  0.157  25  0.383   1  0.177   0.166 N  0.570      SignalP-noTM
ALM51188.1              0.111  42  0.139  44  0.349  41  0.153   0.146 N  0.570      SignalP-noTM
ALM51189.1              0.112  33  0.126  11  0.223   7  0.161   0.142 N  0.570      SignalP-noTM
ALM51190.1              0.248  19  0.216  19  0.302  11  0.170   0.194 N  0.570      SignalP-noTM
ALM51191.1              0.138  38  0.145  38  0.266  35  0.144   0.145 N  0.570      SignalP-noTM
ALM51192.1              0.119  29  0.134  46  0.217  42  0.114   0.125 N  0.570      SignalP-noTM
ALM51193.1              0.332  42  0.203  42  0.160  40  0.100   0.165 N  0.510      SignalP-TM
ALM51194.1              0.192  22  0.142  11  0.297   2  0.197   0.162 N  0.510      SignalP-TM
ALM51195.1              0.134  25  0.119  41  0.176  35  0.104   0.112 N  0.570      SignalP-noTM
ALM51196.1              0.118  27  0.125  11  0.177   7  0.155   0.139 N  0.570      SignalP-noTM
ALM51197.1              0.123  32  0.099  66  0.114   2  0.087   0.093 N  0.570      SignalP-noTM
ALM51198.1              0.344  18  0.302  18  0.508  21  0.279   0.291 N  0.570      SignalP-noTM
ALM51199.1              0.117  45  0.155  38  0.298  32  0.165   0.159 N  0.570      SignalP-noTM
ALM51200.1              0.104  39  0.099  46  0.110  42  0.086   0.093 N  0.570      SignalP-noTM
ALM51201.1              0.104  33  0.108  20  0.130  12  0.109   0.109 N  0.570      SignalP-noTM
ALM51202.1              0.152  35  0.172  35  0.447  33  0.145   0.159 N  0.570      SignalP-noTM
ALM51203.1              0.119  36  0.122  11  0.186   3  0.154   0.137 N  0.570      SignalP-noTM
ALM51204.1              0.500  21  0.678  21  0.962  14  0.909   0.787 Y  0.570      SignalP-noTM
ALM51205.1              0.277  35  0.251  35  0.378  32  0.218   0.239 N  0.510      SignalP-TM
ALM51206.1              0.231  43  0.165  43  0.188   6  0.113   0.140 N  0.570      SignalP-noTM
ALM51207.1              0.122  57  0.217  15  0.495  12  0.468   0.335 N  0.570      SignalP-noTM
ALM51208.1              0.143  67  0.124  12  0.264   5  0.159   0.140 N  0.570      SignalP-noTM
ALM51209.1              0.118  21  0.100  36  0.110  28  0.087   0.094 N  0.570      SignalP-noTM
ALM51210.1              0.150  19  0.141  19  0.314  41  0.145   0.143 N  0.570      SignalP-noTM
ALM51211.1              0.199  23  0.151  23  0.193   9  0.135   0.144 N  0.570      SignalP-noTM
ALM51212.1              0.140  22  0.133  22  0.179   2  0.136   0.135 N  0.570      SignalP-noTM
ALM51213.1              0.149  41  0.133  41  0.200  23  0.127   0.130 N  0.570      SignalP-noTM
ALM51214.1              0.116   7  0.113  11  0.205   4  0.137   0.124 N  0.570      SignalP-noTM
ALM51215.1              0.110  24  0.109  49  0.167   4  0.080   0.098 N  0.510      SignalP-TM
ALM51216.1              0.153  61  0.118  61  0.164  19  0.102   0.110 N  0.570      SignalP-noTM
ALM51217.1              0.115  39  0.118  12  0.172   2  0.136   0.127 N  0.570      SignalP-noTM
ALM51218.1              0.214  15  0.267  15  0.588   1  0.364   0.303 N  0.510      SignalP-TM
ALM51219.1              0.164  24  0.142  24  0.212  22  0.123   0.133 N  0.570      SignalP-noTM
ALM51220.1              0.130  55  0.094  70  0.100  70  0.073   0.084 N  0.570      SignalP-noTM
ALM51221.1              0.257  21  0.317  21  0.466  14  0.391   0.344 N  0.510      SignalP-TM
ALM51222.1              0.102  68  0.107  15  0.148  12  0.115   0.111 N  0.570      SignalP-noTM
ALM51223.1              0.209  22  0.154  22  0.197   5  0.136   0.146 N  0.570      SignalP-noTM
ALM51224.1              0.192  44  0.170  44  0.226  42  0.119   0.146 N  0.570      SignalP-noTM
ALM51225.1              0.111  58  0.099  23  0.120  18  0.090   0.096 N  0.510      SignalP-TM
ALM51226.1              0.138  29  0.123  29  0.183  11  0.124   0.124 N  0.570      SignalP-noTM
ALM51227.1              0.138  22  0.129  13  0.181   7  0.133   0.130 N  0.510      SignalP-TM
ALM51228.1              0.165  32  0.138  32  0.150   9  0.120   0.129 N  0.570      SignalP-noTM
ALM51229.1              0.158  38  0.116  38  0.131  53  0.085   0.101 N  0.570      SignalP-noTM
ALM51230.1              0.143  37  0.112  20  0.163  16  0.116   0.113 N  0.510      SignalP-TM
ALM51231.1              0.129  33  0.214  11  0.528   8  0.477   0.311 N  0.510      SignalP-TM
ALM51232.1              0.113  20  0.103  20  0.124   1  0.089   0.096 N  0.570      SignalP-noTM
ALM51233.1              0.101  29  0.117  13  0.205   4  0.139   0.127 N  0.570      SignalP-noTM
ALM51234.1              0.532  38  0.312  38  0.544   1  0.310   0.311 N  0.510      SignalP-TM
ALM51235.1              0.140  47  0.123  47  0.182   1  0.112   0.118 N  0.570      SignalP-noTM
ALM51236.1              0.120  18  0.183  18  0.347  13  0.259   0.219 N  0.570      SignalP-noTM
ALM51237.1              0.128  44  0.166  11  0.421   1  0.252   0.207 N  0.570      SignalP-noTM
ALM51238.1              0.685  27  0.771  27  0.972  20  0.879   0.822 Y  0.570      SignalP-noTM
ALM51239.1              0.120  30  0.169  12  0.319   5  0.283   0.222 N  0.570      SignalP-noTM
ALM51240.1              0.161  20  0.125  11  0.187   3  0.157   0.140 N  0.570      SignalP-noTM
ALM51241.1              0.130  48  0.107  37  0.115  32  0.080   0.094 N  0.570      SignalP-noTM
ALM51242.1              0.231  23  0.183  23  0.277  19  0.148   0.167 N  0.570      SignalP-noTM
ALM51243.1              0.535  39  0.474  39  0.974  11  0.719   0.589 Y  0.570      SignalP-noTM
ALM51244.1              0.112  31  0.108  58  0.121  50  0.084   0.097 N  0.570      SignalP-noTM
ALM51245.1              0.113  55  0.098  67  0.104  27  0.090   0.094 N  0.570      SignalP-noTM
ALM51246.1              0.106  54  0.097  70  0.108  59  0.076   0.089 N  0.510      SignalP-TM
ALM51247.1              0.114  21  0.110  21  0.131   9  0.099   0.105 N  0.570      SignalP-noTM
ALM51248.1              0.122  55  0.114  39  0.156  33  0.088   0.104 N  0.510      SignalP-TM
ALM51249.1              0.124  31  0.132  11  0.210   1  0.175   0.152 N  0.570      SignalP-noTM
ALM51250.1              0.104  67  0.101  30  0.158   1  0.085   0.093 N  0.570      SignalP-noTM
ALM51251.1              0.102  42  0.113  58  0.156  49  0.090   0.104 N  0.510      SignalP-TM
ALM51252.1              0.106  37  0.101  37  0.108  23  0.090   0.096 N  0.570      SignalP-noTM
ALM51253.1              0.713  26  0.722  26  0.822  22  0.685   0.705 Y  0.570      SignalP-noTM
ALM51254.1              0.273  35  0.384  35  0.772  14  0.582   0.477 N  0.570      SignalP-noTM
ALM51255.1              0.749  24  0.747  24  0.870  12  0.777   0.761 Y  0.570      SignalP-noTM
ALM51256.1              0.133  36  0.146  36  0.260  29  0.141   0.144 N  0.570      SignalP-noTM
ALM51257.1              0.120  20  0.129  11  0.240   1  0.158   0.143 N  0.570      SignalP-noTM
ALM51258.1              0.202  19  0.177  19  0.282   4  0.189   0.183 N  0.570      SignalP-noTM
ALM51259.1              0.104  61  0.113  14  0.173   5  0.128   0.120 N  0.570      SignalP-noTM
ALM51260.1              0.105  48  0.111  18  0.171   8  0.117   0.114 N  0.570      SignalP-noTM
ALM51261.1              0.103  14  0.103  33  0.129   8  0.099   0.101 N  0.570      SignalP-noTM
ALM51262.1              0.246  67  0.157  67  0.223  12  0.112   0.136 N  0.570      SignalP-noTM
ALM51263.1              0.110  38  0.143  13  0.254   4  0.206   0.172 N  0.570      SignalP-noTM
ALM51264.1              0.127  64  0.116  64  0.164   2  0.101   0.109 N  0.570      SignalP-noTM
ALM51265.1              0.113  63  0.109  40  0.130  28  0.105   0.107 N  0.570      SignalP-noTM
ALM51266.1              0.220  40  0.182  40  0.220  33  0.105   0.153 N  0.510      SignalP-TM
ALM51267.1              0.101  28  0.107  11  0.137   1  0.112   0.109 N  0.570      SignalP-noTM
ALM51268.1              0.108  19  0.109  38  0.162   1  0.104   0.106 N  0.570      SignalP-noTM
ALM51269.1              0.189  31  0.134  16  0.222   4  0.185   0.153 N  0.510      SignalP-TM
ALM51270.1              0.142  31  0.205  31  0.406  23  0.229   0.214 N  0.510      SignalP-TM
ALM51271.1              0.189  41  0.146  41  0.218  39  0.125   0.139 N  0.510      SignalP-TM
ALM51272.1              0.164  19  0.293  19  0.677  14  0.525   0.402 N  0.570      SignalP-noTM
ALM51273.1              0.138  42  0.142  42  0.253  38  0.149   0.145 N  0.510      SignalP-TM
ALM51274.1              0.199  22  0.256  22  0.639  20  0.277   0.266 N  0.570      SignalP-noTM
ALM51275.1              0.136  18  0.109  11  0.225   2  0.106   0.108 N  0.510      SignalP-TM
ALM51276.1              0.146  25  0.115  25  0.110  57  0.082   0.100 N  0.570      SignalP-noTM
ALM51277.1              0.437  23  0.606  23  0.912   9  0.860   0.726 Y  0.570      SignalP-noTM
ALM51278.1              0.108  25  0.098  70  0.110   4  0.085   0.092 N  0.570      SignalP-noTM
ALM51279.1              0.129  21  0.112  21  0.148   9  0.103   0.108 N  0.570      SignalP-noTM
ALM51280.1              0.131  49  0.130  12  0.231   5  0.171   0.149 N  0.570      SignalP-noTM
ALM51281.1              0.170  24  0.207  24  0.366  14  0.254   0.225 N  0.510      SignalP-TM
ALM51282.1              0.111  58  0.096  32  0.100  31  0.072   0.085 N  0.570      SignalP-noTM
ALM51283.1              0.114  18  0.116  18  0.165  28  0.118   0.117 N  0.570      SignalP-noTM
ALM51284.1              0.140  24  0.119  24  0.206   1  0.113   0.116 N  0.570      SignalP-noTM
ALM51285.1              0.277  33  0.182  33  0.213  30  0.121   0.153 N  0.570      SignalP-noTM
ALM51286.1              0.111  60  0.126  69  0.208  60  0.103   0.118 N  0.510      SignalP-TM
ALM51287.1              0.250  16  0.308  16  0.461  13  0.366   0.335 N  0.570      SignalP-noTM
ALM51288.1              0.144  48  0.110  48  0.097  70  0.075   0.094 N  0.570      SignalP-noTM
ALM51289.1              0.136  58  0.132  58  0.215  43  0.121   0.128 N  0.510      SignalP-TM
ALM51290.1              0.117  33  0.148  33  0.279  28  0.164   0.154 N  0.510      SignalP-TM
ALM51291.1              0.589  25  0.617  25  0.872  21  0.626   0.621 Y  0.570      SignalP-noTM
ALM51292.1              0.758  32  0.836  32  0.980  23  0.885   0.859 Y  0.570      SignalP-noTM
ALM51293.1              0.119  53  0.101  66  0.113  58  0.085   0.093 N  0.570      SignalP-noTM
ALM51294.1              0.110  24  0.124  11  0.179   6  0.156   0.139 N  0.570      SignalP-noTM
ALM51295.1              0.226  49  0.142  49  0.145  11  0.086   0.121 N  0.510      SignalP-TM
ALM51296.1              0.104  58  0.107  28  0.132  27  0.091   0.100 N  0.570      SignalP-noTM
ALM51297.1              0.133  52  0.114  11  0.161   6  0.135   0.124 N  0.570      SignalP-noTM
ALM51298.1              0.113  20  0.115  41  0.150  37  0.104   0.110 N  0.570      SignalP-noTM
ALM51299.1              0.113  57  0.104  57  0.114  48  0.084   0.095 N  0.570      SignalP-noTM
ALM51300.1              0.311  44  0.296  44  0.435  36  0.168   0.248 N  0.510      SignalP-TM
ALM51301.1              0.115  24  0.116  24  0.205  22  0.118   0.117 N  0.570      SignalP-noTM
ALM51302.1              0.103  65  0.165  15  0.321   7  0.267   0.213 N  0.570      SignalP-noTM
ALM51303.1              0.100  39  0.109  66  0.131  59  0.088   0.099 N  0.570      SignalP-noTM
ALM51304.1              0.114  58  0.113  11  0.166   3  0.129   0.121 N  0.570      SignalP-noTM
ALM51305.1              0.105  17  0.122  48  0.163  42  0.112   0.118 N  0.510      SignalP-TM
ALM51306.1              0.116  24  0.110  47  0.129  38  0.089   0.100 N  0.570      SignalP-noTM
ALM51307.1              0.158  45  0.142  11  0.329   2  0.193   0.166 N  0.570      SignalP-noTM
ALM51308.1              0.109  44  0.110  11  0.172   1  0.116   0.113 N  0.570      SignalP-noTM
ALM51309.1              0.128  67  0.135  11  0.276   1  0.175   0.154 N  0.570      SignalP-noTM
ALM51310.1              0.131  28  0.110  28  0.187   1  0.098   0.105 N  0.570      SignalP-noTM
ALM51311.1              0.132  46  0.144  46  0.188  38  0.125   0.137 N  0.510      SignalP-TM
ALM51312.1              0.127  44  0.099  13  0.137   6  0.101   0.099 N  0.510      SignalP-TM
ALM51313.1              0.105  22  0.147  22  0.252  20  0.184   0.164 N  0.570      SignalP-noTM
ALM51314.1              0.102  24  0.114  24  0.183   1  0.124   0.119 N  0.570      SignalP-noTM
ALM51315.1              0.105  58  0.112  34  0.142  31  0.112   0.112 N  0.570      SignalP-noTM
ALM51316.1              0.115  31  0.145  11  0.265   5  0.214   0.177 N  0.570      SignalP-noTM
ALM51317.1              0.174  28  0.241  18  0.579   1  0.456   0.342 N  0.570      SignalP-noTM
ALM51318.1              0.125  35  0.110  35  0.110  22  0.079   0.096 N  0.570      SignalP-noTM
ALM51319.1              0.133  43  0.127  17  0.198   8  0.152   0.139 N  0.570      SignalP-noTM
ALM51320.1              0.197  36  0.113  36  0.164  65  0.074   0.099 N  0.510      SignalP-TM
ALM51321.1              0.144  26  0.147  11  0.318   2  0.219   0.173 N  0.510      SignalP-TM
ALM51322.1              0.106  61  0.100  69  0.114  32  0.091   0.096 N  0.570      SignalP-noTM
ALM51323.1              0.104  47  0.114  11  0.149   3  0.131   0.122 N  0.570      SignalP-noTM
ALM51324.1              0.120  35  0.110  35  0.146  11  0.101   0.106 N  0.570      SignalP-noTM
ALM51325.1              0.262  32  0.200  32  0.391   3  0.239   0.219 N  0.570      SignalP-noTM
ALM51326.1              0.173  53  0.142  53  0.160  48  0.092   0.119 N  0.570      SignalP-noTM
ALM51327.1              0.116  65  0.108  33  0.131  23  0.098   0.103 N  0.570      SignalP-noTM
ALM51328.1              0.134  52  0.120  57  0.135  51  0.091   0.106 N  0.570      SignalP-noTM
ALM51329.1              0.251  26  0.226  26  0.327  19  0.176   0.202 N  0.570      SignalP-noTM
ALM51330.1              0.165  25  0.225  11  0.630   3  0.517   0.333 N  0.510      SignalP-TM
ALM51331.1              0.117  30  0.111  30  0.139  39  0.103   0.107 N  0.570      SignalP-noTM
ALM51332.1              0.121  21  0.111  31  0.191   1  0.104   0.108 N  0.570      SignalP-noTM
ALM51333.1              0.118  16  0.122  16  0.167  13  0.120   0.121 N  0.570      SignalP-noTM
ALM51334.1              0.114  32  0.116  11  0.180   2  0.138   0.126 N  0.570      SignalP-noTM
ALM51335.1              0.247  31  0.175  31  0.233  29  0.114   0.147 N  0.570      SignalP-noTM
ALM51336.1              0.877  30  0.841  30  0.964  27  0.723   0.785 Y  0.570      SignalP-noTM
ALM51337.1              0.101  43  0.096  66  0.100  60  0.078   0.088 N  0.570      SignalP-noTM
ALM51338.1              0.155  35  0.128  35  0.168  34  0.107   0.118 N  0.570      SignalP-noTM
ALM51339.1              0.108  18  0.116  42  0.153  39  0.100   0.108 N  0.570      SignalP-noTM
ALM51340.1              0.107   3  0.100  13  0.136   1  0.102   0.101 N  0.570      SignalP-noTM
ALM51341.1              0.112  39  0.123  39  0.191  31  0.114   0.119 N  0.570      SignalP-noTM
ALM51342.1              0.117  35  0.103  50  0.131   2  0.093   0.098 N  0.570      SignalP-noTM
ALM51343.1              0.119  36  0.102  47  0.099  65  0.078   0.091 N  0.570      SignalP-noTM
ALM51344.1              0.556  30  0.332  30  0.422  16  0.289   0.316 N  0.510      SignalP-TM
ALM51345.1              0.130  25  0.120  11  0.221   3  0.141   0.128 N  0.510      SignalP-TM
ALM51346.1              0.113  53  0.118  11  0.212   1  0.131   0.124 N  0.570      SignalP-noTM
ALM51347.1              0.118  38  0.128  38  0.169  35  0.131   0.129 N  0.570      SignalP-noTM
ALM51348.1              0.157  16  0.100  68  0.112  30  0.088   0.094 N  0.570      SignalP-noTM
ALM51349.1              0.124  25  0.141  11  0.240   5  0.194   0.166 N  0.570      SignalP-noTM
ALM51350.1              0.227  25  0.156  25  0.188   1  0.114   0.136 N  0.570      SignalP-noTM
ALM51351.1              0.151  30  0.119  11  0.229   1  0.129   0.123 N  0.570      SignalP-noTM
ALM51352.1              0.108  35  0.104  35  0.121  41  0.082   0.094 N  0.570      SignalP-noTM
ALM51353.1              0.182   8  0.153  12  0.345   4  0.229   0.189 N  0.570      SignalP-noTM
ALM51354.1              0.136  27  0.121  12  0.199  41  0.155   0.133 N  0.510      SignalP-TM
ALM51355.1              0.245  46  0.193  46  0.330  36  0.100   0.150 N  0.570      SignalP-noTM
ALM51356.1              0.841  30  0.715  30  0.880   9  0.699   0.707 Y  0.570      SignalP-noTM
ALM51357.1              0.107  40  0.107  11  0.148   3  0.122   0.114 N  0.570      SignalP-noTM
ALM51358.1              0.173  51  0.159  40  0.255  34  0.150   0.155 N  0.510      SignalP-TM
ALM51359.1              0.115  52  0.108  43  0.161  37  0.084   0.097 N  0.570      SignalP-noTM
ALM51360.1              0.105  22  0.130  12  0.246   5  0.176   0.151 N  0.570      SignalP-noTM
ALM51361.1              0.107  44  0.100  11  0.130   1  0.098   0.099 N  0.570      SignalP-noTM
ALM51362.1              0.107  25  0.105  44  0.123  24  0.097   0.101 N  0.570      SignalP-noTM
ALM51363.1              0.164  36  0.123  36  0.107  26  0.093   0.109 N  0.570      SignalP-noTM
ALM51364.1              0.116  20  0.118  44  0.160  37  0.103   0.111 N  0.570      SignalP-noTM
ALM51365.1              0.111  46  0.105  60  0.118  45  0.091   0.098 N  0.570      SignalP-noTM
ALM51366.1              0.218  35  0.304  28  0.703  25  0.454   0.359 N  0.510      SignalP-TM
ALM51367.1              0.190  68  0.136  68  0.177  35  0.112   0.127 N  0.510      SignalP-TM
ALM51368.1              0.239  20  0.454  20  0.923  15  0.854   0.642 Y  0.570      SignalP-noTM
ALM51369.1              0.105  25  0.106  38  0.116  29  0.083   0.095 N  0.570      SignalP-noTM
ALM51370.1              0.110  46  0.145  11  0.274   2  0.209   0.175 N  0.570      SignalP-noTM
ALM51371.1              0.165  42  0.133  21  0.208  15  0.137   0.135 N  0.570      SignalP-noTM
ALM51372.1              0.139  49  0.093  49  0.100  11  0.067   0.083 N  0.510      SignalP-TM
ALM51373.1              0.105  27  0.100  70  0.144   3  0.088   0.095 N  0.510      SignalP-TM
ALM51374.1              0.123  19  0.096  32  0.109  24  0.073   0.085 N  0.570      SignalP-noTM
ALM51375.1              0.114  42  0.187  25  0.447  19  0.320   0.250 N  0.570      SignalP-noTM
ALM51376.1              0.139  11  0.166  11  0.316  48  0.203   0.184 N  0.570      SignalP-noTM
ALM51377.1              0.107  47  0.107  53  0.140  46  0.090   0.099 N  0.570      SignalP-noTM
ALM51378.1              0.109  45  0.134  11  0.298   1  0.159   0.146 N  0.570      SignalP-noTM
ALM51379.1              0.124  24  0.110  49  0.136  43  0.096   0.104 N  0.570      SignalP-noTM
ALM51380.1              0.135  55  0.157  55  0.269  50  0.137   0.147 N  0.570      SignalP-noTM
ALM51381.1              0.184  23  0.129  23  0.139   1  0.095   0.113 N  0.570      SignalP-noTM
ALM51382.1              0.156  34  0.114  34  0.120  54  0.071   0.094 N  0.570      SignalP-noTM
ALM51383.1              0.120  51  0.129  51  0.201  40  0.121   0.125 N  0.570      SignalP-noTM
ALM51384.1              0.107  46  0.121  11  0.207   4  0.148   0.134 N  0.570      SignalP-noTM
ALM51385.1              0.124  20  0.140  11  0.321   9  0.207   0.172 N  0.570      SignalP-noTM
ALM51386.1              0.754  23  0.697  23  0.778  18  0.583   0.643 Y  0.570      SignalP-noTM
ALM51387.1              0.306  48  0.292  48  0.435  43  0.196   0.256 N  0.510      SignalP-TM
ALM51388.1              0.321  48  0.224  48  0.222  45  0.124   0.187 N  0.510      SignalP-TM
ALM51389.1              0.191  31  0.313  31  0.732  22  0.389   0.341 N  0.510      SignalP-TM
ALM51390.1              0.717  22  0.607  22  0.685  18  0.456   0.551 Y  0.510      SignalP-TM
ALM51391.1              0.175  44  0.130  44  0.246  47  0.124   0.128 N  0.510      SignalP-TM
ALM51392.1              0.243  24  0.393  24  0.868  11  0.706   0.540 N  0.570      SignalP-noTM
ALM51393.1              0.745  34  0.709  34  0.791  32  0.482   0.625 Y  0.510      SignalP-TM
ALM51394.1              0.125  36  0.173  49  0.379  48  0.221   0.191 N  0.510      SignalP-TM
ALM51395.1              0.118  24  0.108  24  0.124  11  0.089   0.099 N  0.570      SignalP-noTM
ALM51396.1              0.117  30  0.146  11  0.283   2  0.214   0.178 N  0.570      SignalP-noTM
ALM51397.1              0.428  23  0.489  23  0.712   7  0.589   0.526 Y  0.510      SignalP-TM
ALM51398.1              0.142  60  0.136  23  0.224  20  0.152   0.144 N  0.570      SignalP-noTM
ALM51399.1              0.132  44  0.169  44  0.316  36  0.151   0.162 N  0.510      SignalP-TM
ALM51400.1              0.122  46  0.106  51  0.174  45  0.089   0.100 N  0.510      SignalP-TM
ALM51401.1              0.202  27  0.301  27  0.834   3  0.582   0.433 N  0.570      SignalP-noTM
ALM51402.1              0.261  16  0.404  16  0.774   8  0.624   0.507 N  0.570      SignalP-noTM
ALM51403.1              0.149  26  0.135  26  0.203  25  0.119   0.127 N  0.570      SignalP-noTM
ALM51404.1              0.156  41  0.152  11  0.397   1  0.210   0.179 N  0.570      SignalP-noTM
ALM51405.1              0.316  29  0.323  29  0.437  19  0.273   0.304 N  0.510      SignalP-TM
ALM51406.1              0.152  50  0.121  50  0.117  43  0.088   0.106 N  0.570      SignalP-noTM
ALM51407.1              0.106  67  0.105  67  0.131  12  0.095   0.100 N  0.570      SignalP-noTM
ALM51408.1              0.378  26  0.403  26  0.641  11  0.465   0.432 N  0.570      SignalP-noTM
ALM51409.1              0.160  37  0.195  26  0.450  12  0.268   0.229 N  0.570      SignalP-noTM
ALM51410.1              0.207  24  0.161  24  0.154  12  0.113   0.138 N  0.570      SignalP-noTM
ALM51411.1              0.106  28  0.111  28  0.153   1  0.114   0.112 N  0.570      SignalP-noTM
ALM51412.1              0.174  40  0.151  40  0.192  28  0.120   0.136 N  0.570      SignalP-noTM
ALM51413.1              0.114   3  0.121  40  0.161  32  0.107   0.114 N  0.570      SignalP-noTM
ALM51414.1              0.112   8  0.102  70  0.113  21  0.088   0.095 N  0.570      SignalP-noTM
ALM51415.1              0.108  41  0.105  41  0.119  31  0.100   0.103 N  0.570      SignalP-noTM
ALM51416.1              0.107  55  0.115  55  0.153  49  0.106   0.111 N  0.570      SignalP-noTM
ALM51417.1              0.101  23  0.111  67  0.142  19  0.112   0.112 N  0.570      SignalP-noTM
ALM51418.1              0.122  22  0.104  68  0.113  59  0.093   0.099 N  0.570      SignalP-noTM
ALM51419.1              0.103  46  0.111  11  0.148   8  0.126   0.118 N  0.570      SignalP-noTM
ALM51420.1              0.110  48  0.120  48  0.193  46  0.116   0.118 N  0.570      SignalP-noTM
ALM51421.1              0.110  24  0.116  49  0.161  47  0.085   0.105 N  0.510      SignalP-TM
ALM51422.1              0.114  25  0.101  69  0.113  11  0.089   0.095 N  0.570      SignalP-noTM
ALM51423.1              0.115  37  0.104  70  0.132   3  0.072   0.092 N  0.510      SignalP-TM
ALM51424.1              0.115  37  0.124  37  0.188  33  0.114   0.119 N  0.570      SignalP-noTM
ALM51425.1              0.152  33  0.126  33  0.127  10  0.106   0.117 N  0.570      SignalP-noTM
ALM51426.1              0.157  23  0.153  11  0.282   1  0.230   0.189 N  0.570      SignalP-noTM
ALM51427.1              0.186  45  0.172  45  0.284  42  0.124   0.154 N  0.510      SignalP-TM
ALM51428.1              0.155  44  0.115  44  0.149  43  0.063   0.096 N  0.510      SignalP-TM
ALM51429.1              0.161  45  0.190  11  0.454   2  0.365   0.255 N  0.510      SignalP-TM
ALM51430.1              0.231  33  0.165  33  0.171  30  0.096   0.140 N  0.510      SignalP-TM
ALM51431.1              0.138  19  0.142  11  0.384   1  0.176   0.155 N  0.510      SignalP-TM
ALM51432.1              0.568  26  0.546  26  0.746  24  0.542   0.544 Y  0.510      SignalP-TM
ALM51433.1              0.295  27  0.266  27  0.449  25  0.182   0.235 N  0.510      SignalP-TM
ALM51434.1              0.138  54  0.181  14  0.437  11  0.332   0.252 N  0.570      SignalP-noTM
ALM51435.1              0.113  22  0.107  36  0.149  27  0.087   0.100 N  0.510      SignalP-TM
ALM51436.1              0.105  37  0.103  69  0.139   1  0.093   0.099 N  0.570      SignalP-noTM
ALM51437.1              0.109  28  0.136  11  0.269   1  0.175   0.154 N  0.570      SignalP-noTM
ALM51438.1              0.107  22  0.110  12  0.348  11  0.122   0.116 N  0.570      SignalP-noTM
ALM51439.1              0.117  20  0.108  20  0.121  17  0.090   0.099 N  0.570      SignalP-noTM
ALM51440.1              0.171  15  0.106  15  0.121  45  0.066   0.087 N  0.570      SignalP-noTM
ALM51441.1              0.167  32  0.125  32  0.228   4  0.115   0.120 N  0.570      SignalP-noTM
ALM51442.1              0.104  65  0.103  17  0.144   8  0.102   0.103 N  0.570      SignalP-noTM
ALM51443.1              0.195  22  0.161  22  0.297   1  0.164   0.162 N  0.570      SignalP-noTM
ALM51444.1              0.363  29  0.315  29  0.350  15  0.256   0.293 N  0.510      SignalP-TM
ALM51445.1              0.211  21  0.155  21  0.136  16  0.104   0.136 N  0.510      SignalP-TM
ALM51446.1              0.114  44  0.145  11  0.329   3  0.209   0.175 N  0.570      SignalP-noTM
ALM51447.1              0.138  45  0.115  45  0.165   1  0.093   0.105 N  0.570      SignalP-noTM
ALM51448.1              0.162  21  0.146  21  0.278   2  0.168   0.154 N  0.510      SignalP-TM
ALM51449.1              0.116  36  0.102  11  0.133   5  0.108   0.104 N  0.510      SignalP-TM
ALM51450.1              0.166  31  0.191  31  0.386  27  0.166   0.182 N  0.510      SignalP-TM
ALM51451.1              0.899  28  0.902  28  0.940  17  0.905   0.903 Y  0.570      SignalP-noTM
ALM51452.1              0.346  39  0.178  39  0.122  38  0.088   0.135 N  0.570      SignalP-noTM
ALM51453.1              0.427  39  0.248  39  0.267   4  0.173   0.221 N  0.510      SignalP-TM
ALM51454.1              0.644  25  0.649  25  0.853  17  0.648   0.648 Y  0.570      SignalP-noTM
ALM51455.1              0.217  48  0.228  48  0.629  45  0.144   0.189 N  0.570      SignalP-noTM
ALM51456.1              0.125  24  0.117  47  0.187  37  0.102   0.110 N  0.570      SignalP-noTM
ALM51457.1              0.111  55  0.096  68  0.101  68  0.080   0.089 N  0.570      SignalP-noTM
ALM51458.1              0.115  40  0.116  40  0.152  37  0.089   0.103 N  0.570      SignalP-noTM
ALM51459.1              0.118  23  0.127  23  0.203  22  0.133   0.130 N  0.570      SignalP-noTM
ALM51460.1              0.118  28  0.246  28  0.663  15  0.442   0.338 N  0.570      SignalP-noTM
ALM51461.1              0.273  53  0.159  53  0.107  67  0.085   0.124 N  0.570      SignalP-noTM
ALM51462.1              0.117  36  0.128  49  0.174  36  0.122   0.126 N  0.510      SignalP-TM
ALM51463.1              0.135  34  0.191  14  0.473  12  0.330   0.257 N  0.570      SignalP-noTM
ALM51464.1              0.159  36  0.124  36  0.145  16  0.102   0.114 N  0.570      SignalP-noTM
ALM51465.1              0.145  24  0.142  24  0.296  22  0.158   0.148 N  0.510      SignalP-TM
ALM51466.1              0.785  35  0.834  35  0.942  15  0.846   0.840 Y  0.570      SignalP-noTM
ALM51467.1              0.115  32  0.115  11  0.175   1  0.131   0.121 N  0.510      SignalP-TM
ALM51468.1              0.442  30  0.492  30  0.666  26  0.514   0.500 N  0.510      SignalP-TM
ALM51469.1              0.118  38  0.106  11  0.166   2  0.118   0.110 N  0.510      SignalP-TM
ALM51470.1              0.371  21  0.314  21  0.373   1  0.279   0.298 N  0.570      SignalP-noTM
ALM51471.1              0.154  34  0.146  22  0.261  19  0.179   0.161 N  0.570      SignalP-noTM
ALM51472.1              0.388  26  0.397  26  0.734  10  0.478   0.435 N  0.570      SignalP-noTM
ALM51473.1              0.118  22  0.105  37  0.128  21  0.097   0.101 N  0.570      SignalP-noTM
ALM51474.1              0.136  40  0.153  40  0.231  36  0.132   0.143 N  0.570      SignalP-noTM
ALM51475.1              0.214  29  0.154  29  0.179  11  0.123   0.139 N  0.570      SignalP-noTM
ALM51476.1              0.112  43  0.116  48  0.180  42  0.116   0.116 N  0.570      SignalP-noTM
ALM51477.1              0.132  50  0.163  11  0.385   2  0.256   0.207 N  0.570      SignalP-noTM
ALM51478.1              0.109  38  0.111  11  0.148   1  0.123   0.117 N  0.570      SignalP-noTM
ALM51479.1              0.594  25  0.675  25  0.893  19  0.809   0.738 Y  0.570      SignalP-noTM
ALM51480.1              0.274  25  0.383  25  0.832   1  0.629   0.499 N  0.570      SignalP-noTM
ALM51481.1              0.138  21  0.118  21  0.146  23  0.088   0.107 N  0.510      SignalP-TM
ALM51482.1              0.105  35  0.115  11  0.186   1  0.127   0.121 N  0.570      SignalP-noTM
ALM51483.1              0.204  40  0.144  40  0.242  11  0.136   0.141 N  0.510      SignalP-TM
ALM51484.1              0.113  47  0.128  47  0.250  45  0.103   0.117 N  0.570      SignalP-noTM
ALM51485.1              0.248  56  0.142  56  0.128   1  0.079   0.112 N  0.570      SignalP-noTM
ALM51486.1              0.151  44  0.166  11  0.444   1  0.263   0.202 N  0.510      SignalP-TM
ALM51487.1              0.134  25  0.225  25  0.503  24  0.330   0.264 N  0.510      SignalP-TM
ALM51488.1              0.166  40  0.136  11  0.277   2  0.182   0.158 N  0.570      SignalP-noTM
ALM51489.1              0.106  51  0.100  11  0.149   1  0.095   0.098 N  0.570      SignalP-noTM
ALM51490.1              0.112  45  0.112  45  0.118  34  0.077   0.095 N  0.570      SignalP-noTM
ALM51491.1              0.118  26  0.126  11  0.223   2  0.156   0.140 N  0.570      SignalP-noTM
ALM51492.1              0.106  60  0.108  11  0.186   8  0.120   0.114 N  0.570      SignalP-noTM
ALM51493.1              0.108  27  0.144  17  0.271  16  0.186   0.164 N  0.570      SignalP-noTM
ALM51494.1              0.429  35  0.456  35  0.707  28  0.388   0.431 N  0.510      SignalP-TM
ALM51495.1              0.148  61  0.106  61  0.118  14  0.061   0.089 N  0.510      SignalP-TM
ALM51496.1              0.107  53  0.111  53  0.154  46  0.109   0.110 N  0.570      SignalP-noTM
ALM51497.1              0.180  18  0.177  18  0.265   7  0.176   0.177 N  0.570      SignalP-noTM
ALM51498.1              0.275  32  0.444  32  0.904  17  0.657   0.544 N  0.570      SignalP-noTM
ALM51499.1              0.124  26  0.135  11  0.264   1  0.168   0.150 N  0.570      SignalP-noTM
ALM51500.1              0.113  18  0.100  48  0.109  41  0.089   0.095 N  0.570      SignalP-noTM
ALM51501.1              0.104  20  0.113  11  0.246   2  0.128   0.120 N  0.570      SignalP-noTM
ALM51502.1              0.111  59  0.130  12  0.215   5  0.171   0.149 N  0.570      SignalP-noTM
ALM51503.1              0.210  44  0.146  44  0.173   2  0.119   0.133 N  0.570      SignalP-noTM
ALM51504.1              0.101  59  0.109  32  0.130  29  0.092   0.101 N  0.570      SignalP-noTM
ALM51505.1              0.101  41  0.109  46  0.131  38  0.096   0.103 N  0.570      SignalP-noTM
ALM51506.1              0.109  18  0.115  11  0.165  10  0.135   0.125 N  0.570      SignalP-noTM
ALM51507.1              0.207  17  0.239  17  0.550   3  0.335   0.284 N  0.570      SignalP-noTM
ALM51508.1              0.151  53  0.133  17  0.219   9  0.172   0.151 N  0.570      SignalP-noTM
ALM51509.1              0.122  35  0.108  48  0.160  38  0.090   0.100 N  0.570      SignalP-noTM
ALM51510.1              0.129  67  0.123  34  0.209  30  0.127   0.125 N  0.570      SignalP-noTM
ALM51511.1              0.152  23  0.117  23  0.141  36  0.087   0.103 N  0.570      SignalP-noTM
ALM51512.1              0.123  24  0.128  24  0.177  22  0.118   0.124 N  0.570      SignalP-noTM
ALM51513.1              0.231  23  0.269  23  0.502  22  0.255   0.264 N  0.510      SignalP-TM
ALM51514.1              0.628  19  0.758  19  0.940   8  0.916   0.832 Y  0.570      SignalP-noTM
ALM51515.1              0.113  22  0.104  22  0.132   1  0.090   0.097 N  0.570      SignalP-noTM
ALM51516.1              0.119  29  0.115  11  0.181   5  0.141   0.125 N  0.510      SignalP-TM
ALM51517.1              0.131  24  0.160  24  0.340  17  0.172   0.165 N  0.570      SignalP-noTM
ALM51518.1              0.697  22  0.795  22  0.973  18  0.913   0.851 Y  0.570      SignalP-noTM
ALM51519.1              0.308  43  0.291  38  0.490  13  0.339   0.309 N  0.510      SignalP-TM
ALM51520.1              0.123  40  0.101  18  0.149   7  0.094   0.098 N  0.510      SignalP-TM
ALM51521.1              0.774  19  0.825  19  0.940   1  0.891   0.856 Y  0.570      SignalP-noTM
ALM51522.1              0.117  27  0.114  11  0.196   1  0.122   0.118 N  0.570      SignalP-noTM
ALM51523.1              0.217  19  0.316  19  0.659  15  0.428   0.369 N  0.570      SignalP-noTM
ALM51524.1              0.521  20  0.372  20  0.465   2  0.301   0.346 N  0.510      SignalP-TM
ALM51525.1              0.190  25  0.251  25  0.536  24  0.351   0.298 N  0.570      SignalP-noTM
ALM51526.1              0.140  25  0.145  15  0.261   4  0.186   0.161 N  0.510      SignalP-TM
ALM51527.1              0.156  29  0.128  29  0.145   1  0.100   0.115 N  0.570      SignalP-noTM
ALM51528.1              0.139  46  0.104  20  0.148  18  0.104   0.104 N  0.510      SignalP-TM
ALM51529.1              0.127  34  0.139  11  0.286   2  0.192   0.159 N  0.510      SignalP-TM
ALM51530.1              0.505  32  0.446  32  0.736   9  0.538   0.489 N  0.570      SignalP-noTM
ALM51531.1              0.110  60  0.112  19  0.147  15  0.124   0.118 N  0.570      SignalP-noTM
ALM51532.1              0.169  36  0.131  36  0.140  35  0.101   0.117 N  0.570      SignalP-noTM
ALM51533.1              0.105  28  0.104  60  0.129  15  0.084   0.095 N  0.570      SignalP-noTM
ALM51534.1              0.131  45  0.114  45  0.160  20  0.105   0.110 N  0.570      SignalP-noTM
ALM51535.1              0.104  10  0.109  37  0.140  20  0.114   0.111 N  0.570      SignalP-noTM
ALM51536.1              0.101  58  0.113  32  0.145  20  0.115   0.114 N  0.570      SignalP-noTM
ALM51537.1              0.167  58  0.255  17  0.614   1  0.527   0.356 N  0.510      SignalP-TM
ALM51538.1              0.648  24  0.652  24  0.867  17  0.708   0.678 Y  0.570      SignalP-noTM
ALM51539.1              0.120  13  0.123  13  0.170   8  0.127   0.125 N  0.510      SignalP-TM
ALM51540.1              0.334  40  0.178  40  0.163  36  0.073   0.139 N  0.510      SignalP-TM
ALM51541.1              0.126  33  0.101  33  0.111   1  0.082   0.092 N  0.570      SignalP-noTM
ALM51542.1              0.119  49  0.108  49  0.126  42  0.091   0.100 N  0.570      SignalP-noTM
ALM51543.1              0.259  22  0.451  22  0.922  21  0.807   0.618 Y  0.570      SignalP-noTM
ALM51544.1              0.116  69  0.100  69  0.102  12  0.077   0.089 N  0.570      SignalP-noTM
ALM51545.1              0.125  20  0.115  30  0.153  19  0.105   0.111 N  0.570      SignalP-noTM
ALM51546.1              0.142  17  0.130  17  0.143   9  0.119   0.125 N  0.570      SignalP-noTM
ALM51547.1              0.109  50  0.146  11  0.331   1  0.198   0.170 N  0.570      SignalP-noTM
ALM51548.1              0.120  36  0.123  12  0.228   2  0.148   0.134 N  0.570      SignalP-noTM
ALM51549.1              0.100  36  0.099  67  0.105  60  0.083   0.092 N  0.570      SignalP-noTM
ALM51550.1              0.132  23  0.159  23  0.317  12  0.215   0.180 N  0.510      SignalP-TM
ALM51551.1              0.457  32  0.564  32  0.810  27  0.516   0.546 Y  0.510      SignalP-TM
ALM51552.1              0.130  35  0.169  18  0.343  14  0.240   0.202 N  0.570      SignalP-noTM
ALM51553.1              0.120  43  0.157  17  0.313  14  0.234   0.185 N  0.510      SignalP-TM
ALM51554.1              0.771  37  0.577  37  0.666  29  0.319   0.482 N  0.510      SignalP-TM
ALM51555.1              0.117  30  0.117  43  0.151  38  0.092   0.108 N  0.510      SignalP-TM
ALM51556.1              0.179  66  0.154  11  0.281   2  0.241   0.186 N  0.510      SignalP-TM
ALM51557.1              0.109  54  0.117  54  0.167  47  0.108   0.113 N  0.570      SignalP-noTM
ALM51558.1              0.209  53  0.211  53  0.325  52  0.124   0.170 N  0.570      SignalP-noTM
ALM51559.1              0.126  36  0.122  12  0.201   4  0.154   0.137 N  0.570      SignalP-noTM
ALM51560.1              0.110  49  0.136  52  0.278  48  0.132   0.134 N  0.570      SignalP-noTM
ALM51561.1              0.112  46  0.107  34  0.123  42  0.097   0.102 N  0.570      SignalP-noTM
ALM51562.1              0.123  55  0.106  19  0.111  10  0.092   0.100 N  0.570      SignalP-noTM
ALM51563.1              0.299  28  0.160  28  0.150   1  0.087   0.133 N  0.510      SignalP-TM
ALM51564.1              0.138  35  0.124  68  0.193   4  0.099   0.115 N  0.510      SignalP-TM
ALM51565.1              0.106   8  0.109  35  0.127  32  0.106   0.108 N  0.570      SignalP-noTM
ALM51566.1              0.120  23  0.129  37  0.211  33  0.146   0.137 N  0.570      SignalP-noTM
ALM51567.1              0.280  23  0.176  23  0.226   1  0.119   0.155 N  0.510      SignalP-TM
ALM51568.1              0.113   9  0.122  11  0.232   5  0.160   0.136 N  0.510      SignalP-TM
ALM51569.1              0.204  28  0.184  28  0.323  24  0.134   0.165 N  0.510      SignalP-TM
ALM51570.1              0.107  25  0.102  65  0.108  31  0.082   0.093 N  0.570      SignalP-noTM
ALM51571.1              0.128  28  0.102  11  0.149   3  0.106   0.104 N  0.510      SignalP-TM
ALM51572.1              0.166  40  0.151  26  0.258   7  0.184   0.163 N  0.510      SignalP-TM
ALM51573.1              0.707  22  0.501  22  0.564  20  0.321   0.434 N  0.510      SignalP-TM
ALM51574.1              0.145  41  0.135  41  0.196  36  0.123   0.130 N  0.570      SignalP-noTM
ALM51575.1              0.105  47  0.119  19  0.192  45  0.120   0.119 N  0.510      SignalP-TM
ALM51576.1              0.099  69  0.110  45  0.137  44  0.087   0.102 N  0.510      SignalP-TM
ALM51577.1              0.180  29  0.127  42  0.218  36  0.086   0.112 N  0.510      SignalP-TM
ALM51578.1              0.185  26  0.158  33  0.212  22  0.114   0.142 N  0.510      SignalP-TM
ALM51579.1              0.374  28  0.208  28  0.315  26  0.111   0.172 N  0.510      SignalP-TM
ALM51580.1              0.138  38  0.109  38  0.118   8  0.094   0.104 N  0.510      SignalP-TM
ALM51581.1              0.128  69  0.111  43  0.130  50  0.100   0.106 N  0.570      SignalP-noTM
ALM51582.1              0.110  28  0.164  11  0.431   1  0.249   0.204 N  0.570      SignalP-noTM
ALM51583.1              0.206  39  0.138  39  0.111  53  0.087   0.114 N  0.570      SignalP-noTM
ALM51584.1              0.115  12  0.142  12  0.206   9  0.177   0.158 N  0.570      SignalP-noTM
ALM51585.1              0.108  20  0.125  11  0.249   1  0.148   0.136 N  0.570      SignalP-noTM
ALM51586.1              0.356  40  0.372  40  0.686  30  0.375   0.373 N  0.510      SignalP-TM
ALM51587.1              0.129  18  0.112  54  0.119  57  0.092   0.103 N  0.570      SignalP-noTM
ALM51588.1              0.135  32  0.171  32  0.335  24  0.209   0.185 N  0.510      SignalP-TM
ALM51589.1              0.139  30  0.155  11  0.302   1  0.238   0.194 N  0.570      SignalP-noTM
ALM51590.1              0.128  21  0.117  21  0.135  15  0.093   0.106 N  0.570      SignalP-noTM
ALM51591.1              0.100  68  0.141  11  0.372   1  0.173   0.156 N  0.570      SignalP-noTM
ALM51592.1              0.195  18  0.239  18  0.399   8  0.280   0.254 N  0.510      SignalP-TM
ALM51593.1              0.134  59  0.108  59  0.119  41  0.091   0.100 N  0.570      SignalP-noTM
ALM51594.1              0.138  24  0.101  24  0.111  47  0.068   0.085 N  0.570      SignalP-noTM
ALM51595.1              0.104  59  0.149  11  0.267   5  0.229   0.187 N  0.570      SignalP-noTM
ALM51596.1              0.107  27  0.106  27  0.133  50  0.083   0.095 N  0.570      SignalP-noTM
ALM51597.1              0.319  22  0.120  22  0.173   1  0.073   0.103 N  0.510      SignalP-TM
ALM51598.1              0.120  32  0.119  32  0.210   1  0.101   0.112 N  0.510      SignalP-TM
ALM51599.1              0.107  26  0.126  11  0.216   1  0.156   0.137 N  0.510      SignalP-TM
ALM51600.1              0.240  29  0.166  29  0.371   1  0.179   0.171 N  0.510      SignalP-TM
ALM51601.1              0.143  54  0.173  54  0.326  50  0.122   0.154 N  0.510      SignalP-TM
ALM51602.1              0.141  53  0.221  42  0.512  39  0.251   0.232 N  0.510      SignalP-TM
ALM51603.1              0.111  18  0.105  35  0.133  33  0.094   0.100 N  0.570      SignalP-noTM
ALM51604.1              0.124  63  0.130  17  0.191  10  0.164   0.146 N  0.570      SignalP-noTM
ALM51605.1              0.117  38  0.114  38  0.171  14  0.108   0.111 N  0.570      SignalP-noTM
ALM51606.1              0.123  47  0.098  67  0.099  10  0.079   0.089 N  0.570      SignalP-noTM
ALM51607.1              0.132  37  0.144  17  0.217   1  0.169   0.156 N  0.570      SignalP-noTM
ALM51608.1              0.124  27  0.115  27  0.123  22  0.086   0.102 N  0.570      SignalP-noTM
ALM51609.1              0.207  30  0.156  30  0.205  14  0.146   0.152 N  0.570      SignalP-noTM
ALM51610.1              0.104  33  0.115  56  0.183  50  0.108   0.112 N  0.570      SignalP-noTM
ALM51611.1              0.132  43  0.150  19  0.263   1  0.217   0.182 N  0.570      SignalP-noTM
ALM51612.1              0.135  34  0.108  57  0.134  53  0.092   0.100 N  0.570      SignalP-noTM
ALM51613.1              0.724  26  0.671  26  0.835  19  0.641   0.657 Y  0.570      SignalP-noTM
ALM51614.1              0.684  25  0.784  25  0.972  21  0.915   0.845 Y  0.570      SignalP-noTM
ALM51615.1              0.115  29  0.115  29  0.178  27  0.103   0.109 N  0.570      SignalP-noTM
ALM51616.1              0.120  32  0.128  11  0.233   2  0.162   0.144 N  0.570      SignalP-noTM
ALM51617.1              0.104  44  0.118  32  0.154  23  0.118   0.118 N  0.570      SignalP-noTM
ALM51618.1              0.122  59  0.109  59  0.115  54  0.086   0.098 N  0.570      SignalP-noTM
ALM51619.1              0.139  38  0.118  38  0.162   1  0.094   0.107 N  0.570      SignalP-noTM
ALM51620.1              0.104  66  0.103  45  0.116  35  0.099   0.101 N  0.570      SignalP-noTM
ALM51621.1              0.124  34  0.109  13  0.153   9  0.120   0.114 N  0.570      SignalP-noTM
ALM51622.1              0.117  42  0.112  20  0.139  18  0.092   0.102 N  0.570      SignalP-noTM
ALM51623.1              0.156  29  0.115  53  0.159  44  0.098   0.109 N  0.510      SignalP-TM
ALM51624.1              0.113   7  0.157  57  0.356  54  0.148   0.153 N  0.570      SignalP-noTM
ALM51625.1              0.129  58  0.115  58  0.170  43  0.098   0.107 N  0.570      SignalP-noTM
ALM51626.1              0.226  45  0.156  45  0.246  17  0.139   0.148 N  0.570      SignalP-noTM
ALM51627.1              0.104  61  0.123  32  0.169  27  0.132   0.127 N  0.570      SignalP-noTM
ALM51628.1              0.426  47  0.189  47  0.194  20  0.087   0.141 N  0.570      SignalP-noTM
ALM51629.1              0.139  40  0.123  40  0.219  39  0.105   0.115 N  0.570      SignalP-noTM
ALM51630.1              0.813  27  0.878  27  0.976  23  0.932   0.903 Y  0.570      SignalP-noTM
ALM51631.1              0.122   9  0.109  29  0.157  28  0.096   0.103 N  0.570      SignalP-noTM
ALM51632.1              0.347  41  0.291  41  0.373  29  0.194   0.255 N  0.510      SignalP-TM
ALM51633.1              0.748  25  0.822  25  0.957  11  0.922   0.869 Y  0.570      SignalP-noTM
ALM51634.1              0.587  23  0.688  23  0.884  21  0.793   0.737 Y  0.570      SignalP-noTM
ALM51635.1              0.810  31  0.865  31  0.960  26  0.822   0.844 Y  0.570      SignalP-noTM
ALM51636.1              0.135  24  0.167  24  0.331  19  0.172   0.169 N  0.510      SignalP-TM
ALM51637.1              0.224  57  0.176  57  0.340  37  0.168   0.172 N  0.570      SignalP-noTM
ALM51638.1              0.117  30  0.103  48  0.136  29  0.093   0.098 N  0.570      SignalP-noTM
ALM51639.1              0.142  20  0.110  46  0.151  40  0.094   0.102 N  0.570      SignalP-noTM
ALM51640.1              0.101  22  0.107  11  0.161   9  0.121   0.114 N  0.570      SignalP-noTM
ALM51641.1              0.261  20  0.309  20  0.584  15  0.401   0.352 N  0.570      SignalP-noTM
ALM51642.1              0.262  21  0.452  21  0.883   1  0.792   0.612 Y  0.570      SignalP-noTM
ALM51643.1              0.100  68  0.114  44  0.146  36  0.087   0.101 N  0.570      SignalP-noTM
ALM51644.1              0.256  32  0.177  61  0.203  46  0.115   0.148 N  0.570      SignalP-noTM
ALM51645.1              0.115  23  0.104  62  0.128  50  0.078   0.094 N  0.510      SignalP-TM
ALM51646.1              0.166  44  0.130  11  0.232   1  0.169   0.145 N  0.510      SignalP-TM
ALM51647.1              0.114  43  0.180  25  0.398  19  0.273   0.224 N  0.570      SignalP-noTM
ALM51648.1              0.127  53  0.145  53  0.235  50  0.113   0.130 N  0.570      SignalP-noTM
ALM51649.1              0.261  23  0.298  23  0.418  21  0.334   0.315 N  0.570      SignalP-noTM
ALM51650.1              0.415  25  0.236  25  0.252   8  0.169   0.212 N  0.510      SignalP-TM
ALM51651.1              0.125  51  0.127  12  0.224   4  0.167   0.146 N  0.570      SignalP-noTM
ALM51652.1              0.119  22  0.112  22  0.131  35  0.101   0.107 N  0.570      SignalP-noTM
ALM51653.1              0.733  24  0.784  24  0.931   8  0.868   0.823 Y  0.570      SignalP-noTM
ALM51654.1              0.148  11  0.113  11  0.128  62  0.086   0.100 N  0.570      SignalP-noTM
ALM51655.1              0.111  52  0.110  11  0.152   1  0.119   0.114 N  0.570      SignalP-noTM
ALM51656.1              0.145  55  0.126  55  0.177  45  0.098   0.112 N  0.570      SignalP-noTM
ALM51657.1              0.704  38  0.709  38  0.909  33  0.715   0.712 Y  0.570      SignalP-noTM
ALM51658.1              0.116   9  0.110  55  0.136  15  0.109   0.110 N  0.570      SignalP-noTM
ALM51659.1              0.117  55  0.109  32  0.147   1  0.101   0.105 N  0.570      SignalP-noTM
ALM51660.1              0.111  51  0.110  20  0.144   9  0.105   0.108 N  0.570      SignalP-noTM
ALM51661.1              0.103  38  0.139  11  0.260   3  0.199   0.167 N  0.570      SignalP-noTM
ALM51662.1              0.105  62  0.101  62  0.107  53  0.083   0.092 N  0.570      SignalP-noTM
ALM51663.1              0.148  28  0.209  28  0.455  15  0.321   0.251 N  0.510      SignalP-TM
ALM51664.1              0.170  26  0.145  26  0.177  21  0.127   0.139 N  0.510      SignalP-TM
ALM51665.1              0.136  42  0.117  42  0.171  40  0.076   0.098 N  0.570      SignalP-noTM
ALM51666.1              0.129  29  0.162  11  0.304   3  0.269   0.201 N  0.510      SignalP-TM
ALM51667.1              0.586  35  0.659  35  0.870  27  0.622   0.642 Y  0.570      SignalP-noTM
ALM51668.1              0.872  24  0.808  24  0.921  22  0.693   0.754 Y  0.570      SignalP-noTM
ALM51669.1              0.351  25  0.575  25  0.990  15  0.929   0.742 Y  0.570      SignalP-noTM
ALM51670.1              0.833  28  0.829  28  0.891  13  0.846   0.837 Y  0.570      SignalP-noTM
ALM51671.1              0.421  31  0.536  31  0.957  12  0.822   0.670 Y  0.570      SignalP-noTM
ALM51672.1              0.223  20  0.238  20  0.368  18  0.232   0.235 N  0.570      SignalP-noTM
ALM51673.1              0.112  64  0.106  64  0.123  54  0.080   0.094 N  0.570      SignalP-noTM
ALM51674.1              0.125  26  0.135  26  0.187  26  0.117   0.128 N  0.510      SignalP-TM
ALM51675.1              0.194  36  0.149  15  0.232  11  0.124   0.137 N  0.570      SignalP-noTM
ALM51676.1              0.144  54  0.181  11  0.439   6  0.343   0.257 N  0.570      SignalP-noTM
ALM51677.1              0.186  28  0.247  28  0.504  16  0.305   0.274 N  0.570      SignalP-noTM
ALM51678.1              0.107   6  0.118  11  0.201   3  0.138   0.128 N  0.570      SignalP-noTM
ALM51679.1              0.102  37  0.096  70  0.100  69  0.082   0.090 N  0.570      SignalP-noTM
ALM51680.1              0.128  23  0.151  11  0.268   2  0.233   0.190 N  0.570      SignalP-noTM
ALM51681.1              0.141  28  0.131  28  0.164  25  0.115   0.124 N  0.570      SignalP-noTM
ALM51682.1              0.120  26  0.133  11  0.244   1  0.168   0.150 N  0.570      SignalP-noTM
ALM51683.1              0.301  26  0.326  26  0.675  16  0.409   0.357 N  0.510      SignalP-TM
ALM51684.1              0.151  25  0.126  25  0.147  23  0.089   0.109 N  0.570      SignalP-noTM
ALM51685.1              0.149  22  0.159  22  0.314   1  0.186   0.171 N  0.570      SignalP-noTM
ALM51686.1              0.139  25  0.139  27  0.247  21  0.134   0.137 N  0.510      SignalP-TM
ALM51687.1              0.103  45  0.103  45  0.124  13  0.092   0.098 N  0.570      SignalP-noTM
ALM51688.1              0.164  22  0.216  22  0.466  21  0.250   0.232 N  0.570      SignalP-noTM
ALM51689.1              0.135  21  0.101  21  0.114  13  0.074   0.088 N  0.570      SignalP-noTM
ALM51690.1              0.156  16  0.145  16  0.233   1  0.148   0.146 N  0.570      SignalP-noTM
ALM51691.1              0.123  33  0.123  33  0.151  42  0.127   0.125 N  0.570      SignalP-noTM
ALM51692.1              0.119  65  0.188  11  0.474   1  0.348   0.263 N  0.570      SignalP-noTM
ALM51693.1              0.113  38  0.089  11  0.114  41  0.083   0.087 N  0.510      SignalP-TM
ALM51694.1              0.184  17  0.223  17  0.623   2  0.340   0.266 N  0.510      SignalP-TM
ALM51695.1              0.118  22  0.101  51  0.132  41  0.067   0.088 N  0.510      SignalP-TM
ALM51696.1              0.104  21  0.108  40  0.129  37  0.086   0.098 N  0.570      SignalP-noTM
ALM51697.1              0.156  30  0.173  30  0.327  19  0.170   0.172 N  0.510      SignalP-TM
ALM51698.1              0.103   7  0.101  66  0.120   4  0.090   0.096 N  0.570      SignalP-noTM
ALM51699.1              0.807  24  0.838  24  0.975   9  0.908   0.871 Y  0.570      SignalP-noTM
ALM51700.1              0.422  36  0.600  36  0.957  30  0.784   0.686 Y  0.570      SignalP-noTM
ALM51701.1              0.744  48  0.587  48  0.622  45  0.282   0.474 N  0.510      SignalP-TM
ALM51702.1              0.113  40  0.110  40  0.135  36  0.082   0.099 N  0.510      SignalP-TM
ALM51703.1              0.120  45  0.115  45  0.176  27  0.100   0.109 N  0.510      SignalP-TM
ALM51704.1              0.168  17  0.116  17  0.107  18  0.074   0.101 N  0.510      SignalP-TM
ALM51705.1              0.147  42  0.208  11  0.575   3  0.438   0.316 N  0.570      SignalP-noTM
ALM51706.1              0.181  48  0.161  48  0.224  38  0.105   0.134 N  0.570      SignalP-noTM
ALM51707.1              0.525  23  0.670  23  0.956  17  0.891   0.774 Y  0.570      SignalP-noTM
ALM51708.1              0.724  17  0.722  17  0.847  11  0.714   0.719 Y  0.570      SignalP-noTM
ALM51709.1              0.142  38  0.165  38  0.250  42  0.172   0.168 N  0.570      SignalP-noTM
ALM51710.1              0.127  38  0.128  38  0.182  37  0.113   0.121 N  0.570      SignalP-noTM
ALM51711.1              0.177  20  0.174  20  0.247   4  0.185   0.179 N  0.570      SignalP-noTM
ALM51712.1              0.733  24  0.687  24  0.796   1  0.622   0.656 Y  0.570      SignalP-noTM
ALM51713.1              0.622  22  0.758  22  0.977  10  0.930   0.839 Y  0.570      SignalP-noTM
ALM51714.1              0.135  19  0.122  19  0.139   4  0.116   0.119 N  0.570      SignalP-noTM
ALM51715.1              0.119  19  0.119  19  0.141  13  0.114   0.117 N  0.570      SignalP-noTM
ALM51716.1              0.110  22  0.114  43  0.151  41  0.109   0.112 N  0.570      SignalP-noTM
ALM51717.1              0.233  21  0.165  21  0.234   2  0.131   0.152 N  0.510      SignalP-TM
ALM51718.1              0.424  41  0.218  41  0.201   3  0.112   0.179 N  0.510      SignalP-TM
ALM51719.1              0.559  28  0.671  28  0.947  12  0.818   0.740 Y  0.570      SignalP-noTM
ALM51720.1              0.126  23  0.119  12  0.168   7  0.143   0.131 N  0.570      SignalP-noTM
ALM51721.1              0.624  22  0.756  22  0.972  10  0.927   0.836 Y  0.570      SignalP-noTM
ALM51722.1              0.117  59  0.101  59  0.106   1  0.075   0.089 N  0.570      SignalP-noTM
ALM51723.1              0.104  52  0.098  25  0.107  16  0.082   0.090 N  0.570      SignalP-noTM
ALM51724.1              0.114  61  0.115  14  0.185   5  0.135   0.124 N  0.570      SignalP-noTM
ALM51725.1              0.104  14  0.105  47  0.122  38  0.089   0.097 N  0.570      SignalP-noTM
ALM51726.1              0.120  21  0.119  39  0.190  35  0.125   0.122 N  0.570      SignalP-noTM
ALM51727.1              0.109  46  0.152  30  0.289  34  0.153   0.152 N  0.570      SignalP-noTM
ALM51728.1              0.126  50  0.112  50  0.142  40  0.086   0.100 N  0.570      SignalP-noTM
ALM51729.1              0.104  58  0.099  31  0.111  10  0.087   0.093 N  0.570      SignalP-noTM
ALM51730.1              0.108  25  0.107  37  0.134  30  0.106   0.107 N  0.570      SignalP-noTM
ALM51731.1              0.121  37  0.108  37  0.123  35  0.093   0.101 N  0.570      SignalP-noTM
ALM51732.1              0.118  64  0.114  54  0.138  53  0.096   0.106 N  0.570      SignalP-noTM
ALM51733.1              0.175  18  0.105  18  0.109  30  0.069   0.088 N  0.570      SignalP-noTM
ALM51734.1              0.396  26  0.274  26  0.307  22  0.177   0.228 N  0.570      SignalP-noTM
ALM51735.1              0.104  21  0.118  26  0.178  19  0.118   0.118 N  0.570      SignalP-noTM
ALM51736.1              0.143  66  0.119  66  0.137  41  0.094   0.107 N  0.570      SignalP-noTM
ALM51737.1              0.133  64  0.151  11  0.288   2  0.217   0.182 N  0.570      SignalP-noTM
ALM51738.1              0.145  39  0.109  39  0.118  33  0.076   0.097 N  0.510      SignalP-TM
ALM51739.1              0.104  48  0.104  11  0.165   1  0.103   0.104 N  0.570      SignalP-noTM
ALM51740.1              0.125  17  0.152  11  0.444   1  0.198   0.174 N  0.570      SignalP-noTM
ALM51741.1              0.124  38  0.120  38  0.143   2  0.099   0.110 N  0.570      SignalP-noTM
ALM51742.1              0.114  29  0.159  14  0.304   8  0.254   0.204 N  0.570      SignalP-noTM
ALM51743.1              0.124  28  0.187  19  0.422  11  0.314   0.247 N  0.570      SignalP-noTM
ALM51744.1              0.120  18  0.183  18  0.347  13  0.259   0.219 N  0.570      SignalP-noTM
ALM51745.1              0.126  19  0.102  42  0.123  37  0.077   0.090 N  0.570      SignalP-noTM
ALM51746.1              0.100  64  0.133  11  0.228   2  0.179   0.155 N  0.570      SignalP-noTM
ALM51747.1              0.116  54  0.117  11  0.195   3  0.146   0.131 N  0.570      SignalP-noTM
ALM51748.1              0.137  40  0.114  40  0.108  55  0.073   0.095 N  0.570      SignalP-noTM
ALM51749.1              0.108  54  0.100  70  0.113  14  0.088   0.094 N  0.570      SignalP-noTM
ALM51750.1              0.745  27  0.736  27  0.945  11  0.817   0.774 Y  0.570      SignalP-noTM
ALM51751.1              0.110  25  0.120  11  0.195   1  0.139   0.129 N  0.570      SignalP-noTM
ALM51752.1              0.121  21  0.151  11  0.398  17  0.202   0.175 N  0.570      SignalP-noTM
ALM51753.1              0.109  34  0.132  14  0.201   9  0.171   0.150 N  0.570      SignalP-noTM
ALM51754.1              0.102  53  0.111  35  0.133  29  0.091   0.101 N  0.570      SignalP-noTM
ALM51755.1              0.102   3  0.102  53  0.116  45  0.093   0.097 N  0.570      SignalP-noTM
ALM51756.1              0.151  29  0.222  27  0.483  15  0.364   0.274 N  0.510      SignalP-TM
ALM51757.1              0.119  22  0.109  24  0.115  57  0.081   0.096 N  0.570      SignalP-noTM
ALM51758.1              0.112  31  0.102  31  0.104  30  0.090   0.097 N  0.570      SignalP-noTM
ALM51759.1              0.155  27  0.191  11  0.550   1  0.349   0.265 N  0.570      SignalP-noTM
ALM51760.1              0.126  49  0.101  12  0.118   2  0.102   0.101 N  0.570      SignalP-noTM
ALM51761.1              0.228  32  0.214  32  0.373   5  0.238   0.223 N  0.510      SignalP-TM
ALM51762.1              0.434  22  0.364  22  0.473  19  0.273   0.321 N  0.570      SignalP-noTM
ALM51763.1              0.474  20  0.176  20  0.241  59  0.084   0.142 N  0.510      SignalP-TM
ALM51764.1              0.178  26  0.131  26  0.155  52  0.099   0.116 N  0.570      SignalP-noTM
ALM51765.1              0.209  48  0.120  48  0.112  46  0.051   0.095 N  0.510      SignalP-TM
ALM51766.1              0.121  21  0.119  12  0.170   1  0.139   0.128 N  0.570      SignalP-noTM
ALM51767.1              0.123  29  0.147  11  0.268   1  0.218   0.181 N  0.570      SignalP-noTM
ALM51768.1              0.311  27  0.490  27  0.944  17  0.815   0.643 Y  0.570      SignalP-noTM
ALM51769.1              0.401  36  0.419  36  0.503  30  0.361   0.397 N  0.510      SignalP-TM
ALM51770.1              0.128  29  0.136  29  0.245  26  0.137   0.137 N  0.510      SignalP-TM
ALM51771.1              0.128  24  0.181  22  0.504   1  0.278   0.227 N  0.570      SignalP-noTM
ALM51772.1              0.175  19  0.217  19  0.650   2  0.349   0.279 N  0.570      SignalP-noTM
ALM51773.1              0.158  33  0.154  33  0.257   8  0.171   0.160 N  0.510      SignalP-TM
ALM51774.1              0.106  33  0.105  33  0.119  28  0.086   0.096 N  0.570      SignalP-noTM
ALM51775.1              0.150  22  0.109  49  0.140  48  0.083   0.097 N  0.570      SignalP-noTM
ALM51776.1              0.167  25  0.144  25  0.198   1  0.138   0.141 N  0.570      SignalP-noTM
ALM51777.1              0.104  18  0.101  45  0.114   3  0.093   0.097 N  0.570      SignalP-noTM
ALM51778.1              0.102  31  0.108  15  0.150   8  0.113   0.110 N  0.570      SignalP-noTM
ALM51779.1              0.130  60  0.113  60  0.125  42  0.092   0.103 N  0.570      SignalP-noTM
ALM51780.1              0.282  26  0.215  26  0.404  10  0.226   0.219 N  0.510      SignalP-TM
ALM51781.1              0.106  24  0.104  11  0.162   4  0.117   0.110 N  0.570      SignalP-noTM
ALM51782.1              0.106  21  0.111  53  0.166   1  0.095   0.104 N  0.570      SignalP-noTM
ALM51783.1              0.113  26  0.120  11  0.203   1  0.139   0.129 N  0.570      SignalP-noTM
ALM51784.1              0.136  56  0.120  56  0.130  31  0.096   0.109 N  0.570      SignalP-noTM
ALM51785.1              0.686  25  0.778  25  0.962  10  0.898   0.834 Y  0.570      SignalP-noTM
ALM51786.1              0.105  36  0.104  11  0.132   1  0.105   0.104 N  0.570      SignalP-noTM
ALM51787.1              0.366  28  0.528  28  0.967  10  0.863   0.686 Y  0.570      SignalP-noTM
ALM51788.1              0.113  18  0.105  68  0.134  49  0.096   0.101 N  0.570      SignalP-noTM
ALM51789.1              0.573  40  0.444  40  0.496  37  0.209   0.357 N  0.510      SignalP-TM
ALM51790.1              0.120  44  0.144  12  0.294   7  0.206   0.167 N  0.510      SignalP-TM
ALM51791.1              0.676  31  0.699  31  0.966  12  0.846   0.768 Y  0.570      SignalP-noTM
ALM51792.1              0.127  22  0.151  11  0.423   1  0.211   0.179 N  0.570      SignalP-noTM
ALM51793.1              0.102  24  0.124  11  0.204   1  0.150   0.136 N  0.570      SignalP-noTM
ALM51794.1              0.137  43  0.111  43  0.128  42  0.075   0.094 N  0.570      SignalP-noTM
ALM51795.1              0.836  22  0.841  22  0.901  11  0.856   0.848 Y  0.570      SignalP-noTM
ALM51796.1              0.187  24  0.156  24  0.166   4  0.128   0.143 N  0.570      SignalP-noTM
ALM51797.1              0.110  49  0.124  11  0.292   1  0.134   0.129 N  0.570      SignalP-noTM
ALM51798.1              0.134  48  0.217  12  0.670  13  0.464   0.333 N  0.570      SignalP-noTM
ALM51799.1              0.127  34  0.105  49  0.136   1  0.079   0.096 N  0.510      SignalP-TM
ALM51800.1              0.789  24  0.832  24  0.940  19  0.886   0.857 Y  0.570      SignalP-noTM
ALM51801.1              0.151  64  0.118  64  0.171   7  0.099   0.109 N  0.570      SignalP-noTM
ALM51802.1              0.106  27  0.116  45  0.167  40  0.100   0.108 N  0.570      SignalP-noTM
ALM51803.1              0.871  34  0.792  34  0.931  15  0.763   0.778 Y  0.570      SignalP-noTM
ALM51804.1              0.161  35  0.098  35  0.116   6  0.063   0.085 N  0.510      SignalP-TM
ALM51805.1              0.160  40  0.134  40  0.148  37  0.103   0.119 N  0.570      SignalP-noTM
ALM51806.1              0.144  24  0.162  24  0.306  11  0.202   0.180 N  0.570      SignalP-noTM
ALM51807.1              0.109  29  0.102  34  0.130  28  0.085   0.094 N  0.570      SignalP-noTM
ALM51808.1              0.125  40  0.110  40  0.144  38  0.096   0.103 N  0.570      SignalP-noTM
ALM51809.1              0.109  49  0.107  11  0.161   1  0.109   0.108 N  0.570      SignalP-noTM
ALM51810.1              0.131  29  0.143  20  0.258  33  0.196   0.167 N  0.570      SignalP-noTM
ALM51811.1              0.151  21  0.119  21  0.169   5  0.111   0.115 N  0.570      SignalP-noTM
ALM51812.1              0.111  23  0.106  59  0.139   1  0.099   0.102 N  0.570      SignalP-noTM
ALM51813.1              0.125  58  0.142  11  0.251   1  0.201   0.170 N  0.570      SignalP-noTM
ALM51814.1              0.107  60  0.103  24  0.118  23  0.098   0.101 N  0.570      SignalP-noTM
ALM51815.1              0.117  59  0.109  39  0.129  14  0.108   0.108 N  0.570      SignalP-noTM
ALM51816.1              0.113  21  0.105  55  0.123  48  0.086   0.096 N  0.570      SignalP-noTM
ALM51817.1              0.117  22  0.123  22  0.144  16  0.102   0.113 N  0.570      SignalP-noTM
ALM51818.1              0.118  33  0.121  47  0.223  43  0.097   0.110 N  0.570      SignalP-noTM
ALM51819.1              0.148  46  0.137  46  0.193  23  0.131   0.134 N  0.570      SignalP-noTM
ALM51820.1              0.198  18  0.250  18  0.536   9  0.295   0.271 N  0.570      SignalP-noTM
ALM51821.1              0.274  40  0.220  40  0.302  34  0.147   0.193 N  0.510      SignalP-TM
ALM51822.1              0.106  37  0.100  70  0.127  23  0.082   0.091 N  0.570      SignalP-noTM
ALM51823.1              0.109  38  0.117  11  0.199   2  0.131   0.123 N  0.570      SignalP-noTM
ALM51824.1              0.128  23  0.108  34  0.117  16  0.093   0.101 N  0.570      SignalP-noTM
ALM51825.1              0.111  51  0.104  51  0.185  47  0.089   0.097 N  0.570      SignalP-noTM
ALM51826.1              0.160  20  0.144  20  0.204   1  0.130   0.139 N  0.510      SignalP-TM
ALM51827.1              0.103  36  0.126  12  0.212   1  0.158   0.141 N  0.570      SignalP-noTM
ALM51828.1              0.141  32  0.133  22  0.178   1  0.139   0.135 N  0.570      SignalP-noTM
ALM51829.1              0.115  34  0.161  11  0.348   1  0.255   0.205 N  0.570      SignalP-noTM
ALM51830.1              0.247  17  0.318  17  0.574  11  0.406   0.360 N  0.570      SignalP-noTM
ALM51831.1              0.112  18  0.109  45  0.138  36  0.091   0.101 N  0.570      SignalP-noTM
ALM51832.1              0.124  40  0.133  12  0.255   9  0.174   0.152 N  0.570      SignalP-noTM
ALM51833.1              0.157  27  0.145  27  0.201  26  0.119   0.133 N  0.570      SignalP-noTM
ALM51834.1              0.190  31  0.154  31  0.276  29  0.143   0.149 N  0.570      SignalP-noTM
ALM51835.1              0.247  22  0.273  22  0.384  21  0.304   0.284 N  0.510      SignalP-TM
ALM51836.1              0.114  51  0.103  29  0.128  50  0.087   0.095 N  0.570      SignalP-noTM
ALM51837.1              0.125  21  0.141  11  0.272   2  0.207   0.166 N  0.510      SignalP-TM
ALM51838.1              0.170  47  0.130  70  0.225  69  0.095   0.117 N  0.510      SignalP-TM
ALM51839.1              0.135  51  0.164  11  0.346   1  0.263   0.210 N  0.570      SignalP-noTM
ALM51840.1              0.106  19  0.113  30  0.146  20  0.117   0.115 N  0.570      SignalP-noTM
ALM51841.1              0.116  18  0.109  11  0.163   1  0.117   0.113 N  0.570      SignalP-noTM
ALM51842.1              0.112  21  0.105  40  0.119  34  0.089   0.097 N  0.570      SignalP-noTM
ALM51843.1              0.152  20  0.137  20  0.170  18  0.116   0.127 N  0.570      SignalP-noTM
ALM51844.1              0.149  25  0.121  32  0.113  23  0.086   0.104 N  0.570      SignalP-noTM
ALM51845.1              0.156  31  0.130  31  0.194   1  0.121   0.126 N  0.570      SignalP-noTM
ALM51846.1              0.108  53  0.103  18  0.128   8  0.109   0.106 N  0.570      SignalP-noTM
ALM51847.1              0.147  38  0.124  11  0.175   3  0.155   0.138 N  0.570      SignalP-noTM
ALM51848.1              0.406  29  0.237  29  0.428   3  0.209   0.223 N  0.570      SignalP-noTM
ALM51849.1              0.124  51  0.144  11  0.258   2  0.215   0.170 N  0.510      SignalP-TM
ALM51850.1              0.161  43  0.109  43  0.102  42  0.069   0.090 N  0.570      SignalP-noTM
ALM51851.1              0.119  24  0.100  68  0.099  19  0.078   0.090 N  0.570      SignalP-noTM
ALM51852.1              0.133  47  0.159  19  0.348  25  0.219   0.181 N  0.510      SignalP-TM
ALM51853.1              0.113  63  0.121  14  0.168  15  0.149   0.134 N  0.570      SignalP-noTM
ALM51854.1              0.756  37  0.741  37  0.940  20  0.777   0.758 Y  0.570      SignalP-noTM
ALM51855.1              0.120  37  0.153  14  0.284  10  0.229   0.181 N  0.510      SignalP-TM
ALM51856.1              0.162  35  0.131  19  0.230  16  0.177   0.148 N  0.510      SignalP-TM
ALM51857.1              0.120  21  0.112  49  0.178  48  0.091   0.102 N  0.570      SignalP-noTM
ALM51858.1              0.104  26  0.114  53  0.154  44  0.094   0.104 N  0.570      SignalP-noTM
ALM51859.1              0.119  48  0.112  35  0.147  24  0.116   0.114 N  0.570      SignalP-noTM
ALM51860.1              0.127  36  0.191  11  0.501   1  0.358   0.253 N  0.510      SignalP-TM
ALM51861.1              0.195  37  0.173  37  0.381   1  0.198   0.185 N  0.570      SignalP-noTM
ALM51862.1              0.177  18  0.195  18  0.429   1  0.243   0.213 N  0.510      SignalP-TM
ALM51863.1              0.104  31  0.112  11  0.155   1  0.123   0.117 N  0.570      SignalP-noTM
ALM51864.1              0.119  23  0.084  11  0.109   1  0.068   0.078 N  0.510      SignalP-TM
ALM51865.1              0.262  27  0.161  27  0.197  24  0.119   0.142 N  0.570      SignalP-noTM
ALM51866.1              0.142  27  0.125  27  0.143  20  0.106   0.116 N  0.570      SignalP-noTM
ALM51867.1              0.153  28  0.126  28  0.164   1  0.101   0.115 N  0.570      SignalP-noTM
ALM51868.1              0.516  25  0.678  25  0.957   8  0.910   0.787 Y  0.570      SignalP-noTM
ALM51869.1              0.195  29  0.226  29  0.618  24  0.251   0.238 N  0.570      SignalP-noTM
ALM51870.1              0.838  29  0.839  29  0.968  13  0.892   0.864 Y  0.570      SignalP-noTM
ALM51871.1              0.189  48  0.111  29  0.157  25  0.104   0.108 N  0.510      SignalP-TM
ALM51872.1              0.136  20  0.124  20  0.147  18  0.118   0.121 N  0.570      SignalP-noTM
ALM51873.1              0.501  29  0.263  29  0.179  27  0.124   0.212 N  0.510      SignalP-TM
ALM51874.1              0.194  23  0.408  21  0.949   1  0.891   0.635 Y  0.570      SignalP-noTM
ALM51875.1              0.118  58  0.110  58  0.115  48  0.087   0.099 N  0.570      SignalP-noTM
ALM51876.1              0.112  38  0.114  48  0.172   1  0.106   0.110 N  0.570      SignalP-noTM
ALM51877.1              0.122  55  0.116  55  0.136  47  0.095   0.106 N  0.570      SignalP-noTM
ALM51878.1              0.200  29  0.248  29  0.732  27  0.289   0.267 N  0.570      SignalP-noTM
ALM51879.1              0.223  23  0.166  23  0.178   1  0.137   0.152 N  0.570      SignalP-noTM
ALM51880.1              0.103  24  0.171  11  0.401   3  0.275   0.220 N  0.570      SignalP-noTM
ALM51881.1              0.171  21  0.155  21  0.291   1  0.166   0.160 N  0.570      SignalP-noTM
ALM51882.1              0.186  20  0.152  20  0.150  19  0.119   0.137 N  0.570      SignalP-noTM
ALM51883.1              0.105  24  0.107  22  0.142  11  0.101   0.104 N  0.570      SignalP-noTM
ALM51884.1              0.110  25  0.175  11  0.431   1  0.292   0.230 N  0.570      SignalP-noTM
ALM51885.1              0.144  27  0.128  27  0.189  26  0.083   0.111 N  0.510      SignalP-TM
ALM51886.1              0.625  27  0.502  27  0.733  12  0.516   0.507 N  0.510      SignalP-TM
ALM51887.1              0.109  67  0.106  15  0.163   7  0.107   0.106 N  0.570      SignalP-noTM
ALM51888.1              0.156  63  0.129  63  0.170  19  0.124   0.127 N  0.570      SignalP-noTM
ALM51889.1              0.145  45  0.120  45  0.165  12  0.112   0.116 N  0.570      SignalP-noTM
ALM51890.1              0.112  51  0.104  51  0.115  18  0.088   0.097 N  0.570      SignalP-noTM
ALM51891.1              0.466  22  0.639  22  0.907   9  0.878   0.751 Y  0.570      SignalP-noTM
ALM51892.1              0.106  61  0.102  61  0.109  55  0.086   0.094 N  0.570      SignalP-noTM
ALM51893.1              0.146  20  0.124  20  0.157   6  0.118   0.121 N  0.570      SignalP-noTM
ALM51894.1              0.104  28  0.149  11  0.256   5  0.227   0.185 N  0.570      SignalP-noTM
ALM51895.1              0.136  21  0.102  60  0.146   1  0.089   0.096 N  0.570      SignalP-noTM
ALM51896.1              0.135  29  0.132  15  0.220  14  0.170   0.150 N  0.570      SignalP-noTM
ALM51897.1              0.118  26  0.111  19  0.171   8  0.111   0.111 N  0.510      SignalP-TM
ALM51898.1              0.136  32  0.104  32  0.108  65  0.076   0.091 N  0.570      SignalP-noTM
ALM51899.1              0.118  52  0.126  11  0.258   1  0.142   0.133 N  0.570      SignalP-noTM
ALM51900.1              0.108  39  0.112  47  0.135  36  0.109   0.110 N  0.570      SignalP-noTM
ALM51901.1              0.121  35  0.152  11  0.277   8  0.238   0.192 N  0.570      SignalP-noTM
ALM51902.1              0.355  34  0.212  34  0.377   1  0.162   0.194 N  0.510      SignalP-TM
ALM51903.1              0.149  28  0.120  28  0.118  34  0.091   0.106 N  0.570      SignalP-noTM
ALM51904.1              0.101  54  0.114  31  0.161  13  0.121   0.117 N  0.570      SignalP-noTM
ALM51905.1              0.108  24  0.106  17  0.136  20  0.104   0.105 N  0.570      SignalP-noTM
ALM51906.1              0.104  10  0.099  32  0.121  28  0.095   0.098 N  0.510      SignalP-TM
ALM51907.1              0.145  41  0.116  41  0.106  57  0.087   0.102 N  0.570      SignalP-noTM
ALM51908.1              0.106  23  0.100  66  0.110  70  0.082   0.092 N  0.570      SignalP-noTM
ALM51909.1              0.127  26  0.103  58  0.136  47  0.085   0.095 N  0.570      SignalP-noTM
ALM51910.1              0.160  22  0.164  22  0.361   4  0.208   0.180 N  0.510      SignalP-TM
ALM51911.1              0.246  31  0.150  31  0.153  39  0.097   0.125 N  0.570      SignalP-noTM
ALM51912.1              0.110  24  0.178  11  0.461   1  0.314   0.229 N  0.510      SignalP-TM
ALM51913.1              0.101  60  0.111  51  0.133  39  0.099   0.105 N  0.570      SignalP-noTM
ALM51914.1              0.122  61  0.119  11  0.187   1  0.137   0.128 N  0.570      SignalP-noTM
ALM51915.1              0.252  59  0.166  59  0.145   1  0.107   0.138 N  0.570      SignalP-noTM
ALM51916.1              0.180  35  0.168  35  0.295  31  0.102   0.137 N  0.570      SignalP-noTM
ALM51917.1              0.214  28  0.132  28  0.150  52  0.083   0.109 N  0.570      SignalP-noTM
ALM51918.1              0.102  38  0.099  67  0.125   2  0.090   0.095 N  0.570      SignalP-noTM
ALM51919.1              0.223  35  0.115  35  0.160   1  0.082   0.103 N  0.510      SignalP-TM
ALM51920.1              0.138  21  0.135  11  0.247   4  0.193   0.156 N  0.510      SignalP-TM
ALM51921.1              0.663  26  0.763  26  0.958  22  0.863   0.810 Y  0.570      SignalP-noTM
ALM51922.1              0.127  30  0.125  30  0.171   3  0.124   0.125 N  0.570      SignalP-noTM
ALM51923.1              0.139  25  0.122  25  0.185  23  0.093   0.108 N  0.570      SignalP-noTM
ALM51924.1              0.158  20  0.189  20  0.467   2  0.271   0.227 N  0.570      SignalP-noTM
ALM51925.1              0.231  23  0.162  23  0.155  22  0.102   0.134 N  0.570      SignalP-noTM
ALM51926.1              0.124  33  0.116  39  0.144  25  0.100   0.110 N  0.510      SignalP-TM
ALM51927.1              0.122  24  0.130  11  0.250   1  0.164   0.142 N  0.510      SignalP-TM
ALM51928.1              0.139  28  0.143  11  0.249   2  0.207   0.173 N  0.570      SignalP-noTM
ALM51929.1              0.303  20  0.412  20  0.885  19  0.452   0.431 N  0.570      SignalP-noTM
ALM51930.1              0.125  23  0.111  23  0.163   1  0.107   0.109 N  0.570      SignalP-noTM
ALM51931.1              0.109  42  0.170  11  0.454   1  0.264   0.214 N  0.570      SignalP-noTM
ALM51932.1              0.197  51  0.158  11  0.398   1  0.226   0.190 N  0.570      SignalP-noTM
ALM51933.1              0.129  54  0.159  11  0.355   3  0.249   0.201 N  0.570      SignalP-noTM
ALM51934.1              0.256  33  0.174  33  0.160   1  0.122   0.150 N  0.570      SignalP-noTM
ALM51935.1              0.156  54  0.115  32  0.160  55  0.107   0.112 N  0.510      SignalP-TM
ALM51936.1              0.846  24  0.808  24  0.922   7  0.833   0.820 Y  0.570      SignalP-noTM
ALM51937.1              0.124  44  0.119  44  0.163  29  0.110   0.115 N  0.570      SignalP-noTM
ALM51938.1              0.217  43  0.144  17  0.155  16  0.122   0.134 N  0.570      SignalP-noTM
ALM51939.1              0.107  26  0.106  11  0.142   5  0.113   0.109 N  0.570      SignalP-noTM
ALM51940.1              0.158  52  0.151  52  0.287  50  0.109   0.131 N  0.570      SignalP-noTM
ALM51941.1              0.328  25  0.464  25  0.833  20  0.590   0.510 Y  0.510      SignalP-TM
ALM51942.1              0.119  23  0.117  23  0.161   1  0.120   0.118 N  0.570      SignalP-noTM
ALM51943.1              0.131  28  0.166  28  0.317  33  0.202   0.183 N  0.570      SignalP-noTM
ALM51944.1              0.107  23  0.127  11  0.185   1  0.162   0.143 N  0.570      SignalP-noTM
ALM51945.1              0.113  24  0.100  45  0.114  46  0.087   0.094 N  0.570      SignalP-noTM
ALM51946.1              0.206  25  0.264  25  0.537  24  0.375   0.316 N  0.570      SignalP-noTM
ALM51947.1              0.153  33  0.143  33  0.203  10  0.136   0.140 N  0.510      SignalP-TM
ALM51948.1              0.102  64  0.099  64  0.111  50  0.091   0.095 N  0.570      SignalP-noTM
ALM51949.1              0.132  44  0.112  44  0.119  53  0.084   0.099 N  0.570      SignalP-noTM
ALM51950.1              0.134  25  0.132  11  0.259   1  0.172   0.147 N  0.510      SignalP-TM
ALM51951.1              0.153  55  0.111  47  0.148  39  0.071   0.096 N  0.510      SignalP-TM
ALM51952.1              0.123  23  0.248  18  0.750   1  0.585   0.406 N  0.570      SignalP-noTM
ALM51953.1              0.665  23  0.773  23  0.956  17  0.868   0.818 Y  0.570      SignalP-noTM
ALM51954.1              0.167  34  0.103  64  0.132  61  0.063   0.088 N  0.510      SignalP-TM
ALM51955.1              0.225  43  0.159  43  0.342   2  0.119   0.144 N  0.510      SignalP-TM
ALM51956.1              0.273  18  0.252  18  0.405   1  0.258   0.255 N  0.570      SignalP-noTM
ALM51957.1              0.131  43  0.125  13  0.205   9  0.152   0.138 N  0.570      SignalP-noTM
ALM51958.1              0.103  23  0.097  43  0.116  22  0.084   0.091 N  0.570      SignalP-noTM
ALM51959.1              0.102  31  0.113  11  0.159   6  0.128   0.120 N  0.570      SignalP-noTM
ALM51960.1              0.113  20  0.102  11  0.138   1  0.104   0.102 N  0.510      SignalP-TM
ALM51961.1              0.100  24  0.116  17  0.158   6  0.133   0.124 N  0.570      SignalP-noTM
ALM51962.1              0.110  31  0.108  31  0.121  24  0.101   0.105 N  0.570      SignalP-noTM
ALM51963.1              0.233  38  0.260  32  0.402  16  0.296   0.277 N  0.570      SignalP-noTM
ALM51964.1              0.176  35  0.138  35  0.174  34  0.122   0.131 N  0.570      SignalP-noTM
ALM51965.1              0.119  17  0.093  70  0.111  58  0.065   0.083 N  0.510      SignalP-TM
ALM51966.1              0.132  24  0.187  24  0.401  18  0.234   0.204 N  0.510      SignalP-TM
ALM51967.1              0.630  18  0.668  18  0.861   1  0.744   0.704 Y  0.570      SignalP-noTM
ALM51968.1              0.749  24  0.743  24  0.949  18  0.821   0.779 Y  0.570      SignalP-noTM
ALM51969.1              0.108  16  0.127  12  0.204   5  0.164   0.144 N  0.570      SignalP-noTM
ALM51970.1              0.102  70  0.113  52  0.145   1  0.096   0.105 N  0.570      SignalP-noTM
ALM51971.1              0.108  30  0.116  24  0.176   1  0.122   0.119 N  0.570      SignalP-noTM
ALM51972.1              0.124  36  0.143  19  0.273  31  0.183   0.162 N  0.570      SignalP-noTM
ALM51973.1              0.135  33  0.178  28  0.305  19  0.229   0.197 N  0.510      SignalP-TM
ALM51974.1              0.122  29  0.103  70  0.124  50  0.083   0.094 N  0.570      SignalP-noTM
ALM51975.1              0.112  63  0.115  54  0.157  48  0.108   0.112 N  0.570      SignalP-noTM
ALM51976.1              0.156  45  0.119  11  0.180   1  0.144   0.129 N  0.510      SignalP-TM
ALM51977.1              0.104  21  0.109  16  0.143   8  0.106   0.108 N  0.570      SignalP-noTM
ALM51978.1              0.520  25  0.675  25  0.968  11  0.906   0.784 Y  0.570      SignalP-noTM
ALM51979.1              0.108  48  0.113  48  0.189  47  0.109   0.111 N  0.570      SignalP-noTM
ALM51980.1              0.321  61  0.171  61  0.180  40  0.107   0.141 N  0.570      SignalP-noTM
ALM51981.1              0.162  19  0.149  19  0.242  17  0.130   0.140 N  0.570      SignalP-noTM
ALM51982.1              0.284  21  0.244  21  0.349  19  0.209   0.227 N  0.570      SignalP-noTM
ALM51983.1              0.107  27  0.128  12  0.216   4  0.166   0.146 N  0.570      SignalP-noTM
ALM51984.1              0.187  15  0.231  15  0.360  10  0.288   0.252 N  0.510      SignalP-TM
ALM51985.1              0.116  12  0.114  47  0.147   7  0.099   0.107 N  0.570      SignalP-noTM
ALM51986.1              0.201  24  0.164  24  0.191  23  0.116   0.141 N  0.570      SignalP-noTM
ALM51987.1              0.126  21  0.120  14  0.243  11  0.126   0.123 N  0.570      SignalP-noTM
ALM51988.1              0.111  32  0.111  51  0.128  46  0.102   0.106 N  0.570      SignalP-noTM
ALM51989.1              0.445  28  0.267  28  0.267  24  0.181   0.235 N  0.510      SignalP-TM
ALM51990.1              0.151  46  0.130  19  0.178  16  0.147   0.136 N  0.510      SignalP-TM
ALM51991.1              0.126  58  0.108  42  0.148  35  0.104   0.107 N  0.510      SignalP-TM
ALM51992.1              0.145  42  0.149  42  0.192  27  0.128   0.139 N  0.570      SignalP-noTM
ALM51993.1              0.108  41  0.098  11  0.144  66  0.103   0.100 N  0.510      SignalP-TM
ALM51994.1              0.163  25  0.138  25  0.269   1  0.139   0.138 N  0.570      SignalP-noTM
ALM51995.1              0.110  26  0.112  48  0.140  43  0.094   0.103 N  0.570      SignalP-noTM
ALM51996.1              0.107  30  0.115  11  0.159   7  0.138   0.126 N  0.570      SignalP-noTM
ALM51997.1              0.198  31  0.162  11  0.398   1  0.250   0.194 N  0.510      SignalP-TM
ALM51998.1              0.190  46  0.126  11  0.188   1  0.165   0.141 N  0.510      SignalP-TM
ALM51999.1              0.114  26  0.156  11  0.341   1  0.226   0.189 N  0.570      SignalP-noTM
ALM52000.1              0.134  53  0.149  51  0.259  41  0.148   0.148 N  0.570      SignalP-noTM
ALM52001.1              0.109  29  0.108  43  0.155  42  0.091   0.100 N  0.570      SignalP-noTM
ALM52002.1              0.105  24  0.112  11  0.195   1  0.116   0.114 N  0.570      SignalP-noTM
ALM52003.1              0.174  24  0.131  24  0.188   2  0.122   0.127 N  0.570      SignalP-noTM
ALM52004.1              0.170  20  0.136  20  0.276  19  0.105   0.121 N  0.570      SignalP-noTM
ALM52005.1              0.112  36  0.141  11  0.276   1  0.199   0.163 N  0.510      SignalP-TM
ALM52006.1              0.273  47  0.165  30  0.281  30  0.129   0.152 N  0.510      SignalP-TM
ALM52007.1              0.157  47  0.125  47  0.218   2  0.102   0.114 N  0.570      SignalP-noTM
ALM52008.1              0.105  20  0.098  69  0.101  62  0.084   0.092 N  0.570      SignalP-noTM
ALM52009.1              0.117  33  0.109  37  0.131  32  0.095   0.102 N  0.570      SignalP-noTM
ALM52010.1              0.102  58  0.103  44  0.119  37  0.092   0.098 N  0.570      SignalP-noTM
ALM52011.1              0.138  18  0.127  18  0.139  17  0.115   0.121 N  0.570      SignalP-noTM
ALM52012.1              0.185  25  0.272  25  0.622  12  0.458   0.341 N  0.510      SignalP-TM
ALM52013.1              0.125  20  0.212  20  0.443  15  0.366   0.269 N  0.510      SignalP-TM
ALM52014.1              0.108  70  0.106  70  0.134  69  0.080   0.097 N  0.510      SignalP-TM
ALM52015.1              0.815  23  0.858  23  0.962  18  0.900   0.878 Y  0.570      SignalP-noTM
ALM52016.1              0.165  29  0.144  29  0.252  27  0.149   0.146 N  0.510      SignalP-TM
ALM52017.1              0.593  17  0.669  17  0.830  14  0.743   0.704 Y  0.570      SignalP-noTM
ALM52018.1              0.108  36  0.130  11  0.265   3  0.175   0.151 N  0.570      SignalP-noTM
ALM52019.1              0.142  29  0.151  29  0.343   2  0.166   0.158 N  0.570      SignalP-noTM
ALM52020.1              0.216  27  0.256  20  0.522   9  0.410   0.328 N  0.570      SignalP-noTM
ALM52021.1              0.131  36  0.113  36  0.170   1  0.106   0.111 N  0.510      SignalP-TM
ALM52022.1              0.107  27  0.104  34  0.129   6  0.101   0.103 N  0.510      SignalP-TM
ALM52023.1              0.722  27  0.725  27  0.937  16  0.816   0.768 Y  0.570      SignalP-noTM
ALM52024.1              0.754  31  0.592  31  0.755  29  0.333   0.496 N  0.510      SignalP-TM
ALM52025.1              0.108  15  0.114  21  0.152  19  0.115   0.114 N  0.570      SignalP-noTM
ALM52026.1              0.136  24  0.167  11  0.325   9  0.291   0.213 N  0.510      SignalP-TM
ALM52027.1              0.160  37  0.123  37  0.162   2  0.089   0.107 N  0.570      SignalP-noTM
ALM52028.1              0.231  23  0.222  23  0.400  18  0.253   0.236 N  0.570      SignalP-noTM
ALM52029.1              0.633  28  0.680  28  0.899  26  0.693   0.686 Y  0.570      SignalP-noTM
ALM52030.1              0.766  26  0.847  26  0.976  22  0.938   0.890 Y  0.570      SignalP-noTM
ALM52031.1              0.741  25  0.818  25  0.979  18  0.912   0.862 Y  0.570      SignalP-noTM
ALM52032.1              0.158  37  0.173  37  0.297  34  0.156   0.165 N  0.570      SignalP-noTM
ALM52033.1              0.119  36  0.102  69  0.113  67  0.088   0.096 N  0.570      SignalP-noTM
ALM52034.1              0.176  38  0.145  11  0.275  11  0.198   0.170 N  0.570      SignalP-noTM
ALM52035.1              0.125  36  0.122  36  0.171  10  0.123   0.122 N  0.570      SignalP-noTM
ALM52036.1              0.103  51  0.101  61  0.118   5  0.094   0.098 N  0.570      SignalP-noTM
ALM52037.1              0.150  33  0.123  11  0.264   1  0.139   0.131 N  0.570      SignalP-noTM
ALM52038.1              0.136  50  0.130  11  0.212   4  0.179   0.153 N  0.570      SignalP-noTM
ALM52039.1              0.188  57  0.155  57  0.172   1  0.106   0.137 N  0.510      SignalP-TM
ALM52040.1              0.139  38  0.125  38  0.175  35  0.098   0.113 N  0.570      SignalP-noTM
ALM52041.1              0.191  27  0.300  27  0.752  26  0.454   0.372 N  0.570      SignalP-noTM
ALM52042.1              0.132  59  0.115  29  0.167  27  0.103   0.110 N  0.570      SignalP-noTM
ALM52043.1              0.123  35  0.109  35  0.195   2  0.097   0.103 N  0.570      SignalP-noTM
ALM52044.1              0.107  49  0.101  69  0.110  69  0.090   0.096 N  0.570      SignalP-noTM
ALM52045.1              0.128  52  0.114  52  0.153  38  0.099   0.107 N  0.570      SignalP-noTM
ALM52046.1              0.154  64  0.156  20  0.228   2  0.175   0.165 N  0.570      SignalP-noTM
ALM52047.1              0.130  25  0.117  37  0.210  28  0.101   0.109 N  0.570      SignalP-noTM
ALM52048.1              0.115  64  0.103  28  0.123  22  0.104   0.103 N  0.570      SignalP-noTM
ALM52049.1              0.222  56  0.120  56  0.179  19  0.081   0.106 N  0.510      SignalP-TM
ALM52050.1              0.102  54  0.115  25  0.159  15  0.103   0.109 N  0.570      SignalP-noTM
ALM52051.1              0.196  35  0.218  35  0.535   6  0.329   0.259 N  0.510      SignalP-TM
ALM52052.1              0.161  27  0.150  27  0.164   6  0.144   0.147 N  0.570      SignalP-noTM
ALM52053.1              0.182  35  0.178  35  0.275  16  0.160   0.170 N  0.570      SignalP-noTM
ALM52054.1              0.178  25  0.197  25  0.341   9  0.263   0.228 N  0.570      SignalP-noTM
ALM52055.1              0.255  42  0.174  44  0.256  41  0.084   0.132 N  0.570      SignalP-noTM
ALM52056.1              0.139  24  0.153  11  0.326   4  0.243   0.195 N  0.570      SignalP-noTM
ALM52057.1              0.146  57  0.113  15  0.153   6  0.124   0.118 N  0.570      SignalP-noTM
ALM52058.1              0.135  24  0.120  24  0.140  22  0.107   0.114 N  0.570      SignalP-noTM
ALM52059.1              0.138  30  0.150  24  0.301  13  0.169   0.159 N  0.570      SignalP-noTM
ALM52060.1              0.170  20  0.238  20  0.542  13  0.341   0.286 N  0.570      SignalP-noTM
ALM52061.1              0.201  28  0.172  36  0.389  34  0.118   0.147 N  0.570      SignalP-noTM
ALM52062.1              0.136  62  0.194  11  0.502   1  0.362   0.273 N  0.570      SignalP-noTM
ALM52063.1              0.140  34  0.143  34  0.324  31  0.116   0.130 N  0.570      SignalP-noTM
ALM52064.1              0.121  21  0.107  21  0.137  39  0.094   0.101 N  0.570      SignalP-noTM
ALM52065.1              0.169  45  0.135  45  0.137  43  0.101   0.119 N  0.570      SignalP-noTM
ALM52066.1              0.107  30  0.105  69  0.115  57  0.096   0.101 N  0.570      SignalP-noTM
ALM52067.1              0.109  21  0.104  11  0.138   3  0.108   0.106 N  0.570      SignalP-noTM
ALM52068.1              0.259  27  0.182  27  0.229  25  0.140   0.163 N  0.570      SignalP-noTM
ALM52069.1              0.359  33  0.509  33  0.924  15  0.795   0.643 Y  0.570      SignalP-noTM
ALM52070.1              0.814  28  0.751  28  0.864  24  0.672   0.714 Y  0.570      SignalP-noTM
ALM52071.1              0.134  45  0.103  45  0.116   1  0.079   0.092 N  0.570      SignalP-noTM
ALM52072.1              0.114  45  0.109  11  0.149   1  0.119   0.114 N  0.570      SignalP-noTM
ALM52073.1              0.139  25  0.218  23  0.382  18  0.331   0.260 N  0.510      SignalP-TM
ALM52074.1              0.107  41  0.147  11  0.362   1  0.190   0.167 N  0.570      SignalP-noTM
ALM52075.1              0.102  51  0.106  68  0.124  64  0.099   0.103 N  0.570      SignalP-noTM
ALM52076.1              0.158  26  0.136  26  0.176  25  0.111   0.124 N  0.570      SignalP-noTM
ALM52077.1              0.242  31  0.141  31  0.111  37  0.070   0.108 N  0.570      SignalP-noTM
ALM52078.1              0.104  64  0.105  20  0.140  16  0.107   0.106 N  0.570      SignalP-noTM
ALM52079.1              0.134  26  0.313  21  0.891   3  0.801   0.543 N  0.570      SignalP-noTM
ALM52080.1              0.112   9  0.122  11  0.232   1  0.138   0.130 N  0.570      SignalP-noTM
ALM52081.1              0.117  24  0.135  11  0.238   6  0.191   0.161 N  0.570      SignalP-noTM
ALM52082.1              0.104  46  0.103  37  0.117  48  0.075   0.090 N  0.570      SignalP-noTM
ALM52083.1              0.304  18  0.215  18  0.193  14  0.147   0.183 N  0.570      SignalP-noTM
ALM52084.1              0.221  35  0.413  35  0.887  31  0.656   0.527 N  0.570      SignalP-noTM
ALM52085.1              0.152  35  0.108  35  0.106  17  0.076   0.093 N  0.570      SignalP-noTM
ALM52086.1              0.125  38  0.138  38  0.232   3  0.160   0.148 N  0.570      SignalP-noTM
ALM52087.1              0.211  18  0.177  18  0.275  16  0.158   0.168 N  0.570      SignalP-noTM
ALM52088.1              0.203  35  0.283  20  0.674   1  0.544   0.379 N  0.510      SignalP-TM
ALM52089.1              0.156  46  0.108  46  0.118  39  0.068   0.093 N  0.510      SignalP-TM
ALM52090.1              0.726  24  0.608  24  0.826   1  0.620   0.614 Y  0.570      SignalP-noTM
ALM52091.1              0.166  61  0.173  11  0.453   1  0.289   0.216 N  0.510      SignalP-TM
ALM52092.1              0.107  43  0.120  22  0.165  12  0.138   0.127 N  0.510      SignalP-TM
ALM52093.1              0.149  31  0.182  31  0.283  15  0.235   0.202 N  0.510      SignalP-TM
ALM52094.1              0.239  25  0.356  25  0.736  24  0.488   0.418 N  0.570      SignalP-noTM
ALM52095.1              0.110  33  0.124  11  0.215   1  0.147   0.135 N  0.570      SignalP-noTM
ALM52096.1              0.114  11  0.102  34  0.111  27  0.086   0.094 N  0.570      SignalP-noTM
ALM52097.1              0.200  20  0.297  20  0.797   2  0.540   0.411 N  0.570      SignalP-noTM
ALM52098.1              0.175  27  0.123  27  0.117  58  0.074   0.100 N  0.570      SignalP-noTM
ALM52099.1              0.252  20  0.136  20  0.129   1  0.081   0.110 N  0.570      SignalP-noTM
ALM52100.1              0.105  25  0.107  56  0.126  33  0.097   0.102 N  0.570      SignalP-noTM
ALM52101.1              0.169  32  0.142  11  0.243   2  0.203   0.164 N  0.510      SignalP-TM
ALM52102.1              0.431  27  0.331  27  0.398  26  0.256   0.296 N  0.570      SignalP-noTM
ALM52103.1              0.154  43  0.159  11  0.325   1  0.250   0.202 N  0.570      SignalP-noTM
ALM52104.1              0.116  19  0.159  13  0.338   1  0.224   0.190 N  0.570      SignalP-noTM
ALM52105.1              0.101  63  0.138  51  0.249  48  0.122   0.130 N  0.570      SignalP-noTM
ALM52106.1              0.196  55  0.218  55  0.438  40  0.241   0.229 N  0.570      SignalP-noTM
ALM52107.1              0.122  29  0.117  18  0.162   1  0.125   0.121 N  0.570      SignalP-noTM
ALM52108.1              0.106  36  0.111  42  0.144  32  0.097   0.105 N  0.570      SignalP-noTM
ALM52109.1              0.138  57  0.111  57  0.128  24  0.096   0.104 N  0.570      SignalP-noTM
ALM52110.1              0.116  37  0.168  18  0.345  10  0.267   0.215 N  0.570      SignalP-noTM
ALM52111.1              0.112  58  0.168  22  0.348  16  0.252   0.208 N  0.570      SignalP-noTM
ALM52112.1              0.522  28  0.672  28  0.967  13  0.910   0.784 Y  0.570      SignalP-noTM
ALM52113.1              0.198  29  0.228  29  0.459  26  0.237   0.231 N  0.510      SignalP-TM
ALM52114.1              0.136  37  0.143  12  0.274   3  0.203   0.171 N  0.570      SignalP-noTM
ALM52115.1              0.228  46  0.139  46  0.110  38  0.077   0.110 N  0.570      SignalP-noTM
ALM52116.1              0.115  36  0.117  36  0.152  32  0.113   0.115 N  0.570      SignalP-noTM
ALM52117.1              0.164  33  0.124  33  0.124   2  0.086   0.110 N  0.510      SignalP-TM
ALM52118.1              0.107  32  0.132  11  0.250   2  0.176   0.149 N  0.510      SignalP-TM
ALM52119.1              0.765  30  0.588  30  0.719  28  0.357   0.503 N  0.510      SignalP-TM
ALM52120.1              0.165  37  0.132  37  0.160   3  0.110   0.122 N  0.570      SignalP-noTM
ALM52121.1              0.118  65  0.102  39  0.107  11  0.082   0.093 N  0.570      SignalP-noTM
ALM52122.1              0.144  65  0.155  42  0.267  30  0.123   0.140 N  0.570      SignalP-noTM
ALM52123.1              0.189  31  0.156  31  0.283  22  0.145   0.151 N  0.570      SignalP-noTM
ALM52124.1              0.106  39  0.098  68  0.102  21  0.080   0.090 N  0.570      SignalP-noTM
ALM52125.1              0.124  21  0.130  50  0.209  44  0.124   0.128 N  0.570      SignalP-noTM
ALM52126.1              0.149  26  0.156  11  0.304   1  0.245   0.189 N  0.510      SignalP-TM
ALM52127.1              0.125  39  0.112  24  0.143   5  0.121   0.117 N  0.570      SignalP-noTM
ALM52128.1              0.109  28  0.196  11  0.481   4  0.392   0.288 N  0.570      SignalP-noTM
ALM52129.1              0.163  46  0.164  27  0.364  23  0.254   0.197 N  0.510      SignalP-TM
ALM52130.1              0.124  10  0.097  34  0.114   2  0.088   0.094 N  0.510      SignalP-TM
ALM52131.1              0.797  20  0.829  20  0.917  17  0.867   0.847 Y  0.570      SignalP-noTM
ALM52132.1              0.108  30  0.113  24  0.188  13  0.107   0.110 N  0.570      SignalP-noTM
ALM52133.1              0.165  26  0.384  23  0.944  17  0.882   0.618 Y  0.570      SignalP-noTM
ALM52134.1              0.111  31  0.113  11  0.169   1  0.124   0.118 N  0.570      SignalP-noTM
ALM52135.1              0.306  32  0.396  32  0.935   9  0.748   0.561 N  0.570      SignalP-noTM
ALM52136.1              0.134  32  0.117  32  0.172  37  0.107   0.112 N  0.570      SignalP-noTM
ALM52137.1              0.116  32  0.106  11  0.156   4  0.121   0.113 N  0.570      SignalP-noTM
ALM52138.1              0.202  40  0.281  40  0.457  34  0.265   0.275 N  0.510      SignalP-TM
ALM52139.1              0.199  42  0.131  42  0.187  24  0.111   0.123 N  0.510      SignalP-TM
ALM52140.1              0.152  22  0.190  11  0.539   1  0.337   0.259 N  0.570      SignalP-noTM
ALM52141.1              0.149  26  0.207  18  0.545  14  0.376   0.287 N  0.570      SignalP-noTM
ALM52142.1              0.125  18  0.130  16  0.196   3  0.155   0.139 N  0.510      SignalP-TM
ALM52143.1              0.215  48  0.156  11  0.347   2  0.251   0.192 N  0.510      SignalP-TM
ALM52144.1              0.124  35  0.177  23  0.405  14  0.291   0.231 N  0.570      SignalP-noTM
ALM52145.1              0.152  44  0.112  31  0.176   1  0.098   0.105 N  0.570      SignalP-noTM
ALM52146.1              0.159  24  0.192  11  0.504   3  0.374   0.259 N  0.510      SignalP-TM
ALM52147.1              0.167  24  0.150  24  0.221   1  0.143   0.147 N  0.570      SignalP-noTM
ALM52148.1              0.117  28  0.123  28  0.165  24  0.122   0.122 N  0.570      SignalP-noTM
ALM52149.1              0.113  55  0.184  11  0.456   1  0.322   0.249 N  0.570      SignalP-noTM
ALM52150.1              0.107  37  0.174  12  0.428   1  0.289   0.228 N  0.570      SignalP-noTM
ALM52151.1              0.225  42  0.261  42  0.415  38  0.214   0.243 N  0.510      SignalP-TM
ALM52152.1              0.153  70  0.123  19  0.182  11  0.136   0.129 N  0.570      SignalP-noTM
ALM52153.1              0.163  25  0.147  25  0.264   4  0.142   0.145 N  0.570      SignalP-noTM
ALM52154.1              0.113  25  0.162  11  0.465   1  0.249   0.203 N  0.570      SignalP-noTM
ALM52155.1              0.109  53  0.104  69  0.141  46  0.093   0.099 N  0.570      SignalP-noTM
ALM52156.1              0.107  49  0.104  67  0.129  56  0.077   0.091 N  0.570      SignalP-noTM
ALM52157.1              0.115  50  0.128  24  0.245  22  0.131   0.129 N  0.510      SignalP-TM
ALM52158.1              0.111  45  0.108  27  0.127  24  0.096   0.102 N  0.570      SignalP-noTM
ALM52159.1              0.141  23  0.153  11  0.318   2  0.239   0.185 N  0.510      SignalP-TM
ALM52160.1              0.457  43  0.273  43  0.253  37  0.125   0.218 N  0.510      SignalP-TM
ALM52161.1              0.152  39  0.147  39  0.285  44  0.148   0.147 N  0.570      SignalP-noTM
ALM52162.1              0.114  17  0.106  59  0.122  49  0.093   0.100 N  0.570      SignalP-noTM
ALM52163.1              0.120  25  0.135  13  0.239   3  0.184   0.158 N  0.570      SignalP-noTM
ALM52164.1              0.206  20  0.262  20  0.431  13  0.293   0.277 N  0.570      SignalP-noTM
ALM52165.1              0.102  62  0.107  41  0.171   1  0.099   0.103 N  0.570      SignalP-noTM
ALM52166.1              0.101   3  0.113  47  0.160  43  0.114   0.114 N  0.570      SignalP-noTM
ALM52167.1              0.125  47  0.116  57  0.172  50  0.081   0.099 N  0.570      SignalP-noTM
ALM52168.1              0.170  67  0.128  67  0.176  27  0.096   0.113 N  0.570      SignalP-noTM
ALM52169.1              0.109  33  0.105  56  0.123  48  0.086   0.096 N  0.570      SignalP-noTM
ALM52170.1              0.206  30  0.127  30  0.124   8  0.088   0.108 N  0.570      SignalP-noTM
ALM52171.1              0.110  24  0.190  12  0.445   9  0.369   0.274 N  0.570      SignalP-noTM
ALM52172.1              0.107  22  0.105  42  0.121  37  0.092   0.099 N  0.570      SignalP-noTM
ALM52173.1              0.242  23  0.176  23  0.294   1  0.162   0.169 N  0.570      SignalP-noTM
ALM52174.1              0.112  47  0.113  65  0.138  57  0.101   0.107 N  0.570      SignalP-noTM
ALM52175.1              0.133  20  0.200  11  0.606   1  0.365   0.278 N  0.570      SignalP-noTM
ALM52176.1              0.141  56  0.123  56  0.130  54  0.092   0.109 N  0.570      SignalP-noTM
ALM52177.1              0.422  22  0.337  22  0.705   3  0.371   0.349 N  0.510      SignalP-TM
ALM52178.1              0.126  65  0.129  12  0.227   5  0.170   0.148 N  0.570      SignalP-noTM
ALM52179.1              0.111  51  0.123  51  0.242  42  0.087   0.106 N  0.570      SignalP-noTM
ALM52180.1              0.275  23  0.149  23  0.110  13  0.080   0.116 N  0.570      SignalP-noTM
ALM52181.1              0.128  25  0.148  50  0.306  43  0.141   0.145 N  0.570      SignalP-noTM
ALM52182.1              0.117  32  0.105  32  0.113  15  0.090   0.098 N  0.570      SignalP-noTM
ALM52183.1              0.112  70  0.135  11  0.274   2  0.178   0.151 N  0.510      SignalP-TM
ALM52184.1              0.200  37  0.161  37  0.289  24  0.117   0.140 N  0.570      SignalP-noTM
ALM52185.1              0.110  69  0.115  17  0.158   5  0.134   0.124 N  0.570      SignalP-noTM
ALM52186.1              0.119  30  0.098  67  0.102   8  0.071   0.086 N  0.570      SignalP-noTM
ALM52187.1              0.737  29  0.753  29  0.918  19  0.789   0.770 Y  0.570      SignalP-noTM
ALM52188.1              0.102  27  0.094  11  0.107   4  0.092   0.093 N  0.510      SignalP-TM
ALM52189.1              0.138  40  0.112  11  0.167   1  0.128   0.118 N  0.510      SignalP-TM
ALM52190.1              0.237  33  0.280  33  0.518   1  0.346   0.304 N  0.510      SignalP-TM
ALM52191.1              0.131  31  0.155  12  0.280   8  0.243   0.197 N  0.570      SignalP-noTM
ALM52192.1              0.101  29  0.145  11  0.323   2  0.210   0.176 N  0.570      SignalP-noTM
ALM52193.1              0.103  58  0.168  31  0.436  27  0.213   0.189 N  0.570      SignalP-noTM
ALM52194.1              0.110  42  0.115  45  0.176  40  0.111   0.113 N  0.570      SignalP-noTM
ALM52195.1              0.109  25  0.109  36  0.156   1  0.100   0.105 N  0.570      SignalP-noTM
ALM52196.1              0.147  46  0.117  46  0.123   7  0.094   0.106 N  0.570      SignalP-noTM
ALM52197.1              0.115  54  0.109  36  0.140   1  0.108   0.108 N  0.570      SignalP-noTM
ALM52198.1              0.102   6  0.101  58  0.111  49  0.086   0.094 N  0.570      SignalP-noTM
ALM52199.1              0.299  28  0.377  28  0.591  24  0.437   0.399 N  0.510      SignalP-TM
ALM52200.1              0.491  27  0.648  27  0.958  14  0.903   0.768 Y  0.570      SignalP-noTM
ALM52201.1              0.121  31  0.139  11  0.250   4  0.190   0.163 N  0.570      SignalP-noTM
ALM52202.1              0.159  32  0.124  32  0.209   1  0.094   0.113 N  0.510      SignalP-TM
ALM52203.1              0.116  33  0.106  33  0.106   6  0.093   0.100 N  0.570      SignalP-noTM
ALM52204.1              0.103  19  0.130  18  0.218   7  0.165   0.147 N  0.570      SignalP-noTM
ALM52205.1              0.147  34  0.125  34  0.191   6  0.119   0.122 N  0.570      SignalP-noTM
ALM52206.1              0.196  22  0.151  22  0.176   1  0.123   0.138 N  0.570      SignalP-noTM
ALM52207.1              0.138  19  0.108  19  0.112  23  0.084   0.097 N  0.570      SignalP-noTM
ALM52208.1              0.112  57  0.127  15  0.194   6  0.156   0.141 N  0.570      SignalP-noTM
ALM52209.1              0.115  23  0.182  11  0.493   3  0.350   0.261 N  0.570      SignalP-noTM
ALM52210.1              0.116  52  0.100  14  0.123  13  0.098   0.099 N  0.570      SignalP-noTM
ALM52211.1              0.117  27  0.126  11  0.246   2  0.151   0.138 N  0.570      SignalP-noTM
ALM52212.1              0.108  26  0.102  70  0.112  25  0.091   0.097 N  0.570      SignalP-noTM
ALM52213.1              0.771  28  0.853  28  0.971  14  0.935   0.892 Y  0.570      SignalP-noTM
ALM52214.1              0.203  24  0.157  24  0.286   1  0.172   0.164 N  0.570      SignalP-noTM
ALM52215.1              0.146  36  0.193  36  0.386  32  0.183   0.189 N  0.510      SignalP-TM
ALM52216.1              0.537  19  0.446  19  0.581  18  0.370   0.410 N  0.570      SignalP-noTM
ALM52217.1              0.131  56  0.109  20  0.214  15  0.115   0.111 N  0.510      SignalP-TM
ALM52218.1              0.100  29  0.103  57  0.119  12  0.099   0.101 N  0.570      SignalP-noTM
ALM52219.1              0.110  21  0.155  11  0.345   1  0.230   0.190 N  0.570      SignalP-noTM
ALM52220.1              0.256  19  0.150  19  0.167  41  0.082   0.118 N  0.570      SignalP-noTM
ALM52221.1              0.153  32  0.238  27  0.501   8  0.427   0.308 N  0.510      SignalP-TM
ALM52222.1              0.107  36  0.103  55  0.127  46  0.089   0.096 N  0.570      SignalP-noTM
ALM52223.1              0.126  56  0.123  11  0.231   1  0.147   0.132 N  0.510      SignalP-TM
ALM52224.1              0.111  24  0.124  24  0.196  20  0.140   0.132 N  0.570      SignalP-noTM
ALM52225.1              0.241  36  0.154  36  0.163  26  0.094   0.125 N  0.570      SignalP-noTM
ALM52226.1              0.141  22  0.126  22  0.156  10  0.119   0.123 N  0.570      SignalP-noTM
ALM52227.1              0.131  24  0.160  24  0.246  22  0.186   0.172 N  0.570      SignalP-noTM
ALM52228.1              0.214  44  0.157  44  0.235  18  0.132   0.145 N  0.570      SignalP-noTM
ALM52229.1              0.153  25  0.125  25  0.169   1  0.107   0.117 N  0.570      SignalP-noTM
ALM52230.1              0.206  65  0.145  51  0.261  43  0.124   0.135 N  0.570      SignalP-noTM
ALM52231.1              0.468  34  0.591  34  0.894  29  0.675   0.631 Y  0.570      SignalP-noTM
ALM52232.1              0.133  40  0.142  40  0.210  36  0.118   0.131 N  0.570      SignalP-noTM
ALM52233.1              0.636  29  0.405  29  0.420   8  0.292   0.363 N  0.510      SignalP-TM
ALM52234.1              0.164  50  0.123  50  0.149  44  0.079   0.102 N  0.570      SignalP-noTM
ALM52235.1              0.108  46  0.101  24  0.126  20  0.087   0.095 N  0.570      SignalP-noTM
ALM52236.1              0.157  23  0.182  18  0.250   9  0.211   0.193 N  0.510      SignalP-TM
ALM52237.1              0.110  64  0.109  43  0.148  42  0.097   0.103 N  0.570      SignalP-noTM
ALM52238.1              0.240  39  0.234  39  0.354  31  0.176   0.213 N  0.510      SignalP-TM
ALM52239.1              0.103  20  0.108  32  0.123  31  0.091   0.100 N  0.570      SignalP-noTM
ALM52240.1              0.287  42  0.519  42  0.976  33  0.641   0.576 Y  0.570      SignalP-noTM
ALM52241.1              0.126  39  0.134  24  0.203  23  0.140   0.137 N  0.570      SignalP-noTM
ALM52242.1              0.124  21  0.185  11  0.513   2  0.330   0.239 N  0.510      SignalP-TM
ALM52243.1              0.114  65  0.108  38  0.147  36  0.106   0.107 N  0.570      SignalP-noTM
ALM52244.1              0.141  50  0.146  50  0.298  49  0.137   0.142 N  0.570      SignalP-noTM
ALM52245.1              0.161  32  0.149  51  0.341  45  0.149   0.149 N  0.570      SignalP-noTM
ALM52246.1              0.160  20  0.155  20  0.210  19  0.152   0.154 N  0.510      SignalP-TM
ALM52247.1              0.131  57  0.125  57  0.167  32  0.105   0.116 N  0.570      SignalP-noTM
ALM52248.1              0.151  37  0.123  37  0.122   8  0.094   0.109 N  0.570      SignalP-noTM
ALM52249.1              0.147  22  0.208  22  0.407   7  0.315   0.248 N  0.510      SignalP-TM
ALM52250.1              0.194  47  0.158  47  0.242   1  0.133   0.149 N  0.510      SignalP-TM
ALM52251.1              0.114  58  0.137  11  0.227   3  0.197   0.159 N  0.510      SignalP-TM
ALM52252.1              0.133  55  0.140  47  0.315  43  0.112   0.127 N  0.570      SignalP-noTM
ALM52253.1              0.137  66  0.112  66  0.194  34  0.089   0.101 N  0.570      SignalP-noTM
ALM52254.1              0.125  22  0.139  11  0.313   1  0.181   0.155 N  0.510      SignalP-TM
ALM52255.1              0.102   7  0.107  43  0.130  34  0.103   0.105 N  0.570      SignalP-noTM
ALM52256.1              0.102  20  0.105  38  0.138   5  0.096   0.101 N  0.570      SignalP-noTM
ALM52257.1              0.101  39  0.103  43  0.120  39  0.091   0.097 N  0.570      SignalP-noTM
ALM52258.1              0.105  26  0.107  60  0.124  50  0.100   0.104 N  0.570      SignalP-noTM
ALM52259.1              0.130  49  0.118  32  0.149   2  0.119   0.118 N  0.570      SignalP-noTM
ALM52260.1              0.126  22  0.117  22  0.174   2  0.115   0.116 N  0.570      SignalP-noTM
ALM52261.1              0.124  20  0.115  20  0.138   8  0.098   0.109 N  0.510      SignalP-TM
ALM52262.1              0.111  48  0.106  23  0.128  12  0.100   0.103 N  0.570      SignalP-noTM
ALM52263.1              0.107  26  0.138  11  0.299   1  0.179   0.157 N  0.570      SignalP-noTM
ALM52264.1              0.128  31  0.114  11  0.178   3  0.128   0.120 N  0.570      SignalP-noTM
ALM52265.1              0.102  18  0.105  40  0.129  16  0.097   0.101 N  0.570      SignalP-noTM
ALM52266.1              0.215  28  0.138  28  0.113  69  0.084   0.113 N  0.570      SignalP-noTM
ALM52267.1              0.117  34  0.111  34  0.150  32  0.091   0.102 N  0.570      SignalP-noTM
ALM52268.1              0.131  18  0.154  11  0.417   1  0.205   0.178 N  0.570      SignalP-noTM
ALM52269.1              0.128  24  0.134  13  0.270   6  0.182   0.156 N  0.570      SignalP-noTM
ALM52270.1              0.146  22  0.253  22  0.623   7  0.493   0.342 N  0.510      SignalP-TM
ALM52271.1              0.102  60  0.102  51  0.119  44  0.093   0.098 N  0.570      SignalP-noTM
ALM52272.1              0.103  38  0.101  62  0.109  54  0.086   0.094 N  0.570      SignalP-noTM
ALM52273.1              0.162  33  0.152  33  0.293   5  0.165   0.156 N  0.510      SignalP-TM
ALM52274.1              0.249  22  0.192  22  0.399  21  0.136   0.166 N  0.570      SignalP-noTM
ALM52275.1              0.116  42  0.110  44  0.138  40  0.088   0.100 N  0.570      SignalP-noTM
ALM52276.1              0.101  18  0.110  60  0.133  55  0.094   0.102 N  0.570      SignalP-noTM
ALM52277.1              0.202  22  0.142  22  0.126  19  0.103   0.123 N  0.570      SignalP-noTM
ALM52278.1              0.130  19  0.155  11  0.317   1  0.235   0.192 N  0.570      SignalP-noTM
ALM52279.1              0.136  37  0.119  37  0.142  20  0.111   0.115 N  0.570      SignalP-noTM
ALM52280.1              0.164  20  0.120  20  0.190   1  0.105   0.113 N  0.570      SignalP-noTM
ALM52281.1              0.349  30  0.308  30  0.464  22  0.230   0.279 N  0.510      SignalP-TM
ALM52282.1              0.122  32  0.148  19  0.280  11  0.197   0.171 N  0.570      SignalP-noTM
ALM52283.1              0.129  53  0.106  53  0.121  31  0.087   0.097 N  0.570      SignalP-noTM
ALM52284.1              0.263  24  0.123  11  0.191   5  0.159   0.137 N  0.510      SignalP-TM
ALM52285.1              0.134  28  0.161  28  0.278  23  0.195   0.173 N  0.510      SignalP-TM
ALM52286.1              0.160  21  0.251  21  0.579  18  0.378   0.311 N  0.570      SignalP-noTM
ALM52287.1              0.167  57  0.129  57  0.132  48  0.084   0.108 N  0.570      SignalP-noTM
ALM52288.1              0.152  28  0.137  28  0.252   1  0.139   0.138 N  0.570      SignalP-noTM
ALM52289.1              0.293  30  0.152  30  0.106  61  0.078   0.117 N  0.570      SignalP-noTM
ALM52290.1              0.146  19  0.120  19  0.201   1  0.119   0.119 N  0.510      SignalP-TM
ALM52291.1              0.186  44  0.136  44  0.290   1  0.129   0.133 N  0.570      SignalP-noTM
ALM52292.1              0.120  32  0.160  11  0.310   5  0.266   0.210 N  0.570      SignalP-noTM
ALM52293.1              0.160  20  0.137  20  0.185   1  0.130   0.134 N  0.570      SignalP-noTM
ALM52294.1              0.120  29  0.150  16  0.276   8  0.217   0.174 N  0.510      SignalP-TM
ALM52295.1              0.116  48  0.106  48  0.119   1  0.094   0.100 N  0.570      SignalP-noTM
ALM52296.1              0.104  60  0.104  48  0.119  38  0.085   0.095 N  0.570      SignalP-noTM
ALM52297.1              0.144  52  0.154  11  0.338   2  0.236   0.193 N  0.570      SignalP-noTM
ALM52298.1              0.109  22  0.136  11  0.234   1  0.185   0.154 N  0.510      SignalP-TM
ALM52299.1              0.103  12  0.107  19  0.139   6  0.116   0.112 N  0.570      SignalP-noTM
ALM52300.1              0.118  41  0.109  41  0.177  39  0.093   0.102 N  0.570      SignalP-noTM
ALM52301.1              0.102  52  0.119  11  0.179   2  0.146   0.132 N  0.570      SignalP-noTM
ALM52302.1              0.155  25  0.174  25  0.330  14  0.209   0.190 N  0.570      SignalP-noTM
ALM52303.1              0.162  23  0.121  23  0.154  22  0.087   0.105 N  0.570      SignalP-noTM
ALM52304.1              0.126  69  0.131  17  0.208   7  0.165   0.144 N  0.510      SignalP-TM
ALM52305.1              0.106  31  0.112  11  0.192   1  0.114   0.113 N  0.570      SignalP-noTM
ALM52306.1              0.191  21  0.164  21  0.223  23  0.148   0.158 N  0.510      SignalP-TM
ALM52307.1              0.142  25  0.171  11  0.418   4  0.317   0.240 N  0.570      SignalP-noTM
ALM52308.1              0.124  22  0.139  11  0.281   3  0.201   0.162 N  0.510      SignalP-TM
ALM52309.1              0.118  20  0.095  70  0.095  62  0.071   0.084 N  0.570      SignalP-noTM
ALM52310.1              0.110   3  0.111  56  0.146  52  0.097   0.104 N  0.570      SignalP-noTM
ALM52311.1              0.843  25  0.813  25  0.896  16  0.813   0.813 Y  0.570      SignalP-noTM
ALM52312.1              0.154  24  0.190  24  0.453  23  0.222   0.202 N  0.510      SignalP-TM
ALM52313.1              0.143  17  0.100  17  0.121  33  0.073   0.090 N  0.510      SignalP-TM
ALM52314.1              0.204  29  0.174  39  0.224  34  0.158   0.168 N  0.510      SignalP-TM
ALM52315.1              0.103  51  0.112  11  0.165   2  0.122   0.117 N  0.570      SignalP-noTM
ALM52316.1              0.104  35  0.103  46  0.133  44  0.088   0.096 N  0.570      SignalP-noTM
ALM52317.1              0.101  53  0.107  53  0.123  47  0.096   0.102 N  0.570      SignalP-noTM
ALM52318.1              0.146  26  0.124  11  0.230   2  0.149   0.136 N  0.570      SignalP-noTM
ALM52319.1              0.106  51  0.107  29  0.139   6  0.108   0.107 N  0.570      SignalP-noTM
ALM52320.1              0.181  10  0.115  13  0.168   5  0.136   0.125 N  0.570      SignalP-noTM
ALM52321.1              0.137  24  0.142  24  0.215  23  0.146   0.143 N  0.510      SignalP-TM
ALM52322.1              0.110  41  0.118  11  0.225   1  0.126   0.122 N  0.570      SignalP-noTM
ALM52323.1              0.797  24  0.752  24  0.767  15  0.668   0.721 Y  0.510      SignalP-TM
ALM52324.1              0.205  21  0.128  21  0.149  37  0.079   0.105 N  0.570      SignalP-noTM
ALM52325.1              0.244  33  0.253  33  0.517  12  0.301   0.271 N  0.510      SignalP-TM
ALM52326.1              0.128  24  0.107  24  0.157  23  0.098   0.104 N  0.510      SignalP-TM
ALM52327.1              0.101  55  0.112  28  0.157   2  0.113   0.112 N  0.570      SignalP-noTM
ALM52328.1              0.237  52  0.152  33  0.330  32  0.144   0.148 N  0.570      SignalP-noTM
ALM52329.1              0.111  45  0.113  45  0.143  24  0.108   0.111 N  0.570      SignalP-noTM
ALM52330.1              0.155  57  0.156  33  0.268  32  0.129   0.143 N  0.570      SignalP-noTM
ALM52331.1              0.105  29  0.104  61  0.132  52  0.091   0.098 N  0.570      SignalP-noTM
ALM52332.1              0.127  31  0.113  31  0.147  45  0.101   0.107 N  0.570      SignalP-noTM
ALM52333.1              0.210  28  0.133  28  0.149   1  0.095   0.119 N  0.510      SignalP-TM
ALM52334.1              0.254  30  0.157  30  0.181   1  0.103   0.132 N  0.570      SignalP-noTM
ALM52335.1              0.121  35  0.255  25  0.640  13  0.525   0.355 N  0.510      SignalP-TM
ALM52336.1              0.197  41  0.145  26  0.153  40  0.106   0.127 N  0.570      SignalP-noTM
ALM52337.1              0.110  30  0.112  48  0.156  44  0.103   0.108 N  0.570      SignalP-noTM
ALM52338.1              0.120  27  0.104  13  0.127   7  0.110   0.107 N  0.570      SignalP-noTM
ALM52339.1              0.274  24  0.145  24  0.181   1  0.101   0.129 N  0.510      SignalP-TM
ALM52340.1              0.186  21  0.148  21  0.176  20  0.109   0.130 N  0.570      SignalP-noTM
ALM52341.1              0.139  30  0.136  30  0.219   1  0.143   0.139 N  0.570      SignalP-noTM
ALM52342.1              0.811  24  0.790  24  0.898  17  0.799   0.794 Y  0.570      SignalP-noTM
ALM52343.1              0.223  49  0.128  49  0.109  45  0.056   0.101 N  0.510      SignalP-TM
ALM52344.1              0.115  31  0.139  11  0.219   4  0.195   0.165 N  0.570      SignalP-noTM
ALM52345.1              0.137  54  0.113  21  0.172  12  0.119   0.116 N  0.570      SignalP-noTM
ALM52346.1              0.122  68  0.113  14  0.208  55  0.128   0.118 N  0.510      SignalP-TM
ALM52347.1              0.135  59  0.117  26  0.150  13  0.124   0.120 N  0.570      SignalP-noTM
ALM52348.1              0.125  50  0.117  50  0.195  46  0.102   0.110 N  0.570      SignalP-noTM
ALM52349.1              0.177  33  0.132  46  0.172   4  0.100   0.117 N  0.570      SignalP-noTM
ALM52350.1              0.129  14  0.116  14  0.224  48  0.104   0.111 N  0.570      SignalP-noTM
ALM52351.1              0.115  13  0.102  69  0.211  12  0.091   0.097 N  0.570      SignalP-noTM
ALM52352.1              0.127  24  0.191  11  0.427   4  0.385   0.263 N  0.510      SignalP-TM
ALM52353.1              0.209  31  0.144  31  0.151   5  0.101   0.128 N  0.510      SignalP-TM
ALM52354.1              0.720  25  0.647  25  0.875   4  0.667   0.656 Y  0.570      SignalP-noTM
ALM52355.1              0.105  51  0.115  11  0.156   7  0.135   0.122 N  0.510      SignalP-TM
ALM52356.1              0.110  50  0.113  50  0.135  48  0.112   0.113 N  0.570      SignalP-noTM
ALM52357.1              0.193  39  0.148  39  0.133  37  0.104   0.128 N  0.570      SignalP-noTM
ALM52358.1              0.146  48  0.179  22  0.477  21  0.277   0.225 N  0.570      SignalP-noTM
ALM52359.1              0.217  54  0.134  54  0.153  33  0.096   0.116 N  0.570      SignalP-noTM
ALM52360.1              0.126  42  0.153  42  0.563  40  0.123   0.139 N  0.570      SignalP-noTM
ALM52361.1              0.106  47  0.106  47  0.140  35  0.099   0.103 N  0.570      SignalP-noTM
ALM52362.1              0.189  58  0.143  58  0.173  43  0.124   0.134 N  0.570      SignalP-noTM
ALM52363.1              0.112  33  0.118  56  0.155   8  0.116   0.117 N  0.570      SignalP-noTM
ALM52364.1              0.110  27  0.156  11  0.283   1  0.243   0.197 N  0.570      SignalP-noTM
ALM52365.1              0.160  22  0.162  22  0.249  21  0.152   0.158 N  0.510      SignalP-TM
ALM52366.1              0.156  49  0.146  20  0.260  18  0.193   0.163 N  0.510      SignalP-TM
ALM52367.1              0.110  19  0.102  68  0.114  62  0.087   0.095 N  0.570      SignalP-noTM
ALM52368.1              0.116  28  0.223  19  0.612  18  0.460   0.334 N  0.570      SignalP-noTM
ALM52369.1              0.636  24  0.689  24  0.849  20  0.701   0.695 Y  0.570      SignalP-noTM
ALM52370.1              0.171  49  0.149  49  0.220  45  0.124   0.137 N  0.570      SignalP-noTM
ALM52371.1              0.130  26  0.137  26  0.189  23  0.132   0.135 N  0.570      SignalP-noTM
ALM52372.1              0.102  15  0.106  42  0.138  39  0.095   0.102 N  0.510      SignalP-TM
ALM52373.1              0.137  17  0.161  17  0.312   8  0.167   0.164 N  0.570      SignalP-noTM
ALM52374.1              0.112  19  0.121  11  0.222   1  0.135   0.127 N  0.570      SignalP-noTM
ALM52375.1              0.168  31  0.149  21  0.185  10  0.136   0.143 N  0.570      SignalP-noTM
ALM52376.1              0.129  67  0.107  28  0.118  18  0.088   0.098 N  0.570      SignalP-noTM
ALM52377.1              0.118  14  0.105  31  0.120  30  0.089   0.099 N  0.510      SignalP-TM
ALM52378.1              0.125  30  0.217  11  0.608  13  0.471   0.336 N  0.570      SignalP-noTM
ALM52379.1              0.170  34  0.169  34  0.286  32  0.127   0.153 N  0.510      SignalP-TM
ALM52380.1              0.109  56  0.127  49  0.201  47  0.124   0.126 N  0.570      SignalP-noTM
ALM52381.1              0.120  34  0.107  11  0.152   3  0.113   0.110 N  0.570      SignalP-noTM
ALM52382.1              0.134  57  0.103  29  0.135  22  0.072   0.091 N  0.510      SignalP-TM
ALM52383.1              0.184  31  0.169  25  0.303   8  0.203   0.182 N  0.510      SignalP-TM
ALM52384.1              0.158  28  0.118  28  0.118  50  0.083   0.102 N  0.570      SignalP-noTM
ALM52385.1              0.100  18  0.109  11  0.142   1  0.116   0.112 N  0.570      SignalP-noTM
ALM52386.1              0.239  27  0.138  27  0.118  46  0.076   0.109 N  0.570      SignalP-noTM
ALM52387.1              0.109  18  0.099  69  0.108  34  0.084   0.092 N  0.570      SignalP-noTM
ALM52388.1              0.206  23  0.267  23  0.495   1  0.367   0.314 N  0.570      SignalP-noTM
ALM52389.1              0.126  55  0.102  55  0.103  60  0.082   0.093 N  0.570      SignalP-noTM
ALM52390.1              0.131  21  0.126  21  0.214   2  0.129   0.127 N  0.570      SignalP-noTM
ALM52391.1              0.260  53  0.166  53  0.177   5  0.094   0.139 N  0.510      SignalP-TM
ALM52392.1              0.119  10  0.110  11  0.171   3  0.122   0.116 N  0.570      SignalP-noTM
ALM52393.1              0.119  52  0.125  11  0.248   3  0.159   0.141 N  0.570      SignalP-noTM
ALM52394.1              0.210  19  0.303  19  0.531   1  0.453   0.359 N  0.510      SignalP-TM
ALM52395.1              0.228  22  0.201  22  0.335   2  0.195   0.199 N  0.510      SignalP-TM
ALM52396.1              0.272  24  0.391  24  0.813  16  0.590   0.484 N  0.570      SignalP-noTM
ALM52397.1              0.134  54  0.195  54  0.401  48  0.181   0.188 N  0.570      SignalP-noTM
ALM52398.1              0.780  26  0.791  26  0.916  11  0.835   0.812 Y  0.570      SignalP-noTM
ALM52399.1              0.213  54  0.238  54  0.427  45  0.163   0.210 N  0.510      SignalP-TM
ALM52400.1              0.307  24  0.189  24  0.226  23  0.103   0.149 N  0.570      SignalP-noTM
ALM52401.1              0.141  51  0.127  51  0.163  47  0.094   0.112 N  0.570      SignalP-noTM
ALM52402.1              0.135  60  0.115  60  0.145  57  0.072   0.099 N  0.510      SignalP-TM
ALM52403.1              0.177  26  0.102  11  0.166   1  0.099   0.101 N  0.510      SignalP-TM
ALM52404.1              0.122  39  0.109  39  0.122  11  0.095   0.104 N  0.510      SignalP-TM
ALM52405.1              0.538  24  0.706  24  0.963   9  0.935   0.814 Y  0.570      SignalP-noTM
ALM52406.1              0.105   3  0.112  11  0.215   2  0.127   0.119 N  0.570      SignalP-noTM
ALM52407.1              0.104  68  0.135  11  0.283   1  0.164   0.149 N  0.570      SignalP-noTM
ALM52408.1              0.112  44  0.119  44  0.186  39  0.105   0.113 N  0.570      SignalP-noTM
ALM52409.1              0.122  37  0.118  11  0.213   1  0.127   0.122 N  0.570      SignalP-noTM
ALM52410.1              0.170  36  0.132  36  0.149  11  0.109   0.121 N  0.570      SignalP-noTM
ALM52411.1              0.128  53  0.105  16  0.168   5  0.107   0.106 N  0.570      SignalP-noTM
ALM52412.1              0.126  43  0.119  43  0.152  40  0.094   0.107 N  0.570      SignalP-noTM
ALM52413.1              0.744  24  0.803  24  0.958   7  0.900   0.849 Y  0.570      SignalP-noTM
ALM52414.1              0.295  48  0.168  48  0.112  35  0.090   0.131 N  0.570      SignalP-noTM
ALM52415.1              0.111  18  0.104  25  0.130  12  0.088   0.098 N  0.510      SignalP-TM
ALM52416.1              0.106  50  0.138  11  0.245   4  0.191   0.163 N  0.570      SignalP-noTM
ALM52417.1              0.427  25  0.635  25  0.990  21  0.925   0.771 Y  0.570      SignalP-noTM
ALM52418.1              0.351  24  0.556  24  0.960  13  0.892   0.714 Y  0.570      SignalP-noTM
ALM52419.1              0.260  31  0.245  31  0.649   1  0.363   0.301 N  0.570      SignalP-noTM
ALM52420.1              0.730  22  0.697  22  0.815  18  0.614   0.666 Y  0.510      SignalP-TM
ALM52421.1              0.231  24  0.193  24  0.313   3  0.210   0.199 N  0.510      SignalP-TM
ALM52422.1              0.137  38  0.172  38  0.386  36  0.199   0.185 N  0.570      SignalP-noTM
ALM52423.1              0.110  45  0.117  24  0.153   5  0.125   0.121 N  0.570      SignalP-noTM
ALM52424.1              0.110  31  0.108  11  0.150   7  0.121   0.114 N  0.570      SignalP-noTM
ALM52425.1              0.109  24  0.118  24  0.164   4  0.127   0.122 N  0.570      SignalP-noTM
ALM52426.1              0.108  36  0.108  59  0.128  51  0.085   0.097 N  0.570      SignalP-noTM
ALM52427.1              0.125  47  0.118  11  0.190   3  0.140   0.128 N  0.570      SignalP-noTM
ALM52428.1              0.133  31  0.131  31  0.167   1  0.129   0.130 N  0.570      SignalP-noTM
ALM52429.1              0.159   6  0.219  33  0.504  27  0.309   0.261 N  0.570      SignalP-noTM
ALM52430.1              0.159  56  0.116  56  0.120  12  0.086   0.102 N  0.570      SignalP-noTM
ALM52431.1              0.190  22  0.121  22  0.141   1  0.078   0.101 N  0.570      SignalP-noTM
ALM52432.1              0.117  21  0.109  21  0.124  19  0.098   0.104 N  0.570      SignalP-noTM
ALM52433.1              0.101  70  0.101  21  0.116  15  0.088   0.095 N  0.570      SignalP-noTM
ALM52434.1              0.141  47  0.109  47  0.118  58  0.083   0.097 N  0.570      SignalP-noTM
ALM52435.1              0.121  30  0.117  30  0.141  23  0.088   0.103 N  0.570      SignalP-noTM
ALM52436.1              0.102  42  0.099  58  0.108  49  0.092   0.096 N  0.570      SignalP-noTM
ALM52437.1              0.458  26  0.354  26  0.396  23  0.228   0.295 N  0.570      SignalP-noTM
ALM52438.1              0.660  30  0.619  30  0.765  26  0.497   0.562 N  0.570      SignalP-noTM
ALM52439.1              0.250  26  0.364  26  0.649   7  0.546   0.450 N  0.570      SignalP-noTM
ALM52440.1              0.131  25  0.129  25  0.196  11  0.143   0.134 N  0.510      SignalP-TM
ALM52441.1              0.124  31  0.096  70  0.122  62  0.062   0.083 N  0.510      SignalP-TM
ALM52442.1              0.199  33  0.125  66  0.138  61  0.070   0.105 N  0.510      SignalP-TM
ALM52443.1              0.644  25  0.629  25  0.845   4  0.704   0.664 Y  0.570      SignalP-noTM
ALM52444.1              0.180  27  0.139  27  0.241   1  0.135   0.137 N  0.570      SignalP-noTM
ALM52445.1              0.140  23  0.135  23  0.179  10  0.135   0.135 N  0.570      SignalP-noTM
ALM52446.1              0.106   6  0.118  11  0.182   2  0.141   0.129 N  0.570      SignalP-noTM
ALM52447.1              0.124  51  0.158  51  0.311  49  0.134   0.147 N  0.570      SignalP-noTM
ALM52448.1              0.133  41  0.128  41  0.181  22  0.126   0.127 N  0.510      SignalP-TM
ALM52449.1              0.130  34  0.223  11  0.580   4  0.520   0.333 N  0.510      SignalP-TM
ALM52450.1              0.118  50  0.105  51  0.129  48  0.085   0.096 N  0.570      SignalP-noTM
ALM52451.1              0.185  23  0.211  23  0.375  20  0.234   0.222 N  0.570      SignalP-noTM
ALM52452.1              0.145  23  0.146  20  0.315   1  0.172   0.158 N  0.570      SignalP-noTM
ALM52453.1              0.126  43  0.119  43  0.188   5  0.112   0.115 N  0.570      SignalP-noTM
ALM52454.1              0.126  36  0.118  48  0.172  38  0.103   0.111 N  0.570      SignalP-noTM
ALM52455.1              0.157  49  0.151  49  0.195   1  0.140   0.146 N  0.570      SignalP-noTM
ALM52456.1              0.107  60  0.126  12  0.219   2  0.144   0.134 N  0.570      SignalP-noTM
ALM52457.1              0.118  22  0.122  22  0.182   1  0.129   0.125 N  0.570      SignalP-noTM
ALM52458.1              0.127  40  0.128  17  0.266  11  0.138   0.133 N  0.570      SignalP-noTM
ALM52459.1              0.162  41  0.136  41  0.142   2  0.098   0.118 N  0.570      SignalP-noTM
ALM52460.1              0.806  20  0.780  20  0.929  17  0.766   0.773 Y  0.570      SignalP-noTM
ALM52461.1              0.118  17  0.112  27  0.167  16  0.094   0.106 N  0.510      SignalP-TM
ALM52462.1              0.364  33  0.382  33  0.665  23  0.422   0.396 N  0.510      SignalP-TM
ALM52463.1              0.180  23  0.115  36  0.167  33  0.102   0.110 N  0.510      SignalP-TM
ALM52464.1              0.259  43  0.266  43  0.477  40  0.187   0.229 N  0.570      SignalP-noTM
ALM52465.1              0.129  23  0.217  11  0.587   1  0.459   0.331 N  0.570      SignalP-noTM
ALM52466.1              0.136  21  0.137  21  0.161   8  0.129   0.133 N  0.570      SignalP-noTM
ALM52467.1              0.144  42  0.123  11  0.210   2  0.160   0.141 N  0.570      SignalP-noTM
ALM52468.1              0.138  58  0.164  20  0.357   9  0.263   0.201 N  0.510      SignalP-TM
ALM52469.1              0.106  25  0.103  11  0.119   4  0.106   0.105 N  0.570      SignalP-noTM
ALM52470.1              0.185  37  0.262  30  0.582  24  0.327   0.286 N  0.510      SignalP-TM
ALM52471.1              0.390  19  0.503  19  0.871  11  0.654   0.574 Y  0.570      SignalP-noTM
ALM52472.1              0.106  35  0.123  11  0.209   2  0.149   0.135 N  0.570      SignalP-noTM
ALM52473.1              0.369  21  0.488  21  0.759   1  0.647   0.563 N  0.570      SignalP-noTM
ALM52474.1              0.109  23  0.120  23  0.201  40  0.117   0.119 N  0.570      SignalP-noTM
ALM52475.1              0.132  51  0.108  28  0.128  20  0.098   0.103 N  0.570      SignalP-noTM
ALM52476.1              0.107  40  0.108  40  0.143   9  0.104   0.106 N  0.570      SignalP-noTM
ALM52477.1              0.119  20  0.115  34  0.133  21  0.110   0.112 N  0.570      SignalP-noTM
ALM52478.1              0.179  26  0.153  26  0.234  25  0.110   0.133 N  0.570      SignalP-noTM
ALM52479.1              0.110  22  0.113  11  0.176   2  0.124   0.119 N  0.570      SignalP-noTM
ALM52480.1              0.141  28  0.138  28  0.221  27  0.097   0.119 N  0.570      SignalP-noTM
ALM52481.1              0.113  32  0.113  68  0.141  53  0.103   0.108 N  0.570      SignalP-noTM
ALM52482.1              0.112  46  0.135  11  0.256   1  0.175   0.154 N  0.570      SignalP-noTM
ALM52483.1              0.123  25  0.120  22  0.159  18  0.114   0.117 N  0.570      SignalP-noTM
ALM52484.1              0.117  46  0.116  36  0.180  12  0.114   0.115 N  0.510      SignalP-TM
ALM52485.1              0.124  50  0.117  11  0.196   1  0.131   0.123 N  0.570      SignalP-noTM
ALM52486.1              0.130  48  0.117  17  0.251  11  0.130   0.123 N  0.570      SignalP-noTM
ALM52487.1              0.115  25  0.109  25  0.147  49  0.095   0.103 N  0.570      SignalP-noTM
ALM52488.1              0.114  56  0.112  12  0.195   3  0.129   0.120 N  0.570      SignalP-noTM
ALM52489.1              0.134  41  0.139  41  0.213   1  0.152   0.145 N  0.570      SignalP-noTM
ALM52490.1              0.116  35  0.131  30  0.240  29  0.138   0.134 N  0.570      SignalP-noTM
ALM52491.1              0.115  17  0.109  47  0.145  39  0.093   0.101 N  0.570      SignalP-noTM
ALM52492.1              0.123  22  0.112  11  0.171   6  0.129   0.118 N  0.510      SignalP-TM
ALM52493.1              0.158  37  0.119  37  0.117   1  0.082   0.102 N  0.570      SignalP-noTM
ALM52494.1              0.134  20  0.132  20  0.228  11  0.136   0.134 N  0.570      SignalP-noTM
ALM52495.1              0.118  31  0.117  31  0.131  27  0.091   0.105 N  0.570      SignalP-noTM
ALM52496.1              0.114  56  0.102  23  0.114  13  0.091   0.097 N  0.570      SignalP-noTM
ALM52497.1              0.138  28  0.109  28  0.111  26  0.080   0.095 N  0.570      SignalP-noTM
ALM52498.1              0.135  41  0.127  12  0.198   7  0.167   0.142 N  0.510      SignalP-TM
ALM52499.1              0.102   9  0.130  37  0.236  27  0.135   0.133 N  0.570      SignalP-noTM
ALM52500.1              0.114  34  0.127  27  0.235  25  0.121   0.124 N  0.510      SignalP-TM
ALM52501.1              0.123  59  0.115  59  0.146  12  0.103   0.110 N  0.570      SignalP-noTM
ALM52502.1              0.122  25  0.127  12  0.182   9  0.163   0.144 N  0.570      SignalP-noTM
ALM52503.1              0.421  27  0.592  27  0.960  17  0.884   0.730 Y  0.570      SignalP-noTM
ALM52504.1              0.168  61  0.127  52  0.169  35  0.108   0.118 N  0.570      SignalP-noTM
ALM52505.1              0.117  49  0.120  30  0.184   1  0.141   0.128 N  0.510      SignalP-TM
ALM52506.1              0.440  30  0.334  30  0.345  25  0.203   0.285 N  0.510      SignalP-TM
ALM52507.1              0.807  22  0.806  22  0.888  21  0.773   0.791 Y  0.570      SignalP-noTM
ALM52508.1              0.389  33  0.550  33  0.980  17  0.861   0.697 Y  0.570      SignalP-noTM
ALM52509.1              0.122  37  0.122  12  0.162   8  0.123   0.123 N  0.570      SignalP-noTM
ALM52510.1              0.103  39  0.111  15  0.143   7  0.123   0.117 N  0.570      SignalP-noTM
ALM52511.1              0.105  41  0.109  42  0.136   6  0.110   0.109 N  0.570      SignalP-noTM
ALM52512.1              0.124  32  0.100  65  0.109  53  0.088   0.095 N  0.570      SignalP-noTM
ALM52513.1              0.122  35  0.120  11  0.193  34  0.146   0.130 N  0.510      SignalP-TM
ALM52514.1              0.127  23  0.109  23  0.129  45  0.080   0.096 N  0.570      SignalP-noTM
ALM52515.1              0.149  26  0.147  26  0.255   2  0.170   0.155 N  0.510      SignalP-TM
ALM52516.1              0.131  28  0.112  28  0.140  26  0.089   0.101 N  0.570      SignalP-noTM
ALM52517.1              0.784  33  0.800  33  0.994  14  0.909   0.851 Y  0.570      SignalP-noTM
ALM52518.1              0.524  29  0.246  29  0.211  13  0.138   0.206 N  0.510      SignalP-TM
ALM52519.1              0.432  19  0.167  19  0.156   1  0.083   0.127 N  0.570      SignalP-noTM
ALM52520.1              0.234  21  0.153  11  0.307   2  0.207   0.173 N  0.510      SignalP-TM
ALM52521.1              0.140  22  0.243  22  0.671   1  0.419   0.326 N  0.570      SignalP-noTM
ALM52522.1              0.106  24  0.110  16  0.143   4  0.117   0.113 N  0.570      SignalP-noTM
ALM52523.1              0.174  28  0.268  23  0.561  12  0.403   0.318 N  0.510      SignalP-TM
ALM52524.1              0.162  18  0.210  18  0.332  14  0.264   0.230 N  0.510      SignalP-TM
ALM52525.1              0.409  44  0.492  44  0.720  40  0.378   0.450 N  0.510      SignalP-TM
ALM52526.1              0.298  17  0.347  17  0.553  13  0.380   0.363 N  0.570      SignalP-noTM
ALM52527.1              0.157  25  0.150  25  0.248  21  0.162   0.156 N  0.570      SignalP-noTM
ALM52528.1              0.144  41  0.105  41  0.104  69  0.076   0.091 N  0.570      SignalP-noTM
ALM52529.1              0.138   8  0.121  11  0.217   1  0.141   0.131 N  0.570      SignalP-noTM
ALM52530.1              0.190  42  0.132  36  0.205   2  0.106   0.120 N  0.570      SignalP-noTM
ALM52531.1              0.105  23  0.116  29  0.154  21  0.114   0.115 N  0.570      SignalP-noTM
ALM52532.1              0.116  53  0.104  66  0.124   4  0.086   0.096 N  0.570      SignalP-noTM
ALM52533.1              0.123  20  0.110  12  0.172   1  0.121   0.115 N  0.570      SignalP-noTM
ALM52534.1              0.148  49  0.156  49  0.282  45  0.102   0.130 N  0.570      SignalP-noTM
ALM52535.1              0.165  17  0.215  11  0.659   1  0.439   0.320 N  0.570      SignalP-noTM
ALM52536.1              0.147  38  0.099  38  0.095  69  0.074   0.087 N  0.570      SignalP-noTM
ALM52537.1              0.217  43  0.106  43  0.116  17  0.062   0.090 N  0.510      SignalP-TM
ALM52538.1              0.247  24  0.253  24  0.367  18  0.240   0.247 N  0.570      SignalP-noTM
ALM52539.1              0.153  21  0.146  11  0.275   2  0.210   0.176 N  0.570      SignalP-noTM
ALM52540.1              0.135  29  0.162  11  0.332   2  0.266   0.200 N  0.510      SignalP-TM
ALM52541.1              0.111  29  0.129  11  0.211   1  0.166   0.146 N  0.570      SignalP-noTM
ALM52542.1              0.116  58  0.113  58  0.138  24  0.103   0.108 N  0.570      SignalP-noTM
ALM52543.1              0.132  50  0.128  50  0.246  48  0.094   0.112 N  0.570      SignalP-noTM
ALM52544.1              0.110  51  0.106  24  0.131  16  0.098   0.102 N  0.570      SignalP-noTM
ALM52545.1              0.101  21  0.100  67  0.158   3  0.087   0.094 N  0.570      SignalP-noTM
ALM52546.1              0.116  65  0.107  31  0.131   9  0.109   0.108 N  0.570      SignalP-noTM
ALM52547.1              0.165  46  0.195  34  0.439  25  0.276   0.225 N  0.510      SignalP-TM
ALM52548.1              0.113  34  0.131  34  0.258  31  0.124   0.128 N  0.570      SignalP-noTM
ALM52549.1              0.260  42  0.161  42  0.135  56  0.084   0.125 N  0.570      SignalP-noTM
ALM52550.1              0.153  60  0.226  22  0.479   1  0.367   0.292 N  0.570      SignalP-noTM
ALM52551.1              0.105  30  0.116  59  0.145  53  0.106   0.111 N  0.570      SignalP-noTM
ALM52552.1              0.115  31  0.119  23  0.161   8  0.128   0.123 N  0.570      SignalP-noTM
ALM52553.1              0.108  24  0.102  69  0.114   1  0.089   0.096 N  0.570      SignalP-noTM
ALM52554.1              0.195  24  0.154  24  0.183  20  0.128   0.142 N  0.570      SignalP-noTM
ALM52555.1              0.183  25  0.149  25  0.277   1  0.133   0.141 N  0.570      SignalP-noTM
ALM52556.1              0.116  64  0.104  36  0.130  30  0.088   0.096 N  0.570      SignalP-noTM
ALM52557.1              0.109  61  0.115  34  0.149  28  0.100   0.108 N  0.570      SignalP-noTM
ALM52558.1              0.108  46  0.101  70  0.110  69  0.090   0.096 N  0.570      SignalP-noTM
ALM52559.1              0.155  22  0.116  22  0.130  36  0.079   0.098 N  0.570      SignalP-noTM
ALM52560.1              0.167  39  0.121  39  0.125  38  0.095   0.109 N  0.570      SignalP-noTM
ALM52561.1              0.207  42  0.158  42  0.158  40  0.118   0.139 N  0.570      SignalP-noTM
ALM52562.1              0.107  49  0.154  11  0.372   3  0.235   0.192 N  0.570      SignalP-noTM
ALM52563.1              0.139  25  0.214  25  0.550  21  0.308   0.249 N  0.510      SignalP-TM
ALM52564.1              0.420  24  0.615  24  0.934   3  0.909   0.753 Y  0.570      SignalP-noTM
ALM52565.1              0.268  31  0.322  31  0.485  28  0.319   0.321 N  0.510      SignalP-TM
ALM52566.1              0.139  22  0.117  22  0.167  20  0.090   0.104 N  0.570      SignalP-noTM
ALM52567.1              0.149  29  0.212  20  0.460  17  0.314   0.250 N  0.510      SignalP-TM
ALM52568.1              0.364  30  0.552  30  0.943  21  0.839   0.687 Y  0.570      SignalP-noTM
ALM52569.1              0.138  48  0.146  11  0.258   5  0.223   0.175 N  0.510      SignalP-TM
ALM52570.1              0.106  47  0.114  52  0.170  44  0.085   0.101 N  0.570      SignalP-noTM
ALM52571.1              0.146  26  0.121  26  0.129   1  0.102   0.112 N  0.570      SignalP-noTM
ALM52572.1              0.216  42  0.163  42  0.241   3  0.139   0.152 N  0.570      SignalP-noTM
ALM52573.1              0.110  25  0.172  11  0.357   1  0.289   0.227 N  0.570      SignalP-noTM
ALM52574.1              0.196  65  0.141  29  0.214  27  0.110   0.126 N  0.570      SignalP-noTM
ALM52575.1              0.108  58  0.105  58  0.123  36  0.095   0.100 N  0.570      SignalP-noTM
ALM52576.1              0.589  29  0.708  29  0.962  15  0.887   0.792 Y  0.570      SignalP-noTM
ALM52577.1              0.170  29  0.167  22  0.262  18  0.167   0.167 N  0.570      SignalP-noTM
ALM52578.1              0.111  61  0.120  11  0.181   1  0.139   0.129 N  0.570      SignalP-noTM
ALM52579.1              0.150  30  0.176  30  0.347  27  0.188   0.182 N  0.570      SignalP-noTM
ALM52580.1              0.128  43  0.108  29  0.215   2  0.111   0.109 N  0.570      SignalP-noTM
ALM52581.1              0.169  44  0.166  11  0.365   2  0.284   0.210 N  0.510      SignalP-TM
ALM52582.1              0.124  24  0.129  11  0.225   6  0.176   0.147 N  0.510      SignalP-TM
ALM52583.1              0.104  27  0.107  39  0.145  37  0.095   0.102 N  0.570      SignalP-noTM
ALM52584.1              0.705  29  0.811  29  0.969  21  0.900   0.853 Y  0.570      SignalP-noTM
ALM52585.1              0.115  18  0.104  11  0.153   1  0.102   0.103 N  0.570      SignalP-noTM
ALM52586.1              0.120  58  0.100  11  0.143   1  0.092   0.097 N  0.510      SignalP-TM
ALM52587.1              0.115  24  0.115  11  0.183   4  0.142   0.128 N  0.570      SignalP-noTM
ALM52588.1              0.463  26  0.524  26  0.777  18  0.583   0.552 N  0.570      SignalP-noTM
ALM52589.1              0.112  28  0.164  11  0.325   4  0.278   0.206 N  0.510      SignalP-TM
ALM52590.1              0.138  62  0.133  18  0.201   8  0.170   0.150 N  0.570      SignalP-noTM
ALM52591.1              0.207  23  0.311  23  0.706   5  0.547   0.398 N  0.510      SignalP-TM
ALM52592.1              0.144  37  0.159  37  0.276  36  0.140   0.150 N  0.570      SignalP-noTM
ALM52593.1              0.244  37  0.165  37  0.199  20  0.138   0.152 N  0.570      SignalP-noTM
ALM52594.1              0.123  29  0.113  29  0.154  27  0.092   0.103 N  0.570      SignalP-noTM
ALM52595.1              0.113  19  0.104  11  0.138   1  0.110   0.107 N  0.570      SignalP-noTM
ALM52596.1              0.225  21  0.135  21  0.128   1  0.088   0.113 N  0.570      SignalP-noTM
ALM52597.1              0.111  40  0.132  11  0.229   5  0.179   0.154 N  0.570      SignalP-noTM
ALM52598.1              0.112  44  0.117  14  0.155   4  0.138   0.127 N  0.570      SignalP-noTM
ALM52599.1              0.114  27  0.130  11  0.210   1  0.167   0.147 N  0.570      SignalP-noTM
ALM52600.1              0.571  24  0.244  24  0.194   3  0.122   0.199 N  0.510      SignalP-TM
ALM52601.1              0.107  48  0.107  19  0.144  13  0.098   0.104 N  0.510      SignalP-TM
ALM52602.1              0.779  29  0.790  29  0.964  14  0.873   0.829 Y  0.570      SignalP-noTM
ALM52603.1              0.102  48  0.112  20  0.149  13  0.115   0.113 N  0.570      SignalP-noTM
ALM52604.1              0.112  31  0.134  18  0.221  10  0.173   0.152 N  0.570      SignalP-noTM
ALM52605.1              0.271  62  0.160  62  0.179  28  0.103   0.133 N  0.570      SignalP-noTM
ALM52606.1              0.234  40  0.155  40  0.168  38  0.099   0.129 N  0.570      SignalP-noTM
ALM52607.1              0.127  16  0.106  53  0.127  47  0.090   0.098 N  0.570      SignalP-noTM
ALM52608.1              0.546  27  0.663  27  0.974  10  0.877   0.764 Y  0.570      SignalP-noTM
ALM52609.1              0.295  26  0.331  26  0.520  23  0.326   0.329 N  0.510      SignalP-TM
ALM52610.1              0.149  54  0.121  66  0.166  32  0.118   0.120 N  0.510      SignalP-TM
ALM52611.1              0.129  64  0.106  64  0.108  41  0.090   0.098 N  0.570      SignalP-noTM
ALM52612.1              0.106   6  0.099  33  0.107  32  0.077   0.089 N  0.570      SignalP-noTM
ALM52613.1              0.248  22  0.181  22  0.288  21  0.119   0.152 N  0.570      SignalP-noTM
ALM52614.1              0.135  39  0.128  24  0.188  22  0.150   0.138 N  0.570      SignalP-noTM
ALM52615.1              0.204  42  0.132  42  0.232   2  0.087   0.116 N  0.510      SignalP-TM
ALM52616.1              0.187  57  0.131  57  0.163  28  0.097   0.119 N  0.510      SignalP-TM
ALM52617.1              0.352  35  0.175  35  0.131  33  0.080   0.131 N  0.570      SignalP-noTM
ALM52618.1              0.143  29  0.231  18  0.584  11  0.456   0.337 N  0.570      SignalP-noTM
ALM52619.1              0.183  22  0.221  22  0.574   2  0.312   0.264 N  0.570      SignalP-noTM
ALM52620.1              0.114  39  0.134  11  0.198   1  0.175   0.153 N  0.570      SignalP-noTM
ALM52621.1              0.128  23  0.125  11  0.270   2  0.145   0.134 N  0.570      SignalP-noTM
ALM52622.1              0.117  26  0.133  15  0.260   6  0.175   0.153 N  0.570      SignalP-noTM
ALM52623.1              0.800  34  0.780  34  0.975  20  0.845   0.811 Y  0.570      SignalP-noTM
ALM52624.1              0.471  21  0.665  21  0.973   8  0.947   0.797 Y  0.570      SignalP-noTM
ALM52625.1              0.114  66  0.149  13  0.322   6  0.227   0.177 N  0.510      SignalP-TM
ALM52626.1              0.115  42  0.119  42  0.210  39  0.106   0.114 N  0.510      SignalP-TM
ALM52627.1              0.131  21  0.105  11  0.136  44  0.118   0.110 N  0.510      SignalP-TM
ALM52628.1              0.108  10  0.098  65  0.109  25  0.084   0.091 N  0.570      SignalP-noTM
ALM52629.1              0.110  40  0.108  40  0.151  16  0.103   0.106 N  0.570      SignalP-noTM
ALM52630.1              0.116  21  0.104  21  0.136  20  0.084   0.095 N  0.570      SignalP-noTM
ALM52631.1              0.265  24  0.278  24  0.416  20  0.275   0.277 N  0.570      SignalP-noTM
ALM52632.1              0.117  32  0.114  15  0.155   4  0.132   0.123 N  0.570      SignalP-noTM
ALM52633.1              0.136  35  0.131  24  0.210  14  0.153   0.141 N  0.570      SignalP-noTM
ALM52634.1              0.145  63  0.114  63  0.115  38  0.091   0.103 N  0.570      SignalP-noTM
ALM52635.1              0.132  28  0.125  12  0.188   3  0.161   0.142 N  0.570      SignalP-noTM
ALM52636.1              0.113  39  0.118  39  0.176  37  0.082   0.101 N  0.570      SignalP-noTM
ALM52637.1              0.116  68  0.150  19  0.249  13  0.203   0.175 N  0.570      SignalP-noTM
ALM52638.1              0.119  32  0.129  43  0.333  53  0.116   0.123 N  0.570      SignalP-noTM
ALM52639.1              0.333  25  0.218  25  0.238  24  0.129   0.176 N  0.570      SignalP-noTM
ALM52640.1              0.363  21  0.335  21  0.457  15  0.320   0.329 N  0.510      SignalP-TM
ALM52641.1              0.113  26  0.099  69  0.118  25  0.084   0.092 N  0.570      SignalP-noTM
ALM52642.1              0.251  29  0.230  29  0.368   1  0.219   0.226 N  0.510      SignalP-TM
ALM52643.1              0.441  17  0.523  17  0.763   1  0.636   0.576 Y  0.570      SignalP-noTM
ALM52644.1              0.156  43  0.135  43  0.160  15  0.106   0.121 N  0.570      SignalP-noTM
ALM52645.1              0.141  42  0.118  42  0.131   2  0.086   0.103 N  0.570      SignalP-noTM
ALM52646.1              0.104  33  0.107  55  0.134  10  0.097   0.102 N  0.570      SignalP-noTM
ALM52647.1              0.126  36  0.122  51  0.184  48  0.102   0.112 N  0.570      SignalP-noTM
ALM52648.1              0.139  35  0.112  35  0.121   5  0.092   0.103 N  0.570      SignalP-noTM
ALM52649.1              0.135  34  0.126  15  0.202   9  0.142   0.133 N  0.570      SignalP-noTM
ALM52650.1              0.123  29  0.137  29  0.241  18  0.146   0.141 N  0.570      SignalP-noTM
ALM52651.1              0.105  18  0.103  49  0.123  42  0.077   0.091 N  0.570      SignalP-noTM
ALM52652.1              0.139   8  0.164  11  0.358   1  0.260   0.209 N  0.570      SignalP-noTM
ALM52653.1              0.344  32  0.274  32  0.505   9  0.320   0.291 N  0.510      SignalP-TM
ALM52654.1              0.108  53  0.094  70  0.121   1  0.080   0.087 N  0.570      SignalP-noTM
ALM52655.1              0.114  50  0.105  50  0.117  28  0.089   0.097 N  0.570      SignalP-noTM
ALM52656.1              0.115  53  0.119  11  0.166   1  0.143   0.127 N  0.510      SignalP-TM
ALM52657.1              0.101  54  0.099  64  0.104  26  0.079   0.090 N  0.570      SignalP-noTM
ALM52658.1              0.234  21  0.257  21  0.634   1  0.370   0.310 N  0.570      SignalP-noTM
ALM52659.1              0.188  18  0.185  18  0.399   1  0.210   0.197 N  0.570      SignalP-noTM
ALM52660.1              0.194  51  0.170  51  0.199  48  0.101   0.137 N  0.570      SignalP-noTM
ALM52661.1              0.122  44  0.139  11  0.261   1  0.190   0.158 N  0.510      SignalP-TM
ALM52662.1              0.110  36  0.109  36  0.134  31  0.098   0.104 N  0.570      SignalP-noTM
ALM52663.1              0.247  41  0.171  41  0.155  38  0.102   0.138 N  0.570      SignalP-noTM
ALM52664.1              0.213  22  0.326  22  0.686  19  0.556   0.434 N  0.570      SignalP-noTM
ALM52665.1              0.117  27  0.137  11  0.295   1  0.178   0.152 N  0.510      SignalP-TM
ALM52666.1              0.128  50  0.113  50  0.144  43  0.103   0.108 N  0.570      SignalP-noTM
ALM52667.1              0.104  25  0.096  40  0.109  34  0.087   0.093 N  0.510      SignalP-TM
ALM52668.1              0.169  34  0.101  11  0.135   6  0.110   0.104 N  0.510      SignalP-TM
ALM52669.1              0.165  54  0.121  54  0.117   1  0.085   0.104 N  0.570      SignalP-noTM
ALM52670.1              0.104   3  0.101  69  0.108  42  0.087   0.094 N  0.570      SignalP-noTM
ALM52671.1              0.139  24  0.163  11  0.302   2  0.267   0.212 N  0.570      SignalP-noTM
ALM52672.1              0.279  23  0.393  23  0.690  18  0.463   0.426 N  0.570      SignalP-noTM
ALM52673.1              0.114  45  0.112  54  0.153  51  0.100   0.107 N  0.570      SignalP-noTM
ALM52674.1              0.137  40  0.167  40  0.259  35  0.164   0.166 N  0.510      SignalP-TM
ALM52675.1              0.151  43  0.160  18  0.387  13  0.237   0.196 N  0.570      SignalP-noTM
ALM52676.1              0.205  58  0.180  58  0.297   3  0.172   0.177 N  0.570      SignalP-noTM
ALM52677.1              0.137  29  0.120  29  0.161   2  0.119   0.119 N  0.570      SignalP-noTM
ALM52678.1              0.113  18  0.101  69  0.107  58  0.084   0.093 N  0.570      SignalP-noTM
ALM52679.1              0.103  49  0.156  11  0.305   1  0.245   0.198 N  0.570      SignalP-noTM
ALM52680.1              0.103  32  0.118  11  0.198   1  0.138   0.127 N  0.570      SignalP-noTM
ALM52681.1              0.116  46  0.100  46  0.106  57  0.082   0.091 N  0.570      SignalP-noTM
ALM52682.1              0.182  35  0.125  35  0.126  46  0.083   0.105 N  0.570      SignalP-noTM
ALM52683.1              0.224  25  0.426  25  0.928  17  0.819   0.571 Y  0.510      SignalP-TM
ALM52684.1              0.247  22  0.183  22  0.287   1  0.160   0.175 N  0.510      SignalP-TM
ALM52685.1              0.293  43  0.269  43  0.406  41  0.132   0.219 N  0.510      SignalP-TM
ALM52686.1              0.141  36  0.178  16  0.367   8  0.317   0.229 N  0.510      SignalP-TM
ALM52687.1              0.139  39  0.184  14  0.401  12  0.340   0.242 N  0.510      SignalP-TM
ALM52688.1              0.544  23  0.496  23  0.701   4  0.484   0.491 N  0.510      SignalP-TM
ALM52689.1              0.129  37  0.148  22  0.273  13  0.205   0.169 N  0.510      SignalP-TM
ALM52690.1              0.198  63  0.125  18  0.188   3  0.121   0.124 N  0.510      SignalP-TM
ALM52691.1              0.749  24  0.770  24  0.866  21  0.738   0.758 Y  0.510      SignalP-TM
ALM52692.1              0.111  35  0.135  13  0.268   1  0.166   0.146 N  0.510      SignalP-TM
ALM52693.1              0.109  16  0.105  49  0.150  40  0.076   0.091 N  0.570      SignalP-noTM
ALM52694.1              0.159  24  0.133  24  0.135   1  0.107   0.120 N  0.570      SignalP-noTM
ALM52695.1              0.226  17  0.166  17  0.216   9  0.111   0.140 N  0.570      SignalP-noTM
ALM52696.1              0.136  65  0.113  37  0.160  29  0.096   0.106 N  0.510      SignalP-TM
ALM52697.1              0.880  25  0.897  25  0.957  13  0.926   0.911 Y  0.570      SignalP-noTM
ALM52698.1              0.386  30  0.299  30  0.601  10  0.318   0.306 N  0.510      SignalP-TM
ALM52699.1              0.118  20  0.212  20  0.488   3  0.398   0.299 N  0.570      SignalP-noTM
ALM52700.1              0.111  42  0.130  12  0.214   1  0.167   0.147 N  0.570      SignalP-noTM
ALM52701.1              0.126  44  0.132  11  0.199   1  0.176   0.153 N  0.570      SignalP-noTM
ALM52702.1              0.116  40  0.114  11  0.179   1  0.126   0.120 N  0.570      SignalP-noTM
ALM52703.1              0.790  27  0.756  27  0.895  11  0.805   0.779 Y  0.570      SignalP-noTM
ALM52704.1              0.171  46  0.139  12  0.247   2  0.203   0.163 N  0.510      SignalP-TM
ALM52705.1              0.298  27  0.207  27  0.218  21  0.144   0.184 N  0.510      SignalP-TM
ALM52706.1              0.114  25  0.110  11  0.165   3  0.117   0.113 N  0.570      SignalP-noTM
ALM52707.1              0.110  45  0.111  15  0.137   9  0.117   0.114 N  0.570      SignalP-noTM
ALM52708.1              0.181  20  0.199  20  0.380  19  0.226   0.209 N  0.510      SignalP-TM
ALM52709.1              0.307  26  0.504  26  0.931  14  0.838   0.661 Y  0.570      SignalP-noTM
ALM52710.1              0.135  65  0.136  50  0.267  39  0.123   0.131 N  0.510      SignalP-TM
ALM52711.1              0.106  45  0.159  12  0.315   4  0.262   0.197 N  0.510      SignalP-TM
ALM52712.1              0.150  29  0.139  11  0.252   1  0.196   0.160 N  0.510      SignalP-TM
ALM52713.1              0.598  26  0.715  26  0.921  24  0.840   0.773 Y  0.570      SignalP-noTM
ALM52714.1              0.125  55  0.135  11  0.243   8  0.191   0.161 N  0.570      SignalP-noTM
ALM52715.1              0.741  26  0.750  26  0.922   1  0.811   0.779 Y  0.570      SignalP-noTM
ALM52716.1              0.223  33  0.133  11  0.246   1  0.176   0.149 N  0.510      SignalP-TM
ALM52717.1              0.394  25  0.209  25  0.155  29  0.096   0.167 N  0.510      SignalP-TM
ALM52718.1              0.135  18  0.148  18  0.196  12  0.160   0.154 N  0.570      SignalP-noTM
ALM52719.1              0.121  50  0.114  50  0.171  38  0.105   0.110 N  0.570      SignalP-noTM
ALM52720.1              0.169  40  0.150  40  0.246   2  0.153   0.152 N  0.570      SignalP-noTM
ALM52721.1              0.124  38  0.116  38  0.186  37  0.091   0.104 N  0.570      SignalP-noTM
ALM52722.1              0.105  31  0.103  66  0.135  28  0.089   0.096 N  0.570      SignalP-noTM
ALM52723.1              0.114   8  0.152  11  0.378   2  0.221   0.177 N  0.510      SignalP-TM
ALM52724.1              0.103  46  0.103  23  0.127  15  0.090   0.097 N  0.570      SignalP-noTM
ALM52725.1              0.122  67  0.109  67  0.118  24  0.092   0.101 N  0.570      SignalP-noTM
ALM52726.1              0.126  25  0.115  25  0.140  12  0.108   0.112 N  0.570      SignalP-noTM
ALM52727.1              0.108  28  0.123  11  0.201   1  0.148   0.134 N  0.570      SignalP-noTM
ALM52728.1              0.106  50  0.099  70  0.110  49  0.084   0.092 N  0.570      SignalP-noTM
ALM52729.1              0.113  18  0.118  11  0.173   1  0.136   0.127 N  0.570      SignalP-noTM
ALM52730.1              0.106  45  0.107  57  0.126  49  0.097   0.102 N  0.570      SignalP-noTM
ALM52731.1              0.125  49  0.118  49  0.158   8  0.116   0.117 N  0.570      SignalP-noTM
ALM52732.1              0.152  25  0.121  25  0.158  21  0.080   0.102 N  0.570      SignalP-noTM
ALM52733.1              0.133  32  0.110  32  0.121   1  0.081   0.096 N  0.570      SignalP-noTM
ALM52734.1              0.151  59  0.132  32  0.233  30  0.123   0.129 N  0.510      SignalP-TM
ALM52735.1              0.114  25  0.093  57  0.111  51  0.068   0.084 N  0.510      SignalP-TM
ALM52736.1              0.119  22  0.105  22  0.111   2  0.096   0.102 N  0.510      SignalP-TM
ALM52737.1              0.133  22  0.158  22  0.315  18  0.155   0.157 N  0.510      SignalP-TM
ALM52738.1              0.147  22  0.119  22  0.128  21  0.077   0.103 N  0.510      SignalP-TM
ALM52739.1              0.135  35  0.211  35  0.495  31  0.243   0.223 N  0.510      SignalP-TM
ALM52740.1              0.161  46  0.143  46  0.230  45  0.108   0.126 N  0.570      SignalP-noTM
ALM52741.1              0.123  52  0.121  11  0.185   4  0.150   0.134 N  0.570      SignalP-noTM
ALM52742.1              0.135  27  0.196  30  0.385  24  0.235   0.211 N  0.510      SignalP-TM
ALM52743.1              0.137  51  0.150  20  0.281  19  0.175   0.162 N  0.570      SignalP-noTM
ALM52744.1              0.107  37  0.105  69  0.120  65  0.079   0.093 N  0.570      SignalP-noTM
ALM52745.1              0.129  52  0.106  52  0.112  56  0.083   0.095 N  0.570      SignalP-noTM
ALM52746.1              0.382  22  0.218  22  0.233  21  0.127   0.175 N  0.570      SignalP-noTM
ALM52747.1              0.202  35  0.152  35  0.168  18  0.120   0.137 N  0.570      SignalP-noTM
ALM52748.1              0.105  19  0.129  19  0.186   9  0.149   0.138 N  0.570      SignalP-noTM
ALM52749.1              0.134  26  0.110  11  0.157   1  0.117   0.113 N  0.570      SignalP-noTM
ALM52750.1              0.122  35  0.166  11  0.393   1  0.260   0.210 N  0.570      SignalP-noTM
ALM52751.1              0.197  57  0.166  57  0.183  53  0.102   0.136 N  0.570      SignalP-noTM
ALM52752.1              0.121  34  0.123  29  0.247  24  0.110   0.117 N  0.570      SignalP-noTM
ALM52753.1              0.119  42  0.104  25  0.128  14  0.089   0.097 N  0.570      SignalP-noTM
ALM52754.1              0.121  34  0.117  34  0.134  30  0.104   0.111 N  0.570      SignalP-noTM
ALM52755.1              0.192  44  0.117  44  0.145   6  0.089   0.107 N  0.510      SignalP-TM
ALM52756.1              0.682  36  0.598  36  0.662  32  0.409   0.528 Y  0.510      SignalP-TM
ALM52757.1              0.204  27  0.188  11  0.443   3  0.365   0.253 N  0.510      SignalP-TM
ALM52758.1              0.312  16  0.505  16  0.886   1  0.825   0.655 Y  0.570      SignalP-noTM
ALM52759.1              0.834  32  0.816  32  0.932  18  0.830   0.823 Y  0.570      SignalP-noTM
ALM52760.1              0.183  37  0.144  51  0.145  50  0.108   0.127 N  0.570      SignalP-noTM
ALM52761.1              0.116  40  0.134  44  0.210  39  0.117   0.128 N  0.510      SignalP-TM
ALM52762.1              0.124  28  0.118  28  0.173   6  0.118   0.118 N  0.570      SignalP-noTM
ALM52763.1              0.873  28  0.867  28  0.934  24  0.849   0.859 Y  0.570      SignalP-noTM
ALM52764.1              0.478  29  0.634  29  0.971  28  0.678   0.655 Y  0.570      SignalP-noTM
ALM52765.1              0.206  27  0.399  27  0.932   4  0.846   0.610 Y  0.570      SignalP-noTM
ALM52766.1              0.371  38  0.527  38  0.958  27  0.742   0.628 Y  0.570      SignalP-noTM
ALM52767.1              0.213  31  0.160  31  0.167  29  0.125   0.144 N  0.570      SignalP-noTM
ALM52768.1              0.100  69  0.102  45  0.113  24  0.087   0.095 N  0.570      SignalP-noTM
ALM52769.1              0.163  24  0.264  18  0.614  13  0.487   0.369 N  0.570      SignalP-noTM
ALM52770.1              0.120  50  0.118  38  0.191  30  0.123   0.120 N  0.570      SignalP-noTM
ALM52771.1              0.179  29  0.113  29  0.104  64  0.060   0.088 N  0.570      SignalP-noTM
ALM52772.1              0.105  37  0.115  57  0.146  51  0.105   0.110 N  0.570      SignalP-noTM
ALM52773.1              0.115  40  0.104  40  0.115  35  0.069   0.088 N  0.570      SignalP-noTM
ALM52774.1              0.225  20  0.146  44  0.177  42  0.092   0.121 N  0.570      SignalP-noTM
ALM52775.1              0.289  20  0.214  20  0.227   6  0.174   0.195 N  0.570      SignalP-noTM
ALM52776.1              0.163  47  0.127  47  0.170  23  0.115   0.121 N  0.570      SignalP-noTM
ALM52777.1              0.239  49  0.126  49  0.107  29  0.076   0.103 N  0.570      SignalP-noTM
ALM52778.1              0.104  51  0.122  11  0.235   2  0.153   0.137 N  0.570      SignalP-noTM
ALM52779.1              0.105  35  0.115  53  0.151  50  0.101   0.109 N  0.570      SignalP-noTM
ALM52780.1              0.108  21  0.099  21  0.111  20  0.084   0.092 N  0.570      SignalP-noTM
ALM52781.1              0.153  41  0.119  41  0.112  58  0.085   0.103 N  0.570      SignalP-noTM
ALM52782.1              0.212  53  0.160  11  0.363   1  0.217   0.187 N  0.570      SignalP-noTM
ALM52783.1              0.186  28  0.271  28  0.765  27  0.295   0.280 N  0.510      SignalP-TM
ALM52784.1              0.110  34  0.105  34  0.115  50  0.089   0.097 N  0.570      SignalP-noTM
ALM52785.1              0.110  23  0.149  11  0.371   2  0.210   0.178 N  0.570      SignalP-noTM
ALM52786.1              0.108  39  0.108  39  0.130  37  0.085   0.097 N  0.570      SignalP-noTM
ALM52787.1              0.114  45  0.098  45  0.118   1  0.084   0.091 N  0.570      SignalP-noTM
ALM52788.1              0.112  31  0.118  11  0.186   1  0.134   0.125 N  0.570      SignalP-noTM
ALM52789.1              0.140  62  0.124  62  0.156  49  0.094   0.110 N  0.570      SignalP-noTM
ALM52790.1              0.294  22  0.225  22  0.316   4  0.204   0.218 N  0.510      SignalP-TM
ALM52791.1              0.244  33  0.260  33  0.480  24  0.278   0.267 N  0.510      SignalP-TM
ALM52792.1              0.185  21  0.140  21  0.247   2  0.141   0.141 N  0.570      SignalP-noTM
ALM52793.1              0.112  16  0.110  16  0.132   1  0.111   0.111 N  0.570      SignalP-noTM
ALM52794.1              0.115  21  0.147  11  0.301   1  0.205   0.175 N  0.570      SignalP-noTM
ALM52795.1              0.135  21  0.152  21  0.295   1  0.184   0.167 N  0.570      SignalP-noTM
ALM52796.1              0.132  23  0.165  11  0.412   2  0.268   0.203 N  0.510      SignalP-TM
ALM52797.1              0.107  54  0.108  42  0.142  33  0.087   0.100 N  0.510      SignalP-TM
ALM52798.1              0.149  20  0.191  11  0.519   1  0.359   0.253 N  0.510      SignalP-TM
ALM52799.1              0.116  43  0.138  20  0.237  18  0.167   0.152 N  0.570      SignalP-noTM
ALM52800.1              0.268  25  0.180  25  0.220  23  0.113   0.148 N  0.570      SignalP-noTM
ALM52801.1              0.121  28  0.124  28  0.263  25  0.102   0.116 N  0.510      SignalP-TM
ALM52802.1              0.213  29  0.150  29  0.250   2  0.148   0.149 N  0.510      SignalP-TM
ALM52803.1              0.400  21  0.260  21  0.400  20  0.178   0.222 N  0.570      SignalP-noTM
ALM52804.1              0.126   8  0.126  34  0.247  29  0.126   0.126 N  0.570      SignalP-noTM
ALM52805.1              0.109   6  0.109  15  0.165   7  0.118   0.113 N  0.570      SignalP-noTM
ALM52806.1              0.530  21  0.656  21  0.894  14  0.822   0.734 Y  0.570      SignalP-noTM
ALM52807.1              0.384  21  0.314  21  0.487  19  0.283   0.300 N  0.570      SignalP-noTM
ALM52808.1              0.179  18  0.198  18  0.318  17  0.232   0.214 N  0.570      SignalP-noTM
ALM52809.1              0.111  21  0.103  36  0.112  34  0.088   0.096 N  0.570      SignalP-noTM
ALM52810.1              0.210  31  0.314  31  0.606  27  0.392   0.351 N  0.570      SignalP-noTM
ALM52811.1              0.181   9  0.188  11  0.534   1  0.337   0.258 N  0.570      SignalP-noTM
ALM52812.1              0.147  23  0.154  23  0.232   3  0.175   0.164 N  0.570      SignalP-noTM
ALM52813.1              0.111  45  0.113  45  0.137  35  0.100   0.107 N  0.570      SignalP-noTM
ALM52814.1              0.103  21  0.112  46  0.166   1  0.111   0.112 N  0.570      SignalP-noTM
ALM52815.1              0.108  33  0.143  11  0.265   2  0.212   0.169 N  0.510      SignalP-TM
ALM52816.1              0.119  20  0.125  11  0.186   1  0.160   0.141 N  0.570      SignalP-noTM
ALM52817.1              0.107  42  0.108  14  0.138   6  0.120   0.112 N  0.510      SignalP-TM
ALM52818.1              0.164  24  0.221  17  0.349   9  0.303   0.259 N  0.570      SignalP-noTM
ALM52819.1              0.116  32  0.106  56  0.130  39  0.093   0.100 N  0.570      SignalP-noTM
ALM52820.1              0.114  44  0.105  21  0.134  11  0.102   0.104 N  0.570      SignalP-noTM
ALM52821.1              0.108  37  0.160  44  0.330  18  0.214   0.185 N  0.570      SignalP-noTM
ALM52822.1              0.117  24  0.161  43  0.338  38  0.170   0.165 N  0.570      SignalP-noTM
ALM52823.1              0.159  26  0.139  26  0.204  37  0.109   0.125 N  0.570      SignalP-noTM
ALM52824.1              0.109  47  0.100  47  0.103  69  0.081   0.091 N  0.570      SignalP-noTM
ALM52825.1              0.158  23  0.177  23  0.452  19  0.188   0.181 N  0.510      SignalP-TM
ALM52826.1              0.104  58  0.096  33  0.100  68  0.079   0.088 N  0.570      SignalP-noTM
ALM52827.1              0.112  36  0.117  51  0.173  46  0.103   0.111 N  0.570      SignalP-noTM
ALM52828.1              0.240  26  0.214  26  0.305   2  0.210   0.212 N  0.510      SignalP-TM
ALM52829.1              0.126  49  0.115  29  0.159  28  0.109   0.113 N  0.510      SignalP-TM
ALM52830.1              0.155  34  0.106  34  0.105   1  0.078   0.093 N  0.570      SignalP-noTM
ALM52831.1              0.101  21  0.103  69  0.121   2  0.096   0.099 N  0.570      SignalP-noTM
ALM52832.1              0.103   8  0.104  31  0.119  43  0.097   0.101 N  0.570      SignalP-noTM
ALM52833.1              0.127  25  0.118  25  0.145   1  0.107   0.113 N  0.570      SignalP-noTM
ALM52834.1              0.151  31  0.133  31  0.185   3  0.126   0.130 N  0.570      SignalP-noTM
ALM52835.1              0.212  62  0.163  62  0.216  44  0.124   0.145 N  0.570      SignalP-noTM
ALM52836.1              0.257  24  0.138  24  0.177  49  0.071   0.107 N  0.570      SignalP-noTM
ALM52837.1              0.136  39  0.112  39  0.116  58  0.083   0.098 N  0.570      SignalP-noTM
ALM52838.1              0.322  25  0.219  25  0.195  26  0.127   0.185 N  0.510      SignalP-TM
ALM52839.1              0.113  56  0.108  11  0.208   1  0.106   0.107 N  0.510      SignalP-TM
ALM52840.1              0.145  24  0.132  24  0.165  17  0.114   0.124 N  0.570      SignalP-noTM
ALM52841.1              0.275   8  0.156  38  0.140  37  0.095   0.128 N  0.570      SignalP-noTM
ALM52842.1              0.153  61  0.117  11  0.185   2  0.136   0.126 N  0.570      SignalP-noTM
ALM52843.1              0.125  21  0.123  12  0.208   1  0.151   0.134 N  0.510      SignalP-TM
ALM52844.1              0.114  34  0.108  32  0.136   1  0.100   0.104 N  0.570      SignalP-noTM
ALM52845.1              0.111  58  0.126  18  0.217  12  0.152   0.138 N  0.570      SignalP-noTM
ALM52846.1              0.142  43  0.175  25  0.328  18  0.220   0.196 N  0.570      SignalP-noTM
ALM52847.1              0.115  33  0.118  11  0.158   5  0.146   0.131 N  0.570      SignalP-noTM
ALM52848.1              0.258  42  0.305  42  0.738  17  0.387   0.344 N  0.570      SignalP-noTM
ALM52849.1              0.136  20  0.148  11  0.352   1  0.207   0.170 N  0.510      SignalP-TM
ALM52850.1              0.103  32  0.108  16  0.168  11  0.113   0.110 N  0.570      SignalP-noTM
ALM52851.1              0.103  40  0.108  11  0.146   1  0.116   0.111 N  0.510      SignalP-TM
ALM52852.1              0.111  19  0.127  12  0.228   1  0.155   0.140 N  0.570      SignalP-noTM
ALM52853.1              0.169  55  0.126  55  0.135  53  0.092   0.110 N  0.570      SignalP-noTM
ALM52854.1              0.136  54  0.146  23  0.250  15  0.189   0.166 N  0.570      SignalP-noTM
ALM52855.1              0.168  30  0.144  30  0.343   2  0.139   0.142 N  0.570      SignalP-noTM
ALM52856.1              0.120  38  0.112  18  0.160   5  0.114   0.113 N  0.570      SignalP-noTM
ALM52857.1              0.134  33  0.132  33  0.189   5  0.127   0.130 N  0.570      SignalP-noTM
ALM52858.1              0.171  54  0.137  54  0.144  51  0.092   0.116 N  0.570      SignalP-noTM
ALM52859.1              0.180  24  0.223  24  0.417   1  0.301   0.252 N  0.510      SignalP-TM
ALM52860.1              0.128  29  0.117  12  0.183   9  0.140   0.126 N  0.510      SignalP-TM
ALM52861.1              0.684  37  0.694  37  0.935  26  0.693   0.694 Y  0.570      SignalP-noTM
ALM52862.1              0.121  37  0.115  37  0.156  35  0.095   0.106 N  0.570      SignalP-noTM
ALM52863.1              0.144  25  0.113  25  0.158   6  0.093   0.103 N  0.570      SignalP-noTM
ALM52864.1              0.299  25  0.475  25  0.917  16  0.809   0.632 Y  0.570      SignalP-noTM
ALM52865.1              0.108  58  0.105  27  0.142  21  0.092   0.099 N  0.570      SignalP-noTM
ALM52866.1              0.116  38  0.114  11  0.169   4  0.135   0.122 N  0.510      SignalP-TM
ALM52867.1              0.288  44  0.199  44  0.178  42  0.106   0.164 N  0.510      SignalP-TM
ALM52868.1              0.108  52  0.106  28  0.133  12  0.109   0.108 N  0.570      SignalP-noTM
ALM52869.1              0.147  21  0.127  21  0.146  19  0.113   0.120 N  0.570      SignalP-noTM
ALM52870.1              0.361  20  0.274  20  0.501   1  0.249   0.265 N  0.510      SignalP-TM
ALM52871.1              0.143  28  0.170  36  0.319  25  0.150   0.162 N  0.510      SignalP-TM
ALM52872.1              0.333  21  0.183  21  0.191  29  0.124   0.161 N  0.510      SignalP-TM
ALM52873.1              0.290  33  0.256  33  0.263  24  0.195   0.234 N  0.510      SignalP-TM
ALM52874.1              0.374  33  0.474  33  0.767  26  0.549   0.502 N  0.510      SignalP-TM
ALM52875.1              0.122  43  0.118  49  0.148  42  0.091   0.105 N  0.570      SignalP-noTM
ALM52876.1              0.103  45  0.109  45  0.144  43  0.093   0.101 N  0.570      SignalP-noTM
ALM52877.1              0.388  27  0.322  27  0.462  23  0.240   0.283 N  0.570      SignalP-noTM
ALM52878.1              0.138  20  0.117  39  0.175  32  0.097   0.108 N  0.570      SignalP-noTM
ALM52879.1              0.130  40  0.181  40  0.412  36  0.220   0.199 N  0.570      SignalP-noTM
ALM52880.1              0.592  34  0.519  34  0.591  29  0.375   0.465 N  0.510      SignalP-TM
ALM52881.1              0.332  21  0.562  21  0.976  10  0.949   0.744 Y  0.570      SignalP-noTM
ALM52882.1              0.311  27  0.380  27  0.543  14  0.426   0.397 N  0.510      SignalP-TM
ALM52883.1              0.158  59  0.131  59  0.279   2  0.112   0.122 N  0.570      SignalP-noTM
ALM52884.1              0.125  15  0.124  15  0.163  12  0.121   0.123 N  0.570      SignalP-noTM
ALM52885.1              0.144  25  0.134  25  0.205   1  0.128   0.131 N  0.570      SignalP-noTM
ALM52886.1              0.122  25  0.105  58  0.120  57  0.097   0.101 N  0.570      SignalP-noTM
ALM52887.1              0.116  21  0.112  11  0.145   9  0.128   0.119 N  0.570      SignalP-noTM
ALM52888.1              0.132  42  0.108  42  0.139   8  0.093   0.101 N  0.570      SignalP-noTM
ALM52889.1              0.868  30  0.905  30  0.972  26  0.834   0.871 Y  0.570      SignalP-noTM
ALM52890.1              0.105  56  0.112  33  0.150  30  0.104   0.109 N  0.510      SignalP-TM
ALM52891.1              0.124  26  0.124  16  0.194   7  0.153   0.135 N  0.510      SignalP-TM
ALM52892.1              0.121  19  0.131  19  0.205  16  0.136   0.133 N  0.570      SignalP-noTM
ALM52893.1              0.142  53  0.145  53  0.226  48  0.105   0.126 N  0.570      SignalP-noTM
ALM52894.1              0.218  67  0.159  36  0.232  31  0.122   0.142 N  0.570      SignalP-noTM
ALM52895.1              0.140  42  0.127  42  0.230  23  0.119   0.123 N  0.570      SignalP-noTM
ALM52896.1              0.231  28  0.287  28  0.518  13  0.351   0.311 N  0.510      SignalP-TM
ALM52897.1              0.111  31  0.100  11  0.119   6  0.106   0.102 N  0.510      SignalP-TM
ALM52898.1              0.146  28  0.115  11  0.178   1  0.131   0.121 N  0.510      SignalP-TM
ALM52899.1              0.131  58  0.171  11  0.364   4  0.306   0.221 N  0.510      SignalP-TM
ALM52900.1              0.138  44  0.147  50  0.289  46  0.136   0.142 N  0.570      SignalP-noTM
ALM52901.1              0.199  21  0.249  21  0.492   2  0.326   0.278 N  0.510      SignalP-TM
ALM52902.1              0.135  23  0.167  12  0.297   2  0.271   0.216 N  0.570      SignalP-noTM
ALM52903.1              0.128  25  0.166  15  0.337   9  0.255   0.199 N  0.510      SignalP-TM
ALM52904.1              0.155  18  0.126  18  0.197   1  0.118   0.122 N  0.570      SignalP-noTM
ALM52905.1              0.329  56  0.205  56  0.340  37  0.167   0.187 N  0.570      SignalP-noTM
ALM52906.1              0.121  65  0.108  55  0.120  47  0.085   0.097 N  0.570      SignalP-noTM
ALM52907.1              0.170  40  0.108  52  0.153  49  0.089   0.101 N  0.510      SignalP-TM
ALM52908.1              0.829  23  0.897  23  0.987  19  0.956   0.925 Y  0.570      SignalP-noTM
ALM52909.1              0.156  48  0.114  32  0.140  20  0.108   0.111 N  0.570      SignalP-noTM
ALM52910.1              0.136  60  0.118  11  0.172   1  0.137   0.127 N  0.570      SignalP-noTM
ALM52911.1              0.118  30  0.108  30  0.114  22  0.083   0.096 N  0.570      SignalP-noTM
ALM52912.1              0.145  32  0.130  11  0.274   1  0.161   0.145 N  0.570      SignalP-noTM
ALM52913.1              0.147  23  0.129  23  0.192  21  0.118   0.124 N  0.570      SignalP-noTM
ALM52914.1              0.124  55  0.105  55  0.114  30  0.085   0.095 N  0.570      SignalP-noTM
ALM52915.1              0.113  47  0.106  30  0.131  23  0.092   0.099 N  0.570      SignalP-noTM
ALM52916.1              0.248  20  0.248  20  0.406   2  0.284   0.265 N  0.570      SignalP-noTM
ALM52917.1              0.141  48  0.167  48  0.394  42  0.151   0.160 N  0.570      SignalP-noTM
ALM52918.1              0.126  45  0.115  45  0.159  24  0.098   0.107 N  0.570      SignalP-noTM
ALM52919.1              0.160  61  0.167  21  0.391  12  0.240   0.202 N  0.570      SignalP-noTM
ALM52920.1              0.123  30  0.114  44  0.151  40  0.102   0.109 N  0.570      SignalP-noTM
ALM52921.1              0.119  21  0.109  11  0.213   2  0.109   0.109 N  0.510      SignalP-TM
ALM52922.1              0.105  33  0.109  12  0.178   2  0.125   0.117 N  0.570      SignalP-noTM
ALM52923.1              0.199  25  0.262  13  0.630   1  0.550   0.369 N  0.510      SignalP-TM
ALM52924.1              0.135  28  0.134  28  0.168  25  0.113   0.126 N  0.510      SignalP-TM
ALM52925.1              0.158  30  0.122  30  0.140  50  0.092   0.108 N  0.570      SignalP-noTM
ALM52926.1              0.674  22  0.782  22  0.968  10  0.918   0.846 Y  0.570      SignalP-noTM
ALM52927.1              0.124  60  0.103  60  0.111  68  0.083   0.094 N  0.570      SignalP-noTM
ALM52928.1              0.108  67  0.139  11  0.237   2  0.193   0.165 N  0.570      SignalP-noTM
ALM52929.1              0.897  30  0.932  30  0.988  18  0.959   0.945 Y  0.570      SignalP-noTM
ALM52930.1              0.109  30  0.159  11  0.330   1  0.241   0.198 N  0.570      SignalP-noTM
ALM52931.1              0.157  24  0.109  11  0.217   1  0.108   0.109 N  0.510      SignalP-TM
ALM52932.1              0.128  58  0.119  58  0.159  26  0.093   0.109 N  0.510      SignalP-TM
ALM52933.1              0.841  27  0.890  27  0.975  18  0.938   0.913 Y  0.570      SignalP-noTM
ALM52934.1              0.240  33  0.218  33  0.389  28  0.173   0.197 N  0.570      SignalP-noTM
ALM52935.1              0.100  67  0.109  60  0.129  53  0.090   0.100 N  0.570      SignalP-noTM
ALM52936.1              0.126  42  0.106  67  0.125  58  0.085   0.096 N  0.570      SignalP-noTM
ALM52937.1              0.139  35  0.136  11  0.258   3  0.186   0.154 N  0.510      SignalP-TM
ALM52938.1              0.110  18  0.115  53  0.179  43  0.117   0.116 N  0.570      SignalP-noTM
ALM52939.1              0.126  41  0.136  41  0.185  33  0.112   0.125 N  0.570      SignalP-noTM
ALM52940.1              0.140  29  0.189  29  0.339  24  0.227   0.203 N  0.510      SignalP-TM
ALM52941.1              0.122  52  0.158  11  0.324   1  0.242   0.197 N  0.570      SignalP-noTM
ALM52942.1              0.117  65  0.106  65  0.109  65  0.073   0.091 N  0.570      SignalP-noTM
ALM52943.1              0.114  25  0.106  25  0.127  51  0.090   0.099 N  0.570      SignalP-noTM
ALM52944.1              0.387  31  0.241  31  0.289  28  0.128   0.188 N  0.570      SignalP-noTM
ALM52945.1              0.198  25  0.159  25  0.214   1  0.132   0.146 N  0.570      SignalP-noTM
ALM52946.1              0.112  35  0.107  44  0.129  38  0.093   0.100 N  0.570      SignalP-noTM
ALM52947.1              0.107  57  0.099  67  0.104  68  0.077   0.089 N  0.570      SignalP-noTM
ALM52948.1              0.112  49  0.098  70  0.102  61  0.085   0.092 N  0.570      SignalP-noTM
ALM52949.1              0.135  25  0.136  25  0.169  23  0.129   0.134 N  0.510      SignalP-TM
ALM52950.1              0.102  43  0.103  68  0.125   8  0.100   0.102 N  0.570      SignalP-noTM
ALM52951.1              0.106  45  0.110  17  0.147   8  0.114   0.112 N  0.570      SignalP-noTM
ALM52952.1              0.175  41  0.154  41  0.224  39  0.094   0.126 N  0.570      SignalP-noTM
ALM52953.1              0.148  49  0.189  36  0.472  31  0.262   0.223 N  0.570      SignalP-noTM
ALM52954.1              0.157  27  0.137  27  0.283   1  0.126   0.132 N  0.570      SignalP-noTM
ALM52955.1              0.114  61  0.118  39  0.168  38  0.104   0.111 N  0.570      SignalP-noTM
ALM52956.1              0.115  24  0.107  60  0.118  42  0.087   0.098 N  0.570      SignalP-noTM
ALM52957.1              0.143  16  0.198  16  0.356   9  0.285   0.230 N  0.510      SignalP-TM
ALM52958.1              0.148  47  0.156  47  0.231  45  0.128   0.146 N  0.510      SignalP-TM
ALM52959.1              0.192  67  0.147  67  0.289   1  0.128   0.140 N  0.510      SignalP-TM
ALM52960.1              0.107  31  0.119  14  0.191  32  0.145   0.131 N  0.570      SignalP-noTM
ALM52961.1              0.248  36  0.221  36  0.324  23  0.204   0.213 N  0.570      SignalP-noTM
ALM52962.1              0.119  21  0.153  11  0.257   2  0.198   0.170 N  0.510      SignalP-TM
ALM52963.1              0.208  25  0.164  25  0.237   2  0.131   0.149 N  0.570      SignalP-noTM
ALM52964.1              0.136  40  0.179  40  0.355  33  0.160   0.170 N  0.570      SignalP-noTM
ALM52965.1              0.268  26  0.235  26  0.374   3  0.243   0.238 N  0.510      SignalP-TM
ALM52966.1              0.107  50  0.105  36  0.126   3  0.107   0.106 N  0.570      SignalP-noTM
ALM52967.1              0.102  53  0.114  53  0.180  45  0.096   0.105 N  0.570      SignalP-noTM
ALM52968.1              0.401  22  0.374  22  0.482  18  0.356   0.366 N  0.570      SignalP-noTM
ALM52969.1              0.200  49  0.228  49  0.333  40  0.161   0.204 N  0.510      SignalP-TM
ALM52970.1              0.115  54  0.110  11  0.176   1  0.117   0.113 N  0.510      SignalP-TM
ALM52971.1              0.134  41  0.117  11  0.183   2  0.146   0.128 N  0.510      SignalP-TM
ALM52972.1              0.128  23  0.105  23  0.105  42  0.079   0.093 N  0.570      SignalP-noTM
ALM52973.1              0.117  57  0.111  57  0.128  44  0.092   0.102 N  0.570      SignalP-noTM
ALM52974.1              0.110  26  0.102  49  0.122   2  0.091   0.097 N  0.570      SignalP-noTM
ALM52975.1              0.107  32  0.126  11  0.196   5  0.160   0.142 N  0.570      SignalP-noTM
ALM52976.1              0.147  69  0.122  69  0.127  58  0.080   0.106 N  0.510      SignalP-TM
ALM52977.1              0.132  52  0.191  20  0.371  10  0.301   0.232 N  0.510      SignalP-TM
ALM52978.1              0.862  30  0.874  30  0.942  15  0.872   0.873 Y  0.570      SignalP-noTM
ALM52979.1              0.222  21  0.400  21  0.902   1  0.751   0.565 N  0.570      SignalP-noTM
ALM52980.1              0.175  33  0.197  23  0.299   6  0.229   0.212 N  0.570      SignalP-noTM
ALM52981.1              0.127  53  0.124  11  0.247   1  0.137   0.130 N  0.570      SignalP-noTM
ALM52982.1              0.133  60  0.109  60  0.120  44  0.085   0.098 N  0.570      SignalP-noTM
ALM52983.1              0.149  29  0.132  52  0.152   1  0.084   0.114 N  0.510      SignalP-TM
ALM52984.1              0.140  21  0.132  48  0.226  41  0.134   0.133 N  0.570      SignalP-noTM
ALM52985.1              0.194  46  0.270  46  0.594  41  0.184   0.238 N  0.510      SignalP-TM
ALM52986.1              0.765  20  0.846  20  0.971  16  0.918   0.880 Y  0.570      SignalP-noTM
ALM52987.1              0.203  23  0.322  23  0.589  18  0.493   0.385 N  0.510      SignalP-TM
ALM52988.1              0.223  34  0.140  34  0.180  53  0.107   0.124 N  0.570      SignalP-noTM
ALM52989.1              0.755  30  0.554  30  0.585  15  0.413   0.502 N  0.510      SignalP-TM
ALM52990.1              0.105  43  0.108  13  0.134   2  0.118   0.112 N  0.570      SignalP-noTM
ALM52991.1              0.866  26  0.804  26  0.909  18  0.768   0.787 Y  0.570      SignalP-noTM
ALM52992.1              0.191  41  0.185  41  0.294  37  0.149   0.172 N  0.510      SignalP-TM
ALM52993.1              0.168  47  0.130  15  0.193  13  0.167   0.143 N  0.510      SignalP-TM
ALM52994.1              0.104   8  0.102  36  0.114  27  0.074   0.089 N  0.570      SignalP-noTM
ALM52995.1              0.154  53  0.138  53  0.199   5  0.118   0.128 N  0.570      SignalP-noTM
ALM52996.1              0.192  34  0.148  18  0.270  16  0.221   0.182 N  0.570      SignalP-noTM
ALM52997.1              0.104  47  0.102  32  0.150  44  0.086   0.096 N  0.510      SignalP-TM
ALM52998.1              0.134  24  0.155  11  0.358   2  0.237   0.194 N  0.570      SignalP-noTM
ALM52999.1              0.113  26  0.111  11  0.164   1  0.120   0.115 N  0.570      SignalP-noTM
ALM53000.1              0.104  30  0.111  48  0.129  38  0.102   0.107 N  0.570      SignalP-noTM
ALM53001.1              0.126  45  0.124  14  0.175  10  0.131   0.127 N  0.570      SignalP-noTM
ALM53002.1              0.178  24  0.398  24  0.970  17  0.907   0.637 Y  0.570      SignalP-noTM
ALM53003.1              0.105  40  0.120  12  0.187   6  0.150   0.134 N  0.570      SignalP-noTM
ALM53004.1              0.111  52  0.127  18  0.194  10  0.142   0.134 N  0.570      SignalP-noTM
ALM53005.1              0.146  22  0.160  22  0.284  20  0.190   0.174 N  0.570      SignalP-noTM
ALM53006.1              0.294  62  0.168  62  0.197   6  0.095   0.134 N  0.570      SignalP-noTM
ALM53007.1              0.201  65  0.151  14  0.285  11  0.231   0.189 N  0.570      SignalP-noTM
ALM53008.1              0.135  25  0.124  25  0.161  21  0.113   0.119 N  0.570      SignalP-noTM
ALM53009.1              0.539  22  0.470  22  0.659  13  0.416   0.445 N  0.570      SignalP-noTM
ALM53010.1              0.104  48  0.096  69  0.110   4  0.082   0.090 N  0.570      SignalP-noTM
ALM53011.1              0.132  34  0.115  34  0.156   7  0.107   0.111 N  0.570      SignalP-noTM
ALM53012.1              0.770  25  0.746  25  0.880  17  0.718   0.733 Y  0.570      SignalP-noTM
ALM53013.1              0.104  43  0.106  43  0.116  40  0.090   0.099 N  0.570      SignalP-noTM
ALM53014.1              0.151  21  0.129  42  0.223  41  0.100   0.115 N  0.570      SignalP-noTM
ALM53015.1              0.279  25  0.460  25  0.875  19  0.751   0.597 Y  0.570      SignalP-noTM
ALM53016.1              0.124  28  0.200  19  0.448  16  0.352   0.256 N  0.510      SignalP-TM
ALM53017.1              0.113  59  0.119  11  0.174   6  0.145   0.129 N  0.510      SignalP-TM
ALM53018.1              0.782  26  0.774  26  0.914   5  0.826   0.798 Y  0.570      SignalP-noTM
ALM53019.1              0.105  38  0.126  16  0.280  10  0.154   0.139 N  0.570      SignalP-noTM
ALM53020.1              0.107  57  0.115  39  0.146  31  0.125   0.120 N  0.570      SignalP-noTM
ALM53021.1              0.130  29  0.117  11  0.203   3  0.133   0.125 N  0.570      SignalP-noTM
ALM53022.1              0.140  47  0.137  26  0.286  23  0.127   0.132 N  0.570      SignalP-noTM
ALM53023.1              0.349  24  0.289  24  0.369  17  0.224   0.259 N  0.570      SignalP-noTM
ALM53024.1              0.423  22  0.481  22  0.700  15  0.500   0.490 N  0.570      SignalP-noTM
ALM53025.1              0.131  25  0.114  25  0.123   1  0.089   0.102 N  0.570      SignalP-noTM
ALM53026.1              0.436  19  0.257  19  0.213   6  0.159   0.221 N  0.510      SignalP-TM
ALM53027.1              0.109  32  0.145  11  0.252   1  0.212   0.177 N  0.570      SignalP-noTM
ALM53028.1              0.174  36  0.127  36  0.158   1  0.095   0.112 N  0.570      SignalP-noTM
ALM53029.1              0.175  23  0.209  23  0.370  25  0.238   0.220 N  0.510      SignalP-TM
ALM53030.1              0.173  52  0.223  52  0.532  45  0.159   0.199 N  0.510      SignalP-TM
ALM53031.1              0.106  45  0.110  23  0.139  17  0.105   0.108 N  0.570      SignalP-noTM
ALM53032.1              0.119  17  0.131  17  0.163  16  0.146   0.137 N  0.510      SignalP-TM
ALM53033.1              0.136  43  0.142  43  0.351  41  0.115   0.129 N  0.570      SignalP-noTM
ALM53034.1              0.308  64  0.180  64  0.137  46  0.100   0.143 N  0.570      SignalP-noTM
ALM53035.1              0.110  28  0.183  19  0.439  16  0.329   0.237 N  0.510      SignalP-TM
ALM53036.1              0.147  54  0.111  54  0.103  21  0.088   0.100 N  0.570      SignalP-noTM
ALM53037.1              0.188  23  0.411  23  0.954  19  0.891   0.637 Y  0.570      SignalP-noTM
ALM53038.1              0.156  32  0.159  32  0.277   5  0.173   0.165 N  0.510      SignalP-TM
ALM53039.1              0.194  21  0.255  21  0.648   1  0.374   0.311 N  0.570      SignalP-noTM
ALM53040.1              0.730  25  0.800  25  0.964  18  0.880   0.837 Y  0.570      SignalP-noTM
ALM53041.1              0.126  21  0.159  11  0.297   7  0.264   0.198 N  0.510      SignalP-TM
ALM53042.1              0.117  30  0.094  11  0.150   1  0.083   0.090 N  0.510      SignalP-TM
ALM53043.1              0.108  31  0.116  11  0.187   3  0.134   0.124 N  0.570      SignalP-noTM
ALM53044.1              0.172  26  0.130  12  0.226   8  0.176   0.147 N  0.510      SignalP-TM
ALM53045.1              0.303  28  0.218  28  0.204  27  0.141   0.182 N  0.570      SignalP-noTM
ALM53046.1              0.252  26  0.155  26  0.294   1  0.129   0.143 N  0.570      SignalP-noTM
ALM53047.1              0.109  31  0.117  11  0.206   1  0.127   0.122 N  0.570      SignalP-noTM
ALM53048.1              0.112  15  0.131  39  0.192  32  0.118   0.126 N  0.510      SignalP-TM
ALM53049.1              0.119  23  0.120  37  0.200  33  0.113   0.116 N  0.570      SignalP-noTM
ALM53050.1              0.103  44  0.105  42  0.116  56  0.083   0.094 N  0.570      SignalP-noTM
ALM53051.1              0.139  55  0.114  55  0.148  20  0.104   0.110 N  0.570      SignalP-noTM
ALM53052.1              0.121  48  0.139  29  0.267  28  0.163   0.148 N  0.510      SignalP-TM
ALM53053.1              0.137  26  0.138  11  0.235   2  0.192   0.163 N  0.570      SignalP-noTM
ALM53054.1              0.119  35  0.114  35  0.156  31  0.096   0.105 N  0.570      SignalP-noTM
ALM53055.1              0.188  23  0.159  23  0.175  21  0.144   0.152 N  0.570      SignalP-noTM
ALM53056.1              0.257  30  0.209  16  0.384   1  0.335   0.256 N  0.510      SignalP-TM
ALM53057.1              0.196  32  0.150  45  0.219  44  0.104   0.133 N  0.510      SignalP-TM
ALM53058.1              0.149  49  0.106  17  0.132   1  0.104   0.105 N  0.570      SignalP-noTM
ALM53059.1              0.199  19  0.119  19  0.150   2  0.087   0.104 N  0.570      SignalP-noTM
ALM53060.1              0.133  50  0.125  50  0.234  49  0.101   0.113 N  0.570      SignalP-noTM
ALM53061.1              0.230  30  0.265  30  0.450  25  0.252   0.260 N  0.510      SignalP-TM
ALM53062.1              0.194  26  0.165  26  0.207  12  0.142   0.154 N  0.570      SignalP-noTM
ALM53063.1              0.100  58  0.114  48  0.147  45  0.107   0.111 N  0.570      SignalP-noTM
ALM53064.1              0.195  25  0.148  25  0.168   2  0.116   0.133 N  0.570      SignalP-noTM
ALM53065.1              0.132  29  0.163  11  0.356   1  0.258   0.208 N  0.570      SignalP-noTM
ALM53066.1              0.331  35  0.188  22  0.313   2  0.175   0.181 N  0.570      SignalP-noTM
ALM53067.1              0.159  65  0.144  35  0.260  30  0.169   0.155 N  0.570      SignalP-noTM
ALM53068.1              0.125  53  0.120  14  0.181   8  0.145   0.132 N  0.570      SignalP-noTM
ALM53069.1              0.704  31  0.721  31  0.841  30  0.549   0.657 Y  0.510      SignalP-TM
ALM53070.1              0.266  30  0.435  30  0.916  17  0.735   0.576 Y  0.570      SignalP-noTM
ALM53071.1              0.120  34  0.118  20  0.188  10  0.123   0.121 N  0.570      SignalP-noTM
ALM53072.1              0.102   3  0.107  25  0.152  19  0.100   0.104 N  0.570      SignalP-noTM
ALM53073.1              0.112  36  0.121  46  0.174  42  0.105   0.115 N  0.510      SignalP-TM
ALM53074.1              0.114  17  0.111  27  0.214  40  0.107   0.109 N  0.570      SignalP-noTM
ALM53075.1              0.113  23  0.143  11  0.309   1  0.188   0.160 N  0.510      SignalP-TM
ALM53076.1              0.114  58  0.105  11  0.138   2  0.112   0.108 N  0.570      SignalP-noTM
ALM53077.1              0.786  22  0.825  22  0.943  17  0.889   0.855 Y  0.570      SignalP-noTM
ALM53078.1              0.174  31  0.119  12  0.195   1  0.130   0.124 N  0.570      SignalP-noTM
ALM53079.1              0.156  58  0.162  58  0.262  39  0.129   0.150 N  0.510      SignalP-TM
ALM53080.1              0.104  25  0.111  65  0.136   1  0.106   0.109 N  0.570      SignalP-noTM
ALM53081.1              0.114  31  0.105  11  0.127  10  0.110   0.107 N  0.570      SignalP-noTM
ALM53082.1              0.272  20  0.170  20  0.302  48  0.117   0.145 N  0.570      SignalP-noTM
ALM53083.1              0.112  55  0.120  11  0.180   1  0.142   0.130 N  0.570      SignalP-noTM
ALM53084.1              0.192  24  0.161  24  0.218   1  0.141   0.154 N  0.510      SignalP-TM
ALM53085.1              0.101  64  0.103  70  0.116  60  0.090   0.097 N  0.570      SignalP-noTM
ALM53086.1              0.109  34  0.120  31  0.168  14  0.132   0.126 N  0.570      SignalP-noTM
ALM53087.1              0.120  35  0.160  35  0.320  30  0.185   0.172 N  0.570      SignalP-noTM
ALM53088.1              0.146  58  0.124  11  0.197   3  0.158   0.137 N  0.510      SignalP-TM
ALM53089.1              0.158  33  0.150  33  0.212  31  0.104   0.133 N  0.510      SignalP-TM
ALM53090.1              0.354  26  0.342  26  0.465  16  0.327   0.336 N  0.510      SignalP-TM
ALM53091.1              0.569  24  0.684  24  0.945  18  0.866   0.770 Y  0.570      SignalP-noTM
ALM53092.1              0.538  23  0.282  23  0.334   2  0.159   0.236 N  0.510      SignalP-TM
ALM53093.1              0.226  19  0.133  19  0.124  55  0.081   0.109 N  0.570      SignalP-noTM
ALM53094.1              0.164  25  0.150  27  0.216  24  0.116   0.137 N  0.510      SignalP-TM
ALM53095.1              0.309  26  0.177  11  0.426   4  0.338   0.236 N  0.510      SignalP-TM
ALM53096.1              0.425  26  0.585  26  0.953  19  0.863   0.716 Y  0.570      SignalP-noTM
ALM53097.1              0.746  27  0.747  27  0.943   7  0.840   0.791 Y  0.570      SignalP-noTM
ALM53098.1              0.255  51  0.191  51  0.270  16  0.171   0.181 N  0.570      SignalP-noTM
ALM53099.1              0.113  38  0.109  38  0.115  34  0.091   0.101 N  0.570      SignalP-noTM
ALM53100.1              0.104  57  0.120  11  0.209   1  0.136   0.128 N  0.570      SignalP-noTM
ALM53101.1              0.232  35  0.127  35  0.126  63  0.070   0.106 N  0.510      SignalP-TM
ALM53102.1              0.715  24  0.716  24  0.945  18  0.789   0.750 Y  0.570      SignalP-noTM
ALM53103.1              0.109  17  0.108  37  0.125  29  0.087   0.098 N  0.570      SignalP-noTM
ALM53104.1              0.141  43  0.133  11  0.202  10  0.174   0.153 N  0.570      SignalP-noTM
ALM53105.1              0.143  22  0.142  22  0.269   2  0.160   0.150 N  0.570      SignalP-noTM
ALM53106.1              0.108  25  0.102  25  0.125  18  0.080   0.092 N  0.570      SignalP-noTM
ALM53107.1              0.166  55  0.121  55  0.099  70  0.080   0.102 N  0.570      SignalP-noTM
ALM53108.1              0.107  28  0.109  59  0.144  49  0.096   0.103 N  0.570      SignalP-noTM
ALM53109.1              0.122  34  0.102  54  0.128  44  0.089   0.096 N  0.570      SignalP-noTM
ALM53110.1              0.255  32  0.156  32  0.119   7  0.097   0.128 N  0.570      SignalP-noTM
ALM53111.1              0.172  70  0.127  70  0.123  19  0.099   0.114 N  0.570      SignalP-noTM
ALM53112.1              0.631  28  0.379  28  0.394  25  0.244   0.316 N  0.570      SignalP-noTM
ALM53113.1              0.109  45  0.115  45  0.173  43  0.103   0.109 N  0.570      SignalP-noTM
ALM53114.1              0.108  18  0.144  11  0.345   1  0.197   0.164 N  0.510      SignalP-TM
ALM53115.1              0.518  23  0.618  23  0.869   2  0.782   0.695 Y  0.570      SignalP-noTM
ALM53116.1              0.204  26  0.196  26  0.258  36  0.200   0.198 N  0.570      SignalP-noTM
ALM53117.1              0.123  43  0.117  43  0.123  41  0.095   0.106 N  0.570      SignalP-noTM
ALM53118.1              0.120  37  0.102  61  0.116   2  0.089   0.096 N  0.570      SignalP-noTM
ALM53119.1              0.125  20  0.116  11  0.180   3  0.134   0.124 N  0.570      SignalP-noTM
ALM53120.1              0.106  23  0.148  11  0.295  20  0.229   0.186 N  0.570      SignalP-noTM
ALM53121.1              0.177  26  0.102  11  0.166   1  0.099   0.101 N  0.510      SignalP-TM
ALM53122.1              0.116  45  0.110  30  0.120  22  0.093   0.104 N  0.510      SignalP-TM
ALM53123.1              0.810  25  0.860  25  0.960  10  0.930   0.893 Y  0.570      SignalP-noTM
ALM53124.1              0.116  30  0.132  11  0.243   2  0.181   0.155 N  0.570      SignalP-noTM
ALM53125.1              0.102  60  0.147  11  0.307   3  0.212   0.177 N  0.570      SignalP-noTM
ALM53126.1              0.101  16  0.105  58  0.130  53  0.097   0.101 N  0.570      SignalP-noTM
ALM53127.1              0.171  32  0.141  32  0.151  27  0.104   0.124 N  0.570      SignalP-noTM
ALM53128.1              0.253  28  0.287  28  0.514  12  0.367   0.317 N  0.510      SignalP-TM
ALM53129.1              0.145  64  0.173  15  0.360   6  0.282   0.224 N  0.570      SignalP-noTM
ALM53130.1              0.108  15  0.098  61  0.103  47  0.063   0.085 N  0.510      SignalP-TM
ALM53131.1              0.153  28  0.127  28  0.174  20  0.096   0.113 N  0.570      SignalP-noTM
ALM53132.1              0.132  53  0.113  53  0.121  44  0.085   0.100 N  0.570      SignalP-noTM
ALM53133.1              0.111  38  0.127  12  0.196  11  0.161   0.143 N  0.570      SignalP-noTM
ALM53134.1              0.108  62  0.104  43  0.128  42  0.100   0.102 N  0.570      SignalP-noTM
ALM53135.1              0.123  25  0.134  25  0.212   1  0.142   0.138 N  0.570      SignalP-noTM
ALM53136.1              0.113  28  0.133  28  0.234   2  0.130   0.132 N  0.510      SignalP-TM
ALM53137.1              0.121  28  0.116  13  0.164   9  0.134   0.124 N  0.570      SignalP-noTM
ALM53138.1              0.142  27  0.125  27  0.222   2  0.118   0.122 N  0.570      SignalP-noTM
ALM53139.1              0.120  59  0.117  59  0.139  46  0.090   0.105 N  0.570      SignalP-noTM
ALM53140.1              0.107  44  0.105  67  0.119  59  0.086   0.096 N  0.570      SignalP-noTM
ALM53141.1              0.124  21  0.116  21  0.198  19  0.104   0.110 N  0.570      SignalP-noTM
ALM53142.1              0.191  27  0.143  27  0.192   1  0.129   0.137 N  0.570      SignalP-noTM
ALM53143.1              0.787  20  0.849  20  0.960  19  0.911   0.878 Y  0.570      SignalP-noTM
ALM53144.1              0.786  20  0.714  20  0.763   1  0.668   0.697 Y  0.510      SignalP-TM
ALM53145.1              0.152  32  0.124  32  0.147  40  0.107   0.116 N  0.570      SignalP-noTM
ALM53146.1              0.112  41  0.113  41  0.204  37  0.097   0.105 N  0.570      SignalP-noTM
ALM53147.1              0.826  29  0.867  29  0.959  12  0.918   0.891 Y  0.570      SignalP-noTM
ALM53148.1              0.207  34  0.145  11  0.310   4  0.224   0.174 N  0.510      SignalP-TM
ALM53149.1              0.104   3  0.100  70  0.113  52  0.087   0.094 N  0.570      SignalP-noTM
ALM53150.1              0.128  18  0.150  11  0.444   1  0.201   0.174 N  0.570      SignalP-noTM
ALM53151.1              0.107  61  0.111  36  0.152   2  0.116   0.113 N  0.570      SignalP-noTM
ALM53152.1              0.104  41  0.108  11  0.191   1  0.104   0.106 N  0.570      SignalP-noTM
ALM53153.1              0.120  31  0.146  38  0.282  30  0.161   0.153 N  0.570      SignalP-noTM
ALM53154.1              0.169  20  0.130  20  0.131  19  0.102   0.117 N  0.570      SignalP-noTM
ALM53155.1              0.198  33  0.136  33  0.189   1  0.098   0.118 N  0.570      SignalP-noTM
ALM53156.1              0.128  44  0.115  44  0.143  36  0.062   0.095 N  0.510      SignalP-TM
ALM53157.1              0.124  57  0.188  15  0.435   8  0.322   0.237 N  0.510      SignalP-TM
ALM53158.1              0.119  30  0.100  30  0.109  15  0.091   0.096 N  0.570      SignalP-noTM
ALM53159.1              0.338  28  0.231  28  0.286  20  0.145   0.190 N  0.570      SignalP-noTM
ALM53160.1              0.141  34  0.112  34  0.123  33  0.092   0.103 N  0.570      SignalP-noTM
ALM53161.1              0.105  42  0.139  42  0.242  39  0.126   0.133 N  0.570      SignalP-noTM
ALM53162.1              0.104  52  0.125  15  0.188   4  0.156   0.139 N  0.570      SignalP-noTM
ALM53163.1              0.120  17  0.104  68  0.124   1  0.088   0.097 N  0.570      SignalP-noTM
ALM53164.1              0.102  51  0.108  27  0.133  20  0.097   0.103 N  0.570      SignalP-noTM
ALM53165.1              0.225  52  0.148  52  0.202   2  0.096   0.124 N  0.570      SignalP-noTM
ALM53166.1              0.101  22  0.095  70  0.120   1  0.082   0.089 N  0.570      SignalP-noTM
ALM53167.1              0.115  55  0.148  11  0.301   2  0.222   0.183 N  0.570      SignalP-noTM
ALM53168.1              0.133  47  0.153  19  0.245  11  0.156   0.154 N  0.570      SignalP-noTM
ALM53169.1              0.132  27  0.125  27  0.196  23  0.111   0.120 N  0.510      SignalP-TM
ALM53170.1              0.135  25  0.107  25  0.107  52  0.077   0.093 N  0.570      SignalP-noTM
ALM53171.1              0.144  28  0.127  28  0.167  11  0.127   0.127 N  0.570      SignalP-noTM
ALM53172.1              0.128  31  0.127  31  0.204  29  0.132   0.129 N  0.570      SignalP-noTM
ALM53173.1              0.137  34  0.105  11  0.172   3  0.115   0.110 N  0.570      SignalP-noTM
ALM53174.1              0.146  19  0.126  19  0.139  33  0.103   0.115 N  0.570      SignalP-noTM
ALM53175.1              0.139  45  0.101  24  0.124  21  0.080   0.093 N  0.510      SignalP-TM
ALM53176.1              0.199  25  0.371  25  0.921  24  0.591   0.474 N  0.570      SignalP-noTM
ALM53177.1              0.118  50  0.115  11  0.190   6  0.140   0.124 N  0.510      SignalP-TM
ALM53178.1              0.357  60  0.197  60  0.161  55  0.087   0.146 N  0.570      SignalP-noTM
ALM53179.1              0.122  18  0.111  53  0.124  52  0.092   0.102 N  0.570      SignalP-noTM
ALM53180.1              0.178  19  0.185  19  0.264   9  0.203   0.194 N  0.570      SignalP-noTM
ALM53181.1              0.113  40  0.170  11  0.422   1  0.276   0.220 N  0.570      SignalP-noTM
ALM53182.1              0.121  27  0.130  27  0.242   4  0.141   0.135 N  0.570      SignalP-noTM
ALM53183.1              0.136  27  0.160  27  0.258  15  0.172   0.165 N  0.570      SignalP-noTM
ALM53184.1              0.150  43  0.131  34  0.158  24  0.093   0.117 N  0.510      SignalP-TM
ALM53185.1              0.217  34  0.187  34  0.312   1  0.176   0.182 N  0.570      SignalP-noTM
ALM53186.1              0.512  48  0.425  48  0.525  45  0.209   0.345 N  0.510      SignalP-TM
ALM53187.1              0.121  45  0.101  11  0.158   1  0.096   0.099 N  0.510      SignalP-TM
ALM53188.1              0.207  37  0.260  37  0.470  28  0.257   0.258 N  0.570      SignalP-noTM
ALM53189.1              0.339  24  0.331  24  0.447  16  0.259   0.297 N  0.570      SignalP-noTM
ALM53190.1              0.133  32  0.129  32  0.198   1  0.110   0.122 N  0.510      SignalP-TM
ALM53191.1              0.108  64  0.120  11  0.181   2  0.151   0.131 N  0.510      SignalP-TM
ALM53192.1              0.126  28  0.096  69  0.104  33  0.080   0.089 N  0.570      SignalP-noTM
ALM53193.1              0.118  27  0.112  27  0.122  23  0.090   0.102 N  0.570      SignalP-noTM
ALM53194.1              0.139  69  0.148  22  0.285  19  0.188   0.167 N  0.570      SignalP-noTM
ALM53195.1              0.145  24  0.155  24  0.340  23  0.180   0.167 N  0.570      SignalP-noTM
ALM53196.1              0.124  24  0.105  70  0.118  60  0.080   0.093 N  0.570      SignalP-noTM
ALM53197.1              0.117  37  0.100  37  0.103  35  0.071   0.086 N  0.570      SignalP-noTM
ALM53198.1              0.104  32  0.100  70  0.113   2  0.085   0.093 N  0.570      SignalP-noTM
ALM53199.1              0.259  48  0.141  22  0.245   2  0.128   0.136 N  0.510      SignalP-TM
ALM53200.1              0.132  42  0.119  11  0.209   4  0.146   0.131 N  0.570      SignalP-noTM
ALM53201.1              0.134  51  0.131  51  0.238  49  0.134   0.132 N  0.570      SignalP-noTM
ALM53202.1              0.106  41  0.120  15  0.203   8  0.142   0.130 N  0.570      SignalP-noTM
ALM53203.1              0.112  34  0.107  49  0.132  40  0.091   0.100 N  0.570      SignalP-noTM
ALM53204.1              0.106  51  0.098  70  0.117  67  0.075   0.090 N  0.510      SignalP-TM
ALM53205.1              0.181   8  0.108  17  0.178   7  0.104   0.107 N  0.510      SignalP-TM
ALM53206.1              0.121  49  0.114  57  0.166  48  0.069   0.097 N  0.510      SignalP-TM
ALM53207.1              0.113  26  0.105  15  0.136  10  0.111   0.108 N  0.510      SignalP-TM
ALM53208.1              0.295  24  0.387  24  0.707  22  0.459   0.413 N  0.510      SignalP-TM
ALM53209.1              0.137  28  0.148  17  0.264  16  0.204   0.174 N  0.570      SignalP-noTM
ALM53210.1              0.843  26  0.815  26  0.949  10  0.858   0.835 Y  0.570      SignalP-noTM
ALM53211.1              0.142  18  0.150  11  0.359   1  0.209   0.172 N  0.510      SignalP-TM
ALM53212.1              0.107  64  0.102  11  0.124   1  0.106   0.104 N  0.510      SignalP-TM
ALM53213.1              0.126  22  0.165  22  0.381   1  0.234   0.197 N  0.570      SignalP-noTM
ALM53214.1              0.129  30  0.107  30  0.133  27  0.080   0.095 N  0.570      SignalP-noTM
ALM53215.1              0.174  20  0.209  20  0.418   1  0.250   0.228 N  0.570      SignalP-noTM
ALM53216.1              0.104  30  0.107  53  0.137  46  0.089   0.099 N  0.570      SignalP-noTM
ALM53217.1              0.111  48  0.103  48  0.108  35  0.090   0.097 N  0.570      SignalP-noTM
ALM53218.1              0.612  33  0.548  33  0.788  29  0.408   0.496 N  0.510      SignalP-TM
ALM53219.1              0.121  40  0.105  40  0.118  35  0.091   0.099 N  0.570      SignalP-noTM
ALM53220.1              0.402  22  0.218  22  0.213   8  0.134   0.178 N  0.570      SignalP-noTM
ALM53221.1              0.117  56  0.103  66  0.127   3  0.093   0.099 N  0.570      SignalP-noTM
ALM53222.1              0.130  60  0.119  60  0.138  32  0.092   0.106 N  0.570      SignalP-noTM
ALM53223.1              0.120  24  0.116  24  0.157  23  0.113   0.115 N  0.510      SignalP-TM
ALM53224.1              0.120  53  0.160  11  0.341   3  0.260   0.207 N  0.570      SignalP-noTM
ALM53225.1              0.123  31  0.117  14  0.167   2  0.136   0.126 N  0.570      SignalP-noTM
ALM53226.1              0.131  22  0.102  70  0.103  69  0.084   0.093 N  0.570      SignalP-noTM
ALM53227.1              0.116  60  0.107  19  0.184  17  0.096   0.102 N  0.570      SignalP-noTM
ALM53228.1              0.137  21  0.244  21  0.704  11  0.481   0.355 N  0.570      SignalP-noTM
ALM53229.1              0.110  29  0.116  11  0.170   1  0.130   0.123 N  0.570      SignalP-noTM
ALM53230.1              0.170  15  0.129  15  0.146  46  0.093   0.112 N  0.570      SignalP-noTM
ALM53231.1              0.252  22  0.163  22  0.160   4  0.117   0.142 N  0.570      SignalP-noTM
ALM53232.1              0.147  18  0.152  24  0.278   1  0.160   0.155 N  0.510      SignalP-TM
ALM53233.1              0.680  21  0.752  21  0.916   9  0.862   0.804 Y  0.570      SignalP-noTM
ALM53234.1              0.262  38  0.240  23  0.768  21  0.444   0.336 N  0.570      SignalP-noTM
ALM53235.1              0.138  23  0.124  37  0.161  36  0.114   0.119 N  0.570      SignalP-noTM
ALM53236.1              0.120  18  0.183  18  0.347  13  0.259   0.219 N  0.570      SignalP-noTM
ALM53237.1              0.117  53  0.105  27  0.123  14  0.092   0.099 N  0.570      SignalP-noTM
ALM53238.1              0.270  25  0.238  25  0.414   1  0.251   0.244 N  0.570      SignalP-noTM
ALM53239.1              0.143  31  0.232  31  0.480  27  0.366   0.282 N  0.510      SignalP-TM
ALM53240.1              0.184  30  0.134  30  0.163  38  0.090   0.113 N  0.570      SignalP-noTM
ALM53241.1              0.290  24  0.180  24  0.157  29  0.117   0.151 N  0.570      SignalP-noTM
ALM53242.1              0.126  58  0.118  11  0.199   1  0.136   0.126 N  0.570      SignalP-noTM
ALM53243.1              0.161  28  0.150  28  0.175  20  0.139   0.144 N  0.570      SignalP-noTM
ALM53244.1              0.124  20  0.193  20  0.402   8  0.318   0.252 N  0.570      SignalP-noTM
ALM53245.1              0.122  40  0.114  40  0.171   1  0.099   0.107 N  0.570      SignalP-noTM
ALM53246.1              0.124  42  0.103  52  0.135   2  0.093   0.098 N  0.570      SignalP-noTM
ALM53247.1              0.123  44  0.088  70  0.113   7  0.051   0.074 N  0.510      SignalP-TM
ALM53248.1              0.111   3  0.097  61  0.105  67  0.083   0.091 N  0.570      SignalP-noTM
ALM53249.1              0.115  39  0.092  11  0.108   3  0.088   0.090 N  0.510      SignalP-TM
ALM53250.1              0.712  28  0.747  28  0.948   8  0.855   0.798 Y  0.570      SignalP-noTM
ALM53251.1              0.120  44  0.135  12  0.234   5  0.189   0.160 N  0.570      SignalP-noTM
ALM53252.1              0.127  45  0.107  45  0.125  21  0.094   0.101 N  0.570      SignalP-noTM
ALM53253.1              0.139  52  0.144  38  0.225  29  0.112   0.132 N  0.510      SignalP-TM
ALM53254.1              0.103  31  0.122  11  0.179   1  0.148   0.134 N  0.570      SignalP-noTM
ALM53255.1              0.125  38  0.119  45  0.210  41  0.108   0.115 N  0.510      SignalP-TM
ALM53256.1              0.645  32  0.665  32  0.833   9  0.709   0.685 Y  0.570      SignalP-noTM
ALM53257.1              0.864  27  0.888  27  0.952  23  0.846   0.868 Y  0.570      SignalP-noTM
ALM53258.1              0.212  68  0.175  35  0.324  31  0.145   0.164 N  0.510      SignalP-TM
ALM53259.1              0.118  22  0.124  22  0.213  50  0.138   0.131 N  0.570      SignalP-noTM
ALM53260.1              0.135  29  0.137  11  0.241   1  0.192   0.157 N  0.510      SignalP-TM
ALM53261.1              0.131  48  0.129  11  0.253   1  0.162   0.145 N  0.570      SignalP-noTM
ALM53262.1              0.183  50  0.137  35  0.161   1  0.101   0.124 N  0.510      SignalP-TM
ALM53263.1              0.164  23  0.127  23  0.129  40  0.096   0.112 N  0.570      SignalP-noTM
ALM53264.1              0.390  33  0.593  33  0.987  23  0.931   0.752 Y  0.570      SignalP-noTM
ALM53265.1              0.123  46  0.175  23  0.390   2  0.287   0.216 N  0.510      SignalP-TM
ALM53266.1              0.207  23  0.180  23  0.241  11  0.177   0.178 N  0.570      SignalP-noTM
ALM53267.1              0.123  33  0.156  51  0.308  44  0.145   0.151 N  0.570      SignalP-noTM
ALM53268.1              0.145  30  0.134  30  0.205   1  0.113   0.124 N  0.570      SignalP-noTM
ALM53269.1              0.145  27  0.113  27  0.143   1  0.093   0.104 N  0.570      SignalP-noTM
ALM53270.1              0.125  22  0.109  22  0.151  11  0.094   0.102 N  0.570      SignalP-noTM
ALM53271.1              0.194  25  0.190  25  0.381   4  0.243   0.210 N  0.510      SignalP-TM
ALM53272.1              0.620  29  0.652  29  0.856  20  0.726   0.687 Y  0.570      SignalP-noTM
ALM53273.1              0.235  24  0.216  24  0.351   1  0.241   0.228 N  0.570      SignalP-noTM
ALM53274.1              0.143  42  0.139  11  0.249   5  0.201   0.162 N  0.510      SignalP-TM
ALM53275.1              0.145  61  0.125  12  0.195   4  0.159   0.141 N  0.570      SignalP-noTM
ALM53276.1              0.109  17  0.110  43  0.142  36  0.097   0.104 N  0.570      SignalP-noTM
ALM53277.1              0.162  32  0.160  32  0.309  31  0.181   0.170 N  0.570      SignalP-noTM
ALM53278.1              0.150  24  0.162  11  0.393   2  0.261   0.208 N  0.570      SignalP-noTM
ALM53279.1              0.136  27  0.124  27  0.183   1  0.102   0.116 N  0.510      SignalP-TM
ALM53280.1              0.129  21  0.136  11  0.297   2  0.185   0.154 N  0.510      SignalP-TM
ALM53281.1              0.522  23  0.653  23  0.910  17  0.846   0.744 Y  0.570      SignalP-noTM
ALM53282.1              0.106  24  0.180  11  0.414   1  0.324   0.248 N  0.570      SignalP-noTM
ALM53283.1              0.112  28  0.135  11  0.221   1  0.184   0.158 N  0.570      SignalP-noTM
ALM53284.1              0.149  49  0.141  49  0.208  48  0.110   0.127 N  0.570      SignalP-noTM
ALM53285.1              0.133  48  0.124  48  0.176  52  0.088   0.107 N  0.570      SignalP-noTM
ALM53286.1              0.243  21  0.151  21  0.158  12  0.096   0.131 N  0.510      SignalP-TM
ALM53287.1              0.113  25  0.101  11  0.166   1  0.097   0.099 N  0.570      SignalP-noTM
ALM53288.1              0.144  24  0.167  11  0.381   3  0.289   0.225 N  0.570      SignalP-noTM
ALM53289.1              0.110  57  0.108  11  0.158   1  0.113   0.111 N  0.570      SignalP-noTM
ALM53290.1              0.119  26  0.105  26  0.127   6  0.098   0.101 N  0.570      SignalP-noTM
ALM53291.1              0.146   8  0.147  11  0.362   1  0.191   0.168 N  0.570      SignalP-noTM
ALM53292.1              0.144  28  0.132  28  0.180  26  0.123   0.128 N  0.570      SignalP-noTM
ALM53293.1              0.135  21  0.155  11  0.415   1  0.225   0.181 N  0.510      SignalP-TM
ALM53294.1              0.451  24  0.492  24  0.748  22  0.457   0.479 N  0.510      SignalP-TM
ALM53295.1              0.113  59  0.118  43  0.219  34  0.118   0.118 N  0.570      SignalP-noTM
ALM53296.1              0.800  23  0.706  23  0.823  17  0.658   0.683 Y  0.570      SignalP-noTM
ALM53297.1              0.170  21  0.201  11  0.601   2  0.395   0.273 N  0.510      SignalP-TM
ALM53298.1              0.156  24  0.118  32  0.146  31  0.091   0.105 N  0.570      SignalP-noTM
ALM53299.1              0.105  70  0.105  43  0.151  33  0.092   0.099 N  0.570      SignalP-noTM
ALM53300.1              0.194  39  0.146  39  0.234  37  0.108   0.132 N  0.510      SignalP-TM
ALM53301.1              0.312  46  0.169  46  0.129   6  0.096   0.135 N  0.570      SignalP-noTM
ALM53302.1              0.122  59  0.140  34  0.270  33  0.168   0.151 N  0.510      SignalP-TM
ALM53303.1              0.126  58  0.108  38  0.159  25  0.104   0.106 N  0.510      SignalP-TM
ALM53304.1              0.143  31  0.117  14  0.166   8  0.129   0.122 N  0.510      SignalP-TM
ALM53305.1              0.110  37  0.099  11  0.163   1  0.094   0.097 N  0.570      SignalP-noTM
ALM53306.1              0.322  23  0.521  23  0.930   3  0.856   0.678 Y  0.570      SignalP-noTM
ALM53307.1              0.241  20  0.165  20  0.232   2  0.129   0.148 N  0.570      SignalP-noTM
ALM53308.1              0.143  39  0.116  39  0.192   1  0.086   0.105 N  0.510      SignalP-TM
ALM53309.1              0.164  34  0.121  34  0.137  67  0.075   0.104 N  0.510      SignalP-TM
ALM53310.1              0.118  38  0.118  19  0.175   9  0.116   0.117 N  0.570      SignalP-noTM
ALM53311.1              0.131  63  0.116  19  0.155   7  0.120   0.117 N  0.510      SignalP-TM
ALM53312.1              0.107  18  0.098  67  0.106  16  0.087   0.093 N  0.570      SignalP-noTM
ALM53313.1              0.123  70  0.112  26  0.122  22  0.099   0.106 N  0.570      SignalP-noTM
ALM53314.1              0.138  64  0.116  64  0.107  23  0.086   0.102 N  0.570      SignalP-noTM
ALM53315.1              0.121  56  0.114  16  0.159   4  0.135   0.124 N  0.570      SignalP-noTM
ALM53316.1              0.119  27  0.107  27  0.109  21  0.084   0.096 N  0.570      SignalP-noTM
ALM53317.1              0.103  37  0.133  37  0.229  30  0.146   0.139 N  0.570      SignalP-noTM
ALM53318.1              0.246  21  0.221  21  0.451  19  0.222   0.221 N  0.570      SignalP-noTM
ALM53319.1              0.707  32  0.750  32  0.982  14  0.877   0.810 Y  0.570      SignalP-noTM
ALM53320.1              0.424  41  0.463  41  0.636  37  0.333   0.415 N  0.510      SignalP-TM
ALM53321.1              0.108  46  0.108  25  0.129  20  0.092   0.101 N  0.570      SignalP-noTM
ALM53322.1              0.848  29  0.764  29  0.938  14  0.795   0.779 Y  0.570      SignalP-noTM
ALM53323.1              0.353  38  0.223  38  0.257  36  0.126   0.177 N  0.570      SignalP-noTM
ALM53324.1              0.106  40  0.128  11  0.212   1  0.159   0.143 N  0.570      SignalP-noTM
ALM53325.1              0.171  30  0.149  30  0.262  26  0.141   0.145 N  0.570      SignalP-noTM
ALM53326.1              0.320  41  0.298  41  0.553  29  0.292   0.295 N  0.570      SignalP-noTM
ALM53327.1              0.126  67  0.166  18  0.314   9  0.264   0.202 N  0.510      SignalP-TM
ALM53328.1              0.116  41  0.100  41  0.122  14  0.083   0.092 N  0.570      SignalP-noTM
ALM53329.1              0.120  18  0.120  18  0.230  12  0.110   0.115 N  0.570      SignalP-noTM
ALM53330.1              0.143  36  0.127  26  0.166   7  0.142   0.133 N  0.510      SignalP-TM
ALM53331.1              0.111  48  0.112  25  0.144   1  0.112   0.112 N  0.570      SignalP-noTM
ALM53332.1              0.295  35  0.208  35  0.199  31  0.129   0.179 N  0.510      SignalP-TM
ALM53333.1              0.128  36  0.109  36  0.125  35  0.086   0.101 N  0.510      SignalP-TM
ALM53334.1              0.128  42  0.108  42  0.154  13  0.090   0.100 N  0.570      SignalP-noTM
ALM53335.1              0.121  22  0.175  20  0.351  13  0.258   0.214 N  0.570      SignalP-noTM
ALM53336.1              0.107  21  0.098  35  0.112  29  0.082   0.091 N  0.570      SignalP-noTM
ALM53337.1              0.218  20  0.158  20  0.247   3  0.137   0.148 N  0.570      SignalP-noTM
ALM53338.1              0.112  37  0.125  11  0.237   4  0.166   0.144 N  0.570      SignalP-noTM
ALM53339.1              0.152  31  0.104  12  0.136   8  0.101   0.103 N  0.510      SignalP-TM
ALM53340.1              0.134  52  0.099  11  0.128   1  0.101   0.100 N  0.510      SignalP-TM
ALM53341.1              0.563  19  0.672  19  0.909  16  0.777   0.721 Y  0.570      SignalP-noTM
ALM53342.1              0.101  16  0.099  58  0.142   2  0.091   0.095 N  0.570      SignalP-noTM
ALM53343.1              0.124  67  0.101  70  0.109  22  0.084   0.093 N  0.570      SignalP-noTM
ALM53344.1              0.130  35  0.176  12  0.397   8  0.322   0.245 N  0.570      SignalP-noTM
ALM53345.1              0.139  31  0.144  11  0.285   2  0.206   0.167 N  0.510      SignalP-TM
ALM53346.1              0.181  59  0.168  29  0.303  18  0.208   0.183 N  0.510      SignalP-TM
ALM53347.1              0.101  27  0.119  11  0.242   1  0.129   0.123 N  0.570      SignalP-noTM
ALM53348.1              0.119  28  0.108  28  0.119  11  0.099   0.104 N  0.570      SignalP-noTM
ALM53349.1              0.107  58  0.111  39  0.136  35  0.097   0.104 N  0.570      SignalP-noTM
ALM53350.1              0.140  37  0.172  11  0.391   1  0.298   0.219 N  0.510      SignalP-TM
ALM53351.1              0.128  34  0.161  25  0.304  22  0.190   0.171 N  0.510      SignalP-TM
ALM53352.1              0.214  32  0.305  32  0.572  24  0.360   0.325 N  0.510      SignalP-TM
ALM53353.1              0.105  32  0.099  68  0.107  70  0.079   0.089 N  0.570      SignalP-noTM
ALM53354.1              0.800  32  0.757  32  0.972  15  0.854   0.803 Y  0.570      SignalP-noTM
ALM53355.1              0.171  31  0.310  31  0.726  13  0.552   0.424 N  0.570      SignalP-noTM
ALM53356.1              0.128  24  0.138  24  0.276   1  0.160   0.148 N  0.570      SignalP-noTM
ALM53357.1              0.233  17  0.131  17  0.157  38  0.081   0.107 N  0.570      SignalP-noTM
ALM53358.1              0.197  68  0.147  23  0.306   7  0.178   0.162 N  0.570      SignalP-noTM
ALM53359.1              0.120  22  0.104  70  0.110  21  0.087   0.096 N  0.570      SignalP-noTM
ALM53360.1              0.737  25  0.797  25  0.954   7  0.897   0.844 Y  0.570      SignalP-noTM
ALM53361.1              0.108  23  0.159  11  0.289   5  0.251   0.202 N  0.570      SignalP-noTM
ALM53362.1              0.172  22  0.167  22  0.294  21  0.181   0.173 N  0.570      SignalP-noTM
ALM53363.1              0.157  20  0.121  20  0.122   8  0.098   0.110 N  0.570      SignalP-noTM
ALM53364.1              0.239  26  0.230  26  0.418   1  0.234   0.232 N  0.570      SignalP-noTM
ALM53365.1              0.174  52  0.128  52  0.180  11  0.100   0.115 N  0.570      SignalP-noTM
ALM53366.1              0.122  47  0.106  11  0.152   1  0.107   0.107 N  0.570      SignalP-noTM
ALM53367.1              0.169  21  0.189  11  0.518   3  0.346   0.263 N  0.570      SignalP-noTM
ALM53368.1              0.126  62  0.104  53  0.114  12  0.088   0.096 N  0.570      SignalP-noTM
ALM53369.1              0.130  30  0.111  30  0.113   4  0.088   0.100 N  0.570      SignalP-noTM
ALM53370.1              0.112  63  0.109  63  0.133  29  0.101   0.105 N  0.570      SignalP-noTM
ALM53371.1              0.136  22  0.135  22  0.239   2  0.144   0.139 N  0.570      SignalP-noTM
ALM53372.1              0.131  15  0.128  68  0.180   1  0.088   0.113 N  0.510      SignalP-TM
ALM53373.1              0.109  61  0.119  22  0.152  12  0.126   0.122 N  0.570      SignalP-noTM
ALM53374.1              0.685  36  0.358  36  0.683  10  0.436   0.387 N  0.510      SignalP-TM
ALM53375.1              0.142  35  0.115  35  0.133   1  0.092   0.104 N  0.570      SignalP-noTM
ALM53376.1              0.172  46  0.138  46  0.153  39  0.093   0.117 N  0.570      SignalP-noTM
ALM53377.1              0.109  20  0.111  20  0.149  15  0.107   0.110 N  0.570      SignalP-noTM
ALM53378.1              0.230  25  0.194  25  0.247  21  0.179   0.187 N  0.570      SignalP-noTM
ALM53379.1              0.115  31  0.115  31  0.132  23  0.104   0.110 N  0.570      SignalP-noTM
ALM53380.1              0.122  26  0.168  18  0.348   6  0.259   0.211 N  0.570      SignalP-noTM
ALM53381.1              0.334  30  0.248  30  0.351  27  0.155   0.204 N  0.570      SignalP-noTM
ALM53382.1              0.211  40  0.220  11  0.581   1  0.473   0.339 N  0.570      SignalP-noTM
ALM53383.1              0.120  21  0.103  21  0.112  17  0.084   0.094 N  0.570      SignalP-noTM
ALM53384.1              0.119  58  0.107  58  0.121  30  0.095   0.102 N  0.570      SignalP-noTM
ALM53385.1              0.104  38  0.107  43  0.132  32  0.099   0.104 N  0.570      SignalP-noTM
ALM53386.1              0.108  30  0.104  51  0.113  53  0.085   0.095 N  0.570      SignalP-noTM
ALM53387.1              0.158  22  0.184  22  0.303   2  0.229   0.205 N  0.570      SignalP-noTM
ALM53388.1              0.100  56  0.108  56  0.123  46  0.098   0.103 N  0.570      SignalP-noTM
ALM53389.1              0.129  30  0.110  30  0.144  45  0.081   0.096 N  0.570      SignalP-noTM
ALM53390.1              0.122  30  0.130  30  0.225  27  0.112   0.121 N  0.570      SignalP-noTM
ALM53391.1              0.100  32  0.103  59  0.148   1  0.103   0.103 N  0.570      SignalP-noTM
ALM53392.1              0.247  54  0.154  54  0.116  58  0.087   0.123 N  0.570      SignalP-noTM
ALM53393.1              0.794  24  0.592  24  0.586  17  0.455   0.541 Y  0.510      SignalP-TM
ALM53394.1              0.176  27  0.222  18  0.584  13  0.474   0.340 N  0.570      SignalP-noTM
ALM53395.1              0.878  29  0.862  29  0.971  17  0.873   0.867 Y  0.570      SignalP-noTM
ALM53396.1              0.109  20  0.139  11  0.309   3  0.185   0.160 N  0.570      SignalP-noTM
ALM53397.1              0.121  35  0.135  11  0.252   2  0.184   0.158 N  0.570      SignalP-noTM
ALM53398.1              0.109  43  0.111  11  0.173   1  0.118   0.114 N  0.570      SignalP-noTM
ALM53399.1              0.153  59  0.122  59  0.151  35  0.095   0.109 N  0.570      SignalP-noTM
ALM53400.1              0.167  38  0.126  38  0.142  36  0.098   0.113 N  0.570      SignalP-noTM
ALM53401.1              0.117  26  0.133  11  0.221   2  0.181   0.155 N  0.570      SignalP-noTM
ALM53402.1              0.112  45  0.119  11  0.225   1  0.131   0.125 N  0.570      SignalP-noTM
ALM53403.1              0.171  29  0.192  29  0.328  25  0.212   0.199 N  0.510      SignalP-TM
ALM53404.1              0.349  28  0.351  28  0.442  25  0.338   0.346 N  0.510      SignalP-TM
ALM53405.1              0.175  57  0.148  57  0.195  11  0.110   0.134 N  0.510      SignalP-TM
ALM53406.1              0.108  31  0.106  46  0.142   1  0.094   0.100 N  0.570      SignalP-noTM
ALM53407.1              0.170  27  0.174  33  0.322  30  0.142   0.159 N  0.570      SignalP-noTM
ALM53408.1              0.129  32  0.114  32  0.147  44  0.095   0.105 N  0.570      SignalP-noTM
ALM53409.1              0.811  24  0.742  24  0.815   2  0.703   0.724 Y  0.570      SignalP-noTM
ALM53410.1              0.111  22  0.100  22  0.109  12  0.081   0.091 N  0.570      SignalP-noTM
ALM53411.1              0.131  18  0.102  11  0.168   1  0.101   0.102 N  0.570      SignalP-noTM
ALM53412.1              0.182  53  0.146  53  0.221   1  0.116   0.132 N  0.570      SignalP-noTM
ALM53413.1              0.240  32  0.149  32  0.139   1  0.092   0.122 N  0.570      SignalP-noTM
ALM53414.1              0.175  41  0.132  41  0.138  46  0.090   0.112 N  0.570      SignalP-noTM
ALM53415.1              0.119  66  0.110  40  0.122  36  0.090   0.100 N  0.570      SignalP-noTM
ALM53416.1              0.113  20  0.160  11  0.343   1  0.254   0.195 N  0.510      SignalP-TM
ALM53417.1              0.333  24  0.171  48  0.479   1  0.108   0.148 N  0.510      SignalP-TM
ALM53418.1              0.115  18  0.153  27  0.297  35  0.188   0.170 N  0.570      SignalP-noTM
ALM53419.1              0.115  33  0.110  33  0.126  28  0.084   0.098 N  0.570      SignalP-noTM
ALM53420.1              0.126  32  0.109  11  0.151   7  0.124   0.116 N  0.570      SignalP-noTM
ALM53421.1              0.191  34  0.162  34  0.341   5  0.163   0.163 N  0.510      SignalP-TM
ALM53422.1              0.107  42  0.120  42  0.185   1  0.135   0.127 N  0.570      SignalP-noTM
ALM53423.1              0.702  29  0.779  29  0.938  21  0.872   0.823 Y  0.570      SignalP-noTM
ALM53424.1              0.117  51  0.113  34  0.150  21  0.101   0.108 N  0.510      SignalP-TM
ALM53425.1              0.550  27  0.703  27  0.952  14  0.907   0.799 Y  0.570      SignalP-noTM
ALM53426.1              0.672  31  0.632  31  0.749  10  0.592   0.613 Y  0.570      SignalP-noTM
ALM53427.1              0.428  29  0.527  29  0.848  12  0.703   0.610 Y  0.570      SignalP-noTM
ALM53428.1              0.165  24  0.128  24  0.167  23  0.089   0.110 N  0.570      SignalP-noTM
ALM53429.1              0.135  27  0.088  11  0.112   2  0.080   0.085 N  0.510      SignalP-TM
ALM53430.1              0.158  20  0.165  11  0.390   2  0.272   0.205 N  0.510      SignalP-TM
ALM53431.1              0.112  22  0.138  18  0.229  10  0.160   0.146 N  0.510      SignalP-TM
ALM53432.1              0.121  17  0.117  50  0.206   1  0.099   0.110 N  0.510      SignalP-TM
ALM53433.1              0.110  26  0.098  40  0.165  67  0.078   0.091 N  0.510      SignalP-TM
ALM53434.1              0.110  53  0.102  62  0.135  10  0.094   0.098 N  0.570      SignalP-noTM
ALM53435.1              0.112  23  0.104  67  0.112  63  0.082   0.093 N  0.570      SignalP-noTM
ALM53436.1              0.846  25  0.894  25  0.984  10  0.951   0.921 Y  0.570      SignalP-noTM
ALM53437.1              0.340  45  0.388  36  0.888  31  0.541   0.460 N  0.570      SignalP-noTM
ALM53438.1              0.149  23  0.145  23  0.209   6  0.156   0.150 N  0.570      SignalP-noTM
ALM53439.1              0.130  27  0.116  11  0.180   2  0.137   0.124 N  0.510      SignalP-TM
ALM53440.1              0.102   4  0.114  31  0.151  20  0.113   0.113 N  0.570      SignalP-noTM
ALM53441.1              0.105  27  0.110  12  0.136   8  0.123   0.116 N  0.570      SignalP-noTM
ALM53442.1              0.148  57  0.114  57  0.140  26  0.096   0.106 N  0.570      SignalP-noTM
ALM53443.1              0.149  27  0.133  27  0.203   1  0.127   0.130 N  0.570      SignalP-noTM
ALM53444.1              0.135  37  0.114  37  0.175  44  0.101   0.108 N  0.570      SignalP-noTM
ALM53445.1              0.152  41  0.138  41  0.212  40  0.115   0.127 N  0.570      SignalP-noTM
ALM53446.1              0.143  61  0.127  30  0.222  28  0.132   0.129 N  0.570      SignalP-noTM
ALM53447.1              0.106  39  0.099  28  0.113  20  0.093   0.096 N  0.570      SignalP-noTM
ALM53448.1              0.189  24  0.141  24  0.232   2  0.127   0.134 N  0.570      SignalP-noTM
ALM53449.1              0.155  37  0.137  37  0.152   2  0.110   0.124 N  0.570      SignalP-noTM
ALM53450.1              0.148  63  0.119  26  0.196   2  0.115   0.117 N  0.570      SignalP-noTM
ALM53451.1              0.118  29  0.109  18  0.170   7  0.107   0.108 N  0.570      SignalP-noTM
ALM53452.1              0.429  38  0.435  38  0.616  35  0.321   0.393 N  0.510      SignalP-TM
ALM53453.1              0.117  50  0.108  11  0.173   1  0.115   0.111 N  0.510      SignalP-TM
ALM53454.1              0.237  31  0.147  11  0.292   1  0.219   0.173 N  0.510      SignalP-TM
ALM53455.1              0.113  39  0.102  38  0.119  43  0.079   0.091 N  0.570      SignalP-noTM
ALM53456.1              0.120  30  0.114  30  0.211   2  0.116   0.115 N  0.570      SignalP-noTM
ALM53457.1              0.158  26  0.277  16  0.645   1  0.524   0.368 N  0.510      SignalP-TM
ALM53458.1              0.764  29  0.796  29  0.950  23  0.841   0.817 Y  0.570      SignalP-noTM
ALM53459.1              0.807  29  0.840  29  0.961  14  0.892   0.864 Y  0.570      SignalP-noTM
ALM53460.1              0.199  41  0.141  41  0.167  40  0.077   0.117 N  0.510      SignalP-TM
ALM53461.1              0.114  67  0.106  51  0.130  44  0.102   0.104 N  0.570      SignalP-noTM
ALM53462.1              0.116  26  0.108  11  0.188   1  0.105   0.106 N  0.570      SignalP-noTM
ALM53463.1              0.123  27  0.121  15  0.177   2  0.139   0.128 N  0.510      SignalP-TM
ALM53464.1              0.134  32  0.137  11  0.256   3  0.184   0.159 N  0.570      SignalP-noTM
ALM53465.1              0.132  50  0.134  50  0.221  32  0.130   0.132 N  0.570      SignalP-noTM
ALM53466.1              0.105  54  0.110  15  0.174   7  0.118   0.113 N  0.570      SignalP-noTM
ALM53467.1              0.178  35  0.157  35  0.190  31  0.124   0.141 N  0.570      SignalP-noTM
ALM53468.1              0.272  25  0.236  25  0.350   1  0.215   0.228 N  0.510      SignalP-TM
ALM53469.1              0.316  32  0.203  32  0.271  14  0.167   0.190 N  0.510      SignalP-TM
ALM53470.1              0.130  24  0.132  11  0.206   2  0.175   0.152 N  0.570      SignalP-noTM
ALM53471.1              0.181  23  0.252  23  0.625   9  0.408   0.309 N  0.510      SignalP-TM
ALM53472.1              0.158  45  0.145  45  0.219  44  0.113   0.130 N  0.570      SignalP-noTM
ALM53473.1              0.114  56  0.107  34  0.118  29  0.096   0.102 N  0.570      SignalP-noTM
ALM53474.1              0.209  19  0.130  19  0.133  29  0.086   0.109 N  0.570      SignalP-noTM
ALM53475.1              0.129  21  0.134  21  0.211  31  0.128   0.131 N  0.570      SignalP-noTM
ALM53476.1              0.109  44  0.108  44  0.150  11  0.101   0.105 N  0.570      SignalP-noTM
ALM53477.1              0.134  31  0.115  15  0.212   4  0.131   0.123 N  0.570      SignalP-noTM
ALM53478.1              0.202  33  0.209  16  0.509  14  0.432   0.314 N  0.570      SignalP-noTM
ALM53479.1              0.157  22  0.168  22  0.276  19  0.167   0.168 N  0.570      SignalP-noTM
ALM53480.1              0.116  18  0.127  26  0.217  17  0.138   0.132 N  0.570      SignalP-noTM
ALM53481.1              0.895  25  0.942  25  0.994  15  0.973   0.957 Y  0.570      SignalP-noTM
ALM53482.1              0.130  36  0.139  36  0.282  32  0.120   0.130 N  0.570      SignalP-noTM
ALM53483.1              0.192  27  0.148  27  0.185  22  0.086   0.125 N  0.510      SignalP-TM
ALM53484.1              0.832  28  0.802  28  0.937   8  0.849   0.824 Y  0.570      SignalP-noTM
ALM53485.1              0.110  36  0.101  70  0.111   4  0.088   0.095 N  0.570      SignalP-noTM
ALM53486.1              0.138  55  0.108  55  0.116   1  0.075   0.093 N  0.570      SignalP-noTM
ALM53487.1              0.211  23  0.140  23  0.198   1  0.110   0.129 N  0.510      SignalP-TM
ALM53488.1              0.180  40  0.122  40  0.168   1  0.082   0.107 N  0.510      SignalP-TM
ALM53489.1              0.293  30  0.283  30  0.508   8  0.338   0.304 N  0.510      SignalP-TM
ALM53490.1              0.553  23  0.721  23  0.961  15  0.939   0.824 Y  0.570      SignalP-noTM
ALM53491.1              0.119  31  0.168  14  0.347   8  0.284   0.222 N  0.570      SignalP-noTM
ALM53492.1              0.792  27  0.730  27  0.974  11  0.825   0.774 Y  0.570      SignalP-noTM
ALM53493.1              0.181  69  0.130  69  0.125  47  0.090   0.111 N  0.570      SignalP-noTM
ALM53494.1              0.107  57  0.124  13  0.210   6  0.161   0.138 N  0.510      SignalP-TM
ALM53495.1              0.215  49  0.142  49  0.142  36  0.082   0.114 N  0.570      SignalP-noTM
ALM53496.1              0.164  34  0.135  34  0.159  30  0.115   0.128 N  0.510      SignalP-TM
ALM53497.1              0.105  29  0.098  68  0.102  36  0.084   0.091 N  0.570      SignalP-noTM
ALM53498.1              0.636  28  0.711  28  0.901  24  0.786   0.747 Y  0.570      SignalP-noTM
ALM53499.1              0.161  20  0.136  63  0.160  60  0.102   0.124 N  0.510      SignalP-TM
ALM53500.1              0.243  32  0.272  32  0.490  26  0.243   0.258 N  0.570      SignalP-noTM
ALM53501.1              0.134  30  0.140  48  0.270  38  0.143   0.141 N  0.570      SignalP-noTM
ALM53502.1              0.113  41  0.145  41  0.281  36  0.139   0.142 N  0.570      SignalP-noTM
ALM53503.1              0.106  22  0.166  11  0.352   3  0.281   0.220 N  0.570      SignalP-noTM
ALM53504.1              0.854  26  0.829  26  0.906  24  0.749   0.792 Y  0.570      SignalP-noTM
ALM53505.1              0.133  38  0.122  38  0.130  37  0.100   0.111 N  0.570      SignalP-noTM
ALM53506.1              0.159  22  0.137  22  0.155  11  0.112   0.125 N  0.570      SignalP-noTM
ALM53507.1              0.131  34  0.115  42  0.129  30  0.087   0.102 N  0.570      SignalP-noTM
ALM53508.1              0.181  33  0.184  12  0.386   4  0.345   0.260 N  0.570      SignalP-noTM
ALM53509.1              0.100  55  0.111  26  0.151  14  0.101   0.106 N  0.570      SignalP-noTM
ALM53510.1              0.133  49  0.140  49  0.256  23  0.135   0.137 N  0.570      SignalP-noTM
ALM53511.1              0.112  17  0.104  55  0.208  14  0.095   0.100 N  0.570      SignalP-noTM
ALM53512.1              0.130  34  0.178  34  0.342  33  0.200   0.186 N  0.510      SignalP-TM
ALM53513.1              0.190  36  0.139  11  0.291   1  0.189   0.157 N  0.510      SignalP-TM
ALM53514.1              0.113  28  0.105  37  0.146  32  0.084   0.095 N  0.570      SignalP-noTM
ALM53515.1              0.104  49  0.110  30  0.149  52  0.109   0.109 N  0.570      SignalP-noTM
ALM53516.1              0.141  45  0.144  52  0.247  44  0.116   0.134 N  0.510      SignalP-TM
ALM53517.1              0.117  36  0.118  36  0.178  32  0.088   0.104 N  0.570      SignalP-noTM
ALM53518.1              0.157  53  0.137  31  0.252  19  0.176   0.155 N  0.570      SignalP-noTM
ALM53519.1              0.163  18  0.136  11  0.265   1  0.182   0.153 N  0.510      SignalP-TM
ALM53520.1              0.248  28  0.174  28  0.176  27  0.136   0.156 N  0.570      SignalP-noTM
ALM53521.1              0.118  41  0.106  24  0.138  20  0.098   0.103 N  0.570      SignalP-noTM
ALM53522.1              0.132  21  0.130  11  0.208   7  0.182   0.149 N  0.510      SignalP-TM
ALM53523.1              0.155  34  0.148  12  0.261  10  0.223   0.176 N  0.510      SignalP-TM
ALM53524.1              0.226  45  0.198  45  0.295  44  0.131   0.167 N  0.570      SignalP-noTM
ALM53525.1              0.126  24  0.124  24  0.211   1  0.130   0.127 N  0.570      SignalP-noTM
ALM53526.1              0.134  21  0.113  40  0.158  38  0.096   0.105 N  0.570      SignalP-noTM
ALM53527.1              0.199  40  0.163  25  0.346  18  0.223   0.185 N  0.510      SignalP-TM
ALM53528.1              0.302  49  0.137  49  0.175   1  0.065   0.110 N  0.510      SignalP-TM
ALM53529.1              0.630  26  0.701  26  0.954  19  0.851   0.772 Y  0.570      SignalP-noTM
ALM53530.1              0.129  38  0.108  38  0.121  46  0.084   0.097 N  0.570      SignalP-noTM
ALM53531.1              0.119  61  0.119  11  0.178   3  0.144   0.131 N  0.570      SignalP-noTM
ALM53532.1              0.190  27  0.161  27  0.195  18  0.140   0.151 N  0.570      SignalP-noTM
ALM53533.1              0.159  29  0.169  29  0.341   8  0.219   0.193 N  0.570      SignalP-noTM
ALM53534.1              0.136  22  0.137  34  0.208  32  0.140   0.138 N  0.510      SignalP-TM
ALM53535.1              0.106  62  0.104  69  0.141   2  0.093   0.099 N  0.570      SignalP-noTM
ALM53536.1              0.104  54  0.107  26  0.131  23  0.092   0.100 N  0.570      SignalP-noTM
ALM53537.1              0.102  27  0.120  12  0.183   6  0.147   0.133 N  0.570      SignalP-noTM
ALM53538.1              0.202  37  0.127  37  0.133  36  0.083   0.106 N  0.570      SignalP-noTM
ALM53539.1              0.122  12  0.111  12  0.144  34  0.100   0.106 N  0.570      SignalP-noTM
ALM53540.1              0.106  36  0.130  11  0.215   3  0.174   0.146 N  0.510      SignalP-TM
ALM53541.1              0.180  28  0.221  28  0.514  25  0.250   0.235 N  0.570      SignalP-noTM
ALM53542.1              0.114  37  0.111  37  0.151   3  0.107   0.109 N  0.570      SignalP-noTM
ALM53543.1              0.149  35  0.144  50  0.277  47  0.112   0.132 N  0.510      SignalP-TM
ALM53544.1              0.104  34  0.104  11  0.143   4  0.112   0.108 N  0.570      SignalP-noTM
ALM53545.1              0.351  47  0.264  47  0.384  46  0.132   0.202 N  0.570      SignalP-noTM
ALM53546.1              0.154  32  0.118  32  0.120  11  0.091   0.105 N  0.570      SignalP-noTM
ALM53547.1              0.107  56  0.110  70  0.154  67  0.068   0.094 N  0.510      SignalP-TM
ALM53548.1              0.146  42  0.310  24  0.787  18  0.722   0.462 N  0.510      SignalP-TM
ALM53549.1              0.151  20  0.241  20  0.485  10  0.401   0.316 N  0.570      SignalP-noTM
ALM53550.1              0.421  35  0.239  35  0.208   1  0.117   0.194 N  0.510      SignalP-TM
ALM53551.1              0.110  12  0.116  45  0.143  44  0.104   0.110 N  0.570      SignalP-noTM
ALM53552.1              0.116  31  0.103  70  0.109  70  0.088   0.096 N  0.570      SignalP-noTM
ALM53553.1              0.330  65  0.127  65  0.129   1  0.055   0.100 N  0.510      SignalP-TM
ALM53554.1              0.125  58  0.109  34  0.132  63  0.082   0.099 N  0.510      SignalP-TM
ALM53555.1              0.771  28  0.813  28  0.927  22  0.831   0.822 Y  0.570      SignalP-noTM
ALM53556.1              0.160  35  0.119  50  0.168  42  0.083   0.102 N  0.570      SignalP-noTM
ALM53557.1              0.115  46  0.136  11  0.220   5  0.186   0.159 N  0.570      SignalP-noTM
ALM53558.1              0.148  48  0.141  48  0.184  39  0.126   0.134 N  0.570      SignalP-noTM
ALM53559.1              0.103  35  0.135  11  0.256   5  0.189   0.160 N  0.570      SignalP-noTM
ALM53560.1              0.175  18  0.171  18  0.284  17  0.177   0.174 N  0.570      SignalP-noTM
ALM53561.1              0.110  28  0.142  11  0.313   1  0.191   0.165 N  0.570      SignalP-noTM
ALM53562.1              0.179  36  0.147  36  0.196  28  0.133   0.141 N  0.570      SignalP-noTM
ALM53563.1              0.146  20  0.098  20  0.154   1  0.079   0.091 N  0.510      SignalP-TM
ALM53564.1              0.316  21  0.194  21  0.250   2  0.155   0.179 N  0.510      SignalP-TM
ALM53565.1              0.123  35  0.158  11  0.315  14  0.245   0.199 N  0.570      SignalP-noTM
ALM53566.1              0.118  23  0.136  11  0.328   1  0.163   0.148 N  0.570      SignalP-noTM
ALM53567.1              0.133  39  0.124  11  0.185   1  0.156   0.135 N  0.510      SignalP-TM
ALM53568.1              0.604  23  0.632  23  0.781   2  0.690   0.659 Y  0.570      SignalP-noTM
ALM53569.1              0.153  63  0.152  11  0.304   1  0.223   0.185 N  0.570      SignalP-noTM
ALM53570.1              0.628  28  0.667  28  0.861  23  0.742   0.702 Y  0.570      SignalP-noTM
ALM53571.1              0.269  53  0.138  53  0.162   1  0.082   0.117 N  0.510      SignalP-TM
ALM53572.1              0.373  23  0.251  23  0.291   2  0.181   0.225 N  0.510      SignalP-TM
ALM53573.1              0.218  51  0.143  51  0.203   1  0.113   0.129 N  0.570      SignalP-noTM
ALM53574.1              0.537  37  0.653  37  0.974  17  0.848   0.745 Y  0.570      SignalP-noTM
ALM53575.1              0.111  27  0.109  16  0.142   5  0.114   0.111 N  0.570      SignalP-noTM
ALM53576.1              0.148  36  0.123  36  0.179  48  0.107   0.116 N  0.570      SignalP-noTM
ALM53577.1              0.146  19  0.129  19  0.267  10  0.109   0.120 N  0.570      SignalP-noTM
ALM53578.1              0.176  41  0.143  12  0.232  42  0.135   0.140 N  0.510      SignalP-TM
ALM53579.1              0.142  22  0.134  22  0.193  20  0.115   0.125 N  0.570      SignalP-noTM
ALM53580.1              0.181  27  0.171  27  0.372  26  0.172   0.171 N  0.570      SignalP-noTM
ALM53581.1              0.123  23  0.174  12  0.454   1  0.258   0.205 N  0.510      SignalP-TM
ALM53582.1              0.119  29  0.113  70  0.192  66  0.081   0.101 N  0.510      SignalP-TM
ALM53583.1              0.255  21  0.174  21  0.196   3  0.134   0.159 N  0.510      SignalP-TM
ALM53584.1              0.103  20  0.109  40  0.134  36  0.103   0.106 N  0.570      SignalP-noTM
ALM53585.1              0.106  24  0.111  24  0.136  11  0.104   0.108 N  0.570      SignalP-noTM
ALM53586.1              0.184  28  0.117  28  0.191   1  0.074   0.101 N  0.510      SignalP-TM
ALM53587.1              0.113  32  0.126  11  0.216   3  0.156   0.140 N  0.570      SignalP-noTM
ALM53588.1              0.174  24  0.149  24  0.271  23  0.162   0.155 N  0.570      SignalP-noTM
ALM53589.1              0.106  69  0.114  20  0.160  11  0.122   0.118 N  0.570      SignalP-noTM
ALM53590.1              0.114  39  0.103  44  0.112  44  0.085   0.094 N  0.570      SignalP-noTM
ALM53591.1              0.194  18  0.150  18  0.182  21  0.110   0.131 N  0.570      SignalP-noTM
ALM53592.1              0.113  33  0.115  11  0.145   9  0.137   0.125 N  0.570      SignalP-noTM
ALM53593.1              0.210  41  0.114  11  0.173   2  0.133   0.121 N  0.510      SignalP-TM
ALM53594.1              0.764  23  0.776  23  0.901   4  0.825   0.799 Y  0.570      SignalP-noTM
ALM53595.1              0.162   8  0.198  29  0.334  28  0.265   0.230 N  0.570      SignalP-noTM
ALM53596.1              0.102  60  0.104  60  0.119  48  0.101   0.102 N  0.570      SignalP-noTM
ALM53597.1              0.102  18  0.121  11  0.196   5  0.156   0.137 N  0.570      SignalP-noTM
ALM53598.1              0.134  29  0.103  29  0.148  28  0.073   0.089 N  0.570      SignalP-noTM
ALM53599.1              0.105  25  0.106  53  0.121  48  0.096   0.102 N  0.570      SignalP-noTM
ALM53600.1              0.152  34  0.130  34  0.187  16  0.134   0.132 N  0.570      SignalP-noTM
ALM53601.1              0.135  36  0.103  36  0.156   1  0.081   0.093 N  0.570      SignalP-noTM
ALM53602.1              0.125  40  0.111  40  0.128  53  0.098   0.105 N  0.570      SignalP-noTM
ALM53603.1              0.277  68  0.176  20  0.370  16  0.208   0.191 N  0.570      SignalP-noTM
ALM53604.1              0.152  30  0.168  11  0.352   2  0.290   0.225 N  0.570      SignalP-noTM
ALM53605.1              0.127  18  0.171  11  0.391   1  0.285   0.224 N  0.570      SignalP-noTM
ALM53606.1              0.232  41  0.182  41  0.189  32  0.119   0.159 N  0.510      SignalP-TM
ALM53607.1              0.105  31  0.097  31  0.104  47  0.083   0.091 N  0.570      SignalP-noTM
ALM53608.1              0.110  19  0.120  24  0.176  18  0.128   0.124 N  0.570      SignalP-noTM
ALM53609.1              0.304  26  0.165  26  0.141  36  0.087   0.128 N  0.570      SignalP-noTM
ALM53610.1              0.286  41  0.175  41  0.158  40  0.102   0.141 N  0.570      SignalP-noTM
ALM53611.1              0.105  44  0.152  11  0.328   4  0.244   0.195 N  0.570      SignalP-noTM
ALM53612.1              0.157  21  0.169  21  0.313  18  0.184   0.176 N  0.570      SignalP-noTM
ALM53613.1              0.121  30  0.107  30  0.106  61  0.085   0.097 N  0.570      SignalP-noTM
ALM53614.1              0.115  38  0.106  23  0.124  22  0.101   0.104 N  0.570      SignalP-noTM
ALM53615.1              0.141  70  0.115  11  0.212   2  0.127   0.119 N  0.510      SignalP-TM
ALM53616.1              0.139  32  0.105  11  0.139  33  0.112   0.107 N  0.510      SignalP-TM
ALM53617.1              0.774  31  0.811  31  0.963  15  0.867   0.837 Y  0.570      SignalP-noTM
ALM53618.1              0.167  18  0.221  18  0.568  17  0.283   0.250 N  0.570      SignalP-noTM
ALM53619.1              0.156  26  0.135  12  0.234  10  0.182   0.157 N  0.570      SignalP-noTM
ALM53620.1              0.116  54  0.114  11  0.156   2  0.128   0.120 N  0.570      SignalP-noTM
ALM53621.1              0.125  10  0.121  20  0.196   6  0.130   0.125 N  0.570      SignalP-noTM
ALM53622.1              0.289  33  0.220  33  0.272  30  0.114   0.181 N  0.510      SignalP-TM
ALM53623.1              0.112  46  0.130  11  0.194   1  0.171   0.149 N  0.570      SignalP-noTM
ALM53624.1              0.118  46  0.111  25  0.124  44  0.098   0.105 N  0.570      SignalP-noTM
ALM53625.1              0.117  32  0.125  32  0.166  30  0.103   0.114 N  0.570      SignalP-noTM
ALM53626.1              0.131  61  0.108  61  0.144   2  0.092   0.101 N  0.570      SignalP-noTM
ALM53627.1              0.114  30  0.098  45  0.105  54  0.077   0.088 N  0.570      SignalP-noTM
ALM53628.1              0.106  52  0.112  32  0.157  24  0.098   0.106 N  0.570      SignalP-noTM
ALM53629.1              0.146  25  0.178  11  0.448   1  0.304   0.237 N  0.570      SignalP-noTM
ALM53630.1              0.158  53  0.122  53  0.118   4  0.093   0.109 N  0.570      SignalP-noTM
ALM53631.1              0.136  40  0.191  11  0.459   2  0.365   0.273 N  0.570      SignalP-noTM
ALM53632.1              0.135  30  0.113  30  0.152   1  0.096   0.105 N  0.570      SignalP-noTM
ALM53633.1              0.161  28  0.116  28  0.129  35  0.089   0.104 N  0.570      SignalP-noTM
ALM53634.1              0.173  33  0.176  33  0.340  31  0.150   0.164 N  0.570      SignalP-noTM
ALM53635.1              0.226  51  0.177  11  0.388   1  0.316   0.242 N  0.570      SignalP-noTM
ALM53636.1              0.273  51  0.184  51  0.246  47  0.120   0.154 N  0.570      SignalP-noTM
ALM53637.1              0.115  22  0.105  11  0.148   1  0.107   0.106 N  0.570      SignalP-noTM
ALM53638.1              0.250  21  0.141  21  0.135  20  0.090   0.117 N  0.570      SignalP-noTM
ALM53639.1              0.174  31  0.273  31  0.523   2  0.445   0.337 N  0.510      SignalP-TM
ALM53640.1              0.141  34  0.136  11  0.266   3  0.193   0.157 N  0.510      SignalP-TM
ALM53641.1              0.126  19  0.126  27  0.182  26  0.109   0.118 N  0.570      SignalP-noTM
ALM53642.1              0.196  59  0.155  59  0.140  50  0.099   0.128 N  0.570      SignalP-noTM
ALM53643.1              0.174  44  0.141  44  0.205   2  0.121   0.132 N  0.570      SignalP-noTM
ALM53644.1              0.188  53  0.132  53  0.125   7  0.094   0.114 N  0.570      SignalP-noTM
ALM53645.1              0.108  30  0.098  70  0.109   9  0.080   0.090 N  0.570      SignalP-noTM
ALM53646.1              0.127  19  0.109  19  0.111  67  0.087   0.099 N  0.570      SignalP-noTM
ALM53647.1              0.169  34  0.137  11  0.248   2  0.182   0.158 N  0.570      SignalP-noTM
ALM53648.1              0.108   9  0.108  19  0.147   8  0.108   0.108 N  0.570      SignalP-noTM
ALM53649.1              0.154  58  0.149  11  0.331   1  0.204   0.175 N  0.570      SignalP-noTM
ALM53650.1              0.140  12  0.138  52  0.218  51  0.127   0.133 N  0.570      SignalP-noTM
ALM53651.1              0.582  26  0.443  26  0.734   1  0.492   0.461 N  0.510      SignalP-TM
ALM53652.1              0.344  38  0.226  38  0.229  34  0.131   0.191 N  0.510      SignalP-TM
ALM53653.1              0.105  25  0.099  35  0.110  26  0.088   0.094 N  0.570      SignalP-noTM
ALM53654.1              0.114  53  0.118  18  0.165  11  0.132   0.125 N  0.570      SignalP-noTM
ALM53655.1              0.276  12  0.179  12  0.146  11  0.114   0.155 N  0.510      SignalP-TM
ALM53656.1              0.176  30  0.216  30  0.427  24  0.198   0.209 N  0.510      SignalP-TM
ALM53657.1              0.218  35  0.173  35  0.244  33  0.148   0.164 N  0.510      SignalP-TM
ALM53658.1              0.757  20  0.736  20  0.835  14  0.747   0.741 Y  0.570      SignalP-noTM
ALM53659.1              0.115  30  0.110  30  0.140   1  0.100   0.105 N  0.570      SignalP-noTM
ALM53660.1              0.155  25  0.155  25  0.207  18  0.152   0.153 N  0.570      SignalP-noTM
ALM53661.1              0.134  29  0.187  11  0.482   1  0.337   0.257 N  0.570      SignalP-noTM
ALM53662.1              0.111  21  0.109  18  0.144  12  0.109   0.109 N  0.570      SignalP-noTM
ALM53663.1              0.123  43  0.111  43  0.205  42  0.098   0.105 N  0.570      SignalP-noTM
ALM53664.1              0.126  48  0.117  48  0.147  46  0.095   0.107 N  0.570      SignalP-noTM
ALM53665.1              0.106  28  0.112  11  0.162   2  0.128   0.119 N  0.570      SignalP-noTM
ALM53666.1              0.223  40  0.290  31  0.586  30  0.348   0.311 N  0.510      SignalP-TM
ALM53667.1              0.100  49  0.109  33  0.127  34  0.105   0.107 N  0.570      SignalP-noTM
ALM53668.1              0.115  57  0.145  11  0.269   1  0.210   0.176 N  0.570      SignalP-noTM
ALM53669.1              0.125  33  0.118  42  0.227  31  0.096   0.110 N  0.510      SignalP-TM
ALM53670.1              0.196  27  0.370  22  0.932   1  0.881   0.610 Y  0.570      SignalP-noTM
ALM53671.1              0.173  31  0.148  31  0.254   6  0.169   0.158 N  0.570      SignalP-noTM
ALM53672.1              0.165  31  0.216  11  0.530   8  0.487   0.316 N  0.510      SignalP-TM
ALM53673.1              0.130  28  0.110  28  0.124  27  0.084   0.098 N  0.570      SignalP-noTM
ALM53674.1              0.134  20  0.108  20  0.151   2  0.099   0.104 N  0.570      SignalP-noTM
ALM53675.1              0.169  21  0.369  21  0.929   2  0.846   0.593 Y  0.570      SignalP-noTM
ALM53676.1              0.114  20  0.131  11  0.268   1  0.162   0.142 N  0.510      SignalP-TM
ALM53677.1              0.115  40  0.110  65  0.129   6  0.100   0.106 N  0.570      SignalP-noTM
ALM53678.1              0.222  26  0.177  26  0.284  10  0.170   0.174 N  0.570      SignalP-noTM
ALM53679.1              0.171  28  0.123  28  0.129   4  0.088   0.107 N  0.570      SignalP-noTM
ALM53680.1              0.238  22  0.160  22  0.168   1  0.111   0.137 N  0.570      SignalP-noTM
ALM53681.1              0.151  34  0.169  34  0.385  32  0.185   0.177 N  0.570      SignalP-noTM
ALM53682.1              0.230  17  0.306  17  0.604  16  0.385   0.343 N  0.570      SignalP-noTM
ALM53683.1              0.105  59  0.167  35  0.355  28  0.198   0.182 N  0.570      SignalP-noTM
ALM53684.1              0.103  31  0.105  49  0.123  47  0.092   0.099 N  0.570      SignalP-noTM
ALM53685.1              0.115  17  0.143  17  0.260  11  0.163   0.152 N  0.570      SignalP-noTM
ALM53686.1              0.120  21  0.144  11  0.268   3  0.214   0.170 N  0.510      SignalP-TM
ALM53687.1              0.135  39  0.147  39  0.324  36  0.110   0.130 N  0.570      SignalP-noTM
ALM53688.1              0.107  22  0.105  22  0.118  11  0.088   0.097 N  0.570      SignalP-noTM
ALM53689.1              0.119  30  0.163  11  0.481   1  0.232   0.195 N  0.570      SignalP-noTM
ALM53690.1              0.120  17  0.135  11  0.319   1  0.138   0.136 N  0.570      SignalP-noTM
ALM53691.1              0.142  52  0.114  52  0.125  45  0.074   0.099 N  0.510      SignalP-TM
ALM53692.1              0.149  35  0.122  35  0.167  31  0.084   0.104 N  0.570      SignalP-noTM
ALM53693.1              0.121  58  0.111  39  0.177   9  0.100   0.107 N  0.510      SignalP-TM
ALM53694.1              0.119  36  0.108  36  0.136   3  0.092   0.101 N  0.570      SignalP-noTM
ALM53695.1              0.149  30  0.115  30  0.138   2  0.093   0.105 N  0.570      SignalP-noTM
ALM53696.1              0.111  68  0.116  24  0.172  16  0.124   0.120 N  0.570      SignalP-noTM
ALM53697.1              0.124  42  0.150  42  0.298  38  0.161   0.155 N  0.570      SignalP-noTM
ALM53698.1              0.105  33  0.107  11  0.147   2  0.119   0.112 N  0.570      SignalP-noTM
ALM53699.1              0.108  59  0.099  59  0.111  53  0.071   0.088 N  0.510      SignalP-TM
ALM53700.1              0.150  24  0.104  36  0.136  26  0.089   0.098 N  0.510      SignalP-TM
ALM53701.1              0.131  34  0.130  34  0.204   2  0.125   0.128 N  0.570      SignalP-noTM
ALM53702.1              0.111  18  0.127  18  0.220   7  0.141   0.134 N  0.570      SignalP-noTM
ALM53703.1              0.197  40  0.144  22  0.195   1  0.137   0.140 N  0.570      SignalP-noTM
ALM53704.1              0.111  45  0.115  12  0.176  11  0.135   0.124 N  0.570      SignalP-noTM
ALM53705.1              0.257  17  0.357  17  0.658   9  0.476   0.413 N  0.570      SignalP-noTM
ALM53706.1              0.721  29  0.783  29  0.961  13  0.886   0.832 Y  0.570      SignalP-noTM
ALM53707.1              0.139  21  0.113  37  0.198  27  0.105   0.110 N  0.510      SignalP-TM
ALM53708.1              0.108  61  0.102  61  0.115  19  0.090   0.096 N  0.570      SignalP-noTM
ALM53709.1              0.155  24  0.174  11  0.440   1  0.287   0.227 N  0.570      SignalP-noTM
ALM53710.1              0.108  29  0.115  41  0.171  40  0.117   0.116 N  0.570      SignalP-noTM
ALM53711.1              0.098  33  0.118  11  0.187   1  0.136   0.124 N  0.510      SignalP-TM
ALM53712.1              0.149  41  0.121  41  0.114  34  0.081   0.102 N  0.570      SignalP-noTM
ALM53713.1              0.132  24  0.102  63  0.101  28  0.079   0.091 N  0.570      SignalP-noTM
ALM53714.1              0.206  21  0.142  21  0.127   1  0.094   0.119 N  0.570      SignalP-noTM
ALM53715.1              0.170  40  0.128  40  0.119  39  0.093   0.112 N  0.570      SignalP-noTM
ALM53716.1              0.107  68  0.109  16  0.147  10  0.115   0.112 N  0.570      SignalP-noTM
ALM53717.1              0.120  22  0.120  22  0.168   5  0.130   0.125 N  0.570      SignalP-noTM
ALM53718.1              0.111  41  0.116  41  0.173   3  0.116   0.116 N  0.570      SignalP-noTM
ALM53719.1              0.105  64  0.108  11  0.172   2  0.117   0.112 N  0.570      SignalP-noTM
ALM53720.1              0.114  32  0.109  58  0.158  36  0.100   0.105 N  0.570      SignalP-noTM
ALM53721.1              0.165  24  0.126  24  0.140  36  0.105   0.116 N  0.570      SignalP-noTM
ALM53722.1              0.138  43  0.128  22  0.178   3  0.152   0.139 N  0.570      SignalP-noTM
ALM53723.1              0.116  13  0.146  13  0.272   1  0.183   0.163 N  0.570      SignalP-noTM
ALM53724.1              0.114  27  0.133  11  0.272   1  0.162   0.147 N  0.570      SignalP-noTM
ALM53725.1              0.136  54  0.128  54  0.189  41  0.122   0.125 N  0.570      SignalP-noTM
ALM53726.1              0.124  28  0.161  53  0.401  49  0.151   0.156 N  0.570      SignalP-noTM
ALM53727.1              0.190  23  0.235  23  0.404  22  0.280   0.252 N  0.510      SignalP-TM
ALM53728.1              0.128  31  0.125  31  0.226   1  0.129   0.127 N  0.510      SignalP-TM
ALM53729.1              0.102  30  0.103  11  0.154   1  0.103   0.103 N  0.570      SignalP-noTM
ALM53730.1              0.100  69  0.131  11  0.247   1  0.164   0.147 N  0.570      SignalP-noTM
ALM53731.1              0.538  23  0.513  23  0.643   4  0.501   0.507 N  0.570      SignalP-noTM
ALM53732.1              0.373  21  0.375  21  0.521  11  0.382   0.377 N  0.510      SignalP-TM
ALM53733.1              0.115  20  0.108  46  0.158   2  0.097   0.103 N  0.570      SignalP-noTM
ALM53734.1              0.112  36  0.117  51  0.174  46  0.100   0.109 N  0.570      SignalP-noTM
ALM53735.1              0.121  27  0.116  11  0.211  23  0.134   0.124 N  0.570      SignalP-noTM
ALM53736.1              0.104  58  0.102  21  0.116  11  0.085   0.094 N  0.570      SignalP-noTM
ALM53737.1              0.110  60  0.104  70  0.115  62  0.076   0.091 N  0.570      SignalP-noTM
ALM53738.1              0.191  27  0.383  27  0.892  12  0.797   0.577 Y  0.570      SignalP-noTM
ALM53739.1              0.105  47  0.099  55  0.107  53  0.087   0.093 N  0.570      SignalP-noTM
ALM53740.1              0.130  67  0.108  67  0.134  10  0.080   0.098 N  0.510      SignalP-TM
ALM53741.1              0.119  37  0.162  25  0.294  21  0.203   0.177 N  0.510      SignalP-TM
ALM53742.1              0.109  33  0.182  11  0.449   1  0.320   0.247 N  0.570      SignalP-noTM
ALM53743.1              0.114  39  0.107  39  0.124  22  0.098   0.103 N  0.570      SignalP-noTM
ALM53744.1              0.143  35  0.132  11  0.215   8  0.176   0.153 N  0.570      SignalP-noTM
ALM53745.1              0.106  40  0.099  70  0.108  53  0.087   0.093 N  0.570      SignalP-noTM
ALM53746.1              0.208  27  0.427  24  0.964   8  0.928   0.663 Y  0.570      SignalP-noTM
ALM53747.1              0.181  46  0.115  46  0.196   2  0.082   0.103 N  0.510      SignalP-TM
ALM53748.1              0.167  27  0.098  41  0.151   1  0.059   0.084 N  0.510      SignalP-TM
ALM53749.1              0.140  33  0.132  11  0.306   1  0.161   0.143 N  0.510      SignalP-TM
ALM53750.1              0.114  59  0.107  32  0.142  19  0.105   0.106 N  0.570      SignalP-noTM
ALM53751.1              0.120  61  0.104  41  0.127  33  0.080   0.093 N  0.570      SignalP-noTM
ALM53752.1              0.190  24  0.227  24  0.411  21  0.290   0.257 N  0.570      SignalP-noTM
ALM53753.1              0.256  23  0.477  23  0.935  18  0.895   0.673 Y  0.570      SignalP-noTM
ALM53754.1              0.184  23  0.143  23  0.181   2  0.114   0.129 N  0.570      SignalP-noTM
ALM53755.1              0.157  34  0.157  34  0.258  28  0.141   0.151 N  0.510      SignalP-TM
ALM53756.1              0.101  33  0.102  48  0.117  24  0.091   0.097 N  0.570      SignalP-noTM
ALM53757.1              0.120  54  0.122  12  0.176  10  0.154   0.137 N  0.570      SignalP-noTM
ALM53758.1              0.111  35  0.107  63  0.118  56  0.081   0.095 N  0.570      SignalP-noTM
ALM53759.1              0.122  25  0.115  12  0.166   8  0.136   0.125 N  0.570      SignalP-noTM
ALM53760.1              0.152  26  0.141  26  0.249   1  0.144   0.142 N  0.510      SignalP-TM
ALM53761.1              0.165  53  0.144  11  0.270   1  0.195   0.163 N  0.510      SignalP-TM
ALM53762.1              0.118  18  0.159  11  0.400   1  0.244   0.199 N  0.570      SignalP-noTM
ALM53763.1              0.157  28  0.148  13  0.243   2  0.167   0.157 N  0.570      SignalP-noTM
ALM53764.1              0.166  44  0.146  44  0.274  42  0.109   0.129 N  0.570      SignalP-noTM
ALM53765.1              0.173  33  0.123  33  0.171   3  0.102   0.113 N  0.570      SignalP-noTM
ALM53766.1              0.136  31  0.198  11  0.506   3  0.402   0.294 N  0.570      SignalP-noTM
ALM53767.1              0.120  39  0.094  45  0.105  34  0.076   0.087 N  0.510      SignalP-TM
ALM53768.1              0.130  24  0.139  24  0.224  20  0.141   0.140 N  0.570      SignalP-noTM
ALM53769.1              0.133  24  0.164  24  0.274  22  0.210   0.186 N  0.570      SignalP-noTM
ALM53770.1              0.149  19  0.126  38  0.215  28  0.110   0.120 N  0.510      SignalP-TM
ALM53771.1              0.146  37  0.143  12  0.242   2  0.210   0.175 N  0.570      SignalP-noTM
ALM53772.1              0.131  27  0.092  11  0.147   2  0.077   0.086 N  0.510      SignalP-TM
ALM53773.1              0.148  46  0.129  11  0.218   3  0.176   0.146 N  0.510      SignalP-TM
ALM53774.1              0.833  22  0.862  22  0.943   6  0.906   0.883 Y  0.570      SignalP-noTM
ALM53775.1              0.182  48  0.156  48  0.225  47  0.102   0.130 N  0.570      SignalP-noTM
ALM53776.1              0.642  23  0.724  23  0.953  17  0.850   0.783 Y  0.570      SignalP-noTM
ALM53777.1              0.305  22  0.230  22  0.356  21  0.170   0.202 N  0.570      SignalP-noTM
ALM53778.1              0.335  36  0.169  36  0.227   1  0.139   0.155 N  0.570      SignalP-noTM
ALM53779.1              0.165  42  0.170  42  0.254  30  0.165   0.168 N  0.510      SignalP-TM
ALM53780.1              0.111  68  0.109  20  0.163  10  0.104   0.107 N  0.570      SignalP-noTM
ALM53781.1              0.136  27  0.146  11  0.282   6  0.230   0.177 N  0.510      SignalP-TM
ALM53782.1              0.134  36  0.187  36  0.390  29  0.186   0.187 N  0.510      SignalP-TM
ALM53783.1              0.116  54  0.117  11  0.205   1  0.132   0.122 N  0.510      SignalP-TM
ALM53784.1              0.110  27  0.132  11  0.249   2  0.175   0.152 N  0.570      SignalP-noTM
ALM53785.1              0.153  65  0.220  20  0.479  19  0.358   0.285 N  0.570      SignalP-noTM
ALM53786.1              0.549  22  0.493  22  0.672  15  0.474   0.484 N  0.570      SignalP-noTM
ALM53787.1              0.110  30  0.117  11  0.185   6  0.149   0.129 N  0.510      SignalP-TM
ALM53788.1              0.272  39  0.233  39  0.305  38  0.142   0.191 N  0.570      SignalP-noTM
ALM53789.1              0.128  30  0.103  30  0.141   6  0.090   0.098 N  0.510      SignalP-TM
ALM53790.1              0.173  21  0.152  21  0.258  20  0.124   0.139 N  0.570      SignalP-noTM
ALM53791.1              0.417  23  0.236  23  0.206   1  0.138   0.190 N  0.570      SignalP-noTM
ALM53792.1              0.100  70  0.131  11  0.235   2  0.174   0.151 N  0.570      SignalP-noTM
ALM53793.1              0.146  48  0.133  48  0.196  38  0.102   0.122 N  0.510      SignalP-TM
ALM53794.1              0.150  29  0.123  55  0.183  44  0.107   0.115 N  0.570      SignalP-noTM
ALM53795.1              0.178  41  0.266  41  0.560  29  0.311   0.283 N  0.510      SignalP-TM
ALM53796.1              0.116  24  0.149  11  0.283   2  0.233   0.180 N  0.510      SignalP-TM
ALM53797.1              0.101   9  0.125  16  0.205  11  0.152   0.135 N  0.510      SignalP-TM
ALM53798.1              0.160  57  0.128  57  0.218   2  0.108   0.119 N  0.570      SignalP-noTM
ALM53799.1              0.113  35  0.111  18  0.146  11  0.116   0.113 N  0.570      SignalP-noTM
ALM53800.1              0.135  44  0.124  44  0.175  40  0.111   0.118 N  0.570      SignalP-noTM
ALM53801.1              0.153  28  0.136  40  0.216  34  0.123   0.130 N  0.570      SignalP-noTM
ALM53802.1              0.128  43  0.126  11  0.195   4  0.164   0.144 N  0.570      SignalP-noTM
ALM53803.1              0.171  20  0.128  20  0.116  19  0.082   0.106 N  0.570      SignalP-noTM
ALM53804.1              0.109  59  0.106  59  0.134   1  0.099   0.103 N  0.570      SignalP-noTM
ALM53805.1              0.210  28  0.215  28  0.421   1  0.274   0.237 N  0.510      SignalP-TM
ALM53806.1              0.204  24  0.180  11  0.397   6  0.340   0.239 N  0.510      SignalP-TM
ALM53807.1              0.124  47  0.122  11  0.175   6  0.152   0.133 N  0.510      SignalP-TM
ALM53808.1              0.130  30  0.110  30  0.135  28  0.079   0.095 N  0.570      SignalP-noTM
ALM53809.1              0.503  62  0.401  62  0.424  56  0.194   0.325 N  0.510      SignalP-TM
ALM53810.1              0.592  23  0.712  23  0.946  18  0.883   0.792 Y  0.570      SignalP-noTM
ALM53811.1              0.195  32  0.188  32  0.271  25  0.192   0.190 N  0.570      SignalP-noTM
ALM53812.1              0.107  47  0.107  59  0.127  51  0.093   0.100 N  0.570      SignalP-noTM
ALM53813.1              0.126  62  0.109  62  0.125   1  0.095   0.102 N  0.570      SignalP-noTM
ALM53814.1              0.107  66  0.128  11  0.246   1  0.156   0.141 N  0.570      SignalP-noTM
ALM53815.1              0.129  31  0.142  11  0.287   1  0.199   0.163 N  0.510      SignalP-TM
ALM53816.1              0.142  30  0.216  22  0.582   9  0.422   0.292 N  0.510      SignalP-TM
ALM53817.1              0.253  28  0.412  28  0.949  19  0.800   0.594 Y  0.570      SignalP-noTM
ALM53818.1              0.450  28  0.383  28  0.538  14  0.345   0.369 N  0.510      SignalP-TM
ALM53819.1              0.129  45  0.124  56  0.150  49  0.093   0.109 N  0.570      SignalP-noTM
ALM53820.1              0.256  42  0.166  42  0.225   1  0.118   0.144 N  0.570      SignalP-noTM
ALM53821.1              0.116  48  0.118  48  0.147  42  0.108   0.113 N  0.570      SignalP-noTM
ALM53822.1              0.135  29  0.111  11  0.188   1  0.114   0.112 N  0.570      SignalP-noTM
ALM53823.1              0.125  25  0.129  25  0.203  23  0.105   0.118 N  0.570      SignalP-noTM
ALM53824.1              0.100  21  0.107  11  0.132   1  0.116   0.111 N  0.570      SignalP-noTM
ALM53825.1              0.127  20  0.126  20  0.147  45  0.121   0.124 N  0.570      SignalP-noTM
ALM53826.1              0.166  50  0.134  50  0.145   6  0.082   0.115 N  0.510      SignalP-TM
ALM53827.1              0.130  27  0.114  41  0.159  37  0.085   0.103 N  0.510      SignalP-TM
ALM53828.1              0.137  29  0.098  29  0.147  28  0.060   0.084 N  0.510      SignalP-TM
ALM53829.1              0.104   3  0.101  13  0.154   7  0.105   0.102 N  0.510      SignalP-TM
ALM53830.1              0.110  31  0.111  41  0.173  30  0.094   0.103 N  0.570      SignalP-noTM
ALM53831.1              0.306  32  0.246  32  0.290  31  0.174   0.219 N  0.510      SignalP-TM
ALM53832.1              0.270  26  0.209  26  0.277  25  0.148   0.187 N  0.510      SignalP-TM
ALM53833.1              0.117  28  0.127  11  0.194  25  0.169   0.143 N  0.510      SignalP-TM
ALM53834.1              0.106  23  0.099  69  0.111   1  0.085   0.092 N  0.570      SignalP-noTM
ALM53835.1              0.165  28  0.121  28  0.162   1  0.095   0.111 N  0.510      SignalP-TM
ALM53836.1              0.141  26  0.123  26  0.177   3  0.126   0.124 N  0.510      SignalP-TM
ALM53837.1              0.799  25  0.849  25  0.974  11  0.922   0.883 Y  0.570      SignalP-noTM
ALM53838.1              0.505  23  0.608  23  0.859  13  0.748   0.674 Y  0.570      SignalP-noTM
ALM53839.1              0.634  27  0.715  27  0.915  11  0.842   0.775 Y  0.570      SignalP-noTM
ALM53840.1              0.117  10  0.110  20  0.175   9  0.114   0.112 N  0.570      SignalP-noTM
ALM53841.1              0.107  40  0.104  32  0.125  22  0.096   0.101 N  0.570      SignalP-noTM
ALM53842.1              0.173  23  0.147  23  0.334  50  0.123   0.135 N  0.570      SignalP-noTM
ALM53843.1              0.111  18  0.101  27  0.141  22  0.092   0.098 N  0.510      SignalP-TM
ALM53844.1              0.128  65  0.107  43  0.130  24  0.099   0.103 N  0.570      SignalP-noTM
ALM53845.1              0.106  33  0.148  13  0.266   7  0.225   0.184 N  0.570      SignalP-noTM
ALM53846.1              0.215  25  0.189  25  0.304  24  0.191   0.190 N  0.570      SignalP-noTM
ALM53847.1              0.203  27  0.206  27  0.375   1  0.236   0.220 N  0.570      SignalP-noTM
ALM53848.1              0.760  26  0.832  26  0.971  18  0.924   0.875 Y  0.570      SignalP-noTM
ALM53849.1              0.153  46  0.105  46  0.133   5  0.083   0.095 N  0.570      SignalP-noTM
ALM53850.1              0.120  25  0.106  50  0.128  43  0.094   0.100 N  0.570      SignalP-noTM
ALM53851.1              0.120  43  0.134  21  0.195  13  0.147   0.140 N  0.570      SignalP-noTM
ALM53852.1              0.109  39  0.108  54  0.133  38  0.098   0.104 N  0.570      SignalP-noTM
ALM53853.1              0.115  46  0.117  11  0.165   4  0.142   0.129 N  0.570      SignalP-noTM
ALM53854.1              0.115  21  0.109  21  0.137  20  0.106   0.107 N  0.570      SignalP-noTM
ALM53855.1              0.242  25  0.239  25  0.468   1  0.272   0.251 N  0.510      SignalP-TM
ALM53856.1              0.230  25  0.175  25  0.258  24  0.131   0.159 N  0.510      SignalP-TM
ALM53857.1              0.134  14  0.130  14  0.163  15  0.125   0.127 N  0.570      SignalP-noTM
ALM53858.1              0.309  32  0.159  32  0.125  38  0.077   0.121 N  0.570      SignalP-noTM
ALM53859.1              0.116  53  0.128  53  0.188  50  0.131   0.130 N  0.570      SignalP-noTM
ALM53860.1              0.151  21  0.135  21  0.163  20  0.109   0.123 N  0.570      SignalP-noTM
ALM53861.1              0.102  30  0.103  70  0.121  11  0.097   0.100 N  0.570      SignalP-noTM
ALM53862.1              0.115  31  0.166  21  0.335   9  0.231   0.196 N  0.570      SignalP-noTM
ALM53863.1              0.170  30  0.153  30  0.211   9  0.150   0.152 N  0.570      SignalP-noTM
ALM53864.1              0.110  52  0.106  17  0.125  22  0.105   0.106 N  0.570      SignalP-noTM
ALM53865.1              0.174  35  0.157  29  0.287   2  0.189   0.172 N  0.570      SignalP-noTM
ALM53866.1              0.120  33  0.103  64  0.144   1  0.089   0.096 N  0.570      SignalP-noTM
ALM53867.1              0.221  58  0.142  58  0.180   6  0.105   0.125 N  0.570      SignalP-noTM
ALM53868.1              0.244  61  0.168  61  0.207  59  0.104   0.144 N  0.510      SignalP-TM
ALM53869.1              0.105  18  0.105  18  0.128  11  0.097   0.101 N  0.570      SignalP-noTM
ALM53870.1              0.120  31  0.108  31  0.139   1  0.088   0.099 N  0.570      SignalP-noTM
ALM53871.1              0.368  20  0.572  20  0.959  18  0.896   0.725 Y  0.570      SignalP-noTM
ALM53872.1              0.202  34  0.118  64  0.108   4  0.081   0.101 N  0.570      SignalP-noTM
ALM53873.1              0.116  33  0.103  33  0.120  48  0.091   0.097 N  0.570      SignalP-noTM
ALM53874.1              0.126  31  0.136  21  0.210  11  0.159   0.144 N  0.510      SignalP-TM
ALM53875.1              0.129  35  0.104  48  0.166  45  0.089   0.097 N  0.570      SignalP-noTM
ALM53876.1              0.112  29  0.100  51  0.105  66  0.080   0.091 N  0.570      SignalP-noTM
ALM53877.1              0.107  65  0.144  46  0.243  36  0.157   0.150 N  0.570      SignalP-noTM
ALM53878.1              0.119  20  0.131  20  0.242  10  0.141   0.136 N  0.570      SignalP-noTM
ALM53879.1              0.148  27  0.145  27  0.187  24  0.123   0.134 N  0.570      SignalP-noTM
ALM53880.1              0.339  24  0.537  24  0.930  19  0.853   0.685 Y  0.570      SignalP-noTM
ALM53881.1              0.744  29  0.773  29  0.952  12  0.853   0.811 Y  0.570      SignalP-noTM
ALM53882.1              0.189  35  0.135  11  0.214   1  0.183   0.157 N  0.570      SignalP-noTM
ALM53883.1              0.170  21  0.159  21  0.198   2  0.158   0.159 N  0.510      SignalP-TM
ALM53884.1              0.112  55  0.132  32  0.219  28  0.122   0.127 N  0.570      SignalP-noTM
ALM53885.1              0.116  45  0.116  45  0.140   2  0.101   0.109 N  0.570      SignalP-noTM
ALM53886.1              0.199  57  0.159  11  0.296   4  0.255   0.204 N  0.570      SignalP-noTM
ALM53887.1              0.148  25  0.139  25  0.161  20  0.124   0.132 N  0.570      SignalP-noTM
ALM53888.1              0.111  29  0.106  50  0.129  28  0.096   0.102 N  0.570      SignalP-noTM
ALM53889.1              0.212  29  0.290  16  0.784  12  0.611   0.441 N  0.570      SignalP-noTM
ALM53890.1              0.348  28  0.460  28  0.953  10  0.787   0.613 Y  0.570      SignalP-noTM
ALM53891.1              0.115  59  0.098  63  0.119  57  0.065   0.086 N  0.510      SignalP-TM
ALM53892.1              0.143  33  0.113  33  0.220   1  0.098   0.108 N  0.510      SignalP-TM
ALM53893.1              0.125  57  0.175  12  0.301   1  0.249   0.210 N  0.570      SignalP-noTM
ALM53894.1              0.106  62  0.109  31  0.128  27  0.092   0.101 N  0.570      SignalP-noTM
ALM53895.1              0.290  26  0.207  26  0.505  25  0.127   0.169 N  0.570      SignalP-noTM
ALM53896.1              0.131  18  0.122  18  0.137  14  0.114   0.119 N  0.570      SignalP-noTM
ALM53897.1              0.211  47  0.147  11  0.290   3  0.215   0.179 N  0.570      SignalP-noTM
ALM53898.1              0.123  22  0.110  22  0.135  19  0.099   0.105 N  0.570      SignalP-noTM
ALM53899.1              0.100  44  0.108  67  0.138   1  0.097   0.103 N  0.570      SignalP-noTM
ALM53900.1              0.102  34  0.100  70  0.111  64  0.088   0.094 N  0.570      SignalP-noTM
ALM53901.1              0.109  32  0.102  64  0.116  54  0.088   0.095 N  0.570      SignalP-noTM
ALM53902.1              0.263  21  0.170  21  0.146  53  0.113   0.143 N  0.570      SignalP-noTM
ALM53903.1              0.120  30  0.138  30  0.202  22  0.135   0.137 N  0.570      SignalP-noTM
ALM53904.1              0.105  22  0.109  28  0.171  21  0.111   0.110 N  0.570      SignalP-noTM
ALM53905.1              0.194  21  0.172  21  0.186  18  0.148   0.161 N  0.570      SignalP-noTM
ALM53906.1              0.297  27  0.231  27  0.220  14  0.175   0.205 N  0.570      SignalP-noTM
ALM53907.1              0.845  21  0.830  21  0.874   1  0.814   0.822 Y  0.570      SignalP-noTM
ALM53908.1              0.125  21  0.167  35  0.326  31  0.201   0.183 N  0.570      SignalP-noTM
ALM53909.1              0.154  31  0.169  11  0.405   3  0.285   0.224 N  0.570      SignalP-noTM
ALM53910.1              0.166  29  0.142  29  0.209  45  0.118   0.131 N  0.570      SignalP-noTM
ALM53911.1              0.128  34  0.115  34  0.187  33  0.084   0.100 N  0.570      SignalP-noTM
ALM53912.1              0.173  15  0.154  15  0.355   1  0.161   0.157 N  0.570      SignalP-noTM
ALM53913.1              0.121  22  0.132  54  0.181  48  0.097   0.115 N  0.570      SignalP-noTM
ALM53914.1              0.108  21  0.096  59  0.128   1  0.068   0.085 N  0.510      SignalP-TM
ALM53915.1              0.154  45  0.162  20  0.413  19  0.190   0.175 N  0.570      SignalP-noTM
ALM53916.1              0.116  42  0.135  11  0.293   1  0.167   0.150 N  0.570      SignalP-noTM
ALM53917.1              0.122  21  0.123  20  0.211  11  0.132   0.127 N  0.570      SignalP-noTM
ALM53918.1              0.122  24  0.118  24  0.146   8  0.120   0.119 N  0.570      SignalP-noTM
ALM53919.1              0.706  29  0.713  29  0.945  12  0.817   0.762 Y  0.570      SignalP-noTM
ALM53920.1              0.115  33  0.114  14  0.161   5  0.133   0.121 N  0.510      SignalP-TM
ALM53921.1              0.162  53  0.107  11  0.140   2  0.117   0.110 N  0.510      SignalP-TM
ALM53922.1              0.121  36  0.103  53  0.114  52  0.078   0.091 N  0.570      SignalP-noTM
ALM53923.1              0.132  34  0.136  34  0.195  23  0.130   0.134 N  0.510      SignalP-TM
ALM53924.1              0.249  22  0.237  22  0.312   7  0.256   0.244 N  0.510      SignalP-TM
ALM53925.1              0.151  48  0.128  27  0.241  26  0.140   0.133 N  0.510      SignalP-TM
ALM53926.1              0.153  25  0.171  25  0.313  21  0.201   0.185 N  0.570      SignalP-noTM
ALM53927.1              0.103  14  0.103  53  0.133  44  0.098   0.101 N  0.570      SignalP-noTM
ALM53928.1              0.128  29  0.179  11  0.467   6  0.347   0.258 N  0.570      SignalP-noTM
ALM53929.1              0.115  47  0.115  47  0.171  43  0.109   0.112 N  0.570      SignalP-noTM
ALM53930.1              0.102  41  0.110  31  0.130  24  0.089   0.100 N  0.570      SignalP-noTM
ALM53931.1              0.109  16  0.119  33  0.209  31  0.128   0.123 N  0.510      SignalP-TM
ALM53932.1              0.163  38  0.141  38  0.225  33  0.108   0.129 N  0.510      SignalP-TM
ALM53933.1              0.128  24  0.114  24  0.159   2  0.102   0.108 N  0.570      SignalP-noTM
ALM53934.1              0.238  29  0.363  29  0.930  15  0.758   0.549 N  0.570      SignalP-noTM
ALM53935.1              0.137  26  0.331  20  0.948   1  0.885   0.592 Y  0.570      SignalP-noTM
ALM53936.1              0.161  47  0.150  47  0.231  35  0.113   0.136 N  0.510      SignalP-TM
ALM53937.1              0.108  46  0.120  46  0.266  42  0.099   0.110 N  0.570      SignalP-noTM
ALM53938.1              0.124  22  0.128  11  0.249   1  0.159   0.140 N  0.510      SignalP-TM
ALM53939.1              0.807  22  0.850  22  0.968  18  0.900   0.873 Y  0.570      SignalP-noTM
ALM53940.1              0.124   8  0.128  29  0.203   2  0.123   0.126 N  0.570      SignalP-noTM
ALM53941.1              0.213  41  0.308  29  0.769  27  0.454   0.362 N  0.510      SignalP-TM
ALM53942.1              0.117  19  0.113  19  0.163  10  0.108   0.111 N  0.570      SignalP-noTM
ALM53943.1              0.105  38  0.104  42  0.122  37  0.086   0.095 N  0.570      SignalP-noTM
ALM53944.1              0.111  31  0.124  11  0.227   3  0.159   0.140 N  0.570      SignalP-noTM
ALM53945.1              0.197  22  0.247  22  0.533   5  0.364   0.302 N  0.570      SignalP-noTM
ALM53946.1              0.842  32  0.789  32  0.940  21  0.820   0.803 Y  0.570      SignalP-noTM
ALM53947.1              0.174  48  0.122  48  0.130   2  0.077   0.105 N  0.510      SignalP-TM
ALM53948.1              0.161  48  0.137  11  0.245   1  0.188   0.156 N  0.510      SignalP-TM
ALM53949.1              0.105  29  0.140  11  0.239   9  0.207   0.165 N  0.510      SignalP-TM
ALM53950.1              0.301  36  0.346  36  0.535  32  0.236   0.305 N  0.510      SignalP-TM
ALM53951.1              0.139  27  0.143  11  0.285   1  0.196   0.168 N  0.570      SignalP-noTM
ALM53952.1              0.182  30  0.206  30  0.482  13  0.313   0.246 N  0.510      SignalP-TM
ALM53953.1              0.121  14  0.120  11  0.218   1  0.139   0.129 N  0.570      SignalP-noTM
ALM53954.1              0.548  23  0.663  23  0.920   7  0.844   0.748 Y  0.570      SignalP-noTM
ALM53955.1              0.109  21  0.113  21  0.132  15  0.111   0.112 N  0.570      SignalP-noTM
ALM53956.1              0.151  49  0.130  49  0.156  29  0.096   0.118 N  0.510      SignalP-TM
ALM53957.1              0.123  48  0.108  48  0.157  47  0.090   0.099 N  0.570      SignalP-noTM
ALM53958.1              0.265  32  0.344  21  0.901   8  0.856   0.585 Y  0.570      SignalP-noTM
ALM53959.1              0.113  59  0.124  11  0.217   1  0.149   0.133 N  0.510      SignalP-TM
ALM53960.1              0.148  18  0.178  18  0.335  17  0.192   0.185 N  0.570      SignalP-noTM
ALM53961.1              0.105  11  0.138  11  0.255   7  0.175   0.156 N  0.570      SignalP-noTM
ALM53962.1              0.102  50  0.127  11  0.241   1  0.151   0.138 N  0.570      SignalP-noTM
ALM53963.1              0.162  55  0.120  32  0.157  30  0.090   0.106 N  0.570      SignalP-noTM
ALM53964.1              0.120  20  0.098  65  0.125  35  0.079   0.089 N  0.570      SignalP-noTM
ALM53965.1              0.144  24  0.112  24  0.144   6  0.103   0.108 N  0.510      SignalP-TM
ALM53966.1              0.142  34  0.172  11  0.427   2  0.279   0.222 N  0.570      SignalP-noTM
ALM53967.1              0.177  43  0.229  23  0.671   3  0.459   0.337 N  0.570      SignalP-noTM
ALM53968.1              0.104  46  0.099  11  0.136   2  0.099   0.099 N  0.570      SignalP-noTM
ALM53969.1              0.309  32  0.294  32  0.571  11  0.351   0.315 N  0.510      SignalP-TM
ALM53970.1              0.239  39  0.243  39  0.526  36  0.151   0.209 N  0.510      SignalP-TM
ALM53971.1              0.167  63  0.124  63  0.176   8  0.110   0.118 N  0.570      SignalP-noTM
ALM53972.1              0.111  19  0.117  33  0.146  28  0.109   0.113 N  0.570      SignalP-noTM
ALM53973.1              0.331  31  0.230  31  0.370   2  0.229   0.230 N  0.510      SignalP-TM
ALM53974.1              0.110  14  0.181  14  0.384   1  0.305   0.227 N  0.510      SignalP-TM
ALM53975.1              0.105  22  0.160  16  0.338  15  0.258   0.206 N  0.570      SignalP-noTM
ALM53976.1              0.135  44  0.088  68  0.096  58  0.062   0.079 N  0.510      SignalP-TM
ALM53977.1              0.107  35  0.121  35  0.160  27  0.118   0.120 N  0.570      SignalP-noTM
ALM53978.1              0.392  25  0.201  25  0.128  23  0.087   0.148 N  0.570      SignalP-noTM
ALM53979.1              0.102  53  0.097  32  0.109  21  0.083   0.090 N  0.570      SignalP-noTM
ALM53980.1              0.180  51  0.166  51  0.326  50  0.127   0.147 N  0.570      SignalP-noTM
ALM53981.1              0.247  70  0.153  70  0.102  48  0.082   0.120 N  0.570      SignalP-noTM
ALM53982.1              0.144  51  0.114  43  0.129  39  0.079   0.098 N  0.570      SignalP-noTM
ALM53983.1              0.121  23  0.116  23  0.147  11  0.110   0.113 N  0.570      SignalP-noTM
ALM53984.1              0.163  22  0.174  11  0.403   6  0.320   0.228 N  0.510      SignalP-TM
ALM53985.1              0.178  40  0.144  40  0.210   3  0.126   0.136 N  0.570      SignalP-noTM
ALM53986.1              0.110  23  0.100  60  0.157   1  0.090   0.095 N  0.570      SignalP-noTM
ALM53987.1              0.166  24  0.288  24  0.736  20  0.505   0.368 N  0.510      SignalP-TM
ALM53988.1              0.115  18  0.107  18  0.145   7  0.101   0.104 N  0.570      SignalP-noTM
ALM53989.1              0.109  43  0.116  43  0.164  42  0.103   0.110 N  0.570      SignalP-noTM
ALM53990.1              0.111  25  0.102  25  0.113   1  0.092   0.097 N  0.570      SignalP-noTM
ALM53991.1              0.123  22  0.101  22  0.124  26  0.073   0.088 N  0.570      SignalP-noTM
ALM53992.1              0.121  41  0.122  41  0.171  38  0.085   0.105 N  0.570      SignalP-noTM
ALM53993.1              0.104  22  0.122  11  0.227   2  0.145   0.133 N  0.570      SignalP-noTM
ALM53994.1              0.116  47  0.106  11  0.151   5  0.120   0.113 N  0.570      SignalP-noTM
ALM53995.1              0.142  17  0.300  17  0.782  11  0.598   0.440 N  0.570      SignalP-noTM
ALM53996.1              0.116  62  0.144  14  0.257   8  0.203   0.166 N  0.510      SignalP-TM
ALM53997.1              0.134  20  0.128  20  0.162   8  0.132   0.130 N  0.570      SignalP-noTM
ALM53998.1              0.117  32  0.159  12  0.305   5  0.260   0.206 N  0.570      SignalP-noTM
ALM53999.1              0.144  26  0.135  26  0.203   1  0.129   0.132 N  0.570      SignalP-noTM
ALM54000.1              0.133  17  0.111  11  0.176   1  0.119   0.114 N  0.510      SignalP-TM
ALM54001.1              0.104  39  0.098  11  0.136   1  0.093   0.096 N  0.570      SignalP-noTM
ALM54002.1              0.755  26  0.821  26  0.951  12  0.913   0.864 Y  0.570      SignalP-noTM
ALM54003.1              0.815  19  0.864  19  0.952  18  0.907   0.884 Y  0.570      SignalP-noTM
ALM54004.1              0.161  25  0.182  25  0.426  17  0.233   0.206 N  0.570      SignalP-noTM
ALM54005.1              0.130  29  0.119  29  0.187   6  0.120   0.119 N  0.570      SignalP-noTM
ALM54006.1              0.189  52  0.189  52  0.298  47  0.151   0.175 N  0.510      SignalP-TM
ALM54007.1              0.251  28  0.153  28  0.133  27  0.076   0.117 N  0.570      SignalP-noTM
ALM54008.1              0.555  24  0.709  24  0.965  10  0.926   0.811 Y  0.570      SignalP-noTM
ALM54009.1              0.188  23  0.283  23  0.563  10  0.448   0.344 N  0.510      SignalP-TM
ALM54010.1              0.749  21  0.800  21  0.928  19  0.832   0.815 Y  0.570      SignalP-noTM
ALM54011.1              0.117  60  0.116  40  0.187  61  0.104   0.112 N  0.510      SignalP-TM
ALM54012.1              0.126  28  0.136  28  0.210  12  0.155   0.145 N  0.570      SignalP-noTM
ALM54013.1              0.211  23  0.101  11  0.132   2  0.105   0.102 N  0.510      SignalP-TM
ALM54014.1              0.449  24  0.439  24  0.601  19  0.374   0.415 N  0.510      SignalP-TM
ALM54015.1              0.887  23  0.852  23  0.894  19  0.819   0.836 Y  0.570      SignalP-noTM
ALM54016.1              0.126  33  0.124  33  0.171   4  0.123   0.123 N  0.570      SignalP-noTM
ALM54017.1              0.562  23  0.614  23  0.853  14  0.693   0.651 Y  0.570      SignalP-noTM
ALM54018.1              0.109  20  0.125  23  0.178  13  0.124   0.125 N  0.570      SignalP-noTM
ALM54019.1              0.128  26  0.115  26  0.167  35  0.107   0.111 N  0.570      SignalP-noTM
ALM54020.1              0.550  51  0.598  51  0.768  48  0.364   0.488 N  0.570      SignalP-noTM
ALM54021.1              0.552  51  0.605  51  0.766  47  0.366   0.493 N  0.570      SignalP-noTM
ALM54022.1              0.112  21  0.109  50  0.138  39  0.099   0.104 N  0.570      SignalP-noTM
ALM54023.1              0.691  29  0.650  29  0.739  23  0.492   0.592 Y  0.510      SignalP-TM
ALM54024.1              0.674  25  0.777  25  0.952  10  0.893   0.832 Y  0.570      SignalP-noTM
ALM54025.1              0.180  24  0.198  24  0.334   2  0.223   0.210 N  0.570      SignalP-noTM
ALM54026.1              0.204  37  0.348  37  0.862  25  0.505   0.422 N  0.570      SignalP-noTM
ALM54027.1              0.614  37  0.724  37  0.938  25  0.773   0.747 Y  0.570      SignalP-noTM
ALM54028.1              0.306  35  0.204  35  0.246  34  0.142   0.175 N  0.570      SignalP-noTM
ALM54029.1              0.140  32  0.129  32  0.196  30  0.099   0.115 N  0.570      SignalP-noTM
ALM54030.1              0.122  42  0.138  11  0.256   3  0.190   0.162 N  0.570      SignalP-noTM
ALM54031.1              0.228  54  0.142  25  0.229  20  0.132   0.138 N  0.510      SignalP-TM
ALM54032.1              0.125  23  0.102  33  0.119  22  0.081   0.092 N  0.570      SignalP-noTM
ALM54033.1              0.517  20  0.211  20  0.150   1  0.094   0.156 N  0.570      SignalP-noTM
ALM54034.1              0.104  25  0.117  11  0.182   1  0.131   0.124 N  0.570      SignalP-noTM
ALM54035.1              0.128  60  0.116  60  0.141  52  0.085   0.101 N  0.570      SignalP-noTM
ALM54036.1              0.608  24  0.756  24  0.971  10  0.940   0.843 Y  0.570      SignalP-noTM
ALM54037.1              0.161  24  0.173  11  0.402   1  0.294   0.218 N  0.510      SignalP-TM
ALM54038.1              0.113  25  0.117  21  0.192   1  0.131   0.122 N  0.510      SignalP-TM
ALM54039.1              0.169  34  0.164  11  0.420   1  0.259   0.199 N  0.510      SignalP-TM
ALM54040.1              0.198  57  0.137  48  0.251  41  0.101   0.124 N  0.510      SignalP-TM
ALM54041.1              0.556  29  0.211  29  0.263  10  0.143   0.186 N  0.510      SignalP-TM
ALM54042.1              0.111  24  0.196  11  0.443   1  0.381   0.283 N  0.570      SignalP-noTM
ALM54043.1              0.377  21  0.247  21  0.470   2  0.238   0.244 N  0.510      SignalP-TM
ALM54044.1              0.102  50  0.121  13  0.173   2  0.147   0.133 N  0.570      SignalP-noTM
ALM54045.1              0.111  25  0.103  36  0.116  34  0.079   0.092 N  0.570      SignalP-noTM
ALM54046.1              0.121  13  0.104  55  0.124  43  0.086   0.095 N  0.570      SignalP-noTM
ALM54047.1              0.100  44  0.116  32  0.154  24  0.108   0.112 N  0.570      SignalP-noTM
ALM54048.1              0.122  27  0.105  12  0.137   9  0.117   0.110 N  0.510      SignalP-TM
ALM54049.1              0.190  29  0.150  29  0.191  28  0.099   0.126 N  0.570      SignalP-noTM
ALM54050.1              0.134  40  0.173  23  0.333   2  0.249   0.201 N  0.510      SignalP-TM
ALM54051.1              0.145  67  0.125  67  0.124  53  0.082   0.105 N  0.570      SignalP-noTM
ALM54052.1              0.134  26  0.129  13  0.218  10  0.154   0.140 N  0.570      SignalP-noTM
ALM54053.1              0.114  15  0.125  43  0.212  40  0.108   0.117 N  0.570      SignalP-noTM
ALM54054.1              0.153  46  0.123  29  0.169   2  0.117   0.121 N  0.570      SignalP-noTM
ALM54055.1              0.164  21  0.110  21  0.135   6  0.093   0.104 N  0.510      SignalP-TM
ALM54056.1              0.140  24  0.134  24  0.192  32  0.105   0.120 N  0.570      SignalP-noTM
ALM54057.1              0.127  63  0.115  63  0.160   6  0.116   0.115 N  0.570      SignalP-noTM
ALM54058.1              0.119  34  0.129  34  0.247  33  0.116   0.123 N  0.570      SignalP-noTM
ALM54059.1              0.290  24  0.282  24  0.462  15  0.271   0.277 N  0.570      SignalP-noTM
ALM54060.1              0.150  22  0.109  22  0.147   2  0.088   0.099 N  0.570      SignalP-noTM
ALM54061.1              0.106  24  0.108  24  0.123  18  0.094   0.102 N  0.570      SignalP-noTM
ALM54062.1              0.113  20  0.102  30  0.120  26  0.080   0.092 N  0.570      SignalP-noTM
ALM54063.1              0.107  18  0.127  11  0.257   1  0.151   0.138 N  0.570      SignalP-noTM
ALM54064.1              0.123  40  0.126  23  0.228  11  0.138   0.132 N  0.570      SignalP-noTM
ALM54065.1              0.101  55  0.111  55  0.135  50  0.096   0.104 N  0.570      SignalP-noTM
ALM54066.1              0.107  67  0.111  22  0.148  10  0.114   0.112 N  0.570      SignalP-noTM
ALM54067.1              0.105  55  0.104  55  0.122   9  0.099   0.102 N  0.570      SignalP-noTM
ALM54068.1              0.130  39  0.147  30  0.263  27  0.160   0.152 N  0.510      SignalP-TM
ALM54069.1              0.221  57  0.231  57  0.522  49  0.188   0.215 N  0.510      SignalP-TM
ALM54070.1              0.176  19  0.352  19  0.816   3  0.724   0.527 N  0.570      SignalP-noTM
ALM54071.1              0.348  62  0.176  62  0.118   1  0.092   0.137 N  0.570      SignalP-noTM
ALM54072.1              0.114  10  0.128  16  0.266   9  0.152   0.139 N  0.570      SignalP-noTM
ALM54073.1              0.109  26  0.102  26  0.136   1  0.085   0.094 N  0.570      SignalP-noTM
ALM54074.1              0.101  22  0.106  41  0.123  36  0.094   0.100 N  0.570      SignalP-noTM
ALM54075.1              0.117  10  0.137  42  0.229  32  0.148   0.142 N  0.570      SignalP-noTM
ALM54076.1              0.146  28  0.195  11  0.502   4  0.402   0.271 N  0.510      SignalP-TM
ALM54077.1              0.125  22  0.117  11  0.211   1  0.133   0.123 N  0.510      SignalP-TM
ALM54078.1              0.100  24  0.151  11  0.335   1  0.217   0.182 N  0.570      SignalP-noTM
ALM54079.1              0.133  23  0.104  23  0.142  20  0.085   0.097 N  0.510      SignalP-TM
ALM54080.1              0.124  29  0.118  29  0.124  20  0.099   0.109 N  0.570      SignalP-noTM
ALM54081.1              0.105  30  0.106  11  0.133   5  0.113   0.109 N  0.570      SignalP-noTM
ALM54082.1              0.120  65  0.109  38  0.132  23  0.098   0.103 N  0.570      SignalP-noTM
ALM54083.1              0.115  50  0.120  50  0.197  41  0.106   0.115 N  0.510      SignalP-TM
ALM54084.1              0.119  24  0.158  11  0.350   3  0.252   0.193 N  0.510      SignalP-TM
ALM54085.1              0.509  24  0.622  24  0.931  20  0.817   0.714 Y  0.570      SignalP-noTM
ALM54086.1              0.458  30  0.459  30  0.684   2  0.484   0.468 N  0.510      SignalP-TM
ALM54087.1              0.112  19  0.127  57  0.207  52  0.109   0.119 N  0.570      SignalP-noTM
ALM54088.1              0.122  24  0.126  24  0.195  65  0.142   0.132 N  0.510      SignalP-TM
ALM54089.1              0.136  49  0.121  49  0.197   1  0.108   0.115 N  0.570      SignalP-noTM
ALM54090.1              0.775  26  0.838  26  0.956  12  0.886   0.861 Y  0.570      SignalP-noTM
ALM54091.1              0.120  36  0.118  11  0.222   5  0.152   0.134 N  0.570      SignalP-noTM
ALM54092.1              0.122  19  0.104  11  0.218   1  0.094   0.100 N  0.510      SignalP-TM
ALM54093.1              0.143  66  0.155  31  0.238  11  0.174   0.162 N  0.510      SignalP-TM
ALM54094.1              0.102  27  0.105  39  0.123  32  0.087   0.096 N  0.570      SignalP-noTM
ALM54095.1              0.178  34  0.224  34  0.434  26  0.281   0.245 N  0.510      SignalP-TM
ALM54096.1              0.110  10  0.160  11  0.353   2  0.261   0.197 N  0.510      SignalP-TM
ALM54097.1              0.135  60  0.131  13  0.179  18  0.152   0.138 N  0.510      SignalP-TM
ALM54098.1              0.540  32  0.634  32  0.864  29  0.580   0.614 Y  0.510      SignalP-TM
ALM54099.1              0.128  35  0.127  11  0.267   1  0.144   0.133 N  0.510      SignalP-TM
ALM54100.1              0.669  33  0.671  33  0.908  22  0.760   0.712 Y  0.570      SignalP-noTM
ALM54101.1              0.135  62  0.103  19  0.132   8  0.104   0.104 N  0.510      SignalP-TM
ALM54102.1              0.123  33  0.119  51  0.177   6  0.116   0.117 N  0.570      SignalP-noTM
ALM54103.1              0.508  25  0.692  25  0.970  23  0.925   0.802 Y  0.570      SignalP-noTM
ALM54104.1              0.787  23  0.838  23  0.966  18  0.906   0.870 Y  0.570      SignalP-noTM
ALM54105.1              0.328  24  0.527  24  0.957  17  0.863   0.685 Y  0.570      SignalP-noTM
ALM54106.1              0.647  37  0.666  37  0.933  32  0.446   0.563 N  0.570      SignalP-noTM
ALM54107.1              0.113  64  0.104  69  0.141  62  0.076   0.094 N  0.510      SignalP-TM
ALM54108.1              0.109  14  0.152  14  0.317   7  0.212   0.180 N  0.570      SignalP-noTM
ALM54109.1              0.175  33  0.180  22  0.298  16  0.190   0.185 N  0.570      SignalP-noTM
ALM54110.1              0.227  49  0.230  49  0.473  46  0.121   0.179 N  0.570      SignalP-noTM
ALM54111.1              0.142  29  0.124  46  0.165  28  0.102   0.114 N  0.570      SignalP-noTM
ALM54112.1              0.227  63  0.169  63  0.241  43  0.125   0.148 N  0.570      SignalP-noTM
ALM54113.1              0.154  22  0.289  22  0.678   1  0.577   0.425 N  0.570      SignalP-noTM
ALM54114.1              0.136  45  0.105  45  0.117  69  0.088   0.097 N  0.570      SignalP-noTM
ALM54115.1              0.106  36  0.114  36  0.158   1  0.120   0.117 N  0.570      SignalP-noTM
ALM54116.1              0.121  14  0.131  14  0.172  12  0.139   0.135 N  0.570      SignalP-noTM
ALM54117.1              0.239  18  0.435  18  0.949  17  0.797   0.605 Y  0.570      SignalP-noTM
ALM54118.1              0.111  60  0.108  69  0.156  62  0.083   0.098 N  0.510      SignalP-TM
ALM54119.1              0.116  64  0.110  55  0.151  48  0.092   0.101 N  0.570      SignalP-noTM
ALM54120.1              0.151  59  0.133  59  0.220   2  0.121   0.127 N  0.570      SignalP-noTM
ALM54121.1              0.123  28  0.123  11  0.175   4  0.152   0.136 N  0.570      SignalP-noTM
ALM54122.1              0.158  29  0.136  29  0.224   1  0.114   0.126 N  0.570      SignalP-noTM
ALM54123.1              0.110  39  0.112  60  0.140  51  0.103   0.108 N  0.570      SignalP-noTM
ALM54124.1              0.130  39  0.136  39  0.290  35  0.106   0.122 N  0.570      SignalP-noTM
ALM54125.1              0.269  23  0.233  23  0.318   1  0.217   0.226 N  0.570      SignalP-noTM
ALM54126.1              0.114  51  0.118  11  0.217   1  0.129   0.123 N  0.570      SignalP-noTM
ALM54127.1              0.108  57  0.098  57  0.096  54  0.079   0.089 N  0.570      SignalP-noTM
ALM54128.1              0.120  27  0.106  70  0.104  70  0.081   0.094 N  0.570      SignalP-noTM
ALM54129.1              0.144  21  0.186  21  0.314  10  0.232   0.208 N  0.570      SignalP-noTM
ALM54130.1              0.102  41  0.109  11  0.185   2  0.122   0.115 N  0.570      SignalP-noTM
ALM54131.1              0.109  70  0.104  33  0.137  32  0.095   0.100 N  0.570      SignalP-noTM
ALM54132.1              0.142  25  0.199  11  0.486   2  0.401   0.273 N  0.510      SignalP-TM
ALM54133.1              0.125  55  0.110  55  0.121  31  0.088   0.100 N  0.570      SignalP-noTM
ALM54134.1              0.103  60  0.115  14  0.178   6  0.133   0.123 N  0.570      SignalP-noTM
ALM54135.1              0.186  20  0.149  20  0.182  17  0.117   0.134 N  0.570      SignalP-noTM
ALM54136.1              0.129  37  0.110  37  0.106  36  0.086   0.099 N  0.570      SignalP-noTM
ALM54137.1              0.121  31  0.107  21  0.137   1  0.105   0.106 N  0.570      SignalP-noTM
ALM54138.1              0.741  25  0.828  25  0.969  12  0.927   0.875 Y  0.570      SignalP-noTM
ALM54139.1              0.140  35  0.186  24  0.347  19  0.248   0.215 N  0.570      SignalP-noTM
ALM54140.1              0.105  24  0.123  11  0.207   1  0.144   0.133 N  0.570      SignalP-noTM
ALM54141.1              0.124  30  0.103  58  0.120  48  0.091   0.097 N  0.570      SignalP-noTM
ALM54142.1              0.176  32  0.144  32  0.242   1  0.128   0.136 N  0.570      SignalP-noTM
ALM54143.1              0.139  48  0.129  35  0.206  29  0.133   0.130 N  0.570      SignalP-noTM
ALM54144.1              0.207  27  0.397  23  0.944  16  0.910   0.638 Y  0.570      SignalP-noTM
ALM54145.1              0.152  24  0.157  11  0.369   2  0.241   0.188 N  0.510      SignalP-TM
ALM54146.1              0.105  19  0.118  19  0.178  10  0.116   0.117 N  0.570      SignalP-noTM
ALM54147.1              0.108  29  0.123  11  0.277   1  0.131   0.127 N  0.570      SignalP-noTM
ALM54148.1              0.139  43  0.138  43  0.164  37  0.101   0.120 N  0.570      SignalP-noTM
ALM54149.1              0.123  42  0.153  42  0.379  49  0.129   0.142 N  0.570      SignalP-noTM
ALM54150.1              0.104  53  0.098  23  0.116  16  0.087   0.093 N  0.570      SignalP-noTM
ALM54151.1              0.104  21  0.101  31  0.119  20  0.078   0.090 N  0.570      SignalP-noTM
ALM54152.1              0.154  34  0.133  11  0.246   1  0.170   0.150 N  0.570      SignalP-noTM
ALM54153.1              0.109  42  0.124  11  0.221   1  0.153   0.137 N  0.570      SignalP-noTM
ALM54154.1              0.155  25  0.261  20  0.564  13  0.470   0.359 N  0.570      SignalP-noTM
ALM54155.1              0.197  36  0.229  36  0.372  32  0.145   0.198 N  0.510      SignalP-TM
ALM54156.1              0.317  65  0.169  65  0.138  41  0.094   0.134 N  0.570      SignalP-noTM
ALM54157.1              0.119  34  0.119  11  0.177   4  0.142   0.130 N  0.570      SignalP-noTM
ALM54158.1              0.676  22  0.780  22  0.951  17  0.905   0.839 Y  0.570      SignalP-noTM
ALM54159.1              0.222  42  0.226  42  0.430  32  0.182   0.205 N  0.570      SignalP-noTM
ALM54160.1              0.138  21  0.120  11  0.186   2  0.143   0.131 N  0.570      SignalP-noTM
ALM54161.1              0.178  23  0.163  23  0.310   2  0.173   0.168 N  0.570      SignalP-noTM
ALM54162.1              0.102  23  0.107  62  0.122  56  0.101   0.104 N  0.570      SignalP-noTM
ALM54163.1              0.200  19  0.295  19  0.611  11  0.390   0.339 N  0.570      SignalP-noTM
ALM54164.1              0.103  36  0.102  20  0.124   8  0.089   0.096 N  0.570      SignalP-noTM
ALM54165.1              0.216  28  0.161  28  0.206   1  0.136   0.150 N  0.570      SignalP-noTM
ALM54166.1              0.135  22  0.128  22  0.210  19  0.115   0.122 N  0.570      SignalP-noTM
ALM54167.1              0.185  33  0.203  33  0.341  15  0.247   0.224 N  0.570      SignalP-noTM
ALM54168.1              0.115  47  0.123  47  0.206  38  0.114   0.118 N  0.570      SignalP-noTM
ALM54169.1              0.112  19  0.103  59  0.121  14  0.094   0.099 N  0.570      SignalP-noTM
ALM54170.1              0.175  37  0.154  37  0.308  36  0.104   0.131 N  0.570      SignalP-noTM
ALM54171.1              0.392  20  0.296  20  0.374  17  0.247   0.278 N  0.510      SignalP-TM
ALM54172.1              0.117  15  0.112  15  0.141  10  0.103   0.108 N  0.510      SignalP-TM
ALM54173.1              0.176  41  0.167  41  0.238  38  0.118   0.149 N  0.510      SignalP-TM
ALM54174.1              0.119  23  0.138  11  0.347   1  0.171   0.153 N  0.570      SignalP-noTM
ALM54175.1              0.120  26  0.099  26  0.116  25  0.078   0.089 N  0.570      SignalP-noTM
ALM54176.1              0.099  27  0.101  63  0.115  23  0.088   0.095 N  0.570      SignalP-noTM
ALM54177.1              0.168  28  0.239  21  0.453  20  0.347   0.290 N  0.570      SignalP-noTM
ALM54178.1              0.125  21  0.145  11  0.262   1  0.211   0.176 N  0.570      SignalP-noTM
ALM54179.1              0.102  51  0.112  54  0.144  49  0.083   0.098 N  0.570      SignalP-noTM
ALM54180.1              0.119  24  0.128  11  0.201   3  0.174   0.145 N  0.510      SignalP-TM
ALM54181.1              0.136  64  0.117  64  0.185   1  0.100   0.109 N  0.570      SignalP-noTM
ALM54182.1              0.113  22  0.111  58  0.156  54  0.101   0.106 N  0.570      SignalP-noTM
ALM54183.1              0.422  45  0.225  45  0.200  65  0.109   0.182 N  0.510      SignalP-TM
ALM54184.1              0.232  47  0.146  47  0.187   1  0.110   0.132 N  0.510      SignalP-TM
ALM54185.1              0.611  23  0.677  23  0.881   5  0.788   0.729 Y  0.570      SignalP-noTM
ALM54186.1              0.206  38  0.154  38  0.206  36  0.122   0.142 N  0.510      SignalP-TM
ALM54187.1              0.142  19  0.106  19  0.107  69  0.072   0.090 N  0.570      SignalP-noTM
ALM54188.1              0.104  18  0.125  18  0.171  13  0.136   0.130 N  0.570      SignalP-noTM
ALM54189.1              0.704  26  0.755  26  0.946  10  0.851   0.800 Y  0.570      SignalP-noTM
ALM54190.1              0.149  42  0.132  42  0.206  40  0.104   0.119 N  0.570      SignalP-noTM
ALM54191.1              0.348  35  0.480  35  0.931  17  0.669   0.569 N  0.570      SignalP-noTM
ALM54192.1              0.138  17  0.108  55  0.110  48  0.085   0.097 N  0.570      SignalP-noTM
ALM54193.1              0.807  27  0.630  27  0.754  26  0.434   0.557 Y  0.510      SignalP-TM
ALM54194.1              0.106  27  0.099  64  0.112   1  0.083   0.092 N  0.570      SignalP-noTM
ALM54195.1              0.815  29  0.854  29  0.971  26  0.904   0.877 Y  0.570      SignalP-noTM
ALM54196.1              0.137  28  0.129  28  0.144  22  0.112   0.123 N  0.510      SignalP-TM
ALM54197.1              0.812  30  0.838  30  0.962  22  0.858   0.848 Y  0.570      SignalP-noTM
ALM54198.1              0.170  32  0.152  32  0.204  24  0.124   0.139 N  0.570      SignalP-noTM
ALM54199.1              0.332  28  0.564  28  0.987  16  0.950   0.746 Y  0.570      SignalP-noTM
ALM54200.1              0.143  28  0.105  47  0.117  50  0.080   0.093 N  0.570      SignalP-noTM
ALM54201.1              0.309  25  0.346  25  0.540   7  0.441   0.381 N  0.510      SignalP-TM
ALM54202.1              0.103  35  0.121  11  0.220   2  0.141   0.130 N  0.570      SignalP-noTM
ALM54203.1              0.120  18  0.183  18  0.347  13  0.259   0.219 N  0.570      SignalP-noTM
ALM54204.1              0.120  22  0.176  11  0.405   5  0.321   0.230 N  0.510      SignalP-TM
ALM54205.1              0.500  32  0.378  32  0.382  10  0.299   0.349 N  0.510      SignalP-TM
ALM54206.1              0.141  31  0.150  31  0.208   8  0.153   0.151 N  0.510      SignalP-TM
ALM54207.1              0.115  26  0.112  48  0.178  31  0.105   0.108 N  0.570      SignalP-noTM
ALM54208.1              0.137  29  0.155  11  0.297   2  0.234   0.192 N  0.570      SignalP-noTM
ALM54209.1              0.126  45  0.107  68  0.151   1  0.083   0.096 N  0.570      SignalP-noTM
ALM54210.1              0.135  19  0.107  41  0.147  48  0.090   0.099 N  0.570      SignalP-noTM
ALM54211.1              0.189  60  0.128  60  0.116  62  0.063   0.104 N  0.510      SignalP-TM
ALM54212.1              0.146  28  0.157  28  0.282  26  0.157   0.157 N  0.510      SignalP-TM
ALM54213.1              0.755  22  0.744  22  0.900  18  0.745   0.744 Y  0.570      SignalP-noTM
ALM54214.1              0.124  18  0.144  11  0.315   1  0.193   0.167 N  0.570      SignalP-noTM
ALM54215.1              0.114  63  0.126  11  0.215   1  0.150   0.137 N  0.570      SignalP-noTM
ALM54216.1              0.109  32  0.098  67  0.111  10  0.085   0.092 N  0.570      SignalP-noTM
ALM54217.1              0.127  21  0.119  21  0.180   1  0.126   0.122 N  0.570      SignalP-noTM
ALM54218.1              0.140  20  0.118  38  0.156   2  0.089   0.107 N  0.510      SignalP-TM
ALM54219.1              0.158  20  0.133  11  0.314   2  0.160   0.143 N  0.510      SignalP-TM
ALM54220.1              0.106  28  0.106  50  0.124  46  0.089   0.098 N  0.570      SignalP-noTM
ALM54221.1              0.131  29  0.099  29  0.121   1  0.075   0.090 N  0.510      SignalP-TM
ALM54222.1              0.139  28  0.121  28  0.174  16  0.104   0.113 N  0.570      SignalP-noTM
ALM54223.1              0.115   8  0.109  32  0.153  20  0.104   0.107 N  0.570      SignalP-noTM
ALM54224.1              0.133  44  0.111  25  0.153  16  0.098   0.105 N  0.570      SignalP-noTM
ALM54225.1              0.108  24  0.143  11  0.353   1  0.183   0.162 N  0.570      SignalP-noTM
ALM54226.1              0.771  30  0.617  30  0.749  26  0.374   0.527 Y  0.510      SignalP-TM
ALM54227.1              0.247  37  0.173  37  0.131  39  0.107   0.142 N  0.570      SignalP-noTM
ALM54228.1              0.160  39  0.123  39  0.193  18  0.119   0.121 N  0.510      SignalP-TM
ALM54229.1              0.126  39  0.115  18  0.152   7  0.132   0.121 N  0.510      SignalP-TM
ALM54230.1              0.791  30  0.788  30  0.954  14  0.860   0.822 Y  0.570      SignalP-noTM
ALM54231.1              0.188  23  0.266  23  0.615   6  0.425   0.341 N  0.570      SignalP-noTM
ALM54232.1              0.118  19  0.125  32  0.177  29  0.104   0.118 N  0.510      SignalP-TM
ALM54233.1              0.134  26  0.156  11  0.352   4  0.235   0.193 N  0.570      SignalP-noTM
ALM54234.1              0.105  35  0.120  48  0.184   2  0.115   0.118 N  0.570      SignalP-noTM
ALM54235.1              0.118  66  0.124  38  0.224  49  0.139   0.131 N  0.570      SignalP-noTM
ALM54236.1              0.183  22  0.123  22  0.135   1  0.083   0.104 N  0.570      SignalP-noTM
ALM54237.1              0.193  45  0.236  19  0.521   9  0.363   0.296 N  0.570      SignalP-noTM
ALM54238.1              0.398  39  0.384  39  0.659   5  0.386   0.385 N  0.510      SignalP-TM
ALM54239.1              0.106  26  0.113  36  0.148  25  0.086   0.100 N  0.570      SignalP-noTM
ALM54240.1              0.102  47  0.112  65  0.139  57  0.079   0.097 N  0.570      SignalP-noTM
ALM54241.1              0.152  38  0.103  68  0.133   2  0.078   0.093 N  0.510      SignalP-TM
ALM54242.1              0.766  31  0.544  31  0.617  28  0.339   0.468 N  0.510      SignalP-TM
ALM54243.1              0.170  41  0.172  41  0.302  39  0.127   0.155 N  0.510      SignalP-TM
ALM54244.1              0.128  37  0.168  37  0.287  33  0.152   0.162 N  0.510      SignalP-TM
ALM54245.1              0.214  32  0.128  32  0.137   6  0.098   0.114 N  0.570      SignalP-noTM
ALM54246.1              0.277  43  0.185  43  0.257  29  0.142   0.169 N  0.510      SignalP-TM
ALM54247.1              0.112  67  0.106  56  0.119  48  0.091   0.099 N  0.570      SignalP-noTM
ALM54248.1              0.124  19  0.122  11  0.193   1  0.146   0.133 N  0.570      SignalP-noTM
ALM54249.1              0.297  25  0.521  25  0.954  17  0.915   0.706 Y  0.570      SignalP-noTM
ALM54250.1              0.115  58  0.144  11  0.328   1  0.191   0.166 N  0.570      SignalP-noTM
ALM54251.1              0.153  20  0.271  20  0.727  13  0.500   0.378 N  0.570      SignalP-noTM
ALM54252.1              0.697  34  0.541  34  0.542  28  0.380   0.481 N  0.510      SignalP-TM
ALM54253.1              0.409  29  0.620  29  0.971  14  0.935   0.768 Y  0.570      SignalP-noTM
ALM54254.1              0.125  20  0.126  20  0.149  27  0.121   0.124 N  0.570      SignalP-noTM
ALM54255.1              0.124  36  0.143  21  0.215   1  0.164   0.153 N  0.570      SignalP-noTM
ALM54256.1              0.207  28  0.201  14  0.545  12  0.406   0.297 N  0.570      SignalP-noTM
ALM54257.1              0.139  26  0.142  11  0.274   2  0.208   0.173 N  0.570      SignalP-noTM
ALM54258.1              0.176  32  0.229  16  0.501  15  0.364   0.292 N  0.570      SignalP-noTM
ALM54259.1              0.242  34  0.151  34  0.138  31  0.080   0.118 N  0.570      SignalP-noTM
ALM54260.1              0.763  27  0.831  27  0.970  14  0.929   0.877 Y  0.570      SignalP-noTM
ALM54261.1              0.109  18  0.108  64  0.126   1  0.099   0.103 N  0.570      SignalP-noTM
ALM54262.1              0.116  43  0.120  13  0.206  11  0.138   0.129 N  0.570      SignalP-noTM
ALM54263.1              0.138  53  0.201  24  0.506   1  0.369   0.280 N  0.570      SignalP-noTM
ALM54264.1              0.242  19  0.214  19  0.375  18  0.188   0.205 N  0.510      SignalP-TM
ALM54265.1              0.163  23  0.147  23  0.172  20  0.109   0.133 N  0.510      SignalP-TM
ALM54266.1              0.139  41  0.101  11  0.132   7  0.107   0.103 N  0.510      SignalP-TM
ALM54267.1              0.840  26  0.811  26  0.931  22  0.830   0.820 Y  0.570      SignalP-noTM
ALM54268.1              0.237  36  0.184  36  0.311  34  0.120   0.154 N  0.570      SignalP-noTM
ALM54269.1              0.200  64  0.140  11  0.220   1  0.195   0.166 N  0.570      SignalP-noTM
ALM54270.1              0.126  25  0.116  25  0.135  16  0.100   0.109 N  0.570      SignalP-noTM
ALM54271.1              0.188  27  0.171  27  0.260  25  0.159   0.166 N  0.570      SignalP-noTM
ALM54272.1              0.106  10  0.108  22  0.142   2  0.115   0.112 N  0.570      SignalP-noTM
ALM54273.1              0.111  30  0.107  30  0.137   2  0.102   0.105 N  0.570      SignalP-noTM
ALM54274.1              0.127  27  0.103  44  0.132   1  0.088   0.096 N  0.570      SignalP-noTM
ALM54275.1              0.230  27  0.161  27  0.202   7  0.121   0.142 N  0.570      SignalP-noTM
ALM54276.1              0.118  32  0.117  32  0.160  27  0.104   0.111 N  0.570      SignalP-noTM
ALM54277.1              0.132  27  0.120  27  0.215   2  0.116   0.119 N  0.510      SignalP-TM
ALM54278.1              0.119  28  0.097  28  0.101  22  0.066   0.083 N  0.570      SignalP-noTM
ALM54279.1              0.129  13  0.108  52  0.131  30  0.093   0.101 N  0.570      SignalP-noTM
ALM54280.1              0.113  30  0.156  11  0.344   1  0.240   0.187 N  0.510      SignalP-TM
ALM54281.1              0.125  49  0.114  19  0.145   7  0.112   0.113 N  0.570      SignalP-noTM
ALM54282.1              0.128  30  0.112  30  0.176   1  0.105   0.109 N  0.570      SignalP-noTM
ALM54283.1              0.131  37  0.130  37  0.195  10  0.132   0.131 N  0.570      SignalP-noTM
ALM54284.1              0.116  67  0.110  67  0.138  13  0.097   0.104 N  0.570      SignalP-noTM
ALM54285.1              0.135  55  0.103  32  0.134  29  0.088   0.097 N  0.510      SignalP-TM
ALM54286.1              0.156  24  0.097  44  0.117  67  0.062   0.084 N  0.510      SignalP-TM
ALM54287.1              0.807  29  0.844  29  0.996  17  0.931   0.885 Y  0.570      SignalP-noTM
ALM54288.1              0.122  28  0.174  28  0.396  15  0.229   0.200 N  0.570      SignalP-noTM
ALM54289.1              0.117  44  0.103  44  0.119  20  0.083   0.094 N  0.570      SignalP-noTM
ALM54290.1              0.115  56  0.113  56  0.143   1  0.098   0.106 N  0.570      SignalP-noTM
ALM54291.1              0.105  57  0.100  68  0.118  24  0.088   0.094 N  0.570      SignalP-noTM
ALM54292.1              0.618  47  0.540  47  0.718  43  0.212   0.418 N  0.510      SignalP-TM
ALM54293.1              0.152  38  0.148  12  0.330   6  0.230   0.186 N  0.570      SignalP-noTM
ALM54294.1              0.124  66  0.130  51  0.266   2  0.120   0.125 N  0.570      SignalP-noTM
ALM54295.1              0.101  55  0.102  18  0.120  16  0.097   0.100 N  0.570      SignalP-noTM
ALM54296.1              0.154  37  0.118  37  0.181  36  0.084   0.102 N  0.570      SignalP-noTM
ALM54297.1              0.129  23  0.130  23  0.234   3  0.149   0.139 N  0.570      SignalP-noTM
ALM54298.1              0.474  30  0.327  30  0.488  29  0.200   0.267 N  0.570      SignalP-noTM
ALM54299.1              0.123  20  0.122  11  0.220   2  0.148   0.134 N  0.570      SignalP-noTM
ALM54300.1              0.135  49  0.126  49  0.240   1  0.108   0.119 N  0.510      SignalP-TM
ALM54301.1              0.107  41  0.102  70  0.114  67  0.089   0.096 N  0.570      SignalP-noTM
ALM54302.1              0.255  28  0.251  28  0.343  33  0.220   0.236 N  0.570      SignalP-noTM
ALM54303.1              0.138  25  0.139  11  0.286   4  0.209   0.172 N  0.570      SignalP-noTM
ALM54304.1              0.872  29  0.885  29  0.969  15  0.908   0.896 Y  0.570      SignalP-noTM
ALM54305.1              0.224  62  0.157  12  0.297   2  0.256   0.194 N  0.510      SignalP-TM
ALM54306.1              0.140  43  0.144  43  0.202  39  0.100   0.128 N  0.510      SignalP-TM
ALM54307.1              0.103  21  0.098  62  0.111   1  0.093   0.095 N  0.570      SignalP-noTM
ALM54308.1              0.147  20  0.114  20  0.140  38  0.084   0.100 N  0.570      SignalP-noTM
ALM54309.1              0.144  59  0.100  59  0.132   6  0.063   0.086 N  0.510      SignalP-TM
ALM54310.1              0.124  70  0.112  11  0.152   2  0.127   0.119 N  0.570      SignalP-noTM
ALM54311.1              0.167  22  0.110  55  0.182   1  0.069   0.095 N  0.510      SignalP-TM
ALM54312.1              0.167  33  0.151  66  0.269  61  0.122   0.140 N  0.510      SignalP-TM
ALM54313.1              0.758  23  0.832  23  0.965  19  0.915   0.871 Y  0.570      SignalP-noTM
ALM54314.1              0.165  27  0.222  27  0.507  23  0.233   0.227 N  0.570      SignalP-noTM
ALM54315.1              0.111  42  0.102  11  0.147   1  0.101   0.102 N  0.570      SignalP-noTM
ALM54316.1              0.114  29  0.129  29  0.228  27  0.130   0.129 N  0.570      SignalP-noTM
ALM54317.1              0.111  68  0.108  12  0.157   3  0.112   0.110 N  0.570      SignalP-noTM
ALM54318.1              0.217  31  0.191  11  0.493   7  0.383   0.281 N  0.570      SignalP-noTM
ALM54319.1              0.171  51  0.165  51  0.241  44  0.094   0.139 N  0.510      SignalP-TM
ALM54320.1              0.571  24  0.670  24  0.951  17  0.838   0.749 Y  0.570      SignalP-noTM
ALM54321.1              0.197  42  0.128  42  0.117  11  0.081   0.106 N  0.570      SignalP-noTM
ALM54322.1              0.113  16  0.104  44  0.125  39  0.095   0.100 N  0.570      SignalP-noTM
ALM54323.1              0.675  31  0.669  31  0.762  28  0.493   0.604 Y  0.510      SignalP-TM
ALM54324.1              0.112  23  0.107  11  0.222   1  0.101   0.105 N  0.510      SignalP-TM
ALM54325.1              0.233  34  0.195  34  0.374   3  0.229   0.208 N  0.510      SignalP-TM
ALM54326.1              0.129  41  0.121  16  0.182   9  0.143   0.129 N  0.510      SignalP-TM
ALM54327.1              0.132  48  0.111  48  0.126  21  0.095   0.104 N  0.570      SignalP-noTM
ALM54328.1              0.232  44  0.308  35  0.627  32  0.397   0.350 N  0.570      SignalP-noTM
ALM54329.1              0.116  26  0.109  17  0.156  13  0.119   0.114 N  0.570      SignalP-noTM
ALM54330.1              0.104  51  0.126  11  0.224   1  0.155   0.140 N  0.570      SignalP-noTM
ALM54331.1              0.144  21  0.131  21  0.152  43  0.121   0.126 N  0.570      SignalP-noTM
ALM54332.1              0.108  28  0.138  11  0.262   4  0.194   0.164 N  0.570      SignalP-noTM
ALM54333.1              0.362  31  0.177  31  0.270   7  0.153   0.168 N  0.510      SignalP-TM
ALM54334.1              0.115  30  0.204  11  0.541   1  0.425   0.286 N  0.510      SignalP-TM
ALM54335.1              0.596  25  0.722  25  0.962  21  0.907   0.809 Y  0.570      SignalP-noTM
ALM54336.1              0.116  24  0.106  24  0.115  37  0.095   0.101 N  0.570      SignalP-noTM
ALM54337.1              0.116  36  0.109  17  0.158   9  0.116   0.112 N  0.570      SignalP-noTM
ALM54338.1              0.125  26  0.098  26  0.100  61  0.075   0.087 N  0.570      SignalP-noTM
ALM54339.1              0.751  24  0.762  24  0.889   7  0.807   0.783 Y  0.570      SignalP-noTM
ALM54340.1              0.822  24  0.818  24  0.868  12  0.802   0.810 Y  0.570      SignalP-noTM
ALM54341.1              0.133  66  0.137  37  0.240   1  0.153   0.145 N  0.570      SignalP-noTM
ALM54342.1              0.122  62  0.130  17  0.213   7  0.156   0.142 N  0.570      SignalP-noTM
ALM54343.1              0.219  61  0.144  61  0.114  31  0.088   0.118 N  0.570      SignalP-noTM
ALM54344.1              0.112  29  0.116  11  0.182   3  0.137   0.126 N  0.570      SignalP-noTM
ALM54345.1              0.118  51  0.112  16  0.148   6  0.123   0.117 N  0.570      SignalP-noTM
ALM54346.1              0.158  10  0.108  53  0.128  48  0.094   0.101 N  0.570      SignalP-noTM
ALM54347.1              0.248  26  0.140  26  0.149  32  0.080   0.112 N  0.570      SignalP-noTM
ALM54348.1              0.112  57  0.111  57  0.129  31  0.099   0.105 N  0.570      SignalP-noTM
ALM54349.1              0.166  27  0.151  11  0.265   3  0.234   0.182 N  0.510      SignalP-TM
ALM54350.1              0.158  33  0.172  11  0.433   2  0.298   0.219 N  0.510      SignalP-TM
ALM54351.1              0.835  19  0.751  19  0.822  15  0.658   0.707 Y  0.570      SignalP-noTM
ALM54352.1              0.109  24  0.129  24  0.232  22  0.129   0.129 N  0.570      SignalP-noTM
ALM54353.1              0.109  35  0.130  11  0.281   2  0.169   0.148 N  0.570      SignalP-noTM
ALM54354.1              0.123  18  0.107  49  0.127  45  0.086   0.097 N  0.570      SignalP-noTM
ALM54355.1              0.148  60  0.123  26  0.176   2  0.119   0.121 N  0.570      SignalP-noTM
ALM54356.1              0.113  31  0.107  62  0.132   7  0.101   0.104 N  0.570      SignalP-noTM
ALM54357.1              0.108  47  0.091  11  0.102   6  0.090   0.090 N  0.510      SignalP-TM
ALM54358.1              0.850  24  0.864  24  0.955  11  0.903   0.882 Y  0.570      SignalP-noTM
ALM54359.1              0.130  42  0.114  42  0.134  43  0.093   0.104 N  0.570      SignalP-noTM
ALM54360.1              0.115  24  0.106  16  0.148   8  0.108   0.107 N  0.510      SignalP-TM
ALM54361.1              0.107  31  0.108  47  0.120  51  0.095   0.102 N  0.570      SignalP-noTM
ALM54362.1              0.112  39  0.139  11  0.279   1  0.188   0.162 N  0.570      SignalP-noTM
ALM54363.1              0.111  32  0.117  32  0.153  31  0.109   0.114 N  0.570      SignalP-noTM
ALM54364.1              0.103  18  0.111  36  0.146  33  0.095   0.103 N  0.570      SignalP-noTM
ALM54365.1              0.166  61  0.169  14  0.354   4  0.294   0.215 N  0.510      SignalP-TM
ALM54366.1              0.513  26  0.570  26  0.797  24  0.616   0.592 Y  0.570      SignalP-noTM
ALM54367.1              0.118  42  0.140  11  0.288   1  0.181   0.159 N  0.570      SignalP-noTM
ALM54368.1              0.105  66  0.111  28  0.147  13  0.120   0.115 N  0.570      SignalP-noTM
ALM54369.1              0.136  69  0.116  49  0.177  43  0.100   0.108 N  0.570      SignalP-noTM
ALM54370.1              0.117  26  0.115  47  0.162   2  0.111   0.113 N  0.570      SignalP-noTM
ALM54371.1              0.127  54  0.108  54  0.164  45  0.088   0.099 N  0.570      SignalP-noTM
ALM54372.1              0.124  19  0.117  11  0.183   1  0.130   0.123 N  0.570      SignalP-noTM
ALM54373.1              0.127  22  0.125  22  0.157   7  0.129   0.127 N  0.570      SignalP-noTM
ALM54374.1              0.115  42  0.115  42  0.206  41  0.104   0.110 N  0.570      SignalP-noTM
ALM54375.1              0.166  23  0.233  23  0.616   1  0.371   0.298 N  0.570      SignalP-noTM
ALM54376.1              0.119  40  0.111  57  0.142  56  0.088   0.100 N  0.570      SignalP-noTM
ALM54377.1              0.172  24  0.175  24  0.324   1  0.191   0.182 N  0.570      SignalP-noTM
ALM54378.1              0.210  39  0.156  39  0.171  13  0.117   0.138 N  0.570      SignalP-noTM
ALM54379.1              0.107  41  0.111  11  0.162   1  0.125   0.116 N  0.510      SignalP-TM
ALM54380.1              0.196  42  0.128  42  0.106   3  0.083   0.107 N  0.570      SignalP-noTM
ALM54381.1              0.502  30  0.162  30  0.140   4  0.080   0.132 N  0.510      SignalP-TM
ALM54382.1              0.111  52  0.108  12  0.132   7  0.122   0.113 N  0.510      SignalP-TM
ALM54383.1              0.130  41  0.102  67  0.111  61  0.087   0.095 N  0.570      SignalP-noTM
ALM54384.1              0.110  27  0.106  27  0.124  35  0.086   0.097 N  0.570      SignalP-noTM
ALM54385.1              0.140  53  0.121  53  0.156  50  0.070   0.102 N  0.510      SignalP-TM
ALM54386.1              0.148  52  0.107  31  0.154  27  0.093   0.102 N  0.510      SignalP-TM
ALM54387.1              0.188  44  0.128  30  0.210   3  0.113   0.121 N  0.570      SignalP-noTM
ALM54388.1              0.539  29  0.591  29  0.899  17  0.692   0.638 Y  0.570      SignalP-noTM
ALM54389.1              0.133  68  0.139  61  0.202  52  0.102   0.122 N  0.570      SignalP-noTM
ALM54390.1              0.101  30  0.123  18  0.188  11  0.147   0.134 N  0.570      SignalP-noTM
ALM54391.1              0.110  25  0.114  35  0.191   1  0.115   0.114 N  0.570      SignalP-noTM
ALM54392.1              0.156  26  0.186  19  0.401   5  0.293   0.226 N  0.510      SignalP-TM
ALM54393.1              0.143  31  0.128  31  0.177  30  0.119   0.124 N  0.570      SignalP-noTM
ALM54394.1              0.208  22  0.221  22  0.334  19  0.223   0.222 N  0.510      SignalP-TM
ALM54395.1              0.115  66  0.139  11  0.228   6  0.191   0.163 N  0.570      SignalP-noTM
ALM54396.1              0.108  22  0.114  12  0.161   9  0.132   0.122 N  0.570      SignalP-noTM
ALM54397.1              0.166  21  0.377  21  0.918  19  0.860   0.604 Y  0.570      SignalP-noTM
ALM54398.1              0.166  43  0.140  26  0.231  23  0.128   0.136 N  0.510      SignalP-TM
ALM54399.1              0.124  25  0.107  11  0.184   2  0.110   0.109 N  0.570      SignalP-noTM
ALM54400.1              0.226  27  0.165  27  0.146  20  0.114   0.141 N  0.570      SignalP-noTM
ALM54401.1              0.104  28  0.106  28  0.120  20  0.090   0.098 N  0.570      SignalP-noTM
ALM54402.1              0.119  29  0.121  16  0.181  12  0.143   0.131 N  0.570      SignalP-noTM
ALM54403.1              0.128  49  0.106  49  0.125  46  0.087   0.097 N  0.570      SignalP-noTM
ALM54404.1              0.117  22  0.105  54  0.150   3  0.089   0.097 N  0.570      SignalP-noTM
ALM54405.1              0.127  33  0.146  33  0.261  30  0.160   0.151 N  0.510      SignalP-TM
ALM54406.1              0.112  24  0.125  11  0.207   5  0.165   0.140 N  0.510      SignalP-TM
ALM54407.1              0.148  35  0.115  35  0.149   7  0.100   0.109 N  0.510      SignalP-TM
ALM54408.1              0.483  41  0.354  41  0.404  27  0.272   0.324 N  0.510      SignalP-TM
ALM54409.1              0.127  39  0.142  11  0.315   1  0.179   0.159 N  0.570      SignalP-noTM
ALM54410.1              0.116  46  0.175  20  0.331  10  0.243   0.207 N  0.570      SignalP-noTM
ALM54411.1              0.113  50  0.114  52  0.188  51  0.102   0.109 N  0.570      SignalP-noTM
ALM54412.1              0.123  25  0.112  47  0.144  38  0.106   0.109 N  0.570      SignalP-noTM
ALM54413.1              0.135  36  0.092  70  0.102  58  0.056   0.079 N  0.510      SignalP-TM
ALM54414.1              0.818  25  0.835  25  0.943  17  0.885   0.859 Y  0.570      SignalP-noTM
ALM54415.1              0.146  21  0.128  21  0.194  48  0.114   0.121 N  0.570      SignalP-noTM
ALM54416.1              0.141  28  0.131  28  0.210   4  0.132   0.132 N  0.570      SignalP-noTM
ALM54417.1              0.144  57  0.147  20  0.214  10  0.164   0.153 N  0.510      SignalP-TM
ALM54418.1              0.243  34  0.249  34  0.347  30  0.193   0.228 N  0.510      SignalP-TM
ALM54419.1              0.141  37  0.123  37  0.145  24  0.102   0.113 N  0.570      SignalP-noTM
ALM54420.1              0.135  27  0.104  56  0.123  46  0.079   0.092 N  0.570      SignalP-noTM
ALM54421.1              0.181  36  0.160  36  0.185  34  0.137   0.149 N  0.570      SignalP-noTM
ALM54422.1              0.113  27  0.133  11  0.223   1  0.172   0.152 N  0.570      SignalP-noTM
ALM54423.1              0.129  25  0.107  25  0.166  51  0.095   0.101 N  0.570      SignalP-noTM
ALM54424.1              0.119  19  0.110  19  0.127  34  0.099   0.105 N  0.570      SignalP-noTM
ALM54425.1              0.238  51  0.167  51  0.277   1  0.143   0.156 N  0.570      SignalP-noTM
ALM54426.1              0.162  17  0.207  17  0.362  21  0.271   0.231 N  0.510      SignalP-TM
ALM54427.1              0.134  39  0.140  11  0.268   1  0.187   0.162 N  0.570      SignalP-noTM
ALM54428.1              0.101  23  0.173  11  0.365   3  0.305   0.235 N  0.570      SignalP-noTM
ALM54429.1              0.122  17  0.140  17  0.252  16  0.162   0.150 N  0.570      SignalP-noTM
ALM54430.1              0.178  19  0.158  19  0.183   9  0.139   0.149 N  0.570      SignalP-noTM
ALM54431.1              0.120  48  0.115  48  0.148  41  0.096   0.106 N  0.570      SignalP-noTM
ALM54432.1              0.107  70  0.159  11  0.365   1  0.235   0.195 N  0.570      SignalP-noTM
ALM54433.1              0.168  17  0.236  17  0.394   1  0.343   0.275 N  0.510      SignalP-TM
ALM54434.1              0.794  38  0.710  38  0.786  35  0.384   0.589 Y  0.510      SignalP-TM
ALM54435.1              0.153  17  0.138  17  0.206   1  0.134   0.136 N  0.570      SignalP-noTM
ALM54436.1              0.208  37  0.208  37  0.297  28  0.163   0.191 N  0.510      SignalP-TM
ALM54437.1              0.119  56  0.117  56  0.158  28  0.103   0.111 N  0.570      SignalP-noTM
ALM54438.1              0.132  61  0.128  11  0.215   1  0.161   0.144 N  0.570      SignalP-noTM
ALM54439.1              0.144  48  0.116  48  0.145  13  0.089   0.103 N  0.570      SignalP-noTM
ALM54440.1              0.783  28  0.868  28  0.986  17  0.945   0.904 Y  0.570      SignalP-noTM
ALM54441.1              0.117  35  0.106  56  0.131  54  0.084   0.096 N  0.570      SignalP-noTM
ALM54442.1              0.108  20  0.105  57  0.129  48  0.093   0.099 N  0.570      SignalP-noTM
ALM54443.1              0.125  37  0.120  11  0.206   1  0.133   0.126 N  0.570      SignalP-noTM
ALM54444.1              0.124  52  0.132  44  0.354  42  0.117   0.125 N  0.570      SignalP-noTM
ALM54445.1              0.121  32  0.107  32  0.112  20  0.094   0.101 N  0.570      SignalP-noTM
ALM54446.1              0.119  54  0.103  54  0.115  26  0.088   0.096 N  0.570      SignalP-noTM
ALM54447.1              0.115  10  0.112  33  0.128  28  0.100   0.106 N  0.570      SignalP-noTM
ALM54448.1              0.351  25  0.156  46  0.176   2  0.080   0.128 N  0.510      SignalP-TM
ALM54449.1              0.217  25  0.225  25  0.440  31  0.229   0.227 N  0.510      SignalP-TM
ALM54450.1              0.624  27  0.750  27  0.980  20  0.922   0.831 Y  0.570      SignalP-noTM
ALM54451.1              0.152  18  0.150  18  0.273   2  0.173   0.161 N  0.570      SignalP-noTM
ALM54452.1              0.159  58  0.118  55  0.118  54  0.087   0.103 N  0.570      SignalP-noTM
ALM54453.1              0.164  22  0.244  22  0.629   1  0.416   0.308 N  0.510      SignalP-TM
ALM54454.1              0.120  21  0.200  11  0.590  10  0.368   0.279 N  0.570      SignalP-noTM
ALM54455.1              0.120  24  0.135  20  0.205  10  0.155   0.142 N  0.510      SignalP-TM
ALM54456.1              0.114  22  0.127  11  0.242   1  0.149   0.137 N  0.570      SignalP-noTM
ALM54457.1              0.138  45  0.108  45  0.115  19  0.091   0.100 N  0.570      SignalP-noTM
ALM54458.1              0.132  60  0.148  26  0.269  20  0.176   0.161 N  0.570      SignalP-noTM
ALM54459.1              0.161  34  0.121  49  0.128  39  0.080   0.106 N  0.510      SignalP-TM
ALM54460.1              0.185  25  0.162  25  0.236  21  0.142   0.153 N  0.570      SignalP-noTM
ALM54461.1              0.323  19  0.525  19  0.885   7  0.853   0.679 Y  0.570      SignalP-noTM
ALM54462.1              0.152  36  0.140  17  0.246   1  0.155   0.145 N  0.510      SignalP-TM
ALM54463.1              0.113  69  0.109  16  0.139   6  0.115   0.112 N  0.570      SignalP-noTM
ALM54464.1              0.133  20  0.110  27  0.140  42  0.087   0.099 N  0.570      SignalP-noTM
ALM54465.1              0.415  38  0.529  38  0.825  29  0.493   0.516 Y  0.510      SignalP-TM
ALM54466.1              0.466  18  0.606  18  0.894   3  0.817   0.706 Y  0.570      SignalP-noTM
ALM54467.1              0.109  31  0.104  31  0.119  30  0.077   0.094 N  0.510      SignalP-TM
ALM54468.1              0.145  22  0.123  22  0.129  47  0.091   0.108 N  0.570      SignalP-noTM
ALM54469.1              0.115  70  0.102  70  0.096  58  0.076   0.090 N  0.570      SignalP-noTM
ALM54470.1              0.112  46  0.117  17  0.180   8  0.127   0.121 N  0.570      SignalP-noTM
ALM54471.1              0.102  22  0.107  11  0.156   4  0.116   0.111 N  0.570      SignalP-noTM
ALM54472.1              0.207  27  0.152  27  0.223  26  0.110   0.133 N  0.570      SignalP-noTM
ALM54473.1              0.179  53  0.153  53  0.251  50  0.120   0.138 N  0.570      SignalP-noTM
ALM54474.1              0.105  21  0.127  11  0.275   1  0.146   0.136 N  0.570      SignalP-noTM
ALM54475.1              0.135  43  0.106  65  0.125  55  0.087   0.097 N  0.570      SignalP-noTM
ALM54476.1              0.119  55  0.096  69  0.100  34  0.079   0.088 N  0.570      SignalP-noTM
ALM54477.1              0.102  22  0.107  11  0.156   4  0.116   0.111 N  0.570      SignalP-noTM
ALM54478.1              0.225  43  0.145  11  0.345   1  0.192   0.167 N  0.570      SignalP-noTM
ALM54479.1              0.128  19  0.104  56  0.128  46  0.091   0.098 N  0.570      SignalP-noTM
ALM54480.1              0.228  58  0.159  58  0.263  38  0.134   0.147 N  0.570      SignalP-noTM
ALM54481.1              0.117  59  0.130  40  0.210  39  0.133   0.131 N  0.510      SignalP-TM
ALM54482.1              0.100  41  0.113  41  0.139  32  0.089   0.102 N  0.570      SignalP-noTM
ALM54483.1              0.126  46  0.108  46  0.120  41  0.078   0.094 N  0.570      SignalP-noTM
ALM54484.1              0.795  24  0.847  24  0.950  17  0.903   0.873 Y  0.570      SignalP-noTM
ALM54485.1              0.105  26  0.101  38  0.109   2  0.081   0.092 N  0.570      SignalP-noTM
ALM54486.1              0.128  20  0.119  20  0.151  15  0.108   0.114 N  0.570      SignalP-noTM
ALM54487.1              0.360  15  0.452  15  0.751   9  0.566   0.505 N  0.570      SignalP-noTM
ALM54488.1              0.472  16  0.549  16  0.768  11  0.638   0.591 Y  0.570      SignalP-noTM
ALM54489.1              0.114  32  0.109  46  0.180   5  0.091   0.102 N  0.510      SignalP-TM
ALM54490.1              0.114  48  0.119  48  0.183  47  0.099   0.110 N  0.570      SignalP-noTM
ALM54491.1              0.387  28  0.564  28  0.966  10  0.887   0.716 Y  0.570      SignalP-noTM
ALM54492.1              0.207  24  0.149  24  0.129   4  0.110   0.130 N  0.570      SignalP-noTM
ALM54493.1              0.141  19  0.138  19  0.195   2  0.147   0.142 N  0.570      SignalP-noTM
ALM54494.1              0.166  33  0.133  33  0.176  49  0.098   0.116 N  0.570      SignalP-noTM
ALM54495.1              0.113  18  0.140  11  0.341   9  0.179   0.158 N  0.570      SignalP-noTM
ALM54496.1              0.108  61  0.127  11  0.251   2  0.146   0.136 N  0.570      SignalP-noTM
ALM54497.1              0.122  35  0.112  35  0.129   9  0.103   0.108 N  0.570      SignalP-noTM
ALM54498.1              0.146  16  0.170  16  0.308   1  0.207   0.184 N  0.510      SignalP-TM
ALM54499.1              0.129  37  0.162  11  0.356   4  0.278   0.205 N  0.510      SignalP-TM
ALM54500.1              0.120  39  0.109  24  0.139  53  0.098   0.104 N  0.570      SignalP-noTM
ALM54501.1              0.140  67  0.157  11  0.484   2  0.215   0.184 N  0.570      SignalP-noTM
ALM54502.1              0.114  14  0.112  43  0.149  42  0.102   0.107 N  0.570      SignalP-noTM
ALM54503.1              0.294  29  0.181  29  0.223  35  0.099   0.142 N  0.570      SignalP-noTM
ALM54504.1              0.129  21  0.112  42  0.122  40  0.077   0.095 N  0.570      SignalP-noTM
ALM54505.1              0.112  23  0.109  23  0.162   4  0.113   0.111 N  0.570      SignalP-noTM
ALM54506.1              0.104  19  0.112  36  0.143  28  0.093   0.103 N  0.570      SignalP-noTM
ALM54507.1              0.111  68  0.099  68  0.098  70  0.074   0.087 N  0.570      SignalP-noTM
ALM54508.1              0.138  21  0.102  63  0.110  44  0.082   0.093 N  0.570      SignalP-noTM
ALM54509.1              0.212  46  0.189  11  0.528   2  0.360   0.270 N  0.570      SignalP-noTM
ALM54510.1              0.104  64  0.102  64  0.109  66  0.085   0.094 N  0.570      SignalP-noTM
ALM54511.1              0.499  27  0.650  27  0.967  13  0.881   0.758 Y  0.570      SignalP-noTM
ALM54512.1              0.146  20  0.141  20  0.184  19  0.126   0.134 N  0.570      SignalP-noTM
ALM54513.1              0.141  13  0.114  56  0.112  45  0.080   0.098 N  0.570      SignalP-noTM
ALM54514.1              0.130  31  0.136  31  0.203  30  0.119   0.128 N  0.570      SignalP-noTM
ALM54515.1              0.241  10  0.178  11  0.477   6  0.319   0.244 N  0.570      SignalP-noTM
ALM54516.1              0.103  31  0.107  18  0.137   5  0.112   0.110 N  0.570      SignalP-noTM
ALM54517.1              0.109  20  0.113  32  0.167  28  0.093   0.103 N  0.570      SignalP-noTM
ALM54518.1              0.112  32  0.183  18  0.469  14  0.316   0.245 N  0.570      SignalP-noTM
ALM54519.1              0.114  30  0.106  43  0.131  36  0.098   0.102 N  0.570      SignalP-noTM
ALM54520.1              0.489  22  0.676  22  0.951  15  0.924   0.793 Y  0.570      SignalP-noTM
ALM54521.1              0.492  17  0.539  17  0.767   1  0.603   0.569 N  0.570      SignalP-noTM
ALM54522.1              0.714  19  0.523  19  0.548  11  0.339   0.436 N  0.570      SignalP-noTM
ALM54523.1              0.147  36  0.099  36  0.121  53  0.067   0.084 N  0.570      SignalP-noTM
ALM54524.1              0.108  36  0.111  62  0.139  52  0.099   0.105 N  0.570      SignalP-noTM
ALM54525.1              0.210  17  0.209  17  0.464  10  0.181   0.196 N  0.570      SignalP-noTM
ALM54526.1              0.168  28  0.143  28  0.235  11  0.160   0.149 N  0.510      SignalP-TM
ALM54527.1              0.117  40  0.105  59  0.112  48  0.085   0.096 N  0.570      SignalP-noTM
ALM54528.1              0.123  41  0.143  11  0.300   1  0.193   0.167 N  0.570      SignalP-noTM
ALM54529.1              0.108  59  0.106  39  0.122  35  0.086   0.097 N  0.570      SignalP-noTM
ALM54530.1              0.786  20  0.837  20  0.926   1  0.893   0.863 Y  0.570      SignalP-noTM
ALM54531.1              0.650  24  0.670  24  0.899   6  0.775   0.719 Y  0.570      SignalP-noTM
ALM54532.1              0.178  26  0.133  26  0.198   5  0.119   0.126 N  0.570      SignalP-noTM
ALM54533.1              0.124  41  0.137  11  0.222   1  0.188   0.156 N  0.510      SignalP-TM
ALM54534.1              0.452  33  0.464  33  0.655  30  0.490   0.474 N  0.510      SignalP-TM
ALM54535.1              0.689  18  0.660  18  0.841   1  0.654   0.657 Y  0.570      SignalP-noTM
ALM54536.1              0.102  22  0.107  11  0.156   4  0.116   0.111 N  0.570      SignalP-noTM
ALM54537.1              0.109  11  0.138  49  0.252  43  0.112   0.126 N  0.570      SignalP-noTM
ALM54538.1              0.122  59  0.109  36  0.158  11  0.107   0.108 N  0.570      SignalP-noTM
ALM54539.1              0.821  26  0.832  26  0.969  10  0.876   0.853 Y  0.570      SignalP-noTM
ALM54540.1              0.164  39  0.125  39  0.147   1  0.087   0.111 N  0.510      SignalP-TM
ALM54541.1              0.308  24  0.192  24  0.227  23  0.104   0.151 N  0.570      SignalP-noTM
ALM54542.1              0.169  29  0.127  22  0.165   1  0.120   0.124 N  0.510      SignalP-TM
ALM54543.1              0.146  26  0.123  26  0.132   7  0.108   0.116 N  0.570      SignalP-noTM
ALM54544.1              0.111  58  0.112  16  0.145   5  0.118   0.115 N  0.570      SignalP-noTM
ALM54545.1              0.232  10  0.099  21  0.115  40  0.085   0.093 N  0.510      SignalP-TM
ALM54546.1              0.173  20  0.161  11  0.416   1  0.241   0.191 N  0.510      SignalP-TM
ALM54547.1              0.115  30  0.107  17  0.150   7  0.110   0.109 N  0.570      SignalP-noTM
ALM54548.1              0.122  35  0.103  11  0.149   4  0.109   0.106 N  0.570      SignalP-noTM
ALM54549.1              0.255  19  0.416  19  0.802  11  0.626   0.515 N  0.570      SignalP-noTM
ALM54550.1              0.191  45  0.114  45  0.178   2  0.072   0.098 N  0.510      SignalP-TM
ALM54551.1              0.126  24  0.119  24  0.162  23  0.105   0.112 N  0.570      SignalP-noTM
ALM54552.1              0.118  60  0.109  36  0.128  29  0.095   0.103 N  0.570      SignalP-noTM
ALM54553.1              0.114  55  0.104  12  0.144  49  0.111   0.107 N  0.570      SignalP-noTM
ALM54554.1              0.227  30  0.197  30  0.333   5  0.217   0.205 N  0.510      SignalP-TM
ALM54555.1              0.200  29  0.264  29  0.502  12  0.370   0.303 N  0.510      SignalP-TM
ALM54556.1              0.117  40  0.103  62  0.120   8  0.089   0.096 N  0.570      SignalP-noTM
ALM54557.1              0.105  63  0.104  55  0.116  47  0.090   0.097 N  0.570      SignalP-noTM
ALM54558.1              0.212  41  0.194  41  0.206  32  0.149   0.173 N  0.570      SignalP-noTM
ALM54559.1              0.184  28  0.148  28  0.190   3  0.126   0.138 N  0.570      SignalP-noTM
ALM54560.1              0.147  23  0.198  30  0.523  20  0.231   0.214 N  0.570      SignalP-noTM
ALM54561.1              0.144  46  0.149  46  0.244  45  0.125   0.137 N  0.570      SignalP-noTM
ALM54562.1              0.116  62  0.115  21  0.163  11  0.104   0.110 N  0.570      SignalP-noTM
ALM54563.1              0.120  25  0.147  25  0.262  24  0.194   0.169 N  0.570      SignalP-noTM
ALM54564.1              0.194  19  0.170  19  0.185   8  0.156   0.165 N  0.510      SignalP-TM
ALM54565.1              0.769  21  0.768  21  0.867  19  0.783   0.775 Y  0.570      SignalP-noTM
ALM54566.1              0.637  29  0.717  29  0.956  16  0.871   0.789 Y  0.570      SignalP-noTM
ALM54567.1              0.101  44  0.101  13  0.129   4  0.103   0.102 N  0.570      SignalP-noTM
ALM54568.1              0.109  17  0.110  11  0.160   1  0.116   0.113 N  0.570      SignalP-noTM
ALM54569.1              0.842  20  0.795  20  0.834  17  0.739   0.769 Y  0.570      SignalP-noTM
ALM54570.1              0.160  25  0.214  25  0.440   5  0.313   0.250 N  0.510      SignalP-TM
ALM54571.1              0.114  21  0.103  63  0.133  20  0.092   0.098 N  0.570      SignalP-noTM
ALM54572.1              0.350  43  0.227  43  0.250  40  0.114   0.174 N  0.570      SignalP-noTM
ALM54573.1              0.147  27  0.120  27  0.129   9  0.098   0.110 N  0.570      SignalP-noTM
ALM54574.1              0.182  58  0.131  58  0.126  54  0.091   0.112 N  0.570      SignalP-noTM
ALM54575.1              0.104  24  0.108  56  0.171   1  0.073   0.095 N  0.510      SignalP-TM
ALM54576.1              0.844  30  0.801  30  0.928  18  0.799   0.800 Y  0.570      SignalP-noTM
ALM54577.1              0.140  38  0.113  38  0.123   1  0.085   0.100 N  0.570      SignalP-noTM
ALM54578.1              0.106  52  0.099  13  0.129  10  0.101   0.100 N  0.570      SignalP-noTM
ALM54579.1              0.146  55  0.128  11  0.238   1  0.160   0.140 N  0.510      SignalP-TM
ALM54580.1              0.136  21  0.121  21  0.192   1  0.116   0.119 N  0.570      SignalP-noTM
ALM54581.1              0.115  30  0.134  11  0.281   1  0.163   0.148 N  0.570      SignalP-noTM
ALM54582.1              0.139  22  0.111  38  0.133  35  0.091   0.102 N  0.570      SignalP-noTM
ALM54583.1              0.120  27  0.166  13  0.363   9  0.279   0.219 N  0.570      SignalP-noTM
ALM54584.1              0.181  34  0.216  34  0.477  12  0.314   0.262 N  0.570      SignalP-noTM
ALM54585.1              0.135  46  0.123  18  0.171  10  0.148   0.132 N  0.510      SignalP-TM
ALM54586.1              0.115  20  0.104  36  0.160  19  0.088   0.097 N  0.570      SignalP-noTM
ALM54587.1              0.115  38  0.114  38  0.142   7  0.109   0.112 N  0.570      SignalP-noTM
ALM54588.1              0.105  41  0.106  48  0.128  39  0.101   0.104 N  0.570      SignalP-noTM
ALM54589.1              0.690  27  0.685  27  0.780   7  0.693   0.689 Y  0.570      SignalP-noTM
ALM54590.1              0.193  25  0.202  25  0.323   1  0.218   0.209 N  0.570      SignalP-noTM
ALM54591.1              0.229  26  0.363  26  0.789  24  0.424   0.386 N  0.510      SignalP-TM
ALM54592.1              0.102  18  0.110  14  0.158   7  0.120   0.115 N  0.570      SignalP-noTM
ALM54593.1              0.194  46  0.152  46  0.144  43  0.102   0.128 N  0.570      SignalP-noTM
ALM54594.1              0.107  25  0.120  11  0.201   1  0.139   0.129 N  0.570      SignalP-noTM
ALM54595.1              0.475  18  0.483  18  0.596  15  0.482   0.483 N  0.510      SignalP-TM
ALM54596.1              0.109  43  0.109  11  0.169   1  0.114   0.111 N  0.570      SignalP-noTM
ALM54597.1              0.154  43  0.176  11  0.387   1  0.307   0.225 N  0.510      SignalP-TM
ALM54598.1              0.834  24  0.863  24  0.958  19  0.903   0.882 Y  0.570      SignalP-noTM
ALM54599.1              0.111  21  0.103  39  0.121  30  0.084   0.094 N  0.570      SignalP-noTM
ALM54600.1              0.107   5  0.101  23  0.116  40  0.089   0.095 N  0.570      SignalP-noTM
ALM54601.1              0.130  25  0.112  49  0.142  45  0.090   0.101 N  0.570      SignalP-noTM
ALM54602.1              0.483  37  0.627  37  0.920  27  0.659   0.642 Y  0.570      SignalP-noTM
ALM54603.1              0.453  27  0.633  27  0.945  23  0.846   0.733 Y  0.570      SignalP-noTM
ALM54604.1              0.143  16  0.105  54  0.115  30  0.089   0.098 N  0.570      SignalP-noTM
ALM54605.1              0.103  14  0.101  32  0.122  48  0.081   0.091 N  0.570      SignalP-noTM
ALM54606.1              0.164  25  0.166  25  0.211  13  0.161   0.164 N  0.510      SignalP-TM
ALM54607.1              0.117  28  0.124  28  0.192  21  0.132   0.128 N  0.570      SignalP-noTM
ALM54608.1              0.104  51  0.118  51  0.141  43  0.107   0.113 N  0.570      SignalP-noTM
ALM54609.1              0.116  60  0.113  11  0.163  31  0.127   0.119 N  0.570      SignalP-noTM
ALM54610.1              0.152  27  0.175  11  0.397   3  0.314   0.226 N  0.510      SignalP-TM
ALM54611.1              0.466  33  0.631  33  0.930  17  0.837   0.728 Y  0.570      SignalP-noTM
ALM54612.1              0.125  25  0.110  11  0.173   2  0.122   0.115 N  0.510      SignalP-TM
ALM54613.1              0.158  14  0.221  14  0.421  12  0.307   0.262 N  0.570      SignalP-noTM
ALM54614.1              0.149  34  0.205  34  0.524  23  0.265   0.233 N  0.570      SignalP-noTM
ALM54615.1              0.736  15  0.723  15  0.915  14  0.718   0.721 Y  0.570      SignalP-noTM
ALM54616.1              0.197  48  0.134  48  0.146  45  0.086   0.112 N  0.570      SignalP-noTM
ALM54617.1              0.101  63  0.101  52  0.113  41  0.083   0.093 N  0.570      SignalP-noTM
ALM54618.1              0.107  70  0.109  11  0.176   3  0.118   0.113 N  0.570      SignalP-noTM
ALM54619.1              0.121  31  0.107  31  0.135  18  0.087   0.098 N  0.570      SignalP-noTM
ALM54620.1              0.137  21  0.107  55  0.134  48  0.092   0.100 N  0.570      SignalP-noTM
ALM54621.1              0.333  57  0.183  57  0.294  15  0.125   0.156 N  0.570      SignalP-noTM
ALM54622.1              0.113  21  0.099  21  0.106   9  0.089   0.094 N  0.570      SignalP-noTM
ALM54623.1              0.202  13  0.278  13  0.564   7  0.383   0.327 N  0.570      SignalP-noTM
ALM54624.1              0.159  61  0.117  61  0.122  16  0.090   0.104 N  0.570      SignalP-noTM
ALM54625.1              0.101  38  0.119  11  0.207   2  0.141   0.130 N  0.570      SignalP-noTM
ALM54626.1              0.117  20  0.236  20  0.806  12  0.496   0.358 N  0.570      SignalP-noTM
ALM54627.1              0.153  28  0.150  11  0.309   1  0.218   0.175 N  0.510      SignalP-TM
ALM54628.1              0.105  31  0.112  67  0.158  61  0.087   0.103 N  0.510      SignalP-TM
ALM54629.1              0.157  30  0.114  49  0.147  39  0.098   0.106 N  0.570      SignalP-noTM
ALM54630.1              0.438  40  0.441  40  0.606  36  0.377   0.417 N  0.510      SignalP-TM
ALM54631.1              0.108  34  0.101  43  0.126  37  0.096   0.098 N  0.570      SignalP-noTM
ALM54632.1              0.240  30  0.210  30  0.436  15  0.280   0.236 N  0.510      SignalP-TM
ALM54633.1              0.106   8  0.112  19  0.155   7  0.125   0.117 N  0.510      SignalP-TM
ALM54634.1              0.163   9  0.116  30  0.136   7  0.092   0.105 N  0.570      SignalP-noTM
ALM54635.1              0.139  25  0.154  12  0.402   8  0.213   0.182 N  0.570      SignalP-noTM
ALM54636.1              0.143  23  0.126  23  0.250   8  0.131   0.129 N  0.570      SignalP-noTM
ALM54637.1              0.155  44  0.141  44  0.237   1  0.119   0.133 N  0.510      SignalP-TM
ALM54638.1              0.127  22  0.109  22  0.141   5  0.104   0.107 N  0.570      SignalP-noTM
ALM54639.1              0.140  29  0.128  29  0.216   6  0.133   0.130 N  0.570      SignalP-noTM
ALM54640.1              0.213  31  0.179  31  0.397  20  0.153   0.167 N  0.570      SignalP-noTM
ALM54641.1              0.126  25  0.100  25  0.136  24  0.079   0.090 N  0.570      SignalP-noTM
ALM54642.1              0.130  35  0.127  35  0.155  32  0.088   0.113 N  0.510      SignalP-TM
ALM54643.1              0.100  21  0.108  62  0.129  50  0.092   0.100 N  0.570      SignalP-noTM
ALM54644.1              0.198  27  0.105  27  0.108   1  0.066   0.091 N  0.510      SignalP-TM
ALM54645.1              0.112  15  0.118  28  0.242  26  0.105   0.112 N  0.570      SignalP-noTM
ALM54646.1              0.245  23  0.472  23  0.950   8  0.921   0.683 Y  0.570      SignalP-noTM
ALM54647.1              0.116  49  0.152  11  0.355   2  0.228   0.188 N  0.570      SignalP-noTM
ALM54648.1              0.117  30  0.119  11  0.191   1  0.133   0.126 N  0.570      SignalP-noTM
ALM54649.1              0.121  43  0.125  27  0.185  21  0.136   0.129 N  0.510      SignalP-TM
ALM54650.1              0.127  39  0.166  60  0.411  55  0.159   0.163 N  0.570      SignalP-noTM
ALM54651.1              0.132  34  0.130  34  0.198  32  0.120   0.126 N  0.570      SignalP-noTM
ALM54652.1              0.130  54  0.123  11  0.210   4  0.155   0.138 N  0.570      SignalP-noTM
ALM54653.1              0.103  26  0.128  11  0.277   1  0.147   0.137 N  0.570      SignalP-noTM
ALM54654.1              0.125  21  0.182  11  0.526   1  0.322   0.234 N  0.510      SignalP-TM
ALM54655.1              0.465  15  0.379  15  0.523  12  0.294   0.339 N  0.570      SignalP-noTM
ALM54656.1              0.656  41  0.215  41  0.173   1  0.077   0.164 N  0.510      SignalP-TM
ALM54657.1              0.132  21  0.117  39  0.191  37  0.095   0.107 N  0.570      SignalP-noTM
ALM54658.1              0.115  17  0.110  11  0.169   2  0.122   0.115 N  0.510      SignalP-TM
ALM54659.1              0.153  32  0.110  16  0.147  10  0.124   0.115 N  0.510      SignalP-TM
ALM54660.1              0.114  23  0.179  12  0.459   8  0.348   0.259 N  0.570      SignalP-noTM
ALM54661.1              0.104  19  0.104  34  0.117  28  0.078   0.092 N  0.570      SignalP-noTM
ALM54662.1              0.118  26  0.113  57  0.142  50  0.101   0.107 N  0.570      SignalP-noTM
ALM54663.1              0.195  25  0.177  25  0.362   1  0.188   0.181 N  0.510      SignalP-TM
ALM54664.1              0.252  52  0.182  52  0.198  48  0.111   0.149 N  0.570      SignalP-noTM
ALM54665.1              0.321  26  0.524  26  0.969  17  0.898   0.700 Y  0.570      SignalP-noTM
ALM54666.1              0.125  40  0.116  40  0.147  42  0.098   0.107 N  0.570      SignalP-noTM
ALM54667.1              0.158  21  0.119  21  0.146  13  0.088   0.105 N  0.570      SignalP-noTM
ALM54668.1              0.122  27  0.158  22  0.272   7  0.220   0.187 N  0.570      SignalP-noTM
ALM54669.1              0.152  27  0.228  11  0.595   1  0.506   0.359 N  0.570      SignalP-noTM
ALM54670.1              0.190  10  0.120  15  0.275   9  0.138   0.129 N  0.570      SignalP-noTM
ALM54671.1              0.124  63  0.131  23  0.198  21  0.158   0.144 N  0.570      SignalP-noTM
ALM54672.1              0.128  63  0.125  23  0.192  21  0.151   0.137 N  0.570      SignalP-noTM
ALM54673.1              0.315  30  0.507  30  0.940  13  0.851   0.669 Y  0.570      SignalP-noTM
ALM54674.1              0.366  22  0.257  22  0.247   1  0.190   0.233 N  0.510      SignalP-TM
ALM54675.1              0.134  35  0.151  11  0.321   5  0.230   0.188 N  0.570      SignalP-noTM
ALM54676.1              0.113  58  0.097  58  0.104  65  0.081   0.090 N  0.570      SignalP-noTM
ALM54677.1              0.113  27  0.106  38  0.123   4  0.095   0.101 N  0.570      SignalP-noTM
ALM54678.1              0.102  28  0.098  67  0.117   1  0.072   0.089 N  0.510      SignalP-TM
ALM54679.1              0.111  66  0.103  49  0.117  40  0.086   0.095 N  0.570      SignalP-noTM
ALM54680.1              0.253  22  0.386  22  0.824  10  0.590   0.482 N  0.570      SignalP-noTM
ALM54681.1              0.439  26  0.345  26  0.402   5  0.311   0.332 N  0.510      SignalP-TM
ALM54682.1              0.109  22  0.107  44  0.157  40  0.096   0.102 N  0.570      SignalP-noTM
ALM54683.1              0.198  28  0.228  28  0.454   7  0.285   0.249 N  0.510      SignalP-TM
ALM54684.1              0.127  11  0.172  11  0.303   3  0.225   0.197 N  0.570      SignalP-noTM
ALM54685.1              0.248  45  0.144  45  0.172  31  0.103   0.129 N  0.510      SignalP-TM
ALM54686.1              0.146  23  0.120  53  0.151  37  0.088   0.105 N  0.570      SignalP-noTM
ALM54687.1              0.156  45  0.135  45  0.193  44  0.106   0.121 N  0.570      SignalP-noTM
ALM54688.1              0.116  30  0.099  48  0.117  40  0.079   0.090 N  0.570      SignalP-noTM
ALM54689.1              0.111  29  0.100  11  0.149  67  0.103   0.101 N  0.510      SignalP-TM
ALM54690.1              0.140  46  0.129  11  0.196   4  0.168   0.147 N  0.570      SignalP-noTM
ALM54691.1              0.108  24  0.099  70  0.107  68  0.080   0.090 N  0.570      SignalP-noTM
ALM54692.1              0.179  37  0.141  37  0.204  33  0.100   0.122 N  0.570      SignalP-noTM
ALM54693.1              0.876  22  0.900  22  0.956  18  0.903   0.901 Y  0.570      SignalP-noTM
ALM54694.1              0.112  25  0.145  11  0.331   2  0.201   0.171 N  0.570      SignalP-noTM
ALM54695.1              0.383  13  0.409  13  0.508  11  0.436   0.422 N  0.570      SignalP-noTM
ALM54696.1              0.122  48  0.161  14  0.299   2  0.226   0.185 N  0.510      SignalP-TM
ALM54697.1              0.135  22  0.108  39  0.115  33  0.061   0.090 N  0.510      SignalP-TM
ALM54698.1              0.160  11  0.197  11  0.414   7  0.247   0.220 N  0.570      SignalP-noTM
ALM54699.1              0.111  50  0.112  50  0.126  47  0.085   0.100 N  0.570      SignalP-noTM
ALM54700.1              0.188  44  0.120  44  0.165  42  0.084   0.107 N  0.510      SignalP-TM
ALM54701.1              0.143  10  0.130  11  0.204   2  0.167   0.147 N  0.570      SignalP-noTM
ALM54702.1              0.587  20  0.309  20  0.289   9  0.162   0.239 N  0.570      SignalP-noTM
ALM54703.1              0.125  63  0.179  11  0.463   2  0.304   0.238 N  0.570      SignalP-noTM
ALM54704.1              0.102  22  0.107  11  0.156   4  0.116   0.111 N  0.570      SignalP-noTM
ALM54705.1              0.110  23  0.108  31  0.138  20  0.095   0.103 N  0.510      SignalP-TM
ALM54706.1              0.128  29  0.106  69  0.148  11  0.094   0.101 N  0.570      SignalP-noTM
ALM54707.1              0.107  47  0.126  41  0.223  35  0.112   0.119 N  0.570      SignalP-noTM
ALM54708.1              0.157  70  0.333  16  0.943  14  0.878   0.589 Y  0.570      SignalP-noTM
ALM54709.1              0.125  49  0.112  49  0.136  33  0.098   0.105 N  0.570      SignalP-noTM
ALM54710.1              0.156  26  0.118  26  0.111  66  0.082   0.101 N  0.570      SignalP-noTM
ALM54711.1              0.161  21  0.175  21  0.277  11  0.193   0.182 N  0.510      SignalP-TM
ALM54712.1              0.275  27  0.146  11  0.283   1  0.210   0.170 N  0.510      SignalP-TM
ALM54713.1              0.112  21  0.100  60  0.123  31  0.069   0.088 N  0.510      SignalP-TM
ALM54714.1              0.114  40  0.137  11  0.277   1  0.175   0.155 N  0.570      SignalP-noTM
ALM54715.1              0.123  51  0.127  51  0.161  41  0.117   0.123 N  0.510      SignalP-TM
ALM54716.1              0.819  32  0.796  32  0.979  16  0.866   0.829 Y  0.570      SignalP-noTM
ALM54717.1              0.103  66  0.110  18  0.145  13  0.115   0.113 N  0.570      SignalP-noTM
ALM54718.1              0.115  52  0.103  11  0.180   1  0.098   0.101 N  0.510      SignalP-TM
ALM54719.1              0.111  32  0.102  24  0.119  14  0.095   0.099 N  0.570      SignalP-noTM
ALM54720.1              0.219  23  0.144  11  0.288   2  0.215   0.170 N  0.510      SignalP-TM
ALM54721.1              0.131  59  0.119  11  0.171   3  0.148   0.133 N  0.570      SignalP-noTM
ALM54722.1              0.313  50  0.224  50  0.270  46  0.120   0.185 N  0.510      SignalP-TM
ALM54723.1              0.119  38  0.136  16  0.233   8  0.169   0.148 N  0.510      SignalP-TM
ALM54724.1              0.165  36  0.189  36  0.375  30  0.188   0.189 N  0.510      SignalP-TM
ALM54725.1              0.108  59  0.126  11  0.236   2  0.155   0.140 N  0.570      SignalP-noTM
ALM54726.1              0.109  33  0.114  33  0.145  29  0.079   0.098 N  0.570      SignalP-noTM
ALM54727.1              0.128  57  0.123  11  0.180   4  0.156   0.138 N  0.570      SignalP-noTM
ALM54728.1              0.143  24  0.118  24  0.149  46  0.095   0.107 N  0.570      SignalP-noTM
ALM54729.1              0.466  29  0.645  29  0.984  14  0.931   0.780 Y  0.570      SignalP-noTM
ALM54730.1              0.871  21  0.913  21  0.969  17  0.951   0.931 Y  0.570      SignalP-noTM
ALM54731.1              0.119  24  0.119  24  0.159  14  0.117   0.118 N  0.570      SignalP-noTM
ALM54732.1              0.117  27  0.119  18  0.204  14  0.134   0.124 N  0.510      SignalP-TM
ALM54733.1              0.155  33  0.136  33  0.151  31  0.109   0.123 N  0.570      SignalP-noTM
ALM54734.1              0.319  21  0.306  21  0.560   5  0.375   0.331 N  0.510      SignalP-TM
ALM54735.1              0.673  18  0.648  18  0.735  17  0.593   0.622 Y  0.570      SignalP-noTM
ALM54736.1              0.117  20  0.147  16  0.279  11  0.199   0.166 N  0.510      SignalP-TM
ALM54737.1              0.124  29  0.113  29  0.158  47  0.106   0.110 N  0.570      SignalP-noTM
ALM54738.1              0.215  21  0.169  21  0.177  20  0.130   0.151 N  0.570      SignalP-noTM
ALM54739.1              0.223  39  0.219  39  0.347  38  0.178   0.204 N  0.510      SignalP-TM
ALM54740.1              0.194  43  0.154  43  0.253  19  0.159   0.157 N  0.570      SignalP-noTM
ALM54741.1              0.258  21  0.224  21  0.296  11  0.193   0.209 N  0.570      SignalP-noTM
ALM54742.1              0.187  38  0.270  18  0.742   4  0.578   0.384 N  0.510      SignalP-TM
ALM54743.1              0.289  31  0.216  31  0.286  10  0.197   0.209 N  0.510      SignalP-TM
ALM54744.1              0.104  39  0.139  11  0.237   6  0.195   0.165 N  0.570      SignalP-noTM
ALM54745.1              0.110  41  0.160  12  0.312   7  0.253   0.204 N  0.570      SignalP-noTM
ALM54746.1              0.108  37  0.100  37  0.100  27  0.078   0.090 N  0.570      SignalP-noTM
ALM54747.1              0.123  26  0.115  26  0.133  37  0.096   0.106 N  0.570      SignalP-noTM
ALM54748.1              0.605  25  0.679  25  0.941  18  0.773   0.723 Y  0.570      SignalP-noTM
ALM54749.1              0.131  39  0.163  39  0.328  37  0.146   0.157 N  0.510      SignalP-TM
ALM54750.1              0.627  29  0.736  29  0.976  15  0.902   0.814 Y  0.570      SignalP-noTM
ALM54751.1              0.183  37  0.144  37  0.186  32  0.092   0.120 N  0.570      SignalP-noTM
ALM54752.1              0.126  49  0.164  11  0.413   2  0.262   0.210 N  0.570      SignalP-noTM
ALM54753.1              0.401  25  0.407  25  0.565  13  0.442   0.420 N  0.510      SignalP-TM
ALM54754.1              0.179  24  0.111  24  0.144   1  0.081   0.100 N  0.510      SignalP-TM
ALM54755.1              0.145  31  0.116  31  0.158  29  0.071   0.095 N  0.570      SignalP-noTM
ALM54756.1              0.104  32  0.099  32  0.102  21  0.081   0.091 N  0.570      SignalP-noTM
ALM54757.1              0.276  24  0.162  24  0.150  21  0.086   0.126 N  0.570      SignalP-noTM
ALM54758.1              0.426  44  0.169  44  0.218  13  0.117   0.150 N  0.510      SignalP-TM
ALM54759.1              0.122  28  0.117  28  0.181   1  0.122   0.119 N  0.570      SignalP-noTM
ALM54760.1              0.124  52  0.208  15  0.541  12  0.355   0.277 N  0.570      SignalP-noTM
ALM54761.1              0.107  69  0.116  32  0.173  28  0.100   0.108 N  0.570      SignalP-noTM
ALM54762.1              0.222  43  0.215  43  0.299  33  0.154   0.186 N  0.570      SignalP-noTM
ALM54763.1              0.193  35  0.232  24  0.487   1  0.335   0.270 N  0.510      SignalP-TM
ALM54764.1              0.103  28  0.112  32  0.137  27  0.096   0.105 N  0.570      SignalP-noTM
ALM54765.1              0.102  30  0.105  11  0.133   2  0.114   0.109 N  0.570      SignalP-noTM
ALM54766.1              0.128  49  0.108  49  0.114  67  0.089   0.099 N  0.570      SignalP-noTM
ALM54767.1              0.174  62  0.139  62  0.127  36  0.101   0.121 N  0.570      SignalP-noTM
ALM54768.1              0.401  25  0.278  25  0.263  17  0.156   0.233 N  0.510      SignalP-TM
ALM54769.1              0.464  29  0.244  29  0.413   1  0.183   0.221 N  0.510      SignalP-TM
ALM54770.1              0.102  55  0.101  11  0.148   1  0.099   0.100 N  0.570      SignalP-noTM
ALM54771.1              0.205  20  0.264  20  0.530   4  0.379   0.318 N  0.570      SignalP-noTM
ALM54772.1              0.716  32  0.711  32  0.961  14  0.815   0.760 Y  0.570      SignalP-noTM
ALM54773.1              0.106  35  0.101  70  0.121  31  0.085   0.094 N  0.570      SignalP-noTM
ALM54774.1              0.117  41  0.186  41  0.414  36  0.212   0.198 N  0.570      SignalP-noTM
ALM54775.1              0.115  22  0.109  46  0.145   5  0.101   0.105 N  0.570      SignalP-noTM
ALM54776.1              0.233   8  0.112  12  0.217   4  0.134   0.122 N  0.570      SignalP-noTM
ALM54777.1              0.165  25  0.103  32  0.144   1  0.062   0.088 N  0.510      SignalP-TM
ALM54778.1              0.122  38  0.099  38  0.126   9  0.084   0.092 N  0.570      SignalP-noTM
ALM54779.1              0.225  30  0.195  30  0.346  27  0.193   0.194 N  0.510      SignalP-TM
ALM54780.1              0.149  25  0.123  25  0.203   1  0.116   0.120 N  0.570      SignalP-noTM
ALM54781.1              0.572  33  0.709  33  0.971  24  0.863   0.782 Y  0.570      SignalP-noTM
ALM54782.1              0.166  30  0.140  30  0.180  28  0.105   0.123 N  0.570      SignalP-noTM
ALM54783.1              0.364  19  0.208  19  0.160  16  0.118   0.166 N  0.570      SignalP-noTM
ALM54784.1              0.117  35  0.109  35  0.122  36  0.074   0.096 N  0.510      SignalP-TM
ALM54785.1              0.363  30  0.324  30  0.555  29  0.263   0.301 N  0.510      SignalP-TM
ALM54786.1              0.727  34  0.789  34  0.957  14  0.845   0.815 Y  0.570      SignalP-noTM
ALM54787.1              0.122  37  0.124  17  0.218   9  0.136   0.130 N  0.570      SignalP-noTM
ALM54788.1              0.139  28  0.130  28  0.178  25  0.098   0.118 N  0.510      SignalP-TM
ALM54789.1              0.106  58  0.131  45  0.233  39  0.101   0.120 N  0.510      SignalP-TM
ALM54790.1              0.120  44  0.135  15  0.246   9  0.183   0.158 N  0.570      SignalP-noTM
ALM54791.1              0.127  33  0.161  11  0.374   1  0.241   0.199 N  0.570      SignalP-noTM
ALM54792.1              0.133  19  0.270  19  0.725   4  0.598   0.391 N  0.510      SignalP-TM
ALM54793.1              0.116  64  0.106  11  0.161   3  0.112   0.109 N  0.570      SignalP-noTM
ALM54794.1              0.214  20  0.164  20  0.240  17  0.114   0.140 N  0.570      SignalP-noTM
ALM54795.1              0.111  20  0.117  12  0.248   3  0.140   0.128 N  0.570      SignalP-noTM
ALM54796.1              0.146  33  0.172  33  0.330  22  0.204   0.184 N  0.510      SignalP-TM
ALM54797.1              0.220  26  0.142  26  0.127  42  0.080   0.113 N  0.570      SignalP-noTM
ALM54798.1              0.302  16  0.360  16  0.613   1  0.458   0.406 N  0.570      SignalP-noTM
ALM54799.1              0.121  48  0.136  47  0.207  43  0.133   0.135 N  0.570      SignalP-noTM
ALM54800.1              0.160  32  0.146  11  0.326   2  0.210   0.170 N  0.510      SignalP-TM
ALM54801.1              0.165  22  0.168  13  0.399   2  0.271   0.206 N  0.510      SignalP-TM
ALM54802.1              0.793  27  0.826  27  0.981  12  0.912   0.867 Y  0.570      SignalP-noTM
ALM54803.1              0.190  27  0.180  11  0.357   8  0.339   0.239 N  0.510      SignalP-TM
ALM54804.1              0.195  62  0.129  62  0.145  24  0.093   0.112 N  0.570      SignalP-noTM
ALM54805.1              0.109  55  0.112  11  0.168   5  0.135   0.121 N  0.510      SignalP-TM
ALM54806.1              0.121  44  0.122  15  0.177   4  0.150   0.132 N  0.510      SignalP-TM
ALM54807.1              0.127  22  0.100  64  0.130   1  0.086   0.093 N  0.570      SignalP-noTM
ALM54808.1              0.118  50  0.147  50  0.258  45  0.124   0.136 N  0.570      SignalP-noTM
ALM54809.1              0.118  21  0.130  18  0.282  11  0.149   0.139 N  0.570      SignalP-noTM
ALM54810.1              0.686  18  0.694  18  0.836  17  0.704   0.699 Y  0.570      SignalP-noTM
ALM54811.1              0.119  23  0.113  23  0.145   2  0.102   0.108 N  0.570      SignalP-noTM
ALM54812.1              0.113  36  0.103  67  0.117  56  0.088   0.096 N  0.570      SignalP-noTM
ALM54813.1              0.101  22  0.136  11  0.263   3  0.191   0.162 N  0.570      SignalP-noTM
ALM54814.1              0.493  21  0.463  21  0.637  10  0.446   0.455 N  0.570      SignalP-noTM
ALM54815.1              0.509  24  0.652  24  0.928   1  0.835   0.738 Y  0.570      SignalP-noTM
ALM54816.1              0.107  57  0.109  38  0.181   1  0.108   0.109 N  0.570      SignalP-noTM
ALM54817.1              0.181  65  0.143  65  0.187  50  0.113   0.129 N  0.570      SignalP-noTM
ALM54818.1              0.108  18  0.107  69  0.118  53  0.085   0.097 N  0.570      SignalP-noTM
ALM54819.1              0.313  23  0.195  23  0.165  12  0.119   0.159 N  0.570      SignalP-noTM
ALM54820.1              0.120  34  0.113  45  0.224  33  0.094   0.104 N  0.570      SignalP-noTM
ALM54821.1              0.120  23  0.114  23  0.136   1  0.109   0.112 N  0.570      SignalP-noTM
ALM54822.1              0.628  29  0.708  29  0.972  17  0.865   0.782 Y  0.570      SignalP-noTM
ALM54823.1              0.119  29  0.120  29  0.160  28  0.111   0.116 N  0.570      SignalP-noTM
ALM54824.1              0.103  37  0.108  56  0.124  52  0.092   0.101 N  0.570      SignalP-noTM
ALM54825.1              0.807  25  0.807  25  0.947   6  0.866   0.834 Y  0.570      SignalP-noTM
ALM54826.1              0.162  32  0.204  12  0.500   1  0.330   0.251 N  0.510      SignalP-TM
ALM54827.1              0.138  49  0.125  49  0.177   2  0.113   0.119 N  0.570      SignalP-noTM
ALM54828.1              0.363  53  0.373  53  0.626  41  0.266   0.323 N  0.570      SignalP-noTM
ALM54829.1              0.102  22  0.107  11  0.156   4  0.116   0.111 N  0.570      SignalP-noTM
ALM54830.1              0.101  41  0.104  70  0.115  67  0.092   0.098 N  0.570      SignalP-noTM
ALM54831.1              0.121  59  0.120  59  0.186  57  0.097   0.111 N  0.510      SignalP-TM
ALM54832.1              0.147  44  0.143  19  0.206  17  0.178   0.156 N  0.510      SignalP-TM
ALM54833.1              0.875  21  0.889  21  0.961   6  0.917   0.902 Y  0.570      SignalP-noTM
ALM54834.1              0.107  39  0.118  13  0.182   5  0.142   0.130 N  0.570      SignalP-noTM
ALM54835.1              0.166  22  0.126  22  0.191   1  0.109   0.118 N  0.570      SignalP-noTM
ALM54836.1              0.181  38  0.138  38  0.139  37  0.100   0.120 N  0.570      SignalP-noTM
ALM54837.1              0.135  31  0.179  14  0.420   6  0.322   0.246 N  0.570      SignalP-noTM
ALM54838.1              0.128  45  0.197  41  0.514  36  0.200   0.198 N  0.570      SignalP-noTM
ALM54839.1              0.104  15  0.107  35  0.120  29  0.096   0.102 N  0.570      SignalP-noTM
ALM54840.1              0.884  22  0.881  22  0.917  19  0.862   0.872 Y  0.570      SignalP-noTM
ALM54841.1              0.297  31  0.234  31  0.269  19  0.172   0.212 N  0.510      SignalP-TM
ALM54842.1              0.836  33  0.870  33  0.964  28  0.759   0.818 Y  0.570      SignalP-noTM
ALM54843.1              0.123  22  0.106  44  0.123   1  0.082   0.095 N  0.570      SignalP-noTM
ALM54844.1              0.146  48  0.201  13  0.367   4  0.314   0.254 N  0.570      SignalP-noTM
ALM54845.1              0.131  31  0.122  31  0.178   2  0.115   0.119 N  0.570      SignalP-noTM
ALM54846.1              0.101  44  0.108  30  0.130  22  0.109   0.109 N  0.570      SignalP-noTM
ALM54847.1              0.133  18  0.172  11  0.371   1  0.298   0.219 N  0.510      SignalP-TM
ALM54848.1              0.698  16  0.515  16  0.672  12  0.357   0.441 N  0.570      SignalP-noTM
ALM54849.1              0.107  45  0.099  36  0.119  33  0.086   0.093 N  0.570      SignalP-noTM
ALM54850.1              0.141  28  0.134  41  0.192  38  0.104   0.120 N  0.570      SignalP-noTM
ALM54851.1              0.168  37  0.131  37  0.163  35  0.103   0.118 N  0.570      SignalP-noTM
ALM54852.1              0.166  23  0.357  23  0.890   4  0.803   0.522 Y  0.510      SignalP-TM
