# Supplementary material for: Comparative Genomics Reveals Evidence of Genome Reduction and High Extracellular Protein Degradation Potential in Kangiella
Source: Front Microbiol. 2018 Jun 7;9:1224. doi: 10.3389/fmicb.2018.01224 (PMC6000758; doi:10.3389/fmicb.2018.01224)
Supplement: MATERIAL S3 — Peptidase genes predicted with MEROPS batch BLAST and SignalP prediction of 23 genomes corresponding to Supplementary Table S8. [file Data_Sheet_3.ZIP › Supplementary material 3/Halomonas_sp._KO116.merops.batch_blastp.txt]

AJY48552.1	C44	2-238	C2		MER0003327	2-232	7.50e-70
AJY48621.1	M20D	17-372	D78, E135	D76, D104, E136, H162, H358	MER0002014	54-410	5.50e-66
AJY48796.1	M20A	61-379	D84, V148E	H82, D114, G149E, E174, H368	MER0003798	81-405	9.80e-23
AJY48814.1	S33	64-320	S156, D268, H297		MER0033247	30-292	2.30e-12
AJY48880.1	M38	91-438	D363	H137, H139, K220, H275, H323	MER0004801	88-434	3.90e-145
AJY48917.1	M24B	155-390	H232, F320H, H331	N249D, A260D, H324, E358, H376E	MER0004931	121-341	1.50e-20
AJY48945.1	C56	81-139	E97, C123, T124H		MER0002455	58-116	5.10e-06
AJY48966.1	M20X	27-405	D90, E133	H88, D99, E134, H387	MER0026469	20-400	6.50e-52
AJY48995.1	M48C	90-253	E133	H132, H136, E193	MER0026552	310-467	3.10e-26
AJY49018.1	M19	6-323		H7, D9, Q93E, H159, H180	MER0013479	1-318	4.90e-175
AJY49048.1	M16A	11-194	E55, E126	H52, H56, E133	MER0001223	8-191	3.50e-21
AJY49051.1	S09C	357-590	S460, D539, H571		MER0015682	469-707	1.40e-33
AJY49147.1	M20X	32-417	D92, E135	H90, D101, E136, H391	MER0026469	23-408	9.90e-53
AJY49151.1	M24B	159-390	H230, G318H, P329H	E247D, P258D, Y322H, P356E, S370E	MER0004931	121-347	1.80e-21
AJY49174.1	S33	12-239	S83, D206, H232		MER0034563	15-239	3.60e-46
AJY49183.1	M20X	32-410	D95, E138	H93, D104, E139, H392	MER0026469	20-400	1.70e-50
AJY49193.1	M20X	39-418	D102, E145	H100, D111, E146, H402	MER0026469	20-398	2.80e-48
AJY49223.1	M38	3-395	D316	H59, H61, K150, A199H, H239	MER0015112	7-405	1.70e-122
AJY49374.1	S12	71-198	S74, K77, Y167		MER0281397	62-190	5.70e-12
AJY49400.1	A08	20-174	D124, D151		MER0001313	10-164	2.20e-35
AJY49433.1	S09X	47-271	S153, E233D, H265		MER0031563	63-285	1.10e-32
AJY49454.1	S16	191-455	X373S, R416		MER0014135	206-470	2.30e-109
AJY49461.1	C26	1-209	C82, H193, E195		MER0065588	1-194	6.50e-33
AJY49502.1	M20C	3-484	D79, E146	H77, D116, E147, D170, H459	MER0001283	2-482	3.70e-120
AJY49512.1	I78	57-122			MER0059865	22-86	1.60e-08
AJY49523.1	S13	49-473	S77, K80, S330		MER0000472	34-452	8.20e-22
AJY49531.1	A32	54-160	D83		MER0151383	51-159	5.00e-16
AJY49539.1	C56	77-147	A100E, C137, I138H		MER0160094	117-187	1.20e-15
AJY49549.1	T01B	2-173	T2		MER0001627	2-173	5.20e-58
AJY49558.1	C56	1074-1169	A1084E, F1119C, S1120H		MER0042827	1072-1167	3.60e-23
AJY49564.1	M48C	76-266	E138	H137, H141, E203	MER0031491	75-263	7.90e-26
AJY49671.1	S09X	77-301	S171, D260, H292		MER0031570	142-380	8.00e-13
AJY49678.1	S33	23-280	D104S, -243D, H272		MER0031617	95-345	7.00e-26
AJY49696.1	M24B	159-396	H238, A325H, P336H	E255D, P266D, Y329H, M363E, T376E	MER0004931	122-347	2.10e-16
AJY49697.1	M99	46-154	R107, >E	H65Q, E68, H151	MER0032094	27-131	3.00e-06
AJY49743.1	M23B	238-353	R334H	D252H, D259, H336	MER0015415	484-608	3.80e-18
AJY49772.1	S09X	13-281	S152, D228, H261		MER0061081	7-276	3.60e-97
AJY49843.1	S09X	94-189	S119, D171, >H		MER0200434	127-225	3.30e-17
AJY49892.1	I87	27-299			MER0192051	80-343	4.30e-15
AJY49922.1	C56	30-169	E93, C119, H120		MER0014721	160-300	8.30e-48
AJY49938.1	S41A	357-533	S466, K491		MER0001295	356-532	3.00e-45
AJY49939.1	M18	201-433	<D, E265	<H, D236, E266, D313, H407	MER0003372	229-467	3.50e-59
AJY49939.1	M18	16-180	D86, >E	H84, >D, >E, >D, >H	MER0003372	13-183	2.40e-33
AJY50073.1	S09X	43-261	S122, D215, H247		MER0031562	33-243	5.50e-20
AJY50169.1	S33	4-287	S112, D213, H275		MER0036115	12-302	6.30e-29
AJY50201.1	S09A	410-686	S545, D630, H665		MER0000410	397-673	7.60e-72
AJY50260.1	I51	48-119			MER0028934	48-118	6.50e-16
AJY50284.1	S54	85-272	S204, H261		MER0035255	86-275	1.20e-42
AJY50358.1	S49C	61-226	S110, H129K		MER0042954	48-199	6.20e-33
AJY50359.1	I87	6-158			MER0192051	83-236	6.70e-08
AJY50377.1	M24B	156-431	H225, H332, H343	D243, D254, H336, E380, E417	MER0001250	159-437	2.50e-66
AJY50399.1	S11	53-395	S78, K81, S138		MER0000450	44-394	3.30e-87
AJY50410.1	C82A	149-280	H243, C259		MER0107808	98-230	8.70e-37
AJY50470.1	C44	2-250	C2		MER0011806	87-323	4.10e-38
AJY50473.1	U73	25-194			MER0492485	24-191	7.50e-53
AJY50507.1	S24	106-210	S140, K177		MER0000569	85-189	2.60e-36
AJY50509.1	C82A	130-168	H131, C147		MER0107820	200-238	6.30e-07
AJY50514.1	T03	46-485	T407		MER0001978	46-469	2.30e-58
AJY50541.1	M38	74-333	D331	H81, H83, E192K, R225H, H235	MER0037714	75-332	1.70e-36
AJY50571.1	S14	12-202	X107S, H132, D181		MER0000474	16-206	1.20e-80
AJY50573.1	S16	538-780	S685, K728		MER0000485	537-774	3.70e-84
AJY50624.1	S49B	130-309	S173, S195, K225		MER0001300	135-314	1.60e-63
AJY50628.1	S33	18-264	S96, D187, H246		MER0031610	63-314	1.40e-41
AJY50687.1	S33	46-156	C139S, >D, >H		MER0045883	35-140	6.70e-05
AJY50761.1	M38	6-302	D247	H13, H15, K99, H136, H174	MER0061068	10-306	5.20e-111
AJY50773.1	M23B	178-283	D269H	L194D, L271H	MER0005300	298-405	2.00e-13
AJY50823.1	M24B	188-415	F257H, P346H, G356H	D274, D286, H350, E385, E400	MER0004931	122-342	1.40e-20
AJY50826.1	S16	529-683	N589S, C638K/R		MER0003443	714-871	3.70e-07
AJY50848.1	A24A	50-257	D142, D206		MER0000870	57-264	1.50e-36
AJY50927.1	M41	392-596	E423	H422, H426, D499	MER0005466	393-596	1.10e-49
AJY50987.1	S08A	183-448	D211, H242, X337N, S398		MER0077555	98-366	6.00e-40
AJY50988.1	M24A	4-258	H80	D98, D109, H172, E205, E236	MER0001243	3-257	2.30e-73
AJY51048.1	C26	3-160	C94, >H, >E		MER0044622	28-174	2.00e-36
AJY51048.1	C26	184-217	<C, H200, E202		MER0044622	181-214	1.50e-07
AJY51063.1	S26A	76-157	S89, K144		MER0000589	78-159	1.20e-29
AJY51063.1	S26A	188-266	<S, <K		MER0000589	229-320	5.90e-21
AJY51066.1	S01C	102-254	H118, D148, S221		MER0013623	98-250	3.40e-72
AJY51107.1	S49B	148-321	X202S, S224, K254		MER0321345	93-266	5.90e-21
AJY51124.1	T05	197-409	T197		MER0011829	215-441	9.40e-47
AJY51158.1	S01C	136-397	H153, D183, S257		MER0001372	91-354	3.70e-67
AJY51178.1	U62	30-445			MER0016222	33-449	1.20e-97
AJY51180.1	U62	15-458			MER0016301	10-457	1.60e-152
AJY51199.1	M01	216-425	E301, Y384	H300, H304, E323	MER0001001	212-421	6.30e-84
AJY51204.1	I87	160-288			MER0191412	201-329	5.40e-27
AJY51204.1	I87	23-155			MER0191412	19-166	1.00e-19
AJY51205.1	I87	1-374			MER0192051	1-361	1.70e-73
AJY51234.1	S09X	39-180	S155, >D, >H		MER0043126	38-174	1.60e-05
AJY51257.1	C56	56-169	D86E, C112, H113		MER0002455	45-157	1.20e-27
AJY51340.1	C26	42-210	C97, H191, E193		MER0043394	24-187	9.40e-64
AJY51357.1	S09X	44-151	S136, >D, >H		MER0034961	96-218	2.10e-14
AJY51456.1	S16	597-829	S737, K780		MER0000495	705-947	6.10e-67
AJY51478.1	S24	32-142	S67, K104		MER0000576	25-135	6.70e-20
AJY51491.1	M42	122-355	<D, E233	<H, D199, E234, D256, H344	MER0005472	107-318	1.70e-13
AJY51494.1	C56	40-190	L108E, C135, H136		MER0031431	42-198	1.90e-16
AJY51555.1	T03	13-528	T341		MER0223926	13-525	1.20e-91
AJY51559.1	M48B	84-294	E146	H145, H149, E226	MER0002637	78-286	6.70e-56
AJY51597.1	C40	84-181	C105, H156, H168		MER0004035	73-170	4.80e-29
AJY51657.1	S33	13-65	>S, >D, >H		MER0036115	31-83	3.70e-07
AJY51681.1	C82A	111-245	H208, C224		MER0107808	98-230	6.30e-29
AJY51788.1	C26	93-224	C98, H197, E199		MER0031288	79-212	3.90e-20
AJY51791.1	C26	4-190	C98, H188, E190		MER0038086	44-223	8.70e-09
AJY51798.1	M23B	296-532	H512	H433, D437, H514	MER0003380	179-413	1.50e-55
AJY51816.1	T03	19-533	T354		MER0223926	7-523	6.20e-80
AJY51828.1	S33	2-276	S99, D229, H258		MER0017193	2-276	7.40e-68
AJY51845.1	S33	38-148	S118, >D, >H		MER0030163	75-183	2.80e-10
AJY51863.1	S09X	94-282	S155, N238D, H280		MER0034665	110-306	2.80e-20
AJY51887.1	M75	17-431			MER0042581	35-446	1.70e-141
AJY51916.1	S08A	250-359	E264D, H301, >N, >S		MER0016983	127-234	2.10e-05
AJY51995.1	C26	9-240	C85, H181, E183		MER0045886	14-236	7.50e-53
AJY52036.1	S24	22-117	A42S, K80		MER0000569	98-195	1.20e-08
AJY52053.1	C26	277-537	C378, H514, E516		MER0065554	278-538	2.80e-99
AJY52055.1	C44	15-377	C15		MER0198917	37-406	1.00e-78
AJY52082.1	S33	39-250	S182, >D, >H		MER0044357	35-231	1.50e-22
AJY52161.1	M48C	24-249	E126	H125, H129, E187	MER0026496	216-453	8.10e-27
AJY52178.1	S33	6-201	S77, D198, >H		MER0017142	16-210	5.20e-22
AJY52215.1	M17	15-495	K281, R355	K269, D274, D292, D351, E353	MER0001236	15-496	6.50e-122
AJY52252.1	M50B	19-221	E22	H21, H25, >D	MER0004480	20-230	2.20e-54
AJY52252.1	M50B	272-413	<E	<H, <H, >D	MER0004480	195-335	9.40e-24
AJY52261.1	M24A	1-256	H79	D97, D109, H171, E206, E237	MER0001243	1-254	9.00e-94
AJY52266.1	M20A	11-183	D76, E142	H74, D108, E143, E171, >H	MER0001272	4-174	4.70e-61
AJY52266.1	M20A	292-383	<D, <E	<H, <D, <E, <D/E, >H	MER0001272	174-265	6.50e-29
AJY52315.1	M16A	60-254	E111, E182	H108, H112, E189	MER0011096	23-218	2.20e-50
AJY52315.1	M16A	479-659			MER0046821	500-672	2.70e-15
AJY52315.1	M16A	774-901	<E, E842	<H, <H, E849	MER0078753	794-920	3.20e-10
AJY52444.1	S33	31-253	S164, >D, >H		MER0044357	39-251	1.20e-44
AJY52444.1	S33	268-380	<S, D329, H362		MER0044357	340-448	1.50e-14
AJY52478.1	M41	368-606	E421	H420, H424, D498	MER0001620	365-602	8.30e-84
AJY52483.1	C26	235-376	C277, H361, E363		MER0115185	227-368	6.20e-63
AJY52483.1	C26	12-131	>C, >H, >E		MER0078640	48-177	4.00e-19
AJY52509.1	S24	30-76	S65, >K		MER0000576	25-71	2.20e-14
AJY52562.1	M20A	1-170			MER0001273	5-176	8.20e-17
AJY52562.1	M20A	293-379			MER0001273	179-262	9.90e-07
AJY52588.1	S09X	51-223	S155, >D, >H		MER0043126	32-211	4.70e-07
AJY52606.1	S12	37-377	S90, K93, Y176		MER0000463	31-371	8.70e-90
AJY52616.1	S11	41-275	S66, K69, S126		MER0000454	39-277	2.00e-40
AJY52698.1	M03A	3-680	E471	H470, H474, E500	MER0001161	2-679	5.70e-229
AJY52729.1	M23B	216-375	A357H	V282D, Y359H	MER0005300	248-409	1.10e-25
AJY52730.1	S41A	209-375	S309, K334		MER0001425	191-360	3.20e-47
AJY52733.1	M24B	179-441	H250, H357, H368	D267, D278, H361, E392, E415	MER0001244	173-433	4.10e-81
AJY52790.1	U73	3-116			MER0492485	80-191	5.60e-32
AJY52868.1	C82A	127-261	H224, C240		MER0107820	104-238	1.10e-34
AJY52870.1	A08	8-165	D115, D142		MER0001313	7-164	9.30e-28
AJY52874.1	M23B	163-283	N268H	H187, D191, H270	MER0069741	271-388	3.60e-27
AJY52924.1	A08	24-156	D113, D140		MER0001313	23-157	1.50e-34
AJY52935.1	A08	24-156	D113, D140		MER0001313	23-157	1.50e-34
AJY53057.1	M48B	90-237	E133	H132, H136, E209	MER0002637	95-250	2.80e-06
AJY53123.1	S26A	69-182	<S, K101		MER0013626	53-172	4.60e-10
AJY53264.1	S24	31-142	S66, K103		MER0000576	25-137	2.10e-29
AJY53321.1	S49B	127-285	S167, X189S, K219		MER0321345	108-265	1.70e-22
