# Supplementary material for: Comparative Genomics Reveals Evidence of Genome Reduction and High Extracellular Protein Degradation Potential in Kangiella
Source: Front Microbiol. 2018 Jun 7;9:1224. doi: 10.3389/fmicb.2018.01224 (PMC6000758; doi:10.3389/fmicb.2018.01224)
Supplement: MATERIAL S3 — Peptidase genes predicted with MEROPS batch BLAST and SignalP prediction of 23 genomes corresponding to Supplementary Table S8. [file Data_Sheet_3.ZIP › Supplementary material 3/Halomonas_sp._KO116.signalP.txt]

# SignalP-4.1 gram- predictions
# name                     Cmax  pos  Ymax  pos  Smax  pos  Smean   D     ?  Dmaxcut    Networks-used
AJY48515.1             0.130  32  0.117  32  0.121  34  0.094   0.106 N  0.570      SignalP-noTM
AJY48516.1             0.101  23  0.173  11  0.365   3  0.305   0.235 N  0.570      SignalP-noTM
AJY48517.1             0.109  25  0.121  41  0.177  39  0.126   0.123 N  0.570      SignalP-noTM
AJY48518.1             0.170  17  0.237  17  0.471  22  0.330   0.271 N  0.510      SignalP-TM
AJY48519.1             0.325  51  0.191  51  0.240  34  0.118   0.157 N  0.570      SignalP-noTM
AJY48520.1             0.142  25  0.111  53  0.162  51  0.102   0.107 N  0.570      SignalP-noTM
AJY48521.1             0.326  23  0.473  23  0.882   7  0.756   0.578 Y  0.510      SignalP-TM
AJY48522.1             0.238  62  0.141  62  0.195   1  0.099   0.121 N  0.570      SignalP-noTM
AJY48523.1             0.110  38  0.132  11  0.192   9  0.168   0.149 N  0.570      SignalP-noTM
AJY48524.1             0.113  21  0.110  44  0.131  37  0.102   0.106 N  0.570      SignalP-noTM
AJY48525.1             0.139  37  0.121  26  0.147  25  0.102   0.112 N  0.570      SignalP-noTM
AJY48526.1             0.149  22  0.167  11  0.406   1  0.257   0.209 N  0.570      SignalP-noTM
AJY48527.1             0.221  34  0.210  34  0.342   2  0.178   0.198 N  0.510      SignalP-TM
AJY48528.1             0.123  40  0.127  20  0.185  18  0.142   0.132 N  0.510      SignalP-TM
AJY48529.1             0.131  31  0.135  31  0.221   4  0.150   0.142 N  0.570      SignalP-noTM
AJY48530.1             0.198  56  0.163  56  0.216  49  0.116   0.141 N  0.570      SignalP-noTM
AJY48531.1             0.695  29  0.795  29  0.973  13  0.922   0.854 Y  0.570      SignalP-noTM
AJY48532.1             0.117  36  0.099  68  0.128  59  0.055   0.083 N  0.510      SignalP-TM
AJY48533.1             0.107  49  0.144  11  0.252   5  0.215   0.177 N  0.570      SignalP-noTM
AJY48534.1             0.123  25  0.118  18  0.147  38  0.116   0.117 N  0.570      SignalP-noTM
AJY48535.1             0.143  30  0.182  11  0.506   1  0.301   0.238 N  0.570      SignalP-noTM
AJY48536.1             0.120  46  0.166  20  0.336  14  0.225   0.194 N  0.570      SignalP-noTM
AJY48537.1             0.163  46  0.135  11  0.299   1  0.161   0.147 N  0.570      SignalP-noTM
AJY48538.1             0.124  31  0.147  31  0.234  14  0.190   0.163 N  0.510      SignalP-TM
AJY48539.1             0.133  36  0.106  27  0.130  16  0.104   0.105 N  0.510      SignalP-TM
AJY48540.1             0.129  25  0.104  11  0.157   1  0.106   0.105 N  0.510      SignalP-TM
AJY48541.1             0.120  33  0.123  33  0.190   1  0.118   0.121 N  0.510      SignalP-TM
AJY48542.1             0.147  41  0.119  41  0.137  38  0.085   0.103 N  0.570      SignalP-noTM
AJY48543.1             0.104  29  0.100  70  0.107  69  0.087   0.094 N  0.570      SignalP-noTM
AJY48544.1             0.127  36  0.124  36  0.157  34  0.118   0.121 N  0.570      SignalP-noTM
AJY48545.1             0.108  22  0.109  28  0.129  20  0.097   0.103 N  0.570      SignalP-noTM
AJY48546.1             0.184  27  0.161  27  0.266   2  0.173   0.167 N  0.570      SignalP-noTM
AJY48547.1             0.124  40  0.106  40  0.114  39  0.069   0.088 N  0.570      SignalP-noTM
AJY48548.1             0.112  53  0.104  53  0.126  50  0.081   0.096 N  0.510      SignalP-TM
AJY48549.1             0.143  26  0.145  26  0.221  23  0.126   0.138 N  0.510      SignalP-TM
AJY48550.1             0.115  43  0.121  45  0.201  42  0.106   0.115 N  0.510      SignalP-TM
AJY48551.1             0.105  20  0.124  38  0.184  33  0.121   0.122 N  0.570      SignalP-noTM
AJY48552.1             0.124  63  0.137  50  0.215  48  0.126   0.132 N  0.570      SignalP-noTM
AJY48553.1             0.622  35  0.507  35  0.579  32  0.364   0.454 N  0.510      SignalP-TM
AJY48554.1             0.265  22  0.307  22  0.535   4  0.393   0.348 N  0.570      SignalP-noTM
AJY48555.1             0.249  32  0.200  32  0.312   1  0.151   0.182 N  0.510      SignalP-TM
AJY48556.1             0.140  20  0.100  20  0.123   3  0.082   0.092 N  0.570      SignalP-noTM
AJY48557.1             0.366  28  0.515  28  0.895   3  0.795   0.647 Y  0.570      SignalP-noTM
AJY48558.1             0.168  38  0.170  20  0.378  15  0.266   0.215 N  0.570      SignalP-noTM
AJY48559.1             0.171  30  0.155  30  0.243   3  0.163   0.159 N  0.570      SignalP-noTM
AJY48560.1             0.128  25  0.126  17  0.279  15  0.143   0.134 N  0.570      SignalP-noTM
AJY48561.1             0.145  63  0.135  53  0.282   1  0.131   0.133 N  0.570      SignalP-noTM
AJY48562.1             0.122  29  0.216  11  0.627   3  0.478   0.313 N  0.510      SignalP-TM
AJY48563.1             0.711  25  0.741  25  0.940   8  0.838   0.786 Y  0.570      SignalP-noTM
AJY48564.1             0.129  65  0.140  24  0.284   1  0.147   0.143 N  0.570      SignalP-noTM
AJY48565.1             0.106  62  0.123  17  0.177   5  0.144   0.133 N  0.570      SignalP-noTM
AJY48566.1             0.248  52  0.177  52  0.200   2  0.111   0.146 N  0.570      SignalP-noTM
AJY48567.1             0.102  25  0.102  69  0.129   3  0.090   0.097 N  0.570      SignalP-noTM
AJY48568.1             0.555  22  0.561  22  0.800   3  0.606   0.583 Y  0.570      SignalP-noTM
AJY48569.1             0.135  19  0.102  38  0.119   1  0.087   0.096 N  0.510      SignalP-TM
AJY48570.1             0.130  29  0.123  29  0.189  28  0.113   0.118 N  0.570      SignalP-noTM
AJY48571.1             0.180  23  0.195  23  0.332  21  0.195   0.195 N  0.570      SignalP-noTM
AJY48572.1             0.220  29  0.188  29  0.217  17  0.156   0.173 N  0.570      SignalP-noTM
AJY48573.1             0.703  25  0.722  25  0.890  21  0.759   0.740 Y  0.570      SignalP-noTM
AJY48574.1             0.106  42  0.107  18  0.140   9  0.107   0.107 N  0.570      SignalP-noTM
AJY48575.1             0.107  33  0.125  19  0.182  13  0.143   0.132 N  0.510      SignalP-TM
AJY48576.1             0.132  51  0.166  11  0.389   3  0.289   0.211 N  0.510      SignalP-TM
AJY48577.1             0.320  20  0.296  20  0.440  19  0.260   0.279 N  0.570      SignalP-noTM
AJY48578.1             0.160  53  0.198  53  0.351  49  0.150   0.175 N  0.570      SignalP-noTM
AJY48579.1             0.132  25  0.204  18  0.571  16  0.307   0.252 N  0.570      SignalP-noTM
AJY48580.1             0.148  46  0.203  11  0.588   2  0.404   0.297 N  0.570      SignalP-noTM
AJY48581.1             0.169  29  0.161  29  0.317   7  0.200   0.179 N  0.570      SignalP-noTM
AJY48582.1             0.117  55  0.111  18  0.139   8  0.115   0.113 N  0.570      SignalP-noTM
AJY48583.1             0.190  20  0.156  20  0.235   2  0.142   0.149 N  0.570      SignalP-noTM
AJY48584.1             0.122  54  0.114  54  0.189   1  0.100   0.107 N  0.570      SignalP-noTM
AJY48585.1             0.159  19  0.189  19  0.309  23  0.235   0.211 N  0.570      SignalP-noTM
AJY48586.1             0.120  61  0.107  59  0.126   4  0.091   0.099 N  0.570      SignalP-noTM
AJY48587.1             0.740  27  0.803  27  0.968  19  0.894   0.846 Y  0.570      SignalP-noTM
AJY48588.1             0.163  23  0.210  23  0.491   5  0.327   0.253 N  0.510      SignalP-TM
AJY48589.1             0.107  33  0.111  33  0.133  30  0.107   0.109 N  0.570      SignalP-noTM
AJY48590.1             0.130  40  0.117  40  0.150   2  0.111   0.114 N  0.570      SignalP-noTM
AJY48591.1             0.113  21  0.130  11  0.212   5  0.179   0.153 N  0.570      SignalP-noTM
AJY48592.1             0.106  66  0.100  11  0.130   2  0.097   0.099 N  0.570      SignalP-noTM
AJY48593.1             0.203  41  0.154  41  0.182   4  0.129   0.142 N  0.570      SignalP-noTM
AJY48594.1             0.110  28  0.105  61  0.123  48  0.097   0.101 N  0.570      SignalP-noTM
AJY48595.1             0.109  29  0.130  11  0.238   1  0.164   0.146 N  0.570      SignalP-noTM
AJY48596.1             0.146  32  0.127  32  0.210   2  0.122   0.125 N  0.570      SignalP-noTM
AJY48597.1             0.178  17  0.107  48  0.119  21  0.080   0.094 N  0.570      SignalP-noTM
AJY48598.1             0.132  20  0.111  11  0.144   1  0.114   0.113 N  0.570      SignalP-noTM
AJY48599.1             0.118  24  0.125  24  0.157  23  0.114   0.120 N  0.570      SignalP-noTM
AJY48600.1             0.172  47  0.179  47  0.346  40  0.119   0.151 N  0.570      SignalP-noTM
AJY48601.1             0.163  28  0.141  28  0.231   1  0.122   0.132 N  0.570      SignalP-noTM
AJY48602.1             0.134  26  0.122  26  0.179   1  0.108   0.116 N  0.570      SignalP-noTM
AJY48603.1             0.546  26  0.696  26  0.947  20  0.878   0.782 Y  0.570      SignalP-noTM
AJY48604.1             0.106  18  0.109  26  0.149  16  0.105   0.107 N  0.570      SignalP-noTM
AJY48605.1             0.103  56  0.101  32  0.120  49  0.089   0.096 N  0.570      SignalP-noTM
AJY48606.1             0.167  30  0.154  11  0.361   2  0.227   0.188 N  0.570      SignalP-noTM
AJY48607.1             0.232  24  0.125  24  0.165  49  0.061   0.095 N  0.570      SignalP-noTM
AJY48608.1             0.163  20  0.145  20  0.176   8  0.132   0.140 N  0.510      SignalP-TM
AJY48609.1             0.179  36  0.236  20  0.533  25  0.459   0.319 N  0.510      SignalP-TM
AJY48610.1             0.110  29  0.142  11  0.311   1  0.193   0.161 N  0.510      SignalP-TM
AJY48611.1             0.122  42  0.133  11  0.258   1  0.166   0.149 N  0.570      SignalP-noTM
AJY48612.1             0.110  51  0.113  16  0.151  13  0.125   0.119 N  0.570      SignalP-noTM
AJY48613.1             0.136  69  0.116  49  0.179  43  0.094   0.105 N  0.570      SignalP-noTM
AJY48614.1             0.133  25  0.160  11  0.339   1  0.249   0.202 N  0.570      SignalP-noTM
AJY48615.1             0.131  19  0.123  19  0.142   1  0.116   0.120 N  0.570      SignalP-noTM
AJY48616.1             0.132  69  0.123  22  0.164  21  0.126   0.125 N  0.570      SignalP-noTM
AJY48617.1             0.227  20  0.135  20  0.212  41  0.092   0.115 N  0.570      SignalP-noTM
AJY48618.1             0.123  18  0.111  18  0.150   1  0.106   0.110 N  0.510      SignalP-TM
AJY48619.1             0.164  23  0.116  23  0.132  56  0.086   0.105 N  0.510      SignalP-TM
AJY48620.1             0.204  48  0.150  48  0.147  38  0.083   0.125 N  0.510      SignalP-TM
AJY48621.1             0.112  54  0.104  60  0.106  67  0.080   0.092 N  0.570      SignalP-noTM
AJY48622.1             0.229  24  0.222  24  0.271   9  0.208   0.215 N  0.570      SignalP-noTM
AJY48623.1             0.146  23  0.193  23  0.333  22  0.247   0.218 N  0.570      SignalP-noTM
AJY48624.1             0.126  14  0.111  14  0.176  33  0.097   0.105 N  0.570      SignalP-noTM
AJY48625.1             0.113  47  0.139  25  0.281  23  0.157   0.148 N  0.570      SignalP-noTM
AJY48626.1             0.134  21  0.185  21  0.530   1  0.287   0.233 N  0.570      SignalP-noTM
AJY48627.1             0.125  40  0.108  57  0.128  53  0.088   0.098 N  0.570      SignalP-noTM
AJY48628.1             0.187  24  0.121  24  0.139  44  0.095   0.111 N  0.510      SignalP-TM
AJY48629.1             0.170  24  0.175  21  0.323  11  0.213   0.193 N  0.570      SignalP-noTM
AJY48630.1             0.107  40  0.093  23  0.117  65  0.088   0.091 N  0.510      SignalP-TM
AJY48631.1             0.168  42  0.121  42  0.120   3  0.088   0.105 N  0.570      SignalP-noTM
AJY48632.1             0.172  34  0.118  11  0.195   3  0.147   0.129 N  0.510      SignalP-TM
AJY48633.1             0.837  28  0.826  28  0.912  20  0.750   0.790 Y  0.570      SignalP-noTM
AJY48634.1             0.789  27  0.843  27  0.961  13  0.905   0.872 Y  0.570      SignalP-noTM
AJY48635.1             0.520  28  0.545  28  0.698  25  0.470   0.517 Y  0.510      SignalP-TM
AJY48636.1             0.685  28  0.761  28  0.966  15  0.877   0.815 Y  0.570      SignalP-noTM
AJY48637.1             0.104  18  0.111  23  0.151  14  0.111   0.111 N  0.510      SignalP-TM
AJY48638.1             0.133  41  0.105  65  0.121  61  0.089   0.098 N  0.570      SignalP-noTM
AJY48639.1             0.130  36  0.135  12  0.295   7  0.178   0.155 N  0.570      SignalP-noTM
AJY48640.1             0.135  43  0.129  14  0.207   8  0.173   0.145 N  0.510      SignalP-TM
AJY48641.1             0.187  53  0.116  11  0.158   4  0.140   0.125 N  0.510      SignalP-TM
AJY48642.1             0.110  36  0.162  11  0.430   1  0.237   0.197 N  0.570      SignalP-noTM
AJY48643.1             0.151  14  0.274  14  0.677  12  0.496   0.378 N  0.570      SignalP-noTM
AJY48644.1             0.117  48  0.097  48  0.134   7  0.082   0.090 N  0.570      SignalP-noTM
AJY48645.1             0.620  31  0.554  31  0.920  18  0.718   0.631 Y  0.570      SignalP-noTM
AJY48646.1             0.106  44  0.109  26  0.176   3  0.115   0.111 N  0.510      SignalP-TM
AJY48647.1             0.135  60  0.150  60  0.239  49  0.108   0.130 N  0.570      SignalP-noTM
AJY48648.1             0.102  49  0.124  18  0.192  11  0.151   0.137 N  0.570      SignalP-noTM
AJY48649.1             0.141  28  0.125  28  0.195   1  0.108   0.117 N  0.570      SignalP-noTM
AJY48650.1             0.183  19  0.255  19  0.502   5  0.373   0.299 N  0.510      SignalP-TM
AJY48651.1             0.185  27  0.165  14  0.483  12  0.251   0.206 N  0.570      SignalP-noTM
AJY48652.1             0.315  47  0.203  47  0.165  20  0.114   0.161 N  0.570      SignalP-noTM
AJY48653.1             0.113  45  0.123  11  0.234   1  0.142   0.132 N  0.570      SignalP-noTM
AJY48654.1             0.117  29  0.114  51  0.157  40  0.094   0.105 N  0.570      SignalP-noTM
AJY48655.1             0.734  29  0.776  29  0.961  10  0.884   0.826 Y  0.570      SignalP-noTM
AJY48656.1             0.112  41  0.104  50  0.129  48  0.081   0.095 N  0.510      SignalP-TM
AJY48657.1             0.193  57  0.116  57  0.124  40  0.068   0.098 N  0.510      SignalP-TM
AJY48658.1             0.174  19  0.171  19  0.273  22  0.170   0.171 N  0.570      SignalP-noTM
AJY48659.1             0.179  31  0.140  31  0.214  28  0.127   0.134 N  0.570      SignalP-noTM
AJY48660.1             0.165  21  0.121  21  0.157  41  0.086   0.104 N  0.570      SignalP-noTM
AJY48661.1             0.154  50  0.114  33  0.142   5  0.096   0.105 N  0.570      SignalP-noTM
AJY48662.1             0.182  46  0.150  46  0.190  37  0.108   0.135 N  0.510      SignalP-TM
AJY48663.1             0.274  22  0.239  22  0.455  21  0.181   0.212 N  0.570      SignalP-noTM
AJY48664.1             0.103  38  0.102  62  0.132   3  0.095   0.099 N  0.570      SignalP-noTM
AJY48665.1             0.112  30  0.108  33  0.168   1  0.088   0.101 N  0.510      SignalP-TM
AJY48666.1             0.104  22  0.102  66  0.118  42  0.091   0.097 N  0.570      SignalP-noTM
AJY48667.1             0.157  25  0.132  25  0.161  13  0.109   0.121 N  0.570      SignalP-noTM
AJY48668.1             0.561  20  0.269  20  0.233   1  0.130   0.218 N  0.510      SignalP-TM
AJY48669.1             0.632  38  0.297  38  0.372   3  0.154   0.244 N  0.510      SignalP-TM
AJY48670.1             0.233  61  0.361  61  0.970  41  0.633   0.489 N  0.570      SignalP-noTM
AJY48671.1             0.111  27  0.101  68  0.130   3  0.097   0.099 N  0.570      SignalP-noTM
AJY48672.1             0.215  18  0.145  18  0.161   1  0.107   0.127 N  0.570      SignalP-noTM
AJY48673.1             0.186  34  0.147  34  0.282  33  0.092   0.121 N  0.570      SignalP-noTM
AJY48674.1             0.157  36  0.163  19  0.257  35  0.176   0.169 N  0.570      SignalP-noTM
AJY48675.1             0.128  36  0.160  19  0.307   9  0.207   0.183 N  0.570      SignalP-noTM
AJY48676.1             0.324  28  0.317  28  0.464  26  0.269   0.294 N  0.570      SignalP-noTM
AJY48677.1             0.266  27  0.261  27  0.422   1  0.272   0.266 N  0.570      SignalP-noTM
AJY48678.1             0.212  22  0.187  22  0.230   1  0.165   0.176 N  0.570      SignalP-noTM
AJY48679.1             0.198  38  0.195  38  0.428  37  0.189   0.192 N  0.570      SignalP-noTM
AJY48680.1             0.768  25  0.829  25  0.967  11  0.920   0.872 Y  0.570      SignalP-noTM
AJY48681.1             0.120  40  0.129  13  0.204   8  0.174   0.146 N  0.510      SignalP-TM
AJY48682.1             0.142  48  0.122  48  0.140  36  0.079   0.106 N  0.510      SignalP-TM
AJY48683.1             0.200  46  0.209  46  0.398   8  0.206   0.208 N  0.570      SignalP-noTM
AJY48684.1             0.111  21  0.108  21  0.130  19  0.104   0.106 N  0.570      SignalP-noTM
AJY48685.1             0.113  19  0.149  11  0.365   1  0.211   0.178 N  0.570      SignalP-noTM
AJY48686.1             0.165  38  0.174  24  0.316   3  0.260   0.215 N  0.570      SignalP-noTM
AJY48687.1             0.169  23  0.161  23  0.254   1  0.157   0.159 N  0.510      SignalP-TM
AJY48688.1             0.322  42  0.142  42  0.167   7  0.096   0.125 N  0.510      SignalP-TM
AJY48689.1             0.684  32  0.382  32  0.552   3  0.340   0.366 N  0.510      SignalP-TM
AJY48690.1             0.124  21  0.112  21  0.128   9  0.088   0.101 N  0.570      SignalP-noTM
AJY48691.1             0.694  24  0.799  24  0.961  13  0.928   0.860 Y  0.570      SignalP-noTM
AJY48692.1             0.128  33  0.171  11  0.398   4  0.303   0.220 N  0.510      SignalP-TM
AJY48693.1             0.148  27  0.100  11  0.150   2  0.097   0.099 N  0.510      SignalP-TM
AJY48694.1             0.138  32  0.126  37  0.172  30  0.112   0.120 N  0.570      SignalP-noTM
AJY48695.1             0.139  35  0.159  21  0.291  18  0.213   0.184 N  0.570      SignalP-noTM
AJY48696.1             0.844  23  0.810  23  0.917  20  0.790   0.801 Y  0.570      SignalP-noTM
AJY48697.1             0.223  23  0.187  23  0.286   2  0.175   0.181 N  0.570      SignalP-noTM
AJY48698.1             0.125  20  0.152  18  0.271  14  0.181   0.166 N  0.570      SignalP-noTM
AJY48699.1             0.112  69  0.116  11  0.168   5  0.143   0.129 N  0.570      SignalP-noTM
AJY48700.1             0.140  55  0.107  55  0.136   1  0.081   0.095 N  0.570      SignalP-noTM
AJY48701.1             0.158  36  0.144  11  0.286   1  0.206   0.173 N  0.570      SignalP-noTM
AJY48702.1             0.155  21  0.148  21  0.172  19  0.141   0.145 N  0.570      SignalP-noTM
AJY48703.1             0.100  42  0.103  68  0.122  12  0.094   0.099 N  0.570      SignalP-noTM
AJY48704.1             0.194  64  0.147  11  0.246   2  0.214   0.178 N  0.570      SignalP-noTM
AJY48705.1             0.111  21  0.108  21  0.130  19  0.104   0.106 N  0.570      SignalP-noTM
AJY48706.1             0.113  19  0.149  11  0.365   1  0.211   0.178 N  0.570      SignalP-noTM
AJY48707.1             0.829  34  0.586  34  0.609  31  0.356   0.501 N  0.510      SignalP-TM
AJY48708.1             0.142  68  0.179  11  0.431   2  0.330   0.235 N  0.510      SignalP-TM
AJY48709.1             0.255  28  0.132  28  0.249   1  0.080   0.113 N  0.510      SignalP-TM
AJY48710.1             0.148  69  0.154  23  0.225  19  0.165   0.159 N  0.570      SignalP-noTM
AJY48711.1             0.102  60  0.099  68  0.108  57  0.089   0.094 N  0.570      SignalP-noTM
AJY48712.1             0.443  20  0.302  20  0.309  15  0.204   0.256 N  0.570      SignalP-noTM
AJY48713.1             0.120  53  0.103  36  0.124  34  0.081   0.093 N  0.570      SignalP-noTM
AJY48714.1             0.122  27  0.103  70  0.136   2  0.084   0.095 N  0.570      SignalP-noTM
AJY48715.1             0.132  51  0.125  11  0.193   1  0.150   0.137 N  0.570      SignalP-noTM
AJY48716.1             0.146  41  0.104  58  0.119  55  0.079   0.093 N  0.570      SignalP-noTM
AJY48717.1             0.225  30  0.203  12  0.489   3  0.428   0.286 N  0.510      SignalP-TM
AJY48718.1             0.153  26  0.106  11  0.157   1  0.111   0.108 N  0.510      SignalP-TM
AJY48719.1             0.757  24  0.812  24  0.928  17  0.859   0.834 Y  0.570      SignalP-noTM
AJY48720.1             0.131  20  0.126  20  0.153   1  0.127   0.127 N  0.570      SignalP-noTM
AJY48721.1             0.168  58  0.135  11  0.231   4  0.183   0.157 N  0.570      SignalP-noTM
AJY48722.1             0.119  45  0.120  45  0.146  19  0.104   0.112 N  0.570      SignalP-noTM
AJY48723.1             0.225  38  0.219  24  0.424  10  0.314   0.254 N  0.510      SignalP-TM
AJY48724.1             0.110  15  0.111  51  0.172  42  0.105   0.108 N  0.570      SignalP-noTM
AJY48725.1             0.425  37  0.429  37  0.713  17  0.502   0.456 N  0.510      SignalP-TM
AJY48726.1             0.101  23  0.117  11  0.196   1  0.128   0.122 N  0.570      SignalP-noTM
AJY48727.1             0.104  17  0.120  17  0.312  14  0.129   0.124 N  0.570      SignalP-noTM
AJY48728.1             0.113  21  0.111  48  0.173  23  0.105   0.109 N  0.570      SignalP-noTM
AJY48729.1             0.444  26  0.600  26  0.906   6  0.834   0.710 Y  0.570      SignalP-noTM
AJY48730.1             0.131  45  0.136  45  0.192  40  0.109   0.123 N  0.570      SignalP-noTM
AJY48731.1             0.108  16  0.099  37  0.111  28  0.079   0.090 N  0.570      SignalP-noTM
AJY48732.1             0.132  31  0.137  11  0.228   2  0.184   0.159 N  0.570      SignalP-noTM
AJY48733.1             0.170  30  0.191  30  0.263  28  0.182   0.187 N  0.510      SignalP-TM
AJY48734.1             0.123  38  0.137  20  0.186   1  0.152   0.144 N  0.570      SignalP-noTM
AJY48735.1             0.104  50  0.101  31  0.107  24  0.083   0.092 N  0.570      SignalP-noTM
AJY48736.1             0.120  42  0.123  20  0.189  18  0.121   0.122 N  0.570      SignalP-noTM
AJY48737.1             0.246  31  0.192  31  0.241   5  0.159   0.180 N  0.510      SignalP-TM
AJY48738.1             0.713  26  0.717  26  0.861   3  0.736   0.726 Y  0.570      SignalP-noTM
AJY48739.1             0.152  30  0.141  30  0.159  39  0.123   0.132 N  0.570      SignalP-noTM
AJY48740.1             0.112  32  0.107  65  0.151  53  0.095   0.101 N  0.570      SignalP-noTM
AJY48741.1             0.103  25  0.102  25  0.122   2  0.095   0.099 N  0.570      SignalP-noTM
AJY48742.1             0.111  60  0.100  39  0.110  69  0.077   0.090 N  0.570      SignalP-noTM
AJY48743.1             0.110  44  0.106  68  0.118  58  0.090   0.098 N  0.570      SignalP-noTM
AJY48744.1             0.104  20  0.109  29  0.128  23  0.107   0.108 N  0.570      SignalP-noTM
AJY48745.1             0.117  25  0.116  11  0.172   1  0.132   0.124 N  0.570      SignalP-noTM
AJY48746.1             0.117  51  0.114  26  0.148   8  0.121   0.117 N  0.510      SignalP-TM
AJY48747.1             0.103  25  0.102  25  0.122   2  0.095   0.099 N  0.570      SignalP-noTM
AJY48748.1             0.110  32  0.184  11  0.422   1  0.341   0.258 N  0.570      SignalP-noTM
AJY48749.1             0.110  44  0.106  68  0.118  58  0.090   0.098 N  0.570      SignalP-noTM
AJY48750.1             0.386  27  0.564  27  0.975  11  0.891   0.718 Y  0.570      SignalP-noTM
AJY48751.1             0.192  43  0.089  11  0.114   3  0.080   0.085 N  0.510      SignalP-TM
AJY48752.1             0.136  22  0.190  22  0.416   4  0.306   0.233 N  0.510      SignalP-TM
AJY48753.1             0.126  32  0.118  11  0.230   2  0.136   0.126 N  0.570      SignalP-noTM
AJY48754.1             0.124  66  0.108  47  0.151  45  0.093   0.101 N  0.570      SignalP-noTM
AJY48755.1             0.167  41  0.167  41  0.255  12  0.160   0.164 N  0.510      SignalP-TM
AJY48756.1             0.350  26  0.209  26  0.213  16  0.136   0.174 N  0.570      SignalP-noTM
AJY48757.1             0.147  22  0.144  22  0.258  21  0.134   0.140 N  0.570      SignalP-noTM
AJY48758.1             0.139  46  0.130  44  0.168  42  0.096   0.114 N  0.570      SignalP-noTM
AJY48759.1             0.138  40  0.096  40  0.108  65  0.068   0.086 N  0.510      SignalP-TM
AJY48760.1             0.121  28  0.143  11  0.327   1  0.196   0.163 N  0.510      SignalP-TM
AJY48761.1             0.117  18  0.228  15  0.658  11  0.455   0.335 N  0.570      SignalP-noTM
AJY48762.1             0.101  14  0.163  11  0.410   1  0.248   0.203 N  0.570      SignalP-noTM
AJY48763.1             0.146  19  0.106  19  0.158   2  0.089   0.098 N  0.570      SignalP-noTM
AJY48764.1             0.123  18  0.137  12  0.249   3  0.185   0.160 N  0.570      SignalP-noTM
AJY48765.1             0.135  39  0.116  39  0.139   1  0.097   0.107 N  0.570      SignalP-noTM
AJY48766.1             0.116  57  0.115  20  0.149   9  0.119   0.117 N  0.570      SignalP-noTM
AJY48767.1             0.127  21  0.231  21  0.688   2  0.475   0.322 N  0.510      SignalP-TM
AJY48768.1             0.141  23  0.108  23  0.122  50  0.080   0.095 N  0.570      SignalP-noTM
AJY48769.1             0.106  28  0.107  69  0.123   9  0.099   0.103 N  0.570      SignalP-noTM
AJY48770.1             0.108  65  0.105  65  0.110   7  0.088   0.097 N  0.570      SignalP-noTM
AJY48771.1             0.177  27  0.233  27  0.544  25  0.250   0.241 N  0.570      SignalP-noTM
AJY48772.1             0.118  24  0.103  24  0.107  65  0.081   0.093 N  0.570      SignalP-noTM
AJY48773.1             0.349  28  0.330  28  0.601  27  0.323   0.326 N  0.570      SignalP-noTM
AJY48774.1             0.713  21  0.753  21  0.869   2  0.803   0.776 Y  0.570      SignalP-noTM
AJY48775.1             0.602  31  0.721  31  0.962  17  0.876   0.794 Y  0.570      SignalP-noTM
AJY48776.1             0.118  44  0.122  15  0.204   4  0.149   0.135 N  0.570      SignalP-noTM
AJY48777.1             0.118  39  0.103  69  0.134  68  0.053   0.085 N  0.510      SignalP-TM
AJY48778.1             0.144  29  0.146  29  0.211  24  0.125   0.138 N  0.510      SignalP-TM
AJY48779.1             0.437  33  0.485  33  0.951  10  0.779   0.624 Y  0.570      SignalP-noTM
AJY48780.1             0.163  48  0.157  11  0.425   1  0.222   0.188 N  0.570      SignalP-noTM
AJY48781.1             0.155  29  0.142  21  0.253   9  0.158   0.149 N  0.570      SignalP-noTM
AJY48782.1             0.665  30  0.600  30  0.796  27  0.453   0.546 Y  0.510      SignalP-TM
AJY48783.1             0.121  40  0.108  40  0.131  12  0.099   0.104 N  0.570      SignalP-noTM
AJY48784.1             0.138  31  0.126  11  0.210   1  0.155   0.140 N  0.570      SignalP-noTM
AJY48785.1             0.137  37  0.143  37  0.211   7  0.152   0.147 N  0.570      SignalP-noTM
AJY48786.1             0.824  36  0.765  36  0.912  18  0.751   0.758 Y  0.570      SignalP-noTM
AJY48787.1             0.127  51  0.092  70  0.099  61  0.064   0.082 N  0.510      SignalP-TM
AJY48788.1             0.152  27  0.146  11  0.293   1  0.213   0.171 N  0.510      SignalP-TM
AJY48789.1             0.118  48  0.132  48  0.216  42  0.123   0.128 N  0.570      SignalP-noTM
AJY48790.1             0.716  23  0.809  23  0.955   7  0.919   0.861 Y  0.570      SignalP-noTM
AJY48791.1             0.581  30  0.667  30  0.921  26  0.767   0.714 Y  0.570      SignalP-noTM
AJY48792.1             0.190  31  0.230  31  0.399  24  0.233   0.231 N  0.510      SignalP-TM
AJY48793.1             0.351  44  0.221  52  0.277  43  0.156   0.197 N  0.510      SignalP-TM
AJY48794.1             0.220  56  0.133  56  0.201   1  0.082   0.114 N  0.510      SignalP-TM
AJY48795.1             0.281  22  0.226  22  0.276   2  0.195   0.211 N  0.570      SignalP-noTM
AJY48796.1             0.144  34  0.127  34  0.157   3  0.095   0.112 N  0.570      SignalP-noTM
AJY48797.1             0.131  23  0.135  14  0.184   6  0.142   0.137 N  0.510      SignalP-TM
AJY48798.1             0.122  70  0.113  70  0.187   1  0.096   0.107 N  0.510      SignalP-TM
AJY48799.1             0.854  21  0.887  21  0.945   8  0.925   0.905 Y  0.570      SignalP-noTM
AJY48800.1             0.173  21  0.131  21  0.171  20  0.093   0.113 N  0.570      SignalP-noTM
AJY48801.1             0.112  20  0.111  49  0.165  48  0.089   0.101 N  0.570      SignalP-noTM
AJY48802.1             0.122  44  0.103  44  0.123   1  0.088   0.096 N  0.570      SignalP-noTM
AJY48803.1             0.177  36  0.135  36  0.203   4  0.111   0.124 N  0.570      SignalP-noTM
AJY48804.1             0.616  27  0.540  27  0.632  26  0.360   0.473 N  0.510      SignalP-TM
AJY48805.1             0.123  49  0.105  49  0.173   2  0.083   0.097 N  0.510      SignalP-TM
AJY48806.1             0.197  44  0.160  44  0.358   1  0.160   0.160 N  0.570      SignalP-noTM
AJY48807.1             0.207  40  0.195  40  0.328  37  0.118   0.159 N  0.570      SignalP-noTM
AJY48808.1             0.119  28  0.133  11  0.231   7  0.187   0.159 N  0.570      SignalP-noTM
AJY48809.1             0.141  16  0.125  16  0.155  15  0.108   0.117 N  0.570      SignalP-noTM
AJY48810.1             0.112  39  0.105  39  0.131  37  0.087   0.097 N  0.570      SignalP-noTM
AJY48811.1             0.857  24  0.894  24  0.956  12  0.924   0.909 Y  0.570      SignalP-noTM
AJY48812.1             0.102  23  0.105  38  0.125  32  0.091   0.100 N  0.510      SignalP-TM
AJY48813.1             0.137  25  0.108  25  0.127  55  0.088   0.098 N  0.570      SignalP-noTM
AJY48814.1             0.344  55  0.167  55  0.160  30  0.082   0.127 N  0.570      SignalP-noTM
AJY48815.1             0.146  22  0.160  22  0.336   1  0.195   0.176 N  0.570      SignalP-noTM
AJY48816.1             0.747  29  0.842  29  0.971  17  0.941   0.889 Y  0.570      SignalP-noTM
AJY48817.1             0.888  29  0.844  29  0.937  22  0.843   0.843 Y  0.570      SignalP-noTM
AJY48818.1             0.165  22  0.138  11  0.312   1  0.172   0.154 N  0.570      SignalP-noTM
AJY48819.1             0.683  47  0.469  47  0.523  10  0.326   0.416 N  0.510      SignalP-TM
AJY48820.1             0.103  25  0.105  63  0.119  54  0.087   0.097 N  0.570      SignalP-noTM
AJY48821.1             0.341  22  0.186  22  0.117   1  0.098   0.145 N  0.570      SignalP-noTM
AJY48822.1             0.132  41  0.142  41  0.263  32  0.095   0.124 N  0.510      SignalP-TM
AJY48823.1             0.110  22  0.102  51  0.116  41  0.094   0.098 N  0.570      SignalP-noTM
AJY48824.1             0.105  57  0.111  31  0.149  26  0.115   0.113 N  0.570      SignalP-noTM
AJY48825.1             0.346  40  0.224  24  0.292  23  0.140   0.185 N  0.570      SignalP-noTM
AJY48826.1             0.165  33  0.147  11  0.306   4  0.219   0.181 N  0.570      SignalP-noTM
AJY48827.1             0.151  39  0.123  39  0.155  38  0.099   0.114 N  0.510      SignalP-TM
AJY48828.1             0.121  41  0.109  22  0.126  10  0.105   0.108 N  0.510      SignalP-TM
AJY48829.1             0.105  37  0.110  58  0.125  36  0.096   0.103 N  0.570      SignalP-noTM
AJY48830.1             0.835  32  0.833  32  0.977  16  0.896   0.862 Y  0.570      SignalP-noTM
AJY48831.1             0.133  27  0.129  11  0.224   5  0.171   0.149 N  0.570      SignalP-noTM
AJY48832.1             0.166  23  0.184  23  0.385  22  0.237   0.209 N  0.570      SignalP-noTM
AJY48833.1             0.218  21  0.154  21  0.190  31  0.116   0.136 N  0.570      SignalP-noTM
AJY48834.1             0.106   5  0.105  26  0.153   4  0.103   0.104 N  0.570      SignalP-noTM
AJY48835.1             0.146  57  0.126  57  0.188  55  0.106   0.118 N  0.510      SignalP-TM
AJY48836.1             0.291  49  0.176  49  0.191   9  0.123   0.157 N  0.510      SignalP-TM
AJY48837.1             0.714  27  0.747  27  0.950  10  0.857   0.799 Y  0.570      SignalP-noTM
AJY48838.1             0.116  44  0.110  44  0.132  36  0.080   0.096 N  0.570      SignalP-noTM
AJY48839.1             0.134  59  0.123  11  0.245   1  0.137   0.130 N  0.570      SignalP-noTM
AJY48840.1             0.113  23  0.202  11  0.484   1  0.407   0.299 N  0.570      SignalP-noTM
AJY48841.1             0.161  56  0.141  56  0.206  48  0.073   0.115 N  0.510      SignalP-TM
AJY48842.1             0.107  33  0.150  11  0.306   1  0.215   0.181 N  0.570      SignalP-noTM
AJY48843.1             0.141  17  0.105  11  0.193   1  0.101   0.103 N  0.510      SignalP-TM
AJY48844.1             0.155  40  0.110  40  0.156   2  0.097   0.104 N  0.570      SignalP-noTM
AJY48845.1             0.416  36  0.218  36  0.307   1  0.176   0.199 N  0.570      SignalP-noTM
AJY48846.1             0.116  13  0.106  41  0.123  30  0.087   0.097 N  0.570      SignalP-noTM
AJY48847.1             0.131  31  0.159  24  0.404  20  0.184   0.171 N  0.570      SignalP-noTM
AJY48848.1             0.191  27  0.145  27  0.254   6  0.149   0.147 N  0.570      SignalP-noTM
AJY48849.1             0.212  18  0.241  18  0.497   2  0.318   0.277 N  0.570      SignalP-noTM
AJY48850.1             0.134  65  0.111  37  0.141  42  0.107   0.109 N  0.570      SignalP-noTM
AJY48851.1             0.169  52  0.237  52  0.685  43  0.217   0.228 N  0.570      SignalP-noTM
AJY48852.1             0.127  25  0.196  11  0.611   1  0.369   0.260 N  0.510      SignalP-TM
AJY48853.1             0.817  28  0.783  28  0.877  21  0.614   0.721 Y  0.510      SignalP-TM
AJY48854.1             0.166  25  0.132  25  0.138  24  0.105   0.119 N  0.570      SignalP-noTM
AJY48855.1             0.140  26  0.123  26  0.158   1  0.107   0.115 N  0.570      SignalP-noTM
AJY48856.1             0.145  44  0.102  44  0.122   6  0.071   0.090 N  0.510      SignalP-TM
AJY48857.1             0.771  42  0.653  42  0.830  39  0.486   0.575 Y  0.570      SignalP-noTM
AJY48858.1             0.145  22  0.132  22  0.149  14  0.112   0.122 N  0.570      SignalP-noTM
AJY48859.1             0.122  31  0.123  11  0.243   2  0.147   0.132 N  0.510      SignalP-TM
AJY48860.1             0.572  27  0.556  27  0.668  21  0.443   0.514 Y  0.510      SignalP-TM
AJY48861.1             0.166  48  0.141  33  0.249  24  0.149   0.144 N  0.510      SignalP-TM
AJY48862.1             0.113  24  0.098  48  0.105  68  0.083   0.091 N  0.570      SignalP-noTM
AJY48863.1             0.537  30  0.655  30  0.978  16  0.886   0.763 Y  0.570      SignalP-noTM
AJY48864.1             0.239  23  0.277  23  0.449  22  0.274   0.276 N  0.510      SignalP-TM
AJY48865.1             0.111  23  0.108  36  0.145  33  0.091   0.102 N  0.510      SignalP-TM
AJY48866.1             0.868  38  0.804  38  0.953  20  0.770   0.788 Y  0.570      SignalP-noTM
AJY48867.1             0.798  24  0.877  24  0.983  10  0.963   0.917 Y  0.570      SignalP-noTM
AJY48868.1             0.132  42  0.150  42  0.300  41  0.138   0.146 N  0.510      SignalP-TM
AJY48869.1             0.112  22  0.104  46  0.119   4  0.098   0.101 N  0.570      SignalP-noTM
AJY48870.1             0.110  35  0.116  48  0.158  44  0.106   0.111 N  0.570      SignalP-noTM
AJY48871.1             0.167  26  0.155  13  0.316   8  0.244   0.188 N  0.510      SignalP-TM
AJY48872.1             0.224  34  0.129  34  0.128  46  0.078   0.110 N  0.510      SignalP-TM
AJY48873.1             0.167  40  0.128  40  0.169   1  0.097   0.114 N  0.570      SignalP-noTM
AJY48874.1             0.701  22  0.777  22  0.970  16  0.876   0.824 Y  0.570      SignalP-noTM
AJY48875.1             0.142  49  0.136  49  0.198  47  0.111   0.125 N  0.570      SignalP-noTM
AJY48876.1             0.124  49  0.102  11  0.123   4  0.107   0.105 N  0.570      SignalP-noTM
AJY48877.1             0.198  25  0.122  25  0.118  14  0.081   0.103 N  0.570      SignalP-noTM
AJY48878.1             0.113  26  0.106  11  0.151   1  0.111   0.108 N  0.570      SignalP-noTM
AJY48879.1             0.108  44  0.107  28  0.126  23  0.102   0.105 N  0.570      SignalP-noTM
AJY48880.1             0.116  14  0.121  14  0.135   4  0.126   0.123 N  0.570      SignalP-noTM
AJY48881.1             0.120  35  0.108  35  0.121  15  0.090   0.100 N  0.570      SignalP-noTM
AJY48882.1             0.126  29  0.169  11  0.348   5  0.302   0.218 N  0.510      SignalP-TM
AJY48883.1             0.135  36  0.141  36  0.204  26  0.148   0.144 N  0.570      SignalP-noTM
AJY48884.1             0.236  44  0.166  11  0.374   2  0.279   0.208 N  0.510      SignalP-TM
AJY48885.1             0.847  29  0.860  29  0.949  13  0.883   0.870 Y  0.570      SignalP-noTM
AJY48886.1             0.159  26  0.203  26  0.362  25  0.244   0.222 N  0.570      SignalP-noTM
AJY48887.1             0.115  17  0.111  17  0.123   9  0.103   0.107 N  0.570      SignalP-noTM
AJY48888.1             0.240  22  0.198  22  0.523   2  0.242   0.214 N  0.510      SignalP-TM
AJY48889.1             0.485  23  0.287  23  0.274   2  0.181   0.248 N  0.510      SignalP-TM
AJY48890.1             0.156  33  0.110  11  0.163   1  0.122   0.115 N  0.510      SignalP-TM
AJY48891.1             0.646  41  0.516  41  0.528  38  0.363   0.460 N  0.510      SignalP-TM
AJY48892.1             0.111  20  0.112  41  0.145  38  0.098   0.105 N  0.570      SignalP-noTM
AJY48893.1             0.164  40  0.241  40  0.532  29  0.326   0.281 N  0.570      SignalP-noTM
AJY48894.1             0.710  24  0.820  24  0.962  20  0.938   0.875 Y  0.570      SignalP-noTM
AJY48895.1             0.185  27  0.210  11  0.598   2  0.417   0.307 N  0.570      SignalP-noTM
AJY48896.1             0.120  25  0.135  11  0.229   1  0.182   0.157 N  0.570      SignalP-noTM
AJY48897.1             0.139  54  0.165  11  0.418   3  0.270   0.214 N  0.570      SignalP-noTM
AJY48898.1             0.102  25  0.106  11  0.164   1  0.107   0.106 N  0.570      SignalP-noTM
AJY48899.1             0.131  20  0.107  50  0.141   3  0.101   0.104 N  0.570      SignalP-noTM
AJY48900.1             0.103  67  0.112  23  0.148  12  0.109   0.111 N  0.570      SignalP-noTM
AJY48901.1             0.226  23  0.151  23  0.235   2  0.129   0.141 N  0.570      SignalP-noTM
AJY48902.1             0.206  41  0.172  41  0.228  11  0.135   0.155 N  0.570      SignalP-noTM
AJY48903.1             0.127  21  0.129  50  0.243  47  0.110   0.120 N  0.570      SignalP-noTM
AJY48904.1             0.104  20  0.100  66  0.122   1  0.092   0.096 N  0.570      SignalP-noTM
AJY48905.1             0.110  28  0.141  11  0.288   2  0.198   0.168 N  0.570      SignalP-noTM
AJY48906.1             0.119  30  0.104  30  0.106  52  0.081   0.093 N  0.570      SignalP-noTM
AJY48907.1             0.106  28  0.106  49  0.136  44  0.086   0.097 N  0.570      SignalP-noTM
AJY48908.1             0.121  12  0.114  12  0.169  40  0.105   0.110 N  0.570      SignalP-noTM
AJY48909.1             0.566  52  0.672  52  0.926  36  0.590   0.634 Y  0.570      SignalP-noTM
AJY48910.1             0.747  29  0.798  29  0.977  15  0.891   0.842 Y  0.570      SignalP-noTM
AJY48911.1             0.106  50  0.101  42  0.121   1  0.086   0.094 N  0.570      SignalP-noTM
AJY48912.1             0.656  30  0.685  30  0.920  21  0.803   0.740 Y  0.570      SignalP-noTM
AJY48913.1             0.116  64  0.124  32  0.195  24  0.136   0.130 N  0.570      SignalP-noTM
AJY48914.1             0.553  24  0.689  24  0.987  10  0.908   0.792 Y  0.570      SignalP-noTM
AJY48915.1             0.126  60  0.109  47  0.144  46  0.094   0.102 N  0.570      SignalP-noTM
AJY48916.1             0.102  22  0.111  11  0.174   1  0.116   0.114 N  0.570      SignalP-noTM
AJY48917.1             0.107  21  0.103  33  0.116  29  0.092   0.098 N  0.570      SignalP-noTM
AJY48918.1             0.109  39  0.103  39  0.111  34  0.077   0.090 N  0.570      SignalP-noTM
AJY48919.1             0.121  51  0.126  17  0.212  11  0.132   0.128 N  0.570      SignalP-noTM
AJY48920.1             0.295  30  0.435  30  0.902  20  0.692   0.556 N  0.570      SignalP-noTM
AJY48921.1             0.111  32  0.105  36  0.123  31  0.086   0.096 N  0.570      SignalP-noTM
AJY48922.1             0.166  32  0.146  11  0.304   1  0.198   0.170 N  0.570      SignalP-noTM
AJY48923.1             0.122  25  0.122  11  0.235   1  0.140   0.130 N  0.570      SignalP-noTM
AJY48924.1             0.176  29  0.142  29  0.208  28  0.113   0.128 N  0.570      SignalP-noTM
AJY48925.1             0.125  19  0.110  55  0.192   2  0.095   0.103 N  0.570      SignalP-noTM
AJY48926.1             0.132  49  0.128  49  0.184  48  0.108   0.118 N  0.570      SignalP-noTM
AJY48927.1             0.102  62  0.106  22  0.135  16  0.094   0.100 N  0.570      SignalP-noTM
AJY48928.1             0.160  37  0.141  11  0.222   3  0.204   0.170 N  0.570      SignalP-noTM
AJY48929.1             0.140  30  0.132  52  0.220  44  0.118   0.126 N  0.570      SignalP-noTM
AJY48930.1             0.128  58  0.120  11  0.223   2  0.138   0.128 N  0.570      SignalP-noTM
AJY48931.1             0.109  21  0.159  11  0.366   4  0.259   0.206 N  0.570      SignalP-noTM
AJY48932.1             0.182  27  0.154  27  0.186  18  0.127   0.141 N  0.570      SignalP-noTM
AJY48933.1             0.131  31  0.140  11  0.248   3  0.193   0.165 N  0.570      SignalP-noTM
AJY48934.1             0.107  48  0.122  11  0.183   4  0.147   0.134 N  0.570      SignalP-noTM
AJY48935.1             0.104  52  0.110  31  0.145   1  0.111   0.111 N  0.570      SignalP-noTM
AJY48936.1             0.157  29  0.109  29  0.131  38  0.076   0.093 N  0.570      SignalP-noTM
AJY48937.1             0.177  21  0.227  21  0.383   8  0.315   0.268 N  0.570      SignalP-noTM
AJY48938.1             0.465  29  0.320  29  0.309  10  0.241   0.291 N  0.510      SignalP-TM
AJY48939.1             0.176  33  0.121  12  0.212   5  0.152   0.133 N  0.510      SignalP-TM
AJY48940.1             0.212  22  0.160  11  0.366   3  0.270   0.201 N  0.510      SignalP-TM
AJY48941.1             0.151  22  0.112  22  0.159   2  0.095   0.104 N  0.570      SignalP-noTM
AJY48942.1             0.127  23  0.114  11  0.218   1  0.116   0.115 N  0.570      SignalP-noTM
AJY48943.1             0.117  61  0.097  26  0.111  14  0.087   0.093 N  0.510      SignalP-TM
AJY48944.1             0.106  55  0.127  46  0.209  37  0.120   0.124 N  0.570      SignalP-noTM
AJY48945.1             0.154  42  0.172  42  0.282  31  0.168   0.171 N  0.510      SignalP-TM
AJY48946.1             0.125  19  0.126  11  0.258   2  0.154   0.139 N  0.570      SignalP-noTM
AJY48947.1             0.151  49  0.140  49  0.196  24  0.115   0.128 N  0.570      SignalP-noTM
AJY48948.1             0.101  62  0.112  25  0.141  16  0.098   0.105 N  0.570      SignalP-noTM
AJY48949.1             0.152  37  0.151  11  0.274   3  0.236   0.191 N  0.570      SignalP-noTM
AJY48950.1             0.120  23  0.129  11  0.213   5  0.174   0.150 N  0.570      SignalP-noTM
AJY48951.1             0.103  36  0.168  11  0.367   4  0.286   0.223 N  0.570      SignalP-noTM
AJY48952.1             0.183  27  0.151  27  0.183  17  0.128   0.140 N  0.570      SignalP-noTM
AJY48953.1             0.113  21  0.165  11  0.364   2  0.275   0.217 N  0.570      SignalP-noTM
AJY48954.1             0.113  22  0.115  52  0.187  51  0.101   0.108 N  0.570      SignalP-noTM
AJY48955.1             0.118  20  0.127  11  0.191   2  0.161   0.143 N  0.570      SignalP-noTM
AJY48956.1             0.112  46  0.102  24  0.135  20  0.095   0.099 N  0.510      SignalP-TM
AJY48957.1             0.187  33  0.130  33  0.173   3  0.103   0.117 N  0.570      SignalP-noTM
AJY48958.1             0.200  36  0.164  48  0.301  44  0.115   0.146 N  0.510      SignalP-TM
AJY48959.1             0.125  54  0.130  14  0.209   7  0.167   0.147 N  0.570      SignalP-noTM
AJY48960.1             0.114  22  0.114  53  0.156  50  0.100   0.107 N  0.570      SignalP-noTM
AJY48961.1             0.155  22  0.107  11  0.183   1  0.112   0.109 N  0.510      SignalP-TM
AJY48962.1             0.138  69  0.133  69  0.193  59  0.098   0.120 N  0.510      SignalP-TM
AJY48963.1             0.821  20  0.793  20  0.926  16  0.742   0.769 Y  0.570      SignalP-noTM
AJY48964.1             0.115  28  0.124  29  0.209  27  0.130   0.127 N  0.570      SignalP-noTM
AJY48965.1             0.197  50  0.130  50  0.156   3  0.107   0.119 N  0.570      SignalP-noTM
AJY48966.1             0.127  25  0.125  11  0.195   1  0.155   0.139 N  0.570      SignalP-noTM
AJY48967.1             0.109  37  0.107  37  0.149  39  0.105   0.106 N  0.570      SignalP-noTM
AJY48968.1             0.133  25  0.144  11  0.332   1  0.192   0.167 N  0.570      SignalP-noTM
AJY48969.1             0.187  47  0.150  47  0.200   1  0.081   0.125 N  0.510      SignalP-TM
AJY48970.1             0.176  27  0.278  19  0.771   9  0.662   0.420 N  0.510      SignalP-TM
AJY48971.1             0.696  22  0.692  22  0.862   1  0.728   0.709 Y  0.570      SignalP-noTM
AJY48972.1             0.155  23  0.220  23  0.449  17  0.313   0.264 N  0.570      SignalP-noTM
AJY48973.1             0.109  32  0.145  11  0.272   4  0.217   0.179 N  0.570      SignalP-noTM
AJY48974.1             0.131  67  0.130  11  0.232   4  0.173   0.150 N  0.570      SignalP-noTM
AJY48975.1             0.107  45  0.105  45  0.127  40  0.092   0.099 N  0.570      SignalP-noTM
AJY48976.1             0.104  43  0.099  70  0.114  64  0.058   0.084 N  0.510      SignalP-TM
AJY48977.1             0.124  46  0.097  12  0.118   6  0.100   0.098 N  0.510      SignalP-TM
AJY48978.1             0.326  22  0.477  22  0.863   7  0.752   0.606 Y  0.570      SignalP-noTM
AJY48979.1             0.206  26  0.214  26  0.323  10  0.244   0.228 N  0.570      SignalP-noTM
AJY48980.1             0.159  38  0.159  11  0.344   2  0.255   0.195 N  0.510      SignalP-TM
AJY48981.1             0.114  25  0.109  61  0.134  51  0.092   0.101 N  0.570      SignalP-noTM
AJY48982.1             0.195  20  0.133  20  0.123  38  0.092   0.114 N  0.570      SignalP-noTM
AJY48983.1             0.106  30  0.108  18  0.154   9  0.113   0.110 N  0.570      SignalP-noTM
AJY48984.1             0.154  38  0.125  15  0.203   3  0.150   0.137 N  0.570      SignalP-noTM
AJY48985.1             0.138  44  0.119  44  0.150  38  0.083   0.105 N  0.510      SignalP-TM
AJY48986.1             0.265  36  0.157  36  0.157  62  0.097   0.135 N  0.510      SignalP-TM
AJY48987.1             0.106  26  0.106  70  0.126   1  0.095   0.101 N  0.570      SignalP-noTM
AJY48988.1             0.104  57  0.094  30  0.108  21  0.076   0.087 N  0.510      SignalP-TM
AJY48989.1             0.140  28  0.276  28  0.688  24  0.486   0.354 N  0.510      SignalP-TM
AJY48990.1             0.112  24  0.145  24  0.316   2  0.194   0.163 N  0.510      SignalP-TM
AJY48991.1             0.465  26  0.586  26  0.921  18  0.807   0.690 Y  0.570      SignalP-noTM
AJY48992.1             0.705  25  0.786  25  0.939  21  0.877   0.829 Y  0.570      SignalP-noTM
AJY48993.1             0.139  54  0.165  11  0.418   3  0.270   0.214 N  0.570      SignalP-noTM
AJY48994.1             0.120  25  0.135  11  0.229   1  0.182   0.157 N  0.570      SignalP-noTM
AJY48995.1             0.133  25  0.338  20  0.966  17  0.903   0.604 Y  0.570      SignalP-noTM
AJY48996.1             0.130  51  0.136  51  0.287  49  0.111   0.124 N  0.570      SignalP-noTM
AJY48997.1             0.129  22  0.136  22  0.180  21  0.123   0.130 N  0.570      SignalP-noTM
AJY48998.1             0.173  33  0.282  21  0.573  17  0.432   0.352 N  0.570      SignalP-noTM
AJY48999.1             0.198  27  0.260  27  0.533  20  0.293   0.275 N  0.570      SignalP-noTM
AJY49000.1             0.121  35  0.140  14  0.244   7  0.199   0.168 N  0.570      SignalP-noTM
AJY49001.1             0.114  52  0.133  12  0.251   2  0.172   0.152 N  0.570      SignalP-noTM
AJY49002.1             0.121  20  0.116  36  0.212  34  0.097   0.107 N  0.570      SignalP-noTM
AJY49003.1             0.126  31  0.161  19  0.281   7  0.219   0.188 N  0.570      SignalP-noTM
AJY49004.1             0.778  28  0.819  28  0.939  23  0.849   0.833 Y  0.570      SignalP-noTM
AJY49005.1             0.150  21  0.171  21  0.270   8  0.193   0.181 N  0.570      SignalP-noTM
AJY49006.1             0.803  26  0.829  26  0.937  21  0.876   0.851 Y  0.570      SignalP-noTM
AJY49007.1             0.122  32  0.100  32  0.123  29  0.067   0.087 N  0.510      SignalP-TM
AJY49008.1             0.176  28  0.114  28  0.179   1  0.084   0.103 N  0.510      SignalP-TM
AJY49009.1             0.152  62  0.186  32  0.413  29  0.251   0.216 N  0.570      SignalP-noTM
AJY49010.1             0.275  31  0.255  31  0.602  14  0.376   0.312 N  0.570      SignalP-noTM
AJY49011.1             0.297  23  0.216  23  0.266  20  0.157   0.189 N  0.570      SignalP-noTM
AJY49012.1             0.117  26  0.112  48  0.215  42  0.106   0.109 N  0.570      SignalP-noTM
AJY49013.1             0.114  54  0.124  16  0.198   1  0.148   0.135 N  0.570      SignalP-noTM
AJY49014.1             0.259  18  0.195  18  0.242  14  0.144   0.171 N  0.570      SignalP-noTM
AJY49015.1             0.149  58  0.110  58  0.158   1  0.103   0.106 N  0.570      SignalP-noTM
AJY49016.1             0.149  38  0.130  38  0.141  33  0.110   0.121 N  0.570      SignalP-noTM
AJY49017.1             0.130  39  0.126  39  0.185   8  0.133   0.128 N  0.510      SignalP-TM
AJY49018.1             0.122  63  0.115  37  0.146  48  0.094   0.105 N  0.570      SignalP-noTM
AJY49019.1             0.118  41  0.108  21  0.152  20  0.106   0.107 N  0.570      SignalP-noTM
AJY49020.1             0.188  28  0.138  28  0.152  42  0.108   0.124 N  0.570      SignalP-noTM
AJY49021.1             0.282  18  0.176  18  0.286   1  0.151   0.167 N  0.510      SignalP-TM
AJY49022.1             0.115  29  0.152  19  0.363  15  0.235   0.191 N  0.570      SignalP-noTM
AJY49023.1             0.113  62  0.114  36  0.170  26  0.099   0.107 N  0.570      SignalP-noTM
AJY49024.1             0.141  45  0.133  49  0.191  41  0.096   0.120 N  0.510      SignalP-TM
AJY49025.1             0.129  28  0.122  28  0.149  52  0.103   0.113 N  0.570      SignalP-noTM
AJY49026.1             0.102  52  0.136  11  0.238   1  0.184   0.159 N  0.570      SignalP-noTM
AJY49027.1             0.138  26  0.120  26  0.193   1  0.107   0.114 N  0.570      SignalP-noTM
AJY49028.1             0.173  24  0.126  24  0.144  22  0.087   0.108 N  0.570      SignalP-noTM
AJY49029.1             0.686  31  0.729  31  0.968  22  0.839   0.781 Y  0.570      SignalP-noTM
AJY49030.1             0.108  49  0.124  32  0.183  28  0.114   0.121 N  0.510      SignalP-TM
AJY49031.1             0.212  44  0.134  44  0.183   7  0.080   0.114 N  0.510      SignalP-TM
AJY49032.1             0.134  65  0.121  65  0.160   1  0.111   0.117 N  0.570      SignalP-noTM
AJY49033.1             0.284  33  0.196  33  0.200  43  0.139   0.169 N  0.570      SignalP-noTM
AJY49034.1             0.113  39  0.106  39  0.116  49  0.076   0.092 N  0.570      SignalP-noTM
AJY49035.1             0.106  35  0.102  13  0.122   1  0.105   0.103 N  0.570      SignalP-noTM
AJY49036.1             0.129  56  0.245  11  0.692   3  0.625   0.424 N  0.570      SignalP-noTM
AJY49037.1             0.106  56  0.153  12  0.262   7  0.231   0.190 N  0.570      SignalP-noTM
AJY49038.1             0.106  13  0.134  13  0.257   3  0.170   0.151 N  0.570      SignalP-noTM
AJY49039.1             0.133  49  0.128  49  0.205  23  0.116   0.122 N  0.570      SignalP-noTM
AJY49040.1             0.100  12  0.112  27  0.145  16  0.103   0.108 N  0.570      SignalP-noTM
AJY49041.1             0.103  37  0.158  13  0.290   6  0.254   0.203 N  0.570      SignalP-noTM
AJY49042.1             0.135  34  0.126  34  0.160  39  0.100   0.114 N  0.570      SignalP-noTM
AJY49043.1             0.109  36  0.135  12  0.280   4  0.182   0.157 N  0.570      SignalP-noTM
AJY49044.1             0.277  27  0.204  27  0.206  17  0.143   0.175 N  0.570      SignalP-noTM
AJY49045.1             0.328  27  0.269  27  0.341  21  0.208   0.240 N  0.570      SignalP-noTM
AJY49046.1             0.205  28  0.178  28  0.357   1  0.176   0.177 N  0.570      SignalP-noTM
AJY49047.1             0.192  22  0.126  47  0.128  40  0.084   0.106 N  0.570      SignalP-noTM
AJY49048.1             0.187  31  0.208  31  0.371  21  0.241   0.223 N  0.570      SignalP-noTM
AJY49049.1             0.180  68  0.127  68  0.170   1  0.103   0.116 N  0.570      SignalP-noTM
AJY49050.1             0.367  26  0.205  26  0.210   2  0.122   0.166 N  0.570      SignalP-noTM
AJY49051.1             0.115  44  0.113  44  0.153  41  0.086   0.100 N  0.570      SignalP-noTM
AJY49052.1             0.330  20  0.542  20  0.957  17  0.891   0.706 Y  0.570      SignalP-noTM
AJY49053.1             0.537  38  0.521  38  0.727  34  0.378   0.468 N  0.510      SignalP-TM
AJY49054.1             0.178  54  0.257  46  0.519  43  0.383   0.304 N  0.510      SignalP-TM
AJY49055.1             0.628  45  0.671  45  0.939  28  0.749   0.708 Y  0.570      SignalP-noTM
AJY49056.1             0.544  30  0.638  30  0.879  25  0.710   0.672 Y  0.570      SignalP-noTM
AJY49057.1             0.292  31  0.397  31  0.668  26  0.392   0.395 N  0.510      SignalP-TM
AJY49058.1             0.144  28  0.161  19  0.311  10  0.210   0.184 N  0.570      SignalP-noTM
AJY49059.1             0.145  42  0.129  42  0.195   2  0.125   0.127 N  0.570      SignalP-noTM
AJY49060.1             0.147  20  0.188  12  0.520  10  0.294   0.237 N  0.570      SignalP-noTM
AJY49061.1             0.131  20  0.167  11  0.389   8  0.294   0.226 N  0.570      SignalP-noTM
AJY49062.1             0.106  54  0.100  65  0.119   1  0.090   0.095 N  0.570      SignalP-noTM
AJY49063.1             0.230  32  0.212  32  0.303  24  0.197   0.207 N  0.510      SignalP-TM
AJY49064.1             0.200  63  0.154  11  0.335   1  0.231   0.182 N  0.510      SignalP-TM
AJY49065.1             0.135  27  0.203  11  0.507   6  0.428   0.309 N  0.570      SignalP-noTM
AJY49066.1             0.122  21  0.109  21  0.128   1  0.100   0.105 N  0.570      SignalP-noTM
AJY49067.1             0.132  27  0.132  11  0.248   1  0.171   0.146 N  0.510      SignalP-TM
AJY49068.1             0.289  30  0.199  30  0.183  23  0.101   0.163 N  0.510      SignalP-TM
AJY49069.1             0.111  43  0.152  14  0.274  10  0.230   0.188 N  0.570      SignalP-noTM
AJY49070.1             0.118  36  0.120  11  0.192   5  0.150   0.134 N  0.570      SignalP-noTM
AJY49071.1             0.128  41  0.107  41  0.153  45  0.091   0.100 N  0.570      SignalP-noTM
AJY49072.1             0.119  23  0.122  23  0.237  22  0.117   0.120 N  0.570      SignalP-noTM
AJY49073.1             0.840  24  0.889  24  0.958  21  0.939   0.913 Y  0.570      SignalP-noTM
AJY49074.1             0.126  31  0.161  15  0.316   8  0.265   0.199 N  0.510      SignalP-TM
AJY49075.1             0.251  26  0.127  48  0.284   1  0.087   0.112 N  0.510      SignalP-TM
AJY49076.1             0.164  29  0.139  29  0.285   1  0.124   0.132 N  0.570      SignalP-noTM
AJY49077.1             0.108  42  0.103  42  0.118  37  0.073   0.088 N  0.570      SignalP-noTM
AJY49078.1             0.109  51  0.108  11  0.198   1  0.108   0.108 N  0.570      SignalP-noTM
AJY49079.1             0.637  30  0.748  30  0.991  13  0.929   0.833 Y  0.570      SignalP-noTM
AJY49080.1             0.108  25  0.187  11  0.448   1  0.354   0.266 N  0.570      SignalP-noTM
AJY49081.1             0.155  52  0.122  14  0.213   7  0.149   0.132 N  0.510      SignalP-TM
AJY49082.1             0.178  29  0.147  29  0.247   5  0.155   0.151 N  0.570      SignalP-noTM
AJY49083.1             0.133  28  0.163  18  0.400  12  0.254   0.206 N  0.570      SignalP-noTM
AJY49084.1             0.396  18  0.341  18  0.465  15  0.305   0.328 N  0.510      SignalP-TM
AJY49085.1             0.232  65  0.182  65  0.293  64  0.088   0.147 N  0.510      SignalP-TM
AJY49086.1             0.108  16  0.107  12  0.149   1  0.113   0.110 N  0.570      SignalP-noTM
AJY49087.1             0.223  29  0.192  29  0.379  16  0.180   0.186 N  0.570      SignalP-noTM
AJY49088.1             0.110  44  0.115  15  0.172   1  0.137   0.126 N  0.570      SignalP-noTM
AJY49089.1             0.106  55  0.116  60  0.160  38  0.106   0.112 N  0.510      SignalP-TM
AJY49090.1             0.193  33  0.166  23  0.308   1  0.241   0.201 N  0.570      SignalP-noTM
AJY49091.1             0.124  28  0.185  11  0.492   1  0.336   0.256 N  0.570      SignalP-noTM
AJY49092.1             0.179  51  0.159  11  0.386   1  0.238   0.196 N  0.570      SignalP-noTM
AJY49093.1             0.110  46  0.176  11  0.459   1  0.288   0.228 N  0.570      SignalP-noTM
AJY49094.1             0.107  23  0.113  11  0.163   1  0.126   0.119 N  0.570      SignalP-noTM
AJY49095.1             0.110  41  0.122  11  0.178   6  0.150   0.135 N  0.570      SignalP-noTM
AJY49096.1             0.257  20  0.423  20  0.835  17  0.587   0.500 N  0.570      SignalP-noTM
AJY49097.1             0.113  53  0.109  11  0.177   2  0.114   0.112 N  0.570      SignalP-noTM
AJY49098.1             0.133  34  0.113  34  0.184  30  0.098   0.106 N  0.570      SignalP-noTM
AJY49099.1             0.106  49  0.132  11  0.200   2  0.180   0.155 N  0.570      SignalP-noTM
AJY49100.1             0.288  43  0.176  43  0.148  41  0.099   0.140 N  0.570      SignalP-noTM
AJY49101.1             0.119  18  0.142  11  0.311   1  0.196   0.162 N  0.510      SignalP-TM
AJY49102.1             0.169  30  0.134  52  0.207   1  0.111   0.123 N  0.570      SignalP-noTM
AJY49103.1             0.184  38  0.227  38  0.506  24  0.260   0.239 N  0.510      SignalP-TM
AJY49104.1             0.771  29  0.568  29  0.613  26  0.385   0.500 N  0.510      SignalP-TM
AJY49105.1             0.122  42  0.114  42  0.118  33  0.088   0.102 N  0.570      SignalP-noTM
AJY49106.1             0.233  26  0.395  23  0.939  19  0.696   0.536 N  0.570      SignalP-noTM
AJY49107.1             0.103  24  0.106  45  0.129  37  0.091   0.099 N  0.570      SignalP-noTM
AJY49108.1             0.320  56  0.404  56  0.779  50  0.269   0.340 N  0.570      SignalP-noTM
AJY49109.1             0.118  45  0.144  56  0.296  51  0.119   0.133 N  0.570      SignalP-noTM
AJY49110.1             0.116  30  0.175  13  0.426   1  0.271   0.220 N  0.570      SignalP-noTM
AJY49111.1             0.105  40  0.118  12  0.185   1  0.140   0.128 N  0.570      SignalP-noTM
AJY49112.1             0.111  62  0.139  11  0.313   1  0.179   0.158 N  0.570      SignalP-noTM
AJY49113.1             0.648  27  0.759  27  0.957  11  0.909   0.829 Y  0.570      SignalP-noTM
AJY49114.1             0.133  45  0.109  11  0.148   2  0.128   0.116 N  0.510      SignalP-TM
AJY49115.1             0.285  27  0.197  27  0.213   1  0.133   0.174 N  0.510      SignalP-TM
AJY49116.1             0.116  40  0.124  21  0.182  20  0.141   0.132 N  0.570      SignalP-noTM
AJY49117.1             0.118  31  0.137  11  0.233   2  0.194   0.164 N  0.570      SignalP-noTM
AJY49118.1             0.233  42  0.195  42  0.216  41  0.142   0.170 N  0.570      SignalP-noTM
AJY49119.1             0.129  25  0.141  30  0.259  26  0.148   0.144 N  0.510      SignalP-TM
AJY49120.1             0.126  66  0.119  14  0.176  13  0.124   0.121 N  0.570      SignalP-noTM
AJY49121.1             0.118  54  0.107  14  0.159   5  0.115   0.111 N  0.570      SignalP-noTM
AJY49122.1             0.135  19  0.197  19  0.381   9  0.282   0.237 N  0.570      SignalP-noTM
AJY49123.1             0.114  48  0.121  23  0.193  17  0.134   0.127 N  0.570      SignalP-noTM
AJY49124.1             0.737  34  0.755  34  0.929  23  0.808   0.780 Y  0.570      SignalP-noTM
AJY49125.1             0.165  34  0.152  14  0.286   7  0.238   0.184 N  0.510      SignalP-TM
AJY49126.1             0.152  70  0.118  70  0.192   2  0.068   0.100 N  0.510      SignalP-TM
AJY49127.1             0.109  43  0.122  11  0.203   1  0.145   0.133 N  0.570      SignalP-noTM
AJY49128.1             0.160  27  0.231  27  0.448  22  0.304   0.266 N  0.570      SignalP-noTM
AJY49129.1             0.155  25  0.141  25  0.269  16  0.146   0.143 N  0.570      SignalP-noTM
AJY49130.1             0.124  34  0.107  34  0.110  65  0.092   0.100 N  0.570      SignalP-noTM
AJY49131.1             0.111  38  0.105  21  0.120  15  0.101   0.103 N  0.570      SignalP-noTM
AJY49132.1             0.896  27  0.881  27  0.952  12  0.887   0.884 Y  0.570      SignalP-noTM
AJY49133.1             0.134  41  0.082  70  0.093  63  0.046   0.069 N  0.510      SignalP-TM
AJY49134.1             0.227  43  0.106  43  0.165  67  0.050   0.085 N  0.510      SignalP-TM
AJY49135.1             0.113  62  0.105  62  0.120  67  0.095   0.100 N  0.570      SignalP-noTM
AJY49136.1             0.377  22  0.300  22  0.403  19  0.226   0.265 N  0.570      SignalP-noTM
AJY49137.1             0.109  65  0.105  33  0.118  28  0.096   0.101 N  0.570      SignalP-noTM
AJY49138.1             0.130  36  0.090  36  0.108  33  0.064   0.081 N  0.510      SignalP-TM
AJY49139.1             0.155  65  0.137  65  0.159  20  0.109   0.127 N  0.510      SignalP-TM
AJY49140.1             0.114  36  0.117  36  0.217  30  0.094   0.106 N  0.570      SignalP-noTM
AJY49141.1             0.387  38  0.272  38  0.422  37  0.194   0.235 N  0.570      SignalP-noTM
AJY49142.1             0.112  53  0.107  18  0.143  11  0.110   0.109 N  0.570      SignalP-noTM
AJY49143.1             0.132  23  0.160  11  0.356   5  0.263   0.198 N  0.510      SignalP-TM
AJY49144.1             0.233  33  0.133  33  0.181  32  0.093   0.118 N  0.510      SignalP-TM
AJY49145.1             0.164  24  0.184  24  0.329  11  0.226   0.204 N  0.570      SignalP-noTM
AJY49146.1             0.100   7  0.126  11  0.210   3  0.165   0.145 N  0.570      SignalP-noTM
AJY49147.1             0.123  27  0.108  27  0.158   4  0.101   0.105 N  0.570      SignalP-noTM
AJY49148.1             0.120  21  0.237  14  0.622   2  0.538   0.348 N  0.510      SignalP-TM
AJY49149.1             0.117  44  0.114  52  0.235  43  0.084   0.103 N  0.510      SignalP-TM
AJY49150.1             0.108  24  0.167  11  0.389   2  0.267   0.214 N  0.570      SignalP-noTM
AJY49151.1             0.134  24  0.106  24  0.122   1  0.085   0.096 N  0.570      SignalP-noTM
AJY49152.1             0.477  47  0.220  47  0.266   1  0.105   0.178 N  0.510      SignalP-TM
AJY49153.1             0.289  22  0.364  42  0.684  41  0.296   0.339 N  0.510      SignalP-TM
AJY49154.1             0.109  66  0.146  56  0.291  53  0.116   0.132 N  0.570      SignalP-noTM
AJY49155.1             0.152  29  0.118  29  0.102  27  0.088   0.103 N  0.570      SignalP-noTM
AJY49156.1             0.200  27  0.144  27  0.165   2  0.123   0.134 N  0.570      SignalP-noTM
AJY49157.1             0.117  42  0.134  36  0.238  26  0.131   0.133 N  0.510      SignalP-TM
AJY49158.1             0.138  59  0.115  59  0.159   7  0.103   0.110 N  0.570      SignalP-noTM
AJY49159.1             0.104  37  0.105  37  0.146   1  0.096   0.101 N  0.570      SignalP-noTM
AJY49160.1             0.105  32  0.105  32  0.114  27  0.092   0.099 N  0.570      SignalP-noTM
AJY49161.1             0.172  23  0.310  23  0.773   9  0.584   0.438 N  0.570      SignalP-noTM
AJY49162.1             0.266  38  0.169  38  0.228  17  0.150   0.160 N  0.570      SignalP-noTM
AJY49163.1             0.102  60  0.106  30  0.139   1  0.100   0.103 N  0.570      SignalP-noTM
AJY49164.1             0.257  25  0.469  20  0.952   2  0.932   0.686 Y  0.570      SignalP-noTM
AJY49165.1             0.492  31  0.372  31  0.567   1  0.287   0.341 N  0.510      SignalP-TM
AJY49166.1             0.137  21  0.138  21  0.222  29  0.157   0.145 N  0.510      SignalP-TM
AJY49167.1             0.120  32  0.102  32  0.102  34  0.068   0.086 N  0.570      SignalP-noTM
AJY49168.1             0.176  29  0.142  29  0.208  28  0.113   0.128 N  0.570      SignalP-noTM
AJY49169.1             0.174  32  0.192  32  0.418  30  0.282   0.234 N  0.570      SignalP-noTM
AJY49170.1             0.172  62  0.187  11  0.426   8  0.373   0.256 N  0.510      SignalP-TM
AJY49171.1             0.170  42  0.275  37  0.619  25  0.358   0.306 N  0.510      SignalP-TM
AJY49172.1             0.146  60  0.119  60  0.130  43  0.093   0.107 N  0.570      SignalP-noTM
AJY49173.1             0.275  24  0.203  24  0.310   7  0.183   0.194 N  0.570      SignalP-noTM
AJY49174.1             0.204  29  0.174  11  0.418   1  0.291   0.229 N  0.570      SignalP-noTM
AJY49175.1             0.126  33  0.132  33  0.239   1  0.160   0.142 N  0.510      SignalP-TM
AJY49176.1             0.131  53  0.144  53  0.278  50  0.137   0.140 N  0.570      SignalP-noTM
AJY49177.1             0.125  28  0.119  11  0.208   1  0.141   0.130 N  0.570      SignalP-noTM
AJY49178.1             0.168  46  0.115  46  0.135  24  0.096   0.108 N  0.510      SignalP-TM
AJY49179.1             0.141  58  0.102  58  0.106  63  0.060   0.086 N  0.510      SignalP-TM
AJY49180.1             0.115  61  0.110  61  0.139  46  0.097   0.104 N  0.570      SignalP-noTM
AJY49181.1             0.139  53  0.143  19  0.233   6  0.201   0.170 N  0.570      SignalP-noTM
AJY49182.1             0.106  12  0.113  52  0.149  49  0.105   0.109 N  0.570      SignalP-noTM
AJY49183.1             0.134  36  0.114  36  0.110  35  0.082   0.099 N  0.570      SignalP-noTM
AJY49184.1             0.123  26  0.125  12  0.183   2  0.163   0.143 N  0.570      SignalP-noTM
AJY49185.1             0.113  64  0.110  20  0.149  19  0.119   0.115 N  0.570      SignalP-noTM
AJY49186.1             0.156  35  0.131  35  0.168  31  0.096   0.115 N  0.570      SignalP-noTM
AJY49187.1             0.131  31  0.122  11  0.196   2  0.149   0.135 N  0.570      SignalP-noTM
AJY49188.1             0.103  28  0.106  16  0.149  10  0.107   0.106 N  0.570      SignalP-noTM
AJY49189.1             0.111  42  0.098  70  0.105  70  0.086   0.093 N  0.570      SignalP-noTM
AJY49190.1             0.275  25  0.153  25  0.113  35  0.080   0.119 N  0.570      SignalP-noTM
AJY49191.1             0.162  55  0.094  11  0.120   1  0.088   0.092 N  0.510      SignalP-TM
AJY49192.1             0.103   3  0.112  25  0.146  21  0.120   0.116 N  0.570      SignalP-noTM
AJY49193.1             0.183  30  0.138  30  0.158   1  0.104   0.122 N  0.570      SignalP-noTM
AJY49194.1             0.103  43  0.102  53  0.129   3  0.096   0.099 N  0.570      SignalP-noTM
AJY49195.1             0.110  59  0.103  59  0.131   4  0.086   0.095 N  0.570      SignalP-noTM
AJY49196.1             0.344  41  0.169  41  0.156  39  0.055   0.127 N  0.510      SignalP-TM
AJY49197.1             0.168  29  0.107  11  0.153   8  0.121   0.112 N  0.510      SignalP-TM
AJY49198.1             0.368  24  0.464  24  0.864  17  0.608   0.532 N  0.570      SignalP-noTM
AJY49199.1             0.298  27  0.229  27  0.506   1  0.250   0.239 N  0.570      SignalP-noTM
AJY49200.1             0.666  25  0.744  25  0.962  21  0.844   0.791 Y  0.570      SignalP-noTM
AJY49201.1             0.749  23  0.846  23  0.975  10  0.952   0.896 Y  0.570      SignalP-noTM
AJY49202.1             0.126  36  0.221  30  0.613  26  0.363   0.288 N  0.570      SignalP-noTM
AJY49203.1             0.218  49  0.175  49  0.316  38  0.126   0.157 N  0.510      SignalP-TM
AJY49204.1             0.160  29  0.132  16  0.223  10  0.155   0.140 N  0.510      SignalP-TM
AJY49205.1             0.132  33  0.113  33  0.155  49  0.095   0.105 N  0.570      SignalP-noTM
AJY49206.1             0.111  44  0.104  31  0.126  23  0.097   0.101 N  0.570      SignalP-noTM
AJY49207.1             0.357  41  0.245  41  0.312  37  0.141   0.196 N  0.570      SignalP-noTM
AJY49208.1             0.100   8  0.159  24  0.334  22  0.220   0.188 N  0.570      SignalP-noTM
AJY49209.1             0.149  44  0.135  44  0.261  43  0.118   0.127 N  0.570      SignalP-noTM
AJY49210.1             0.105  16  0.114  37  0.207   1  0.104   0.110 N  0.570      SignalP-noTM
AJY49211.1             0.118  24  0.162  24  0.295   3  0.226   0.186 N  0.510      SignalP-TM
AJY49212.1             0.107  32  0.105  32  0.138   3  0.085   0.096 N  0.570      SignalP-noTM
AJY49213.1             0.130  28  0.115  28  0.193   1  0.100   0.108 N  0.570      SignalP-noTM
AJY49214.1             0.112  20  0.136  11  0.232   1  0.180   0.157 N  0.570      SignalP-noTM
AJY49215.1             0.158  41  0.125  12  0.205   3  0.157   0.140 N  0.570      SignalP-noTM
AJY49216.1             0.189  39  0.181  39  0.300  33  0.148   0.168 N  0.510      SignalP-TM
AJY49217.1             0.153  35  0.116  35  0.164   9  0.103   0.110 N  0.570      SignalP-noTM
AJY49218.1             0.438  27  0.577  27  0.932   1  0.825   0.694 Y  0.570      SignalP-noTM
AJY49219.1             0.152  27  0.169  27  0.369   7  0.233   0.193 N  0.510      SignalP-TM
AJY49220.1             0.569  22  0.673  20  0.925   1  0.893   0.776 Y  0.570      SignalP-noTM
AJY49221.1             0.179  52  0.147  52  0.244   1  0.118   0.133 N  0.570      SignalP-noTM
AJY49222.1             0.144  57  0.118  57  0.110  64  0.079   0.100 N  0.570      SignalP-noTM
AJY49223.1             0.137  37  0.126  15  0.153  12  0.120   0.123 N  0.570      SignalP-noTM
AJY49224.1             0.122  40  0.121  20  0.216  14  0.146   0.133 N  0.570      SignalP-noTM
AJY49225.1             0.116  66  0.110  66  0.157  61  0.090   0.103 N  0.510      SignalP-TM
AJY49226.1             0.135  30  0.133  30  0.214  28  0.139   0.136 N  0.570      SignalP-noTM
AJY49227.1             0.111   6  0.118  27  0.165  24  0.114   0.116 N  0.510      SignalP-TM
AJY49228.1             0.114  69  0.101  36  0.106  35  0.079   0.091 N  0.570      SignalP-noTM
AJY49229.1             0.108  30  0.142  11  0.294   1  0.198   0.168 N  0.570      SignalP-noTM
AJY49230.1             0.107   8  0.120  50  0.176  48  0.097   0.109 N  0.570      SignalP-noTM
AJY49231.1             0.165  62  0.121  62  0.126  13  0.092   0.107 N  0.570      SignalP-noTM
AJY49232.1             0.129  61  0.108  61  0.115  21  0.089   0.099 N  0.570      SignalP-noTM
AJY49233.1             0.175  37  0.136  37  0.191   1  0.104   0.121 N  0.570      SignalP-noTM
AJY49234.1             0.114  17  0.114  17  0.172  52  0.115   0.114 N  0.570      SignalP-noTM
AJY49235.1             0.101  63  0.106  63  0.122  55  0.091   0.099 N  0.570      SignalP-noTM
AJY49236.1             0.129  19  0.132  19  0.168  18  0.115   0.124 N  0.570      SignalP-noTM
AJY49237.1             0.117  33  0.107  33  0.116  28  0.084   0.096 N  0.570      SignalP-noTM
AJY49238.1             0.437  38  0.493  38  0.913  25  0.646   0.565 N  0.570      SignalP-noTM
AJY49239.1             0.233  50  0.218  50  0.330  19  0.225   0.221 N  0.510      SignalP-TM
AJY49240.1             0.122  66  0.126  29  0.191  24  0.136   0.130 N  0.570      SignalP-noTM
AJY49241.1             0.425  46  0.432  46  0.626  42  0.218   0.353 N  0.510      SignalP-TM
AJY49242.1             0.126  57  0.109  60  0.143   7  0.090   0.100 N  0.570      SignalP-noTM
AJY49243.1             0.108  22  0.120  22  0.212   1  0.135   0.127 N  0.570      SignalP-noTM
AJY49244.1             0.257  31  0.175  31  0.254   1  0.157   0.167 N  0.570      SignalP-noTM
AJY49245.1             0.324  26  0.285  26  0.551  25  0.192   0.241 N  0.570      SignalP-noTM
AJY49246.1             0.150  27  0.133  27  0.296  26  0.112   0.123 N  0.570      SignalP-noTM
AJY49247.1             0.120  31  0.104  45  0.123  43  0.094   0.099 N  0.570      SignalP-noTM
AJY49248.1             0.128  31  0.096  68  0.102  64  0.071   0.085 N  0.570      SignalP-noTM
AJY49249.1             0.110  17  0.100  35  0.107  42  0.078   0.090 N  0.570      SignalP-noTM
AJY49250.1             0.127  37  0.139  11  0.281   2  0.181   0.159 N  0.570      SignalP-noTM
AJY49251.1             0.104  18  0.106  38  0.129  31  0.096   0.101 N  0.570      SignalP-noTM
AJY49252.1             0.363  35  0.322  35  0.407  31  0.263   0.301 N  0.510      SignalP-TM
AJY49253.1             0.107  29  0.108  60  0.141   2  0.094   0.102 N  0.570      SignalP-noTM
AJY49254.1             0.149  36  0.329  34  0.900  28  0.626   0.469 N  0.570      SignalP-noTM
AJY49255.1             0.147  24  0.131  31  0.247  28  0.130   0.131 N  0.510      SignalP-TM
AJY49256.1             0.111  27  0.111  17  0.145   9  0.113   0.112 N  0.570      SignalP-noTM
AJY49257.1             0.102  14  0.113  14  0.140   8  0.127   0.120 N  0.570      SignalP-noTM
AJY49258.1             0.536  26  0.337  26  0.337  25  0.174   0.260 N  0.570      SignalP-noTM
AJY49259.1             0.139  20  0.137  46  0.251  42  0.119   0.129 N  0.570      SignalP-noTM
AJY49260.1             0.124  61  0.114  16  0.171  10  0.127   0.120 N  0.570      SignalP-noTM
AJY49261.1             0.234  28  0.119  28  0.126   1  0.067   0.100 N  0.510      SignalP-TM
AJY49262.1             0.116  12  0.108  34  0.135  61  0.090   0.101 N  0.510      SignalP-TM
AJY49263.1             0.647  24  0.720  24  0.931  20  0.848   0.780 Y  0.570      SignalP-noTM
AJY49264.1             0.103  10  0.108  37  0.177   1  0.109   0.108 N  0.570      SignalP-noTM
AJY49265.1             0.189  27  0.184  27  0.302  14  0.189   0.186 N  0.570      SignalP-noTM
AJY49266.1             0.192  38  0.246  38  0.601   1  0.289   0.262 N  0.510      SignalP-TM
AJY49267.1             0.128  39  0.101  39  0.102  70  0.071   0.087 N  0.570      SignalP-noTM
AJY49268.1             0.151  24  0.121  24  0.137   7  0.107   0.115 N  0.570      SignalP-noTM
AJY49269.1             0.113  13  0.121  13  0.184  12  0.129   0.125 N  0.570      SignalP-noTM
AJY49270.1             0.131  39  0.129  46  0.216  44  0.109   0.121 N  0.510      SignalP-TM
AJY49271.1             0.375  32  0.549  32  0.988  12  0.891   0.709 Y  0.570      SignalP-noTM
AJY49272.1             0.107  27  0.127  11  0.194   1  0.160   0.142 N  0.570      SignalP-noTM
AJY49273.1             0.210  29  0.182  29  0.248  19  0.175   0.180 N  0.510      SignalP-TM
AJY49274.1             0.103  43  0.106  56  0.126  42  0.091   0.099 N  0.570      SignalP-noTM
AJY49275.1             0.100  51  0.099  12  0.121   3  0.103   0.101 N  0.510      SignalP-TM
AJY49276.1             0.162  25  0.102  40  0.120  32  0.077   0.093 N  0.510      SignalP-TM
AJY49277.1             0.379  19  0.345  19  0.458  17  0.340   0.343 N  0.510      SignalP-TM
AJY49278.1             0.214  22  0.174  22  0.273   1  0.158   0.168 N  0.510      SignalP-TM
AJY49279.1             0.373  24  0.437  24  0.684  16  0.537   0.484 N  0.570      SignalP-noTM
AJY49280.1             0.114  25  0.107  45  0.145  26  0.107   0.107 N  0.570      SignalP-noTM
AJY49281.1             0.175  53  0.162  53  0.213  42  0.116   0.141 N  0.570      SignalP-noTM
AJY49282.1             0.123  21  0.123  11  0.220   3  0.157   0.139 N  0.570      SignalP-noTM
AJY49283.1             0.136  47  0.107  47  0.120  63  0.087   0.097 N  0.570      SignalP-noTM
AJY49284.1             0.125  50  0.110  34  0.143   1  0.107   0.109 N  0.570      SignalP-noTM
AJY49285.1             0.166  26  0.218  19  0.529  15  0.354   0.282 N  0.570      SignalP-noTM
AJY49286.1             0.149  14  0.136  64  0.195  65  0.107   0.125 N  0.510      SignalP-TM
AJY49287.1             0.149  35  0.147  12  0.265   6  0.224   0.183 N  0.570      SignalP-noTM
AJY49288.1             0.274  29  0.174  29  0.147  26  0.107   0.143 N  0.570      SignalP-noTM
AJY49289.1             0.166  27  0.120  27  0.108  70  0.073   0.098 N  0.570      SignalP-noTM
AJY49290.1             0.136  39  0.157  11  0.341   3  0.251   0.192 N  0.510      SignalP-TM
AJY49291.1             0.190  21  0.265  21  0.543   2  0.411   0.319 N  0.510      SignalP-TM
AJY49292.1             0.597  25  0.711  25  0.959  10  0.890   0.795 Y  0.570      SignalP-noTM
AJY49293.1             0.142  21  0.155  21  0.274  10  0.183   0.168 N  0.570      SignalP-noTM
AJY49294.1             0.115  21  0.109  21  0.130  10  0.099   0.104 N  0.570      SignalP-noTM
AJY49295.1             0.129  40  0.121  40  0.201  38  0.100   0.111 N  0.570      SignalP-noTM
AJY49296.1             0.203  29  0.241  29  0.523  27  0.235   0.238 N  0.570      SignalP-noTM
AJY49297.1             0.360  27  0.422  27  0.894   4  0.633   0.521 N  0.570      SignalP-noTM
AJY49298.1             0.106  26  0.101  38  0.142   1  0.090   0.097 N  0.510      SignalP-TM
AJY49299.1             0.107  39  0.100  40  0.124   9  0.094   0.097 N  0.570      SignalP-noTM
AJY49300.1             0.174  33  0.166  11  0.383   2  0.274   0.206 N  0.510      SignalP-TM
AJY49301.1             0.116  22  0.104  11  0.150   1  0.106   0.104 N  0.510      SignalP-TM
AJY49302.1             0.103  54  0.122  12  0.177   1  0.144   0.132 N  0.570      SignalP-noTM
AJY49303.1             0.119  24  0.145  24  0.269   3  0.193   0.168 N  0.570      SignalP-noTM
AJY49304.1             0.156  41  0.121  60  0.134   2  0.095   0.109 N  0.570      SignalP-noTM
AJY49305.1             0.186  32  0.152  18  0.177  10  0.143   0.148 N  0.570      SignalP-noTM
AJY49306.1             0.146  70  0.140  11  0.289   1  0.191   0.159 N  0.510      SignalP-TM
AJY49307.1             0.193  40  0.156  40  0.302   6  0.170   0.163 N  0.570      SignalP-noTM
AJY49308.1             0.106  39  0.087  11  0.101   1  0.076   0.083 N  0.510      SignalP-TM
AJY49309.1             0.106  63  0.109  51  0.141  38  0.101   0.105 N  0.570      SignalP-noTM
AJY49310.1             0.123  27  0.111  27  0.133  13  0.102   0.107 N  0.570      SignalP-noTM
AJY49311.1             0.107  67  0.103  54  0.120  26  0.102   0.103 N  0.570      SignalP-noTM
AJY49312.1             0.125  25  0.132  31  0.300  28  0.143   0.137 N  0.570      SignalP-noTM
AJY49313.1             0.113  28  0.104  28  0.159   1  0.094   0.099 N  0.570      SignalP-noTM
AJY49314.1             0.118  24  0.149  11  0.345   1  0.207   0.176 N  0.570      SignalP-noTM
AJY49315.1             0.662  24  0.739  24  0.926   8  0.851   0.792 Y  0.570      SignalP-noTM
AJY49316.1             0.158  48  0.097  27  0.114  22  0.087   0.094 N  0.510      SignalP-TM
AJY49317.1             0.223  35  0.137  35  0.147  66  0.074   0.114 N  0.510      SignalP-TM
AJY49318.1             0.115  31  0.197  20  0.424  19  0.324   0.257 N  0.570      SignalP-noTM
AJY49319.1             0.203  29  0.147  29  0.252   1  0.117   0.133 N  0.570      SignalP-noTM
AJY49320.1             0.130  35  0.127  11  0.241   3  0.162   0.143 N  0.570      SignalP-noTM
AJY49321.1             0.165  54  0.133  34  0.220   3  0.123   0.128 N  0.570      SignalP-noTM
AJY49322.1             0.223  46  0.206  35  0.347  34  0.231   0.218 N  0.570      SignalP-noTM
AJY49323.1             0.149  34  0.133  34  0.191  33  0.110   0.122 N  0.570      SignalP-noTM
AJY49324.1             0.177  41  0.157  11  0.326   1  0.241   0.197 N  0.570      SignalP-noTM
AJY49325.1             0.704  33  0.665  33  0.907  19  0.742   0.701 Y  0.570      SignalP-noTM
AJY49326.1             0.119  55  0.091  65  0.098  23  0.053   0.077 N  0.510      SignalP-TM
AJY49327.1             0.299  31  0.185  20  0.310  16  0.210   0.194 N  0.510      SignalP-TM
AJY49328.1             0.138  36  0.188  22  0.360  13  0.239   0.212 N  0.570      SignalP-noTM
AJY49329.1             0.100  18  0.106  47  0.127   1  0.106   0.106 N  0.570      SignalP-noTM
AJY49330.1             0.107  54  0.102  33  0.120  30  0.094   0.098 N  0.570      SignalP-noTM
AJY49331.1             0.118  25  0.122  25  0.222  24  0.115   0.119 N  0.570      SignalP-noTM
AJY49332.1             0.128  33  0.123  33  0.189   2  0.121   0.122 N  0.570      SignalP-noTM
AJY49333.1             0.130  46  0.117  46  0.183  36  0.098   0.108 N  0.570      SignalP-noTM
AJY49334.1             0.109  24  0.180  11  0.420   1  0.327   0.249 N  0.570      SignalP-noTM
AJY49335.1             0.454  19  0.327  19  0.296  16  0.232   0.282 N  0.570      SignalP-noTM
AJY49336.1             0.369  24  0.167  24  0.209   1  0.095   0.141 N  0.510      SignalP-TM
AJY49337.1             0.118  37  0.104  11  0.134   4  0.114   0.108 N  0.510      SignalP-TM
AJY49338.1             0.665  25  0.760  25  0.946  16  0.860   0.807 Y  0.570      SignalP-noTM
AJY49339.1             0.114  50  0.125  48  0.172  46  0.116   0.120 N  0.570      SignalP-noTM
AJY49340.1             0.103  26  0.098  49  0.110   7  0.093   0.095 N  0.570      SignalP-noTM
AJY49341.1             0.110  45  0.117  45  0.142  41  0.108   0.112 N  0.570      SignalP-noTM
AJY49342.1             0.106  26  0.107  11  0.175   2  0.115   0.111 N  0.570      SignalP-noTM
AJY49343.1             0.116  35  0.135  11  0.318   1  0.164   0.148 N  0.570      SignalP-noTM
AJY49344.1             0.546  55  0.271  35  0.863  33  0.266   0.269 N  0.570      SignalP-noTM
AJY49345.1             0.149  53  0.184  11  0.501   1  0.316   0.246 N  0.570      SignalP-noTM
AJY49346.1             0.780  25  0.775  25  0.845  23  0.723   0.750 Y  0.570      SignalP-noTM
AJY49347.1             0.102  68  0.107  25  0.170   1  0.109   0.108 N  0.570      SignalP-noTM
AJY49348.1             0.105  60  0.130  11  0.240  23  0.164   0.143 N  0.510      SignalP-TM
AJY49349.1             0.103  16  0.103  11  0.160   2  0.105   0.104 N  0.570      SignalP-noTM
AJY49350.1             0.234  25  0.172  25  0.175  30  0.113   0.144 N  0.570      SignalP-noTM
AJY49351.1             0.120  43  0.101  20  0.122  14  0.090   0.096 N  0.570      SignalP-noTM
AJY49352.1             0.145  51  0.122  51  0.130  21  0.107   0.115 N  0.570      SignalP-noTM
AJY49353.1             0.214  35  0.139  35  0.197   1  0.093   0.122 N  0.510      SignalP-TM
AJY49354.1             0.113  35  0.113  35  0.142  34  0.094   0.106 N  0.510      SignalP-TM
AJY49355.1             0.826  25  0.853  25  0.928  22  0.877   0.864 Y  0.570      SignalP-noTM
AJY49356.1             0.102  59  0.110  11  0.181   1  0.113   0.112 N  0.570      SignalP-noTM
AJY49357.1             0.117  48  0.206  11  0.596   1  0.406   0.300 N  0.570      SignalP-noTM
AJY49358.1             0.192  33  0.133  33  0.156  54  0.098   0.116 N  0.570      SignalP-noTM
AJY49359.1             0.138   7  0.137  15  0.234   6  0.175   0.151 N  0.510      SignalP-TM
AJY49360.1             0.552  30  0.635  30  0.948  13  0.827   0.725 Y  0.570      SignalP-noTM
AJY49361.1             0.202  32  0.174  12  0.411   1  0.304   0.235 N  0.570      SignalP-noTM
AJY49362.1             0.126  47  0.154  11  0.321   3  0.235   0.193 N  0.570      SignalP-noTM
AJY49363.1             0.106  44  0.137  11  0.230   6  0.193   0.163 N  0.570      SignalP-noTM
AJY49364.1             0.827  28  0.845  28  0.915  20  0.824   0.835 Y  0.570      SignalP-noTM
AJY49365.1             0.116  43  0.091  70  0.103  42  0.068   0.082 N  0.510      SignalP-TM
AJY49366.1             0.791  23  0.854  23  0.942  19  0.923   0.886 Y  0.570      SignalP-noTM
AJY49367.1             0.111  20  0.102  28  0.129   2  0.092   0.097 N  0.570      SignalP-noTM
AJY49368.1             0.118  22  0.115  46  0.148  42  0.104   0.110 N  0.570      SignalP-noTM
AJY49369.1             0.103  53  0.130  16  0.193   5  0.167   0.143 N  0.510      SignalP-TM
AJY49370.1             0.159  32  0.121  32  0.138   5  0.096   0.109 N  0.570      SignalP-noTM
AJY49371.1             0.143  43  0.117  43  0.139  36  0.081   0.100 N  0.570      SignalP-noTM
AJY49372.1             0.200  41  0.165  41  0.252  39  0.113   0.140 N  0.570      SignalP-noTM
AJY49373.1             0.103  69  0.101  33  0.122  30  0.078   0.092 N  0.510      SignalP-TM
AJY49374.1             0.475  23  0.676  23  0.989  17  0.962   0.811 Y  0.570      SignalP-noTM
AJY49375.1             0.147  22  0.183  15  0.337   3  0.274   0.217 N  0.510      SignalP-TM
AJY49376.1             0.181  56  0.151  56  0.259   2  0.136   0.144 N  0.570      SignalP-noTM
AJY49377.1             0.161  24  0.127  24  0.180  44  0.087   0.108 N  0.570      SignalP-noTM
AJY49378.1             0.329  21  0.340  21  0.504  19  0.368   0.353 N  0.570      SignalP-noTM
AJY49379.1             0.107  62  0.118  21  0.194  15  0.122   0.120 N  0.570      SignalP-noTM
AJY49380.1             0.112  26  0.119  12  0.187   2  0.137   0.127 N  0.570      SignalP-noTM
AJY49381.1             0.113  42  0.124  20  0.181   1  0.142   0.133 N  0.570      SignalP-noTM
AJY49382.1             0.141  24  0.137  24  0.207  11  0.141   0.139 N  0.570      SignalP-noTM
AJY49383.1             0.131  27  0.124  45  0.172  43  0.092   0.109 N  0.570      SignalP-noTM
AJY49384.1             0.112  36  0.106  24  0.127  20  0.102   0.104 N  0.570      SignalP-noTM
AJY49385.1             0.138  24  0.115  24  0.122  22  0.095   0.105 N  0.570      SignalP-noTM
AJY49386.1             0.134  23  0.109  23  0.115  28  0.074   0.092 N  0.570      SignalP-noTM
AJY49387.1             0.802  30  0.725  30  0.929  20  0.778   0.750 Y  0.570      SignalP-noTM
AJY49388.1             0.129  25  0.098  25  0.121  67  0.079   0.091 N  0.510      SignalP-TM
AJY49389.1             0.129  26  0.105  26  0.121  37  0.088   0.097 N  0.570      SignalP-noTM
AJY49390.1             0.104  23  0.109  33  0.130  38  0.095   0.102 N  0.570      SignalP-noTM
AJY49391.1             0.105  33  0.103  38  0.146   2  0.100   0.102 N  0.570      SignalP-noTM
AJY49392.1             0.179  45  0.168  11  0.370   1  0.283   0.211 N  0.510      SignalP-TM
AJY49393.1             0.124  54  0.103  16  0.143  11  0.105   0.104 N  0.570      SignalP-noTM
AJY49394.1             0.104  24  0.115  24  0.164   1  0.124   0.119 N  0.570      SignalP-noTM
AJY49395.1             0.130  43  0.118  43  0.138  35  0.084   0.102 N  0.570      SignalP-noTM
AJY49396.1             0.128  46  0.140  13  0.258  27  0.196   0.166 N  0.570      SignalP-noTM
AJY49397.1             0.146  41  0.269  41  0.675  37  0.428   0.344 N  0.570      SignalP-noTM
AJY49398.1             0.116  64  0.171  11  0.358   6  0.304   0.233 N  0.570      SignalP-noTM
AJY49399.1             0.138  68  0.115  68  0.154  44  0.105   0.110 N  0.570      SignalP-noTM
AJY49400.1             0.150  48  0.146  48  0.241   8  0.146   0.146 N  0.510      SignalP-TM
AJY49401.1             0.105  57  0.099  30  0.116   1  0.090   0.095 N  0.570      SignalP-noTM
AJY49402.1             0.113  28  0.126  11  0.198   1  0.159   0.142 N  0.570      SignalP-noTM
AJY49403.1             0.144  40  0.107  17  0.142  10  0.109   0.108 N  0.510      SignalP-TM
AJY49404.1             0.212  31  0.176  31  0.237   1  0.142   0.163 N  0.510      SignalP-TM
AJY49405.1             0.203  40  0.171  40  0.221   2  0.157   0.166 N  0.510      SignalP-TM
AJY49406.1             0.123  27  0.121  32  0.202  25  0.121   0.121 N  0.510      SignalP-TM
AJY49407.1             0.146  30  0.214  11  0.575   1  0.466   0.307 N  0.510      SignalP-TM
AJY49408.1             0.141  67  0.236  18  0.612   6  0.456   0.339 N  0.570      SignalP-noTM
AJY49409.1             0.110  26  0.108  26  0.133  22  0.092   0.100 N  0.570      SignalP-noTM
AJY49410.1             0.235  30  0.178  30  0.186  29  0.138   0.159 N  0.570      SignalP-noTM
AJY49411.1             0.134  22  0.167  11  0.395   1  0.268   0.215 N  0.570      SignalP-noTM
AJY49412.1             0.134  45  0.156  11  0.279   2  0.251   0.191 N  0.510      SignalP-TM
AJY49413.1             0.242  21  0.184  21  0.262   3  0.172   0.180 N  0.510      SignalP-TM
AJY49414.1             0.215  32  0.181  32  0.384   3  0.232   0.205 N  0.570      SignalP-noTM
AJY49415.1             0.112  30  0.108  30  0.147  26  0.094   0.101 N  0.570      SignalP-noTM
AJY49416.1             0.255  25  0.236  25  0.468  39  0.188   0.213 N  0.570      SignalP-noTM
AJY49417.1             0.140  44  0.138  44  0.199  32  0.103   0.125 N  0.510      SignalP-TM
AJY49418.1             0.178  24  0.252  24  0.621  19  0.298   0.274 N  0.570      SignalP-noTM
AJY49419.1             0.121  18  0.113  37  0.182   2  0.095   0.106 N  0.510      SignalP-TM
AJY49420.1             0.128  23  0.106  23  0.123  22  0.081   0.095 N  0.570      SignalP-noTM
AJY49421.1             0.214  22  0.435  22  0.922   5  0.889   0.648 Y  0.570      SignalP-noTM
AJY49422.1             0.107  25  0.125  11  0.199   1  0.156   0.140 N  0.570      SignalP-noTM
AJY49423.1             0.208  25  0.158  25  0.209   1  0.145   0.152 N  0.570      SignalP-noTM
AJY49424.1             0.123  18  0.132  11  0.225   1  0.176   0.153 N  0.570      SignalP-noTM
AJY49425.1             0.111  58  0.096  40  0.100  28  0.074   0.085 N  0.570      SignalP-noTM
AJY49426.1             0.112  18  0.113  18  0.151  29  0.113   0.113 N  0.570      SignalP-noTM
AJY49427.1             0.102  46  0.113  61  0.146  52  0.093   0.104 N  0.570      SignalP-noTM
AJY49428.1             0.121  28  0.119  28  0.198  27  0.111   0.115 N  0.570      SignalP-noTM
AJY49429.1             0.100  40  0.109  28  0.134  16  0.100   0.105 N  0.570      SignalP-noTM
AJY49430.1             0.161  25  0.126  25  0.128   1  0.095   0.112 N  0.570      SignalP-noTM
AJY49431.1             0.106  25  0.109  14  0.134   4  0.113   0.111 N  0.570      SignalP-noTM
AJY49432.1             0.177  27  0.237  27  0.520  22  0.350   0.279 N  0.510      SignalP-TM
AJY49433.1             0.114  56  0.111  38  0.142  32  0.103   0.107 N  0.570      SignalP-noTM
AJY49434.1             0.243  28  0.183  28  0.246  26  0.136   0.161 N  0.570      SignalP-noTM
AJY49435.1             0.103  28  0.133  11  0.211   2  0.185   0.158 N  0.570      SignalP-noTM
AJY49436.1             0.276  27  0.173  27  0.153   6  0.113   0.145 N  0.570      SignalP-noTM
AJY49437.1             0.162  36  0.121  11  0.194   1  0.146   0.133 N  0.570      SignalP-noTM
AJY49438.1             0.185  20  0.169  20  0.397   2  0.216   0.186 N  0.510      SignalP-TM
AJY49439.1             0.161  43  0.118  43  0.159   4  0.086   0.106 N  0.510      SignalP-TM
AJY49440.1             0.609  23  0.665  23  0.890  18  0.762   0.710 Y  0.570      SignalP-noTM
AJY49441.1             0.165   9  0.111  39  0.116  56  0.080   0.096 N  0.570      SignalP-noTM
AJY49442.1             0.106  26  0.098  36  0.108  35  0.082   0.090 N  0.570      SignalP-noTM
AJY49443.1             0.143  58  0.117  53  0.131  21  0.100   0.109 N  0.570      SignalP-noTM
AJY49444.1             0.186  59  0.131  11  0.273   3  0.180   0.154 N  0.570      SignalP-noTM
AJY49445.1             0.245  32  0.208  32  0.342  19  0.189   0.199 N  0.570      SignalP-noTM
AJY49446.1             0.100  64  0.096  69  0.116  13  0.086   0.092 N  0.570      SignalP-noTM
AJY49447.1             0.123  21  0.123  11  0.220   3  0.157   0.139 N  0.570      SignalP-noTM
AJY49448.1             0.110  27  0.103  47  0.142  37  0.087   0.095 N  0.570      SignalP-noTM
AJY49449.1             0.137  40  0.183  32  0.472  29  0.256   0.210 N  0.510      SignalP-TM
AJY49450.1             0.135  35  0.184  35  0.442   2  0.258   0.211 N  0.510      SignalP-TM
AJY49451.1             0.126  49  0.152  28  0.344  24  0.178   0.164 N  0.570      SignalP-noTM
AJY49452.1             0.105  50  0.118  22  0.172  10  0.122   0.120 N  0.570      SignalP-noTM
AJY49453.1             0.164  21  0.379  21  0.924  16  0.890   0.619 Y  0.570      SignalP-noTM
AJY49454.1             0.118  18  0.125  11  0.286   1  0.135   0.130 N  0.570      SignalP-noTM
AJY49455.1             0.112  13  0.130  13  0.246   1  0.151   0.140 N  0.570      SignalP-noTM
AJY49456.1             0.118  30  0.108  30  0.116   1  0.096   0.102 N  0.570      SignalP-noTM
AJY49457.1             0.161  36  0.138  36  0.188  32  0.080   0.111 N  0.570      SignalP-noTM
AJY49458.1             0.127  39  0.170  22  0.286  14  0.212   0.190 N  0.570      SignalP-noTM
AJY49459.1             0.121  31  0.109  11  0.149   1  0.117   0.113 N  0.570      SignalP-noTM
AJY49460.1             0.144  37  0.117  37  0.105  36  0.085   0.102 N  0.570      SignalP-noTM
AJY49461.1             0.186  20  0.149  20  0.185  17  0.115   0.133 N  0.570      SignalP-noTM
AJY49462.1             0.102  60  0.109  17  0.138   5  0.117   0.113 N  0.570      SignalP-noTM
AJY49463.1             0.104  58  0.109  37  0.131  30  0.086   0.098 N  0.570      SignalP-noTM
AJY49464.1             0.377  22  0.338  22  0.497   6  0.349   0.342 N  0.510      SignalP-TM
AJY49465.1             0.124  11  0.113  56  0.144  52  0.094   0.104 N  0.570      SignalP-noTM
AJY49466.1             0.114  41  0.115  11  0.215   2  0.129   0.122 N  0.570      SignalP-noTM
AJY49467.1             0.249  27  0.432  27  0.950  14  0.843   0.625 Y  0.570      SignalP-noTM
AJY49468.1             0.136  32  0.117  32  0.179   1  0.092   0.108 N  0.510      SignalP-TM
AJY49469.1             0.159  33  0.178  11  0.431   3  0.328   0.234 N  0.510      SignalP-TM
AJY49470.1             0.303  28  0.223  28  0.370  26  0.161   0.200 N  0.510      SignalP-TM
AJY49471.1             0.169  29  0.237  29  0.438  28  0.314   0.266 N  0.510      SignalP-TM
AJY49472.1             0.112  40  0.109  40  0.147   1  0.100   0.105 N  0.570      SignalP-noTM
AJY49473.1             0.100  17  0.111  11  0.169   2  0.124   0.117 N  0.570      SignalP-noTM
AJY49474.1             0.112  31  0.103  11  0.142   6  0.112   0.107 N  0.570      SignalP-noTM
AJY49475.1             0.176  29  0.142  29  0.208  28  0.113   0.128 N  0.570      SignalP-noTM
AJY49476.1             0.116  21  0.107  50  0.127  43  0.080   0.094 N  0.570      SignalP-noTM
AJY49477.1             0.137  27  0.269  11  0.826   4  0.722   0.482 N  0.570      SignalP-noTM
AJY49478.1             0.240  24  0.149  24  0.135  39  0.090   0.127 N  0.510      SignalP-TM
AJY49479.1             0.112  59  0.137  11  0.260   2  0.183   0.158 N  0.570      SignalP-noTM
AJY49480.1             0.137  42  0.113  42  0.171   1  0.106   0.110 N  0.570      SignalP-noTM
AJY49481.1             0.176  29  0.142  29  0.208  28  0.113   0.128 N  0.570      SignalP-noTM
AJY49482.1             0.112  42  0.102  42  0.106  61  0.091   0.096 N  0.570      SignalP-noTM
AJY49483.1             0.137  30  0.105  30  0.119  55  0.068   0.087 N  0.570      SignalP-noTM
AJY49484.1             0.160  26  0.113  45  0.156  41  0.077   0.099 N  0.510      SignalP-TM
AJY49485.1             0.121  21  0.110  11  0.135   1  0.114   0.112 N  0.570      SignalP-noTM
AJY49486.1             0.160  32  0.135  32  0.146  30  0.099   0.118 N  0.570      SignalP-noTM
AJY49487.1             0.105  13  0.132  11  0.260   1  0.171   0.150 N  0.570      SignalP-noTM
AJY49488.1             0.132   8  0.185  12  0.537   4  0.357   0.266 N  0.570      SignalP-noTM
AJY49489.1             0.135  30  0.191  18  0.406  17  0.244   0.216 N  0.570      SignalP-noTM
AJY49490.1             0.113  41  0.112  11  0.156  28  0.132   0.120 N  0.510      SignalP-TM
AJY49491.1             0.119  26  0.113  26  0.167  25  0.109   0.112 N  0.510      SignalP-TM
AJY49492.1             0.132  29  0.122  29  0.238   1  0.117   0.120 N  0.510      SignalP-TM
AJY49493.1             0.162  48  0.102  25  0.127  19  0.095   0.100 N  0.510      SignalP-TM
AJY49494.1             0.133  61  0.144  16  0.287   8  0.204   0.166 N  0.510      SignalP-TM
AJY49495.1             0.352  21  0.536  21  0.900   6  0.841   0.679 Y  0.570      SignalP-noTM
AJY49496.1             0.380  26  0.301  26  0.663   1  0.350   0.324 N  0.570      SignalP-noTM
AJY49497.1             0.158  44  0.195  12  0.503   1  0.372   0.261 N  0.510      SignalP-TM
AJY49498.1             0.179  28  0.126  28  0.176   1  0.098   0.115 N  0.510      SignalP-TM
AJY49499.1             0.148  48  0.111  48  0.104  63  0.066   0.095 N  0.510      SignalP-TM
AJY49500.1             0.840  28  0.811  28  0.940  12  0.858   0.833 Y  0.570      SignalP-noTM
AJY49501.1             0.118  60  0.117  29  0.169   3  0.124   0.120 N  0.570      SignalP-noTM
AJY49502.1             0.163  42  0.143  42  0.202   3  0.133   0.139 N  0.570      SignalP-noTM
AJY49503.1             0.109  29  0.103  45  0.114  45  0.079   0.092 N  0.570      SignalP-noTM
AJY49504.1             0.183  39  0.129  39  0.174   8  0.108   0.119 N  0.570      SignalP-noTM
AJY49505.1             0.136  22  0.296  16  0.837   1  0.686   0.479 N  0.570      SignalP-noTM
AJY49506.1             0.128  22  0.200  20  0.445   6  0.362   0.260 N  0.510      SignalP-TM
AJY49507.1             0.792  26  0.699  26  0.859  18  0.685   0.692 Y  0.570      SignalP-noTM
AJY49508.1             0.109  26  0.155  11  0.346   2  0.240   0.187 N  0.510      SignalP-TM
AJY49509.1             0.282  20  0.345  20  0.493  13  0.410   0.369 N  0.510      SignalP-TM
AJY49510.1             0.113  54  0.116  54  0.191  43  0.097   0.107 N  0.570      SignalP-noTM
AJY49511.1             0.214  20  0.446  20  0.974  11  0.937   0.677 Y  0.570      SignalP-noTM
AJY49512.1             0.294  25  0.535  25  0.988  17  0.963   0.736 Y  0.570      SignalP-noTM
AJY49513.1             0.148  23  0.179  23  0.285   7  0.218   0.194 N  0.510      SignalP-TM
AJY49514.1             0.108  55  0.098  53  0.121  42  0.060   0.084 N  0.510      SignalP-TM
AJY49515.1             0.115  34  0.117  34  0.139  32  0.110   0.114 N  0.570      SignalP-noTM
AJY49516.1             0.156  38  0.121  38  0.147  17  0.094   0.111 N  0.510      SignalP-TM
AJY49517.1             0.107  22  0.150  22  0.269   8  0.214   0.174 N  0.510      SignalP-TM
AJY49518.1             0.101  45  0.111  31  0.131  20  0.090   0.101 N  0.570      SignalP-noTM
AJY49519.1             0.106  52  0.110  11  0.143   1  0.119   0.114 N  0.570      SignalP-noTM
AJY49520.1             0.121  25  0.132  19  0.241  15  0.140   0.136 N  0.570      SignalP-noTM
AJY49521.1             0.166  47  0.126  47  0.172   8  0.111   0.119 N  0.570      SignalP-noTM
AJY49522.1             0.206  22  0.209  22  0.312   1  0.235   0.219 N  0.510      SignalP-TM
AJY49523.1             0.422  33  0.455  33  0.680  22  0.479   0.464 N  0.510      SignalP-TM
AJY49524.1             0.110  34  0.111  34  0.142  25  0.099   0.107 N  0.510      SignalP-TM
AJY49525.1             0.130  36  0.125  36  0.196  33  0.113   0.119 N  0.570      SignalP-noTM
AJY49526.1             0.160  27  0.172  11  0.471   6  0.331   0.231 N  0.510      SignalP-TM
AJY49527.1             0.167  24  0.150  24  0.178  21  0.129   0.142 N  0.510      SignalP-TM
AJY49528.1             0.638  35  0.370  35  0.299  31  0.179   0.300 N  0.510      SignalP-TM
AJY49529.1             0.142  44  0.113  44  0.150  41  0.097   0.107 N  0.510      SignalP-TM
AJY49530.1             0.134  10  0.106  11  0.140   2  0.117   0.110 N  0.510      SignalP-TM
AJY49531.1             0.116  28  0.134  13  0.221   4  0.188   0.154 N  0.510      SignalP-TM
AJY49532.1             0.127  30  0.086  30  0.092  59  0.045   0.071 N  0.510      SignalP-TM
AJY49533.1             0.101  51  0.100  34  0.116  39  0.074   0.088 N  0.570      SignalP-noTM
AJY49534.1             0.300  31  0.193  31  0.271   3  0.141   0.173 N  0.510      SignalP-TM
AJY49535.1             0.212  23  0.160  23  0.218   3  0.129   0.146 N  0.570      SignalP-noTM
AJY49536.1             0.108  65  0.108  42  0.133  38  0.103   0.105 N  0.570      SignalP-noTM
AJY49537.1             0.196  37  0.136  37  0.117  41  0.084   0.112 N  0.570      SignalP-noTM
AJY49538.1             0.111  53  0.147  11  0.279   2  0.220   0.182 N  0.570      SignalP-noTM
AJY49539.1             0.126  42  0.142  21  0.232  15  0.155   0.148 N  0.570      SignalP-noTM
AJY49540.1             0.485  49  0.184  49  0.115  46  0.069   0.141 N  0.510      SignalP-TM
AJY49541.1             0.130  29  0.111  29  0.155  27  0.081   0.100 N  0.510      SignalP-TM
AJY49542.1             0.105  27  0.103  11  0.166   3  0.108   0.105 N  0.510      SignalP-TM
AJY49543.1             0.122  38  0.118  12  0.188   3  0.144   0.130 N  0.570      SignalP-noTM
AJY49544.1             0.108  17  0.151  11  0.317   1  0.218   0.183 N  0.570      SignalP-noTM
AJY49545.1             0.136  21  0.176  21  0.373   1  0.245   0.209 N  0.570      SignalP-noTM
AJY49546.1             0.105  50  0.110  56  0.162  49  0.097   0.104 N  0.570      SignalP-noTM
AJY49547.1             0.111  45  0.124  11  0.271   3  0.153   0.138 N  0.570      SignalP-noTM
AJY49548.1             0.124  24  0.111  49  0.150  41  0.097   0.105 N  0.570      SignalP-noTM
AJY49549.1             0.143  17  0.166  55  0.336  50  0.178   0.172 N  0.570      SignalP-noTM
AJY49550.1             0.116  48  0.170  14  0.364   5  0.295   0.216 N  0.510      SignalP-TM
AJY49551.1             0.122  24  0.119  24  0.170   1  0.116   0.118 N  0.570      SignalP-noTM
AJY49552.1             0.123  41  0.137  15  0.244   6  0.186   0.160 N  0.570      SignalP-noTM
AJY49553.1             0.127  23  0.181  11  0.388   2  0.332   0.252 N  0.570      SignalP-noTM
AJY49554.1             0.149  33  0.125  33  0.152  49  0.089   0.108 N  0.570      SignalP-noTM
AJY49555.1             0.108  49  0.113  49  0.248  45  0.103   0.108 N  0.570      SignalP-noTM
AJY49556.1             0.129  56  0.124  11  0.227   2  0.150   0.136 N  0.570      SignalP-noTM
AJY49557.1             0.121  35  0.251  16  0.670   8  0.556   0.364 N  0.510      SignalP-TM
AJY49558.1             0.115  27  0.125  11  0.244   2  0.156   0.140 N  0.570      SignalP-noTM
AJY49559.1             0.119  47  0.126  47  0.213  32  0.112   0.120 N  0.570      SignalP-noTM
AJY49560.1             0.106  37  0.107  46  0.130  35  0.091   0.099 N  0.570      SignalP-noTM
AJY49561.1             0.130   8  0.110  44  0.138  40  0.094   0.102 N  0.570      SignalP-noTM
AJY49562.1             0.106  23  0.137  11  0.270   4  0.196   0.165 N  0.570      SignalP-noTM
AJY49563.1             0.216  26  0.164  26  0.235   8  0.145   0.155 N  0.570      SignalP-noTM
AJY49564.1             0.576  31  0.627  31  0.946  16  0.794   0.706 Y  0.570      SignalP-noTM
AJY49565.1             0.221  34  0.210  34  0.291  35  0.148   0.181 N  0.570      SignalP-noTM
AJY49566.1             0.129  43  0.091  70  0.107  66  0.054   0.077 N  0.510      SignalP-TM
AJY49567.1             0.183  26  0.135  26  0.141  40  0.101   0.119 N  0.570      SignalP-noTM
AJY49568.1             0.160  18  0.166  18  0.237   7  0.168   0.167 N  0.570      SignalP-noTM
AJY49569.1             0.287  28  0.453  19  0.859   7  0.796   0.614 Y  0.570      SignalP-noTM
AJY49570.1             0.103  35  0.101  35  0.114  10  0.096   0.098 N  0.570      SignalP-noTM
AJY49571.1             0.172  46  0.143  46  0.198  45  0.092   0.119 N  0.570      SignalP-noTM
AJY49572.1             0.123  54  0.137  11  0.226   3  0.193   0.164 N  0.570      SignalP-noTM
AJY49573.1             0.145  21  0.104  21  0.134  19  0.083   0.094 N  0.570      SignalP-noTM
AJY49574.1             0.192  47  0.171  47  0.250  44  0.113   0.144 N  0.570      SignalP-noTM
AJY49575.1             0.101  43  0.112  39  0.143  29  0.102   0.107 N  0.570      SignalP-noTM
AJY49576.1             0.100  41  0.106  46  0.122  38  0.088   0.098 N  0.570      SignalP-noTM
AJY49577.1             0.099  32  0.109  15  0.148   9  0.118   0.114 N  0.570      SignalP-noTM
AJY49578.1             0.120  18  0.133  18  0.242  10  0.147   0.139 N  0.570      SignalP-noTM
AJY49579.1             0.255  18  0.297  18  0.638   2  0.416   0.353 N  0.570      SignalP-noTM
AJY49580.1             0.106  30  0.101  30  0.124   2  0.088   0.094 N  0.570      SignalP-noTM
AJY49581.1             0.114  31  0.141  12  0.251   4  0.204   0.170 N  0.570      SignalP-noTM
AJY49582.1             0.133  67  0.108  67  0.111   2  0.080   0.095 N  0.570      SignalP-noTM
AJY49583.1             0.111  26  0.138  11  0.312   1  0.171   0.154 N  0.570      SignalP-noTM
AJY49584.1             0.114  21  0.103  47  0.135   1  0.080   0.092 N  0.570      SignalP-noTM
AJY49585.1             0.129  67  0.122  34  0.218  30  0.114   0.118 N  0.570      SignalP-noTM
AJY49586.1             0.166  30  0.152  30  0.285   1  0.131   0.144 N  0.510      SignalP-TM
AJY49587.1             0.119  17  0.152  11  0.424   1  0.209   0.173 N  0.510      SignalP-TM
AJY49588.1             0.293  28  0.252  28  0.430  24  0.223   0.241 N  0.510      SignalP-TM
AJY49589.1             0.153  28  0.140  43  0.164  39  0.097   0.124 N  0.510      SignalP-TM
AJY49590.1             0.101  58  0.101  68  0.105  60  0.086   0.094 N  0.570      SignalP-noTM
AJY49591.1             0.161  53  0.160  11  0.372   2  0.247   0.201 N  0.570      SignalP-noTM
AJY49592.1             0.173  28  0.123  28  0.166  37  0.097   0.111 N  0.570      SignalP-noTM
AJY49593.1             0.113  33  0.176  33  0.446  28  0.261   0.216 N  0.570      SignalP-noTM
AJY49594.1             0.177  18  0.257  18  0.695   2  0.451   0.348 N  0.570      SignalP-noTM
AJY49595.1             0.220  26  0.172  26  0.268   1  0.182   0.176 N  0.510      SignalP-TM
AJY49596.1             0.338  22  0.282  22  0.456  20  0.204   0.253 N  0.510      SignalP-TM
AJY49597.1             0.135  19  0.116  63  0.156  51  0.097   0.107 N  0.570      SignalP-noTM
AJY49598.1             0.154  38  0.134  38  0.157  42  0.104   0.123 N  0.510      SignalP-TM
AJY49599.1             0.103  31  0.112  69  0.160  64  0.106   0.110 N  0.510      SignalP-TM
AJY49600.1             0.115  27  0.130  40  0.236  33  0.093   0.116 N  0.510      SignalP-TM
AJY49601.1             0.216  28  0.160  28  0.245   1  0.119   0.145 N  0.510      SignalP-TM
AJY49602.1             0.469  28  0.248  28  0.340  26  0.121   0.201 N  0.510      SignalP-TM
AJY49603.1             0.117  38  0.110  65  0.129  62  0.089   0.102 N  0.510      SignalP-TM
AJY49604.1             0.157  19  0.106  19  0.127  53  0.078   0.093 N  0.570      SignalP-noTM
AJY49605.1             0.119  24  0.134  19  0.237   9  0.157   0.145 N  0.570      SignalP-noTM
AJY49606.1             0.142  34  0.121  42  0.143  39  0.107   0.114 N  0.570      SignalP-noTM
AJY49607.1             0.107  27  0.100  27  0.119  23  0.072   0.087 N  0.570      SignalP-noTM
AJY49608.1             0.163  30  0.112  30  0.135  41  0.072   0.093 N  0.570      SignalP-noTM
AJY49609.1             0.128  23  0.117  38  0.144  32  0.107   0.112 N  0.570      SignalP-noTM
AJY49610.1             0.105  66  0.099  68  0.104  65  0.084   0.092 N  0.570      SignalP-noTM
AJY49611.1             0.104   3  0.106  19  0.138   7  0.103   0.104 N  0.570      SignalP-noTM
AJY49612.1             0.108  57  0.103  57  0.120   1  0.096   0.100 N  0.570      SignalP-noTM
AJY49613.1             0.147  50  0.126  50  0.181  49  0.099   0.114 N  0.570      SignalP-noTM
AJY49614.1             0.397  25  0.542  22  0.958  19  0.893   0.707 Y  0.570      SignalP-noTM
AJY49615.1             0.218  66  0.139  11  0.230   2  0.200   0.162 N  0.510      SignalP-TM
AJY49616.1             0.212  26  0.174  24  0.186  14  0.129   0.157 N  0.510      SignalP-TM
AJY49617.1             0.173  35  0.141  35  0.161  32  0.111   0.127 N  0.570      SignalP-noTM
AJY49618.1             0.158  18  0.155  27  0.240  21  0.134   0.145 N  0.570      SignalP-noTM
AJY49619.1             0.114  39  0.101  39  0.121   2  0.093   0.097 N  0.570      SignalP-noTM
AJY49620.1             0.105  64  0.123  11  0.201   5  0.153   0.137 N  0.570      SignalP-noTM
AJY49621.1             0.113  41  0.103  64  0.112  55  0.090   0.097 N  0.570      SignalP-noTM
AJY49622.1             0.197  56  0.126  56  0.269   1  0.074   0.107 N  0.510      SignalP-TM
AJY49623.1             0.111  42  0.138  32  0.214  23  0.156   0.146 N  0.570      SignalP-noTM
AJY49624.1             0.102  26  0.123  11  0.195   4  0.152   0.137 N  0.570      SignalP-noTM
AJY49625.1             0.114  30  0.124  11  0.170  36  0.155   0.139 N  0.570      SignalP-noTM
AJY49626.1             0.143  39  0.121  11  0.212   2  0.140   0.130 N  0.570      SignalP-noTM
AJY49627.1             0.107  36  0.104  36  0.116  35  0.090   0.098 N  0.570      SignalP-noTM
AJY49628.1             0.225  21  0.152  21  0.194   3  0.120   0.140 N  0.510      SignalP-TM
AJY49629.1             0.109   7  0.099  41  0.107  32  0.083   0.092 N  0.570      SignalP-noTM
AJY49630.1             0.116  31  0.114  31  0.131  34  0.091   0.103 N  0.570      SignalP-noTM
AJY49631.1             0.102  63  0.105  42  0.119  40  0.088   0.097 N  0.570      SignalP-noTM
AJY49632.1             0.126  24  0.112  24  0.124  39  0.088   0.101 N  0.570      SignalP-noTM
AJY49633.1             0.144  27  0.115  27  0.150   2  0.095   0.105 N  0.570      SignalP-noTM
AJY49634.1             0.110  41  0.209  11  0.520   2  0.454   0.300 N  0.510      SignalP-TM
AJY49635.1             0.109  57  0.102  70  0.141  68  0.081   0.094 N  0.510      SignalP-TM
AJY49636.1             0.259  10  0.104  70  0.146   1  0.089   0.099 N  0.510      SignalP-TM
AJY49637.1             0.162  27  0.180  12  0.441   2  0.322   0.247 N  0.570      SignalP-noTM
AJY49638.1             0.140  24  0.131  24  0.195  22  0.121   0.127 N  0.570      SignalP-noTM
AJY49639.1             0.112  21  0.099  40  0.125   1  0.082   0.091 N  0.570      SignalP-noTM
AJY49640.1             0.736  46  0.591  46  0.920  30  0.572   0.582 Y  0.570      SignalP-noTM
AJY49641.1             0.162  50  0.138  50  0.192  39  0.109   0.127 N  0.510      SignalP-TM
AJY49642.1             0.125  35  0.093  56  0.120  67  0.063   0.082 N  0.510      SignalP-TM
AJY49643.1             0.130  28  0.108  28  0.139   1  0.092   0.101 N  0.570      SignalP-noTM
AJY49644.1             0.161  63  0.137  12  0.209   1  0.188   0.161 N  0.570      SignalP-noTM
AJY49645.1             0.154  34  0.121  34  0.258  10  0.101   0.112 N  0.570      SignalP-noTM
AJY49646.1             0.121  49  0.149  11  0.360   3  0.229   0.187 N  0.570      SignalP-noTM
AJY49647.1             0.609  27  0.767  27  0.989  17  0.953   0.855 Y  0.570      SignalP-noTM
AJY49648.1             0.192  33  0.139  33  0.206   1  0.111   0.129 N  0.510      SignalP-TM
AJY49649.1             0.206  35  0.173  35  0.236  40  0.108   0.143 N  0.570      SignalP-noTM
AJY49650.1             0.398  37  0.415  33  0.659  25  0.486   0.441 N  0.510      SignalP-TM
AJY49651.1             0.177  27  0.198  20  0.452   7  0.277   0.235 N  0.570      SignalP-noTM
AJY49652.1             0.207  57  0.100  70  0.123   1  0.054   0.083 N  0.510      SignalP-TM
AJY49653.1             0.797  29  0.804  29  0.935  17  0.864   0.832 Y  0.570      SignalP-noTM
AJY49654.1             0.159  28  0.106  11  0.148   1  0.114   0.109 N  0.510      SignalP-TM
AJY49655.1             0.201  23  0.160  23  0.197  13  0.129   0.148 N  0.510      SignalP-TM
AJY49656.1             0.863  28  0.843  28  0.976  12  0.891   0.866 Y  0.570      SignalP-noTM
AJY49657.1             0.131  53  0.108  53  0.138  69  0.080   0.098 N  0.510      SignalP-TM
AJY49658.1             0.149  21  0.168  21  0.432  32  0.163   0.166 N  0.570      SignalP-noTM
AJY49659.1             0.209  38  0.207  20  0.448  15  0.324   0.262 N  0.570      SignalP-noTM
AJY49660.1             0.131  35  0.113  35  0.132   6  0.107   0.111 N  0.510      SignalP-TM
AJY49661.1             0.161  43  0.221  43  0.571  38  0.172   0.202 N  0.510      SignalP-TM
AJY49662.1             0.192  33  0.296  27  0.634  20  0.534   0.384 N  0.510      SignalP-TM
AJY49663.1             0.130  24  0.133  51  0.228  44  0.121   0.127 N  0.570      SignalP-noTM
AJY49664.1             0.103  51  0.111  28  0.145  19  0.098   0.105 N  0.570      SignalP-noTM
AJY49665.1             0.209  34  0.155  34  0.170  31  0.086   0.123 N  0.570      SignalP-noTM
AJY49666.1             0.117  56  0.103  34  0.122  29  0.095   0.099 N  0.570      SignalP-noTM
AJY49667.1             0.226  49  0.170  49  0.260  48  0.106   0.140 N  0.570      SignalP-noTM
AJY49668.1             0.129  23  0.151  11  0.326   4  0.238   0.183 N  0.510      SignalP-TM
AJY49669.1             0.283  43  0.198  43  0.206  36  0.110   0.166 N  0.510      SignalP-TM
AJY49670.1             0.550  34  0.659  34  0.976  16  0.833   0.741 Y  0.570      SignalP-noTM
AJY49671.1             0.159  38  0.350  38  0.885  17  0.678   0.504 N  0.570      SignalP-noTM
AJY49672.1             0.117  22  0.102  38  0.120   4  0.085   0.094 N  0.570      SignalP-noTM
AJY49673.1             0.133  32  0.135  32  0.229  17  0.160   0.144 N  0.510      SignalP-TM
AJY49674.1             0.158  33  0.143  33  0.285  32  0.141   0.142 N  0.510      SignalP-TM
AJY49675.1             0.248  38  0.141  16  0.252  10  0.190   0.159 N  0.510      SignalP-TM
AJY49676.1             0.147  25  0.124  25  0.172   2  0.103   0.114 N  0.570      SignalP-noTM
AJY49677.1             0.182  48  0.127  48  0.139  11  0.090   0.110 N  0.570      SignalP-noTM
AJY49678.1             0.189  57  0.128  30  0.198  15  0.143   0.135 N  0.570      SignalP-noTM
AJY49679.1             0.182  62  0.150  62  0.295  50  0.100   0.126 N  0.570      SignalP-noTM
AJY49680.1             0.148  42  0.191  22  0.501   3  0.324   0.240 N  0.510      SignalP-TM
AJY49681.1             0.120  20  0.135  12  0.260   2  0.155   0.143 N  0.510      SignalP-TM
AJY49682.1             0.150  16  0.174  16  0.322   1  0.218   0.190 N  0.510      SignalP-TM
AJY49683.1             0.122  27  0.126  11  0.271   1  0.142   0.133 N  0.570      SignalP-noTM
AJY49684.1             0.112  11  0.096  65  0.098  54  0.074   0.085 N  0.570      SignalP-noTM
AJY49685.1             0.110  17  0.107  11  0.155   1  0.109   0.108 N  0.570      SignalP-noTM
AJY49686.1             0.136  55  0.123  55  0.143  54  0.088   0.107 N  0.570      SignalP-noTM
AJY49687.1             0.100  42  0.109  70  0.130  58  0.098   0.104 N  0.570      SignalP-noTM
AJY49688.1             0.179  44  0.131  44  0.198  42  0.080   0.107 N  0.570      SignalP-noTM
AJY49689.1             0.132  52  0.116  52  0.145   1  0.096   0.106 N  0.570      SignalP-noTM
AJY49690.1             0.124  43  0.164  17  0.324  15  0.268   0.213 N  0.570      SignalP-noTM
AJY49691.1             0.120  22  0.114  30  0.139  25  0.097   0.106 N  0.570      SignalP-noTM
AJY49692.1             0.141  67  0.255  18  0.613   6  0.475   0.358 N  0.570      SignalP-noTM
AJY49693.1             0.188  50  0.109  23  0.154   1  0.104   0.107 N  0.510      SignalP-TM
AJY49694.1             0.606  32  0.722  32  0.939  21  0.814   0.765 Y  0.570      SignalP-noTM
AJY49695.1             0.124  34  0.107  34  0.110  33  0.084   0.096 N  0.570      SignalP-noTM
AJY49696.1             0.157  41  0.139  41  0.214  40  0.128   0.134 N  0.570      SignalP-noTM
AJY49697.1             0.129  42  0.109  42  0.204   1  0.087   0.099 N  0.570      SignalP-noTM
AJY49698.1             0.125  30  0.113  30  0.133   2  0.106   0.110 N  0.570      SignalP-noTM
AJY49699.1             0.125  62  0.110  11  0.164   4  0.119   0.114 N  0.570      SignalP-noTM
AJY49700.1             0.107  29  0.100  67  0.122   8  0.086   0.093 N  0.570      SignalP-noTM
AJY49701.1             0.141   7  0.108  34  0.135   9  0.105   0.107 N  0.570      SignalP-noTM
AJY49702.1             0.107  53  0.103  21  0.116  34  0.102   0.103 N  0.570      SignalP-noTM
AJY49703.1             0.113  21  0.098  48  0.110   1  0.090   0.094 N  0.570      SignalP-noTM
AJY49704.1             0.154  28  0.169  28  0.240  22  0.182   0.174 N  0.510      SignalP-TM
AJY49705.1             0.235  35  0.252  24  0.464  23  0.361   0.293 N  0.510      SignalP-TM
AJY49706.1             0.109  33  0.101  61  0.112  50  0.087   0.094 N  0.570      SignalP-noTM
AJY49707.1             0.171  48  0.141  48  0.188   2  0.120   0.131 N  0.570      SignalP-noTM
AJY49708.1             0.454  27  0.648  27  0.955  23  0.900   0.766 Y  0.570      SignalP-noTM
AJY49709.1             0.119  42  0.153  21  0.276  19  0.228   0.189 N  0.570      SignalP-noTM
AJY49710.1             0.177  34  0.182  34  0.269  31  0.174   0.178 N  0.570      SignalP-noTM
AJY49711.1             0.117  23  0.118  47  0.166  45  0.087   0.104 N  0.570      SignalP-noTM
AJY49712.1             0.148  19  0.130  19  0.160   9  0.112   0.122 N  0.570      SignalP-noTM
AJY49713.1             0.661  39  0.652  39  0.841  35  0.599   0.627 Y  0.570      SignalP-noTM
AJY49714.1             0.228  20  0.143  20  0.221   1  0.112   0.129 N  0.570      SignalP-noTM
AJY49715.1             0.635  21  0.666  21  0.807  18  0.666   0.666 Y  0.570      SignalP-noTM
AJY49716.1             0.165  50  0.130  50  0.127  29  0.084   0.109 N  0.570      SignalP-noTM
AJY49717.1             0.163  21  0.153  11  0.302   2  0.232   0.182 N  0.510      SignalP-TM
AJY49718.1             0.121  68  0.118  57  0.161  47  0.114   0.116 N  0.570      SignalP-noTM
AJY49719.1             0.117  41  0.146  16  0.296   7  0.206   0.174 N  0.570      SignalP-noTM
AJY49720.1             0.118  40  0.103  40  0.119   8  0.087   0.096 N  0.570      SignalP-noTM
AJY49721.1             0.162  34  0.140  34  0.157  30  0.117   0.131 N  0.510      SignalP-TM
AJY49722.1             0.154  31  0.124  31  0.158  35  0.075   0.101 N  0.570      SignalP-noTM
AJY49723.1             0.134  30  0.102  30  0.104  69  0.076   0.090 N  0.570      SignalP-noTM
AJY49724.1             0.151  32  0.115  32  0.165   6  0.099   0.109 N  0.510      SignalP-TM
AJY49725.1             0.239  22  0.209  22  0.279  13  0.185   0.200 N  0.510      SignalP-TM
AJY49726.1             0.193  25  0.148  11  0.330   1  0.210   0.171 N  0.510      SignalP-TM
AJY49727.1             0.259  44  0.191  44  0.219  36  0.095   0.146 N  0.570      SignalP-noTM
AJY49728.1             0.100  18  0.116  11  0.171   2  0.137   0.126 N  0.570      SignalP-noTM
AJY49729.1             0.133  32  0.115  32  0.117  31  0.081   0.099 N  0.570      SignalP-noTM
AJY49730.1             0.108  34  0.176  14  0.411  10  0.313   0.241 N  0.570      SignalP-noTM
AJY49731.1             0.393  46  0.282  46  0.446  45  0.128   0.210 N  0.570      SignalP-noTM
AJY49732.1             0.119  36  0.110  36  0.122  28  0.086   0.099 N  0.570      SignalP-noTM
AJY49733.1             0.169  31  0.135  31  0.225   2  0.106   0.121 N  0.570      SignalP-noTM
AJY49734.1             0.112  16  0.107  34  0.135  31  0.096   0.102 N  0.570      SignalP-noTM
AJY49735.1             0.208  19  0.271  19  0.585  18  0.366   0.316 N  0.570      SignalP-noTM
AJY49736.1             0.108  56  0.142  11  0.305   1  0.196   0.162 N  0.510      SignalP-TM
AJY49737.1             0.128  37  0.110  37  0.156   2  0.095   0.103 N  0.570      SignalP-noTM
AJY49738.1             0.135  36  0.099  36  0.108  70  0.074   0.087 N  0.570      SignalP-noTM
AJY49739.1             0.126  26  0.103  54  0.157   1  0.090   0.097 N  0.570      SignalP-noTM
AJY49740.1             0.156  35  0.128  35  0.187  28  0.110   0.119 N  0.570      SignalP-noTM
AJY49741.1             0.106  45  0.119  21  0.169  20  0.128   0.123 N  0.570      SignalP-noTM
AJY49742.1             0.235  21  0.276  21  0.560   4  0.388   0.329 N  0.570      SignalP-noTM
AJY49743.1             0.172  26  0.379  26  0.969  11  0.893   0.621 Y  0.570      SignalP-noTM
AJY49744.1             0.102  65  0.101  68  0.116  29  0.086   0.094 N  0.570      SignalP-noTM
AJY49745.1             0.187  58  0.153  45  0.288  41  0.135   0.144 N  0.570      SignalP-noTM
AJY49746.1             0.121  24  0.216  11  0.587   7  0.497   0.348 N  0.570      SignalP-noTM
AJY49747.1             0.201  28  0.147  28  0.186   2  0.110   0.130 N  0.570      SignalP-noTM
AJY49748.1             0.178  54  0.156  54  0.240  53  0.113   0.136 N  0.570      SignalP-noTM
AJY49749.1             0.117   9  0.108  32  0.128  31  0.092   0.100 N  0.570      SignalP-noTM
AJY49750.1             0.107  38  0.124  20  0.188  17  0.151   0.137 N  0.570      SignalP-noTM
AJY49751.1             0.184  23  0.179  23  0.325   3  0.211   0.194 N  0.570      SignalP-noTM
AJY49752.1             0.711  30  0.746  30  0.954  20  0.838   0.789 Y  0.570      SignalP-noTM
AJY49753.1             0.426  38  0.579  30  0.987  20  0.902   0.731 Y  0.570      SignalP-noTM
AJY49754.1             0.135  45  0.148  45  0.385  43  0.139   0.144 N  0.570      SignalP-noTM
AJY49755.1             0.198  31  0.159  31  0.273   1  0.162   0.161 N  0.570      SignalP-noTM
AJY49756.1             0.120  47  0.114  47  0.128  15  0.103   0.109 N  0.570      SignalP-noTM
AJY49757.1             0.247  31  0.173  31  0.225  29  0.102   0.140 N  0.570      SignalP-noTM
AJY49758.1             0.120  48  0.111  30  0.138  29  0.093   0.103 N  0.570      SignalP-noTM
AJY49759.1             0.123  34  0.148  11  0.336   2  0.215   0.180 N  0.570      SignalP-noTM
AJY49760.1             0.181  27  0.160  27  0.315   9  0.182   0.170 N  0.570      SignalP-noTM
AJY49761.1             0.209  20  0.159  20  0.207  41  0.104   0.133 N  0.570      SignalP-noTM
AJY49762.1             0.209  24  0.252  24  0.462  14  0.282   0.263 N  0.510      SignalP-TM
AJY49763.1             0.252  41  0.167  41  0.269  40  0.094   0.133 N  0.570      SignalP-noTM
AJY49764.1             0.102  27  0.121  12  0.186   6  0.150   0.135 N  0.570      SignalP-noTM
AJY49765.1             0.107  54  0.109  33  0.131  24  0.101   0.105 N  0.570      SignalP-noTM
AJY49766.1             0.103  59  0.103  69  0.142   2  0.092   0.098 N  0.570      SignalP-noTM
AJY49767.1             0.141  32  0.112  13  0.155  29  0.131   0.119 N  0.510      SignalP-TM
AJY49768.1             0.182  27  0.169  27  0.266  17  0.153   0.161 N  0.570      SignalP-noTM
AJY49769.1             0.152  24  0.171  24  0.337  21  0.188   0.179 N  0.570      SignalP-noTM
AJY49770.1             0.730  28  0.715  28  0.867  21  0.732   0.723 Y  0.570      SignalP-noTM
AJY49771.1             0.116  45  0.112  50  0.148  41  0.096   0.104 N  0.570      SignalP-noTM
AJY49772.1             0.249  45  0.208  45  0.304  44  0.130   0.171 N  0.570      SignalP-noTM
AJY49773.1             0.160  24  0.118  11  0.163   4  0.145   0.128 N  0.510      SignalP-TM
AJY49774.1             0.128  25  0.141  25  0.191  18  0.130   0.136 N  0.570      SignalP-noTM
AJY49775.1             0.141  20  0.149  11  0.296   2  0.237   0.181 N  0.510      SignalP-TM
AJY49776.1             0.787  25  0.825  25  0.960  10  0.905   0.863 Y  0.570      SignalP-noTM
AJY49777.1             0.102  23  0.104  65  0.120  45  0.087   0.096 N  0.570      SignalP-noTM
AJY49778.1             0.125  26  0.127  26  0.171  22  0.123   0.125 N  0.570      SignalP-noTM
AJY49779.1             0.114  36  0.105  46  0.110  38  0.077   0.095 N  0.510      SignalP-TM
AJY49780.1             0.665  32  0.696  32  0.960  18  0.848   0.768 Y  0.570      SignalP-noTM
AJY49781.1             0.101  53  0.109  37  0.151  33  0.082   0.099 N  0.510      SignalP-TM
AJY49782.1             0.117  26  0.124  11  0.241   1  0.141   0.132 N  0.570      SignalP-noTM
AJY49783.1             0.528  36  0.675  36  0.942  31  0.598   0.639 Y  0.570      SignalP-noTM
AJY49784.1             0.105  54  0.099  32  0.114  30  0.075   0.088 N  0.570      SignalP-noTM
AJY49785.1             0.125  27  0.120  11  0.208   1  0.143   0.129 N  0.510      SignalP-TM
AJY49786.1             0.551  38  0.461  38  0.621  28  0.322   0.409 N  0.510      SignalP-TM
AJY49787.1             0.138  15  0.142  50  0.278   1  0.123   0.135 N  0.510      SignalP-TM
AJY49788.1             0.123  12  0.118  46  0.169  39  0.116   0.117 N  0.570      SignalP-noTM
AJY49789.1             0.443  25  0.600  25  0.929  10  0.858   0.721 Y  0.570      SignalP-noTM
AJY49790.1             0.812  25  0.770  25  0.885  21  0.769   0.769 Y  0.570      SignalP-noTM
AJY49791.1             0.453  41  0.505  41  0.664  31  0.398   0.466 N  0.510      SignalP-TM
AJY49792.1             0.234  21  0.228  21  0.411   2  0.262   0.241 N  0.510      SignalP-TM
AJY49793.1             0.108  20  0.155  11  0.470   1  0.212   0.176 N  0.510      SignalP-TM
AJY49794.1             0.204  42  0.156  11  0.397   2  0.245   0.198 N  0.570      SignalP-noTM
AJY49795.1             0.141  19  0.201  28  0.485  36  0.251   0.225 N  0.570      SignalP-noTM
AJY49796.1             0.902  24  0.924  24  0.968  15  0.939   0.931 Y  0.570      SignalP-noTM
AJY49797.1             0.126  52  0.114  52  0.123  28  0.091   0.103 N  0.570      SignalP-noTM
AJY49798.1             0.116  45  0.106  45  0.132  44  0.087   0.097 N  0.570      SignalP-noTM
AJY49799.1             0.108  31  0.128  11  0.220   4  0.168   0.147 N  0.570      SignalP-noTM
AJY49800.1             0.105  34  0.100  41  0.122  32  0.090   0.095 N  0.570      SignalP-noTM
AJY49801.1             0.161  21  0.171  11  0.391   2  0.292   0.228 N  0.570      SignalP-noTM
AJY49802.1             0.100  52  0.101  67  0.108  57  0.082   0.092 N  0.570      SignalP-noTM
AJY49803.1             0.134  40  0.168  40  0.352  28  0.157   0.163 N  0.570      SignalP-noTM
AJY49804.1             0.111  42  0.103  58  0.129  48  0.087   0.096 N  0.570      SignalP-noTM
AJY49805.1             0.099  46  0.110  46  0.125  42  0.087   0.099 N  0.570      SignalP-noTM
AJY49806.1             0.115  61  0.157  16  0.295   3  0.246   0.199 N  0.570      SignalP-noTM
AJY49807.1             0.152  25  0.120  25  0.126  14  0.080   0.101 N  0.570      SignalP-noTM
AJY49808.1             0.115  22  0.105  22  0.121  19  0.094   0.100 N  0.570      SignalP-noTM
AJY49809.1             0.157  26  0.138  26  0.171  50  0.116   0.128 N  0.570      SignalP-noTM
AJY49810.1             0.120  29  0.158  12  0.337   1  0.245   0.199 N  0.570      SignalP-noTM
AJY49811.1             0.110  68  0.119  48  0.180  43  0.103   0.111 N  0.570      SignalP-noTM
AJY49812.1             0.862  33  0.867  33  0.940  22  0.850   0.859 Y  0.570      SignalP-noTM
AJY49813.1             0.103  68  0.100  47  0.177   2  0.088   0.095 N  0.570      SignalP-noTM
AJY49814.1             0.128  36  0.152  40  0.274  33  0.164   0.157 N  0.510      SignalP-TM
AJY49815.1             0.247  25  0.246  22  0.499   1  0.347   0.283 N  0.510      SignalP-TM
AJY49816.1             0.398  19  0.584  19  0.913  16  0.852   0.710 Y  0.570      SignalP-noTM
AJY49817.1             0.112  28  0.139  11  0.355   1  0.175   0.152 N  0.510      SignalP-TM
AJY49818.1             0.113  50  0.117  14  0.163  31  0.128   0.121 N  0.510      SignalP-TM
AJY49819.1             0.168  29  0.169  29  0.361  27  0.152   0.161 N  0.570      SignalP-noTM
AJY49820.1             0.106  35  0.167  12  0.353   8  0.298   0.215 N  0.510      SignalP-TM
AJY49821.1             0.154  33  0.122  11  0.202   2  0.150   0.132 N  0.510      SignalP-TM
AJY49822.1             0.881  22  0.920  22  0.982  19  0.951   0.935 Y  0.570      SignalP-noTM
AJY49823.1             0.130  68  0.110  68  0.109   1  0.078   0.095 N  0.570      SignalP-noTM
AJY49824.1             0.171  48  0.119  38  0.175   5  0.130   0.123 N  0.510      SignalP-TM
AJY49825.1             0.253  39  0.328  39  0.645  31  0.328   0.328 N  0.570      SignalP-noTM
AJY49826.1             0.123  60  0.114  11  0.220   1  0.115   0.115 N  0.570      SignalP-noTM
AJY49827.1             0.176  40  0.162  16  0.346  15  0.244   0.201 N  0.570      SignalP-noTM
AJY49828.1             0.107  42  0.103  12  0.138   1  0.107   0.105 N  0.570      SignalP-noTM
AJY49829.1             0.120  45  0.128  11  0.192   6  0.171   0.144 N  0.510      SignalP-TM
AJY49830.1             0.139  51  0.130  11  0.220   1  0.166   0.147 N  0.570      SignalP-noTM
AJY49831.1             0.115   7  0.110  11  0.168   4  0.129   0.119 N  0.570      SignalP-noTM
AJY49832.1             0.134  19  0.144  14  0.309   1  0.170   0.153 N  0.510      SignalP-TM
AJY49833.1             0.118  42  0.111  42  0.120  36  0.101   0.106 N  0.570      SignalP-noTM
AJY49834.1             0.165  49  0.124  49  0.164  48  0.060   0.100 N  0.510      SignalP-TM
AJY49835.1             0.491  36  0.614  36  0.939  24  0.737   0.672 Y  0.570      SignalP-noTM
AJY49836.1             0.119  26  0.140  12  0.245   3  0.198   0.167 N  0.570      SignalP-noTM
AJY49837.1             0.498  28  0.639  28  0.932  11  0.870   0.747 Y  0.570      SignalP-noTM
AJY49838.1             0.208  23  0.211  23  0.429  22  0.229   0.219 N  0.570      SignalP-noTM
AJY49839.1             0.208  61  0.147  61  0.205   1  0.121   0.135 N  0.570      SignalP-noTM
AJY49840.1             0.118  25  0.152  25  0.283  24  0.184   0.164 N  0.510      SignalP-TM
AJY49841.1             0.113  25  0.101  11  0.168   1  0.097   0.099 N  0.570      SignalP-noTM
AJY49842.1             0.317  21  0.149  21  0.140   2  0.080   0.124 N  0.510      SignalP-TM
AJY49843.1             0.117  20  0.099  43  0.100  26  0.075   0.088 N  0.570      SignalP-noTM
AJY49844.1             0.160  21  0.163  11  0.349   1  0.265   0.200 N  0.510      SignalP-TM
AJY49845.1             0.139  37  0.126  69  0.171  58  0.095   0.115 N  0.510      SignalP-TM
AJY49846.1             0.169  24  0.162  24  0.288   1  0.182   0.170 N  0.510      SignalP-TM
AJY49847.1             0.145  19  0.140  29  0.240  23  0.152   0.144 N  0.510      SignalP-TM
AJY49848.1             0.159  58  0.115  42  0.158  36  0.104   0.111 N  0.510      SignalP-TM
AJY49849.1             0.127  29  0.129  11  0.208   1  0.165   0.146 N  0.570      SignalP-noTM
AJY49850.1             0.165  35  0.134  35  0.181  33  0.108   0.121 N  0.570      SignalP-noTM
AJY49851.1             0.159  30  0.203  23  0.406   3  0.295   0.237 N  0.510      SignalP-TM
AJY49852.1             0.438  26  0.625  26  0.968  16  0.919   0.763 Y  0.570      SignalP-noTM
AJY49853.1             0.109   8  0.117  50  0.148  46  0.093   0.106 N  0.570      SignalP-noTM
AJY49854.1             0.117  27  0.099  34  0.130   1  0.078   0.089 N  0.570      SignalP-noTM
AJY49855.1             0.346  45  0.261  23  0.495  16  0.320   0.288 N  0.570      SignalP-noTM
AJY49856.1             0.112  30  0.105  30  0.114  42  0.087   0.097 N  0.570      SignalP-noTM
AJY49857.1             0.182  25  0.217  25  0.394  13  0.296   0.246 N  0.510      SignalP-TM
AJY49858.1             0.210  60  0.147  60  0.168  59  0.114   0.135 N  0.510      SignalP-TM
AJY49859.1             0.124  23  0.102  23  0.111  65  0.079   0.091 N  0.570      SignalP-noTM
AJY49860.1             0.112  35  0.105  70  0.115  64  0.095   0.100 N  0.570      SignalP-noTM
AJY49861.1             0.143  30  0.131  30  0.161  28  0.089   0.111 N  0.570      SignalP-noTM
AJY49862.1             0.104  34  0.110  70  0.173  64  0.080   0.099 N  0.510      SignalP-TM
AJY49863.1             0.104  47  0.102  46  0.142   1  0.097   0.100 N  0.570      SignalP-noTM
AJY49864.1             0.215  52  0.188  52  0.219  35  0.143   0.171 N  0.510      SignalP-TM
AJY49865.1             0.113  20  0.156  42  0.339  46  0.166   0.160 N  0.570      SignalP-noTM
AJY49866.1             0.112  33  0.107  33  0.124  31  0.083   0.096 N  0.570      SignalP-noTM
AJY49867.1             0.103  29  0.122  15  0.182   3  0.151   0.136 N  0.570      SignalP-noTM
AJY49868.1             0.099  66  0.107  38  0.141  32  0.092   0.101 N  0.510      SignalP-TM
AJY49869.1             0.101  60  0.121  11  0.207   5  0.156   0.137 N  0.570      SignalP-noTM
AJY49870.1             0.682  24  0.756  24  0.912  17  0.845   0.798 Y  0.570      SignalP-noTM
AJY49871.1             0.129  22  0.214  13  0.620  12  0.404   0.303 N  0.570      SignalP-noTM
AJY49872.1             0.174  33  0.190  33  0.284  14  0.207   0.196 N  0.510      SignalP-TM
AJY49873.1             0.107  64  0.114  18  0.168  11  0.118   0.116 N  0.570      SignalP-noTM
AJY49874.1             0.520  24  0.222  24  0.145  23  0.098   0.163 N  0.570      SignalP-noTM
AJY49875.1             0.117  22  0.122  19  0.192  18  0.131   0.126 N  0.570      SignalP-noTM
AJY49876.1             0.149  39  0.125  11  0.208   1  0.152   0.137 N  0.570      SignalP-noTM
AJY49877.1             0.117  39  0.115  24  0.164   2  0.124   0.119 N  0.570      SignalP-noTM
AJY49878.1             0.148  24  0.152  24  0.279  13  0.169   0.160 N  0.570      SignalP-noTM
AJY49879.1             0.115  38  0.132  12  0.211  11  0.179   0.154 N  0.570      SignalP-noTM
AJY49880.1             0.121  27  0.123  27  0.147  24  0.117   0.120 N  0.570      SignalP-noTM
AJY49881.1             0.124  45  0.138  45  0.231  44  0.095   0.122 N  0.510      SignalP-TM
AJY49882.1             0.150  40  0.146  31  0.244  19  0.192   0.163 N  0.510      SignalP-TM
AJY49883.1             0.124  46  0.118  46  0.139  40  0.092   0.106 N  0.570      SignalP-noTM
AJY49884.1             0.137  66  0.119  66  0.156  33  0.111   0.115 N  0.570      SignalP-noTM
AJY49885.1             0.109  26  0.102  44  0.142  33  0.092   0.097 N  0.570      SignalP-noTM
AJY49886.1             0.111  42  0.115  11  0.186   1  0.128   0.121 N  0.570      SignalP-noTM
AJY49887.1             0.136  23  0.150  23  0.228  22  0.172   0.161 N  0.570      SignalP-noTM
AJY49888.1             0.133  23  0.111  65  0.111  59  0.091   0.102 N  0.570      SignalP-noTM
AJY49889.1             0.182  27  0.148  13  0.255   6  0.223   0.176 N  0.510      SignalP-TM
AJY49890.1             0.220  27  0.183  27  0.260   1  0.159   0.174 N  0.510      SignalP-TM
AJY49891.1             0.118  33  0.111  39  0.166  49  0.102   0.107 N  0.570      SignalP-noTM
AJY49892.1             0.111  20  0.087  43  0.108   3  0.056   0.075 N  0.510      SignalP-TM
AJY49893.1             0.197  26  0.182  26  0.221   7  0.167   0.176 N  0.510      SignalP-TM
AJY49894.1             0.170  25  0.128  25  0.184  32  0.107   0.120 N  0.510      SignalP-TM
AJY49895.1             0.122  32  0.154  11  0.307   6  0.243   0.187 N  0.510      SignalP-TM
AJY49896.1             0.108  29  0.116  46  0.158  39  0.115   0.116 N  0.510      SignalP-TM
AJY49897.1             0.114  27  0.176  11  0.438   5  0.324   0.245 N  0.570      SignalP-noTM
AJY49898.1             0.126  17  0.164  11  0.470   1  0.237   0.198 N  0.570      SignalP-noTM
AJY49899.1             0.106  17  0.146  17  0.242  14  0.194   0.169 N  0.570      SignalP-noTM
AJY49900.1             0.122  21  0.111  11  0.210   1  0.113   0.112 N  0.570      SignalP-noTM
AJY49901.1             0.128  59  0.134  20  0.175  16  0.143   0.138 N  0.570      SignalP-noTM
AJY49902.1             0.115  38  0.147  25  0.246   4  0.201   0.173 N  0.570      SignalP-noTM
AJY49903.1             0.144  20  0.125  20  0.158  22  0.106   0.116 N  0.570      SignalP-noTM
AJY49904.1             0.106  50  0.103  50  0.120  49  0.085   0.095 N  0.570      SignalP-noTM
AJY49905.1             0.211  18  0.296  18  0.609   2  0.456   0.355 N  0.510      SignalP-TM
AJY49906.1             0.122  30  0.124  30  0.163  28  0.097   0.111 N  0.570      SignalP-noTM
AJY49907.1             0.107  38  0.101  69  0.113  53  0.089   0.096 N  0.570      SignalP-noTM
AJY49908.1             0.267  22  0.240  22  0.321  16  0.208   0.228 N  0.510      SignalP-TM
AJY49909.1             0.111  14  0.129  11  0.301   2  0.162   0.144 N  0.570      SignalP-noTM
AJY49910.1             0.112  25  0.105  44  0.127  35  0.081   0.094 N  0.570      SignalP-noTM
AJY49911.1             0.136  10  0.172  11  0.424   5  0.315   0.239 N  0.570      SignalP-noTM
AJY49912.1             0.128  12  0.111  12  0.138  22  0.098   0.105 N  0.570      SignalP-noTM
AJY49913.1             0.120  62  0.106  62  0.139   1  0.083   0.095 N  0.570      SignalP-noTM
AJY49914.1             0.131  45  0.159  45  0.274  42  0.111   0.141 N  0.510      SignalP-TM
AJY49915.1             0.807  30  0.766  30  0.941  16  0.829   0.796 Y  0.570      SignalP-noTM
AJY49916.1             0.134  27  0.163  26  0.389  23  0.206   0.183 N  0.570      SignalP-noTM
AJY49917.1             0.144  30  0.133  30  0.271   2  0.132   0.133 N  0.570      SignalP-noTM
AJY49918.1             0.112   6  0.118  11  0.209   2  0.139   0.128 N  0.570      SignalP-noTM
AJY49919.1             0.196  61  0.145  31  0.255  29  0.136   0.141 N  0.570      SignalP-noTM
AJY49920.1             0.592  36  0.468  36  0.651  33  0.302   0.407 N  0.510      SignalP-TM
AJY49921.1             0.249  18  0.354  18  0.718   1  0.554   0.428 N  0.510      SignalP-TM
AJY49922.1             0.136  44  0.111  21  0.148  10  0.111   0.111 N  0.570      SignalP-noTM
AJY49923.1             0.107  32  0.103  12  0.129   9  0.112   0.107 N  0.570      SignalP-noTM
AJY49924.1             0.324  43  0.240  43  0.300  33  0.175   0.216 N  0.510      SignalP-TM
AJY49925.1             0.201  20  0.199  20  0.357  18  0.181   0.190 N  0.570      SignalP-noTM
AJY49926.1             0.114  37  0.105  15  0.135   7  0.108   0.106 N  0.570      SignalP-noTM
AJY49927.1             0.133  30  0.146  13  0.271  12  0.189   0.166 N  0.570      SignalP-noTM
AJY49928.1             0.126  19  0.128  11  0.214   1  0.161   0.144 N  0.570      SignalP-noTM
AJY49929.1             0.168  56  0.141  56  0.184   6  0.111   0.127 N  0.570      SignalP-noTM
AJY49930.1             0.149  13  0.199  13  0.462   1  0.267   0.231 N  0.570      SignalP-noTM
AJY49931.1             0.103  32  0.092  43  0.106  33  0.054   0.078 N  0.510      SignalP-TM
AJY49932.1             0.181  26  0.228  14  0.623   7  0.517   0.335 N  0.510      SignalP-TM
AJY49933.1             0.111  33  0.125  11  0.258   2  0.166   0.144 N  0.570      SignalP-noTM
AJY49934.1             0.143  38  0.128  38  0.180  37  0.096   0.113 N  0.570      SignalP-noTM
AJY49935.1             0.125  26  0.121  11  0.265   1  0.127   0.123 N  0.570      SignalP-noTM
AJY49936.1             0.146  56  0.124  56  0.122  55  0.097   0.111 N  0.570      SignalP-noTM
AJY49937.1             0.124  33  0.140  33  0.280  30  0.140   0.140 N  0.570      SignalP-noTM
AJY49938.1             0.771  27  0.823  27  0.961  10  0.897   0.857 Y  0.570      SignalP-noTM
AJY49939.1             0.454  27  0.240  27  0.232   2  0.132   0.189 N  0.570      SignalP-noTM
AJY49940.1             0.146  22  0.159  22  0.280  20  0.188   0.172 N  0.570      SignalP-noTM
AJY49941.1             0.362  39  0.173  39  0.116  35  0.085   0.132 N  0.570      SignalP-noTM
AJY49942.1             0.106  32  0.111  18  0.167   9  0.115   0.113 N  0.570      SignalP-noTM
AJY49943.1             0.271  17  0.256  17  0.320   1  0.251   0.253 N  0.570      SignalP-noTM
AJY49944.1             0.118  47  0.141  11  0.292   3  0.186   0.162 N  0.570      SignalP-noTM
AJY49945.1             0.157  37  0.266  37  0.617  33  0.314   0.284 N  0.510      SignalP-TM
AJY49946.1             0.167  40  0.241  40  0.633   1  0.348   0.281 N  0.510      SignalP-TM
AJY49947.1             0.155  45  0.159  17  0.264  10  0.200   0.178 N  0.570      SignalP-noTM
AJY49948.1             0.101  32  0.108  48  0.150   2  0.105   0.107 N  0.570      SignalP-noTM
AJY49949.1             0.170  17  0.141  17  0.152   1  0.119   0.130 N  0.570      SignalP-noTM
AJY49950.1             0.143  24  0.132  11  0.254   3  0.170   0.150 N  0.570      SignalP-noTM
AJY49951.1             0.116  62  0.104  33  0.166  44  0.081   0.095 N  0.510      SignalP-TM
AJY49952.1             0.110  22  0.101  11  0.132   1  0.102   0.102 N  0.570      SignalP-noTM
AJY49953.1             0.121  19  0.141  11  0.336   1  0.185   0.162 N  0.570      SignalP-noTM
AJY49954.1             0.125  36  0.138  36  0.251  34  0.128   0.134 N  0.570      SignalP-noTM
AJY49955.1             0.104  27  0.107  41  0.124  32  0.097   0.102 N  0.570      SignalP-noTM
AJY49956.1             0.136  43  0.128  48  0.204  42  0.111   0.122 N  0.510      SignalP-TM
AJY49957.1             0.282  46  0.176  46  0.205  36  0.106   0.143 N  0.570      SignalP-noTM
AJY49958.1             0.153  22  0.155  22  0.309   1  0.186   0.169 N  0.570      SignalP-noTM
AJY49959.1             0.153  28  0.101  70  0.130   1  0.062   0.086 N  0.510      SignalP-TM
AJY49960.1             0.114   8  0.117  11  0.176   2  0.135   0.126 N  0.570      SignalP-noTM
AJY49961.1             0.146  38  0.136  13  0.220   5  0.191   0.156 N  0.510      SignalP-TM
AJY49962.1             0.506  33  0.400  33  0.531  30  0.271   0.353 N  0.510      SignalP-TM
AJY49963.1             0.586  27  0.474  27  0.529  24  0.396   0.445 N  0.510      SignalP-TM
AJY49964.1             0.104  29  0.129  11  0.232   1  0.158   0.143 N  0.570      SignalP-noTM
AJY49965.1             0.128  31  0.164  16  0.333  12  0.255   0.207 N  0.570      SignalP-noTM
AJY49966.1             0.128  67  0.122  18  0.185   6  0.129   0.126 N  0.570      SignalP-noTM
AJY49967.1             0.523  25  0.614  25  0.895  18  0.771   0.688 Y  0.570      SignalP-noTM
AJY49968.1             0.138  45  0.162  43  0.277   5  0.185   0.171 N  0.510      SignalP-TM
AJY49969.1             0.121  31  0.155  12  0.288   6  0.247   0.198 N  0.570      SignalP-noTM
AJY49970.1             0.146  41  0.132  41  0.197   1  0.117   0.125 N  0.570      SignalP-noTM
AJY49971.1             0.111  28  0.106  34  0.134  27  0.100   0.103 N  0.570      SignalP-noTM
AJY49972.1             0.124  49  0.115  49  0.140   1  0.113   0.114 N  0.570      SignalP-noTM
AJY49973.1             0.142  26  0.205  26  0.520   9  0.333   0.265 N  0.570      SignalP-noTM
AJY49974.1             0.105  29  0.129  11  0.230   1  0.157   0.142 N  0.570      SignalP-noTM
AJY49975.1             0.105  38  0.107  59  0.128  53  0.083   0.096 N  0.570      SignalP-noTM
AJY49976.1             0.168  18  0.215  18  0.474   1  0.292   0.251 N  0.570      SignalP-noTM
AJY49977.1             0.200  25  0.269  25  0.564   2  0.381   0.322 N  0.570      SignalP-noTM
AJY49978.1             0.109  28  0.161  11  0.362   1  0.251   0.203 N  0.570      SignalP-noTM
AJY49979.1             0.185  32  0.140  32  0.175  30  0.099   0.121 N  0.570      SignalP-noTM
AJY49980.1             0.118  47  0.144  11  0.275   1  0.206   0.173 N  0.570      SignalP-noTM
AJY49981.1             0.106  29  0.114  33  0.147  26  0.104   0.109 N  0.570      SignalP-noTM
AJY49982.1             0.114  37  0.129  46  0.219  42  0.112   0.123 N  0.510      SignalP-TM
AJY49983.1             0.179  54  0.256  54  0.720   1  0.271   0.261 N  0.510      SignalP-TM
AJY49984.1             0.125  28  0.172  11  0.372   2  0.299   0.219 N  0.510      SignalP-TM
AJY49985.1             0.632  28  0.645  28  0.810  25  0.654   0.649 Y  0.570      SignalP-noTM
AJY49986.1             0.150  26  0.173  26  0.312   2  0.218   0.194 N  0.570      SignalP-noTM
AJY49987.1             0.270  62  0.155  62  0.115   1  0.090   0.124 N  0.570      SignalP-noTM
AJY49988.1             0.113  29  0.123  19  0.159  11  0.126   0.125 N  0.570      SignalP-noTM
AJY49989.1             0.112  69  0.114  22  0.153   7  0.125   0.119 N  0.570      SignalP-noTM
AJY49990.1             0.133  28  0.146  18  0.246  14  0.170   0.157 N  0.570      SignalP-noTM
AJY49991.1             0.194  35  0.149  35  0.164   3  0.115   0.133 N  0.570      SignalP-noTM
AJY49992.1             0.106  39  0.116  11  0.172   4  0.134   0.124 N  0.570      SignalP-noTM
AJY49993.1             0.140  39  0.120  39  0.159  36  0.085   0.104 N  0.570      SignalP-noTM
AJY49994.1             0.156  42  0.135  42  0.131   1  0.108   0.123 N  0.570      SignalP-noTM
AJY49995.1             0.121  12  0.103  39  0.117  35  0.091   0.097 N  0.570      SignalP-noTM
AJY49996.1             0.106  18  0.118  11  0.228   1  0.127   0.122 N  0.570      SignalP-noTM
AJY49997.1             0.120  33  0.111  11  0.161   1  0.120   0.115 N  0.570      SignalP-noTM
AJY49998.1             0.134  24  0.120  24  0.177  21  0.119   0.120 N  0.570      SignalP-noTM
AJY49999.1             0.103  41  0.107  57  0.125  52  0.092   0.100 N  0.570      SignalP-noTM
AJY50000.1             0.114  21  0.109  55  0.164  28  0.100   0.105 N  0.570      SignalP-noTM
AJY50001.1             0.124  44  0.134  11  0.254   1  0.170   0.151 N  0.570      SignalP-noTM
AJY50002.1             0.122  53  0.176  11  0.441   2  0.308   0.238 N  0.570      SignalP-noTM
AJY50003.1             0.106  44  0.119  35  0.181  42  0.115   0.117 N  0.570      SignalP-noTM
AJY50004.1             0.102  28  0.103  70  0.114  63  0.090   0.097 N  0.570      SignalP-noTM
AJY50005.1             0.198  19  0.255  19  0.443  25  0.332   0.291 N  0.570      SignalP-noTM
AJY50006.1             0.120  27  0.143  45  0.278  34  0.117   0.131 N  0.570      SignalP-noTM
AJY50007.1             0.113  29  0.120  22  0.169  16  0.131   0.125 N  0.570      SignalP-noTM
AJY50008.1             0.137  22  0.119  22  0.235   2  0.117   0.118 N  0.510      SignalP-TM
AJY50009.1             0.215  21  0.196  21  0.272   6  0.197   0.197 N  0.510      SignalP-TM
AJY50010.1             0.191  35  0.167  13  0.379   4  0.281   0.221 N  0.570      SignalP-noTM
AJY50011.1             0.302  18  0.316  18  0.580   1  0.363   0.338 N  0.570      SignalP-noTM
AJY50012.1             0.119  60  0.099  70  0.121   4  0.084   0.092 N  0.570      SignalP-noTM
AJY50013.1             0.132  47  0.149  11  0.321   2  0.223   0.184 N  0.570      SignalP-noTM
AJY50014.1             0.136  36  0.112  11  0.156   4  0.129   0.120 N  0.570      SignalP-noTM
AJY50015.1             0.136  64  0.119  52  0.162  51  0.082   0.102 N  0.570      SignalP-noTM
AJY50016.1             0.134  21  0.138  11  0.272   1  0.190   0.157 N  0.510      SignalP-TM
AJY50017.1             0.133  59  0.115  29  0.217   1  0.118   0.116 N  0.510      SignalP-TM
AJY50018.1             0.538  30  0.520  30  0.761   7  0.596   0.556 N  0.570      SignalP-noTM
AJY50019.1             0.132  59  0.135  11  0.255   1  0.178   0.155 N  0.570      SignalP-noTM
AJY50020.1             0.151  65  0.126  65  0.185   1  0.103   0.115 N  0.570      SignalP-noTM
AJY50021.1             0.203  68  0.138  68  0.189   4  0.109   0.124 N  0.570      SignalP-noTM
AJY50022.1             0.129  32  0.211  11  0.610   1  0.435   0.317 N  0.570      SignalP-noTM
AJY50023.1             0.136  22  0.194  22  0.413  20  0.301   0.244 N  0.570      SignalP-noTM
AJY50024.1             0.185  19  0.176  19  0.319  18  0.166   0.172 N  0.570      SignalP-noTM
AJY50025.1             0.118  58  0.124  11  0.193  10  0.126   0.125 N  0.570      SignalP-noTM
AJY50026.1             0.141  24  0.203  24  0.405  14  0.282   0.240 N  0.570      SignalP-noTM
AJY50027.1             0.123  37  0.132  11  0.240   3  0.167   0.148 N  0.570      SignalP-noTM
AJY50028.1             0.128  21  0.153  11  0.444   1  0.210   0.174 N  0.510      SignalP-TM
AJY50029.1             0.852  24  0.890  24  0.962  10  0.928   0.908 Y  0.570      SignalP-noTM
AJY50030.1             0.266  27  0.188  27  0.202  26  0.126   0.159 N  0.570      SignalP-noTM
AJY50031.1             0.104  20  0.120  12  0.186   2  0.145   0.131 N  0.570      SignalP-noTM
AJY50032.1             0.174  36  0.146  36  0.180   7  0.113   0.130 N  0.570      SignalP-noTM
AJY50033.1             0.107  23  0.110  23  0.136  20  0.111   0.110 N  0.570      SignalP-noTM
AJY50034.1             0.125  22  0.101  43  0.112  32  0.085   0.094 N  0.570      SignalP-noTM
AJY50035.1             0.210  23  0.290  23  0.679  19  0.461   0.370 N  0.570      SignalP-noTM
AJY50036.1             0.177  23  0.171  11  0.395   3  0.312   0.223 N  0.510      SignalP-TM
AJY50037.1             0.234  28  0.214  28  0.350   4  0.216   0.215 N  0.570      SignalP-noTM
AJY50038.1             0.136  27  0.115  27  0.142   9  0.106   0.111 N  0.570      SignalP-noTM
AJY50039.1             0.126  29  0.111  40  0.129  36  0.092   0.102 N  0.570      SignalP-noTM
AJY50040.1             0.150  23  0.156  23  0.246   1  0.170   0.163 N  0.570      SignalP-noTM
AJY50041.1             0.131  36  0.153  15  0.260  20  0.226   0.180 N  0.510      SignalP-TM
AJY50042.1             0.142  25  0.117  64  0.173  63  0.092   0.108 N  0.510      SignalP-TM
AJY50043.1             0.114  39  0.112  19  0.151   9  0.120   0.116 N  0.570      SignalP-noTM
AJY50044.1             0.098  30  0.087  34  0.103  31  0.054   0.075 N  0.510      SignalP-TM
AJY50045.1             0.123  22  0.103  67  0.114  57  0.090   0.097 N  0.570      SignalP-noTM
AJY50046.1             0.583  22  0.366  22  0.412   6  0.289   0.337 N  0.510      SignalP-TM
AJY50047.1             0.434  25  0.285  25  0.262  24  0.172   0.232 N  0.570      SignalP-noTM
AJY50048.1             0.114  38  0.107  38  0.122  13  0.099   0.103 N  0.570      SignalP-noTM
AJY50049.1             0.144  21  0.147  21  0.249   1  0.149   0.148 N  0.570      SignalP-noTM
AJY50050.1             0.138  38  0.125  38  0.157   9  0.100   0.113 N  0.570      SignalP-noTM
AJY50051.1             0.158  24  0.141  24  0.172  20  0.108   0.125 N  0.570      SignalP-noTM
AJY50052.1             0.132  23  0.175  23  0.331  18  0.224   0.198 N  0.570      SignalP-noTM
AJY50053.1             0.358  27  0.326  27  0.402  26  0.245   0.296 N  0.510      SignalP-TM
AJY50054.1             0.103  24  0.107  24  0.129  20  0.105   0.106 N  0.570      SignalP-noTM
AJY50055.1             0.210  23  0.290  23  0.679  19  0.461   0.370 N  0.570      SignalP-noTM
AJY50056.1             0.177  23  0.171  11  0.395   3  0.312   0.223 N  0.510      SignalP-TM
AJY50057.1             0.234  28  0.214  28  0.350   4  0.216   0.215 N  0.570      SignalP-noTM
AJY50058.1             0.119  35  0.183  50  0.390  40  0.175   0.179 N  0.570      SignalP-noTM
AJY50059.1             0.108  26  0.113  11  0.158   5  0.134   0.123 N  0.570      SignalP-noTM
AJY50060.1             0.153  25  0.127  25  0.162   1  0.113   0.121 N  0.570      SignalP-noTM
AJY50061.1             0.112  13  0.114  13  0.168  48  0.117   0.116 N  0.570      SignalP-noTM
AJY50062.1             0.106  61  0.109  11  0.173   1  0.110   0.109 N  0.570      SignalP-noTM
AJY50063.1             0.110  12  0.109  37  0.126  36  0.101   0.106 N  0.570      SignalP-noTM
AJY50064.1             0.122  16  0.159  11  0.387   1  0.246   0.191 N  0.510      SignalP-TM
AJY50065.1             0.111  53  0.148  53  0.249  50  0.130   0.140 N  0.570      SignalP-noTM
AJY50066.1             0.103  40  0.105  40  0.124  12  0.097   0.101 N  0.570      SignalP-noTM
AJY50067.1             0.105  48  0.114  11  0.149   1  0.131   0.122 N  0.570      SignalP-noTM
AJY50068.1             0.102  22  0.122  11  0.185   2  0.150   0.135 N  0.570      SignalP-noTM
AJY50069.1             0.123  50  0.110  45  0.141  35  0.077   0.098 N  0.510      SignalP-TM
AJY50070.1             0.110  37  0.106  37  0.118  36  0.088   0.097 N  0.570      SignalP-noTM
AJY50071.1             0.107  35  0.108  35  0.119  29  0.104   0.106 N  0.570      SignalP-noTM
AJY50072.1             0.114  45  0.122  11  0.201   1  0.143   0.132 N  0.570      SignalP-noTM
AJY50073.1             0.115  54  0.117  11  0.192   1  0.131   0.123 N  0.570      SignalP-noTM
AJY50074.1             0.106  17  0.110  17  0.150   7  0.112   0.111 N  0.510      SignalP-TM
AJY50075.1             0.101  40  0.106  40  0.129  29  0.100   0.103 N  0.570      SignalP-noTM
AJY50076.1             0.150  52  0.130  52  0.194  49  0.094   0.113 N  0.570      SignalP-noTM
AJY50077.1             0.152  34  0.106  11  0.156   2  0.109   0.107 N  0.570      SignalP-noTM
AJY50078.1             0.126  25  0.129  51  0.247  45  0.132   0.130 N  0.510      SignalP-TM
AJY50079.1             0.193  29  0.144  29  0.157   7  0.107   0.126 N  0.570      SignalP-noTM
AJY50080.1             0.150  22  0.136  11  0.243   3  0.184   0.159 N  0.570      SignalP-noTM
AJY50081.1             0.121  64  0.107  64  0.133   9  0.101   0.104 N  0.570      SignalP-noTM
AJY50082.1             0.221  45  0.178  45  0.252  41  0.143   0.162 N  0.570      SignalP-noTM
AJY50083.1             0.127  42  0.111  42  0.122  40  0.084   0.098 N  0.570      SignalP-noTM
AJY50084.1             0.124  57  0.098  57  0.101  65  0.079   0.089 N  0.570      SignalP-noTM
AJY50085.1             0.110  25  0.116  25  0.143  20  0.102   0.110 N  0.570      SignalP-noTM
AJY50086.1             0.119  37  0.123  23  0.198  19  0.140   0.131 N  0.570      SignalP-noTM
AJY50087.1             0.195  69  0.146  69  0.209  25  0.126   0.138 N  0.510      SignalP-TM
AJY50088.1             0.225  25  0.303  25  0.561  17  0.376   0.337 N  0.570      SignalP-noTM
AJY50089.1             0.120  44  0.114  11  0.162   1  0.130   0.121 N  0.570      SignalP-noTM
AJY50090.1             0.184  19  0.236  19  0.502  15  0.293   0.263 N  0.570      SignalP-noTM
AJY50091.1             0.139  51  0.113  26  0.153  20  0.114   0.114 N  0.510      SignalP-TM
AJY50092.1             0.168  69  0.125  69  0.148  35  0.098   0.113 N  0.570      SignalP-noTM
AJY50093.1             0.821  23  0.815  23  0.937   8  0.859   0.836 Y  0.570      SignalP-noTM
AJY50094.1             0.130  49  0.102  14  0.145   8  0.103   0.102 N  0.510      SignalP-TM
AJY50095.1             0.233  40  0.115  40  0.122  47  0.057   0.093 N  0.510      SignalP-TM
AJY50096.1             0.130  33  0.113  11  0.160   2  0.128   0.120 N  0.570      SignalP-noTM
AJY50097.1             0.174  45  0.150  45  0.197  44  0.088   0.121 N  0.570      SignalP-noTM
AJY50098.1             0.100  44  0.100  69  0.114   5  0.084   0.092 N  0.570      SignalP-noTM
AJY50099.1             0.265  22  0.305  22  0.514  12  0.342   0.322 N  0.570      SignalP-noTM
AJY50100.1             0.650  27  0.690  27  0.919  13  0.803   0.743 Y  0.570      SignalP-noTM
AJY50101.1             0.123  30  0.118  30  0.138  22  0.089   0.104 N  0.570      SignalP-noTM
AJY50102.1             0.229  24  0.159  24  0.147  34  0.111   0.136 N  0.570      SignalP-noTM
AJY50103.1             0.120  23  0.237  14  0.657   1  0.536   0.378 N  0.570      SignalP-noTM
AJY50104.1             0.129  27  0.131  50  0.268  44  0.103   0.118 N  0.570      SignalP-noTM
AJY50105.1             0.128  32  0.150  11  0.266   8  0.241   0.183 N  0.510      SignalP-TM
AJY50106.1             0.110  28  0.132  11  0.263   1  0.166   0.144 N  0.510      SignalP-TM
AJY50107.1             0.619  26  0.615  26  0.765   1  0.650   0.631 Y  0.570      SignalP-noTM
AJY50108.1             0.258  20  0.184  20  0.193   1  0.135   0.161 N  0.570      SignalP-noTM
AJY50109.1             0.146  25  0.205  18  0.433   7  0.354   0.275 N  0.570      SignalP-noTM
AJY50110.1             0.151  24  0.183  24  0.573  13  0.213   0.197 N  0.570      SignalP-noTM
AJY50111.1             0.108  25  0.109  32  0.155   9  0.112   0.111 N  0.570      SignalP-noTM
AJY50112.1             0.121  21  0.120  30  0.186   3  0.135   0.127 N  0.570      SignalP-noTM
AJY50113.1             0.107  38  0.097  69  0.101  60  0.076   0.087 N  0.570      SignalP-noTM
AJY50114.1             0.137  32  0.146  12  0.257   3  0.209   0.169 N  0.510      SignalP-TM
AJY50115.1             0.125  28  0.182  11  0.430   1  0.321   0.247 N  0.570      SignalP-noTM
AJY50116.1             0.160  47  0.123  47  0.154   3  0.101   0.113 N  0.570      SignalP-noTM
AJY50117.1             0.161  39  0.119  39  0.124  51  0.081   0.101 N  0.570      SignalP-noTM
AJY50118.1             0.102  68  0.127  13  0.193   4  0.162   0.143 N  0.570      SignalP-noTM
AJY50119.1             0.107  32  0.143  11  0.302   1  0.198   0.169 N  0.570      SignalP-noTM
AJY50120.1             0.661  34  0.445  34  0.534   3  0.349   0.409 N  0.510      SignalP-TM
AJY50121.1             0.137  18  0.111  54  0.119  57  0.091   0.102 N  0.570      SignalP-noTM
AJY50122.1             0.102  33  0.136  14  0.226  26  0.186   0.154 N  0.510      SignalP-TM
AJY50123.1             0.176  29  0.142  29  0.208  28  0.113   0.128 N  0.570      SignalP-noTM
AJY50124.1             0.104  38  0.103  70  0.119  49  0.087   0.096 N  0.570      SignalP-noTM
AJY50125.1             0.184  56  0.126  56  0.125   1  0.088   0.108 N  0.570      SignalP-noTM
AJY50126.1             0.128  21  0.117  21  0.141  20  0.093   0.106 N  0.570      SignalP-noTM
AJY50127.1             0.101  60  0.138  11  0.342   1  0.167   0.151 N  0.570      SignalP-noTM
AJY50128.1             0.203  37  0.233  16  0.452  15  0.337   0.271 N  0.510      SignalP-TM
AJY50129.1             0.121  59  0.109  59  0.119  59  0.089   0.099 N  0.570      SignalP-noTM
AJY50130.1             0.117  38  0.101  48  0.111  47  0.080   0.091 N  0.570      SignalP-noTM
AJY50131.1             0.102   3  0.115  11  0.176   2  0.133   0.123 N  0.570      SignalP-noTM
AJY50132.1             0.121  30  0.105  40  0.134  36  0.084   0.095 N  0.570      SignalP-noTM
AJY50133.1             0.156  55  0.119  11  0.237   1  0.123   0.121 N  0.570      SignalP-noTM
AJY50134.1             0.106   3  0.229  17  0.647  14  0.509   0.360 N  0.570      SignalP-noTM
AJY50135.1             0.113  45  0.112  45  0.182  42  0.094   0.103 N  0.570      SignalP-noTM
AJY50136.1             0.144  39  0.178  21  0.427   1  0.238   0.200 N  0.510      SignalP-TM
AJY50137.1             0.158  61  0.151  11  0.293  27  0.238   0.183 N  0.510      SignalP-TM
AJY50138.1             0.358  39  0.263  39  0.377  38  0.112   0.207 N  0.510      SignalP-TM
AJY50139.1             0.143  56  0.143  11  0.321   1  0.194   0.162 N  0.510      SignalP-TM
AJY50140.1             0.116  24  0.113  11  0.184   1  0.124   0.117 N  0.510      SignalP-TM
AJY50141.1             0.116  31  0.117  31  0.183   1  0.106   0.113 N  0.510      SignalP-TM
AJY50142.1             0.219  58  0.119  37  0.161   2  0.090   0.108 N  0.510      SignalP-TM
AJY50143.1             0.140  44  0.143  44  0.205  39  0.104   0.125 N  0.570      SignalP-noTM
AJY50144.1             0.406  30  0.616  30  0.972  21  0.899   0.749 Y  0.570      SignalP-noTM
AJY50145.1             0.823  30  0.793  30  0.912  23  0.705   0.752 Y  0.570      SignalP-noTM
AJY50146.1             0.113  14  0.104  34  0.113  23  0.089   0.097 N  0.570      SignalP-noTM
AJY50147.1             0.116  63  0.134  14  0.211   9  0.181   0.156 N  0.570      SignalP-noTM
AJY50148.1             0.149  61  0.114  61  0.143  14  0.093   0.104 N  0.570      SignalP-noTM
AJY50149.1             0.333  51  0.170  51  0.147   3  0.093   0.134 N  0.570      SignalP-noTM
AJY50150.1             0.146  37  0.141  17  0.201   1  0.161   0.150 N  0.570      SignalP-noTM
AJY50151.1             0.119  27  0.109  27  0.117  22  0.084   0.097 N  0.570      SignalP-noTM
AJY50152.1             0.172  66  0.157  27  0.301  15  0.221   0.187 N  0.570      SignalP-noTM
AJY50153.1             0.112  36  0.166  25  0.331  24  0.233   0.197 N  0.570      SignalP-noTM
AJY50154.1             0.115  41  0.108  70  0.128  68  0.089   0.099 N  0.570      SignalP-noTM
AJY50155.1             0.116  27  0.106  27  0.133   1  0.083   0.095 N  0.570      SignalP-noTM
AJY50156.1             0.100  17  0.103  49  0.113  36  0.097   0.100 N  0.570      SignalP-noTM
AJY50157.1             0.120  53  0.104  53  0.121  47  0.087   0.096 N  0.570      SignalP-noTM
AJY50158.1             0.186  23  0.289  23  0.562  21  0.420   0.351 N  0.570      SignalP-noTM
AJY50159.1             0.402  25  0.247  25  0.264   7  0.181   0.222 N  0.510      SignalP-TM
AJY50160.1             0.119  53  0.114  31  0.138  24  0.098   0.106 N  0.570      SignalP-noTM
AJY50161.1             0.128  31  0.158  13  0.287   6  0.251   0.202 N  0.570      SignalP-noTM
AJY50162.1             0.132  23  0.135  23  0.250   1  0.144   0.139 N  0.510      SignalP-TM
AJY50163.1             0.346  33  0.473  33  0.954  17  0.772   0.614 Y  0.570      SignalP-noTM
AJY50164.1             0.121  56  0.113  41  0.141  11  0.105   0.109 N  0.570      SignalP-noTM
AJY50165.1             0.611  25  0.732  25  0.972  20  0.906   0.813 Y  0.570      SignalP-noTM
AJY50166.1             0.405  35  0.378  35  0.510  27  0.243   0.328 N  0.510      SignalP-TM
AJY50167.1             0.118  35  0.106  18  0.125   9  0.108   0.107 N  0.570      SignalP-noTM
AJY50168.1             0.143  35  0.125  35  0.158  22  0.115   0.121 N  0.510      SignalP-TM
AJY50169.1             0.196  35  0.174  35  0.242   9  0.161   0.168 N  0.570      SignalP-noTM
AJY50170.1             0.204  33  0.161  33  0.190   8  0.130   0.149 N  0.510      SignalP-TM
AJY50171.1             0.128  34  0.103  70  0.129   5  0.091   0.098 N  0.570      SignalP-noTM
AJY50172.1             0.113  54  0.118  11  0.171   3  0.140   0.128 N  0.570      SignalP-noTM
AJY50173.1             0.232  25  0.162  25  0.178   1  0.121   0.143 N  0.570      SignalP-noTM
AJY50174.1             0.100  57  0.098  57  0.123   3  0.091   0.095 N  0.570      SignalP-noTM
AJY50175.1             0.102  31  0.105  18  0.134   8  0.104   0.104 N  0.570      SignalP-noTM
AJY50176.1             0.129  68  0.132  11  0.294   1  0.158   0.144 N  0.570      SignalP-noTM
AJY50177.1             0.105  66  0.102  66  0.106  24  0.085   0.094 N  0.570      SignalP-noTM
AJY50178.1             0.115  56  0.112  56  0.142   1  0.098   0.105 N  0.570      SignalP-noTM
AJY50179.1             0.589  26  0.648  23  0.924   8  0.850   0.743 Y  0.570      SignalP-noTM
AJY50180.1             0.119  14  0.116  14  0.150   1  0.116   0.116 N  0.570      SignalP-noTM
AJY50181.1             0.183  51  0.154  51  0.220  47  0.110   0.138 N  0.510      SignalP-TM
AJY50182.1             0.122  30  0.140  11  0.276   2  0.193   0.160 N  0.510      SignalP-TM
AJY50183.1             0.127  33  0.115  33  0.124  31  0.085   0.101 N  0.570      SignalP-noTM
AJY50184.1             0.770  21  0.827  21  0.961   7  0.904   0.863 Y  0.570      SignalP-noTM
AJY50185.1             0.121  21  0.125  11  0.209   6  0.163   0.143 N  0.570      SignalP-noTM
AJY50186.1             0.168  29  0.151  29  0.311  27  0.146   0.149 N  0.510      SignalP-TM
AJY50187.1             0.677  29  0.811  29  0.987  21  0.948   0.875 Y  0.570      SignalP-noTM
AJY50188.1             0.343  22  0.323  22  0.484   4  0.354   0.334 N  0.510      SignalP-TM
AJY50189.1             0.112  68  0.136  12  0.276   5  0.194   0.163 N  0.570      SignalP-noTM
AJY50190.1             0.145  25  0.124  25  0.178   6  0.119   0.122 N  0.510      SignalP-TM
AJY50191.1             0.104  38  0.108  56  0.128  45  0.100   0.104 N  0.570      SignalP-noTM
AJY50192.1             0.764  27  0.811  27  0.958   9  0.900   0.853 Y  0.570      SignalP-noTM
AJY50193.1             0.514  27  0.699  25  0.993  13  0.976   0.829 Y  0.570      SignalP-noTM
AJY50194.1             0.121  22  0.148  22  0.282  15  0.168   0.157 N  0.570      SignalP-noTM
AJY50195.1             0.121  37  0.106  37  0.138   2  0.094   0.100 N  0.570      SignalP-noTM
AJY50196.1             0.146  23  0.174  23  0.430  18  0.224   0.198 N  0.570      SignalP-noTM
AJY50197.1             0.101   3  0.108  56  0.132  46  0.102   0.105 N  0.570      SignalP-noTM
AJY50198.1             0.707  29  0.747  29  0.913  10  0.821   0.782 Y  0.570      SignalP-noTM
AJY50199.1             0.177  56  0.131  56  0.226   1  0.109   0.120 N  0.570      SignalP-noTM
AJY50200.1             0.190  21  0.412  21  0.937  19  0.898   0.640 Y  0.570      SignalP-noTM
AJY50201.1             0.122  20  0.106  20  0.128  33  0.085   0.096 N  0.570      SignalP-noTM
AJY50202.1             0.123  28  0.115  56  0.204  45  0.092   0.106 N  0.510      SignalP-TM
AJY50203.1             0.125  26  0.130  11  0.216   6  0.175   0.151 N  0.570      SignalP-noTM
AJY50204.1             0.153   8  0.109  52  0.151  50  0.086   0.098 N  0.570      SignalP-noTM
AJY50205.1             0.112  28  0.108  48  0.137  44  0.089   0.099 N  0.570      SignalP-noTM
AJY50206.1             0.275  18  0.192  18  0.193  17  0.125   0.161 N  0.570      SignalP-noTM
AJY50207.1             0.266  34  0.489  34  0.950  27  0.749   0.612 Y  0.570      SignalP-noTM
AJY50208.1             0.237  35  0.139  35  0.157  34  0.074   0.109 N  0.570      SignalP-noTM
AJY50209.1             0.137  38  0.152  38  0.246  27  0.125   0.139 N  0.570      SignalP-noTM
AJY50210.1             0.164  26  0.255  20  0.633   1  0.493   0.343 N  0.510      SignalP-TM
AJY50211.1             0.249  32  0.216  32  0.240  23  0.188   0.206 N  0.510      SignalP-TM
AJY50212.1             0.733  24  0.678  24  0.884   3  0.727   0.701 Y  0.570      SignalP-noTM
AJY50213.1             0.305  30  0.273  30  0.393   1  0.243   0.262 N  0.510      SignalP-TM
AJY50214.1             0.111  34  0.137  26  0.251  20  0.156   0.144 N  0.510      SignalP-TM
AJY50215.1             0.116  47  0.122  47  0.142  33  0.105   0.114 N  0.570      SignalP-noTM
AJY50216.1             0.367  28  0.260  28  0.306   2  0.207   0.235 N  0.570      SignalP-noTM
AJY50217.1             0.128  37  0.104  12  0.139   2  0.113   0.108 N  0.510      SignalP-TM
AJY50218.1             0.302  24  0.286  24  0.574   1  0.329   0.302 N  0.510      SignalP-TM
AJY50219.1             0.113  43  0.135  43  0.197  41  0.122   0.129 N  0.570      SignalP-noTM
AJY50220.1             0.246  56  0.168  56  0.172   1  0.122   0.146 N  0.570      SignalP-noTM
AJY50221.1             0.110  27  0.100  14  0.129   8  0.104   0.102 N  0.510      SignalP-TM
AJY50222.1             0.225  39  0.169  39  0.243  38  0.115   0.144 N  0.570      SignalP-noTM
AJY50223.1             0.151  20  0.144  11  0.302   1  0.198   0.169 N  0.570      SignalP-noTM
AJY50224.1             0.164  21  0.178  21  0.269  12  0.180   0.179 N  0.570      SignalP-noTM
AJY50225.1             0.146  14  0.102  14  0.125  39  0.071   0.091 N  0.510      SignalP-TM
AJY50226.1             0.143  52  0.122  52  0.121   1  0.086   0.106 N  0.570      SignalP-noTM
AJY50227.1             0.121  20  0.220  14  0.547   2  0.478   0.341 N  0.570      SignalP-noTM
AJY50228.1             0.139  27  0.115  11  0.170   1  0.134   0.122 N  0.510      SignalP-TM
AJY50229.1             0.118  47  0.107  11  0.149  66  0.122   0.113 N  0.510      SignalP-TM
AJY50230.1             0.162  26  0.267  26  0.659  28  0.361   0.311 N  0.570      SignalP-noTM
AJY50231.1             0.109  58  0.157  11  0.387   1  0.236   0.194 N  0.570      SignalP-noTM
AJY50232.1             0.118  49  0.099  38  0.104  70  0.077   0.089 N  0.570      SignalP-noTM
AJY50233.1             0.456  46  0.248  46  0.517   2  0.230   0.240 N  0.570      SignalP-noTM
AJY50234.1             0.130  27  0.112  27  0.130   3  0.091   0.102 N  0.570      SignalP-noTM
AJY50235.1             0.153  24  0.119  24  0.221   2  0.109   0.115 N  0.570      SignalP-noTM
AJY50236.1             0.112  22  0.118  22  0.142  21  0.104   0.112 N  0.570      SignalP-noTM
AJY50237.1             0.110  23  0.111  36  0.157  27  0.098   0.105 N  0.570      SignalP-noTM
AJY50238.1             0.154  46  0.147  46  0.207  44  0.116   0.132 N  0.570      SignalP-noTM
AJY50239.1             0.171  19  0.331  19  0.834   2  0.678   0.494 N  0.570      SignalP-noTM
AJY50240.1             0.387  35  0.354  35  0.438  31  0.224   0.306 N  0.510      SignalP-TM
AJY50241.1             0.117  23  0.107  11  0.183   1  0.107   0.107 N  0.570      SignalP-noTM
AJY50242.1             0.110  34  0.101  34  0.133   1  0.085   0.093 N  0.570      SignalP-noTM
AJY50243.1             0.108  51  0.112  36  0.144  27  0.105   0.109 N  0.570      SignalP-noTM
AJY50244.1             0.119  35  0.105  35  0.120  15  0.090   0.098 N  0.570      SignalP-noTM
AJY50245.1             0.108  61  0.119  11  0.181   8  0.148   0.133 N  0.570      SignalP-noTM
AJY50246.1             0.103  37  0.101  69  0.108  61  0.081   0.091 N  0.570      SignalP-noTM
AJY50247.1             0.207  48  0.137  48  0.131   6  0.089   0.114 N  0.570      SignalP-noTM
AJY50248.1             0.111  22  0.124  22  0.160   5  0.138   0.130 N  0.570      SignalP-noTM
AJY50249.1             0.145  34  0.109  34  0.132  46  0.078   0.094 N  0.570      SignalP-noTM
AJY50250.1             0.099  31  0.106  27  0.131  14  0.110   0.108 N  0.570      SignalP-noTM
AJY50251.1             0.124  20  0.119  20  0.169  25  0.109   0.115 N  0.510      SignalP-TM
AJY50252.1             0.104  45  0.152  11  0.299   2  0.242   0.195 N  0.570      SignalP-noTM
AJY50253.1             0.117  38  0.107  18  0.158  10  0.102   0.105 N  0.510      SignalP-TM
AJY50254.1             0.112  53  0.120  11  0.162  10  0.146   0.132 N  0.570      SignalP-noTM
AJY50255.1             0.159  32  0.148  32  0.241  35  0.141   0.145 N  0.570      SignalP-noTM
AJY50256.1             0.112  15  0.100  30  0.130  20  0.075   0.088 N  0.570      SignalP-noTM
AJY50257.1             0.132  61  0.113  25  0.155   1  0.112   0.112 N  0.570      SignalP-noTM
AJY50258.1             0.116  70  0.124  30  0.194  24  0.152   0.137 N  0.570      SignalP-noTM
AJY50259.1             0.262  36  0.263  25  0.690  18  0.482   0.344 N  0.510      SignalP-TM
AJY50260.1             0.523  17  0.397  17  0.462   1  0.314   0.358 N  0.570      SignalP-noTM
AJY50261.1             0.133  12  0.108  46  0.131  36  0.087   0.098 N  0.570      SignalP-noTM
AJY50262.1             0.491  28  0.379  28  0.442  26  0.302   0.343 N  0.570      SignalP-noTM
AJY50263.1             0.111  70  0.103  32  0.116  19  0.099   0.101 N  0.570      SignalP-noTM
AJY50264.1             0.200  32  0.141  32  0.143   7  0.103   0.123 N  0.570      SignalP-noTM
AJY50265.1             0.203  34  0.146  34  0.172  44  0.107   0.128 N  0.570      SignalP-noTM
AJY50266.1             0.213  31  0.145  31  0.122  40  0.096   0.122 N  0.570      SignalP-noTM
AJY50267.1             0.204  36  0.139  36  0.131  35  0.081   0.112 N  0.570      SignalP-noTM
AJY50268.1             0.268  37  0.207  37  0.528   5  0.253   0.224 N  0.510      SignalP-TM
AJY50269.1             0.123  19  0.102  42  0.119  34  0.089   0.096 N  0.570      SignalP-noTM
AJY50270.1             0.144  22  0.143  22  0.277   2  0.164   0.153 N  0.570      SignalP-noTM
AJY50271.1             0.147  32  0.133  12  0.204   1  0.175   0.153 N  0.570      SignalP-noTM
AJY50272.1             0.151  37  0.120  37  0.110  27  0.090   0.106 N  0.570      SignalP-noTM
AJY50273.1             0.126  21  0.135  21  0.262   1  0.152   0.143 N  0.570      SignalP-noTM
AJY50274.1             0.849  28  0.831  28  0.988  13  0.897   0.862 Y  0.570      SignalP-noTM
AJY50275.1             0.147  24  0.133  24  0.203  22  0.106   0.123 N  0.510      SignalP-TM
AJY50276.1             0.106  52  0.104  11  0.149   2  0.112   0.108 N  0.570      SignalP-noTM
AJY50277.1             0.237  19  0.150  19  0.206   1  0.104   0.128 N  0.570      SignalP-noTM
AJY50278.1             0.263  32  0.238  32  0.281  28  0.184   0.218 N  0.510      SignalP-TM
AJY50279.1             0.249  48  0.164  48  0.285  28  0.146   0.155 N  0.570      SignalP-noTM
AJY50280.1             0.101  30  0.111  30  0.130  20  0.107   0.109 N  0.570      SignalP-noTM
AJY50281.1             0.162  24  0.132  24  0.156   3  0.119   0.128 N  0.510      SignalP-TM
AJY50282.1             0.126  27  0.107  27  0.147   2  0.094   0.101 N  0.570      SignalP-noTM
AJY50283.1             0.129  29  0.119  45  0.246  38  0.102   0.111 N  0.570      SignalP-noTM
AJY50284.1             0.111  34  0.102  61  0.112  57  0.079   0.091 N  0.570      SignalP-noTM
AJY50285.1             0.103  25  0.110  69  0.134   8  0.112   0.111 N  0.570      SignalP-noTM
AJY50286.1             0.132  69  0.109  22  0.243  14  0.110   0.110 N  0.570      SignalP-noTM
AJY50287.1             0.142  40  0.156  27  0.331  26  0.172   0.162 N  0.510      SignalP-TM
AJY50288.1             0.113  46  0.162  23  0.289  13  0.233   0.188 N  0.510      SignalP-TM
AJY50289.1             0.149  45  0.165  45  0.307  26  0.200   0.178 N  0.510      SignalP-TM
AJY50290.1             0.103  66  0.105  29  0.129  20  0.097   0.102 N  0.510      SignalP-TM
AJY50291.1             0.172  38  0.187  38  0.259  35  0.176   0.183 N  0.510      SignalP-TM
AJY50292.1             0.558  24  0.316  24  0.392   7  0.238   0.279 N  0.570      SignalP-noTM
AJY50293.1             0.140  43  0.189  31  0.396  24  0.266   0.225 N  0.570      SignalP-noTM
AJY50294.1             0.105  35  0.116  53  0.178   1  0.118   0.117 N  0.570      SignalP-noTM
AJY50295.1             0.140  55  0.126  20  0.171  17  0.125   0.126 N  0.570      SignalP-noTM
AJY50296.1             0.158  38  0.208  11  0.569   4  0.429   0.312 N  0.570      SignalP-noTM
AJY50297.1             0.113  29  0.128  29  0.217  16  0.151   0.139 N  0.570      SignalP-noTM
AJY50298.1             0.111  13  0.110  13  0.151   3  0.109   0.109 N  0.570      SignalP-noTM
AJY50299.1             0.232  20  0.308  20  0.650   3  0.467   0.383 N  0.570      SignalP-noTM
AJY50300.1             0.185  34  0.278  17  0.765  12  0.618   0.438 N  0.570      SignalP-noTM
AJY50301.1             0.131  38  0.100  38  0.107  39  0.063   0.082 N  0.570      SignalP-noTM
AJY50302.1             0.117  18  0.127  26  0.212   1  0.141   0.134 N  0.570      SignalP-noTM
AJY50303.1             0.112  56  0.138  11  0.256   4  0.199   0.166 N  0.570      SignalP-noTM
AJY50304.1             0.120  21  0.135  11  0.239   1  0.172   0.152 N  0.570      SignalP-noTM
AJY50305.1             0.617  26  0.713  26  0.948  22  0.838   0.772 Y  0.570      SignalP-noTM
AJY50306.1             0.116  51  0.104  51  0.109  68  0.071   0.089 N  0.570      SignalP-noTM
AJY50307.1             0.108  34  0.103  34  0.121  33  0.079   0.092 N  0.570      SignalP-noTM
AJY50308.1             0.115  17  0.145  17  0.273  11  0.171   0.157 N  0.570      SignalP-noTM
AJY50309.1             0.176  26  0.186  26  0.317  25  0.164   0.178 N  0.510      SignalP-TM
AJY50310.1             0.372  58  0.222  58  0.198  24  0.134   0.189 N  0.510      SignalP-TM
AJY50311.1             0.124  52  0.115  52  0.145  48  0.081   0.103 N  0.510      SignalP-TM
AJY50312.1             0.110  32  0.144  22  0.305  17  0.192   0.167 N  0.570      SignalP-noTM
AJY50313.1             0.160  45  0.135  45  0.171   7  0.109   0.123 N  0.570      SignalP-noTM
AJY50314.1             0.138  44  0.137  44  0.180  38  0.098   0.123 N  0.510      SignalP-TM
AJY50315.1             0.110  53  0.119  64  0.187  57  0.110   0.116 N  0.510      SignalP-TM
AJY50316.1             0.161  21  0.159  21  0.241  19  0.162   0.160 N  0.570      SignalP-noTM
AJY50317.1             0.124  32  0.102  41  0.145  40  0.088   0.095 N  0.570      SignalP-noTM
AJY50318.1             0.115  46  0.112  46  0.183  44  0.088   0.100 N  0.570      SignalP-noTM
AJY50319.1             0.118  23  0.105  37  0.115  33  0.092   0.099 N  0.570      SignalP-noTM
AJY50320.1             0.163  18  0.183  18  0.397   1  0.232   0.201 N  0.510      SignalP-TM
AJY50321.1             0.118  54  0.111  31  0.148   3  0.102   0.107 N  0.570      SignalP-noTM
AJY50322.1             0.212  18  0.147  18  0.133  34  0.096   0.123 N  0.570      SignalP-noTM
AJY50323.1             0.258  31  0.161  31  0.149  30  0.098   0.132 N  0.570      SignalP-noTM
AJY50324.1             0.122  44  0.166  11  0.417   1  0.251   0.206 N  0.570      SignalP-noTM
AJY50325.1             0.117  32  0.117  32  0.204  25  0.092   0.105 N  0.570      SignalP-noTM
AJY50326.1             0.299  22  0.312  22  0.574  19  0.279   0.297 N  0.570      SignalP-noTM
AJY50327.1             0.148  44  0.120  44  0.200  14  0.107   0.114 N  0.570      SignalP-noTM
AJY50328.1             0.104  10  0.117  33  0.158  24  0.124   0.120 N  0.570      SignalP-noTM
AJY50329.1             0.184  48  0.146  48  0.147  47  0.097   0.123 N  0.570      SignalP-noTM
AJY50330.1             0.177  50  0.139  50  0.191  23  0.139   0.139 N  0.570      SignalP-noTM
AJY50331.1             0.173  19  0.202  19  0.356  18  0.254   0.221 N  0.510      SignalP-TM
AJY50332.1             0.108  24  0.100  11  0.152   1  0.093   0.097 N  0.570      SignalP-noTM
AJY50333.1             0.115  25  0.106  63  0.134  11  0.096   0.101 N  0.570      SignalP-noTM
AJY50334.1             0.124  51  0.169  20  0.342   1  0.266   0.205 N  0.510      SignalP-TM
AJY50335.1             0.119  32  0.110  20  0.129  19  0.108   0.109 N  0.570      SignalP-noTM
AJY50336.1             0.141  43  0.127  31  0.165  22  0.127   0.127 N  0.570      SignalP-noTM
AJY50337.1             0.644  30  0.771  30  0.961  26  0.902   0.832 Y  0.570      SignalP-noTM
AJY50338.1             0.752  30  0.744  30  0.890  26  0.750   0.747 Y  0.570      SignalP-noTM
AJY50339.1             0.200  32  0.229  30  0.576   1  0.316   0.261 N  0.510      SignalP-TM
AJY50340.1             0.110  34  0.106  27  0.132  18  0.103   0.105 N  0.570      SignalP-noTM
AJY50341.1             0.164  62  0.119  19  0.152   1  0.122   0.121 N  0.570      SignalP-noTM
AJY50342.1             0.140   9  0.154  20  0.266   1  0.199   0.176 N  0.570      SignalP-noTM
AJY50343.1             0.268  41  0.151  41  0.127  36  0.094   0.124 N  0.570      SignalP-noTM
AJY50344.1             0.103  55  0.109  11  0.152   2  0.121   0.115 N  0.570      SignalP-noTM
AJY50345.1             0.108  63  0.102  63  0.116   9  0.090   0.096 N  0.570      SignalP-noTM
AJY50346.1             0.102  31  0.102  14  0.127  11  0.105   0.103 N  0.570      SignalP-noTM
AJY50347.1             0.113  44  0.105  44  0.141   2  0.095   0.100 N  0.570      SignalP-noTM
AJY50348.1             0.115  33  0.125  11  0.213   4  0.163   0.143 N  0.570      SignalP-noTM
AJY50349.1             0.103  70  0.102  60  0.118  52  0.094   0.098 N  0.570      SignalP-noTM
AJY50350.1             0.176  67  0.196  16  0.565  13  0.292   0.241 N  0.570      SignalP-noTM
AJY50351.1             0.106  26  0.126  48  0.210  37  0.129   0.127 N  0.570      SignalP-noTM
AJY50352.1             0.104  22  0.104  67  0.119  33  0.090   0.097 N  0.570      SignalP-noTM
AJY50353.1             0.129  29  0.107  12  0.139   1  0.113   0.110 N  0.570      SignalP-noTM
AJY50354.1             0.112  21  0.108  60  0.131  55  0.100   0.104 N  0.570      SignalP-noTM
AJY50355.1             0.173  34  0.156  34  0.205   1  0.148   0.152 N  0.570      SignalP-noTM
AJY50356.1             0.131  26  0.131  26  0.149  24  0.109   0.120 N  0.570      SignalP-noTM
AJY50357.1             0.608  23  0.742  23  0.937  19  0.883   0.808 Y  0.570      SignalP-noTM
AJY50358.1             0.523  32  0.498  32  0.614  28  0.394   0.459 N  0.510      SignalP-TM
AJY50359.1             0.111  25  0.129  11  0.298   1  0.152   0.137 N  0.510      SignalP-TM
AJY50360.1             0.127  49  0.115  16  0.164  11  0.129   0.120 N  0.510      SignalP-TM
AJY50361.1             0.139  40  0.173  40  0.356  38  0.144   0.162 N  0.510      SignalP-TM
AJY50362.1             0.164  10  0.109  60  0.155  34  0.106   0.108 N  0.570      SignalP-noTM
AJY50363.1             0.456  20  0.564  20  0.784  10  0.692   0.611 Y  0.510      SignalP-TM
AJY50364.1             0.128  23  0.097  57  0.126   1  0.077   0.088 N  0.570      SignalP-noTM
AJY50365.1             0.137  19  0.122  19  0.154  18  0.109   0.116 N  0.570      SignalP-noTM
AJY50366.1             0.144  22  0.149  22  0.267  10  0.159   0.154 N  0.570      SignalP-noTM
AJY50367.1             0.149  21  0.184  21  0.351  29  0.222   0.202 N  0.570      SignalP-noTM
AJY50368.1             0.111  45  0.119  11  0.197   2  0.143   0.130 N  0.570      SignalP-noTM
AJY50369.1             0.173  49  0.153  49  0.283   1  0.143   0.149 N  0.570      SignalP-noTM
AJY50370.1             0.221  37  0.245  37  0.382  28  0.191   0.225 N  0.510      SignalP-TM
AJY50371.1             0.195  36  0.135  36  0.162   8  0.106   0.121 N  0.570      SignalP-noTM
AJY50372.1             0.149  22  0.128  22  0.146  10  0.115   0.122 N  0.570      SignalP-noTM
AJY50373.1             0.130  37  0.119  37  0.135  52  0.098   0.109 N  0.570      SignalP-noTM
AJY50374.1             0.103  29  0.104  55  0.146   3  0.097   0.101 N  0.570      SignalP-noTM
AJY50375.1             0.146  56  0.118  12  0.190   1  0.135   0.126 N  0.570      SignalP-noTM
AJY50376.1             0.688  26  0.778  26  0.976  12  0.916   0.843 Y  0.570      SignalP-noTM
AJY50377.1             0.163  45  0.133  45  0.155  33  0.109   0.122 N  0.570      SignalP-noTM
AJY50378.1             0.246  22  0.162  22  0.260  21  0.103   0.134 N  0.570      SignalP-noTM
AJY50379.1             0.116   6  0.106  30  0.133  20  0.092   0.099 N  0.570      SignalP-noTM
AJY50380.1             0.161  64  0.120  64  0.108  63  0.091   0.106 N  0.570      SignalP-noTM
AJY50381.1             0.206  52  0.273  52  0.470  48  0.179   0.238 N  0.510      SignalP-TM
AJY50382.1             0.203  26  0.295  26  0.597  23  0.374   0.324 N  0.510      SignalP-TM
AJY50383.1             0.603  21  0.740  21  0.950  18  0.893   0.812 Y  0.570      SignalP-noTM
AJY50384.1             0.107  28  0.158  23  0.310  21  0.238   0.187 N  0.510      SignalP-TM
AJY50385.1             0.217  21  0.266  21  0.480  17  0.317   0.285 N  0.510      SignalP-TM
AJY50386.1             0.164  48  0.169  11  0.405   3  0.288   0.225 N  0.570      SignalP-noTM
AJY50387.1             0.111  31  0.173  13  0.375   6  0.312   0.224 N  0.510      SignalP-TM
AJY50388.1             0.265  51  0.158  51  0.258   1  0.089   0.132 N  0.510      SignalP-TM
AJY50389.1             0.162  32  0.131  11  0.203   7  0.184   0.150 N  0.510      SignalP-TM
AJY50390.1             0.303  33  0.387  23  0.876  15  0.681   0.496 N  0.510      SignalP-TM
AJY50391.1             0.116  42  0.104  42  0.109  40  0.075   0.091 N  0.570      SignalP-noTM
AJY50392.1             0.112  46  0.114  11  0.164   1  0.126   0.120 N  0.570      SignalP-noTM
AJY50393.1             0.142  62  0.127  50  0.172  48  0.089   0.109 N  0.570      SignalP-noTM
AJY50394.1             0.108  19  0.118  19  0.176  15  0.123   0.120 N  0.570      SignalP-noTM
AJY50395.1             0.104  26  0.131  19  0.225   7  0.168   0.144 N  0.510      SignalP-TM
AJY50396.1             0.110  57  0.119  30  0.178  23  0.112   0.116 N  0.510      SignalP-TM
AJY50397.1             0.504  27  0.579  27  0.834  24  0.661   0.617 Y  0.570      SignalP-noTM
AJY50398.1             0.273  28  0.455  28  0.928  24  0.801   0.617 Y  0.570      SignalP-noTM
AJY50399.1             0.607  29  0.740  29  0.970  15  0.911   0.820 Y  0.570      SignalP-noTM
AJY50400.1             0.104  39  0.106  67  0.129  11  0.097   0.101 N  0.570      SignalP-noTM
AJY50401.1             0.110  48  0.100  61  0.122   3  0.087   0.094 N  0.570      SignalP-noTM
AJY50402.1             0.108  36  0.104  36  0.148   1  0.097   0.101 N  0.570      SignalP-noTM
AJY50403.1             0.165  31  0.150  11  0.334   1  0.209   0.178 N  0.570      SignalP-noTM
AJY50404.1             0.125  28  0.170  11  0.416   1  0.278   0.221 N  0.570      SignalP-noTM
AJY50405.1             0.139  46  0.121  15  0.153  12  0.115   0.118 N  0.570      SignalP-noTM
AJY50406.1             0.120  25  0.141  11  0.317   4  0.206   0.171 N  0.570      SignalP-noTM
AJY50407.1             0.257  28  0.161  28  0.175   1  0.102   0.133 N  0.570      SignalP-noTM
AJY50408.1             0.516  23  0.711  23  0.988  13  0.965   0.830 Y  0.570      SignalP-noTM
AJY50409.1             0.266  30  0.440  30  0.980  10  0.861   0.638 Y  0.570      SignalP-noTM
AJY50410.1             0.804  30  0.853  30  0.942  15  0.870   0.861 Y  0.570      SignalP-noTM
AJY50411.1             0.317  53  0.242  53  0.460  50  0.202   0.223 N  0.570      SignalP-noTM
AJY50412.1             0.150  21  0.114  39  0.157  37  0.092   0.104 N  0.570      SignalP-noTM
AJY50413.1             0.103  45  0.107  45  0.134  43  0.090   0.099 N  0.570      SignalP-noTM
AJY50414.1             0.349  42  0.198  42  0.187  40  0.094   0.160 N  0.510      SignalP-TM
AJY50415.1             0.258  30  0.385  30  0.669  26  0.493   0.425 N  0.510      SignalP-TM
AJY50416.1             0.239  33  0.196  33  0.204  24  0.149   0.179 N  0.510      SignalP-TM
AJY50417.1             0.334  21  0.183  21  0.197   3  0.126   0.162 N  0.510      SignalP-TM
AJY50418.1             0.144  28  0.173  36  0.305  25  0.141   0.161 N  0.510      SignalP-TM
AJY50419.1             0.687  20  0.476  20  0.558   1  0.365   0.435 N  0.510      SignalP-TM
AJY50420.1             0.147  21  0.125  21  0.137  19  0.110   0.118 N  0.570      SignalP-noTM
AJY50421.1             0.225  27  0.196  42  0.445   3  0.247   0.215 N  0.510      SignalP-TM
AJY50422.1             0.747  26  0.846  26  0.978  11  0.952   0.896 Y  0.570      SignalP-noTM
AJY50423.1             0.115  24  0.134  13  0.235   6  0.186   0.158 N  0.570      SignalP-noTM
AJY50424.1             0.241  50  0.334  16  0.945  12  0.930   0.614 Y  0.570      SignalP-noTM
AJY50425.1             0.104  51  0.102  51  0.115  44  0.087   0.095 N  0.570      SignalP-noTM
AJY50426.1             0.103  26  0.119  11  0.177   3  0.142   0.130 N  0.570      SignalP-noTM
AJY50427.1             0.168  36  0.123  12  0.207   1  0.135   0.127 N  0.510      SignalP-TM
AJY50428.1             0.114  61  0.105  61  0.165  12  0.099   0.102 N  0.570      SignalP-noTM
AJY50429.1             0.455  20  0.657  20  0.964  17  0.941   0.791 Y  0.570      SignalP-noTM
AJY50430.1             0.106  20  0.098  49  0.107  34  0.085   0.092 N  0.570      SignalP-noTM
AJY50431.1             0.111   6  0.125  11  0.243   3  0.166   0.145 N  0.570      SignalP-noTM
AJY50432.1             0.166  24  0.201  24  0.385  18  0.256   0.221 N  0.510      SignalP-TM
AJY50433.1             0.111  56  0.127  12  0.202   2  0.166   0.141 N  0.510      SignalP-TM
AJY50434.1             0.262  39  0.171  39  0.160  38  0.103   0.139 N  0.570      SignalP-noTM
AJY50435.1             0.116  25  0.109  51  0.138  43  0.075   0.096 N  0.510      SignalP-TM
AJY50436.1             0.102  13  0.118  33  0.149  23  0.102   0.110 N  0.570      SignalP-noTM
AJY50437.1             0.141  49  0.120  49  0.131  27  0.096   0.109 N  0.570      SignalP-noTM
AJY50438.1             0.105  33  0.119  15  0.186   8  0.141   0.129 N  0.570      SignalP-noTM
AJY50439.1             0.306  26  0.545  26  0.986  17  0.952   0.737 Y  0.570      SignalP-noTM
AJY50440.1             0.117  18  0.107  55  0.119  69  0.092   0.100 N  0.570      SignalP-noTM
AJY50441.1             0.108  19  0.160  11  0.382   1  0.238   0.197 N  0.570      SignalP-noTM
AJY50442.1             0.205  66  0.162  42  0.321  38  0.187   0.174 N  0.570      SignalP-noTM
AJY50443.1             0.102  18  0.103  53  0.115  51  0.089   0.096 N  0.570      SignalP-noTM
AJY50444.1             0.118  59  0.106  59  0.110  27  0.088   0.097 N  0.570      SignalP-noTM
AJY50445.1             0.240  62  0.155  62  0.175   1  0.110   0.134 N  0.570      SignalP-noTM
AJY50446.1             0.165  26  0.130  26  0.233   2  0.125   0.128 N  0.510      SignalP-TM
AJY50447.1             0.175  46  0.132  46  0.162  45  0.093   0.114 N  0.570      SignalP-noTM
AJY50448.1             0.111  30  0.152  11  0.315   4  0.231   0.189 N  0.570      SignalP-noTM
AJY50449.1             0.233  24  0.258  24  0.483   3  0.316   0.285 N  0.570      SignalP-noTM
AJY50450.1             0.123  42  0.129  11  0.277   2  0.156   0.141 N  0.570      SignalP-noTM
AJY50451.1             0.177  23  0.194  23  0.295  13  0.216   0.202 N  0.510      SignalP-TM
AJY50452.1             0.130  20  0.124  20  0.185  18  0.121   0.123 N  0.510      SignalP-TM
AJY50453.1             0.119  43  0.116  11  0.196   3  0.145   0.130 N  0.570      SignalP-noTM
AJY50454.1             0.124  22  0.120  33  0.188  25  0.104   0.112 N  0.570      SignalP-noTM
AJY50455.1             0.157  46  0.208  22  0.537   1  0.346   0.272 N  0.570      SignalP-noTM
AJY50456.1             0.237  22  0.169  22  0.250  21  0.110   0.141 N  0.570      SignalP-noTM
AJY50457.1             0.117  42  0.114  44  0.155  40  0.096   0.106 N  0.570      SignalP-noTM
AJY50458.1             0.101  18  0.106  60  0.124  49  0.097   0.102 N  0.570      SignalP-noTM
AJY50459.1             0.245  22  0.145  22  0.131   9  0.090   0.119 N  0.570      SignalP-noTM
AJY50460.1             0.130  19  0.161  19  0.354  18  0.226   0.191 N  0.570      SignalP-noTM
AJY50461.1             0.557  23  0.593  23  0.776  13  0.625   0.605 Y  0.510      SignalP-TM
AJY50462.1             0.126  61  0.117  43  0.184   1  0.105   0.111 N  0.570      SignalP-noTM
AJY50463.1             0.219  43  0.160  43  0.390   1  0.136   0.149 N  0.570      SignalP-noTM
AJY50464.1             0.102  47  0.115  11  0.193   3  0.135   0.124 N  0.570      SignalP-noTM
AJY50465.1             0.118  40  0.117  11  0.155   4  0.140   0.128 N  0.570      SignalP-noTM
AJY50466.1             0.135  37  0.117  37  0.152   4  0.111   0.114 N  0.570      SignalP-noTM
AJY50467.1             0.125  24  0.197  24  0.406   4  0.321   0.255 N  0.570      SignalP-noTM
AJY50468.1             0.185  34  0.197  34  0.369  26  0.181   0.191 N  0.510      SignalP-TM
AJY50469.1             0.190  21  0.129  21  0.237   3  0.115   0.124 N  0.510      SignalP-TM
AJY50470.1             0.113  32  0.119  15  0.193  11  0.138   0.128 N  0.570      SignalP-noTM
AJY50471.1             0.131  53  0.112  53  0.105  70  0.086   0.100 N  0.570      SignalP-noTM
AJY50472.1             0.291  24  0.124  24  0.191   4  0.099   0.115 N  0.510      SignalP-TM
AJY50473.1             0.772  25  0.810  25  0.936   8  0.875   0.841 Y  0.570      SignalP-noTM
AJY50474.1             0.120  38  0.116  37  0.161  33  0.098   0.109 N  0.510      SignalP-TM
AJY50475.1             0.123  50  0.122  50  0.161  40  0.086   0.109 N  0.510      SignalP-TM
AJY50476.1             0.113  22  0.106  48  0.119  49  0.092   0.099 N  0.570      SignalP-noTM
AJY50477.1             0.130  60  0.109  60  0.106  21  0.087   0.098 N  0.570      SignalP-noTM
AJY50478.1             0.114  32  0.104  32  0.168  30  0.077   0.091 N  0.570      SignalP-noTM
AJY50479.1             0.231  61  0.150  61  0.198   1  0.102   0.127 N  0.570      SignalP-noTM
AJY50480.1             0.140  57  0.147  57  0.205  53  0.112   0.134 N  0.510      SignalP-TM
AJY50481.1             0.251  51  0.197  35  0.365  34  0.160   0.179 N  0.570      SignalP-noTM
AJY50482.1             0.116  34  0.118  34  0.137  33  0.096   0.108 N  0.570      SignalP-noTM
AJY50483.1             0.190  63  0.177  38  0.434  35  0.164   0.171 N  0.570      SignalP-noTM
AJY50484.1             0.103  30  0.103  41  0.137  35  0.093   0.098 N  0.570      SignalP-noTM
AJY50485.1             0.142  39  0.100  39  0.151   1  0.060   0.085 N  0.510      SignalP-TM
AJY50486.1             0.144  65  0.113  65  0.189   1  0.097   0.105 N  0.570      SignalP-noTM
AJY50487.1             0.129  39  0.148  24  0.265  15  0.181   0.164 N  0.570      SignalP-noTM
AJY50488.1             0.118  29  0.134  47  0.208  40  0.120   0.127 N  0.570      SignalP-noTM
AJY50489.1             0.153  21  0.097  11  0.168   1  0.087   0.093 N  0.510      SignalP-TM
AJY50490.1             0.141  33  0.127  11  0.260   1  0.149   0.138 N  0.570      SignalP-noTM
AJY50491.1             0.542  22  0.612  22  0.860  13  0.733   0.669 Y  0.570      SignalP-noTM
AJY50492.1             0.145  49  0.112  49  0.129   1  0.072   0.097 N  0.510      SignalP-TM
AJY50493.1             0.112  41  0.120  14  0.169  10  0.145   0.131 N  0.570      SignalP-noTM
AJY50494.1             0.138  54  0.109  26  0.158   1  0.103   0.106 N  0.570      SignalP-noTM
AJY50495.1             0.110  33  0.107  18  0.166  41  0.107   0.107 N  0.510      SignalP-TM
AJY50496.1             0.155  59  0.120  59  0.147  48  0.101   0.111 N  0.570      SignalP-noTM
AJY50497.1             0.122  51  0.120  51  0.164  47  0.103   0.112 N  0.570      SignalP-noTM
AJY50498.1             0.106  35  0.097  68  0.116  48  0.078   0.088 N  0.570      SignalP-noTM
AJY50499.1             0.164  33  0.125  33  0.183   4  0.104   0.115 N  0.570      SignalP-noTM
AJY50500.1             0.115  44  0.127  44  0.170  35  0.106   0.119 N  0.510      SignalP-TM
AJY50501.1             0.135  47  0.173  47  0.380  33  0.204   0.187 N  0.570      SignalP-noTM
AJY50502.1             0.102  45  0.111  45  0.172  40  0.101   0.106 N  0.570      SignalP-noTM
AJY50503.1             0.106  21  0.112  33  0.151  25  0.110   0.111 N  0.570      SignalP-noTM
AJY50504.1             0.120  36  0.241  15  0.720   9  0.569   0.395 N  0.570      SignalP-noTM
AJY50505.1             0.111  27  0.165  11  0.298   9  0.274   0.216 N  0.570      SignalP-noTM
AJY50506.1             0.193  64  0.142  11  0.307   2  0.206   0.165 N  0.510      SignalP-TM
AJY50507.1             0.142  31  0.121  31  0.166  43  0.102   0.112 N  0.570      SignalP-noTM
AJY50508.1             0.139  25  0.130  25  0.172  24  0.117   0.124 N  0.570      SignalP-noTM
AJY50509.1             0.103  48  0.114  48  0.178  43  0.106   0.110 N  0.570      SignalP-noTM
AJY50510.1             0.215  20  0.145  20  0.188  39  0.089   0.119 N  0.570      SignalP-noTM
AJY50511.1             0.116  23  0.101  43  0.119  35  0.084   0.093 N  0.570      SignalP-noTM
AJY50512.1             0.129  28  0.129  28  0.198  27  0.138   0.134 N  0.570      SignalP-noTM
AJY50513.1             0.116  58  0.107  40  0.130  14  0.103   0.105 N  0.570      SignalP-noTM
AJY50514.1             0.168  23  0.349  21  0.875  19  0.761   0.543 N  0.570      SignalP-noTM
AJY50515.1             0.108  66  0.121  11  0.179   7  0.157   0.134 N  0.510      SignalP-TM
AJY50516.1             0.136  57  0.123  57  0.129  50  0.098   0.111 N  0.570      SignalP-noTM
AJY50517.1             0.133  42  0.118  42  0.134  39  0.092   0.106 N  0.570      SignalP-noTM
AJY50518.1             0.149  47  0.143  22  0.242   2  0.165   0.153 N  0.570      SignalP-noTM
AJY50519.1             0.202  51  0.195  51  0.348  49  0.119   0.159 N  0.570      SignalP-noTM
AJY50520.1             0.208  22  0.187  22  0.337  20  0.160   0.174 N  0.570      SignalP-noTM
AJY50521.1             0.144  32  0.130  32  0.175   9  0.132   0.131 N  0.570      SignalP-noTM
AJY50522.1             0.127  19  0.147  19  0.193   9  0.156   0.151 N  0.570      SignalP-noTM
AJY50523.1             0.236  51  0.170  51  0.257   8  0.133   0.153 N  0.570      SignalP-noTM
AJY50524.1             0.110  63  0.106  44  0.127  34  0.096   0.101 N  0.570      SignalP-noTM
AJY50525.1             0.108  24  0.104  69  0.118  65  0.085   0.095 N  0.570      SignalP-noTM
AJY50526.1             0.161  33  0.149  33  0.270  31  0.127   0.139 N  0.570      SignalP-noTM
AJY50527.1             0.148  45  0.178  28  0.349  19  0.229   0.197 N  0.510      SignalP-TM
AJY50528.1             0.115  47  0.107  19  0.127   8  0.108   0.107 N  0.570      SignalP-noTM
AJY50529.1             0.199  21  0.171  21  0.233  45  0.136   0.155 N  0.570      SignalP-noTM
AJY50530.1             0.109  62  0.111  38  0.134  35  0.102   0.107 N  0.570      SignalP-noTM
AJY50531.1             0.368  28  0.603  28  0.993  23  0.957   0.769 Y  0.570      SignalP-noTM
AJY50532.1             0.142  16  0.127  11  0.232   1  0.154   0.137 N  0.510      SignalP-TM
AJY50533.1             0.147  27  0.176  11  0.419   1  0.311   0.226 N  0.510      SignalP-TM
AJY50534.1             0.167  22  0.183  22  0.359  18  0.179   0.181 N  0.510      SignalP-TM
AJY50535.1             0.128  62  0.112  22  0.134  13  0.110   0.111 N  0.510      SignalP-TM
AJY50536.1             0.127  25  0.096  39  0.110  51  0.058   0.082 N  0.510      SignalP-TM
AJY50537.1             0.119  44  0.120  20  0.163  14  0.112   0.117 N  0.510      SignalP-TM
AJY50538.1             0.164  52  0.121  11  0.179   5  0.154   0.133 N  0.510      SignalP-TM
AJY50539.1             0.137  31  0.107  31  0.109  40  0.075   0.092 N  0.570      SignalP-noTM
AJY50540.1             0.800  25  0.824  25  0.980  10  0.896   0.858 Y  0.570      SignalP-noTM
AJY50541.1             0.138  64  0.110  64  0.167   1  0.088   0.099 N  0.570      SignalP-noTM
AJY50542.1             0.150  28  0.115  28  0.150  32  0.091   0.104 N  0.570      SignalP-noTM
AJY50543.1             0.109  42  0.101  11  0.144   1  0.097   0.099 N  0.570      SignalP-noTM
AJY50544.1             0.132  18  0.197  18  0.568  13  0.270   0.231 N  0.570      SignalP-noTM
AJY50545.1             0.115  24  0.105  24  0.130   3  0.102   0.104 N  0.570      SignalP-noTM
AJY50546.1             0.123  28  0.129  33  0.240  29  0.114   0.122 N  0.570      SignalP-noTM
AJY50547.1             0.238  22  0.325  22  0.630  19  0.411   0.357 N  0.510      SignalP-TM
AJY50548.1             0.153  23  0.183  11  0.450   1  0.300   0.226 N  0.510      SignalP-TM
AJY50549.1             0.760  23  0.730  23  0.844  17  0.678   0.711 Y  0.510      SignalP-TM
AJY50550.1             0.254  20  0.180  20  0.276   1  0.158   0.171 N  0.510      SignalP-TM
AJY50551.1             0.164  30  0.192  32  0.401  29  0.224   0.204 N  0.510      SignalP-TM
AJY50552.1             0.116  27  0.136  13  0.238  10  0.190   0.156 N  0.510      SignalP-TM
AJY50553.1             0.256  22  0.160  22  0.251   4  0.132   0.150 N  0.510      SignalP-TM
AJY50554.1             0.335  42  0.181  42  0.151  11  0.098   0.142 N  0.570      SignalP-noTM
AJY50555.1             0.271  29  0.207  29  0.310  13  0.202   0.205 N  0.510      SignalP-TM
AJY50556.1             0.195  39  0.188  39  0.227  30  0.152   0.174 N  0.510      SignalP-TM
AJY50557.1             0.375  46  0.263  46  0.257  44  0.144   0.219 N  0.510      SignalP-TM
AJY50558.1             0.134  25  0.162  11  0.430   1  0.243   0.192 N  0.510      SignalP-TM
AJY50559.1             0.283  25  0.494  25  0.938  15  0.821   0.615 Y  0.510      SignalP-TM
AJY50560.1             0.141  35  0.115  35  0.114  31  0.091   0.104 N  0.570      SignalP-noTM
AJY50561.1             0.115  46  0.104  28  0.138   9  0.100   0.102 N  0.570      SignalP-noTM
AJY50562.1             0.102  32  0.117  11  0.200   1  0.135   0.125 N  0.570      SignalP-noTM
AJY50563.1             0.103  49  0.186  12  0.431   5  0.350   0.263 N  0.570      SignalP-noTM
AJY50564.1             0.116  23  0.103  51  0.135  49  0.080   0.092 N  0.570      SignalP-noTM
AJY50565.1             0.166  40  0.121  40  0.134  10  0.092   0.107 N  0.570      SignalP-noTM
AJY50566.1             0.159  27  0.109  27  0.128  50  0.064   0.088 N  0.570      SignalP-noTM
AJY50567.1             0.114  35  0.103  11  0.154   4  0.110   0.105 N  0.510      SignalP-TM
AJY50568.1             0.113  30  0.146  20  0.295  13  0.190   0.167 N  0.570      SignalP-noTM
AJY50569.1             0.204  30  0.201  30  0.329  28  0.182   0.194 N  0.510      SignalP-TM
AJY50570.1             0.117  22  0.124  11  0.221   2  0.150   0.136 N  0.570      SignalP-noTM
AJY50571.1             0.134  27  0.122  27  0.190  26  0.085   0.105 N  0.570      SignalP-noTM
AJY50572.1             0.113  32  0.115  64  0.147  53  0.101   0.108 N  0.570      SignalP-noTM
AJY50573.1             0.107  34  0.120  11  0.210   1  0.139   0.129 N  0.570      SignalP-noTM
AJY50574.1             0.120  22  0.116  22  0.142  18  0.108   0.112 N  0.570      SignalP-noTM
AJY50575.1             0.155  27  0.124  36  0.208  34  0.107   0.118 N  0.510      SignalP-TM
AJY50576.1             0.110  48  0.106  20  0.161  11  0.096   0.101 N  0.570      SignalP-noTM
AJY50577.1             0.139  25  0.106  70  0.118  63  0.091   0.099 N  0.570      SignalP-noTM
AJY50578.1             0.106  25  0.123  13  0.222   4  0.155   0.138 N  0.570      SignalP-noTM
AJY50579.1             0.110  56  0.110  31  0.181   3  0.116   0.113 N  0.570      SignalP-noTM
AJY50580.1             0.130  45  0.139  24  0.272  19  0.187   0.162 N  0.570      SignalP-noTM
AJY50581.1             0.376  28  0.550  28  0.929  14  0.835   0.684 Y  0.570      SignalP-noTM
AJY50582.1             0.122  44  0.125  44  0.199  36  0.113   0.120 N  0.510      SignalP-TM
AJY50583.1             0.104  47  0.107  47  0.139  39  0.091   0.100 N  0.570      SignalP-noTM
AJY50584.1             0.246  37  0.234  37  0.410  33  0.168   0.210 N  0.510      SignalP-TM
AJY50585.1             0.108  33  0.099  65  0.117   5  0.087   0.093 N  0.570      SignalP-noTM
AJY50586.1             0.139  20  0.138  20  0.241   1  0.153   0.145 N  0.570      SignalP-noTM
AJY50587.1             0.105  67  0.113  35  0.143  28  0.092   0.103 N  0.570      SignalP-noTM
AJY50588.1             0.131  27  0.256  27  0.707  15  0.531   0.357 N  0.510      SignalP-TM
AJY50589.1             0.368  21  0.238  32  0.405  30  0.178   0.216 N  0.510      SignalP-TM
AJY50590.1             0.107  33  0.110  16  0.170   5  0.117   0.113 N  0.570      SignalP-noTM
AJY50591.1             0.104  33  0.110  44  0.137  38  0.108   0.109 N  0.570      SignalP-noTM
AJY50592.1             0.116  36  0.130  36  0.234  33  0.111   0.121 N  0.570      SignalP-noTM
AJY50593.1             0.189  23  0.145  23  0.218   3  0.130   0.138 N  0.570      SignalP-noTM
AJY50594.1             0.169  33  0.179  33  0.439  28  0.164   0.172 N  0.570      SignalP-noTM
AJY50595.1             0.110  32  0.106  32  0.126   6  0.098   0.102 N  0.570      SignalP-noTM
AJY50596.1             0.116  10  0.105  37  0.158   2  0.102   0.104 N  0.570      SignalP-noTM
AJY50597.1             0.172  69  0.126  69  0.138  35  0.097   0.113 N  0.570      SignalP-noTM
AJY50598.1             0.117  32  0.159  11  0.429   1  0.235   0.187 N  0.510      SignalP-TM
AJY50599.1             0.134  69  0.116  69  0.160   7  0.109   0.113 N  0.570      SignalP-noTM
AJY50600.1             0.120  38  0.126  16  0.208   8  0.150   0.137 N  0.570      SignalP-noTM
AJY50601.1             0.271  50  0.246  23  0.631   1  0.457   0.345 N  0.570      SignalP-noTM
AJY50602.1             0.168  46  0.144  46  0.305  45  0.096   0.122 N  0.570      SignalP-noTM
AJY50603.1             0.114  35  0.120  49  0.163  38  0.114   0.118 N  0.570      SignalP-noTM
AJY50604.1             0.104  12  0.098  39  0.110   4  0.087   0.093 N  0.570      SignalP-noTM
AJY50605.1             0.150  62  0.132  24  0.158  10  0.118   0.126 N  0.570      SignalP-noTM
AJY50606.1             0.100  41  0.107  19  0.155   8  0.105   0.106 N  0.510      SignalP-TM
AJY50607.1             0.612  26  0.727  26  0.942  17  0.881   0.799 Y  0.570      SignalP-noTM
AJY50608.1             0.142  41  0.115  22  0.167   7  0.124   0.118 N  0.510      SignalP-TM
AJY50609.1             0.172  21  0.209  21  0.524   4  0.341   0.258 N  0.510      SignalP-TM
AJY50610.1             0.112  22  0.103  34  0.133  65  0.097   0.100 N  0.510      SignalP-TM
AJY50611.1             0.131  23  0.112  59  0.127  12  0.087   0.101 N  0.570      SignalP-noTM
AJY50612.1             0.102  25  0.132  11  0.218   2  0.175   0.152 N  0.570      SignalP-noTM
AJY50613.1             0.248  60  0.155  60  0.163  22  0.106   0.132 N  0.570      SignalP-noTM
AJY50614.1             0.220  43  0.230  43  0.309  41  0.217   0.225 N  0.510      SignalP-TM
AJY50615.1             0.278  30  0.256  30  0.354   1  0.224   0.244 N  0.510      SignalP-TM
AJY50616.1             0.259  26  0.496  26  0.959  15  0.919   0.695 Y  0.570      SignalP-noTM
AJY50617.1             0.299  35  0.511  35  0.992  18  0.917   0.702 Y  0.570      SignalP-noTM
AJY50618.1             0.117  29  0.121  12  0.177   1  0.132   0.126 N  0.570      SignalP-noTM
AJY50619.1             0.110  23  0.146  11  0.344   1  0.195   0.169 N  0.570      SignalP-noTM
AJY50620.1             0.109  35  0.112  20  0.138   3  0.119   0.115 N  0.570      SignalP-noTM
AJY50621.1             0.105  36  0.113  42  0.149  39  0.099   0.106 N  0.570      SignalP-noTM
AJY50622.1             0.128  31  0.155  31  0.348  13  0.209   0.180 N  0.570      SignalP-noTM
AJY50623.1             0.108  33  0.103  64  0.123   1  0.095   0.099 N  0.570      SignalP-noTM
AJY50624.1             0.217  31  0.160  31  0.202  30  0.081   0.130 N  0.510      SignalP-TM
AJY50625.1             0.119  19  0.114  11  0.172   1  0.128   0.121 N  0.570      SignalP-noTM
AJY50626.1             0.120  45  0.110  45  0.120   1  0.087   0.099 N  0.570      SignalP-noTM
AJY50627.1             0.130  49  0.132  11  0.248   2  0.178   0.149 N  0.510      SignalP-TM
AJY50628.1             0.123  21  0.119  44  0.209  38  0.102   0.111 N  0.570      SignalP-noTM
AJY50629.1             0.115  19  0.132  19  0.160  12  0.131   0.131 N  0.570      SignalP-noTM
AJY50630.1             0.700  30  0.767  30  0.953   6  0.879   0.820 Y  0.570      SignalP-noTM
AJY50631.1             0.183  22  0.123  44  0.166   4  0.087   0.110 N  0.510      SignalP-TM
AJY50632.1             0.171  24  0.165  24  0.264   1  0.182   0.173 N  0.570      SignalP-noTM
AJY50633.1             0.102  30  0.121  48  0.172  40  0.104   0.113 N  0.570      SignalP-noTM
AJY50634.1             0.128  39  0.114  39  0.193   3  0.102   0.108 N  0.570      SignalP-noTM
AJY50635.1             0.131  24  0.144  12  0.284  10  0.166   0.154 N  0.570      SignalP-noTM
AJY50636.1             0.101  34  0.103  40  0.129  33  0.092   0.098 N  0.570      SignalP-noTM
AJY50637.1             0.109  31  0.181  11  0.462   3  0.327   0.250 N  0.570      SignalP-noTM
AJY50638.1             0.125   9  0.107  43  0.137  33  0.087   0.098 N  0.570      SignalP-noTM
AJY50639.1             0.179  47  0.131  11  0.320   1  0.152   0.141 N  0.570      SignalP-noTM
AJY50640.1             0.173  26  0.136  26  0.245   1  0.133   0.135 N  0.570      SignalP-noTM
AJY50641.1             0.113  37  0.174  37  0.389  35  0.182   0.178 N  0.570      SignalP-noTM
AJY50642.1             0.154  53  0.133  11  0.260   1  0.169   0.150 N  0.570      SignalP-noTM
AJY50643.1             0.106  31  0.131  11  0.239   1  0.162   0.145 N  0.570      SignalP-noTM
AJY50644.1             0.107  42  0.124  16  0.199   8  0.144   0.133 N  0.570      SignalP-noTM
AJY50645.1             0.134  59  0.132  23  0.201  10  0.140   0.136 N  0.570      SignalP-noTM
AJY50646.1             0.110  26  0.173  11  0.403   3  0.298   0.232 N  0.570      SignalP-noTM
AJY50647.1             0.115  23  0.115  23  0.140  14  0.109   0.112 N  0.570      SignalP-noTM
AJY50648.1             0.111  32  0.098  40  0.103  36  0.086   0.092 N  0.570      SignalP-noTM
AJY50649.1             0.116  42  0.142  18  0.219  16  0.179   0.160 N  0.570      SignalP-noTM
AJY50650.1             0.115  33  0.144  11  0.261   2  0.205   0.173 N  0.570      SignalP-noTM
AJY50651.1             0.119  19  0.121  11  0.209   2  0.142   0.131 N  0.570      SignalP-noTM
AJY50652.1             0.132  31  0.182  11  0.418   7  0.349   0.261 N  0.570      SignalP-noTM
AJY50653.1             0.104  50  0.121  13  0.185   6  0.151   0.132 N  0.510      SignalP-TM
AJY50654.1             0.102  36  0.109  50  0.170  44  0.064   0.092 N  0.510      SignalP-TM
AJY50655.1             0.159  40  0.191  33  0.302  30  0.228   0.205 N  0.510      SignalP-TM
AJY50656.1             0.291  32  0.353  32  0.705   8  0.497   0.421 N  0.570      SignalP-noTM
AJY50657.1             0.147  38  0.141  66  0.230  62  0.098   0.125 N  0.510      SignalP-TM
AJY50658.1             0.832  31  0.721  31  0.881  17  0.656   0.691 Y  0.570      SignalP-noTM
AJY50659.1             0.146  25  0.131  11  0.218   2  0.183   0.150 N  0.510      SignalP-TM
AJY50660.1             0.335  30  0.475  30  0.866  10  0.753   0.606 Y  0.570      SignalP-noTM
AJY50661.1             0.469  26  0.526  26  0.848  17  0.652   0.585 Y  0.570      SignalP-noTM
AJY50662.1             0.122  30  0.118  30  0.141  28  0.097   0.108 N  0.570      SignalP-noTM
AJY50663.1             0.137  33  0.126  33  0.152  63  0.092   0.113 N  0.510      SignalP-TM
AJY50664.1             0.185  24  0.270  24  0.594   3  0.426   0.343 N  0.570      SignalP-noTM
AJY50665.1             0.238  28  0.164  28  0.154  23  0.104   0.142 N  0.510      SignalP-TM
AJY50666.1             0.109  42  0.108  53  0.138  49  0.100   0.104 N  0.570      SignalP-noTM
AJY50667.1             0.105  61  0.112  11  0.169   1  0.124   0.118 N  0.570      SignalP-noTM
AJY50668.1             0.128  54  0.140  12  0.252   3  0.192   0.164 N  0.570      SignalP-noTM
AJY50669.1             0.147  35  0.180  28  0.367  23  0.232   0.199 N  0.510      SignalP-TM
AJY50670.1             0.123  69  0.106  11  0.164   4  0.112   0.108 N  0.510      SignalP-TM
AJY50671.1             0.109  54  0.117  12  0.213  10  0.139   0.127 N  0.570      SignalP-noTM
AJY50672.1             0.181  37  0.167  37  0.339   1  0.193   0.177 N  0.510      SignalP-TM
AJY50673.1             0.118  18  0.164  11  0.424   1  0.255   0.197 N  0.510      SignalP-TM
AJY50674.1             0.103  35  0.110  51  0.149  43  0.103   0.107 N  0.510      SignalP-TM
AJY50675.1             0.191  25  0.370  24  0.957  10  0.849   0.595 Y  0.570      SignalP-noTM
AJY50676.1             0.175  22  0.337  22  0.899   1  0.716   0.515 N  0.570      SignalP-noTM
AJY50677.1             0.101  25  0.108  58  0.124  48  0.088   0.099 N  0.570      SignalP-noTM
AJY50678.1             0.112  36  0.149  20  0.296  15  0.210   0.178 N  0.570      SignalP-noTM
AJY50679.1             0.694  31  0.722  31  0.923  25  0.790   0.754 Y  0.570      SignalP-noTM
AJY50680.1             0.162  41  0.106  13  0.154   7  0.116   0.109 N  0.510      SignalP-TM
AJY50681.1             0.161  29  0.161  23  0.229   2  0.157   0.159 N  0.510      SignalP-TM
AJY50682.1             0.134  30  0.190  30  0.510  29  0.237   0.212 N  0.570      SignalP-noTM
AJY50683.1             0.168  31  0.130  37  0.191  42  0.115   0.124 N  0.510      SignalP-TM
AJY50684.1             0.137  53  0.224  11  0.589   2  0.504   0.355 N  0.570      SignalP-noTM
AJY50685.1             0.137  21  0.217  21  0.484   6  0.370   0.289 N  0.570      SignalP-noTM
AJY50686.1             0.154  20  0.274  20  0.677   2  0.531   0.369 N  0.510      SignalP-TM
AJY50687.1             0.668  23  0.795  23  0.976  11  0.940   0.863 Y  0.570      SignalP-noTM
AJY50688.1             0.425  47  0.383  47  0.451  39  0.239   0.330 N  0.510      SignalP-TM
AJY50689.1             0.151  22  0.246  22  0.621  13  0.377   0.307 N  0.570      SignalP-noTM
AJY50690.1             0.123  59  0.128  11  0.212   1  0.163   0.141 N  0.510      SignalP-TM
AJY50691.1             0.138  25  0.139  15  0.211   7  0.176   0.156 N  0.570      SignalP-noTM
AJY50692.1             0.117  40  0.102  40  0.105  64  0.086   0.094 N  0.570      SignalP-noTM
AJY50693.1             0.112  10  0.103  55  0.124   1  0.097   0.100 N  0.570      SignalP-noTM
AJY50694.1             0.184  49  0.183  49  0.355  45  0.109   0.148 N  0.570      SignalP-noTM
AJY50695.1             0.178  58  0.134  11  0.299   1  0.164   0.148 N  0.570      SignalP-noTM
AJY50696.1             0.116  38  0.097  38  0.110   1  0.086   0.092 N  0.570      SignalP-noTM
AJY50697.1             0.180  50  0.131  37  0.177  33  0.085   0.114 N  0.510      SignalP-TM
AJY50698.1             0.119  56  0.099  46  0.141  67  0.074   0.090 N  0.510      SignalP-TM
AJY50699.1             0.216  24  0.287  24  0.511  16  0.366   0.324 N  0.570      SignalP-noTM
AJY50700.1             0.124  23  0.152  11  0.319   4  0.246   0.187 N  0.510      SignalP-TM
AJY50701.1             0.115  28  0.104  28  0.106  65  0.079   0.092 N  0.570      SignalP-noTM
AJY50702.1             0.150  36  0.114  36  0.127  45  0.093   0.104 N  0.570      SignalP-noTM
AJY50703.1             0.139  65  0.114  65  0.134  26  0.103   0.109 N  0.570      SignalP-noTM
AJY50704.1             0.161  46  0.183  30  0.367  26  0.260   0.211 N  0.510      SignalP-TM
AJY50705.1             0.122  33  0.157  33  0.359  29  0.167   0.162 N  0.570      SignalP-noTM
AJY50706.1             0.210  53  0.147  53  0.128  67  0.091   0.121 N  0.570      SignalP-noTM
AJY50707.1             0.113  30  0.117  59  0.164  50  0.107   0.113 N  0.570      SignalP-noTM
AJY50708.1             0.122  33  0.114  49  0.157  48  0.094   0.105 N  0.570      SignalP-noTM
AJY50709.1             0.114  10  0.104  69  0.119  46  0.091   0.098 N  0.570      SignalP-noTM
AJY50710.1             0.169  48  0.171  48  0.357  38  0.117   0.146 N  0.570      SignalP-noTM
AJY50711.1             0.120  43  0.112  28  0.168  17  0.118   0.115 N  0.570      SignalP-noTM
AJY50712.1             0.106  52  0.143  11  0.263   2  0.204   0.172 N  0.570      SignalP-noTM
AJY50713.1             0.145  25  0.184  25  0.379   3  0.240   0.204 N  0.510      SignalP-TM
AJY50714.1             0.318  21  0.533  21  0.928  19  0.886   0.699 Y  0.570      SignalP-noTM
AJY50715.1             0.256  23  0.465  23  0.942   1  0.867   0.654 Y  0.570      SignalP-noTM
AJY50716.1             0.127  32  0.117  20  0.162  14  0.125   0.121 N  0.570      SignalP-noTM
AJY50717.1             0.108  33  0.148  12  0.275  10  0.222   0.183 N  0.570      SignalP-noTM
AJY50718.1             0.255  62  0.154  62  0.179   3  0.103   0.130 N  0.570      SignalP-noTM
AJY50719.1             0.319  24  0.190  24  0.207  27  0.114   0.154 N  0.570      SignalP-noTM
AJY50720.1             0.224  17  0.125  17  0.137  25  0.072   0.100 N  0.570      SignalP-noTM
AJY50721.1             0.507  32  0.685  32  0.965  20  0.884   0.779 Y  0.570      SignalP-noTM
AJY50722.1             0.137  69  0.116  11  0.147  10  0.134   0.125 N  0.570      SignalP-noTM
AJY50723.1             0.109  47  0.111  17  0.142   9  0.114   0.112 N  0.510      SignalP-TM
AJY50724.1             0.446  31  0.415  31  0.538  23  0.338   0.386 N  0.510      SignalP-TM
AJY50725.1             0.158  50  0.125  50  0.175  21  0.097   0.115 N  0.510      SignalP-TM
AJY50726.1             0.229  21  0.354  21  0.790  11  0.590   0.465 N  0.570      SignalP-noTM
AJY50727.1             0.183  22  0.218  22  0.567   2  0.306   0.259 N  0.570      SignalP-noTM
AJY50728.1             0.118  20  0.097  40  0.107  36  0.073   0.086 N  0.570      SignalP-noTM
AJY50729.1             0.118  28  0.111  22  0.152   1  0.104   0.107 N  0.570      SignalP-noTM
AJY50730.1             0.121  25  0.148  12  0.309   5  0.224   0.184 N  0.570      SignalP-noTM
AJY50731.1             0.351  32  0.521  32  0.899  16  0.729   0.619 Y  0.570      SignalP-noTM
AJY50732.1             0.438  21  0.619  21  0.957   8  0.898   0.750 Y  0.570      SignalP-noTM
AJY50733.1             0.805  23  0.877  23  0.979  20  0.943   0.908 Y  0.570      SignalP-noTM
AJY50734.1             0.245  49  0.194  49  0.195   1  0.120   0.166 N  0.510      SignalP-TM
AJY50735.1             0.115  42  0.133  44  0.220  43  0.111   0.125 N  0.510      SignalP-TM
AJY50736.1             0.120  22  0.118  11  0.164   1  0.144   0.128 N  0.510      SignalP-TM
AJY50737.1             0.104  18  0.116  11  0.189   1  0.130   0.123 N  0.570      SignalP-noTM
AJY50738.1             0.101  10  0.103  33  0.129  25  0.082   0.093 N  0.570      SignalP-noTM
AJY50739.1             0.123  12  0.118  12  0.134   4  0.115   0.117 N  0.570      SignalP-noTM
AJY50740.1             0.108  39  0.112  48  0.146   1  0.103   0.108 N  0.570      SignalP-noTM
AJY50741.1             0.115  32  0.113  15  0.152  11  0.129   0.121 N  0.570      SignalP-noTM
AJY50742.1             0.116  50  0.101  12  0.136   1  0.100   0.101 N  0.570      SignalP-noTM
AJY50743.1             0.130  20  0.114  40  0.125  36  0.084   0.100 N  0.570      SignalP-noTM
AJY50744.1             0.109  23  0.141  23  0.257  22  0.187   0.163 N  0.570      SignalP-noTM
AJY50745.1             0.167  30  0.138  30  0.178  15  0.138   0.138 N  0.510      SignalP-TM
AJY50746.1             0.110  32  0.112  57  0.254  53  0.105   0.108 N  0.570      SignalP-noTM
AJY50747.1             0.350  25  0.237  25  0.284  21  0.143   0.193 N  0.570      SignalP-noTM
AJY50748.1             0.266  34  0.206  34  0.237  30  0.149   0.185 N  0.510      SignalP-TM
AJY50749.1             0.109  26  0.099  69  0.116  35  0.083   0.092 N  0.570      SignalP-noTM
AJY50750.1             0.119  38  0.118  38  0.172  34  0.104   0.111 N  0.570      SignalP-noTM
AJY50751.1             0.131  36  0.124  51  0.189  48  0.120   0.122 N  0.570      SignalP-noTM
AJY50752.1             0.124  37  0.112  11  0.156   1  0.124   0.118 N  0.570      SignalP-noTM
AJY50753.1             0.140  34  0.122  34  0.149   9  0.111   0.117 N  0.570      SignalP-noTM
AJY50754.1             0.163  21  0.222  21  0.617   2  0.381   0.297 N  0.570      SignalP-noTM
AJY50755.1             0.169  42  0.137  42  0.199  41  0.084   0.112 N  0.570      SignalP-noTM
AJY50756.1             0.111  49  0.110  12  0.171   2  0.114   0.112 N  0.570      SignalP-noTM
AJY50757.1             0.102  35  0.107  52  0.126  39  0.104   0.106 N  0.570      SignalP-noTM
AJY50758.1             0.141  30  0.151  37  0.295  31  0.125   0.142 N  0.510      SignalP-TM
AJY50759.1             0.130  13  0.108  13  0.124  26  0.090   0.099 N  0.570      SignalP-noTM
AJY50760.1             0.362  57  0.195  57  0.276   4  0.137   0.168 N  0.570      SignalP-noTM
AJY50761.1             0.142  53  0.139  53  0.166  46  0.097   0.120 N  0.570      SignalP-noTM
AJY50762.1             0.216  33  0.171  33  0.167  23  0.116   0.151 N  0.510      SignalP-TM
AJY50763.1             0.168  50  0.125  11  0.179   6  0.160   0.138 N  0.510      SignalP-TM
AJY50764.1             0.142  46  0.139  46  0.232  43  0.106   0.124 N  0.570      SignalP-noTM
AJY50765.1             0.280  24  0.267  24  0.540   2  0.338   0.301 N  0.570      SignalP-noTM
AJY50766.1             0.142  19  0.109  19  0.153  18  0.084   0.097 N  0.570      SignalP-noTM
AJY50767.1             0.223  18  0.198  18  0.520   1  0.228   0.212 N  0.570      SignalP-noTM
AJY50768.1             0.193  70  0.142  70  0.161  32  0.099   0.126 N  0.510      SignalP-TM
AJY50769.1             0.112  34  0.112  34  0.159  31  0.103   0.108 N  0.570      SignalP-noTM
AJY50770.1             0.190  41  0.148  41  0.133  38  0.102   0.126 N  0.570      SignalP-noTM
AJY50771.1             0.185  22  0.257  22  0.623   1  0.420   0.333 N  0.570      SignalP-noTM
AJY50772.1             0.132  22  0.141  11  0.353   1  0.182   0.156 N  0.510      SignalP-TM
AJY50773.1             0.144  17  0.165  17  0.245  11  0.193   0.178 N  0.570      SignalP-noTM
AJY50774.1             0.173  25  0.175  25  0.335  24  0.181   0.178 N  0.570      SignalP-noTM
AJY50775.1             0.107  18  0.094  70  0.104   5  0.062   0.082 N  0.510      SignalP-TM
AJY50776.1             0.145  39  0.105  39  0.102   1  0.076   0.092 N  0.570      SignalP-noTM
AJY50777.1             0.106  41  0.104  66  0.114  57  0.081   0.093 N  0.570      SignalP-noTM
AJY50778.1             0.154  24  0.166  24  0.288   6  0.210   0.187 N  0.570      SignalP-noTM
AJY50779.1             0.124  51  0.138  11  0.328   1  0.168   0.152 N  0.570      SignalP-noTM
AJY50780.1             0.100  50  0.099  66  0.106  55  0.082   0.091 N  0.570      SignalP-noTM
AJY50781.1             0.163  19  0.376  19  0.951  17  0.882   0.614 Y  0.570      SignalP-noTM
AJY50782.1             0.252  18  0.340  18  0.569  12  0.421   0.378 N  0.570      SignalP-noTM
AJY50783.1             0.170  27  0.157  27  0.255  23  0.124   0.142 N  0.570      SignalP-noTM
AJY50784.1             0.112  43  0.126  11  0.229   2  0.152   0.138 N  0.570      SignalP-noTM
AJY50785.1             0.863  28  0.910  28  0.977  23  0.939   0.924 Y  0.570      SignalP-noTM
AJY50786.1             0.159  22  0.201  22  0.356   5  0.272   0.227 N  0.510      SignalP-TM
AJY50787.1             0.460  60  0.208  60  0.182   7  0.101   0.168 N  0.510      SignalP-TM
AJY50788.1             0.151  23  0.193  23  0.423   1  0.257   0.223 N  0.570      SignalP-noTM
AJY50789.1             0.320  21  0.249  21  0.471  20  0.185   0.219 N  0.570      SignalP-noTM
AJY50790.1             0.106  48  0.108  48  0.135   2  0.103   0.105 N  0.570      SignalP-noTM
AJY50791.1             0.140  25  0.117  25  0.163   2  0.106   0.111 N  0.570      SignalP-noTM
AJY50792.1             0.139  23  0.158  11  0.348   1  0.241   0.197 N  0.570      SignalP-noTM
AJY50793.1             0.196  33  0.172  33  0.214  41  0.135   0.155 N  0.570      SignalP-noTM
AJY50794.1             0.148  24  0.220  24  0.527   4  0.377   0.294 N  0.570      SignalP-noTM
AJY50795.1             0.167  48  0.130  48  0.143   1  0.105   0.118 N  0.570      SignalP-noTM
AJY50796.1             0.112  27  0.111  27  0.189   1  0.110   0.111 N  0.570      SignalP-noTM
AJY50797.1             0.122  21  0.097  54  0.101  44  0.076   0.087 N  0.570      SignalP-noTM
AJY50798.1             0.118  19  0.100  34  0.120  30  0.078   0.092 N  0.510      SignalP-TM
AJY50799.1             0.164  30  0.128  30  0.138  14  0.099   0.115 N  0.570      SignalP-noTM
AJY50800.1             0.117  32  0.164  12  0.324   5  0.275   0.216 N  0.570      SignalP-noTM
AJY50801.1             0.137  20  0.112  40  0.150  35  0.107   0.110 N  0.570      SignalP-noTM
AJY50802.1             0.106  25  0.163  11  0.487   1  0.230   0.195 N  0.570      SignalP-noTM
AJY50803.1             0.148  31  0.123  18  0.193  17  0.147   0.132 N  0.510      SignalP-TM
AJY50804.1             0.111  24  0.112  36  0.162  25  0.102   0.107 N  0.570      SignalP-noTM
AJY50805.1             0.131  29  0.140  11  0.249   4  0.209   0.166 N  0.510      SignalP-TM
AJY50806.1             0.113  38  0.115  18  0.171   9  0.115   0.115 N  0.570      SignalP-noTM
AJY50807.1             0.132  49  0.151  11  0.323   2  0.221   0.184 N  0.570      SignalP-noTM
AJY50808.1             0.195  26  0.235  26  0.554   5  0.369   0.285 N  0.510      SignalP-TM
AJY50809.1             0.109  30  0.103  49  0.136   1  0.089   0.097 N  0.570      SignalP-noTM
AJY50810.1             0.107  49  0.099  66  0.121  57  0.073   0.089 N  0.510      SignalP-TM
AJY50811.1             0.163  19  0.211  19  0.340   9  0.258   0.233 N  0.570      SignalP-noTM
AJY50812.1             0.108  33  0.140  11  0.270   1  0.195   0.160 N  0.510      SignalP-TM
AJY50813.1             0.192  33  0.191  17  0.511   1  0.297   0.241 N  0.570      SignalP-noTM
AJY50814.1             0.102  29  0.138  11  0.271   1  0.178   0.157 N  0.570      SignalP-noTM
AJY50815.1             0.101  28  0.102  22  0.124  10  0.095   0.099 N  0.570      SignalP-noTM
AJY50816.1             0.114  26  0.161  16  0.322  12  0.247   0.202 N  0.570      SignalP-noTM
AJY50817.1             0.125  23  0.137  11  0.261   1  0.186   0.155 N  0.510      SignalP-TM
AJY50818.1             0.144  21  0.112  21  0.160  43  0.099   0.106 N  0.570      SignalP-noTM
AJY50819.1             0.137  30  0.164  30  0.288  25  0.209   0.181 N  0.510      SignalP-TM
AJY50820.1             0.547  23  0.663  23  0.923  19  0.845   0.748 Y  0.570      SignalP-noTM
AJY50821.1             0.201  57  0.146  57  0.172   4  0.101   0.125 N  0.570      SignalP-noTM
AJY50822.1             0.245  21  0.173  21  0.220  20  0.126   0.151 N  0.570      SignalP-noTM
AJY50823.1             0.107  59  0.106  59  0.129  34  0.093   0.100 N  0.570      SignalP-noTM
AJY50824.1             0.123  62  0.115  62  0.183   1  0.093   0.105 N  0.570      SignalP-noTM
AJY50825.1             0.131  21  0.115  21  0.169  19  0.098   0.107 N  0.570      SignalP-noTM
AJY50826.1             0.115  30  0.110  66  0.131  60  0.088   0.100 N  0.570      SignalP-noTM
AJY50827.1             0.128  40  0.106  50  0.109  62  0.077   0.092 N  0.570      SignalP-noTM
AJY50828.1             0.105  54  0.103  33  0.120   5  0.098   0.101 N  0.570      SignalP-noTM
AJY50829.1             0.196  10  0.130  11  0.244   1  0.157   0.142 N  0.570      SignalP-noTM
AJY50830.1             0.105  21  0.105  47  0.120  45  0.087   0.096 N  0.570      SignalP-noTM
AJY50831.1             0.130  26  0.149  26  0.291   1  0.186   0.167 N  0.570      SignalP-noTM
AJY50832.1             0.156  24  0.218  24  0.545   1  0.341   0.276 N  0.570      SignalP-noTM
AJY50833.1             0.168  29  0.132  29  0.152  27  0.098   0.116 N  0.570      SignalP-noTM
AJY50834.1             0.149  22  0.129  22  0.231   1  0.123   0.126 N  0.570      SignalP-noTM
AJY50835.1             0.101  65  0.102  65  0.115  20  0.084   0.093 N  0.570      SignalP-noTM
AJY50836.1             0.235  26  0.162  26  0.169  12  0.127   0.145 N  0.570      SignalP-noTM
AJY50837.1             0.256  35  0.439  35  0.930  31  0.597   0.513 N  0.570      SignalP-noTM
AJY50838.1             0.191  40  0.362  23  0.959   8  0.894   0.612 Y  0.570      SignalP-noTM
AJY50839.1             0.113  37  0.117  11  0.191   2  0.136   0.126 N  0.570      SignalP-noTM
AJY50840.1             0.185  17  0.332  17  0.790  15  0.528   0.424 N  0.570      SignalP-noTM
AJY50841.1             0.105  43  0.115  43  0.157  41  0.112   0.114 N  0.570      SignalP-noTM
AJY50842.1             0.291  55  0.330  55  0.614  47  0.217   0.277 N  0.570      SignalP-noTM
AJY50843.1             0.115  18  0.104  36  0.120  33  0.078   0.092 N  0.570      SignalP-noTM
AJY50844.1             0.802  24  0.854  24  0.962  13  0.907   0.879 Y  0.570      SignalP-noTM
AJY50845.1             0.160  34  0.138  11  0.239   7  0.202   0.161 N  0.510      SignalP-TM
AJY50846.1             0.210  20  0.217  50  0.664  43  0.172   0.196 N  0.570      SignalP-noTM
AJY50847.1             0.103  64  0.167  11  0.362   2  0.269   0.215 N  0.570      SignalP-noTM
AJY50848.1             0.138  45  0.137  11  0.289   2  0.185   0.155 N  0.510      SignalP-TM
AJY50849.1             0.334  20  0.204  20  0.177   8  0.129   0.169 N  0.570      SignalP-noTM
AJY50850.1             0.183  47  0.130  47  0.153  29  0.099   0.115 N  0.570      SignalP-noTM
AJY50851.1             0.110  45  0.111  11  0.214   1  0.112   0.112 N  0.570      SignalP-noTM
AJY50852.1             0.124  16  0.256  16  0.804  15  0.542   0.390 N  0.570      SignalP-noTM
AJY50853.1             0.120  66  0.114  12  0.202   6  0.136   0.124 N  0.570      SignalP-noTM
AJY50854.1             0.100  65  0.103  28  0.116  23  0.092   0.098 N  0.570      SignalP-noTM
AJY50855.1             0.166  41  0.120  41  0.111  42  0.080   0.102 N  0.570      SignalP-noTM
AJY50856.1             0.395  50  0.211  50  0.143  43  0.095   0.156 N  0.570      SignalP-noTM
AJY50857.1             0.179  44  0.185  30  0.596  29  0.185   0.185 N  0.510      SignalP-TM
AJY50858.1             0.121  43  0.102  33  0.111  52  0.077   0.090 N  0.570      SignalP-noTM
AJY50859.1             0.129  23  0.160  11  0.410   2  0.250   0.202 N  0.570      SignalP-noTM
AJY50860.1             0.108  39  0.108  39  0.132  37  0.086   0.098 N  0.570      SignalP-noTM
AJY50861.1             0.104  26  0.113  11  0.186   1  0.123   0.117 N  0.570      SignalP-noTM
AJY50862.1             0.153  31  0.114  24  0.144   6  0.103   0.109 N  0.570      SignalP-noTM
AJY50863.1             0.105  55  0.105  55  0.116  53  0.087   0.096 N  0.570      SignalP-noTM
AJY50864.1             0.129  51  0.132  12  0.228   5  0.182   0.156 N  0.570      SignalP-noTM
AJY50865.1             0.146  21  0.205  21  0.580   1  0.335   0.266 N  0.570      SignalP-noTM
AJY50866.1             0.324  30  0.207  33  0.357   1  0.202   0.205 N  0.510      SignalP-TM
AJY50867.1             0.116  38  0.114  38  0.174   1  0.104   0.110 N  0.510      SignalP-TM
AJY50868.1             0.126  38  0.128  11  0.218   1  0.160   0.140 N  0.510      SignalP-TM
AJY50869.1             0.106  51  0.109  28  0.135  21  0.103   0.107 N  0.570      SignalP-noTM
AJY50870.1             0.130  55  0.140  12  0.246   6  0.167   0.150 N  0.510      SignalP-TM
AJY50871.1             0.141  27  0.251  27  0.609   8  0.481   0.336 N  0.510      SignalP-TM
AJY50872.1             0.164  43  0.133  43  0.196  34  0.119   0.128 N  0.510      SignalP-TM
AJY50873.1             0.223  43  0.244  43  0.486  40  0.161   0.205 N  0.570      SignalP-noTM
AJY50874.1             0.132  39  0.102  67  0.139  38  0.082   0.092 N  0.570      SignalP-noTM
AJY50875.1             0.259  19  0.235  19  0.265  17  0.191   0.214 N  0.570      SignalP-noTM
AJY50876.1             0.167  32  0.131  32  0.136   2  0.094   0.114 N  0.570      SignalP-noTM
AJY50877.1             0.159  32  0.174  32  0.280   2  0.206   0.186 N  0.510      SignalP-TM
AJY50878.1             0.137  40  0.117  21  0.162  14  0.120   0.118 N  0.510      SignalP-TM
AJY50879.1             0.179  24  0.168  24  0.262   2  0.168   0.168 N  0.510      SignalP-TM
AJY50880.1             0.128  47  0.127  11  0.207   1  0.159   0.142 N  0.570      SignalP-noTM
AJY50881.1             0.136  17  0.170  17  0.277  11  0.201   0.185 N  0.570      SignalP-noTM
AJY50882.1             0.119  22  0.126  22  0.189   1  0.136   0.131 N  0.570      SignalP-noTM
AJY50883.1             0.214  32  0.165  32  0.197  30  0.129   0.148 N  0.570      SignalP-noTM
AJY50884.1             0.132  23  0.159  17  0.255   4  0.208   0.182 N  0.570      SignalP-noTM
AJY50885.1             0.131  56  0.127  16  0.219  13  0.131   0.129 N  0.570      SignalP-noTM
AJY50886.1             0.121  65  0.107  55  0.113  47  0.086   0.097 N  0.570      SignalP-noTM
AJY50887.1             0.834  27  0.639  27  0.670  23  0.394   0.548 Y  0.510      SignalP-TM
AJY50888.1             0.132  51  0.114  32  0.141  28  0.108   0.111 N  0.570      SignalP-noTM
AJY50889.1             0.135  60  0.118  11  0.173   1  0.138   0.127 N  0.570      SignalP-noTM
AJY50890.1             0.113  30  0.101  50  0.111  53  0.081   0.091 N  0.570      SignalP-noTM
AJY50891.1             0.132  20  0.139  20  0.302  29  0.153   0.146 N  0.570      SignalP-noTM
AJY50892.1             0.110  39  0.098  70  0.116   4  0.088   0.094 N  0.570      SignalP-noTM
AJY50893.1             0.116  24  0.104  24  0.134   9  0.093   0.099 N  0.570      SignalP-noTM
AJY50894.1             0.143  23  0.131  23  0.246  21  0.109   0.121 N  0.570      SignalP-noTM
AJY50895.1             0.138  47  0.122  47  0.154  46  0.095   0.109 N  0.570      SignalP-noTM
AJY50896.1             0.838  28  0.805  28  0.921  18  0.764   0.786 Y  0.570      SignalP-noTM
AJY50897.1             0.175  31  0.140  31  0.193   1  0.112   0.127 N  0.570      SignalP-noTM
AJY50898.1             0.372  32  0.461  32  0.758  11  0.534   0.495 N  0.570      SignalP-noTM
AJY50899.1             0.162  28  0.127  50  0.188  44  0.113   0.122 N  0.510      SignalP-TM
AJY50900.1             0.318  21  0.499  21  0.903  17  0.783   0.632 Y  0.570      SignalP-noTM
AJY50901.1             0.191  23  0.171  23  0.313  32  0.163   0.168 N  0.570      SignalP-noTM
AJY50902.1             0.125  26  0.105  11  0.172   1  0.105   0.105 N  0.510      SignalP-TM
AJY50903.1             0.133  32  0.116  32  0.129   1  0.100   0.109 N  0.570      SignalP-noTM
AJY50904.1             0.110  52  0.132  16  0.210  12  0.171   0.150 N  0.570      SignalP-noTM
AJY50905.1             0.178  21  0.226  21  0.486  20  0.256   0.240 N  0.570      SignalP-noTM
AJY50906.1             0.334  25  0.268  25  0.485   1  0.262   0.266 N  0.510      SignalP-TM
AJY50907.1             0.137  25  0.155  11  0.318   6  0.246   0.189 N  0.510      SignalP-TM
AJY50908.1             0.167  23  0.136  11  0.288   4  0.181   0.153 N  0.510      SignalP-TM
AJY50909.1             0.117  23  0.106  47  0.143   7  0.082   0.097 N  0.510      SignalP-TM
AJY50910.1             0.157  40  0.143  40  0.180  34  0.107   0.130 N  0.510      SignalP-TM
AJY50911.1             0.112  64  0.120  29  0.164  21  0.108   0.114 N  0.570      SignalP-noTM
AJY50912.1             0.250  62  0.160  62  0.164   1  0.090   0.127 N  0.570      SignalP-noTM
AJY50913.1             0.191  28  0.207  28  0.400  25  0.208   0.207 N  0.510      SignalP-TM
AJY50914.1             0.118  52  0.117  28  0.144  21  0.108   0.113 N  0.570      SignalP-noTM
AJY50915.1             0.133  26  0.120  26  0.118  39  0.094   0.108 N  0.570      SignalP-noTM
AJY50916.1             0.105  49  0.101  49  0.108  11  0.092   0.097 N  0.570      SignalP-noTM
AJY50917.1             0.163  32  0.158  32  0.251  31  0.151   0.155 N  0.510      SignalP-TM
AJY50918.1             0.128  22  0.130  11  0.272   1  0.158   0.141 N  0.510      SignalP-TM
AJY50919.1             0.180  42  0.127  42  0.140   1  0.090   0.110 N  0.570      SignalP-noTM
AJY50920.1             0.113  37  0.105  27  0.135  16  0.096   0.101 N  0.570      SignalP-noTM
AJY50921.1             0.119  20  0.107  48  0.141  19  0.099   0.104 N  0.570      SignalP-noTM
AJY50922.1             0.153  30  0.167  30  0.366  28  0.168   0.167 N  0.570      SignalP-noTM
AJY50923.1             0.113  21  0.104  11  0.143   1  0.105   0.105 N  0.570      SignalP-noTM
AJY50924.1             0.166  32  0.145  11  0.300   1  0.195   0.169 N  0.570      SignalP-noTM
AJY50925.1             0.111  32  0.105  36  0.123  31  0.086   0.096 N  0.570      SignalP-noTM
AJY50926.1             0.102  24  0.105  11  0.161   1  0.106   0.106 N  0.570      SignalP-noTM
AJY50927.1             0.360  23  0.207  23  0.271  21  0.125   0.177 N  0.510      SignalP-TM
AJY50928.1             0.125  43  0.124  43  0.155  40  0.092   0.112 N  0.510      SignalP-TM
AJY50929.1             0.175  23  0.150  23  0.242  28  0.120   0.139 N  0.510      SignalP-TM
AJY50930.1             0.153  22  0.136  11  0.242   2  0.187   0.155 N  0.510      SignalP-TM
AJY50931.1             0.108  42  0.108  42  0.126  38  0.091   0.100 N  0.570      SignalP-noTM
AJY50932.1             0.728  22  0.592  22  0.630  18  0.496   0.557 Y  0.510      SignalP-TM
AJY50933.1             0.128  20  0.176  20  0.480   1  0.269   0.220 N  0.570      SignalP-noTM
AJY50934.1             0.124  22  0.134  17  0.225   1  0.150   0.142 N  0.570      SignalP-noTM
AJY50935.1             0.399  17  0.283  17  0.406  16  0.206   0.247 N  0.570      SignalP-noTM
AJY50936.1             0.131  54  0.166  54  0.287  49  0.122   0.145 N  0.570      SignalP-noTM
AJY50937.1             0.110  20  0.106  59  0.141   1  0.095   0.101 N  0.570      SignalP-noTM
AJY50938.1             0.108  30  0.103  53  0.145   1  0.092   0.098 N  0.570      SignalP-noTM
AJY50939.1             0.109   3  0.093  23  0.100   4  0.083   0.088 N  0.570      SignalP-noTM
AJY50940.1             0.790  24  0.837  24  0.937  19  0.886   0.860 Y  0.570      SignalP-noTM
AJY50941.1             0.118  65  0.136  32  0.264  22  0.135   0.136 N  0.510      SignalP-TM
AJY50942.1             0.175  45  0.182  45  0.347  26  0.206   0.191 N  0.510      SignalP-TM
AJY50943.1             0.144  27  0.255  27  0.551  19  0.433   0.320 N  0.510      SignalP-TM
AJY50944.1             0.118  20  0.101  42  0.110  36  0.074   0.088 N  0.570      SignalP-noTM
AJY50945.1             0.109  62  0.147  11  0.285   3  0.223   0.183 N  0.570      SignalP-noTM
AJY50946.1             0.121  40  0.144  25  0.250  13  0.191   0.162 N  0.510      SignalP-TM
AJY50947.1             0.184  28  0.268  28  0.577  10  0.397   0.316 N  0.510      SignalP-TM
AJY50948.1             0.151  50  0.133  18  0.201  11  0.152   0.140 N  0.510      SignalP-TM
AJY50949.1             0.128  35  0.113  24  0.145  14  0.122   0.116 N  0.510      SignalP-TM
AJY50950.1             0.791  26  0.825  26  0.967  22  0.891   0.856 Y  0.570      SignalP-noTM
AJY50951.1             0.130  29  0.146  11  0.273   1  0.213   0.177 N  0.570      SignalP-noTM
AJY50952.1             0.127  42  0.113  42  0.153  17  0.111   0.112 N  0.570      SignalP-noTM
AJY50953.1             0.170  23  0.150  23  0.177   9  0.143   0.147 N  0.570      SignalP-noTM
AJY50954.1             0.188  30  0.163  30  0.249  19  0.120   0.147 N  0.510      SignalP-TM
AJY50955.1             0.168  25  0.122  25  0.239  47  0.085   0.105 N  0.570      SignalP-noTM
AJY50956.1             0.144  21  0.108  21  0.111  12  0.074   0.092 N  0.570      SignalP-noTM
AJY50957.1             0.141  28  0.215  11  0.541   7  0.486   0.315 N  0.510      SignalP-TM
AJY50958.1             0.118  34  0.142  34  0.214  31  0.131   0.138 N  0.510      SignalP-TM
AJY50959.1             0.152  22  0.181  22  0.368   5  0.254   0.208 N  0.510      SignalP-TM
AJY50960.1             0.649  32  0.732  32  0.899  30  0.786   0.757 Y  0.570      SignalP-noTM
AJY50961.1             0.142  32  0.145  32  0.237  14  0.168   0.156 N  0.570      SignalP-noTM
AJY50962.1             0.160  40  0.128  40  0.147  38  0.107   0.118 N  0.570      SignalP-noTM
AJY50963.1             0.138  18  0.120  18  0.162   3  0.117   0.119 N  0.570      SignalP-noTM
AJY50964.1             0.109  45  0.112  45  0.162  25  0.109   0.111 N  0.570      SignalP-noTM
AJY50965.1             0.116  26  0.092  70  0.111  60  0.052   0.078 N  0.510      SignalP-TM
AJY50966.1             0.109  25  0.112  30  0.169   1  0.111   0.112 N  0.570      SignalP-noTM
AJY50967.1             0.269  21  0.247  21  0.294  19  0.211   0.230 N  0.570      SignalP-noTM
AJY50968.1             0.121  21  0.115  11  0.173   1  0.132   0.123 N  0.570      SignalP-noTM
AJY50969.1             0.179  29  0.133  29  0.153  28  0.087   0.111 N  0.570      SignalP-noTM
AJY50970.1             0.130  63  0.180  23  0.341  22  0.257   0.208 N  0.510      SignalP-TM
AJY50971.1             0.343  19  0.184  19  0.153  46  0.095   0.142 N  0.570      SignalP-noTM
AJY50972.1             0.291  24  0.502  24  0.927  21  0.832   0.657 Y  0.570      SignalP-noTM
AJY50973.1             0.199  14  0.302  14  0.564   8  0.459   0.376 N  0.570      SignalP-noTM
AJY50974.1             0.111  32  0.105  36  0.123  31  0.086   0.096 N  0.570      SignalP-noTM
AJY50975.1             0.166  32  0.145  11  0.300   1  0.195   0.169 N  0.570      SignalP-noTM
AJY50976.1             0.170  24  0.281  24  0.697  19  0.437   0.339 N  0.510      SignalP-TM
AJY50977.1             0.107  46  0.110  11  0.178   1  0.112   0.111 N  0.570      SignalP-noTM
AJY50978.1             0.148  35  0.307  35  0.898  24  0.688   0.486 N  0.570      SignalP-noTM
AJY50979.1             0.121  27  0.101  68  0.126   4  0.090   0.096 N  0.570      SignalP-noTM
AJY50980.1             0.103  31  0.098  40  0.128   2  0.074   0.089 N  0.510      SignalP-TM
AJY50981.1             0.112  61  0.119  21  0.205   2  0.138   0.128 N  0.570      SignalP-noTM
AJY50982.1             0.122  46  0.136  11  0.258   2  0.180   0.152 N  0.510      SignalP-TM
AJY50983.1             0.182  19  0.262  19  0.522  15  0.373   0.314 N  0.570      SignalP-noTM
AJY50984.1             0.144  31  0.204  11  0.532   2  0.417   0.304 N  0.570      SignalP-noTM
AJY50985.1             0.122  19  0.130  53  0.256   1  0.124   0.127 N  0.570      SignalP-noTM
AJY50986.1             0.133  22  0.145  22  0.245  12  0.147   0.146 N  0.570      SignalP-noTM
AJY50987.1             0.118  35  0.139  15  0.224   7  0.193   0.164 N  0.570      SignalP-noTM
AJY50988.1             0.137  47  0.128  11  0.263  29  0.166   0.146 N  0.570      SignalP-noTM
AJY50989.1             0.199  30  0.141  30  0.186  38  0.092   0.118 N  0.570      SignalP-noTM
AJY50990.1             0.126  49  0.153  49  0.315  44  0.127   0.141 N  0.570      SignalP-noTM
AJY50991.1             0.109  30  0.123  12  0.183   5  0.158   0.136 N  0.510      SignalP-TM
AJY50992.1             0.219  41  0.131  11  0.293   1  0.161   0.142 N  0.510      SignalP-TM
AJY50993.1             0.127  31  0.163  11  0.347   3  0.280   0.206 N  0.510      SignalP-TM
AJY50994.1             0.103  18  0.125  18  0.171  12  0.147   0.135 N  0.570      SignalP-noTM
AJY50995.1             0.161  25  0.118  25  0.133   5  0.090   0.105 N  0.570      SignalP-noTM
AJY50996.1             0.121  49  0.125  18  0.204   6  0.154   0.139 N  0.570      SignalP-noTM
AJY50997.1             0.107  70  0.104  70  0.114  19  0.095   0.100 N  0.570      SignalP-noTM
AJY50998.1             0.130  28  0.151  11  0.364   1  0.215   0.175 N  0.510      SignalP-TM
AJY50999.1             0.251  27  0.165  27  0.262  50  0.120   0.144 N  0.570      SignalP-noTM
AJY51000.1             0.386  50  0.216  50  0.409   2  0.189   0.206 N  0.510      SignalP-TM
AJY51001.1             0.097   7  0.135  11  0.232   8  0.191   0.156 N  0.510      SignalP-TM
AJY51002.1             0.156  68  0.125  68  0.120  34  0.092   0.110 N  0.570      SignalP-noTM
AJY51003.1             0.111  51  0.113  51  0.132  46  0.101   0.107 N  0.570      SignalP-noTM
AJY51004.1             0.159  19  0.170  19  0.311   3  0.215   0.186 N  0.510      SignalP-TM
AJY51005.1             0.120  41  0.143  11  0.319   1  0.191   0.161 N  0.510      SignalP-TM
AJY51006.1             0.123  19  0.129  19  0.207  12  0.123   0.126 N  0.570      SignalP-noTM
AJY51007.1             0.184  39  0.146  39  0.206  15  0.121   0.134 N  0.570      SignalP-noTM
AJY51008.1             0.764  24  0.823  24  0.949  10  0.896   0.857 Y  0.570      SignalP-noTM
AJY51009.1             0.139  28  0.172  21  0.307  14  0.242   0.205 N  0.570      SignalP-noTM
AJY51010.1             0.257  47  0.207  47  0.229  44  0.129   0.179 N  0.510      SignalP-TM
AJY51011.1             0.100  32  0.121  11  0.200   1  0.139   0.130 N  0.570      SignalP-noTM
AJY51012.1             0.403  31  0.567  31  0.914  28  0.751   0.654 Y  0.570      SignalP-noTM
AJY51013.1             0.209  31  0.344  31  0.671  27  0.484   0.396 N  0.510      SignalP-TM
AJY51014.1             0.137  33  0.134  11  0.223   7  0.188   0.154 N  0.510      SignalP-TM
AJY51015.1             0.797  19  0.718  19  0.809  13  0.612   0.668 Y  0.570      SignalP-noTM
AJY51016.1             0.370  17  0.306  17  0.445  31  0.253   0.286 N  0.510      SignalP-TM
AJY51017.1             0.105  54  0.130  11  0.232   5  0.176   0.152 N  0.570      SignalP-noTM
AJY51018.1             0.193  46  0.135  46  0.220   1  0.107   0.122 N  0.570      SignalP-noTM
AJY51019.1             0.135  35  0.114  35  0.113  18  0.087   0.101 N  0.570      SignalP-noTM
AJY51020.1             0.112  12  0.105  63  0.123  55  0.077   0.095 N  0.510      SignalP-TM
AJY51021.1             0.112  23  0.105  14  0.118   1  0.108   0.106 N  0.510      SignalP-TM
AJY51022.1             0.125  28  0.108  28  0.149  45  0.083   0.099 N  0.510      SignalP-TM
AJY51023.1             0.103  26  0.109  35  0.131  26  0.098   0.104 N  0.570      SignalP-noTM
AJY51024.1             0.158  29  0.213  29  0.413  28  0.250   0.226 N  0.510      SignalP-TM
AJY51025.1             0.292  25  0.358  25  0.554  10  0.426   0.390 N  0.570      SignalP-noTM
AJY51026.1             0.120  33  0.146  11  0.279   5  0.220   0.181 N  0.570      SignalP-noTM
AJY51027.1             0.374  18  0.367  18  0.607  17  0.343   0.355 N  0.570      SignalP-noTM
AJY51028.1             0.120  48  0.115  48  0.124  46  0.082   0.100 N  0.570      SignalP-noTM
AJY51029.1             0.177  21  0.107  29  0.102  20  0.069   0.089 N  0.570      SignalP-noTM
AJY51030.1             0.181  60  0.104  28  0.144  64  0.089   0.098 N  0.510      SignalP-TM
AJY51031.1             0.303  49  0.144  11  0.258   4  0.211   0.169 N  0.510      SignalP-TM
AJY51032.1             0.672  28  0.718  28  0.982   9  0.870   0.789 Y  0.570      SignalP-noTM
AJY51033.1             0.118  27  0.104  27  0.158   6  0.094   0.099 N  0.570      SignalP-noTM
AJY51034.1             0.108  66  0.110  11  0.149   1  0.118   0.113 N  0.570      SignalP-noTM
AJY51035.1             0.114  25  0.122  51  0.176  48  0.121   0.121 N  0.570      SignalP-noTM
AJY51036.1             0.165  28  0.122  28  0.116  34  0.086   0.105 N  0.570      SignalP-noTM
AJY51037.1             0.117  45  0.106  18  0.133   3  0.103   0.105 N  0.570      SignalP-noTM
AJY51038.1             0.197  67  0.133  67  0.204   2  0.094   0.115 N  0.570      SignalP-noTM
AJY51039.1             0.103  35  0.118  45  0.175  49  0.115   0.117 N  0.570      SignalP-noTM
AJY51040.1             0.133  42  0.121  49  0.166  48  0.101   0.111 N  0.570      SignalP-noTM
AJY51041.1             0.117  17  0.117  11  0.173   1  0.133   0.124 N  0.570      SignalP-noTM
AJY51042.1             0.163  65  0.121  65  0.148   1  0.081   0.102 N  0.570      SignalP-noTM
AJY51043.1             0.611  21  0.682  21  0.899  19  0.742   0.710 Y  0.570      SignalP-noTM
AJY51044.1             0.549  26  0.399  26  0.432  22  0.266   0.350 N  0.510      SignalP-TM
AJY51045.1             0.116  23  0.123  11  0.205   4  0.155   0.135 N  0.510      SignalP-TM
AJY51046.1             0.132  39  0.130  21  0.279  11  0.143   0.136 N  0.570      SignalP-noTM
AJY51047.1             0.112  27  0.117  18  0.166   6  0.140   0.127 N  0.570      SignalP-noTM
AJY51048.1             0.109  69  0.115  19  0.156   9  0.121   0.118 N  0.570      SignalP-noTM
AJY51049.1             0.182  21  0.189  21  0.356   2  0.217   0.199 N  0.510      SignalP-TM
AJY51050.1             0.108  25  0.137  11  0.259   4  0.195   0.164 N  0.570      SignalP-noTM
AJY51051.1             0.120  24  0.102  64  0.112  21  0.084   0.093 N  0.570      SignalP-noTM
AJY51052.1             0.136  44  0.106  44  0.110  56  0.075   0.092 N  0.570      SignalP-noTM
AJY51053.1             0.111  48  0.102  48  0.116   1  0.078   0.091 N  0.570      SignalP-noTM
AJY51054.1             0.101  14  0.105  44  0.128  42  0.099   0.103 N  0.570      SignalP-noTM
AJY51055.1             0.126  55  0.167  11  0.394   4  0.283   0.222 N  0.570      SignalP-noTM
AJY51056.1             0.119  28  0.128  28  0.172  10  0.136   0.132 N  0.570      SignalP-noTM
AJY51057.1             0.275  21  0.248  37  0.346   1  0.188   0.226 N  0.510      SignalP-TM
AJY51058.1             0.116  28  0.112  19  0.140  12  0.116   0.114 N  0.570      SignalP-noTM
AJY51059.1             0.193  33  0.131  33  0.133  48  0.093   0.113 N  0.570      SignalP-noTM
AJY51060.1             0.149  34  0.123  34  0.141   4  0.108   0.116 N  0.570      SignalP-noTM
AJY51061.1             0.105  19  0.133  18  0.226   7  0.167   0.149 N  0.570      SignalP-noTM
AJY51062.1             0.125  63  0.109  63  0.156   1  0.098   0.104 N  0.570      SignalP-noTM
AJY51063.1             0.159  20  0.118  11  0.221   1  0.133   0.123 N  0.510      SignalP-TM
AJY51064.1             0.104  22  0.117  11  0.211   3  0.137   0.126 N  0.570      SignalP-noTM
AJY51065.1             0.152  50  0.115  61  0.149  59  0.093   0.107 N  0.510      SignalP-TM
AJY51066.1             0.453  27  0.642  27  0.971  10  0.929   0.777 Y  0.570      SignalP-noTM
AJY51067.1             0.114  19  0.162  11  0.365   1  0.252   0.204 N  0.570      SignalP-noTM
AJY51068.1             0.542  32  0.603  32  0.913  12  0.730   0.662 Y  0.570      SignalP-noTM
AJY51069.1             0.116  36  0.102  36  0.108  24  0.086   0.094 N  0.570      SignalP-noTM
AJY51070.1             0.107  44  0.102  13  0.120   8  0.106   0.104 N  0.570      SignalP-noTM
AJY51071.1             0.119  33  0.117  11  0.181   2  0.135   0.126 N  0.570      SignalP-noTM
AJY51072.1             0.105  31  0.109  45  0.145  44  0.103   0.106 N  0.570      SignalP-noTM
AJY51073.1             0.123  62  0.185  33  0.508  27  0.276   0.228 N  0.570      SignalP-noTM
AJY51074.1             0.100  55  0.146  11  0.301   2  0.208   0.176 N  0.570      SignalP-noTM
AJY51075.1             0.115  23  0.142  11  0.278   1  0.193   0.166 N  0.570      SignalP-noTM
AJY51076.1             0.741  19  0.836  19  0.968  12  0.933   0.881 Y  0.570      SignalP-noTM
AJY51077.1             0.153  24  0.175  24  0.357   1  0.205   0.186 N  0.510      SignalP-TM
AJY51078.1             0.139  40  0.121  12  0.167  11  0.153   0.133 N  0.510      SignalP-TM
AJY51079.1             0.173  37  0.099  58  0.124  51  0.067   0.087 N  0.510      SignalP-TM
AJY51080.1             0.749  28  0.823  28  0.958  19  0.896   0.858 Y  0.570      SignalP-noTM
AJY51081.1             0.298  34  0.501  26  0.917  24  0.831   0.656 Y  0.570      SignalP-noTM
AJY51082.1             0.107  44  0.113  11  0.214   2  0.122   0.117 N  0.570      SignalP-noTM
AJY51083.1             0.099  70  0.107  55  0.131   1  0.103   0.105 N  0.570      SignalP-noTM
AJY51084.1             0.116  21  0.125  11  0.256   1  0.144   0.134 N  0.570      SignalP-noTM
AJY51085.1             0.117  18  0.145  18  0.224   7  0.177   0.160 N  0.570      SignalP-noTM
AJY51086.1             0.120  40  0.118  12  0.207   1  0.135   0.126 N  0.570      SignalP-noTM
AJY51087.1             0.110  33  0.105  65  0.120  61  0.086   0.096 N  0.570      SignalP-noTM
AJY51088.1             0.125  20  0.151  18  0.262  14  0.180   0.165 N  0.570      SignalP-noTM
AJY51089.1             0.112  69  0.117  11  0.172   5  0.146   0.131 N  0.570      SignalP-noTM
AJY51090.1             0.198  26  0.154  36  0.201  23  0.112   0.134 N  0.570      SignalP-noTM
AJY51091.1             0.223  34  0.180  34  0.286  32  0.146   0.164 N  0.570      SignalP-noTM
AJY51092.1             0.126  38  0.100  50  0.110  47  0.076   0.089 N  0.570      SignalP-noTM
AJY51093.1             0.149  51  0.141  51  0.207  50  0.101   0.122 N  0.570      SignalP-noTM
AJY51094.1             0.131  21  0.158  11  0.328   3  0.256   0.204 N  0.570      SignalP-noTM
AJY51095.1             0.139  22  0.152  22  0.274   1  0.185   0.167 N  0.570      SignalP-noTM
AJY51096.1             0.112  34  0.107  47  0.128  39  0.102   0.105 N  0.570      SignalP-noTM
AJY51097.1             0.482  21  0.349  21  0.658   3  0.368   0.356 N  0.510      SignalP-TM
AJY51098.1             0.174  62  0.131  62  0.135  47  0.094   0.114 N  0.570      SignalP-noTM
AJY51099.1             0.197  27  0.224  20  0.551   1  0.348   0.282 N  0.570      SignalP-noTM
AJY51100.1             0.112  47  0.113  65  0.138  57  0.101   0.107 N  0.570      SignalP-noTM
AJY51101.1             0.317  23  0.194  23  0.180   3  0.131   0.164 N  0.570      SignalP-noTM
AJY51102.1             0.127  43  0.115  43  0.138   7  0.105   0.110 N  0.570      SignalP-noTM
AJY51103.1             0.128  56  0.110  56  0.106  54  0.081   0.096 N  0.570      SignalP-noTM
AJY51104.1             0.105  24  0.185  12  0.416   2  0.348   0.262 N  0.570      SignalP-noTM
AJY51105.1             0.126  56  0.127  12  0.194  28  0.163   0.144 N  0.570      SignalP-noTM
AJY51106.1             0.137  15  0.135  15  0.211   5  0.136   0.135 N  0.570      SignalP-noTM
AJY51107.1             0.101  50  0.112  34  0.145  28  0.107   0.109 N  0.570      SignalP-noTM
AJY51108.1             0.143  67  0.116  67  0.200  27  0.094   0.105 N  0.570      SignalP-noTM
AJY51109.1             0.102  38  0.112  54  0.170  43  0.103   0.107 N  0.570      SignalP-noTM
AJY51110.1             0.103  62  0.108  41  0.174   1  0.100   0.104 N  0.570      SignalP-noTM
AJY51111.1             0.264  46  0.221  46  0.317  24  0.170   0.197 N  0.570      SignalP-noTM
AJY51112.1             0.183  20  0.190  20  0.278   1  0.205   0.197 N  0.570      SignalP-noTM
AJY51113.1             0.145  51  0.119  20  0.147   9  0.115   0.117 N  0.570      SignalP-noTM
AJY51114.1             0.125  25  0.119  25  0.218   1  0.105   0.113 N  0.570      SignalP-noTM
AJY51115.1             0.139  49  0.136  11  0.248  23  0.179   0.156 N  0.570      SignalP-noTM
AJY51116.1             0.624  42  0.362  42  0.349  34  0.154   0.285 N  0.510      SignalP-TM
AJY51117.1             0.584  26  0.469  26  0.546   1  0.407   0.446 N  0.510      SignalP-TM
AJY51118.1             0.164  46  0.142  18  0.245  14  0.186   0.158 N  0.510      SignalP-TM
AJY51119.1             0.110  47  0.109  36  0.135   3  0.105   0.107 N  0.570      SignalP-noTM
AJY51120.1             0.115  50  0.128  24  0.233  22  0.132   0.130 N  0.510      SignalP-TM
AJY51121.1             0.103  49  0.103  56  0.128   2  0.095   0.099 N  0.570      SignalP-noTM
AJY51122.1             0.145  20  0.127  20  0.220  46  0.126   0.127 N  0.570      SignalP-noTM
AJY51123.1             0.120  27  0.212  11  0.592   2  0.429   0.314 N  0.570      SignalP-noTM
AJY51124.1             0.186  25  0.151  25  0.242   4  0.134   0.143 N  0.570      SignalP-noTM
AJY51125.1             0.108  70  0.103  19  0.127  16  0.102   0.102 N  0.570      SignalP-noTM
AJY51126.1             0.229  44  0.298  44  0.532  35  0.269   0.287 N  0.510      SignalP-TM
AJY51127.1             0.113  37  0.171  11  0.425   1  0.281   0.223 N  0.570      SignalP-noTM
AJY51128.1             0.146  34  0.165  11  0.379   1  0.256   0.208 N  0.570      SignalP-noTM
AJY51129.1             0.117  28  0.122  28  0.172  27  0.122   0.122 N  0.570      SignalP-noTM
AJY51130.1             0.147  24  0.134  24  0.199   1  0.126   0.130 N  0.570      SignalP-noTM
AJY51131.1             0.154  24  0.173  11  0.421   3  0.296   0.218 N  0.510      SignalP-TM
AJY51132.1             0.133  34  0.118  34  0.134   3  0.110   0.114 N  0.570      SignalP-noTM
AJY51133.1             0.134  45  0.126  45  0.195  39  0.130   0.128 N  0.510      SignalP-TM
AJY51134.1             0.159  35  0.293  23  0.747  16  0.616   0.445 N  0.570      SignalP-noTM
AJY51135.1             0.222  41  0.158  41  0.270   1  0.117   0.143 N  0.510      SignalP-TM
AJY51136.1             0.150  36  0.179  11  0.432   1  0.314   0.242 N  0.570      SignalP-noTM
AJY51137.1             0.107  46  0.125  17  0.194  12  0.151   0.134 N  0.510      SignalP-TM
AJY51138.1             0.172  22  0.153  22  0.219  20  0.135   0.145 N  0.570      SignalP-noTM
AJY51139.1             0.149  23  0.157  23  0.233  15  0.176   0.166 N  0.570      SignalP-noTM
AJY51140.1             0.116  37  0.114  18  0.152  12  0.129   0.120 N  0.510      SignalP-TM
AJY51141.1             0.180  44  0.175  44  0.274  39  0.118   0.154 N  0.510      SignalP-TM
AJY51142.1             0.121  23  0.132  23  0.202  18  0.131   0.132 N  0.570      SignalP-noTM
AJY51143.1             0.302  27  0.171  27  0.166  36  0.096   0.135 N  0.570      SignalP-noTM
AJY51144.1             0.251  25  0.478  25  0.963   9  0.922   0.686 Y  0.570      SignalP-noTM
AJY51145.1             0.104  67  0.106  12  0.157   3  0.110   0.108 N  0.570      SignalP-noTM
AJY51146.1             0.170  22  0.126  22  0.130  35  0.089   0.109 N  0.570      SignalP-noTM
AJY51147.1             0.337  28  0.522  28  0.885  24  0.801   0.653 Y  0.570      SignalP-noTM
AJY51148.1             0.113  30  0.147  11  0.326   1  0.198   0.171 N  0.570      SignalP-noTM
AJY51149.1             0.112  51  0.114  51  0.171  13  0.102   0.109 N  0.570      SignalP-noTM
AJY51150.1             0.869  20  0.907  20  0.965   9  0.934   0.920 Y  0.570      SignalP-noTM
AJY51151.1             0.122  10  0.103  42  0.137  41  0.093   0.099 N  0.510      SignalP-TM
AJY51152.1             0.148  46  0.184  27  0.408  23  0.269   0.215 N  0.510      SignalP-TM
AJY51153.1             0.106  32  0.189  11  0.436   4  0.362   0.271 N  0.570      SignalP-noTM
AJY51154.1             0.122  21  0.116  21  0.142   1  0.108   0.112 N  0.570      SignalP-noTM
AJY51155.1             0.109  45  0.103  45  0.152   2  0.094   0.099 N  0.570      SignalP-noTM
AJY51156.1             0.155  36  0.128  36  0.147  33  0.078   0.110 N  0.510      SignalP-TM
AJY51157.1             0.132  59  0.116  59  0.155  45  0.090   0.104 N  0.570      SignalP-noTM
AJY51158.1             0.154  26  0.168  26  0.300  24  0.192   0.177 N  0.510      SignalP-TM
AJY51159.1             0.108  39  0.098  11  0.135   1  0.090   0.094 N  0.570      SignalP-noTM
AJY51160.1             0.202  31  0.173  31  0.287  22  0.160   0.167 N  0.570      SignalP-noTM
AJY51161.1             0.169  25  0.211  42  0.425  33  0.160   0.187 N  0.570      SignalP-noTM
AJY51162.1             0.117  65  0.100  65  0.119   1  0.084   0.093 N  0.570      SignalP-noTM
AJY51163.1             0.132  45  0.111  45  0.133  11  0.086   0.100 N  0.570      SignalP-noTM
AJY51164.1             0.436  30  0.430  30  0.638  26  0.316   0.388 N  0.510      SignalP-TM
AJY51165.1             0.158  39  0.180  39  0.297  38  0.136   0.164 N  0.510      SignalP-TM
AJY51166.1             0.109  38  0.131  14  0.232   4  0.174   0.147 N  0.510      SignalP-TM
AJY51167.1             0.102  36  0.109  44  0.141  41  0.090   0.100 N  0.570      SignalP-noTM
AJY51168.1             0.123  25  0.138  11  0.282   1  0.176   0.156 N  0.570      SignalP-noTM
AJY51169.1             0.117  35  0.161  11  0.360   1  0.247   0.201 N  0.570      SignalP-noTM
AJY51170.1             0.142  26  0.249  26  0.491  19  0.386   0.300 N  0.510      SignalP-TM
AJY51171.1             0.783  21  0.843  21  0.951   9  0.914   0.876 Y  0.570      SignalP-noTM
AJY51172.1             0.105  51  0.119  11  0.214   1  0.136   0.127 N  0.570      SignalP-noTM
AJY51173.1             0.117  37  0.169  18  0.363  13  0.265   0.214 N  0.570      SignalP-noTM
AJY51174.1             0.110  57  0.111  38  0.132  27  0.098   0.105 N  0.570      SignalP-noTM
AJY51175.1             0.105  36  0.106  42  0.127  10  0.098   0.102 N  0.570      SignalP-noTM
AJY51176.1             0.120  21  0.111  11  0.159   1  0.124   0.117 N  0.570      SignalP-noTM
AJY51177.1             0.162  55  0.247  55  0.558  42  0.228   0.238 N  0.570      SignalP-noTM
AJY51178.1             0.251  33  0.172  33  0.195  29  0.121   0.148 N  0.570      SignalP-noTM
AJY51179.1             0.108  46  0.113  20  0.166  13  0.110   0.112 N  0.570      SignalP-noTM
AJY51180.1             0.155  42  0.133  11  0.294  20  0.175   0.153 N  0.570      SignalP-noTM
AJY51181.1             0.126  36  0.142  36  0.273  31  0.114   0.132 N  0.510      SignalP-TM
AJY51182.1             0.108  59  0.119  46  0.165  43  0.119   0.119 N  0.570      SignalP-noTM
AJY51183.1             0.161  18  0.218  18  0.409   1  0.305   0.259 N  0.570      SignalP-noTM
AJY51184.1             0.138  29  0.175  29  0.311   1  0.211   0.188 N  0.510      SignalP-TM
AJY51185.1             0.157  24  0.209  24  0.483  23  0.274   0.233 N  0.510      SignalP-TM
AJY51186.1             0.124  52  0.168  11  0.385   1  0.273   0.217 N  0.570      SignalP-noTM
AJY51187.1             0.137  25  0.100  25  0.140   2  0.079   0.090 N  0.570      SignalP-noTM
AJY51188.1             0.118  62  0.118  11  0.175   1  0.141   0.129 N  0.570      SignalP-noTM
AJY51189.1             0.282  31  0.209  31  0.229  28  0.146   0.180 N  0.570      SignalP-noTM
AJY51190.1             0.198  61  0.142  61  0.156  53  0.084   0.115 N  0.570      SignalP-noTM
AJY51191.1             0.351  28  0.362  28  0.545  23  0.317   0.341 N  0.570      SignalP-noTM
AJY51192.1             0.186  56  0.134  56  0.113  39  0.094   0.115 N  0.570      SignalP-noTM
AJY51193.1             0.139  20  0.119  20  0.159  26  0.103   0.113 N  0.510      SignalP-TM
AJY51194.1             0.662  28  0.732  28  0.898  13  0.822   0.774 Y  0.570      SignalP-noTM
AJY51195.1             0.117  30  0.127  14  0.196   3  0.166   0.142 N  0.510      SignalP-TM
AJY51196.1             0.111  37  0.101  11  0.168   1  0.097   0.099 N  0.570      SignalP-noTM
AJY51197.1             0.185  24  0.384  24  0.914   2  0.820   0.589 Y  0.570      SignalP-noTM
AJY51198.1             0.113  26  0.113  11  0.166   2  0.127   0.119 N  0.570      SignalP-noTM
AJY51199.1             0.120  48  0.113  15  0.184   7  0.125   0.119 N  0.570      SignalP-noTM
AJY51200.1             0.116  19  0.097  61  0.104  50  0.082   0.090 N  0.570      SignalP-noTM
AJY51201.1             0.110  47  0.116  11  0.200   2  0.139   0.127 N  0.570      SignalP-noTM
AJY51202.1             0.111  31  0.103  41  0.109  39  0.092   0.098 N  0.570      SignalP-noTM
AJY51203.1             0.119  22  0.109  22  0.116  57  0.080   0.096 N  0.570      SignalP-noTM
AJY51204.1             0.141  27  0.218  21  0.485  15  0.385   0.280 N  0.510      SignalP-TM
AJY51205.1             0.102   3  0.115  32  0.150  24  0.108   0.111 N  0.570      SignalP-noTM
AJY51206.1             0.103  41  0.104  35  0.114  29  0.081   0.093 N  0.570      SignalP-noTM
AJY51207.1             0.109  34  0.132  14  0.201   9  0.171   0.150 N  0.570      SignalP-noTM
AJY51208.1             0.122  26  0.146  11  0.402  16  0.203   0.173 N  0.570      SignalP-noTM
AJY51209.1             0.853  23  0.899  23  0.975  20  0.911   0.905 Y  0.570      SignalP-noTM
AJY51210.1             0.104  20  0.103  37  0.120  34  0.085   0.094 N  0.570      SignalP-noTM
AJY51211.1             0.178  17  0.168  17  0.297  39  0.167   0.168 N  0.570      SignalP-noTM
AJY51212.1             0.113   9  0.097  70  0.163   6  0.087   0.093 N  0.570      SignalP-noTM
AJY51213.1             0.115  54  0.103  54  0.121  27  0.096   0.100 N  0.570      SignalP-noTM
AJY51214.1             0.110  52  0.113  11  0.177   2  0.130   0.121 N  0.570      SignalP-noTM
AJY51215.1             0.113  62  0.101  41  0.135   2  0.092   0.097 N  0.570      SignalP-noTM
AJY51216.1             0.196  20  0.235  20  0.392  18  0.265   0.249 N  0.570      SignalP-noTM
AJY51217.1             0.154  59  0.124  59  0.166  12  0.108   0.117 N  0.570      SignalP-noTM
AJY51218.1             0.134  38  0.126  38  0.154   2  0.102   0.114 N  0.570      SignalP-noTM
AJY51219.1             0.107  55  0.118  32  0.169  24  0.099   0.109 N  0.570      SignalP-noTM
AJY51220.1             0.615  39  0.636  39  0.975  19  0.815   0.720 Y  0.570      SignalP-noTM
AJY51221.1             0.466  39  0.385  39  0.516  34  0.241   0.332 N  0.510      SignalP-TM
AJY51222.1             0.105  38  0.105  57  0.141   5  0.099   0.102 N  0.570      SignalP-noTM
AJY51223.1             0.113  37  0.123  37  0.174  27  0.121   0.122 N  0.570      SignalP-noTM
AJY51224.1             0.284  21  0.181  21  0.179   1  0.121   0.153 N  0.570      SignalP-noTM
AJY51225.1             0.203  20  0.314  20  0.676  17  0.452   0.379 N  0.570      SignalP-noTM
AJY51226.1             0.132  37  0.105  37  0.108  62  0.073   0.090 N  0.570      SignalP-noTM
AJY51227.1             0.149  23  0.111  23  0.220   2  0.098   0.105 N  0.570      SignalP-noTM
AJY51228.1             0.556  31  0.669  31  0.959  16  0.833   0.746 Y  0.570      SignalP-noTM
AJY51229.1             0.136  18  0.140  37  0.265  34  0.148   0.143 N  0.510      SignalP-TM
AJY51230.1             0.164  38  0.125  11  0.217   7  0.153   0.135 N  0.510      SignalP-TM
AJY51231.1             0.116  17  0.117  17  0.135  16  0.112   0.114 N  0.570      SignalP-noTM
AJY51232.1             0.107  27  0.099  11  0.162   1  0.094   0.097 N  0.570      SignalP-noTM
AJY51233.1             0.131  33  0.109  33  0.185  12  0.093   0.101 N  0.570      SignalP-noTM
AJY51234.1             0.135  29  0.124  29  0.178   2  0.124   0.124 N  0.570      SignalP-noTM
AJY51235.1             0.517  33  0.607  33  0.917  21  0.740   0.669 Y  0.570      SignalP-noTM
AJY51236.1             0.105  26  0.096  70  0.101  38  0.085   0.091 N  0.570      SignalP-noTM
AJY51237.1             0.166  31  0.144  12  0.268   5  0.204   0.166 N  0.510      SignalP-TM
AJY51238.1             0.655  28  0.657  28  0.903  26  0.624   0.642 Y  0.570      SignalP-noTM
AJY51239.1             0.182  25  0.231  25  0.453  20  0.309   0.260 N  0.510      SignalP-TM
AJY51240.1             0.126  31  0.109  31  0.145  45  0.089   0.099 N  0.570      SignalP-noTM
AJY51241.1             0.120  38  0.115  39  0.158  35  0.091   0.106 N  0.510      SignalP-TM
AJY51242.1             0.181  21  0.211  21  0.309   4  0.254   0.227 N  0.510      SignalP-TM
AJY51243.1             0.124  51  0.141  51  0.258   1  0.128   0.136 N  0.510      SignalP-TM
AJY51244.1             0.154  54  0.182  54  0.338  51  0.129   0.162 N  0.510      SignalP-TM
AJY51245.1             0.283  32  0.125  32  0.190   1  0.069   0.104 N  0.510      SignalP-TM
AJY51246.1             0.139  17  0.111  32  0.196   1  0.092   0.104 N  0.510      SignalP-TM
AJY51247.1             0.130  44  0.115  44  0.206   1  0.082   0.103 N  0.510      SignalP-TM
AJY51248.1             0.193  42  0.204  22  0.385  12  0.200   0.202 N  0.570      SignalP-noTM
AJY51249.1             0.114  66  0.105  45  0.137  41  0.092   0.099 N  0.570      SignalP-noTM
AJY51250.1             0.113  41  0.116  32  0.163  24  0.110   0.113 N  0.570      SignalP-noTM
AJY51251.1             0.134  23  0.106  11  0.158   2  0.112   0.109 N  0.570      SignalP-noTM
AJY51252.1             0.122  54  0.121  54  0.165  52  0.104   0.113 N  0.570      SignalP-noTM
AJY51253.1             0.137  29  0.125  29  0.182  27  0.099   0.113 N  0.570      SignalP-noTM
AJY51254.1             0.113   6  0.113  56  0.147  49  0.090   0.104 N  0.510      SignalP-TM
AJY51255.1             0.295  21  0.180  21  0.228   1  0.120   0.158 N  0.510      SignalP-TM
AJY51256.1             0.109  25  0.130  12  0.213   4  0.159   0.144 N  0.570      SignalP-noTM
AJY51257.1             0.109  52  0.174  11  0.469   1  0.281   0.224 N  0.570      SignalP-noTM
AJY51258.1             0.105   7  0.105  41  0.144  38  0.100   0.103 N  0.570      SignalP-noTM
AJY51259.1             0.151  24  0.132  11  0.247   2  0.177   0.149 N  0.510      SignalP-TM
AJY51260.1             0.115  49  0.147  49  0.333  47  0.123   0.136 N  0.570      SignalP-noTM
AJY51261.1             0.705  24  0.772  24  0.898  17  0.836   0.802 Y  0.570      SignalP-noTM
AJY51262.1             0.121  21  0.119  11  0.187   3  0.147   0.132 N  0.570      SignalP-noTM
AJY51263.1             0.111  14  0.181  21  0.417  11  0.305   0.239 N  0.570      SignalP-noTM
AJY51264.1             0.107  58  0.097  33  0.105  25  0.084   0.091 N  0.570      SignalP-noTM
AJY51265.1             0.106  69  0.104  16  0.127   4  0.108   0.106 N  0.570      SignalP-noTM
AJY51266.1             0.130  56  0.113  22  0.134  29  0.103   0.108 N  0.570      SignalP-noTM
AJY51267.1             0.121  20  0.122  20  0.216   2  0.133   0.127 N  0.570      SignalP-noTM
AJY51268.1             0.117   9  0.098  18  0.118   8  0.079   0.089 N  0.570      SignalP-noTM
AJY51269.1             0.575  34  0.667  34  0.991  15  0.876   0.766 Y  0.570      SignalP-noTM
AJY51270.1             0.103  50  0.120  17  0.177  11  0.139   0.129 N  0.570      SignalP-noTM
AJY51271.1             0.162  36  0.182  11  0.451   4  0.342   0.241 N  0.510      SignalP-TM
AJY51272.1             0.448  24  0.201  24  0.348   3  0.146   0.181 N  0.510      SignalP-TM
AJY51273.1             0.128  22  0.099  13  0.114   3  0.101   0.100 N  0.510      SignalP-TM
AJY51274.1             0.580  27  0.660  27  0.920  21  0.817   0.734 Y  0.570      SignalP-noTM
AJY51275.1             0.280  28  0.382  28  0.734  15  0.515   0.445 N  0.570      SignalP-noTM
AJY51276.1             0.170  19  0.134  19  0.167   1  0.113   0.124 N  0.570      SignalP-noTM
AJY51277.1             0.136  53  0.129  53  0.237  42  0.097   0.114 N  0.570      SignalP-noTM
AJY51278.1             0.107  40  0.100  59  0.112  47  0.088   0.095 N  0.570      SignalP-noTM
AJY51279.1             0.225  23  0.244  23  0.598   1  0.351   0.294 N  0.570      SignalP-noTM
AJY51280.1             0.111  42  0.107  12  0.133   2  0.117   0.112 N  0.570      SignalP-noTM
AJY51281.1             0.117  42  0.109  42  0.124  17  0.101   0.105 N  0.570      SignalP-noTM
AJY51282.1             0.112  20  0.121  12  0.174   9  0.150   0.135 N  0.570      SignalP-noTM
AJY51283.1             0.111  27  0.162  11  0.388   1  0.243   0.200 N  0.570      SignalP-noTM
AJY51284.1             0.116  31  0.119  11  0.192   1  0.139   0.128 N  0.570      SignalP-noTM
AJY51285.1             0.125  56  0.112  11  0.185  16  0.126   0.119 N  0.570      SignalP-noTM
AJY51286.1             0.131  30  0.128  48  0.303   1  0.115   0.122 N  0.570      SignalP-noTM
AJY51287.1             0.174  52  0.127  52  0.149  11  0.108   0.118 N  0.570      SignalP-noTM
AJY51288.1             0.168  33  0.149  33  0.224  26  0.122   0.136 N  0.570      SignalP-noTM
AJY51289.1             0.105  40  0.104  49  0.123  14  0.100   0.102 N  0.570      SignalP-noTM
AJY51290.1             0.196  32  0.166  32  0.262   6  0.158   0.162 N  0.570      SignalP-noTM
AJY51291.1             0.320  24  0.137  24  0.126   1  0.068   0.112 N  0.510      SignalP-TM
AJY51292.1             0.135  21  0.102  70  0.148  68  0.066   0.088 N  0.510      SignalP-TM
AJY51293.1             0.750  24  0.750  24  0.881  20  0.750   0.750 Y  0.570      SignalP-noTM
AJY51294.1             0.164  35  0.123  50  0.190  42  0.095   0.109 N  0.570      SignalP-noTM
AJY51295.1             0.109  46  0.138  11  0.233   6  0.195   0.165 N  0.570      SignalP-noTM
AJY51296.1             0.164  48  0.174  48  0.363  39  0.127   0.152 N  0.570      SignalP-noTM
AJY51297.1             0.159  21  0.240  21  0.569   6  0.415   0.322 N  0.570      SignalP-noTM
AJY51298.1             0.121  64  0.106  21  0.143  16  0.107   0.107 N  0.570      SignalP-noTM
AJY51299.1             0.134  52  0.121  11  0.223   1  0.138   0.129 N  0.570      SignalP-noTM
AJY51300.1             0.143  62  0.115  62  0.125  45  0.095   0.106 N  0.570      SignalP-noTM
AJY51301.1             0.143  21  0.139  21  0.262   9  0.146   0.142 N  0.570      SignalP-noTM
AJY51302.1             0.111  35  0.106  58  0.132   5  0.096   0.101 N  0.570      SignalP-noTM
AJY51303.1             0.100  57  0.106  70  0.123  64  0.094   0.100 N  0.570      SignalP-noTM
AJY51304.1             0.123  67  0.161  11  0.381   1  0.240   0.198 N  0.570      SignalP-noTM
AJY51305.1             0.158  49  0.142  49  0.183   4  0.127   0.135 N  0.570      SignalP-noTM
AJY51306.1             0.113  34  0.116  34  0.152  33  0.105   0.110 N  0.570      SignalP-noTM
AJY51307.1             0.117  21  0.102  41  0.119  31  0.087   0.095 N  0.570      SignalP-noTM
AJY51308.1             0.119  21  0.126  21  0.195   1  0.134   0.129 N  0.570      SignalP-noTM
AJY51309.1             0.141  34  0.163  34  0.340  32  0.149   0.157 N  0.510      SignalP-TM
AJY51310.1             0.169  22  0.192  22  0.348  20  0.220   0.205 N  0.570      SignalP-noTM
AJY51311.1             0.138  20  0.149  12  0.274   4  0.233   0.180 N  0.510      SignalP-TM
AJY51312.1             0.132  45  0.124  38  0.243  34  0.120   0.122 N  0.570      SignalP-noTM
AJY51313.1             0.119  20  0.104  66  0.117  59  0.095   0.100 N  0.570      SignalP-noTM
AJY51314.1             0.304  25  0.168  25  0.137   2  0.089   0.139 N  0.510      SignalP-TM
AJY51315.1             0.165  26  0.134  26  0.242   1  0.119   0.129 N  0.510      SignalP-TM
AJY51316.1             0.156  24  0.140  24  0.171  15  0.118   0.129 N  0.570      SignalP-noTM
AJY51317.1             0.850  27  0.836  27  0.958  19  0.866   0.851 Y  0.570      SignalP-noTM
AJY51318.1             0.104  64  0.109  46  0.143  38  0.094   0.102 N  0.570      SignalP-noTM
AJY51319.1             0.112  41  0.145  11  0.241   1  0.217   0.179 N  0.570      SignalP-noTM
AJY51320.1             0.148  43  0.117  11  0.236   1  0.124   0.120 N  0.570      SignalP-noTM
AJY51321.1             0.139  21  0.117  21  0.181   5  0.115   0.116 N  0.570      SignalP-noTM
AJY51322.1             0.133  34  0.160  18  0.319  14  0.244   0.199 N  0.570      SignalP-noTM
AJY51323.1             0.134  19  0.126  19  0.153   9  0.112   0.120 N  0.570      SignalP-noTM
AJY51324.1             0.132  22  0.146  11  0.330   4  0.230   0.185 N  0.570      SignalP-noTM
AJY51325.1             0.106  30  0.106  52  0.147   8  0.100   0.103 N  0.570      SignalP-noTM
AJY51326.1             0.142  24  0.158  24  0.287  11  0.197   0.176 N  0.570      SignalP-noTM
AJY51327.1             0.131  40  0.125  40  0.181  37  0.101   0.114 N  0.570      SignalP-noTM
AJY51328.1             0.198  35  0.127  35  0.131   4  0.087   0.112 N  0.510      SignalP-TM
AJY51329.1             0.746  37  0.799  37  0.948  33  0.616   0.713 Y  0.570      SignalP-noTM
AJY51330.1             0.106  33  0.111  51  0.150  40  0.095   0.104 N  0.570      SignalP-noTM
AJY51331.1             0.114  21  0.097  70  0.105  70  0.077   0.088 N  0.570      SignalP-noTM
AJY51332.1             0.152  20  0.135  20  0.163  46  0.105   0.121 N  0.570      SignalP-noTM
AJY51333.1             0.108  21  0.100  65  0.117   1  0.094   0.097 N  0.570      SignalP-noTM
AJY51334.1             0.174  27  0.125  27  0.142   1  0.096   0.112 N  0.570      SignalP-noTM
AJY51335.1             0.123  66  0.111  66  0.153  32  0.105   0.108 N  0.570      SignalP-noTM
AJY51336.1             0.333  26  0.539  26  0.950  21  0.875   0.697 Y  0.570      SignalP-noTM
AJY51337.1             0.129  35  0.117  35  0.194   2  0.091   0.108 N  0.510      SignalP-TM
AJY51338.1             0.103  56  0.114  11  0.219   1  0.119   0.116 N  0.570      SignalP-noTM
AJY51339.1             0.121  53  0.110  53  0.143   1  0.096   0.103 N  0.570      SignalP-noTM
AJY51340.1             0.116   5  0.104  43  0.123  48  0.101   0.103 N  0.570      SignalP-noTM
AJY51341.1             0.828  25  0.872  25  0.982  19  0.932   0.900 Y  0.570      SignalP-noTM
AJY51342.1             0.131  39  0.125  11  0.219   5  0.163   0.142 N  0.570      SignalP-noTM
AJY51343.1             0.168  20  0.185  11  0.507   2  0.327   0.252 N  0.570      SignalP-noTM
AJY51344.1             0.127  31  0.143  11  0.366   1  0.193   0.166 N  0.570      SignalP-noTM
AJY51345.1             0.625  27  0.619  27  0.827  24  0.682   0.649 Y  0.570      SignalP-noTM
AJY51346.1             0.120  51  0.121  11  0.163   2  0.150   0.131 N  0.510      SignalP-TM
AJY51347.1             0.319  38  0.203  38  0.239   2  0.129   0.176 N  0.510      SignalP-TM
AJY51348.1             0.165  18  0.105  55  0.109  54  0.082   0.094 N  0.570      SignalP-noTM
AJY51349.1             0.224  36  0.183  36  0.188  20  0.141   0.163 N  0.570      SignalP-noTM
AJY51350.1             0.173  48  0.166  38  0.282  37  0.199   0.178 N  0.510      SignalP-TM
AJY51351.1             0.136  27  0.314  27  0.887   6  0.782   0.534 N  0.570      SignalP-noTM
AJY51352.1             0.813  23  0.797  23  0.923  14  0.824   0.810 Y  0.570      SignalP-noTM
AJY51353.1             0.565  29  0.674  29  0.971  11  0.853   0.758 Y  0.570      SignalP-noTM
AJY51354.1             0.187  20  0.198  20  0.349   1  0.218   0.208 N  0.570      SignalP-noTM
AJY51355.1             0.223  23  0.274  23  0.519  20  0.318   0.295 N  0.570      SignalP-noTM
AJY51356.1             0.112  45  0.102  70  0.112  51  0.086   0.095 N  0.570      SignalP-noTM
AJY51357.1             0.157  29  0.143  29  0.212  25  0.113   0.129 N  0.570      SignalP-noTM
AJY51358.1             0.716  33  0.742  33  0.919  23  0.774   0.757 Y  0.570      SignalP-noTM
AJY51359.1             0.158  29  0.173  29  0.288  24  0.181   0.176 N  0.510      SignalP-TM
AJY51360.1             0.140  33  0.136  33  0.214   5  0.145   0.140 N  0.570      SignalP-noTM
AJY51361.1             0.631  35  0.582  35  0.599  33  0.472   0.541 Y  0.510      SignalP-TM
AJY51362.1             0.585  26  0.733  26  0.971  13  0.927   0.824 Y  0.570      SignalP-noTM
AJY51363.1             0.110  20  0.129  20  0.211   1  0.154   0.141 N  0.570      SignalP-noTM
AJY51364.1             0.148  26  0.219  26  0.520  21  0.349   0.280 N  0.570      SignalP-noTM
AJY51365.1             0.109  35  0.103  58  0.116  14  0.096   0.099 N  0.570      SignalP-noTM
AJY51366.1             0.420  27  0.273  27  0.285  23  0.155   0.230 N  0.510      SignalP-TM
AJY51367.1             0.113  24  0.109  33  0.195   1  0.109   0.109 N  0.570      SignalP-noTM
AJY51368.1             0.118  39  0.110  24  0.141  22  0.094   0.103 N  0.570      SignalP-noTM
AJY51369.1             0.151  63  0.237  34  0.766  27  0.414   0.320 N  0.570      SignalP-noTM
AJY51370.1             0.209  66  0.141  11  0.255  12  0.201   0.169 N  0.570      SignalP-noTM
AJY51371.1             0.114  48  0.140  11  0.250   3  0.199   0.168 N  0.570      SignalP-noTM
AJY51372.1             0.155  52  0.125  19  0.194   7  0.122   0.124 N  0.570      SignalP-noTM
AJY51373.1             0.118  32  0.107  14  0.141   8  0.117   0.111 N  0.510      SignalP-TM
AJY51374.1             0.127  28  0.135  18  0.255  10  0.168   0.147 N  0.510      SignalP-TM
AJY51375.1             0.720  22  0.685  22  0.893  19  0.698   0.691 Y  0.570      SignalP-noTM
AJY51376.1             0.174  20  0.116  67  0.200  60  0.082   0.103 N  0.510      SignalP-TM
AJY51377.1             0.141  39  0.169  11  0.358   3  0.294   0.216 N  0.510      SignalP-TM
AJY51378.1             0.158  55  0.202  12  0.550   6  0.414   0.302 N  0.570      SignalP-noTM
AJY51379.1             0.145  24  0.174  11  0.433   1  0.282   0.225 N  0.570      SignalP-noTM
AJY51380.1             0.223  37  0.297  37  0.782  32  0.310   0.303 N  0.570      SignalP-noTM
AJY51381.1             0.161  63  0.128  22  0.209   1  0.127   0.127 N  0.510      SignalP-TM
AJY51382.1             0.110  48  0.137  11  0.258  13  0.189   0.161 N  0.570      SignalP-noTM
AJY51383.1             0.117  37  0.132  20  0.215  14  0.165   0.148 N  0.570      SignalP-noTM
AJY51384.1             0.109  28  0.118  28  0.245  26  0.102   0.111 N  0.570      SignalP-noTM
AJY51385.1             0.128  27  0.104  45  0.116  36  0.088   0.096 N  0.570      SignalP-noTM
AJY51386.1             0.120  58  0.104  58  0.101  56  0.077   0.091 N  0.570      SignalP-noTM
AJY51387.1             0.129  24  0.132  53  0.182  50  0.113   0.123 N  0.570      SignalP-noTM
AJY51388.1             0.198  45  0.148  45  0.225   5  0.139   0.144 N  0.570      SignalP-noTM
AJY51389.1             0.399  28  0.198  28  0.193   1  0.111   0.166 N  0.510      SignalP-TM
AJY51390.1             0.116  33  0.133  12  0.182   6  0.168   0.149 N  0.570      SignalP-noTM
AJY51391.1             0.143  47  0.178  11  0.449   1  0.304   0.237 N  0.570      SignalP-noTM
AJY51392.1             0.140  29  0.123  29  0.167  40  0.112   0.118 N  0.570      SignalP-noTM
AJY51393.1             0.103  52  0.105  33  0.126  30  0.093   0.099 N  0.570      SignalP-noTM
AJY51394.1             0.124  41  0.118  18  0.185  17  0.124   0.121 N  0.570      SignalP-noTM
AJY51395.1             0.117  35  0.107  17  0.171   8  0.107   0.107 N  0.570      SignalP-noTM
AJY51396.1             0.211  22  0.204  22  0.264  10  0.201   0.203 N  0.570      SignalP-noTM
AJY51397.1             0.115  17  0.109  17  0.142  12  0.099   0.105 N  0.570      SignalP-noTM
AJY51398.1             0.104  14  0.102  14  0.137   2  0.101   0.102 N  0.570      SignalP-noTM
AJY51399.1             0.108  50  0.124  50  0.185  37  0.118   0.121 N  0.570      SignalP-noTM
AJY51400.1             0.156  21  0.147  21  0.188  12  0.140   0.144 N  0.570      SignalP-noTM
AJY51401.1             0.232  23  0.177  23  0.281  20  0.129   0.155 N  0.570      SignalP-noTM
AJY51402.1             0.107  41  0.127  12  0.211   3  0.167   0.146 N  0.570      SignalP-noTM
AJY51403.1             0.113  62  0.154  12  0.368   3  0.237   0.193 N  0.570      SignalP-noTM
AJY51404.1             0.157  21  0.125  21  0.211   1  0.121   0.123 N  0.570      SignalP-noTM
AJY51405.1             0.134  68  0.111  68  0.148   2  0.098   0.105 N  0.570      SignalP-noTM
AJY51406.1             0.148  41  0.138  11  0.308   1  0.172   0.154 N  0.570      SignalP-noTM
AJY51407.1             0.146  20  0.125  30  0.180  39  0.093   0.110 N  0.570      SignalP-noTM
AJY51408.1             0.122  19  0.131  19  0.172   5  0.147   0.138 N  0.570      SignalP-noTM
AJY51409.1             0.124  20  0.111  20  0.139  20  0.096   0.104 N  0.570      SignalP-noTM
AJY51410.1             0.137  33  0.111  33  0.113  38  0.082   0.097 N  0.570      SignalP-noTM
AJY51411.1             0.101  57  0.119  13  0.202   8  0.144   0.131 N  0.570      SignalP-noTM
AJY51412.1             0.134  19  0.201  19  0.458  13  0.294   0.245 N  0.570      SignalP-noTM
AJY51413.1             0.201  21  0.151  21  0.170  19  0.109   0.131 N  0.570      SignalP-noTM
AJY51414.1             0.105  22  0.142  11  0.321   1  0.182   0.161 N  0.570      SignalP-noTM
AJY51415.1             0.106  24  0.110  11  0.148   3  0.124   0.117 N  0.570      SignalP-noTM
AJY51416.1             0.113  28  0.105  44  0.137  39  0.085   0.095 N  0.570      SignalP-noTM
AJY51417.1             0.135  47  0.122  47  0.157   2  0.111   0.116 N  0.570      SignalP-noTM
AJY51418.1             0.127  21  0.166  11  0.373   1  0.267   0.213 N  0.570      SignalP-noTM
AJY51419.1             0.115  42  0.118  26  0.179  24  0.132   0.124 N  0.570      SignalP-noTM
AJY51420.1             0.222  28  0.232  21  0.497  16  0.352   0.288 N  0.570      SignalP-noTM
AJY51421.1             0.131  42  0.116  42  0.127  37  0.090   0.104 N  0.570      SignalP-noTM
AJY51422.1             0.235  34  0.130  34  0.188   9  0.109   0.122 N  0.510      SignalP-TM
AJY51423.1             0.124  48  0.100  48  0.120   7  0.065   0.087 N  0.510      SignalP-TM
AJY51424.1             0.869  35  0.898  35  0.977  16  0.878   0.888 Y  0.570      SignalP-noTM
AJY51425.1             0.211  40  0.360  31  0.963  17  0.897   0.613 Y  0.570      SignalP-noTM
AJY51426.1             0.345  21  0.405  21  0.649  11  0.479   0.440 N  0.570      SignalP-noTM
AJY51427.1             0.124  30  0.107  46  0.145  43  0.098   0.103 N  0.510      SignalP-TM
AJY51428.1             0.119  35  0.129  12  0.227   7  0.167   0.146 N  0.570      SignalP-noTM
AJY51429.1             0.229  46  0.174  46  0.178  41  0.119   0.154 N  0.510      SignalP-TM
AJY51430.1             0.247  59  0.125  59  0.226   3  0.068   0.104 N  0.510      SignalP-TM
AJY51431.1             0.254  24  0.272  24  0.565  11  0.344   0.306 N  0.570      SignalP-noTM
AJY51432.1             0.120  33  0.136  11  0.254   2  0.189   0.156 N  0.510      SignalP-TM
AJY51433.1             0.171  27  0.179  24  0.319   6  0.242   0.202 N  0.510      SignalP-TM
AJY51434.1             0.128  35  0.115  43  0.162  34  0.105   0.111 N  0.570      SignalP-noTM
AJY51435.1             0.110  26  0.173  11  0.403   3  0.298   0.232 N  0.570      SignalP-noTM
AJY51436.1             0.621  22  0.717  22  0.917   6  0.858   0.783 Y  0.570      SignalP-noTM
AJY51437.1             0.754  23  0.820  23  0.948  11  0.905   0.860 Y  0.570      SignalP-noTM
AJY51438.1             0.106   3  0.108  25  0.140  20  0.102   0.105 N  0.570      SignalP-noTM
AJY51439.1             0.252  28  0.181  28  0.213  11  0.146   0.165 N  0.570      SignalP-noTM
AJY51440.1             0.110  10  0.105  57  0.126  49  0.098   0.102 N  0.570      SignalP-noTM
AJY51441.1             0.163  22  0.113  22  0.175   1  0.091   0.105 N  0.510      SignalP-TM
AJY51442.1             0.110  29  0.130  11  0.236   1  0.163   0.145 N  0.570      SignalP-noTM
AJY51443.1             0.283  48  0.130  70  0.202  11  0.090   0.115 N  0.510      SignalP-TM
AJY51444.1             0.116  65  0.154  11  0.281   1  0.234   0.191 N  0.570      SignalP-noTM
AJY51445.1             0.127  21  0.137  21  0.209   1  0.150   0.143 N  0.570      SignalP-noTM
AJY51446.1             0.115  48  0.109  13  0.141   5  0.118   0.113 N  0.570      SignalP-noTM
AJY51447.1             0.134  21  0.106  67  0.120  13  0.084   0.096 N  0.570      SignalP-noTM
AJY51448.1             0.107  38  0.149  11  0.310   3  0.220   0.182 N  0.570      SignalP-noTM
AJY51449.1             0.128  25  0.121  11  0.214   1  0.140   0.130 N  0.570      SignalP-noTM
AJY51450.1             0.132  35  0.116  35  0.213  48  0.107   0.112 N  0.570      SignalP-noTM
AJY51451.1             0.125  24  0.143  11  0.246   4  0.212   0.175 N  0.570      SignalP-noTM
AJY51452.1             0.110  68  0.099  68  0.097  69  0.078   0.089 N  0.570      SignalP-noTM
AJY51453.1             0.101  55  0.105  65  0.120  58  0.098   0.102 N  0.570      SignalP-noTM
AJY51454.1             0.258  22  0.290  22  0.474  15  0.308   0.298 N  0.570      SignalP-noTM
AJY51455.1             0.170  54  0.184  12  0.447   6  0.346   0.260 N  0.570      SignalP-noTM
AJY51456.1             0.101  51  0.107  51  0.124  48  0.090   0.099 N  0.570      SignalP-noTM
AJY51457.1             0.208  21  0.135  21  0.168  28  0.108   0.125 N  0.510      SignalP-TM
AJY51458.1             0.166  28  0.205  28  0.390   5  0.295   0.238 N  0.510      SignalP-TM
AJY51459.1             0.138  66  0.130  21  0.183  13  0.145   0.137 N  0.570      SignalP-noTM
AJY51460.1             0.102  49  0.106  11  0.147   2  0.111   0.108 N  0.570      SignalP-noTM
AJY51461.1             0.107  49  0.099  20  0.117   9  0.086   0.093 N  0.570      SignalP-noTM
AJY51462.1             0.102  69  0.105  39  0.123  34  0.084   0.095 N  0.570      SignalP-noTM
AJY51463.1             0.106  35  0.113  14  0.164   4  0.125   0.119 N  0.570      SignalP-noTM
AJY51464.1             0.111   9  0.116  45  0.148  39  0.112   0.114 N  0.570      SignalP-noTM
AJY51465.1             0.118  46  0.127  46  0.248  41  0.122   0.125 N  0.570      SignalP-noTM
AJY51466.1             0.132  33  0.108  42  0.151  39  0.085   0.099 N  0.510      SignalP-TM
AJY51467.1             0.329  27  0.367  27  0.505  24  0.385   0.374 N  0.510      SignalP-TM
AJY51468.1             0.573  33  0.437  33  0.691   1  0.419   0.430 N  0.510      SignalP-TM
AJY51469.1             0.445  25  0.553  25  0.924  18  0.736   0.639 Y  0.570      SignalP-noTM
AJY51470.1             0.173  25  0.209  25  0.423  22  0.254   0.226 N  0.510      SignalP-TM
AJY51471.1             0.216  36  0.161  36  0.190  35  0.097   0.131 N  0.570      SignalP-noTM
AJY51472.1             0.128  27  0.195  19  0.393  18  0.307   0.236 N  0.510      SignalP-TM
AJY51473.1             0.156  26  0.108  32  0.141  30  0.082   0.099 N  0.510      SignalP-TM
AJY51474.1             0.112  19  0.103  19  0.134   1  0.098   0.101 N  0.570      SignalP-noTM
AJY51475.1             0.189  55  0.173  55  0.297  45  0.109   0.143 N  0.570      SignalP-noTM
AJY51476.1             0.108  51  0.101  26  0.126   2  0.096   0.098 N  0.570      SignalP-noTM
AJY51477.1             0.127  40  0.109  40  0.112  53  0.077   0.094 N  0.570      SignalP-noTM
AJY51478.1             0.250  38  0.251  38  0.365  36  0.275   0.262 N  0.570      SignalP-noTM
AJY51479.1             0.113  58  0.104  27  0.121  20  0.105   0.105 N  0.570      SignalP-noTM
AJY51480.1             0.121  28  0.112  43  0.153  34  0.097   0.106 N  0.510      SignalP-TM
AJY51481.1             0.124  21  0.147  21  0.271   7  0.187   0.162 N  0.510      SignalP-TM
AJY51482.1             0.141  31  0.160  31  0.295  30  0.212   0.179 N  0.510      SignalP-TM
AJY51483.1             0.153  26  0.126  26  0.210   5  0.127   0.127 N  0.570      SignalP-noTM
AJY51484.1             0.119  35  0.107  13  0.131  11  0.107   0.107 N  0.570      SignalP-noTM
AJY51485.1             0.189  23  0.159  23  0.227   1  0.165   0.162 N  0.510      SignalP-TM
AJY51486.1             0.690  23  0.715  23  0.939   1  0.825   0.767 Y  0.570      SignalP-noTM
AJY51487.1             0.123  18  0.108  18  0.129  44  0.095   0.102 N  0.570      SignalP-noTM
AJY51488.1             0.103  30  0.099  11  0.129   1  0.093   0.096 N  0.570      SignalP-noTM
AJY51489.1             0.677  28  0.388  28  0.327  24  0.225   0.328 N  0.510      SignalP-TM
AJY51490.1             0.208  24  0.189  24  0.329   1  0.204   0.196 N  0.570      SignalP-noTM
AJY51491.1             0.136  24  0.152  24  0.267   8  0.177   0.164 N  0.570      SignalP-noTM
AJY51492.1             0.103  27  0.124  11  0.220   2  0.155   0.139 N  0.570      SignalP-noTM
AJY51493.1             0.101  22  0.123  11  0.211   1  0.145   0.133 N  0.570      SignalP-noTM
AJY51494.1             0.142  42  0.127  17  0.224  13  0.143   0.135 N  0.570      SignalP-noTM
AJY51495.1             0.112  27  0.143  27  0.250  25  0.177   0.159 N  0.570      SignalP-noTM
AJY51496.1             0.114  17  0.111  17  0.128  10  0.099   0.105 N  0.570      SignalP-noTM
AJY51497.1             0.195  35  0.121  69  0.133  67  0.066   0.101 N  0.510      SignalP-TM
AJY51498.1             0.617  25  0.749  25  0.971  16  0.909   0.824 Y  0.570      SignalP-noTM
AJY51499.1             0.125  31  0.127  31  0.179   1  0.120   0.124 N  0.570      SignalP-noTM
AJY51500.1             0.121  52  0.102  38  0.106  16  0.086   0.094 N  0.570      SignalP-noTM
AJY51501.1             0.108  36  0.135  11  0.279   1  0.168   0.150 N  0.570      SignalP-noTM
AJY51502.1             0.143  24  0.128  24  0.202   1  0.129   0.129 N  0.570      SignalP-noTM
AJY51503.1             0.123  50  0.102  29  0.114  70  0.084   0.093 N  0.570      SignalP-noTM
AJY51504.1             0.157  67  0.140  11  0.253   3  0.195   0.166 N  0.570      SignalP-noTM
AJY51505.1             0.102  66  0.111  50  0.156   3  0.107   0.109 N  0.570      SignalP-noTM
AJY51506.1             0.106  47  0.112  11  0.163   1  0.119   0.115 N  0.570      SignalP-noTM
AJY51507.1             0.110  50  0.109  50  0.153   5  0.104   0.107 N  0.570      SignalP-noTM
AJY51508.1             0.111  14  0.099  70  0.111  13  0.083   0.092 N  0.570      SignalP-noTM
AJY51509.1             0.123  64  0.129  47  0.174  46  0.106   0.118 N  0.570      SignalP-noTM
AJY51510.1             0.126  48  0.124  51  0.183  45  0.113   0.119 N  0.570      SignalP-noTM
AJY51511.1             0.123  24  0.114  11  0.183   1  0.128   0.120 N  0.570      SignalP-noTM
AJY51512.1             0.387  35  0.190  35  0.358   1  0.151   0.172 N  0.570      SignalP-noTM
AJY51513.1             0.103  23  0.121  11  0.202   2  0.153   0.136 N  0.570      SignalP-noTM
AJY51514.1             0.125  66  0.152  12  0.283   2  0.241   0.194 N  0.570      SignalP-noTM
AJY51515.1             0.175  31  0.128  31  0.124  30  0.094   0.112 N  0.570      SignalP-noTM
AJY51516.1             0.103  59  0.130  11  0.202   2  0.168   0.148 N  0.570      SignalP-noTM
AJY51517.1             0.111  60  0.104  60  0.118  65  0.081   0.093 N  0.570      SignalP-noTM
AJY51518.1             0.182  58  0.215  17  0.537  13  0.469   0.334 N  0.570      SignalP-noTM
AJY51519.1             0.154  42  0.176  42  0.354  35  0.132   0.155 N  0.570      SignalP-noTM
AJY51520.1             0.110  17  0.159  11  0.368   1  0.245   0.191 N  0.510      SignalP-TM
AJY51521.1             0.107  48  0.121  32  0.184  26  0.133   0.126 N  0.570      SignalP-noTM
AJY51522.1             0.112  62  0.119  44  0.188  34  0.110   0.114 N  0.570      SignalP-noTM
AJY51523.1             0.124  18  0.164  18  0.258  11  0.210   0.186 N  0.570      SignalP-noTM
AJY51524.1             0.116  20  0.156  11  0.357   2  0.230   0.191 N  0.570      SignalP-noTM
AJY51525.1             0.100  68  0.116  39  0.149  30  0.104   0.110 N  0.570      SignalP-noTM
AJY51526.1             0.134  46  0.176  36  0.334  14  0.271   0.211 N  0.510      SignalP-TM
AJY51527.1             0.118  19  0.100  19  0.111  11  0.083   0.092 N  0.570      SignalP-noTM
AJY51528.1             0.162  34  0.112  34  0.135   1  0.090   0.102 N  0.570      SignalP-noTM
AJY51529.1             0.134  34  0.132  11  0.227   4  0.183   0.156 N  0.570      SignalP-noTM
AJY51530.1             0.163  37  0.147  37  0.288  44  0.156   0.150 N  0.510      SignalP-TM
AJY51531.1             0.533  31  0.422  31  0.477   2  0.359   0.399 N  0.510      SignalP-TM
AJY51532.1             0.629  19  0.724  19  0.920  16  0.828   0.773 Y  0.570      SignalP-noTM
AJY51533.1             0.100  46  0.112  67  0.137  55  0.106   0.109 N  0.570      SignalP-noTM
AJY51534.1             0.118  34  0.127  16  0.202   3  0.155   0.140 N  0.570      SignalP-noTM
AJY51535.1             0.132  24  0.119  24  0.153  23  0.103   0.112 N  0.570      SignalP-noTM
AJY51536.1             0.789  24  0.833  24  0.960  12  0.904   0.867 Y  0.570      SignalP-noTM
AJY51537.1             0.184  24  0.150  24  0.184  20  0.126   0.141 N  0.510      SignalP-TM
AJY51538.1             0.119  25  0.138  18  0.206   9  0.180   0.158 N  0.570      SignalP-noTM
AJY51539.1             0.138  44  0.119  44  0.174   3  0.103   0.113 N  0.510      SignalP-TM
AJY51540.1             0.131   6  0.112  29  0.124  18  0.101   0.107 N  0.570      SignalP-noTM
AJY51541.1             0.115  39  0.118  39  0.170  34  0.099   0.109 N  0.570      SignalP-noTM
AJY51542.1             0.150  28  0.150  28  0.247  31  0.160   0.154 N  0.570      SignalP-noTM
AJY51543.1             0.113  22  0.116  11  0.176   3  0.134   0.124 N  0.570      SignalP-noTM
AJY51544.1             0.138  54  0.115  54  0.150  28  0.100   0.108 N  0.570      SignalP-noTM
AJY51545.1             0.202  18  0.120  18  0.166   1  0.080   0.101 N  0.570      SignalP-noTM
AJY51546.1             0.105  50  0.110  50  0.169   1  0.087   0.099 N  0.570      SignalP-noTM
AJY51547.1             0.101  15  0.103  67  0.113  58  0.082   0.093 N  0.570      SignalP-noTM
AJY51548.1             0.112  36  0.103  69  0.114  58  0.085   0.095 N  0.570      SignalP-noTM
AJY51549.1             0.108  38  0.101  11  0.134   1  0.102   0.102 N  0.510      SignalP-TM
AJY51550.1             0.111  46  0.107  17  0.153  20  0.106   0.107 N  0.570      SignalP-noTM
AJY51551.1             0.116  29  0.130  11  0.237   1  0.160   0.144 N  0.570      SignalP-noTM
AJY51552.1             0.501  31  0.572  31  0.896   8  0.770   0.665 Y  0.570      SignalP-noTM
AJY51553.1             0.135  48  0.115  11  0.169   8  0.135   0.122 N  0.510      SignalP-TM
AJY51554.1             0.150  31  0.096  11  0.147   2  0.093   0.095 N  0.510      SignalP-TM
AJY51555.1             0.247  23  0.250  23  0.414   4  0.306   0.271 N  0.510      SignalP-TM
AJY51556.1             0.103   3  0.111  22  0.161  14  0.109   0.110 N  0.570      SignalP-noTM
AJY51557.1             0.139  45  0.130  45  0.141  43  0.100   0.116 N  0.570      SignalP-noTM
AJY51558.1             0.156  34  0.119  34  0.113  37  0.081   0.101 N  0.570      SignalP-noTM
AJY51559.1             0.123  34  0.140  11  0.293   1  0.187   0.157 N  0.510      SignalP-TM
AJY51560.1             0.115  56  0.105  56  0.136   2  0.094   0.100 N  0.570      SignalP-noTM
AJY51561.1             0.136  32  0.104  32  0.112  58  0.081   0.093 N  0.570      SignalP-noTM
AJY51562.1             0.151  21  0.223  21  0.369  18  0.316   0.267 N  0.570      SignalP-noTM
AJY51563.1             0.343  53  0.216  53  0.252   1  0.115   0.169 N  0.570      SignalP-noTM
AJY51564.1             0.106  28  0.150  11  0.259   5  0.230   0.187 N  0.570      SignalP-noTM
AJY51565.1             0.119  61  0.120  20  0.181   8  0.127   0.123 N  0.570      SignalP-noTM
AJY51566.1             0.125  31  0.109  31  0.133  40  0.093   0.101 N  0.570      SignalP-noTM
AJY51567.1             0.106  30  0.105  64  0.119  58  0.095   0.100 N  0.570      SignalP-noTM
AJY51568.1             0.144  29  0.148  12  0.259  13  0.225   0.184 N  0.570      SignalP-noTM
AJY51569.1             0.145  53  0.124  28  0.190   1  0.121   0.123 N  0.570      SignalP-noTM
AJY51570.1             0.165  10  0.101  64  0.113  46  0.082   0.092 N  0.570      SignalP-noTM
AJY51571.1             0.656  35  0.674  35  0.920  19  0.772   0.720 Y  0.570      SignalP-noTM
AJY51572.1             0.162  30  0.232  16  0.618   9  0.513   0.336 N  0.510      SignalP-TM
AJY51573.1             0.140  28  0.146  19  0.240  10  0.183   0.163 N  0.570      SignalP-noTM
AJY51574.1             0.112  32  0.204  11  0.522   2  0.410   0.301 N  0.570      SignalP-noTM
AJY51575.1             0.105  24  0.106  22  0.136  11  0.099   0.103 N  0.570      SignalP-noTM
AJY51576.1             0.205  41  0.205  41  0.270  37  0.166   0.186 N  0.570      SignalP-noTM
AJY51577.1             0.334  20  0.234  20  0.255  19  0.153   0.196 N  0.570      SignalP-noTM
AJY51578.1             0.182  35  0.160  35  0.244  19  0.173   0.166 N  0.570      SignalP-noTM
AJY51579.1             0.108  68  0.116  11  0.219   1  0.121   0.118 N  0.570      SignalP-noTM
AJY51580.1             0.113  22  0.110  22  0.157   1  0.109   0.110 N  0.570      SignalP-noTM
AJY51581.1             0.176  28  0.159  28  0.265   2  0.158   0.159 N  0.570      SignalP-noTM
AJY51582.1             0.152  29  0.234  29  0.690  27  0.356   0.291 N  0.570      SignalP-noTM
AJY51583.1             0.113  21  0.113  21  0.154   9  0.115   0.114 N  0.570      SignalP-noTM
AJY51584.1             0.144  45  0.114  45  0.162   1  0.087   0.101 N  0.570      SignalP-noTM
AJY51585.1             0.113  28  0.102  40  0.119  33  0.086   0.095 N  0.570      SignalP-noTM
AJY51586.1             0.114  13  0.101  70  0.106  61  0.082   0.092 N  0.570      SignalP-noTM
AJY51587.1             0.238  23  0.454  23  0.957   1  0.901   0.664 Y  0.570      SignalP-noTM
AJY51588.1             0.117  21  0.122  21  0.176  14  0.120   0.121 N  0.510      SignalP-TM
AJY51589.1             0.136  20  0.120  20  0.139  18  0.110   0.115 N  0.570      SignalP-noTM
AJY51590.1             0.147  65  0.117  65  0.133  25  0.096   0.107 N  0.570      SignalP-noTM
AJY51591.1             0.595  26  0.601  26  0.872  18  0.650   0.624 Y  0.570      SignalP-noTM
AJY51592.1             0.135  40  0.187  31  0.429  29  0.259   0.214 N  0.510      SignalP-TM
AJY51593.1             0.115  38  0.153  11  0.271   8  0.239   0.185 N  0.510      SignalP-TM
AJY51594.1             0.341  41  0.187  41  0.149  64  0.099   0.154 N  0.510      SignalP-TM
AJY51595.1             0.158  28  0.122  28  0.150   8  0.102   0.113 N  0.570      SignalP-noTM
AJY51596.1             0.189  30  0.186  30  0.280   5  0.188   0.187 N  0.510      SignalP-TM
AJY51597.1             0.169  37  0.256  28  0.526  24  0.441   0.324 N  0.510      SignalP-TM
AJY51598.1             0.174  27  0.170  27  0.280  24  0.179   0.174 N  0.570      SignalP-noTM
AJY51599.1             0.131  23  0.098  23  0.153   1  0.080   0.092 N  0.510      SignalP-TM
AJY51600.1             0.129  66  0.119  20  0.174  43  0.101   0.110 N  0.570      SignalP-noTM
AJY51601.1             0.110  30  0.103  43  0.128  37  0.081   0.095 N  0.510      SignalP-TM
AJY51602.1             0.133  48  0.122  17  0.168  10  0.143   0.132 N  0.570      SignalP-noTM
AJY51603.1             0.131  34  0.106  34  0.100  23  0.077   0.092 N  0.570      SignalP-noTM
AJY51604.1             0.107  23  0.102  47  0.149  67  0.093   0.099 N  0.510      SignalP-TM
AJY51605.1             0.110  49  0.110  49  0.191  48  0.094   0.102 N  0.570      SignalP-noTM
AJY51606.1             0.142  64  0.154  12  0.267   9  0.241   0.186 N  0.510      SignalP-TM
AJY51607.1             0.131  31  0.129  31  0.199   1  0.143   0.134 N  0.510      SignalP-TM
AJY51608.1             0.761  25  0.795  25  0.936   5  0.877   0.834 Y  0.570      SignalP-noTM
AJY51609.1             0.134  43  0.140  13  0.245  27  0.203   0.164 N  0.510      SignalP-TM
AJY51610.1             0.112  49  0.099  35  0.106  69  0.079   0.090 N  0.570      SignalP-noTM
AJY51611.1             0.132  43  0.103  24  0.118  20  0.091   0.098 N  0.570      SignalP-noTM
AJY51612.1             0.108  53  0.111  11  0.142   2  0.123   0.116 N  0.570      SignalP-noTM
AJY51613.1             0.123  24  0.114  11  0.183   1  0.128   0.120 N  0.570      SignalP-noTM
AJY51614.1             0.126  48  0.124  51  0.183  45  0.113   0.119 N  0.570      SignalP-noTM
AJY51615.1             0.123  64  0.129  47  0.174  46  0.106   0.118 N  0.570      SignalP-noTM
AJY51616.1             0.629  26  0.712  26  0.952  16  0.857   0.780 Y  0.570      SignalP-noTM
AJY51617.1             0.177  38  0.103  11  0.177   2  0.105   0.104 N  0.510      SignalP-TM
AJY51618.1             0.129  34  0.096  65  0.126  63  0.078   0.089 N  0.510      SignalP-TM
AJY51619.1             0.228  27  0.159  27  0.208   2  0.114   0.138 N  0.570      SignalP-noTM
AJY51620.1             0.116  60  0.108  60  0.121   1  0.090   0.100 N  0.570      SignalP-noTM
AJY51621.1             0.157  19  0.151  19  0.209  17  0.142   0.147 N  0.570      SignalP-noTM
AJY51622.1             0.124  56  0.113  56  0.131  22  0.097   0.106 N  0.570      SignalP-noTM
AJY51623.1             0.187  31  0.139  11  0.268   3  0.192   0.164 N  0.570      SignalP-noTM
AJY51624.1             0.134  64  0.136  11  0.310   1  0.167   0.151 N  0.570      SignalP-noTM
AJY51625.1             0.137  44  0.117  44  0.118  45  0.080   0.099 N  0.570      SignalP-noTM
AJY51626.1             0.572  28  0.632  28  0.926  20  0.762   0.693 Y  0.570      SignalP-noTM
AJY51627.1             0.103  56  0.110  30  0.145  22  0.100   0.106 N  0.510      SignalP-TM
AJY51628.1             0.117  35  0.111  35  0.124  13  0.100   0.106 N  0.570      SignalP-noTM
AJY51629.1             0.110  38  0.127  38  0.216   2  0.147   0.137 N  0.570      SignalP-noTM
AJY51630.1             0.109  58  0.107  58  0.145   6  0.104   0.105 N  0.570      SignalP-noTM
AJY51631.1             0.126  24  0.123  24  0.184  23  0.108   0.116 N  0.570      SignalP-noTM
AJY51632.1             0.131  43  0.125  21  0.230  15  0.149   0.133 N  0.510      SignalP-TM
AJY51633.1             0.156  31  0.132  31  0.196   1  0.122   0.127 N  0.570      SignalP-noTM
AJY51634.1             0.149  25  0.117  25  0.116  23  0.084   0.102 N  0.570      SignalP-noTM
AJY51635.1             0.152  20  0.134  20  0.157  18  0.112   0.124 N  0.570      SignalP-noTM
AJY51636.1             0.186  62  0.142  62  0.125  34  0.097   0.120 N  0.570      SignalP-noTM
AJY51637.1             0.119  38  0.110  68  0.128  62  0.099   0.105 N  0.570      SignalP-noTM
AJY51638.1             0.105  18  0.112  23  0.151  21  0.119   0.116 N  0.570      SignalP-noTM
AJY51639.1             0.134  51  0.158  11  0.330   1  0.245   0.199 N  0.570      SignalP-noTM
AJY51640.1             0.126  70  0.139  70  0.218  69  0.087   0.120 N  0.510      SignalP-TM
AJY51641.1             0.175  57  0.157  12  0.295   2  0.259   0.195 N  0.510      SignalP-TM
AJY51642.1             0.111  51  0.100  58  0.115  50  0.087   0.093 N  0.570      SignalP-noTM
AJY51643.1             0.190  31  0.152  31  0.267  29  0.145   0.149 N  0.570      SignalP-noTM
AJY51644.1             0.102  67  0.157  19  0.344  15  0.242   0.197 N  0.570      SignalP-noTM
AJY51645.1             0.132  20  0.268  20  0.697  18  0.523   0.362 N  0.510      SignalP-TM
AJY51646.1             0.133  21  0.097  68  0.137  66  0.065   0.085 N  0.510      SignalP-TM
AJY51647.1             0.182  43  0.139  43  0.168  40  0.099   0.120 N  0.570      SignalP-noTM
AJY51648.1             0.135  47  0.122  47  0.157   2  0.111   0.116 N  0.570      SignalP-noTM
AJY51649.1             0.129  25  0.138  11  0.270   1  0.180   0.158 N  0.570      SignalP-noTM
AJY51650.1             0.104   6  0.099  52  0.118  40  0.090   0.095 N  0.570      SignalP-noTM
AJY51651.1             0.132  49  0.125  15  0.189   3  0.158   0.137 N  0.510      SignalP-TM
AJY51652.1             0.100  12  0.104  22  0.130  12  0.097   0.101 N  0.570      SignalP-noTM
AJY51653.1             0.137  34  0.148  34  0.230  33  0.130   0.140 N  0.570      SignalP-noTM
AJY51654.1             0.109  29  0.100  11  0.131   1  0.095   0.097 N  0.570      SignalP-noTM
AJY51655.1             0.115  37  0.113  37  0.127  34  0.099   0.106 N  0.570      SignalP-noTM
AJY51656.1             0.111  27  0.108  11  0.181   2  0.115   0.111 N  0.570      SignalP-noTM
AJY51657.1             0.249  45  0.151  45  0.164  13  0.105   0.130 N  0.570      SignalP-noTM
AJY51658.1             0.105  18  0.112  11  0.174   6  0.130   0.119 N  0.510      SignalP-TM
AJY51659.1             0.133  34  0.182  15  0.360   2  0.266   0.213 N  0.510      SignalP-TM
AJY51660.1             0.435  23  0.633  23  0.952   6  0.926   0.771 Y  0.570      SignalP-noTM
AJY51661.1             0.853  31  0.822  31  0.966  15  0.853   0.837 Y  0.570      SignalP-noTM
AJY51662.1             0.203  25  0.241  25  0.570  22  0.253   0.246 N  0.570      SignalP-noTM
AJY51663.1             0.150  43  0.124  43  0.141  37  0.093   0.113 N  0.510      SignalP-TM
AJY51664.1             0.124  39  0.154  39  0.367  35  0.126   0.141 N  0.570      SignalP-noTM
AJY51665.1             0.198  30  0.133  30  0.113  45  0.079   0.107 N  0.570      SignalP-noTM
AJY51666.1             0.112  53  0.126  53  0.204  49  0.114   0.120 N  0.570      SignalP-noTM
AJY51667.1             0.125  69  0.114  40  0.154  33  0.117   0.115 N  0.570      SignalP-noTM
AJY51668.1             0.123  45  0.118  45  0.216  43  0.096   0.108 N  0.570      SignalP-noTM
AJY51669.1             0.166  28  0.131  28  0.148  38  0.087   0.110 N  0.570      SignalP-noTM
AJY51670.1             0.192  23  0.167  23  0.244   2  0.166   0.167 N  0.570      SignalP-noTM
AJY51671.1             0.204  20  0.137  20  0.123  19  0.081   0.110 N  0.570      SignalP-noTM
AJY51672.1             0.105  56  0.104  59  0.128   1  0.094   0.099 N  0.570      SignalP-noTM
AJY51673.1             0.206  23  0.182  23  0.266   3  0.173   0.179 N  0.510      SignalP-TM
AJY51674.1             0.147  24  0.183  11  0.400   3  0.352   0.245 N  0.510      SignalP-TM
AJY51675.1             0.825  25  0.772  25  0.884  21  0.762   0.767 Y  0.570      SignalP-noTM
AJY51676.1             0.122  26  0.118  30  0.184  28  0.099   0.109 N  0.570      SignalP-noTM
AJY51677.1             0.121  20  0.108  48  0.134  43  0.095   0.102 N  0.570      SignalP-noTM
AJY51678.1             0.112  42  0.122  42  0.178  40  0.107   0.115 N  0.570      SignalP-noTM
AJY51679.1             0.105  36  0.117  16  0.186  13  0.139   0.127 N  0.570      SignalP-noTM
AJY51680.1             0.119  20  0.155  11  0.321   4  0.239   0.194 N  0.570      SignalP-noTM
AJY51681.1             0.635  31  0.731  31  0.955  17  0.824   0.775 Y  0.570      SignalP-noTM
AJY51682.1             0.816  27  0.792  27  0.965  18  0.841   0.815 Y  0.570      SignalP-noTM
AJY51683.1             0.118  61  0.106  39  0.150  34  0.089   0.098 N  0.570      SignalP-noTM
AJY51684.1             0.154  27  0.143  27  0.197  24  0.116   0.133 N  0.510      SignalP-TM
AJY51685.1             0.113  55  0.129  11  0.240   1  0.158   0.143 N  0.570      SignalP-noTM
AJY51686.1             0.412  61  0.202  61  0.160  40  0.110   0.159 N  0.570      SignalP-noTM
AJY51687.1             0.147  22  0.159  11  0.448   1  0.230   0.192 N  0.570      SignalP-noTM
AJY51688.1             0.155  32  0.106  11  0.175   1  0.107   0.106 N  0.510      SignalP-TM
AJY51689.1             0.100  22  0.105  34  0.132  30  0.104   0.104 N  0.510      SignalP-TM
AJY51690.1             0.639  25  0.670  25  0.834  20  0.688   0.679 Y  0.570      SignalP-noTM
AJY51691.1             0.131  46  0.157  46  0.339  43  0.145   0.152 N  0.570      SignalP-noTM
AJY51692.1             0.125  57  0.123  11  0.202   2  0.155   0.138 N  0.570      SignalP-noTM
AJY51693.1             0.142  47  0.145  22  0.198  11  0.136   0.141 N  0.570      SignalP-noTM
AJY51694.1             0.114  52  0.117  11  0.187   2  0.137   0.126 N  0.570      SignalP-noTM
AJY51695.1             0.187  52  0.150  52  0.158  49  0.066   0.119 N  0.510      SignalP-TM
AJY51696.1             0.165  69  0.128  69  0.159   4  0.080   0.110 N  0.510      SignalP-TM
AJY51697.1             0.101   3  0.128  13  0.202   7  0.165   0.145 N  0.570      SignalP-noTM
AJY51698.1             0.697  28  0.772  28  0.955  24  0.891   0.828 Y  0.570      SignalP-noTM
AJY51699.1             0.138  57  0.123  57  0.162  32  0.112   0.118 N  0.570      SignalP-noTM
AJY51700.1             0.128  34  0.167  15  0.356  10  0.272   0.216 N  0.570      SignalP-noTM
AJY51701.1             0.208  23  0.270  23  0.507  10  0.342   0.297 N  0.510      SignalP-TM
AJY51702.1             0.161  67  0.144  35  0.241  34  0.142   0.143 N  0.570      SignalP-noTM
AJY51703.1             0.161  20  0.138  20  0.210  19  0.111   0.125 N  0.570      SignalP-noTM
AJY51704.1             0.120  30  0.121  30  0.212  28  0.122   0.122 N  0.570      SignalP-noTM
AJY51705.1             0.152   6  0.132  33  0.232   3  0.128   0.130 N  0.570      SignalP-noTM
AJY51706.1             0.129  28  0.148  11  0.299   1  0.215   0.172 N  0.510      SignalP-TM
AJY51707.1             0.118  48  0.141  48  0.330  40  0.155   0.148 N  0.570      SignalP-noTM
AJY51708.1             0.110  36  0.113  36  0.126  27  0.105   0.109 N  0.570      SignalP-noTM
AJY51709.1             0.137  53  0.101  53  0.127  48  0.062   0.086 N  0.510      SignalP-TM
AJY51710.1             0.102  43  0.185  11  0.464   7  0.352   0.264 N  0.570      SignalP-noTM
AJY51711.1             0.159  40  0.100  40  0.119  45  0.067   0.088 N  0.510      SignalP-TM
AJY51712.1             0.121  46  0.138  46  0.193  40  0.133   0.136 N  0.570      SignalP-noTM
AJY51713.1             0.148  68  0.123  11  0.272   1  0.137   0.128 N  0.510      SignalP-TM
AJY51714.1             0.764  35  0.687  35  0.819  28  0.480   0.590 Y  0.570      SignalP-noTM
AJY51715.1             0.115  30  0.227  11  0.657   1  0.504   0.357 N  0.570      SignalP-noTM
AJY51716.1             0.122  20  0.103  41  0.137  51  0.086   0.095 N  0.570      SignalP-noTM
AJY51717.1             0.187  22  0.152  22  0.192   2  0.135   0.144 N  0.570      SignalP-noTM
AJY51718.1             0.129  48  0.126  21  0.181   2  0.154   0.137 N  0.510      SignalP-TM
AJY51719.1             0.311  69  0.163  69  0.141   1  0.091   0.129 N  0.570      SignalP-noTM
AJY51720.1             0.130  30  0.134  11  0.259   1  0.172   0.152 N  0.570      SignalP-noTM
AJY51721.1             0.190  43  0.137  43  0.202  42  0.094   0.116 N  0.570      SignalP-noTM
AJY51722.1             0.172  35  0.174  35  0.345  34  0.122   0.150 N  0.570      SignalP-noTM
AJY51723.1             0.117  20  0.156  11  0.281   2  0.252   0.191 N  0.510      SignalP-TM
AJY51724.1             0.131  22  0.118  14  0.208   5  0.138   0.128 N  0.570      SignalP-noTM
AJY51725.1             0.117  33  0.120  22  0.173  16  0.133   0.126 N  0.570      SignalP-noTM
AJY51726.1             0.158  27  0.160  27  0.249  24  0.160   0.160 N  0.570      SignalP-noTM
AJY51727.1             0.121  12  0.148  12  0.307   9  0.180   0.163 N  0.570      SignalP-noTM
AJY51728.1             0.117  15  0.147  15  0.242   6  0.189   0.163 N  0.510      SignalP-TM
AJY51729.1             0.146  34  0.282  34  0.695  25  0.442   0.341 N  0.510      SignalP-TM
AJY51730.1             0.105  55  0.103  21  0.116  18  0.090   0.097 N  0.570      SignalP-noTM
AJY51731.1             0.676  20  0.665  20  0.822   1  0.701   0.678 Y  0.510      SignalP-TM
AJY51732.1             0.120  20  0.144  11  0.278   2  0.208   0.168 N  0.510      SignalP-TM
AJY51733.1             0.182  23  0.105  23  0.162   1  0.073   0.093 N  0.510      SignalP-TM
AJY51734.1             0.141  24  0.163  11  0.356   1  0.257   0.207 N  0.570      SignalP-noTM
AJY51735.1             0.157  30  0.139  30  0.239   2  0.148   0.143 N  0.570      SignalP-noTM
AJY51736.1             0.108  58  0.107  11  0.148   4  0.117   0.112 N  0.570      SignalP-noTM
AJY51737.1             0.150  43  0.115  18  0.154   7  0.126   0.120 N  0.570      SignalP-noTM
AJY51738.1             0.156  30  0.131  30  0.227   3  0.116   0.124 N  0.570      SignalP-noTM
AJY51739.1             0.115  50  0.105  68  0.118  69  0.090   0.098 N  0.570      SignalP-noTM
AJY51740.1             0.125  31  0.141  11  0.233   2  0.196   0.161 N  0.510      SignalP-TM
AJY51741.1             0.252  42  0.357  20  0.946  18  0.896   0.610 Y  0.570      SignalP-noTM
AJY51742.1             0.113  58  0.140  69  0.206  66  0.094   0.123 N  0.510      SignalP-TM
AJY51743.1             0.107  60  0.102  47  0.125  37  0.086   0.095 N  0.570      SignalP-noTM
AJY51744.1             0.832  26  0.863  26  0.993  11  0.930   0.894 Y  0.570      SignalP-noTM
AJY51745.1             0.105  44  0.097  66  0.114   6  0.087   0.092 N  0.570      SignalP-noTM
AJY51746.1             0.126  37  0.117  37  0.165  35  0.104   0.111 N  0.570      SignalP-noTM
AJY51747.1             0.158  42  0.149  42  0.207  36  0.085   0.125 N  0.510      SignalP-TM
AJY51748.1             0.262  60  0.163  60  0.142  57  0.090   0.136 N  0.510      SignalP-TM
AJY51749.1             0.105  31  0.111  53  0.134  45  0.098   0.105 N  0.570      SignalP-noTM
AJY51750.1             0.122  19  0.176  11  0.355   1  0.324   0.231 N  0.510      SignalP-TM
AJY51751.1             0.228  27  0.152  27  0.173   2  0.114   0.134 N  0.570      SignalP-noTM
AJY51752.1             0.184  46  0.149  46  0.193   2  0.114   0.132 N  0.570      SignalP-noTM
AJY51753.1             0.116  40  0.109  40  0.139  39  0.089   0.100 N  0.570      SignalP-noTM
AJY51754.1             0.113  23  0.139  12  0.244   5  0.203   0.163 N  0.510      SignalP-TM
AJY51755.1             0.132  24  0.181  24  0.281  23  0.240   0.209 N  0.570      SignalP-noTM
AJY51756.1             0.296  43  0.243  43  0.301  40  0.136   0.203 N  0.510      SignalP-TM
AJY51757.1             0.125  68  0.139  20  0.208   1  0.168   0.153 N  0.570      SignalP-noTM
AJY51758.1             0.134  22  0.131  11  0.271   1  0.156   0.143 N  0.570      SignalP-noTM
AJY51759.1             0.136  29  0.161  29  0.441  26  0.155   0.158 N  0.570      SignalP-noTM
AJY51760.1             0.436  21  0.389  21  0.474  17  0.365   0.378 N  0.570      SignalP-noTM
AJY51761.1             0.164  44  0.139  44  0.216   5  0.140   0.139 N  0.570      SignalP-noTM
AJY51762.1             0.155  52  0.180  24  0.364   5  0.265   0.211 N  0.510      SignalP-TM
AJY51763.1             0.102  18  0.104  61  0.119  24  0.094   0.099 N  0.570      SignalP-noTM
AJY51764.1             0.109  25  0.148  11  0.288   2  0.221   0.175 N  0.510      SignalP-TM
AJY51765.1             0.104  36  0.101  61  0.106  54  0.077   0.090 N  0.570      SignalP-noTM
AJY51766.1             0.125  34  0.130  11  0.234   6  0.185   0.151 N  0.510      SignalP-TM
AJY51767.1             0.351  29  0.244  29  0.340  27  0.150   0.210 N  0.510      SignalP-TM
AJY51768.1             0.694  27  0.755  27  0.981   9  0.896   0.821 Y  0.570      SignalP-noTM
AJY51769.1             0.397  28  0.438  28  0.742  25  0.423   0.433 N  0.510      SignalP-TM
AJY51770.1             0.115  48  0.099  31  0.122  21  0.077   0.091 N  0.510      SignalP-TM
AJY51771.1             0.115  39  0.132  14  0.223   7  0.170   0.146 N  0.510      SignalP-TM
AJY51772.1             0.125  60  0.130  60  0.182  54  0.075   0.109 N  0.510      SignalP-TM
AJY51773.1             0.121  33  0.090  15  0.104  12  0.080   0.086 N  0.510      SignalP-TM
AJY51774.1             0.378  31  0.452  31  0.678  23  0.502   0.470 N  0.510      SignalP-TM
AJY51775.1             0.127  28  0.146  11  0.266   1  0.212   0.177 N  0.570      SignalP-noTM
AJY51776.1             0.726  33  0.737  33  0.955  16  0.846   0.788 Y  0.570      SignalP-noTM
AJY51777.1             0.157  18  0.139  11  0.308   1  0.181   0.154 N  0.510      SignalP-TM
AJY51778.1             0.134  13  0.196  13  0.367   6  0.288   0.239 N  0.570      SignalP-noTM
AJY51779.1             0.109  67  0.105  11  0.168   2  0.107   0.106 N  0.570      SignalP-noTM
AJY51780.1             0.230  17  0.357  17  0.686  13  0.547   0.446 N  0.570      SignalP-noTM
AJY51781.1             0.109  27  0.110  51  0.143  46  0.093   0.102 N  0.570      SignalP-noTM
AJY51782.1             0.262  24  0.168  24  0.147  33  0.110   0.141 N  0.570      SignalP-noTM
AJY51783.1             0.116  68  0.105  68  0.123  40  0.094   0.100 N  0.570      SignalP-noTM
AJY51784.1             0.104  41  0.103  26  0.130  18  0.096   0.100 N  0.570      SignalP-noTM
AJY51785.1             0.123  45  0.144  11  0.288   1  0.194   0.167 N  0.570      SignalP-noTM
AJY51786.1             0.642  34  0.543  34  0.605  29  0.353   0.473 N  0.510      SignalP-TM
AJY51787.1             0.121  35  0.110  35  0.152   2  0.099   0.105 N  0.570      SignalP-noTM
AJY51788.1             0.116  21  0.120  12  0.172   7  0.145   0.132 N  0.570      SignalP-noTM
AJY51789.1             0.133  24  0.117  24  0.151  19  0.094   0.106 N  0.570      SignalP-noTM
AJY51790.1             0.127  23  0.186  11  0.455   1  0.334   0.256 N  0.570      SignalP-noTM
AJY51791.1             0.122  47  0.114  20  0.162  12  0.106   0.110 N  0.570      SignalP-noTM
AJY51792.1             0.143  18  0.106  67  0.106  61  0.086   0.096 N  0.570      SignalP-noTM
AJY51793.1             0.318  38  0.219  23  0.622  21  0.406   0.307 N  0.570      SignalP-noTM
AJY51794.1             0.101  26  0.105  64  0.126  59  0.093   0.099 N  0.570      SignalP-noTM
AJY51795.1             0.707  25  0.735  25  0.884  18  0.788   0.760 Y  0.570      SignalP-noTM
AJY51796.1             0.102  66  0.108  49  0.135  42  0.095   0.102 N  0.570      SignalP-noTM
AJY51797.1             0.177  52  0.149  52  0.239   5  0.130   0.140 N  0.570      SignalP-noTM
AJY51798.1             0.103  24  0.179  14  0.366   3  0.327   0.234 N  0.510      SignalP-TM
AJY51799.1             0.272  33  0.294  33  0.490  25  0.301   0.297 N  0.510      SignalP-TM
AJY51800.1             0.664  26  0.626  26  0.777  24  0.498   0.578 Y  0.510      SignalP-TM
AJY51801.1             0.111  48  0.121  54  0.170  50  0.112   0.117 N  0.570      SignalP-noTM
AJY51802.1             0.131  26  0.115  26  0.123  13  0.104   0.110 N  0.570      SignalP-noTM
AJY51803.1             0.134  22  0.117  19  0.156   1  0.115   0.116 N  0.570      SignalP-noTM
AJY51804.1             0.133  22  0.162  23  0.338   2  0.230   0.187 N  0.510      SignalP-TM
AJY51805.1             0.126  27  0.133  11  0.218   1  0.177   0.154 N  0.570      SignalP-noTM
AJY51806.1             0.327  23  0.293  23  0.475   1  0.326   0.308 N  0.570      SignalP-noTM
AJY51807.1             0.191  24  0.227  24  0.411  11  0.279   0.246 N  0.510      SignalP-TM
AJY51808.1             0.140  38  0.169  18  0.462  16  0.254   0.209 N  0.570      SignalP-noTM
AJY51809.1             0.153  22  0.138  22  0.242   2  0.145   0.141 N  0.570      SignalP-noTM
AJY51810.1             0.114  21  0.145  11  0.305   3  0.204   0.172 N  0.570      SignalP-noTM
AJY51811.1             0.111  35  0.138  13  0.261  10  0.194   0.159 N  0.510      SignalP-TM
AJY51812.1             0.174  46  0.133  46  0.144   6  0.103   0.122 N  0.510      SignalP-TM
AJY51813.1             0.764  34  0.749  34  0.964  16  0.827   0.786 Y  0.570      SignalP-noTM
AJY51814.1             0.132  23  0.148  23  0.277   1  0.173   0.157 N  0.510      SignalP-TM
AJY51815.1             0.166  53  0.147  11  0.250   1  0.175   0.158 N  0.510      SignalP-TM
AJY51816.1             0.205  32  0.261  32  0.390  28  0.294   0.276 N  0.570      SignalP-noTM
AJY51817.1             0.260  57  0.160  57  0.177   1  0.102   0.138 N  0.510      SignalP-TM
AJY51818.1             0.120  25  0.146  25  0.289  17  0.175   0.160 N  0.570      SignalP-noTM
AJY51819.1             0.114  57  0.146  12  0.288   2  0.212   0.177 N  0.570      SignalP-noTM
AJY51820.1             0.133  28  0.124  11  0.270   1  0.137   0.130 N  0.570      SignalP-noTM
AJY51821.1             0.168  10  0.178  43  0.350  31  0.187   0.181 N  0.510      SignalP-TM
AJY51822.1             0.107   3  0.108  35  0.143  43  0.092   0.100 N  0.570      SignalP-noTM
AJY51823.1             0.211  32  0.191  32  0.407  13  0.245   0.216 N  0.570      SignalP-noTM
AJY51824.1             0.143  29  0.178  29  0.378   1  0.250   0.212 N  0.570      SignalP-noTM
AJY51825.1             0.116  44  0.113  48  0.180  47  0.103   0.108 N  0.570      SignalP-noTM
AJY51826.1             0.111   8  0.122  11  0.207   1  0.139   0.130 N  0.570      SignalP-noTM
AJY51827.1             0.131  50  0.142  44  0.304  36  0.124   0.133 N  0.570      SignalP-noTM
AJY51828.1             0.116  42  0.111  23  0.137  16  0.109   0.110 N  0.570      SignalP-noTM
AJY51829.1             0.127  28  0.135  42  0.224  39  0.135   0.135 N  0.510      SignalP-TM
AJY51830.1             0.246  33  0.335  33  0.611  27  0.444   0.376 N  0.510      SignalP-TM
AJY51831.1             0.123  30  0.111  13  0.152  10  0.125   0.118 N  0.570      SignalP-noTM
AJY51832.1             0.107  25  0.100  68  0.110  66  0.058   0.085 N  0.510      SignalP-TM
AJY51833.1             0.119   3  0.154  25  0.382  20  0.186   0.169 N  0.570      SignalP-noTM
AJY51834.1             0.128  31  0.107  63  0.114  30  0.086   0.097 N  0.570      SignalP-noTM
AJY51835.1             0.119  20  0.129  20  0.166  12  0.130   0.129 N  0.570      SignalP-noTM
AJY51836.1             0.122  30  0.144  12  0.287   2  0.210   0.175 N  0.570      SignalP-noTM
AJY51837.1             0.131  41  0.140  11  0.290   1  0.186   0.162 N  0.570      SignalP-noTM
AJY51838.1             0.139  19  0.149  11  0.278   4  0.233   0.188 N  0.570      SignalP-noTM
AJY51839.1             0.127  19  0.134  19  0.164  18  0.134   0.134 N  0.570      SignalP-noTM
AJY51840.1             0.547  24  0.231  24  0.165   1  0.105   0.184 N  0.510      SignalP-TM
AJY51841.1             0.116  41  0.099  70  0.110  62  0.063   0.085 N  0.510      SignalP-TM
AJY51842.1             0.733  40  0.762  40  0.944  19  0.753   0.758 Y  0.570      SignalP-noTM
AJY51843.1             0.113  24  0.112  26  0.158  23  0.108   0.110 N  0.570      SignalP-noTM
AJY51844.1             0.103  62  0.099  67  0.112  44  0.083   0.091 N  0.570      SignalP-noTM
AJY51845.1             0.233  34  0.147  34  0.138  11  0.102   0.126 N  0.570      SignalP-noTM
AJY51846.1             0.115  28  0.104  12  0.126   2  0.097   0.101 N  0.570      SignalP-noTM
AJY51847.1             0.102  29  0.094  34  0.095  30  0.072   0.084 N  0.570      SignalP-noTM
AJY51848.1             0.103  10  0.114  48  0.140  42  0.103   0.109 N  0.570      SignalP-noTM
AJY51849.1             0.158  45  0.127  11  0.212   3  0.160   0.143 N  0.570      SignalP-noTM
AJY51850.1             0.116  28  0.114  11  0.155   5  0.132   0.122 N  0.570      SignalP-noTM
AJY51851.1             0.205  25  0.123  25  0.157   6  0.087   0.109 N  0.510      SignalP-TM
AJY51852.1             0.499  34  0.451  34  0.521  32  0.314   0.400 N  0.510      SignalP-TM
AJY51853.1             0.479  48  0.508  48  0.935  30  0.582   0.543 N  0.570      SignalP-noTM
AJY51854.1             0.126  29  0.101  70  0.134   2  0.083   0.092 N  0.570      SignalP-noTM
AJY51855.1             0.113  50  0.107  11  0.153  49  0.111   0.109 N  0.570      SignalP-noTM
AJY51856.1             0.110  37  0.098  16  0.114   8  0.095   0.097 N  0.510      SignalP-TM
AJY51857.1             0.284  20  0.257  20  0.319  10  0.226   0.245 N  0.510      SignalP-TM
AJY51858.1             0.132  23  0.189  23  0.405  12  0.262   0.223 N  0.570      SignalP-noTM
AJY51859.1             0.393  23  0.189  23  0.180   4  0.113   0.161 N  0.510      SignalP-TM
AJY51860.1             0.198  33  0.257  33  0.588   2  0.381   0.303 N  0.510      SignalP-TM
AJY51861.1             0.204   8  0.118  37  0.186   7  0.116   0.117 N  0.570      SignalP-noTM
AJY51862.1             0.208  20  0.142  20  0.148  17  0.099   0.122 N  0.570      SignalP-noTM
AJY51863.1             0.120  25  0.102  33  0.139  14  0.087   0.095 N  0.570      SignalP-noTM
AJY51864.1             0.608  34  0.737  34  0.995  18  0.902   0.814 Y  0.570      SignalP-noTM
AJY51865.1             0.705  33  0.434  33  0.508  29  0.196   0.346 N  0.510      SignalP-TM
AJY51866.1             0.167  57  0.135  57  0.188   1  0.100   0.118 N  0.570      SignalP-noTM
AJY51867.1             0.106  29  0.101  50  0.115  47  0.088   0.095 N  0.570      SignalP-noTM
AJY51868.1             0.148  23  0.116  46  0.174   2  0.094   0.106 N  0.570      SignalP-noTM
AJY51869.1             0.108  37  0.114  11  0.166   3  0.133   0.123 N  0.570      SignalP-noTM
AJY51870.1             0.109  31  0.100  57  0.127  56  0.086   0.093 N  0.570      SignalP-noTM
AJY51871.1             0.118  19  0.257  11  0.839   2  0.653   0.443 N  0.570      SignalP-noTM
AJY51872.1             0.100  50  0.101  59  0.116  10  0.093   0.097 N  0.570      SignalP-noTM
AJY51873.1             0.104  52  0.098  65  0.108  67  0.077   0.088 N  0.570      SignalP-noTM
AJY51874.1             0.138  36  0.140  36  0.273  34  0.127   0.134 N  0.570      SignalP-noTM
AJY51875.1             0.109  70  0.126  53  0.215  44  0.119   0.123 N  0.570      SignalP-noTM
AJY51876.1             0.119  51  0.104  51  0.104  50  0.078   0.091 N  0.570      SignalP-noTM
AJY51877.1             0.112  60  0.136  11  0.225   3  0.183   0.158 N  0.570      SignalP-noTM
AJY51878.1             0.651  25  0.614  25  0.809  17  0.636   0.624 Y  0.570      SignalP-noTM
AJY51879.1             0.107  56  0.101  70  0.108   2  0.087   0.094 N  0.570      SignalP-noTM
AJY51880.1             0.532  25  0.675  25  0.924  19  0.849   0.757 Y  0.570      SignalP-noTM
AJY51881.1             0.450  28  0.617  28  0.940  16  0.873   0.737 Y  0.570      SignalP-noTM
AJY51882.1             0.149  40  0.155  17  0.360  16  0.219   0.185 N  0.570      SignalP-noTM
AJY51883.1             0.116  48  0.109  21  0.140  67  0.108   0.109 N  0.510      SignalP-TM
AJY51884.1             0.437  25  0.571  25  0.866  14  0.755   0.658 Y  0.570      SignalP-noTM
AJY51885.1             0.808  24  0.865  24  0.968  22  0.932   0.897 Y  0.570      SignalP-noTM
AJY51886.1             0.708  29  0.815  29  0.975  15  0.925   0.867 Y  0.570      SignalP-noTM
AJY51887.1             0.732  27  0.834  27  0.975  14  0.934   0.881 Y  0.570      SignalP-noTM
AJY51888.1             0.158  23  0.132  23  0.193   1  0.123   0.128 N  0.570      SignalP-noTM
AJY51889.1             0.583  29  0.435  29  0.414  18  0.308   0.388 N  0.510      SignalP-TM
AJY51890.1             0.127  34  0.113  34  0.143  27  0.090   0.104 N  0.510      SignalP-TM
AJY51891.1             0.356  26  0.324  26  0.508  25  0.318   0.321 N  0.570      SignalP-noTM
AJY51892.1             0.256  34  0.301  34  0.619  27  0.269   0.289 N  0.510      SignalP-TM
AJY51893.1             0.107  54  0.143  11  0.296   7  0.220   0.179 N  0.570      SignalP-noTM
AJY51894.1             0.209  27  0.257  27  0.595   2  0.409   0.313 N  0.510      SignalP-TM
AJY51895.1             0.781  28  0.783  28  0.957  13  0.855   0.816 Y  0.570      SignalP-noTM
AJY51896.1             0.147  33  0.121  33  0.192   5  0.110   0.116 N  0.570      SignalP-noTM
AJY51897.1             0.417  29  0.200  29  0.225   5  0.134   0.176 N  0.510      SignalP-TM
AJY51898.1             0.756  27  0.777  27  0.903  20  0.808   0.792 Y  0.570      SignalP-noTM
AJY51899.1             0.152  51  0.109  11  0.163   2  0.126   0.115 N  0.510      SignalP-TM
AJY51900.1             0.132  41  0.110  41  0.137   2  0.085   0.098 N  0.570      SignalP-noTM
AJY51901.1             0.136  37  0.127  11  0.199   2  0.169   0.142 N  0.510      SignalP-TM
AJY51902.1             0.176  29  0.142  29  0.208  28  0.113   0.128 N  0.570      SignalP-noTM
AJY51903.1             0.209  24  0.429  24  0.947   9  0.901   0.651 Y  0.570      SignalP-noTM
AJY51904.1             0.111  18  0.105  50  0.130   1  0.091   0.099 N  0.570      SignalP-noTM
AJY51905.1             0.128  37  0.119  11  0.227   1  0.136   0.127 N  0.570      SignalP-noTM
AJY51906.1             0.112  11  0.122  11  0.181   1  0.122   0.122 N  0.570      SignalP-noTM
AJY51907.1             0.130  22  0.127  22  0.193  20  0.140   0.132 N  0.510      SignalP-TM
AJY51908.1             0.111  31  0.109  53  0.138  50  0.106   0.107 N  0.570      SignalP-noTM
AJY51909.1             0.206  35  0.160  35  0.223   3  0.148   0.154 N  0.570      SignalP-noTM
AJY51910.1             0.706  25  0.816  25  0.963  23  0.942   0.875 Y  0.570      SignalP-noTM
AJY51911.1             0.156  22  0.164  22  0.278   6  0.205   0.179 N  0.510      SignalP-TM
AJY51912.1             0.140  27  0.142  12  0.234   2  0.206   0.165 N  0.510      SignalP-TM
AJY51913.1             0.138  26  0.117  26  0.124  22  0.084   0.105 N  0.510      SignalP-TM
AJY51914.1             0.269  48  0.402  48  0.772  42  0.270   0.340 N  0.570      SignalP-noTM
AJY51915.1             0.179  34  0.259  34  0.486  29  0.279   0.267 N  0.510      SignalP-TM
AJY51916.1             0.572  27  0.432  27  0.478  24  0.323   0.391 N  0.510      SignalP-TM
AJY51917.1             0.119  14  0.145  14  0.271  11  0.176   0.160 N  0.570      SignalP-noTM
AJY51918.1             0.179  38  0.140  38  0.153  37  0.099   0.120 N  0.570      SignalP-noTM
AJY51919.1             0.526  28  0.614  28  0.910  10  0.797   0.700 Y  0.570      SignalP-noTM
AJY51920.1             0.132  51  0.121  51  0.149  50  0.103   0.112 N  0.570      SignalP-noTM
AJY51921.1             0.112  36  0.106  24  0.126  20  0.102   0.104 N  0.570      SignalP-noTM
AJY51922.1             0.130  27  0.124  45  0.173  43  0.091   0.109 N  0.570      SignalP-noTM
AJY51923.1             0.430  30  0.267  30  0.336   9  0.175   0.224 N  0.570      SignalP-noTM
AJY51924.1             0.131  36  0.123  36  0.197  33  0.098   0.111 N  0.570      SignalP-noTM
AJY51925.1             0.161  39  0.169  39  0.237  36  0.147   0.159 N  0.570      SignalP-noTM
AJY51926.1             0.126  63  0.119  29  0.165  27  0.119   0.119 N  0.570      SignalP-noTM
AJY51927.1             0.155  44  0.131  23  0.165   2  0.122   0.127 N  0.570      SignalP-noTM
AJY51928.1             0.126  23  0.121  11  0.204   2  0.146   0.131 N  0.510      SignalP-TM
AJY51929.1             0.131  38  0.151  38  0.276  28  0.152   0.151 N  0.510      SignalP-TM
AJY51930.1             0.647  23  0.775  23  0.952   2  0.932   0.849 Y  0.570      SignalP-noTM
AJY51931.1             0.128  41  0.131  28  0.204  26  0.133   0.132 N  0.570      SignalP-noTM
AJY51932.1             0.108  68  0.100  68  0.123  19  0.082   0.092 N  0.570      SignalP-noTM
AJY51933.1             0.265  40  0.370  40  0.716  36  0.479   0.422 N  0.570      SignalP-noTM
AJY51934.1             0.573  28  0.648  28  0.948  12  0.820   0.729 Y  0.570      SignalP-noTM
AJY51935.1             0.162  29  0.203  11  0.464   2  0.400   0.276 N  0.510      SignalP-TM
AJY51936.1             0.104  50  0.148  26  0.273  23  0.176   0.158 N  0.510      SignalP-TM
AJY51937.1             0.248  42  0.183  42  0.267  10  0.151   0.168 N  0.570      SignalP-noTM
AJY51938.1             0.153  25  0.235  25  0.515   6  0.403   0.297 N  0.510      SignalP-TM
AJY51939.1             0.110  29  0.106  39  0.142  38  0.090   0.099 N  0.570      SignalP-noTM
AJY51940.1             0.171  27  0.164  27  0.254   8  0.175   0.168 N  0.510      SignalP-TM
AJY51941.1             0.281  25  0.476  25  0.926  21  0.795   0.626 Y  0.570      SignalP-noTM
AJY51942.1             0.127  46  0.112  11  0.190   1  0.119   0.115 N  0.570      SignalP-noTM
AJY51943.1             0.312  19  0.288  19  0.665   2  0.372   0.319 N  0.510      SignalP-TM
AJY51944.1             0.113  24  0.195  13  0.508  10  0.396   0.290 N  0.570      SignalP-noTM
AJY51945.1             0.127  33  0.110  33  0.125  40  0.084   0.098 N  0.570      SignalP-noTM
AJY51946.1             0.244  49  0.162  49  0.352   1  0.112   0.144 N  0.510      SignalP-TM
AJY51947.1             0.112  52  0.120  52  0.158  51  0.107   0.114 N  0.570      SignalP-noTM
AJY51948.1             0.471  23  0.647  23  0.929  19  0.888   0.760 Y  0.570      SignalP-noTM
AJY51949.1             0.248  61  0.106  11  0.159   1  0.111   0.108 N  0.510      SignalP-TM
AJY51950.1             0.163  20  0.144  20  0.177   2  0.127   0.136 N  0.570      SignalP-noTM
AJY51951.1             0.107  26  0.131  11  0.217   4  0.174   0.151 N  0.570      SignalP-noTM
AJY51952.1             0.226  51  0.172  51  0.239   4  0.130   0.153 N  0.570      SignalP-noTM
AJY51953.1             0.137  24  0.278  24  0.698  19  0.573   0.417 N  0.570      SignalP-noTM
AJY51954.1             0.175  37  0.146  37  0.137  31  0.086   0.118 N  0.570      SignalP-noTM
AJY51955.1             0.100  67  0.150  11  0.331   3  0.234   0.190 N  0.570      SignalP-noTM
AJY51956.1             0.154  23  0.213  23  0.389   9  0.296   0.252 N  0.570      SignalP-noTM
AJY51957.1             0.116  18  0.106  39  0.128  37  0.079   0.093 N  0.570      SignalP-noTM
AJY51958.1             0.173  32  0.118  32  0.175   3  0.103   0.111 N  0.570      SignalP-noTM
AJY51959.1             0.155  22  0.144  22  0.283   2  0.143   0.143 N  0.570      SignalP-noTM
AJY51960.1             0.125  28  0.108  28  0.123   8  0.099   0.104 N  0.570      SignalP-noTM
AJY51961.1             0.145  20  0.124  20  0.144  41  0.107   0.116 N  0.570      SignalP-noTM
AJY51962.1             0.137  43  0.111  43  0.147  15  0.094   0.103 N  0.570      SignalP-noTM
AJY51963.1             0.105  55  0.093  55  0.117  11  0.079   0.087 N  0.570      SignalP-noTM
AJY51964.1             0.175  33  0.122  33  0.137   2  0.083   0.104 N  0.570      SignalP-noTM
AJY51965.1             0.234  24  0.274  24  0.450  23  0.317   0.290 N  0.510      SignalP-TM
AJY51966.1             0.185  22  0.147  22  0.234   1  0.147   0.147 N  0.570      SignalP-noTM
AJY51967.1             0.117  33  0.094  13  0.117   7  0.092   0.093 N  0.510      SignalP-TM
AJY51968.1             0.136  42  0.101  42  0.126  53  0.073   0.087 N  0.570      SignalP-noTM
AJY51969.1             0.356  24  0.251  24  0.378   1  0.218   0.239 N  0.510      SignalP-TM
AJY51970.1             0.251  18  0.276  18  0.371  13  0.276   0.276 N  0.570      SignalP-noTM
AJY51971.1             0.164  50  0.134  21  0.146  12  0.123   0.129 N  0.570      SignalP-noTM
AJY51972.1             0.178  26  0.139  26  0.206   1  0.107   0.124 N  0.570      SignalP-noTM
AJY51973.1             0.130  18  0.104  43  0.121  34  0.088   0.096 N  0.570      SignalP-noTM
AJY51974.1             0.101  33  0.101  28  0.114  21  0.092   0.097 N  0.570      SignalP-noTM
AJY51975.1             0.141  67  0.236  18  0.612   6  0.456   0.339 N  0.570      SignalP-noTM
AJY51976.1             0.207  26  0.139  26  0.156  25  0.080   0.111 N  0.570      SignalP-noTM
AJY51977.1             0.114  18  0.128  11  0.213   2  0.160   0.140 N  0.510      SignalP-TM
AJY51978.1             0.135  56  0.122  12  0.204   8  0.152   0.136 N  0.570      SignalP-noTM
AJY51979.1             0.109  57  0.131  11  0.253   4  0.176   0.152 N  0.570      SignalP-noTM
AJY51980.1             0.523  24  0.258  24  0.184   1  0.134   0.200 N  0.570      SignalP-noTM
AJY51981.1             0.162  41  0.139  41  0.219   1  0.138   0.139 N  0.570      SignalP-noTM
AJY51982.1             0.117  20  0.123  20  0.177   1  0.127   0.125 N  0.570      SignalP-noTM
AJY51983.1             0.100  26  0.103  17  0.129  10  0.097   0.100 N  0.570      SignalP-noTM
AJY51984.1             0.155  27  0.190  13  0.471   7  0.363   0.271 N  0.570      SignalP-noTM
AJY51985.1             0.142  45  0.159  30  0.299  25  0.178   0.168 N  0.570      SignalP-noTM
AJY51986.1             0.165  19  0.131  19  0.202   7  0.120   0.126 N  0.570      SignalP-noTM
AJY51987.1             0.113  49  0.104  66  0.123  14  0.097   0.101 N  0.570      SignalP-noTM
AJY51988.1             0.108  25  0.155  20  0.299  15  0.224   0.188 N  0.570      SignalP-noTM
AJY51989.1             0.118  19  0.241  11  0.700   5  0.580   0.401 N  0.570      SignalP-noTM
AJY51990.1             0.114  52  0.129  11  0.198   4  0.170   0.148 N  0.570      SignalP-noTM
AJY51991.1             0.134  28  0.121  28  0.196   1  0.110   0.116 N  0.570      SignalP-noTM
AJY51992.1             0.114  21  0.116  21  0.171  10  0.122   0.119 N  0.570      SignalP-noTM
AJY51993.1             0.157  28  0.131  28  0.212   1  0.111   0.122 N  0.570      SignalP-noTM
AJY51994.1             0.123  25  0.120  25  0.202  41  0.108   0.114 N  0.570      SignalP-noTM
AJY51995.1             0.125  24  0.116  38  0.166  37  0.095   0.106 N  0.570      SignalP-noTM
AJY51996.1             0.142  48  0.204  48  0.644  46  0.163   0.184 N  0.570      SignalP-noTM
AJY51997.1             0.162  22  0.111  22  0.127   1  0.082   0.098 N  0.570      SignalP-noTM
AJY51998.1             0.141  38  0.125  38  0.180  29  0.091   0.109 N  0.570      SignalP-noTM
AJY51999.1             0.107  20  0.116  11  0.171   2  0.134   0.124 N  0.570      SignalP-noTM
AJY52000.1             0.122  26  0.131  26  0.188  19  0.132   0.131 N  0.510      SignalP-TM
AJY52001.1             0.121  58  0.114  58  0.144  47  0.094   0.105 N  0.570      SignalP-noTM
AJY52002.1             0.868  23  0.909  23  0.974  11  0.945   0.926 Y  0.570      SignalP-noTM
AJY52003.1             0.125  44  0.127  11  0.226   1  0.158   0.138 N  0.510      SignalP-TM
AJY52004.1             0.116  45  0.126  11  0.184   7  0.160   0.142 N  0.570      SignalP-noTM
AJY52005.1             0.115  37  0.111  52  0.135  38  0.083   0.098 N  0.570      SignalP-noTM
AJY52006.1             0.217  20  0.190  20  0.397   2  0.216   0.202 N  0.570      SignalP-noTM
AJY52007.1             0.217  26  0.137  26  0.149  47  0.088   0.114 N  0.570      SignalP-noTM
AJY52008.1             0.100  48  0.106  48  0.118  41  0.082   0.095 N  0.570      SignalP-noTM
AJY52009.1             0.100  28  0.106  28  0.128  24  0.096   0.101 N  0.570      SignalP-noTM
AJY52010.1             0.123  37  0.125  33  0.230   2  0.138   0.130 N  0.510      SignalP-TM
AJY52011.1             0.102  69  0.104  11  0.159   3  0.113   0.108 N  0.570      SignalP-noTM
AJY52012.1             0.111  58  0.107  34  0.137  33  0.086   0.097 N  0.570      SignalP-noTM
AJY52013.1             0.101  45  0.100  22  0.139   3  0.100   0.100 N  0.570      SignalP-noTM
AJY52014.1             0.170  21  0.137  21  0.139  34  0.097   0.123 N  0.510      SignalP-TM
AJY52015.1             0.360  29  0.265  29  0.276  27  0.166   0.228 N  0.510      SignalP-TM
AJY52016.1             0.148  22  0.154  22  0.286   1  0.195   0.173 N  0.570      SignalP-noTM
AJY52017.1             0.166  31  0.174  22  0.309   9  0.249   0.209 N  0.570      SignalP-noTM
AJY52018.1             0.211  56  0.136  31  0.120   1  0.087   0.118 N  0.510      SignalP-TM
AJY52019.1             0.227  32  0.150  32  0.161   4  0.121   0.136 N  0.570      SignalP-noTM
AJY52020.1             0.109  30  0.106  18  0.148   9  0.104   0.105 N  0.570      SignalP-noTM
AJY52021.1             0.109  48  0.104  14  0.162   3  0.111   0.108 N  0.570      SignalP-noTM
AJY52022.1             0.187  31  0.308  13  0.817  20  0.646   0.467 N  0.570      SignalP-noTM
AJY52023.1             0.122  20  0.121  11  0.200   3  0.146   0.133 N  0.570      SignalP-noTM
AJY52024.1             0.105  31  0.104  38  0.140   2  0.092   0.099 N  0.570      SignalP-noTM
AJY52025.1             0.114  22  0.099  29  0.132   1  0.084   0.093 N  0.510      SignalP-TM
AJY52026.1             0.138  54  0.168  11  0.371   2  0.283   0.222 N  0.570      SignalP-noTM
AJY52027.1             0.220  27  0.192  27  0.265  24  0.130   0.169 N  0.510      SignalP-TM
AJY52028.1             0.307  22  0.417  22  0.811   3  0.620   0.492 N  0.510      SignalP-TM
AJY52029.1             0.114  24  0.187  24  0.492   1  0.318   0.235 N  0.510      SignalP-TM
AJY52030.1             0.392  33  0.265  33  0.258  17  0.188   0.237 N  0.510      SignalP-TM
AJY52031.1             0.450  23  0.319  23  0.508   2  0.312   0.316 N  0.510      SignalP-TM
AJY52032.1             0.333  38  0.188  38  0.206   1  0.118   0.162 N  0.510      SignalP-TM
AJY52033.1             0.175  43  0.208  43  0.405  42  0.157   0.189 N  0.510      SignalP-TM
AJY52034.1             0.117  33  0.100  11  0.137   2  0.096   0.098 N  0.570      SignalP-noTM
AJY52035.1             0.102  57  0.100  32  0.113  22  0.090   0.095 N  0.570      SignalP-noTM
AJY52036.1             0.138   7  0.139  11  0.299   6  0.197   0.166 N  0.570      SignalP-noTM
AJY52037.1             0.147  46  0.138  46  0.254  42  0.114   0.127 N  0.570      SignalP-noTM
AJY52038.1             0.103  55  0.091  70  0.095  58  0.054   0.078 N  0.510      SignalP-TM
AJY52039.1             0.116  25  0.110  11  0.164   1  0.117   0.113 N  0.570      SignalP-noTM
AJY52040.1             0.112  24  0.105  48  0.120  35  0.070   0.092 N  0.510      SignalP-TM
AJY52041.1             0.109  33  0.115  11  0.158   8  0.132   0.123 N  0.570      SignalP-noTM
AJY52042.1             0.101  26  0.113  60  0.142  19  0.112   0.112 N  0.570      SignalP-noTM
AJY52043.1             0.106  17  0.107  12  0.165  15  0.114   0.110 N  0.570      SignalP-noTM
AJY52044.1             0.104  55  0.109  55  0.133   3  0.106   0.107 N  0.570      SignalP-noTM
AJY52045.1             0.106  41  0.117  21  0.157  10  0.126   0.121 N  0.570      SignalP-noTM
AJY52046.1             0.144  31  0.121  31  0.201   2  0.111   0.116 N  0.570      SignalP-noTM
AJY52047.1             0.162  64  0.125  40  0.173  32  0.112   0.119 N  0.570      SignalP-noTM
AJY52048.1             0.201  66  0.165  11  0.373   1  0.271   0.215 N  0.570      SignalP-noTM
AJY52049.1             0.110  60  0.123  11  0.187   2  0.151   0.136 N  0.570      SignalP-noTM
AJY52050.1             0.106  55  0.111  34  0.140   1  0.113   0.112 N  0.570      SignalP-noTM
AJY52051.1             0.276  24  0.203  24  0.226  12  0.150   0.178 N  0.570      SignalP-noTM
AJY52052.1             0.206  33  0.281  33  0.500  23  0.306   0.293 N  0.570      SignalP-noTM
AJY52053.1             0.378  26  0.403  26  0.641  11  0.465   0.432 N  0.570      SignalP-noTM
AJY52054.1             0.106  67  0.104  67  0.113  69  0.087   0.096 N  0.570      SignalP-noTM
AJY52055.1             0.171  50  0.126  50  0.116   3  0.086   0.107 N  0.570      SignalP-noTM
AJY52056.1             0.123   8  0.116  54  0.152  46  0.104   0.110 N  0.570      SignalP-noTM
AJY52057.1             0.148  26  0.136  26  0.241  24  0.117   0.127 N  0.570      SignalP-noTM
AJY52058.1             0.553  28  0.634  28  0.885  25  0.584   0.616 Y  0.510      SignalP-TM
AJY52059.1             0.187  24  0.369  24  0.871   1  0.718   0.533 N  0.570      SignalP-noTM
AJY52060.1             0.120  53  0.118  60  0.239  51  0.085   0.106 N  0.510      SignalP-TM
AJY52061.1             0.127  38  0.115  23  0.164  21  0.118   0.117 N  0.510      SignalP-TM
AJY52062.1             0.109  21  0.124  11  0.178   3  0.157   0.140 N  0.570      SignalP-noTM
AJY52063.1             0.333  26  0.304  26  0.465   5  0.325   0.312 N  0.510      SignalP-TM
AJY52064.1             0.117  41  0.099  70  0.150  67  0.077   0.091 N  0.510      SignalP-TM
AJY52065.1             0.279  28  0.432  28  0.970  17  0.759   0.585 Y  0.570      SignalP-noTM
AJY52066.1             0.596  26  0.745  26  0.987  11  0.946   0.840 Y  0.570      SignalP-noTM
AJY52067.1             0.106  39  0.108  17  0.133   9  0.106   0.107 N  0.570      SignalP-noTM
AJY52068.1             0.101  66  0.105  56  0.126  45  0.091   0.098 N  0.570      SignalP-noTM
AJY52069.1             0.199  27  0.172  27  0.280  30  0.153   0.163 N  0.570      SignalP-noTM
AJY52070.1             0.139  58  0.116  11  0.154   1  0.133   0.124 N  0.570      SignalP-noTM
AJY52071.1             0.124  49  0.124  49  0.176   3  0.128   0.126 N  0.570      SignalP-noTM
AJY52072.1             0.356  28  0.250  28  0.479  25  0.160   0.208 N  0.570      SignalP-noTM
AJY52073.1             0.119  14  0.126  14  0.211  13  0.130   0.128 N  0.570      SignalP-noTM
AJY52074.1             0.115  26  0.133  26  0.210   2  0.147   0.139 N  0.570      SignalP-noTM
AJY52075.1             0.114  26  0.111  26  0.145  15  0.095   0.103 N  0.570      SignalP-noTM
AJY52076.1             0.131  18  0.138  18  0.219  17  0.141   0.139 N  0.570      SignalP-noTM
AJY52077.1             0.134  44  0.111  44  0.117  11  0.094   0.103 N  0.570      SignalP-noTM
AJY52078.1             0.142  49  0.133  49  0.144  45  0.102   0.119 N  0.570      SignalP-noTM
AJY52079.1             0.294  25  0.187  25  0.203  29  0.125   0.158 N  0.570      SignalP-noTM
AJY52080.1             0.225  35  0.396  29  0.974  14  0.885   0.625 Y  0.570      SignalP-noTM
AJY52081.1             0.155  58  0.121  48  0.129  41  0.072   0.103 N  0.510      SignalP-TM
AJY52082.1             0.654  29  0.729  29  0.926  27  0.777   0.752 Y  0.570      SignalP-noTM
AJY52083.1             0.144  46  0.148  46  0.193  44  0.114   0.132 N  0.570      SignalP-noTM
AJY52084.1             0.198  40  0.149  11  0.301   6  0.233   0.189 N  0.570      SignalP-noTM
AJY52085.1             0.109  41  0.136  22  0.323   1  0.164   0.149 N  0.570      SignalP-noTM
AJY52086.1             0.102  51  0.095  35  0.108  24  0.077   0.087 N  0.570      SignalP-noTM
AJY52087.1             0.100   3  0.112  35  0.141  29  0.094   0.104 N  0.570      SignalP-noTM
AJY52088.1             0.114  63  0.129  19  0.203  13  0.173   0.150 N  0.570      SignalP-noTM
AJY52089.1             0.130  28  0.125  28  0.175   1  0.121   0.123 N  0.570      SignalP-noTM
AJY52090.1             0.256  30  0.429  21  0.938  15  0.862   0.633 Y  0.570      SignalP-noTM
AJY52091.1             0.143  66  0.127  11  0.217   9  0.162   0.144 N  0.570      SignalP-noTM
AJY52092.1             0.125  53  0.115  53  0.168  26  0.114   0.114 N  0.570      SignalP-noTM
AJY52093.1             0.108  59  0.116  11  0.190   3  0.134   0.125 N  0.570      SignalP-noTM
AJY52094.1             0.185  59  0.189  24  0.312  22  0.194   0.191 N  0.570      SignalP-noTM
AJY52095.1             0.101  20  0.102  68  0.128   2  0.088   0.096 N  0.570      SignalP-noTM
AJY52096.1             0.104  21  0.121  11  0.209   1  0.140   0.130 N  0.570      SignalP-noTM
AJY52097.1             0.117  33  0.102  33  0.139  32  0.089   0.096 N  0.570      SignalP-noTM
AJY52098.1             0.115  30  0.123  39  0.168  28  0.104   0.114 N  0.570      SignalP-noTM
AJY52099.1             0.109  34  0.129  21  0.223   9  0.146   0.137 N  0.570      SignalP-noTM
AJY52100.1             0.175  57  0.139  42  0.286  39  0.141   0.140 N  0.570      SignalP-noTM
AJY52101.1             0.106  60  0.103  60  0.150   1  0.097   0.101 N  0.570      SignalP-noTM
AJY52102.1             0.840  23  0.860  23  0.948   7  0.907   0.882 Y  0.570      SignalP-noTM
AJY52103.1             0.226  47  0.182  38  0.269  30  0.132   0.164 N  0.510      SignalP-TM
AJY52104.1             0.130  28  0.140  11  0.255   4  0.210   0.166 N  0.510      SignalP-TM
AJY52105.1             0.174  59  0.135  59  0.156   2  0.100   0.119 N  0.570      SignalP-noTM
AJY52106.1             0.142  18  0.137  18  0.293  17  0.153   0.144 N  0.570      SignalP-noTM
AJY52107.1             0.105  63  0.120  11  0.214   2  0.139   0.129 N  0.570      SignalP-noTM
AJY52108.1             0.141  47  0.113  47  0.115  44  0.084   0.099 N  0.570      SignalP-noTM
AJY52109.1             0.110  38  0.118  38  0.206  34  0.109   0.114 N  0.570      SignalP-noTM
AJY52110.1             0.348  54  0.234  54  0.255   3  0.134   0.187 N  0.570      SignalP-noTM
AJY52111.1             0.177  20  0.187  20  0.352   1  0.216   0.198 N  0.510      SignalP-TM
AJY52112.1             0.126  39  0.120  12  0.201   9  0.150   0.131 N  0.510      SignalP-TM
AJY52113.1             0.781  27  0.821  27  0.972   9  0.903   0.859 Y  0.570      SignalP-noTM
AJY52114.1             0.133  40  0.125  11  0.212   6  0.166   0.144 N  0.570      SignalP-noTM
AJY52115.1             0.183  35  0.164  35  0.317  24  0.151   0.158 N  0.570      SignalP-noTM
AJY52116.1             0.113  13  0.114  47  0.152  42  0.095   0.105 N  0.570      SignalP-noTM
AJY52117.1             0.130  26  0.196  12  0.427   9  0.384   0.284 N  0.570      SignalP-noTM
AJY52118.1             0.835  20  0.869  20  0.971  16  0.907   0.887 Y  0.570      SignalP-noTM
AJY52119.1             0.104  24  0.114  11  0.158   4  0.132   0.122 N  0.570      SignalP-noTM
AJY52120.1             0.121  39  0.123  39  0.205  28  0.100   0.114 N  0.510      SignalP-TM
AJY52121.1             0.127  20  0.102  38  0.126  34  0.079   0.091 N  0.570      SignalP-noTM
AJY52122.1             0.122  45  0.113  11  0.202   1  0.118   0.115 N  0.570      SignalP-noTM
AJY52123.1             0.107  60  0.102  52  0.119  45  0.084   0.094 N  0.570      SignalP-noTM
AJY52124.1             0.719  21  0.730  21  0.893  17  0.746   0.737 Y  0.570      SignalP-noTM
AJY52125.1             0.126  49  0.102  66  0.118  55  0.064   0.088 N  0.510      SignalP-TM
AJY52126.1             0.103  23  0.118  11  0.182   1  0.139   0.126 N  0.510      SignalP-TM
AJY52127.1             0.102  68  0.110  51  0.152  49  0.111   0.110 N  0.570      SignalP-noTM
AJY52128.1             0.107  36  0.120  11  0.192   3  0.150   0.134 N  0.570      SignalP-noTM
AJY52129.1             0.167  30  0.216  21  0.557   1  0.363   0.285 N  0.570      SignalP-noTM
AJY52130.1             0.106  18  0.149  11  0.308   1  0.216   0.180 N  0.570      SignalP-noTM
AJY52131.1             0.148  35  0.141  35  0.240  31  0.112   0.127 N  0.570      SignalP-noTM
AJY52132.1             0.772  37  0.727  37  0.908  34  0.580   0.658 Y  0.570      SignalP-noTM
AJY52133.1             0.468  23  0.485  23  0.876   7  0.646   0.545 Y  0.510      SignalP-TM
AJY52134.1             0.175  26  0.150  26  0.189  13  0.139   0.146 N  0.510      SignalP-TM
AJY52135.1             0.126  18  0.134  18  0.225   2  0.160   0.146 N  0.570      SignalP-noTM
AJY52136.1             0.664  25  0.751  25  0.951   8  0.893   0.818 Y  0.570      SignalP-noTM
AJY52137.1             0.210  54  0.157  54  0.214   1  0.102   0.131 N  0.570      SignalP-noTM
AJY52138.1             0.120  42  0.107  42  0.132   8  0.096   0.102 N  0.570      SignalP-noTM
AJY52139.1             0.108  46  0.116  35  0.155  31  0.123   0.119 N  0.570      SignalP-noTM
AJY52140.1             0.103  38  0.101  35  0.134  11  0.090   0.096 N  0.570      SignalP-noTM
AJY52141.1             0.112  47  0.123  18  0.173  10  0.141   0.132 N  0.570      SignalP-noTM
AJY52142.1             0.301  12  0.236  12  0.289  11  0.182   0.216 N  0.510      SignalP-TM
AJY52143.1             0.143  30  0.151  30  0.213  27  0.131   0.143 N  0.510      SignalP-TM
AJY52144.1             0.108  35  0.119  18  0.182   7  0.131   0.123 N  0.510      SignalP-TM
AJY52145.1             0.127  30  0.119  30  0.191   1  0.115   0.117 N  0.570      SignalP-noTM
AJY52146.1             0.155  25  0.152  25  0.186  18  0.146   0.149 N  0.570      SignalP-noTM
AJY52147.1             0.132  35  0.112  35  0.154   8  0.105   0.108 N  0.570      SignalP-noTM
AJY52148.1             0.171  24  0.276  24  0.636  20  0.457   0.361 N  0.570      SignalP-noTM
AJY52149.1             0.193  21  0.160  21  0.224   1  0.149   0.155 N  0.570      SignalP-noTM
AJY52150.1             0.124  43  0.120  12  0.202  42  0.115   0.118 N  0.570      SignalP-noTM
AJY52151.1             0.126  48  0.113  48  0.134  46  0.092   0.103 N  0.570      SignalP-noTM
AJY52152.1             0.120  24  0.115  11  0.232   1  0.116   0.115 N  0.570      SignalP-noTM
AJY52153.1             0.288  39  0.429  32  0.959  25  0.811   0.609 Y  0.570      SignalP-noTM
AJY52154.1             0.111  28  0.105  70  0.123   2  0.094   0.100 N  0.570      SignalP-noTM
AJY52155.1             0.111  57  0.136  11  0.257   3  0.189   0.161 N  0.570      SignalP-noTM
AJY52156.1             0.100  43  0.121  11  0.213   1  0.140   0.130 N  0.570      SignalP-noTM
AJY52157.1             0.152  33  0.131  33  0.227  31  0.096   0.118 N  0.510      SignalP-TM
AJY52158.1             0.240  35  0.426  35  0.915  28  0.676   0.544 N  0.570      SignalP-noTM
AJY52159.1             0.173  31  0.146  31  0.250   6  0.166   0.155 N  0.570      SignalP-noTM
AJY52160.1             0.155  32  0.201  24  0.451   1  0.337   0.251 N  0.510      SignalP-TM
AJY52161.1             0.127  28  0.331  18  0.931  17  0.883   0.591 Y  0.570      SignalP-noTM
AJY52162.1             0.141  22  0.136  22  0.237  21  0.127   0.133 N  0.510      SignalP-TM
AJY52163.1             0.122  23  0.112  11  0.140   6  0.129   0.120 N  0.570      SignalP-noTM
AJY52164.1             0.194  28  0.144  28  0.153  27  0.090   0.119 N  0.570      SignalP-noTM
AJY52165.1             0.239  22  0.154  22  0.206   4  0.117   0.136 N  0.570      SignalP-noTM
AJY52166.1             0.167  26  0.198  26  0.384   6  0.268   0.231 N  0.570      SignalP-noTM
AJY52167.1             0.534  30  0.611  30  0.860  10  0.745   0.674 Y  0.570      SignalP-noTM
AJY52168.1             0.110  21  0.103  70  0.115  67  0.090   0.097 N  0.570      SignalP-noTM
AJY52169.1             0.152  32  0.254  21  0.660  15  0.467   0.354 N  0.570      SignalP-noTM
AJY52170.1             0.160  35  0.142  35  0.321  14  0.155   0.148 N  0.570      SignalP-noTM
AJY52171.1             0.107  23  0.101  54  0.115  47  0.087   0.094 N  0.570      SignalP-noTM
AJY52172.1             0.115  17  0.145  17  0.273  11  0.171   0.157 N  0.570      SignalP-noTM
AJY52173.1             0.141  24  0.128  11  0.212   1  0.164   0.141 N  0.510      SignalP-TM
AJY52174.1             0.111  31  0.105  40  0.139  33  0.090   0.098 N  0.570      SignalP-noTM
AJY52175.1             0.188  70  0.138  70  0.172  31  0.109   0.124 N  0.570      SignalP-noTM
AJY52176.1             0.162  47  0.116  47  0.120  46  0.072   0.095 N  0.570      SignalP-noTM
AJY52177.1             0.116  45  0.114  22  0.152  10  0.123   0.118 N  0.570      SignalP-noTM
AJY52178.1             0.126  33  0.123  11  0.221   1  0.143   0.132 N  0.570      SignalP-noTM
AJY52179.1             0.245  20  0.154  20  0.147   3  0.111   0.134 N  0.570      SignalP-noTM
AJY52180.1             0.155  46  0.140  46  0.218   5  0.135   0.137 N  0.570      SignalP-noTM
AJY52181.1             0.114  59  0.111  11  0.189   1  0.120   0.115 N  0.570      SignalP-noTM
AJY52182.1             0.320  21  0.515  21  0.904  15  0.812   0.655 Y  0.570      SignalP-noTM
AJY52183.1             0.138  18  0.171  18  0.383   1  0.223   0.195 N  0.570      SignalP-noTM
AJY52184.1             0.106  25  0.124  11  0.316   1  0.129   0.126 N  0.570      SignalP-noTM
AJY52185.1             0.109  34  0.116  34  0.144  32  0.098   0.107 N  0.570      SignalP-noTM
AJY52186.1             0.173  41  0.136  41  0.156   9  0.113   0.127 N  0.510      SignalP-TM
AJY52187.1             0.305  49  0.303  49  0.451  48  0.164   0.238 N  0.570      SignalP-noTM
AJY52188.1             0.137  27  0.169  11  0.414   4  0.297   0.229 N  0.570      SignalP-noTM
AJY52189.1             0.124  20  0.101  68  0.109  57  0.089   0.095 N  0.570      SignalP-noTM
AJY52190.1             0.231  49  0.161  49  0.251  47  0.104   0.134 N  0.570      SignalP-noTM
AJY52191.1             0.109  56  0.101  56  0.107  34  0.088   0.095 N  0.570      SignalP-noTM
AJY52192.1             0.135  47  0.119  47  0.169   2  0.115   0.117 N  0.570      SignalP-noTM
AJY52193.1             0.472  37  0.352  37  0.351  33  0.214   0.301 N  0.510      SignalP-TM
AJY52194.1             0.120  35  0.102  35  0.101   1  0.080   0.092 N  0.570      SignalP-noTM
AJY52195.1             0.152  69  0.122  69  0.153   2  0.104   0.114 N  0.570      SignalP-noTM
AJY52196.1             0.144  32  0.132  43  0.245  42  0.118   0.125 N  0.570      SignalP-noTM
AJY52197.1             0.127  36  0.148  11  0.292   3  0.215   0.172 N  0.510      SignalP-TM
AJY52198.1             0.105  42  0.103  42  0.119  51  0.094   0.099 N  0.570      SignalP-noTM
AJY52199.1             0.128  19  0.219  11  0.723   1  0.457   0.331 N  0.570      SignalP-noTM
AJY52200.1             0.141  53  0.132  53  0.224   3  0.122   0.127 N  0.570      SignalP-noTM
AJY52201.1             0.145  70  0.132  57  0.215  37  0.117   0.125 N  0.570      SignalP-noTM
AJY52202.1             0.259  42  0.151  42  0.141  39  0.086   0.127 N  0.510      SignalP-TM
AJY52203.1             0.111  32  0.117  56  0.151  49  0.105   0.111 N  0.570      SignalP-noTM
AJY52204.1             0.105  15  0.113  12  0.163   9  0.129   0.121 N  0.570      SignalP-noTM
AJY52205.1             0.116  26  0.119  11  0.200   1  0.136   0.127 N  0.570      SignalP-noTM
AJY52206.1             0.126  24  0.137  49  0.268  44  0.131   0.134 N  0.570      SignalP-noTM
AJY52207.1             0.258  31  0.174  31  0.194  30  0.108   0.143 N  0.570      SignalP-noTM
AJY52208.1             0.844  24  0.861  24  0.933   3  0.897   0.878 Y  0.570      SignalP-noTM
AJY52209.1             0.114  22  0.114  22  0.206   1  0.118   0.115 N  0.510      SignalP-TM
AJY52210.1             0.170  30  0.114  30  0.130   2  0.082   0.099 N  0.570      SignalP-noTM
AJY52211.1             0.113  68  0.106  68  0.133  19  0.101   0.104 N  0.570      SignalP-noTM
AJY52212.1             0.124  52  0.118  11  0.175   7  0.145   0.128 N  0.510      SignalP-TM
AJY52213.1             0.137  36  0.132  36  0.172  26  0.107   0.123 N  0.510      SignalP-TM
AJY52214.1             0.199  39  0.157  39  0.228   1  0.097   0.135 N  0.510      SignalP-TM
AJY52215.1             0.157  34  0.150  34  0.256   2  0.148   0.149 N  0.570      SignalP-noTM
AJY52216.1             0.190  24  0.152  24  0.169   1  0.109   0.132 N  0.570      SignalP-noTM
AJY52217.1             0.107  46  0.109  11  0.144   1  0.120   0.114 N  0.570      SignalP-noTM
AJY52218.1             0.119  36  0.156  11  0.307   3  0.257   0.193 N  0.510      SignalP-TM
AJY52219.1             0.113  45  0.124  12  0.178   1  0.155   0.139 N  0.570      SignalP-noTM
AJY52220.1             0.122  25  0.109  25  0.176   1  0.096   0.103 N  0.570      SignalP-noTM
AJY52221.1             0.828  26  0.839  26  0.912  22  0.833   0.836 Y  0.570      SignalP-noTM
AJY52222.1             0.233  20  0.162  11  0.441   1  0.246   0.193 N  0.510      SignalP-TM
AJY52223.1             0.267  20  0.277  20  0.372   3  0.299   0.288 N  0.570      SignalP-noTM
AJY52224.1             0.146  45  0.126  45  0.168   5  0.117   0.122 N  0.570      SignalP-noTM
AJY52225.1             0.275  39  0.212  39  0.219  19  0.155   0.185 N  0.570      SignalP-noTM
AJY52226.1             0.135  28  0.184  11  0.404   6  0.353   0.246 N  0.510      SignalP-TM
AJY52227.1             0.111  29  0.103  38  0.138  34  0.093   0.098 N  0.570      SignalP-noTM
AJY52228.1             0.117  24  0.141  13  0.249   7  0.192   0.165 N  0.570      SignalP-noTM
AJY52229.1             0.420  24  0.434  17  0.770  13  0.525   0.477 N  0.570      SignalP-noTM
AJY52230.1             0.343  26  0.568  26  0.989  12  0.951   0.748 Y  0.570      SignalP-noTM
AJY52231.1             0.111  21  0.116  11  0.158   1  0.136   0.125 N  0.570      SignalP-noTM
AJY52232.1             0.163  51  0.173  41  0.380  35  0.172   0.173 N  0.570      SignalP-noTM
AJY52233.1             0.342  25  0.534  25  0.900  12  0.831   0.674 Y  0.570      SignalP-noTM
AJY52234.1             0.139  66  0.113  67  0.141  65  0.066   0.096 N  0.510      SignalP-TM
AJY52235.1             0.110  58  0.135  18  0.218   4  0.174   0.153 N  0.570      SignalP-noTM
AJY52236.1             0.179  32  0.167  32  0.270   1  0.174   0.170 N  0.570      SignalP-noTM
AJY52237.1             0.135  29  0.119  40  0.151  31  0.077   0.104 N  0.510      SignalP-TM
AJY52238.1             0.134  32  0.115  32  0.143   8  0.107   0.111 N  0.570      SignalP-noTM
AJY52239.1             0.102  18  0.105  44  0.120  32  0.092   0.099 N  0.570      SignalP-noTM
AJY52240.1             0.107  44  0.097  70  0.104   1  0.083   0.090 N  0.570      SignalP-noTM
AJY52241.1             0.267  26  0.157  26  0.233   1  0.123   0.141 N  0.570      SignalP-noTM
AJY52242.1             0.210  44  0.169  44  0.260   1  0.133   0.156 N  0.510      SignalP-TM
AJY52243.1             0.108  35  0.108  35  0.124  41  0.083   0.096 N  0.570      SignalP-noTM
AJY52244.1             0.302  40  0.210  40  0.258  30  0.127   0.171 N  0.570      SignalP-noTM
AJY52245.1             0.130  32  0.112  32  0.152  47  0.081   0.097 N  0.570      SignalP-noTM
AJY52246.1             0.113  20  0.113  20  0.177   3  0.121   0.117 N  0.570      SignalP-noTM
AJY52247.1             0.138  16  0.106  46  0.131  42  0.084   0.096 N  0.570      SignalP-noTM
AJY52248.1             0.148  67  0.121  12  0.173   8  0.149   0.134 N  0.570      SignalP-noTM
AJY52249.1             0.198  26  0.146  26  0.195   2  0.124   0.136 N  0.570      SignalP-noTM
AJY52250.1             0.897  21  0.919  21  0.981  18  0.921   0.920 Y  0.570      SignalP-noTM
AJY52251.1             0.748  22  0.811  22  0.932  11  0.890   0.848 Y  0.570      SignalP-noTM
AJY52252.1             0.127  25  0.123  11  0.218   3  0.147   0.132 N  0.510      SignalP-TM
AJY52253.1             0.176  61  0.174  11  0.361   8  0.313   0.239 N  0.570      SignalP-noTM
AJY52254.1             0.405  30  0.205  30  0.341   3  0.213   0.208 N  0.510      SignalP-TM
AJY52255.1             0.130  29  0.101  70  0.107  70  0.084   0.093 N  0.570      SignalP-noTM
AJY52256.1             0.109  35  0.106  62  0.141   2  0.104   0.105 N  0.570      SignalP-noTM
AJY52257.1             0.121  38  0.112  38  0.160  37  0.095   0.104 N  0.570      SignalP-noTM
AJY52258.1             0.107   3  0.101  22  0.137   1  0.101   0.101 N  0.570      SignalP-noTM
AJY52259.1             0.107  18  0.117  41  0.160  36  0.100   0.109 N  0.570      SignalP-noTM
AJY52260.1             0.125  48  0.130  34  0.220  30  0.129   0.129 N  0.570      SignalP-noTM
AJY52261.1             0.145  35  0.117  35  0.136  34  0.092   0.105 N  0.570      SignalP-noTM
AJY52262.1             0.154  26  0.115  26  0.104   5  0.081   0.099 N  0.570      SignalP-noTM
AJY52263.1             0.224  31  0.160  31  0.162  27  0.097   0.130 N  0.570      SignalP-noTM
AJY52264.1             0.105  34  0.121  11  0.174   4  0.150   0.134 N  0.570      SignalP-noTM
AJY52265.1             0.197  49  0.134  49  0.142  13  0.107   0.121 N  0.570      SignalP-noTM
AJY52266.1             0.143  24  0.129  24  0.226  22  0.120   0.125 N  0.570      SignalP-noTM
AJY52267.1             0.135  22  0.130  22  0.198   1  0.132   0.131 N  0.570      SignalP-noTM
AJY52268.1             0.222  26  0.321  26  0.630   2  0.483   0.381 N  0.510      SignalP-TM
AJY52269.1             0.117  25  0.099  53  0.107  51  0.082   0.092 N  0.570      SignalP-noTM
AJY52270.1             0.149  40  0.121  11  0.167   4  0.150   0.135 N  0.570      SignalP-noTM
AJY52271.1             0.108  55  0.102  55  0.110  53  0.081   0.092 N  0.570      SignalP-noTM
AJY52272.1             0.140  39  0.151  11  0.277   5  0.227   0.187 N  0.570      SignalP-noTM
AJY52273.1             0.104  49  0.112  21  0.145  20  0.109   0.111 N  0.570      SignalP-noTM
AJY52274.1             0.101  45  0.113  23  0.158   1  0.122   0.117 N  0.570      SignalP-noTM
AJY52275.1             0.102  22  0.147  22  0.275  20  0.198   0.171 N  0.570      SignalP-noTM
AJY52276.1             0.137  44  0.124  44  0.138  43  0.101   0.113 N  0.570      SignalP-noTM
AJY52277.1             0.136  15  0.169  15  0.268   4  0.210   0.184 N  0.510      SignalP-TM
AJY52278.1             0.154  27  0.132  27  0.165  24  0.108   0.121 N  0.570      SignalP-noTM
AJY52279.1             0.138  52  0.110  52  0.155   3  0.101   0.106 N  0.570      SignalP-noTM
AJY52280.1             0.107  68  0.114  11  0.205   1  0.122   0.118 N  0.570      SignalP-noTM
AJY52281.1             0.160  44  0.135  11  0.315   2  0.174   0.153 N  0.570      SignalP-noTM
AJY52282.1             0.116  33  0.107  48  0.127  39  0.095   0.101 N  0.570      SignalP-noTM
AJY52283.1             0.118  24  0.135  11  0.252   2  0.183   0.157 N  0.570      SignalP-noTM
AJY52284.1             0.118  29  0.111  13  0.141   5  0.124   0.118 N  0.570      SignalP-noTM
AJY52285.1             0.100  42  0.114  65  0.141  55  0.102   0.108 N  0.570      SignalP-noTM
AJY52286.1             0.108  20  0.151  11  0.281   5  0.228   0.187 N  0.570      SignalP-noTM
AJY52287.1             0.105  20  0.118  44  0.160  35  0.104   0.112 N  0.570      SignalP-noTM
AJY52288.1             0.311  21  0.191  21  0.154  20  0.105   0.151 N  0.570      SignalP-noTM
AJY52289.1             0.134  34  0.130  34  0.230   1  0.137   0.133 N  0.570      SignalP-noTM
AJY52290.1             0.118  35  0.107  35  0.131  27  0.090   0.099 N  0.570      SignalP-noTM
AJY52291.1             0.229  48  0.163  48  0.273  31  0.113   0.145 N  0.510      SignalP-TM
AJY52292.1             0.107  19  0.131  11  0.197   6  0.176   0.152 N  0.570      SignalP-noTM
AJY52293.1             0.121  31  0.109  31  0.109  30  0.089   0.099 N  0.570      SignalP-noTM
AJY52294.1             0.130  20  0.143  11  0.315   1  0.195   0.167 N  0.570      SignalP-noTM
AJY52295.1             0.744  25  0.757  25  0.908   2  0.819   0.786 Y  0.570      SignalP-noTM
AJY52296.1             0.101  27  0.105  18  0.148   9  0.106   0.105 N  0.570      SignalP-noTM
AJY52297.1             0.150  18  0.127  18  0.143  46  0.103   0.115 N  0.570      SignalP-noTM
AJY52298.1             0.158  38  0.101  38  0.116   7  0.074   0.091 N  0.510      SignalP-TM
AJY52299.1             0.111  35  0.103  35  0.114   1  0.089   0.096 N  0.570      SignalP-noTM
AJY52300.1             0.147  25  0.142  25  0.262   4  0.165   0.153 N  0.570      SignalP-noTM
AJY52301.1             0.199  27  0.192  27  0.365   1  0.219   0.204 N  0.570      SignalP-noTM
AJY52302.1             0.272  36  0.454  36  0.962  30  0.634   0.539 N  0.570      SignalP-noTM
AJY52303.1             0.179  24  0.132  24  0.126  12  0.084   0.110 N  0.570      SignalP-noTM
AJY52304.1             0.118  25  0.106  50  0.123  43  0.098   0.102 N  0.570      SignalP-noTM
AJY52305.1             0.118  49  0.129  49  0.208  43  0.095   0.113 N  0.570      SignalP-noTM
AJY52306.1             0.115  27  0.111  55  0.160  37  0.109   0.110 N  0.570      SignalP-noTM
AJY52307.1             0.119  28  0.121  11  0.177   7  0.151   0.135 N  0.570      SignalP-noTM
AJY52308.1             0.115  21  0.106  21  0.140  20  0.101   0.104 N  0.570      SignalP-noTM
AJY52309.1             0.103  31  0.139  11  0.302   1  0.183   0.160 N  0.570      SignalP-noTM
AJY52310.1             0.160  18  0.152  18  0.248   1  0.167   0.157 N  0.510      SignalP-TM
AJY52311.1             0.253  25  0.168  25  0.278  24  0.104   0.144 N  0.510      SignalP-TM
AJY52312.1             0.203  31  0.261  31  0.607   5  0.389   0.321 N  0.570      SignalP-noTM
AJY52313.1             0.328  20  0.141  20  0.129   4  0.074   0.109 N  0.570      SignalP-noTM
AJY52314.1             0.112  33  0.153  11  0.377   2  0.214   0.181 N  0.570      SignalP-noTM
AJY52315.1             0.703  34  0.781  34  0.932  27  0.732   0.758 Y  0.570      SignalP-noTM
AJY52316.1             0.137  21  0.106  21  0.119   1  0.077   0.092 N  0.570      SignalP-noTM
AJY52317.1             0.106  57  0.104  15  0.138  11  0.107   0.105 N  0.570      SignalP-noTM
AJY52318.1             0.117  23  0.150  21  0.293   9  0.198   0.172 N  0.570      SignalP-noTM
AJY52319.1             0.167  30  0.170  30  0.276  22  0.181   0.175 N  0.570      SignalP-noTM
AJY52320.1             0.155  68  0.114  68  0.110  22  0.083   0.100 N  0.570      SignalP-noTM
AJY52321.1             0.163  29  0.154  29  0.288   2  0.158   0.156 N  0.570      SignalP-noTM
AJY52322.1             0.105  54  0.107  35  0.125  26  0.100   0.104 N  0.570      SignalP-noTM
AJY52323.1             0.111  19  0.113  19  0.143  18  0.102   0.108 N  0.570      SignalP-noTM
AJY52324.1             0.100  62  0.110  11  0.184   1  0.114   0.112 N  0.570      SignalP-noTM
AJY52325.1             0.104  32  0.150  11  0.288   1  0.216   0.181 N  0.570      SignalP-noTM
AJY52326.1             0.101  58  0.114  49  0.142  38  0.093   0.104 N  0.570      SignalP-noTM
AJY52327.1             0.130  29  0.185  26  0.481  21  0.279   0.229 N  0.570      SignalP-noTM
AJY52328.1             0.103  30  0.099  11  0.129   1  0.093   0.096 N  0.570      SignalP-noTM
AJY52329.1             0.130  34  0.112  34  0.123  38  0.102   0.107 N  0.570      SignalP-noTM
AJY52330.1             0.161  27  0.134  27  0.156  10  0.118   0.126 N  0.570      SignalP-noTM
AJY52331.1             0.144  30  0.162  30  0.273  28  0.176   0.169 N  0.570      SignalP-noTM
AJY52332.1             0.365  22  0.466  22  0.666  12  0.587   0.510 Y  0.510      SignalP-TM
AJY52333.1             0.186  43  0.125  43  0.189  10  0.106   0.118 N  0.510      SignalP-TM
AJY52334.1             0.196  36  0.142  36  0.225   1  0.106   0.129 N  0.510      SignalP-TM
AJY52335.1             0.135  20  0.201  18  0.428  10  0.295   0.245 N  0.570      SignalP-noTM
AJY52336.1             0.107  36  0.110  17  0.147   9  0.116   0.113 N  0.570      SignalP-noTM
AJY52337.1             0.197  22  0.190  22  0.334  20  0.200   0.194 N  0.570      SignalP-noTM
AJY52338.1             0.108  43  0.103  43  0.113  30  0.086   0.095 N  0.570      SignalP-noTM
AJY52339.1             0.121  45  0.136  11  0.240   1  0.173   0.153 N  0.570      SignalP-noTM
AJY52340.1             0.202  31  0.154  31  0.154  28  0.111   0.133 N  0.570      SignalP-noTM
AJY52341.1             0.843  23  0.815  23  0.911  20  0.795   0.806 Y  0.570      SignalP-noTM
AJY52342.1             0.239  25  0.308  25  0.557  21  0.411   0.356 N  0.570      SignalP-noTM
AJY52343.1             0.135  59  0.115  24  0.153  12  0.099   0.107 N  0.570      SignalP-noTM
AJY52344.1             0.192  47  0.120  47  0.105   1  0.057   0.097 N  0.510      SignalP-TM
AJY52345.1             0.262  29  0.153  29  0.179   1  0.122   0.142 N  0.510      SignalP-TM
AJY52346.1             0.688  26  0.681  26  0.887  15  0.741   0.709 Y  0.570      SignalP-noTM
AJY52347.1             0.128  28  0.113  11  0.215   2  0.136   0.124 N  0.570      SignalP-noTM
AJY52348.1             0.107  40  0.112  18  0.144  12  0.119   0.116 N  0.570      SignalP-noTM
AJY52349.1             0.106  25  0.128  11  0.191   3  0.163   0.145 N  0.570      SignalP-noTM
AJY52350.1             0.167  33  0.130  33  0.122  31  0.096   0.114 N  0.570      SignalP-noTM
AJY52351.1             0.105  21  0.108  21  0.140  19  0.101   0.104 N  0.570      SignalP-noTM
AJY52352.1             0.101  54  0.112  19  0.146   8  0.121   0.116 N  0.570      SignalP-noTM
AJY52353.1             0.109  29  0.121  12  0.178  28  0.145   0.132 N  0.570      SignalP-noTM
AJY52354.1             0.102  32  0.154  11  0.328   1  0.220   0.185 N  0.570      SignalP-noTM
AJY52355.1             0.104  54  0.155  11  0.407   1  0.218   0.184 N  0.570      SignalP-noTM
AJY52356.1             0.115  63  0.108  44  0.127  40  0.096   0.102 N  0.570      SignalP-noTM
AJY52357.1             0.147  22  0.144  22  0.258  21  0.134   0.140 N  0.570      SignalP-noTM
AJY52358.1             0.352  26  0.185  26  0.309  40  0.093   0.142 N  0.570      SignalP-noTM
AJY52359.1             0.182  18  0.194  18  0.305  12  0.213   0.201 N  0.510      SignalP-TM
AJY52360.1             0.124  29  0.108  47  0.180   1  0.099   0.104 N  0.570      SignalP-noTM
AJY52361.1             0.133  32  0.138  11  0.288   2  0.184   0.160 N  0.570      SignalP-noTM
AJY52362.1             0.129  28  0.177  28  0.343  20  0.246   0.203 N  0.510      SignalP-TM
AJY52363.1             0.192  43  0.089  11  0.116   3  0.081   0.086 N  0.510      SignalP-TM
AJY52364.1             0.717  27  0.735  27  0.952  11  0.851   0.790 Y  0.570      SignalP-noTM
AJY52365.1             0.111  44  0.106  68  0.120   1  0.088   0.098 N  0.570      SignalP-noTM
AJY52366.1             0.109  60  0.102  63  0.111  68  0.083   0.093 N  0.570      SignalP-noTM
AJY52367.1             0.146  25  0.118  25  0.120   2  0.090   0.105 N  0.570      SignalP-noTM
AJY52368.1             0.101  18  0.102  24  0.136   1  0.100   0.101 N  0.570      SignalP-noTM
AJY52369.1             0.127  25  0.141  25  0.286   1  0.157   0.149 N  0.570      SignalP-noTM
AJY52370.1             0.101  41  0.104  11  0.147   8  0.116   0.108 N  0.510      SignalP-TM
AJY52371.1             0.103  69  0.134  11  0.233   2  0.186   0.154 N  0.510      SignalP-TM
AJY52372.1             0.122  27  0.101  11  0.179   1  0.095   0.099 N  0.510      SignalP-TM
AJY52373.1             0.647  24  0.686  24  0.916  20  0.767   0.724 Y  0.570      SignalP-noTM
AJY52374.1             0.263  45  0.173  45  0.153  42  0.099   0.138 N  0.570      SignalP-noTM
AJY52375.1             0.103  70  0.114  14  0.168   4  0.129   0.121 N  0.570      SignalP-noTM
AJY52376.1             0.126  27  0.143  27  0.208  25  0.145   0.143 N  0.510      SignalP-TM
AJY52377.1             0.134  45  0.117  45  0.112  33  0.092   0.105 N  0.570      SignalP-noTM
AJY52378.1             0.115  20  0.102  62  0.122  51  0.091   0.097 N  0.570      SignalP-noTM
AJY52379.1             0.131  35  0.159  11  0.309   1  0.247   0.200 N  0.570      SignalP-noTM
AJY52380.1             0.134  25  0.132  25  0.251   1  0.141   0.136 N  0.570      SignalP-noTM
AJY52381.1             0.109  61  0.147  11  0.309   1  0.212   0.178 N  0.570      SignalP-noTM
AJY52382.1             0.130  64  0.119  64  0.114  63  0.092   0.106 N  0.570      SignalP-noTM
AJY52383.1             0.119  47  0.130  24  0.217   8  0.155   0.139 N  0.510      SignalP-TM
AJY52384.1             0.807  29  0.769  29  0.945  11  0.832   0.799 Y  0.570      SignalP-noTM
AJY52385.1             0.167  49  0.106  14  0.120   7  0.100   0.104 N  0.510      SignalP-TM
AJY52386.1             0.122  31  0.089  46  0.142   1  0.063   0.079 N  0.510      SignalP-TM
AJY52387.1             0.111  35  0.116  12  0.176   7  0.138   0.127 N  0.570      SignalP-noTM
AJY52388.1             0.117  49  0.121  11  0.188   1  0.142   0.131 N  0.570      SignalP-noTM
AJY52389.1             0.125  51  0.113  11  0.239   1  0.114   0.114 N  0.570      SignalP-noTM
AJY52390.1             0.104  17  0.103  34  0.119  27  0.093   0.098 N  0.570      SignalP-noTM
AJY52391.1             0.157  57  0.126  57  0.164   1  0.111   0.119 N  0.570      SignalP-noTM
AJY52392.1             0.127  21  0.133  35  0.285  32  0.143   0.137 N  0.510      SignalP-TM
AJY52393.1             0.754  30  0.658  30  0.867  19  0.634   0.647 Y  0.570      SignalP-noTM
AJY52394.1             0.322  42  0.142  42  0.167   7  0.096   0.125 N  0.510      SignalP-TM
AJY52395.1             0.169  23  0.161  23  0.254   1  0.157   0.159 N  0.510      SignalP-TM
AJY52396.1             0.150  38  0.153  24  0.254  20  0.217   0.183 N  0.570      SignalP-noTM
AJY52397.1             0.102  26  0.104  14  0.123   5  0.109   0.107 N  0.570      SignalP-noTM
AJY52398.1             0.116  54  0.102  54  0.123   1  0.085   0.094 N  0.570      SignalP-noTM
AJY52399.1             0.772  33  0.291  33  0.201   6  0.119   0.211 N  0.570      SignalP-noTM
AJY52400.1             0.106  25  0.105  49  0.125  30  0.098   0.102 N  0.570      SignalP-noTM
AJY52401.1             0.101  30  0.102  20  0.138  10  0.102   0.102 N  0.570      SignalP-noTM
AJY52402.1             0.130  41  0.101  53  0.149   2  0.082   0.094 N  0.510      SignalP-TM
AJY52403.1             0.149  21  0.146  11  0.350   1  0.198   0.171 N  0.570      SignalP-noTM
AJY52404.1             0.101  12  0.103  27  0.121  14  0.090   0.097 N  0.570      SignalP-noTM
AJY52405.1             0.115  25  0.118  11  0.180   4  0.144   0.130 N  0.570      SignalP-noTM
AJY52406.1             0.103  23  0.117  11  0.181   9  0.137   0.126 N  0.570      SignalP-noTM
AJY52407.1             0.235  28  0.217  28  0.357  27  0.218   0.218 N  0.570      SignalP-noTM
AJY52408.1             0.165  40  0.166  40  0.261  39  0.127   0.148 N  0.570      SignalP-noTM
AJY52409.1             0.227  19  0.167  19  0.174  46  0.120   0.145 N  0.570      SignalP-noTM
AJY52410.1             0.110  23  0.105  51  0.121  41  0.095   0.100 N  0.570      SignalP-noTM
AJY52411.1             0.222  29  0.159  29  0.159   9  0.109   0.135 N  0.570      SignalP-noTM
AJY52412.1             0.112  22  0.108  27  0.133  26  0.095   0.102 N  0.570      SignalP-noTM
AJY52413.1             0.114  30  0.124  30  0.237  20  0.118   0.121 N  0.570      SignalP-noTM
AJY52414.1             0.269  18  0.204  18  0.279   2  0.173   0.189 N  0.570      SignalP-noTM
AJY52415.1             0.240  18  0.177  18  0.351   1  0.161   0.169 N  0.570      SignalP-noTM
AJY52416.1             0.103  23  0.110  23  0.127  14  0.096   0.103 N  0.570      SignalP-noTM
AJY52417.1             0.101  70  0.101  60  0.126   2  0.088   0.095 N  0.570      SignalP-noTM
AJY52418.1             0.117  31  0.218  16  0.545  11  0.464   0.334 N  0.570      SignalP-noTM
AJY52419.1             0.196  34  0.125  34  0.145   5  0.089   0.108 N  0.570      SignalP-noTM
AJY52420.1             0.103  23  0.108  47  0.124  52  0.083   0.096 N  0.570      SignalP-noTM
AJY52421.1             0.280  59  0.167  59  0.145  48  0.099   0.135 N  0.570      SignalP-noTM
AJY52422.1             0.170  23  0.153  23  0.204   2  0.152   0.152 N  0.570      SignalP-noTM
AJY52423.1             0.172  30  0.151  11  0.281   3  0.229   0.187 N  0.570      SignalP-noTM
AJY52424.1             0.118  61  0.101  61  0.122   2  0.085   0.094 N  0.570      SignalP-noTM
AJY52425.1             0.156  28  0.174  28  0.274  13  0.214   0.193 N  0.570      SignalP-noTM
AJY52426.1             0.246  31  0.181  31  0.194  29  0.140   0.166 N  0.510      SignalP-TM
AJY52427.1             0.104  29  0.107  18  0.130  11  0.104   0.105 N  0.570      SignalP-noTM
AJY52428.1             0.130  64  0.111  64  0.104  70  0.086   0.100 N  0.570      SignalP-noTM
AJY52429.1             0.118  52  0.109  11  0.151   1  0.119   0.113 N  0.570      SignalP-noTM
AJY52430.1             0.169  53  0.199  53  0.458  52  0.166   0.183 N  0.570      SignalP-noTM
AJY52431.1             0.113  31  0.101  49  0.120  38  0.084   0.093 N  0.570      SignalP-noTM
AJY52432.1             0.111  47  0.123  11  0.203   1  0.151   0.136 N  0.570      SignalP-noTM
AJY52433.1             0.165  33  0.221  11  0.586   3  0.485   0.345 N  0.570      SignalP-noTM
AJY52434.1             0.113  21  0.121  21  0.223  10  0.125   0.123 N  0.570      SignalP-noTM
AJY52435.1             0.122  50  0.147  18  0.316   3  0.211   0.177 N  0.570      SignalP-noTM
AJY52436.1             0.690  25  0.788  25  0.943  14  0.906   0.844 Y  0.570      SignalP-noTM
AJY52437.1             0.108  18  0.098  31  0.121  20  0.082   0.091 N  0.570      SignalP-noTM
AJY52438.1             0.155  22  0.226  22  0.553  19  0.335   0.277 N  0.570      SignalP-noTM
AJY52439.1             0.125  26  0.104  26  0.122   1  0.083   0.094 N  0.570      SignalP-noTM
AJY52440.1             0.111  16  0.109  70  0.125  70  0.091   0.100 N  0.570      SignalP-noTM
AJY52441.1             0.199  18  0.135  18  0.118   8  0.080   0.109 N  0.570      SignalP-noTM
AJY52442.1             0.156  36  0.206  30  0.426  18  0.322   0.260 N  0.570      SignalP-noTM
AJY52443.1             0.145  36  0.165  36  0.259  34  0.104   0.143 N  0.510      SignalP-TM
AJY52444.1             0.305  35  0.201  35  0.180  24  0.111   0.159 N  0.570      SignalP-noTM
AJY52445.1             0.121  20  0.103  70  0.112  61  0.087   0.095 N  0.570      SignalP-noTM
AJY52446.1             0.471  52  0.619  24  0.969  10  0.907   0.754 Y  0.570      SignalP-noTM
AJY52447.1             0.147  22  0.140  22  0.226  19  0.143   0.141 N  0.570      SignalP-noTM
AJY52448.1             0.156  25  0.152  25  0.339   2  0.178   0.164 N  0.570      SignalP-noTM
AJY52449.1             0.102  23  0.106  62  0.120  58  0.093   0.100 N  0.570      SignalP-noTM
AJY52450.1             0.332  37  0.294  37  0.609  14  0.337   0.314 N  0.570      SignalP-noTM
AJY52451.1             0.132  31  0.151  24  0.281  13  0.168   0.157 N  0.510      SignalP-TM
AJY52452.1             0.222  30  0.135  30  0.188   1  0.087   0.118 N  0.510      SignalP-TM
AJY52453.1             0.114  67  0.103  67  0.139   4  0.091   0.097 N  0.570      SignalP-noTM
AJY52454.1             0.102  17  0.106  12  0.143   3  0.113   0.109 N  0.570      SignalP-noTM
AJY52455.1             0.147  65  0.120  65  0.156  41  0.105   0.113 N  0.570      SignalP-noTM
AJY52456.1             0.527  33  0.297  33  0.278  32  0.197   0.250 N  0.570      SignalP-noTM
AJY52457.1             0.171  49  0.214  36  0.404  28  0.207   0.210 N  0.570      SignalP-noTM
AJY52458.1             0.164  19  0.209  19  0.422   1  0.290   0.247 N  0.570      SignalP-noTM
AJY52459.1             0.223  23  0.242  23  0.451   4  0.308   0.273 N  0.570      SignalP-noTM
AJY52460.1             0.136  18  0.125  50  0.228   1  0.113   0.120 N  0.570      SignalP-noTM
AJY52461.1             0.472  26  0.397  26  0.577  22  0.380   0.389 N  0.570      SignalP-noTM
AJY52462.1             0.128  22  0.179  11  0.551   1  0.283   0.228 N  0.570      SignalP-noTM
AJY52463.1             0.120  23  0.119  37  0.161  25  0.117   0.118 N  0.570      SignalP-noTM
AJY52464.1             0.113  42  0.098  42  0.114  38  0.071   0.086 N  0.570      SignalP-noTM
AJY52465.1             0.108  57  0.113  12  0.166   2  0.126   0.119 N  0.570      SignalP-noTM
AJY52466.1             0.238  26  0.133  48  0.154  61  0.096   0.120 N  0.510      SignalP-TM
AJY52467.1             0.141  29  0.170  29  0.340   2  0.231   0.199 N  0.570      SignalP-noTM
AJY52468.1             0.107  44  0.106  44  0.139  43  0.096   0.101 N  0.570      SignalP-noTM
AJY52469.1             0.108  28  0.147  11  0.341   1  0.195   0.170 N  0.570      SignalP-noTM
AJY52470.1             0.105  33  0.110  59  0.155   2  0.107   0.108 N  0.570      SignalP-noTM
AJY52471.1             0.121  33  0.105  33  0.115  38  0.086   0.096 N  0.570      SignalP-noTM
AJY52472.1             0.115  41  0.106  69  0.116  58  0.097   0.102 N  0.570      SignalP-noTM
AJY52473.1             0.211  18  0.244  18  0.443  16  0.311   0.276 N  0.570      SignalP-noTM
AJY52474.1             0.176  31  0.204  31  0.365  22  0.178   0.194 N  0.510      SignalP-TM
AJY52475.1             0.189  28  0.212  28  0.368   3  0.272   0.240 N  0.570      SignalP-noTM
AJY52476.1             0.122  38  0.144  23  0.234  13  0.191   0.166 N  0.570      SignalP-noTM
AJY52477.1             0.115  46  0.129  14  0.210  33  0.157   0.142 N  0.570      SignalP-noTM
AJY52478.1             0.182  31  0.307  27  0.697  25  0.463   0.364 N  0.510      SignalP-TM
AJY52479.1             0.100  43  0.117  11  0.192   1  0.131   0.124 N  0.570      SignalP-noTM
AJY52480.1             0.155  36  0.129  36  0.166   3  0.121   0.125 N  0.570      SignalP-noTM
AJY52481.1             0.117  32  0.104  70  0.135   1  0.086   0.095 N  0.570      SignalP-noTM
AJY52482.1             0.165  24  0.190  24  0.367  20  0.247   0.217 N  0.570      SignalP-noTM
AJY52483.1             0.141  22  0.141  22  0.255   1  0.154   0.147 N  0.570      SignalP-noTM
AJY52484.1             0.378  21  0.289  21  0.377   1  0.237   0.265 N  0.570      SignalP-noTM
AJY52485.1             0.110  28  0.104  11  0.142   6  0.115   0.109 N  0.570      SignalP-noTM
AJY52486.1             0.146  36  0.155  36  0.206  22  0.150   0.153 N  0.510      SignalP-TM
AJY52487.1             0.103  39  0.106  18  0.149   9  0.099   0.103 N  0.570      SignalP-noTM
AJY52488.1             0.143  18  0.129  18  0.194  16  0.131   0.130 N  0.570      SignalP-noTM
AJY52489.1             0.108   3  0.110  56  0.129  53  0.087   0.099 N  0.570      SignalP-noTM
AJY52490.1             0.147  51  0.143  53  0.233  50  0.099   0.122 N  0.570      SignalP-noTM
AJY52491.1             0.104  38  0.109  37  0.145   1  0.112   0.111 N  0.570      SignalP-noTM
AJY52492.1             0.140  24  0.214  11  0.610   4  0.476   0.311 N  0.510      SignalP-TM
AJY52493.1             0.122  56  0.138  37  0.215  33  0.129   0.134 N  0.570      SignalP-noTM
AJY52494.1             0.108  38  0.112  11  0.163   4  0.128   0.120 N  0.570      SignalP-noTM
AJY52495.1             0.109  40  0.110  11  0.162   1  0.119   0.114 N  0.570      SignalP-noTM
AJY52496.1             0.105  68  0.114  55  0.200   1  0.113   0.114 N  0.570      SignalP-noTM
AJY52497.1             0.108  61  0.110  31  0.186  50  0.087   0.099 N  0.570      SignalP-noTM
AJY52498.1             0.104  31  0.141  11  0.277   1  0.192   0.165 N  0.570      SignalP-noTM
AJY52499.1             0.148  28  0.176  19  0.330   1  0.227   0.200 N  0.570      SignalP-noTM
AJY52500.1             0.160  31  0.147  31  0.243  26  0.159   0.152 N  0.570      SignalP-noTM
AJY52501.1             0.132  27  0.104  63  0.132   2  0.088   0.096 N  0.570      SignalP-noTM
AJY52502.1             0.172  32  0.224  11  0.693   1  0.462   0.336 N  0.570      SignalP-noTM
AJY52503.1             0.179  31  0.140  31  0.240   3  0.137   0.139 N  0.570      SignalP-noTM
AJY52504.1             0.100  47  0.115  47  0.197  43  0.103   0.109 N  0.570      SignalP-noTM
AJY52505.1             0.111  36  0.113  46  0.179   4  0.110   0.111 N  0.570      SignalP-noTM
AJY52506.1             0.125  21  0.104  63  0.134  34  0.094   0.099 N  0.570      SignalP-noTM
AJY52507.1             0.223  21  0.272  21  0.589   7  0.411   0.338 N  0.570      SignalP-noTM
AJY52508.1             0.110  24  0.100  24  0.110   4  0.095   0.098 N  0.570      SignalP-noTM
AJY52509.1             0.169  36  0.140  36  0.211   5  0.132   0.136 N  0.570      SignalP-noTM
AJY52510.1             0.105  56  0.117  24  0.152  13  0.129   0.123 N  0.570      SignalP-noTM
AJY52511.1             0.118  67  0.114  47  0.149  46  0.105   0.109 N  0.570      SignalP-noTM
AJY52512.1             0.118  26  0.114  26  0.127  24  0.110   0.112 N  0.570      SignalP-noTM
AJY52513.1             0.100  48  0.113  18  0.149  10  0.127   0.120 N  0.570      SignalP-noTM
AJY52514.1             0.110  39  0.103  65  0.114  54  0.086   0.095 N  0.570      SignalP-noTM
AJY52515.1             0.172  44  0.163  44  0.257   2  0.148   0.157 N  0.510      SignalP-TM
AJY52516.1             0.119  27  0.115  57  0.199  46  0.091   0.104 N  0.570      SignalP-noTM
AJY52517.1             0.781  22  0.782  22  0.925  19  0.753   0.768 Y  0.570      SignalP-noTM
AJY52518.1             0.552  38  0.605  38  0.873  28  0.533   0.571 Y  0.570      SignalP-noTM
AJY52519.1             0.125  30  0.114  11  0.208   1  0.124   0.119 N  0.570      SignalP-noTM
AJY52520.1             0.126  28  0.149  11  0.300   1  0.218   0.174 N  0.510      SignalP-TM
AJY52521.1             0.111  60  0.111  43  0.148  36  0.103   0.107 N  0.570      SignalP-noTM
AJY52522.1             0.115  53  0.109  65  0.165   1  0.070   0.095 N  0.510      SignalP-TM
AJY52523.1             0.740  31  0.748  31  0.948  15  0.849   0.796 Y  0.570      SignalP-noTM
AJY52524.1             0.812  35  0.634  35  0.660  31  0.443   0.563 Y  0.510      SignalP-TM
AJY52525.1             0.111  41  0.099  53  0.123  45  0.064   0.086 N  0.510      SignalP-TM
AJY52526.1             0.103  33  0.121  11  0.198   1  0.141   0.130 N  0.570      SignalP-noTM
AJY52527.1             0.130  34  0.116  34  0.166   1  0.114   0.115 N  0.570      SignalP-noTM
AJY52528.1             0.102  44  0.100  68  0.122   9  0.094   0.097 N  0.570      SignalP-noTM
AJY52529.1             0.106  49  0.123  14  0.179  42  0.156   0.135 N  0.510      SignalP-TM
AJY52530.1             0.114  57  0.117  22  0.161  21  0.115   0.116 N  0.510      SignalP-TM
AJY52531.1             0.189  33  0.139  33  0.156   8  0.113   0.127 N  0.570      SignalP-noTM
AJY52532.1             0.616  29  0.711  29  0.981  12  0.892   0.796 Y  0.570      SignalP-noTM
AJY52533.1             0.146  29  0.127  29  0.174  26  0.100   0.115 N  0.570      SignalP-noTM
AJY52534.1             0.372  48  0.334  48  0.519  34  0.245   0.292 N  0.570      SignalP-noTM
AJY52535.1             0.251  51  0.233  51  0.287  50  0.167   0.208 N  0.510      SignalP-TM
AJY52536.1             0.148  31  0.107  31  0.105  68  0.070   0.090 N  0.570      SignalP-noTM
AJY52537.1             0.164  39  0.215  39  0.408  35  0.254   0.229 N  0.510      SignalP-TM
AJY52538.1             0.769  27  0.813  27  0.983  12  0.910   0.858 Y  0.570      SignalP-noTM
AJY52539.1             0.105  25  0.103  43  0.121  40  0.089   0.096 N  0.570      SignalP-noTM
AJY52540.1             0.219  67  0.147  14  0.319  12  0.217   0.180 N  0.570      SignalP-noTM
AJY52541.1             0.101  25  0.103  33  0.116   8  0.096   0.100 N  0.570      SignalP-noTM
AJY52542.1             0.109  64  0.113  18  0.172  30  0.120   0.116 N  0.570      SignalP-noTM
AJY52543.1             0.107  58  0.111  14  0.156   5  0.123   0.117 N  0.570      SignalP-noTM
AJY52544.1             0.261  21  0.198  21  0.302   3  0.181   0.190 N  0.570      SignalP-noTM
AJY52545.1             0.114  20  0.132  20  0.211   9  0.155   0.140 N  0.510      SignalP-TM
AJY52546.1             0.129  42  0.111  42  0.122  33  0.090   0.101 N  0.570      SignalP-noTM
AJY52547.1             0.151  27  0.124  27  0.233   2  0.108   0.117 N  0.570      SignalP-noTM
AJY52548.1             0.113  56  0.120  56  0.193  47  0.114   0.117 N  0.570      SignalP-noTM
AJY52549.1             0.111  42  0.103  58  0.129  48  0.087   0.096 N  0.570      SignalP-noTM
AJY52550.1             0.213  42  0.199  42  0.402  31  0.177   0.189 N  0.570      SignalP-noTM
AJY52551.1             0.211  28  0.154  11  0.310   1  0.242   0.187 N  0.510      SignalP-TM
AJY52552.1             0.161  35  0.098  35  0.099  69  0.056   0.082 N  0.510      SignalP-TM
AJY52553.1             0.115  20  0.144  11  0.390   1  0.181   0.161 N  0.570      SignalP-noTM
AJY52554.1             0.397  35  0.215  35  0.196  34  0.103   0.163 N  0.570      SignalP-noTM
AJY52555.1             0.113  41  0.113  24  0.138   1  0.108   0.110 N  0.570      SignalP-noTM
AJY52556.1             0.103  64  0.114  11  0.157   1  0.133   0.123 N  0.570      SignalP-noTM
AJY52557.1             0.124  29  0.128  29  0.215  28  0.128   0.128 N  0.570      SignalP-noTM
AJY52558.1             0.138  42  0.132  11  0.271   2  0.176   0.148 N  0.510      SignalP-TM
AJY52559.1             0.551  27  0.705  27  0.968  17  0.904   0.799 Y  0.570      SignalP-noTM
AJY52560.1             0.159  55  0.163  55  0.335   3  0.168   0.166 N  0.570      SignalP-noTM
AJY52561.1             0.110  19  0.111  19  0.136  17  0.106   0.109 N  0.570      SignalP-noTM
AJY52562.1             0.157  25  0.140  25  0.213  13  0.135   0.138 N  0.570      SignalP-noTM
AJY52563.1             0.813  25  0.823  25  0.924   7  0.857   0.839 Y  0.570      SignalP-noTM
AJY52564.1             0.118  39  0.156  11  0.338   4  0.251   0.191 N  0.510      SignalP-TM
AJY52565.1             0.134  30  0.141  38  0.251  29  0.142   0.141 N  0.510      SignalP-TM
AJY52566.1             0.172  20  0.119  20  0.130  49  0.083   0.102 N  0.570      SignalP-noTM
AJY52567.1             0.148  22  0.148  22  0.239  10  0.164   0.156 N  0.570      SignalP-noTM
AJY52568.1             0.144  24  0.142  24  0.196   8  0.153   0.147 N  0.570      SignalP-noTM
AJY52569.1             0.154  31  0.119  12  0.172   2  0.137   0.127 N  0.570      SignalP-noTM
AJY52570.1             0.113  29  0.161  11  0.363   2  0.263   0.198 N  0.510      SignalP-TM
AJY52571.1             0.678  34  0.612  34  0.965  13  0.733   0.669 Y  0.570      SignalP-noTM
AJY52572.1             0.112  59  0.117  13  0.182   5  0.139   0.128 N  0.570      SignalP-noTM
AJY52573.1             0.215  19  0.176  19  0.328   3  0.191   0.183 N  0.570      SignalP-noTM
AJY52574.1             0.111  42  0.103  58  0.129  48  0.087   0.096 N  0.570      SignalP-noTM
AJY52575.1             0.221  25  0.229  11  0.660   1  0.511   0.361 N  0.570      SignalP-noTM
AJY52576.1             0.116  49  0.121  49  0.161   6  0.124   0.122 N  0.570      SignalP-noTM
AJY52577.1             0.115  39  0.113  39  0.140  35  0.096   0.107 N  0.510      SignalP-TM
AJY52578.1             0.118  32  0.167  11  0.497   1  0.257   0.200 N  0.510      SignalP-TM
AJY52579.1             0.126  28  0.221  21  0.593   1  0.484   0.318 N  0.510      SignalP-TM
AJY52580.1             0.107  22  0.104  47  0.124  36  0.091   0.098 N  0.570      SignalP-noTM
AJY52581.1             0.104  38  0.113  17  0.167   7  0.120   0.117 N  0.570      SignalP-noTM
AJY52582.1             0.117  31  0.103  31  0.114  11  0.088   0.096 N  0.570      SignalP-noTM
AJY52583.1             0.108  39  0.122  11  0.186   2  0.153   0.136 N  0.570      SignalP-noTM
AJY52584.1             0.228  31  0.394  22  0.969  13  0.882   0.623 Y  0.570      SignalP-noTM
AJY52585.1             0.099  27  0.105  30  0.128  23  0.088   0.097 N  0.570      SignalP-noTM
AJY52586.1             0.547  46  0.279  46  0.199  45  0.136   0.212 N  0.570      SignalP-noTM
AJY52587.1             0.156  60  0.131  28  0.198  27  0.126   0.129 N  0.510      SignalP-TM
AJY52588.1             0.668  33  0.712  33  0.854  29  0.750   0.730 Y  0.570      SignalP-noTM
AJY52589.1             0.121  28  0.102  57  0.111  53  0.078   0.091 N  0.570      SignalP-noTM
AJY52590.1             0.250  18  0.224  18  0.563   1  0.273   0.247 N  0.570      SignalP-noTM
AJY52591.1             0.125  33  0.143  14  0.268   4  0.208   0.174 N  0.570      SignalP-noTM
AJY52592.1             0.318  65  0.171  65  0.127   2  0.100   0.138 N  0.570      SignalP-noTM
AJY52593.1             0.122  27  0.111  12  0.171   2  0.123   0.117 N  0.570      SignalP-noTM
AJY52594.1             0.184  20  0.219  20  0.411   2  0.265   0.241 N  0.570      SignalP-noTM
AJY52595.1             0.138  19  0.140  19  0.189   9  0.139   0.140 N  0.570      SignalP-noTM
AJY52596.1             0.103  51  0.115  51  0.206  48  0.095   0.106 N  0.570      SignalP-noTM
AJY52597.1             0.112  64  0.107  64  0.125  53  0.078   0.093 N  0.570      SignalP-noTM
AJY52598.1             0.145  25  0.239  11  0.737   1  0.565   0.392 N  0.570      SignalP-noTM
AJY52599.1             0.167  31  0.140  31  0.188  17  0.127   0.134 N  0.570      SignalP-noTM
AJY52600.1             0.695  27  0.754  27  0.946  11  0.871   0.809 Y  0.570      SignalP-noTM
AJY52601.1             0.157  45  0.125  14  0.242   6  0.157   0.137 N  0.510      SignalP-TM
AJY52602.1             0.133  20  0.152  11  0.325   2  0.228   0.188 N  0.570      SignalP-noTM
AJY52603.1             0.143  53  0.106  25  0.140  19  0.095   0.102 N  0.510      SignalP-TM
AJY52604.1             0.568  29  0.677  29  0.914  21  0.800   0.735 Y  0.570      SignalP-noTM
AJY52605.1             0.132  19  0.171  12  0.386   1  0.279   0.221 N  0.570      SignalP-noTM
AJY52606.1             0.403  26  0.559  26  0.828  18  0.753   0.650 Y  0.570      SignalP-noTM
AJY52607.1             0.111  27  0.106  51  0.127  43  0.093   0.100 N  0.570      SignalP-noTM
AJY52608.1             0.152  56  0.104  56  0.103   9  0.077   0.091 N  0.570      SignalP-noTM
AJY52609.1             0.139  39  0.119  39  0.176   8  0.105   0.113 N  0.570      SignalP-noTM
AJY52610.1             0.155  54  0.296  34  0.724  31  0.376   0.334 N  0.570      SignalP-noTM
AJY52611.1             0.175  28  0.146  11  0.364   1  0.196   0.170 N  0.570      SignalP-noTM
AJY52612.1             0.153  26  0.150  26  0.312  22  0.116   0.134 N  0.570      SignalP-noTM
AJY52613.1             0.162  30  0.145  18  0.231   8  0.188   0.161 N  0.510      SignalP-TM
AJY52614.1             0.160  24  0.207  16  0.414   1  0.317   0.258 N  0.570      SignalP-noTM
AJY52615.1             0.116  47  0.142  12  0.268   7  0.208   0.167 N  0.510      SignalP-TM
AJY52616.1             0.798  36  0.667  36  0.813  33  0.385   0.563 Y  0.510      SignalP-TM
AJY52617.1             0.108  42  0.175  15  0.436  12  0.301   0.234 N  0.570      SignalP-noTM
AJY52618.1             0.165  56  0.146  56  0.247  54  0.103   0.126 N  0.570      SignalP-noTM
AJY52619.1             0.100  31  0.130  11  0.244   2  0.164   0.146 N  0.570      SignalP-noTM
AJY52620.1             0.109  34  0.192  18  0.511  14  0.352   0.267 N  0.570      SignalP-noTM
AJY52621.1             0.232  31  0.164  31  0.164   4  0.112   0.140 N  0.570      SignalP-noTM
AJY52622.1             0.103  49  0.124  12  0.218  32  0.147   0.132 N  0.510      SignalP-TM
AJY52623.1             0.106  16  0.114  11  0.145  11  0.131   0.122 N  0.570      SignalP-noTM
AJY52624.1             0.114  23  0.134  23  0.258   2  0.163   0.148 N  0.570      SignalP-noTM
AJY52625.1             0.106  38  0.113  23  0.157  13  0.115   0.114 N  0.570      SignalP-noTM
AJY52626.1             0.138  39  0.181  14  0.406  13  0.322   0.248 N  0.570      SignalP-noTM
AJY52627.1             0.127  65  0.147  11  0.283   1  0.213   0.178 N  0.570      SignalP-noTM
AJY52628.1             0.122  20  0.134  20  0.207  19  0.141   0.137 N  0.570      SignalP-noTM
AJY52629.1             0.101  16  0.113  12  0.156   2  0.129   0.121 N  0.570      SignalP-noTM
AJY52630.1             0.119  24  0.110  24  0.143  23  0.094   0.102 N  0.570      SignalP-noTM
AJY52631.1             0.119  51  0.113  41  0.149   9  0.112   0.112 N  0.570      SignalP-noTM
AJY52632.1             0.169  34  0.138  34  0.153   9  0.110   0.125 N  0.570      SignalP-noTM
AJY52633.1             0.145  58  0.112  38  0.143   2  0.105   0.109 N  0.570      SignalP-noTM
AJY52634.1             0.100  36  0.098  36  0.106  12  0.092   0.095 N  0.570      SignalP-noTM
AJY52635.1             0.103  24  0.184  17  0.452  16  0.342   0.258 N  0.570      SignalP-noTM
AJY52636.1             0.124  25  0.113  31  0.198   1  0.105   0.109 N  0.570      SignalP-noTM
AJY52637.1             0.223  44  0.155  59  0.174   2  0.105   0.131 N  0.570      SignalP-noTM
AJY52638.1             0.127  22  0.146  54  0.277  44  0.142   0.144 N  0.570      SignalP-noTM
AJY52639.1             0.136  32  0.128  12  0.229   1  0.152   0.140 N  0.570      SignalP-noTM
AJY52640.1             0.227  23  0.174  23  0.184   3  0.140   0.158 N  0.570      SignalP-noTM
AJY52641.1             0.121  18  0.119  18  0.166   1  0.125   0.122 N  0.570      SignalP-noTM
AJY52642.1             0.116  59  0.123  28  0.215   1  0.137   0.130 N  0.570      SignalP-noTM
AJY52643.1             0.121  24  0.127  11  0.244   1  0.153   0.139 N  0.570      SignalP-noTM
AJY52644.1             0.161  42  0.132  49  0.211  48  0.109   0.121 N  0.570      SignalP-noTM
AJY52645.1             0.111  40  0.176  11  0.499   2  0.294   0.232 N  0.570      SignalP-noTM
AJY52646.1             0.107  20  0.116  12  0.156   3  0.135   0.125 N  0.570      SignalP-noTM
AJY52647.1             0.104  27  0.151  12  0.291  45  0.231   0.189 N  0.570      SignalP-noTM
AJY52648.1             0.111  37  0.111  46  0.151  36  0.095   0.103 N  0.570      SignalP-noTM
AJY52649.1             0.116  30  0.137  20  0.289   2  0.188   0.161 N  0.570      SignalP-noTM
AJY52650.1             0.151  51  0.137  51  0.207  44  0.097   0.118 N  0.570      SignalP-noTM
AJY52651.1             0.124  29  0.117  46  0.155  44  0.102   0.110 N  0.570      SignalP-noTM
AJY52652.1             0.111  40  0.109  23  0.154   1  0.109   0.109 N  0.570      SignalP-noTM
AJY52653.1             0.162  27  0.176  18  0.420  13  0.306   0.237 N  0.570      SignalP-noTM
AJY52654.1             0.109  21  0.119  11  0.163   3  0.142   0.130 N  0.570      SignalP-noTM
AJY52655.1             0.186  40  0.107  24  0.120  59  0.097   0.104 N  0.510      SignalP-TM
AJY52656.1             0.250  60  0.150  60  0.107  36  0.087   0.120 N  0.570      SignalP-noTM
[truncated: 64,833 more chars]
