# Supplementary material for: Comparative Genomics Reveals Evidence of Genome Reduction and High Extracellular Protein Degradation Potential in Kangiella
Source: Front Microbiol. 2018 Jun 7;9:1224. doi: 10.3389/fmicb.2018.01224 (PMC6000758; doi:10.3389/fmicb.2018.01224)
Supplement: MATERIAL S3 — Peptidase genes predicted with MEROPS batch BLAST and SignalP prediction of 23 genomes corresponding to Supplementary Table S8. [file Data_Sheet_3.ZIP › Supplementary material 3/Halomonas_sp._R57-5.merops.batch_blastp.txt]

CEP33716.1	M20D	17-373	D78, E135	D76, D104, E136, H162, H358	MER0002014	54-411	3.70e-67
CEP33879.1	S33	64-305	S156, D268, H298		MER0031618	30-276	4.00e-12
CEP33887.1	C82A	127-261	H224, C240		MER0107820	104-238	1.10e-34
CEP33889.1	A08	9-144	D94, D121		MER0001313	27-164	1.10e-26
CEP33893.1	M23B	163-283	N268H	H187, D191, H270	MER0069741	271-388	4.30e-32
CEP33973.1	M38	91-438	D363	H137, H139, K220, H275, H323	MER0004801	88-434	1.40e-147
CEP34000.1	C82A	71-205	H168, C184		MER0107808	98-230	2.10e-27
CEP34012.1	M20D	16-352	D79, E137	D77, D105, E138, H164, >H	MER0002007	19-352	8.50e-69
CEP34150.1	N06	6-296	T268N		MER0123660	2-291	2.00e-40
CEP34174.1	M19	6-324		H7, D9, Q93E, H159, H180	MER0013479	1-319	1.90e-174
CEP34224.1	S33	28-252	S106, P189D, H250		MER0031610	63-298	1.10e-07
CEP34301.1	M20D	97-430	D119, E184	D117, D152, E185, H209, H406	MER0003581	96-429	1.40e-102
CEP34302.1	S33	28-272	S101, Q183D, H250		MER0031610	68-315	1.40e-10
CEP34343.1	M20X	30-416	D92, E135	H90, D101, E136, H391	MER0026469	21-407	2.30e-56
CEP34347.1	M24B	159-390	H230, G318H, P329H	E247D, P258D, Y322H, P356E, S370E	MER0004931	121-347	4.20e-19
CEP34363.1	S33	24-251	S95, D218, H244		MER0034563	15-239	7.00e-43
CEP34376.1	M20X	32-418	D95, E138	H93, D104, E139, H392	MER0026469	20-408	3.70e-50
CEP34392.1	M20X	38-418	D102, E145	H100, D111, E146, H402	MER0026469	19-398	6.30e-48
CEP34429.1	M38	3-395	D316	H59, H61, K150, A199H, H239	MER0015112	7-405	1.90e-121
CEP34568.1	S12	71-198	S74, K77, Y167		MER0281397	62-190	2.10e-07
CEP34595.1	A08	20-174	D124, D151		MER0001313	10-164	2.20e-35
CEP34647.1	S16	191-455	X373S, R416		MER0014135	206-470	1.30e-109
CEP34655.1	C26	1-209	C82, H193, E195		MER0065588	1-194	6.50e-33
CEP34679.1	M20C	3-484	D79, E146	H77, D116, E147, D170, H459	MER0001283	2-482	9.30e-117
CEP34688.1	I78	57-122			MER0059865	22-86	1.60e-08
CEP34700.1	S13	74-468	S76, K79, S325		MER0000472	60-452	6.90e-20
CEP34711.1	A32	54-160	D83		MER0151383	51-159	6.50e-16
CEP34719.1	C56	77-146	A100E, C137, I138H		MER0160094	117-186	1.00e-15
CEP34729.1	T01B	2-173	T2		MER0001627	2-173	3.00e-58
CEP34739.1	C56	1069-1164	A1079E, F1114C, S1115H		MER0042827	1072-1167	1.80e-22
CEP34748.1	M48C	76-253	E138	H137, H141, E203	MER0031491	75-250	3.20e-23
CEP34875.1	S09X	80-302	S172, D261, H293		MER0031570	144-380	2.80e-17
CEP34892.1	S33	23-280	D104S, -243D, H272		MER0031617	95-345	2.10e-25
CEP34905.1	M24B	159-396	H238, A325H, P336H	E255D, P266D, Y329H, M363E, T376E	MER0004931	122-347	2.30e-19
CEP34906.1	M99	46-154	R107, >E	H65Q, E68, H151	MER0032094	27-131	2.80e-05
CEP34952.1	M23B	232-356	R337H	D255H, D262, H339	MER0015415	470-608	1.10e-18
CEP34983.1	S09X	13-281	S152, D228, H261		MER0061081	7-276	6.10e-97
CEP35014.1	M38	16-402	D319	H63, H65, K186, T218H, H227	MER0005900	15-392	4.40e-72
CEP35055.1	S09X	94-189	S119, D171, >H		MER0200434	127-225	3.30e-17
CEP35118.1	C45	117-346	<C		MER0004220	118-345	4.80e-18
CEP35124.1	S33	54-294	S146, S251D, H294		MER0031610	55-296	7.80e-05
CEP35145.1	I87	101-299			MER0192051	149-343	2.80e-14
CEP35192.1	C56	30-169	E93, C119, H120		MER0014721	160-300	2.80e-48
CEP35208.1	S41A	357-533	S466, K491		MER0001295	356-532	7.80e-45
CEP35209.1	M18	201-424	<D, E265	<H, D236, E266, D317, H411	MER0003372	229-454	3.40e-57
CEP35209.1	M18	16-180	D86, >E	H84, >D, >E, >D, >H	MER0003372	13-183	2.40e-35
CEP35291.1	S24	45-159	S80, K117		MER0000576	25-139	1.00e-22
CEP35388.1	S09X	72-153	S125, >D, >H		MER0033245	104-180	3.10e-06
CEP35473.1	C93	8-185	C72, H111, D128		MER0320807	71-245	2.80e-48
CEP35477.1	S33	4-287	S112, D213, H275		MER0036115	12-302	5.40e-26
CEP35517.1	C26	37-205	C92, H186, E188		MER0043394	24-187	1.60e-61
CEP35562.1	S09A	410-686	S545, D630, H665		MER0000410	397-673	1.50e-70
CEP35622.1	I51	48-119			MER0028934	48-118	7.40e-15
CEP35653.1	S54	85-261	S204, H261		MER0035255	86-264	2.60e-38
CEP35765.1	S49C	62-229	S111, H130K		MER0042954	48-199	1.60e-30
CEP35766.1	I87	17-143			MER0192051	94-221	2.50e-07
CEP35795.1	M24B	156-431	H225, H332, H343	D243, D254, H336, E380, E417	MER0001250	159-437	3.70e-67
CEP35818.1	S11	47-395	S78, K81, S138		MER0000450	38-394	2.90e-88
CEP35829.1	C82A	156-287	H250, C266		MER0107808	98-230	3.00e-37
CEP35890.1	C44	2-250	C2		MER0011806	87-323	9.90e-39
CEP35894.1	U73	25-194			MER0492485	24-191	2.20e-52
CEP35928.1	S24	106-210	S140, K177		MER0000569	85-189	2.20e-35
CEP35930.1	C82A	130-168	H131, C147		MER0107820	200-238	6.70e-08
CEP35935.1	T03	46-494	T407		MER0001978	46-478	1.80e-60
CEP35962.1	M38	75-334	D332	H82, H84, E193K, R226H, H236	MER0037714	75-332	5.40e-36
CEP35993.1	S14	12-202	X107S, H132, D181		MER0000474	16-206	2.10e-80
CEP35995.1	S16	538-780	S685, K728		MER0000485	537-774	5.40e-81
CEP36047.1	S49B	129-309	S173, S195, K225		MER0001300	134-314	3.60e-63
CEP36051.1	S33	26-264	S96, D187, H246		MER0031610	69-314	3.50e-42
CEP36096.1	S24	30-140	S65, K102		MER0000576	25-135	2.30e-22
CEP36219.1	M38	6-302	D247	H13, H15, K99, H136, H174	MER0061068	10-306	2.30e-109
CEP36232.1	M23B	16-106	D92H	L17D, L94H	MER0005300	315-405	2.50e-13
CEP36271.1	A24A	44-272	D142, D206		MER0000870	50-279	3.30e-32
CEP36458.1	M48B	120-333	E179	H178, H182, E262	MER0006293	82-288	9.80e-21
CEP36464.1	M20F	78-462	D101, E168	H99, D133, E169, D195, H435	MER0015142	111-505	2.70e-21
CEP36467.1	S09X	44-254	S143, D215, H247		MER0031563	66-286	3.20e-28
CEP36471.1	S08A	176-398	D199, H230, X325N, S386		MER0077555	103-329	3.00e-37
CEP36472.1	M24A	4-262	H80	D98, D109, H172, E205, E236	MER0001243	3-261	2.00e-76
CEP36477.1	M48C	78-236	E121	H120, H124, E181	MER0026552	310-460	1.40e-26
CEP36521.1	C26	3-160	C94, >H, >E		MER0044622	28-174	8.60e-35
CEP36521.1	C26	184-217	<C, H200, E202		MER0044622	181-214	1.50e-07
CEP36535.1	S26A	76-172	S89, K144		MER0000589	78-165	2.80e-31
CEP36535.1	S26A	202-266	<S, <K		MER0000589	253-320	3.90e-20
CEP36537.1	S01C	99-251	H115, D145, S218		MER0013623	98-250	1.70e-71
CEP36537.1	S01C	383-471	<H, <D, <S		MER0001372	269-359	5.70e-05
CEP36581.1	S49B	158-331	X212S, S234, K264		MER0321345	93-266	1.00e-22
CEP36598.1	T05	197-409	T197		MER0011829	215-441	2.80e-46
CEP36631.1	S01C	136-397	H153, D183, S257		MER0001372	91-354	7.30e-66
CEP36651.1	U62	30-445			MER0016222	33-449	3.70e-101
CEP36653.1	U62	15-458			MER0016301	10-457	2.40e-153
CEP36672.1	M01	216-425	E301, Y384	H300, H304, E323	MER0001001	212-421	1.40e-83
CEP36677.1	I87	160-287			MER0191412	201-328	1.60e-27
CEP36677.1	I87	23-144			MER0191412	19-147	8.10e-26
CEP36678.1	I87	1-373			MER0192051	1-358	3.90e-73
CEP36733.1	C56	34-169	D86E, C112, H113		MER0002455	27-157	3.60e-27
CEP36772.1	M38	56-371	R324D	H67, H69, D207K, K235H, S242H	MER0033186	76-392	1.60e-61
CEP36803.1	S09X	44-151	S136, >D, >H		MER0034961	96-218	1.20e-14
CEP36932.1	S09X	47-271	S153, E233D, H265		MER0031563	63-285	2.20e-33
CEP36949.1	S16	587-819	S727, K770		MER0000495	705-947	2.10e-66
CEP36979.1	S24	32-142	S67, K104		MER0000576	25-135	2.00e-21
CEP36990.1	M42	133-366	<D, E244	<H, D210, E245, D267, H355	MER0005472	107-318	4.70e-14
CEP36992.1	C56	40-190	L108E, C135, H136		MER0031431	42-198	5.50e-17
CEP37004.1	T03	13-528	T341		MER0223926	13-525	3.50e-93
CEP37008.1	M48B	84-294	E146	H145, H149, E226	MER0002637	78-286	1.70e-54
CEP37046.1	C40	49-159	C70, H121, H133		MER0002443	41-153	6.60e-35
CEP37064.1	M38	42-305	D289	H50, H52, H154K, H183, H204	MER0066192	55-327	7.00e-43
CEP37092.1	S24	2-32	<S, F31K		MER0000576	68-98	4.60e-05
CEP37103.1	S33	13-65	>S, >D, >H		MER0036115	31-83	6.40e-07
CEP37128.1	C82A	111-245	H208, C224		MER0107808	98-230	3.70e-29
CEP37211.1	S33	18-113	S89, >D, >H		MER0031610	68-165	9.00e-08
CEP37270.1	C26	25-224	C98, H197, E199		MER0031288	6-212	4.60e-23
CEP37272.1	C26	44-202	C98, H188, E190		MER0043475	41-206	1.10e-09
CEP37279.1	M23B	264-500	H480	H401, D405, H482	MER0003380	179-413	2.60e-55
CEP37298.1	T03	19-533	T354		MER0223926	7-523	1.80e-79
CEP37332.1	M48C	90-248	E137	H136, H140, E196	MER0002639	84-242	6.70e-37
CEP37344.1	S09X	94-282	S155, S238D, H280		MER0034665	110-306	2.70e-21
CEP37365.1	M75	67-432			MER0042581	84-446	1.40e-130
CEP37398.1	S09B	152-198	S169, >D, >H		MER0195666	552-598	9.10e-05
CEP37437.1	S33	7-312	S113, D268, H296		MER0000431	1-303	1.10e-81
CEP37450.1	T03	17-532	T346		MER0223926	11-525	1.10e-104
CEP37478.1	C26	9-240	C85, H181, E183		MER0045886	14-236	9.90e-53
CEP37524.1	C26	277-544	C378, H514, E516		MER0065554	278-545	8.10e-99
CEP37526.1	C44	15-377	C15		MER0198917	37-406	1.60e-77
CEP37554.1	S33	39-250	S182, >D, >H		MER0044357	35-231	3.10e-23
CEP37564.1	S33	5-287	D101S, D246, H275		MER0031617	80-349	1.30e-11
CEP37601.1	M20D	7-374	D80, E137	D78, D106, E138, H164, H359	MER0002007	11-380	8.60e-71
CEP37606.1	M81	1-247			MER0167712	29-272	2.40e-20
CEP37629.1	M48C	24-249	E126	H125, H129, E187	MER0026496	216-453	9.20e-26
CEP37648.1	S33	6-201	S77, D198, >H		MER0017142	16-210	4.00e-22
CEP37690.1	M20F	73-262	D95, E162	H93, D127, E163, D189, >H	MER0015142	112-301	6.30e-21
CEP37691.1	M20A	16-379	D89, E149	H87, D116, E150, E174, H356	MER0001266	39-408	1.10e-26
CEP37700.1	M17	17-495	K281, R355	K269, D274, X292D, D351, E353	MER0001236	17-496	5.50e-119
CEP37740.1	M50B	19-221	E22	H21, H25, >D	MER0004480	20-230	1.30e-54
CEP37740.1	M50B	272-413	<E	<H, <H, >D	MER0004480	195-335	3.40e-24
CEP37749.1	M24A	1-256	H79	D97, D109, H171, E206, E237	MER0001243	1-254	6.80e-94
CEP37754.1	M20A	11-183	D76, E142	H74, D108, E143, E171, >H	MER0001272	4-174	1.20e-61
CEP37754.1	M20A	292-383	<D, <E	<H, <D, <E, <D/E, >H	MER0001272	174-265	2.80e-29
CEP37808.1	M16A	55-249	E106, E177	H103, H107, E184	MER0011096	23-218	4.00e-51
CEP37808.1	M16A	493-654			MER0046821	502-672	8.80e-16
CEP37808.1	M16A	660-896	Q788E, P860E	V785H, W789H, D867E	MER0142516	805-1040	7.30e-07
CEP37837.1	M03A	3-680	E471	H470, H474, E500	MER0001161	2-679	1.90e-225
CEP37863.1	S33	31-253	S164, >D, >H		MER0044357	39-251	1.20e-44
CEP37863.1	S33	268-388	<S, D329, H362		MER0044357	340-456	6.20e-14
CEP37891.1	M41	368-608	E421	H420, H424, D498	MER0001620	365-604	2.50e-85
CEP37896.1	C26	235-376	C277, H361, E363		MER0115185	227-368	2.90e-71
CEP37896.1	C26	12-132			MER0060647	4-133	8.60e-24
CEP37939.1	C40	7-115	C30, H78, H90		MER0004054	145-261	4.00e-22
CEP37959.1	M24B	178-403	F247H, -336H, G346H	D264, D276, H340, E375, E390	MER0004931	122-340	4.10e-12
CEP37980.1	M20A	20-170			MER0001273	30-176	1.20e-15
CEP37980.1	M20A	293-379			MER0001273	179-262	4.20e-07
CEP38009.1	S09X	53-114	>S, >D, >H		MER0061102	170-230	8.80e-05
CEP38025.1	S12	37-387	S90, K93, Y176		MER0000463	31-380	2.70e-97
CEP38036.1	S11	23-257	S48, K51, S108		MER0000454	39-277	6.90e-41
CEP38120.1	N06	9-347	A264N		MER0181656	7-345	3.60e-63
CEP38134.1	N06	11-88	<N		MER0181660	269-347	2.00e-11
CEP38180.1	M23B	216-375	A357H	V282D, Y359H	MER0005300	248-409	1.00e-26
CEP38181.1	S41A	209-375	S309, K334		MER0001425	191-360	9.40e-47
CEP38184.1	M24B	184-446	H255, H362, H373	D272, D283, H366, E397, E420	MER0001244	173-433	6.70e-73
CEP38253.1	C44	2-238	C2		MER0003327	2-232	2.00e-59
