# Supplementary material for: Comparative Genomics Reveals Evidence of Genome Reduction and High Extracellular Protein Degradation Potential in Kangiella
Source: Front Microbiol. 2018 Jun 7;9:1224. doi: 10.3389/fmicb.2018.01224 (PMC6000758; doi:10.3389/fmicb.2018.01224)
Supplement: MATERIAL S3 — Peptidase genes predicted with MEROPS batch BLAST and SignalP prediction of 23 genomes corresponding to Supplementary Table S8. [file Data_Sheet_3.ZIP › Supplementary material 3/Halomonas_sp._R57-5.signalP.txt]

# SignalP-4.1 gram- predictions
# name                     Cmax  pos  Ymax  pos  Smax  pos  Smean   D     ?  Dmaxcut    Networks-used
CEP33683.1             0.136  31  0.166  31  0.374   1  0.191   0.178 N  0.570      SignalP-noTM
CEP33684.1             0.116  24  0.136  18  0.218   1  0.163   0.149 N  0.570      SignalP-noTM
CEP33685.1             0.118   6  0.108  33  0.132  24  0.103   0.106 N  0.570      SignalP-noTM
CEP33686.1             0.103  23  0.098  70  0.127  46  0.075   0.087 N  0.570      SignalP-noTM
CEP33687.1             0.171  36  0.129  36  0.285  48  0.093   0.112 N  0.570      SignalP-noTM
CEP33688.1             0.133  26  0.179  11  0.419   1  0.314   0.243 N  0.570      SignalP-noTM
CEP33689.1             0.102  21  0.126  11  0.206   1  0.155   0.140 N  0.570      SignalP-noTM
CEP33690.1             0.119  27  0.132  11  0.234   4  0.170   0.150 N  0.570      SignalP-noTM
CEP33691.1             0.146  32  0.127  32  0.210   2  0.122   0.125 N  0.570      SignalP-noTM
CEP33692.1             0.178  17  0.108  48  0.126  21  0.080   0.095 N  0.570      SignalP-noTM
CEP33693.1             0.135  26  0.122  26  0.181   1  0.125   0.123 N  0.570      SignalP-noTM
CEP33694.1             0.102  25  0.106  69  0.121  59  0.097   0.102 N  0.570      SignalP-noTM
CEP33695.1             0.110  25  0.157  11  0.472   1  0.215   0.184 N  0.570      SignalP-noTM
CEP33696.1             0.145  26  0.117  26  0.126  22  0.088   0.104 N  0.570      SignalP-noTM
CEP33697.1             0.275  22  0.247  22  0.338  19  0.197   0.224 N  0.570      SignalP-noTM
CEP33698.1             0.104  60  0.109  29  0.141  21  0.104   0.107 N  0.570      SignalP-noTM
CEP33699.1             0.502  26  0.653  26  0.944  20  0.858   0.749 Y  0.570      SignalP-noTM
CEP33700.1             0.110  18  0.113  18  0.166  16  0.112   0.112 N  0.570      SignalP-noTM
CEP33701.1             0.107  21  0.105  30  0.139   1  0.104   0.105 N  0.570      SignalP-noTM
CEP33702.1             0.221  24  0.123  24  0.140  49  0.063   0.095 N  0.570      SignalP-noTM
CEP33703.1             0.161  20  0.143  20  0.171   8  0.131   0.138 N  0.510      SignalP-TM
CEP33704.1             0.179  36  0.234  20  0.527  25  0.446   0.312 N  0.510      SignalP-TM
CEP33705.1             0.121  29  0.158  11  0.391   1  0.234   0.186 N  0.510      SignalP-TM
CEP33706.1             0.122  42  0.133  11  0.258   1  0.166   0.149 N  0.570      SignalP-noTM
CEP33707.1             0.110  51  0.109  28  0.140  13  0.117   0.113 N  0.570      SignalP-noTM
CEP33708.1             0.136  69  0.116  49  0.179  43  0.094   0.105 N  0.570      SignalP-noTM
CEP33709.1             0.132  25  0.159  11  0.332   1  0.243   0.198 N  0.570      SignalP-noTM
CEP33710.1             0.131  19  0.124  19  0.141   1  0.117   0.120 N  0.570      SignalP-noTM
CEP33711.1             0.132  69  0.123  22  0.164  21  0.126   0.125 N  0.570      SignalP-noTM
CEP33712.1             0.227  20  0.136  20  0.180  41  0.092   0.115 N  0.570      SignalP-noTM
CEP33713.1             0.123  18  0.110  18  0.146   1  0.104   0.108 N  0.510      SignalP-TM
CEP33714.1             0.156  23  0.106  23  0.126  56  0.079   0.096 N  0.510      SignalP-TM
CEP33715.1             0.209  48  0.150  48  0.137  38  0.082   0.125 N  0.510      SignalP-TM
CEP33716.1             0.110  18  0.100  70  0.108  24  0.087   0.094 N  0.570      SignalP-noTM
CEP33717.1             0.231  24  0.216  24  0.267  23  0.191   0.205 N  0.570      SignalP-noTM
CEP33718.1             0.154  38  0.126  38  0.174  22  0.107   0.117 N  0.570      SignalP-noTM
CEP33719.1             0.248  39  0.241  39  0.438  38  0.165   0.205 N  0.570      SignalP-noTM
CEP33720.1             0.113  47  0.142  25  0.307  23  0.161   0.151 N  0.570      SignalP-noTM
CEP33721.1             0.114  18  0.183  11  0.515   1  0.313   0.244 N  0.570      SignalP-noTM
CEP33722.1             0.148  57  0.130  57  0.154  53  0.089   0.110 N  0.570      SignalP-noTM
CEP33723.1             0.147  24  0.150  14  0.214  10  0.190   0.165 N  0.510      SignalP-TM
CEP33724.1             0.173  24  0.164  24  0.308  37  0.162   0.163 N  0.570      SignalP-noTM
CEP33725.1             0.114  44  0.117  44  0.173  37  0.103   0.112 N  0.510      SignalP-TM
CEP33726.1             0.167  42  0.121  42  0.109   3  0.086   0.105 N  0.570      SignalP-noTM
CEP33727.1             0.109  40  0.117  11  0.185   3  0.146   0.128 N  0.510      SignalP-TM
CEP33728.1             0.839  28  0.836  28  0.914  24  0.766   0.803 Y  0.570      SignalP-noTM
CEP33729.1             0.765  27  0.837  27  0.952  19  0.898   0.865 Y  0.570      SignalP-noTM
CEP33730.1             0.652  28  0.720  28  0.907  25  0.728   0.724 Y  0.570      SignalP-noTM
CEP33731.1             0.805  28  0.787  28  0.951  21  0.826   0.805 Y  0.570      SignalP-noTM
CEP33732.1             0.105  52  0.111  23  0.157  14  0.106   0.109 N  0.510      SignalP-TM
CEP33733.1             0.133  41  0.105  65  0.121  61  0.090   0.098 N  0.570      SignalP-noTM
CEP33734.1             0.210  36  0.143  36  0.260   7  0.114   0.129 N  0.570      SignalP-noTM
CEP33735.1             0.120  70  0.125  12  0.192   3  0.161   0.138 N  0.510      SignalP-TM
CEP33736.1             0.146  53  0.119  11  0.170   6  0.148   0.130 N  0.510      SignalP-TM
CEP33737.1             0.144  29  0.209  11  0.440   7  0.366   0.283 N  0.570      SignalP-noTM
CEP33738.1             0.122  48  0.099  48  0.116   4  0.078   0.089 N  0.570      SignalP-noTM
CEP33739.1             0.619  31  0.545  31  0.906  18  0.709   0.622 Y  0.570      SignalP-noTM
CEP33740.1             0.103  44  0.109  11  0.179   3  0.123   0.114 N  0.510      SignalP-TM
CEP33741.1             0.135  60  0.150  60  0.239  49  0.108   0.130 N  0.570      SignalP-noTM
CEP33742.1             0.102  49  0.124  18  0.192  11  0.151   0.137 N  0.570      SignalP-noTM
CEP33743.1             0.150  28  0.130  28  0.184   1  0.104   0.118 N  0.570      SignalP-noTM
CEP33744.1             0.183  19  0.255  19  0.502   5  0.373   0.299 N  0.510      SignalP-TM
CEP33745.1             0.211  27  0.174  14  0.511  12  0.274   0.221 N  0.570      SignalP-noTM
CEP33746.1             0.114  23  0.114  50  0.203  44  0.096   0.106 N  0.570      SignalP-noTM
CEP33747.1             0.357  33  0.172  33  0.116  55  0.078   0.128 N  0.570      SignalP-noTM
CEP33748.1             0.183  28  0.114  11  0.162   1  0.132   0.121 N  0.510      SignalP-TM
CEP33749.1             0.117  29  0.114  14  0.164   3  0.132   0.121 N  0.510      SignalP-TM
CEP33750.1             0.785  25  0.782  25  0.918  19  0.822   0.801 Y  0.570      SignalP-noTM
CEP33751.1             0.118  24  0.116  22  0.150   2  0.122   0.119 N  0.570      SignalP-noTM
CEP33752.1             0.159  26  0.185  26  0.340  10  0.247   0.214 N  0.570      SignalP-noTM
CEP33753.1             0.107  45  0.126  11  0.245   1  0.148   0.136 N  0.570      SignalP-noTM
CEP33754.1             0.731  29  0.785  29  0.984  11  0.912   0.845 Y  0.570      SignalP-noTM
CEP33755.1             0.108  21  0.103  54  0.132  48  0.075   0.093 N  0.510      SignalP-TM
CEP33756.1             0.199  57  0.110  57  0.148   1  0.074   0.097 N  0.510      SignalP-TM
CEP33757.1             0.104  21  0.110  56  0.142  53  0.098   0.104 N  0.570      SignalP-noTM
CEP33758.1             0.189  31  0.134  31  0.152  30  0.103   0.120 N  0.570      SignalP-noTM
CEP33759.1             0.112  30  0.108  33  0.169   1  0.088   0.101 N  0.510      SignalP-TM
CEP33760.1             0.104  22  0.102  66  0.118  42  0.091   0.097 N  0.570      SignalP-noTM
CEP33761.1             0.157  25  0.132  25  0.161  13  0.109   0.121 N  0.570      SignalP-noTM
CEP33762.1             0.561  20  0.269  20  0.233   1  0.130   0.218 N  0.510      SignalP-TM
CEP33763.1             0.632  38  0.297  38  0.372   3  0.154   0.244 N  0.510      SignalP-TM
CEP33764.1             0.252  56  0.431  56  0.979  39  0.668   0.543 N  0.570      SignalP-noTM
CEP33765.1             0.111  27  0.101  68  0.130   3  0.097   0.099 N  0.570      SignalP-noTM
CEP33766.1             0.214  18  0.146  18  0.161   1  0.107   0.127 N  0.570      SignalP-noTM
CEP33767.1             0.184  34  0.140  34  0.234  33  0.085   0.114 N  0.570      SignalP-noTM
CEP33768.1             0.157  36  0.158  36  0.257  35  0.160   0.159 N  0.570      SignalP-noTM
CEP33769.1             0.177  31  0.162  11  0.343   4  0.263   0.209 N  0.570      SignalP-noTM
CEP33770.1             0.264  28  0.246  28  0.280  22  0.226   0.237 N  0.570      SignalP-noTM
CEP33771.1             0.295  22  0.188  22  0.150  17  0.112   0.152 N  0.570      SignalP-noTM
CEP33772.1             0.211  34  0.195  34  0.472  33  0.150   0.174 N  0.570      SignalP-noTM
CEP33773.1             0.335  26  0.540  23  0.931  18  0.867   0.694 Y  0.570      SignalP-noTM
CEP33774.1             0.130  43  0.104  70  0.117  62  0.084   0.095 N  0.570      SignalP-noTM
CEP33775.1             0.105  47  0.134  11  0.272   1  0.165   0.148 N  0.570      SignalP-noTM
CEP33776.1             0.316  23  0.178  23  0.266   2  0.137   0.159 N  0.570      SignalP-noTM
CEP33777.1             0.748  24  0.801  24  0.962  12  0.893   0.845 Y  0.570      SignalP-noTM
CEP33778.1             0.119  31  0.121  13  0.173  11  0.149   0.134 N  0.570      SignalP-noTM
CEP33779.1             0.114  38  0.112  38  0.136  28  0.095   0.104 N  0.570      SignalP-noTM
CEP33780.1             0.105  36  0.104  25  0.131  50  0.093   0.099 N  0.570      SignalP-noTM
CEP33781.1             0.121  23  0.098  51  0.124  37  0.074   0.089 N  0.510      SignalP-TM
CEP33782.1             0.109  20  0.132  11  0.239   2  0.175   0.148 N  0.510      SignalP-TM
CEP33783.1             0.109  33  0.157  11  0.418   2  0.245   0.198 N  0.570      SignalP-noTM
CEP33784.1             0.717  32  0.741  32  0.901  24  0.765   0.752 Y  0.570      SignalP-noTM
CEP33785.1             0.109  68  0.123  12  0.176   1  0.153   0.137 N  0.570      SignalP-noTM
CEP33786.1             0.130  58  0.126  14  0.315  12  0.150   0.137 N  0.570      SignalP-noTM
CEP33787.1             0.813  25  0.807  25  0.885   1  0.808   0.807 Y  0.570      SignalP-noTM
CEP33788.1             0.767  25  0.829  25  0.967  11  0.921   0.872 Y  0.570      SignalP-noTM
CEP33789.1             0.127  34  0.158  12  0.316   2  0.260   0.196 N  0.510      SignalP-TM
CEP33790.1             0.142  48  0.123  48  0.148   1  0.080   0.107 N  0.510      SignalP-TM
CEP33791.1             0.111  21  0.108  21  0.130  19  0.104   0.106 N  0.570      SignalP-noTM
CEP33792.1             0.113  19  0.148  11  0.362   1  0.208   0.176 N  0.570      SignalP-noTM
CEP33793.1             0.113  42  0.105  42  0.126  46  0.076   0.091 N  0.570      SignalP-noTM
CEP33794.1             0.663  31  0.494  31  0.582  19  0.424   0.468 N  0.510      SignalP-TM
CEP33795.1             0.218  63  0.192  11  0.541   4  0.379   0.261 N  0.510      SignalP-TM
CEP33796.1             0.307  45  0.148  45  0.179   1  0.060   0.115 N  0.510      SignalP-TM
CEP33797.1             0.125  48  0.106  35  0.146  31  0.091   0.099 N  0.570      SignalP-noTM
CEP33798.1             0.104  52  0.100  65  0.113  57  0.086   0.093 N  0.570      SignalP-noTM
CEP33799.1             0.351  20  0.308  20  0.444  15  0.254   0.283 N  0.570      SignalP-noTM
CEP33800.1             0.101  27  0.103  35  0.118  29  0.086   0.095 N  0.570      SignalP-noTM
CEP33801.1             0.107  25  0.098  68  0.103  59  0.081   0.090 N  0.570      SignalP-noTM
CEP33802.1             0.142  51  0.126  11  0.218   1  0.155   0.140 N  0.570      SignalP-noTM
CEP33803.1             0.129  43  0.104  30  0.118  21  0.103   0.104 N  0.570      SignalP-noTM
CEP33804.1             0.107  18  0.126  18  0.190  17  0.142   0.133 N  0.570      SignalP-noTM
CEP33805.1             0.140  66  0.140  11  0.238   4  0.204   0.170 N  0.570      SignalP-noTM
CEP33806.1             0.117  24  0.113  24  0.163   2  0.108   0.111 N  0.570      SignalP-noTM
CEP33807.1             0.128  23  0.135  26  0.271  22  0.155   0.145 N  0.570      SignalP-noTM
CEP33808.1             0.115  46  0.118  23  0.158  21  0.124   0.121 N  0.570      SignalP-noTM
CEP33809.1             0.278  40  0.174  40  0.188   1  0.111   0.151 N  0.510      SignalP-TM
CEP33810.1             0.185  40  0.128  40  0.131  37  0.081   0.106 N  0.570      SignalP-noTM
CEP33811.1             0.113  43  0.125  43  0.191  37  0.100   0.113 N  0.570      SignalP-noTM
CEP33812.1             0.793  29  0.732  29  0.868   4  0.752   0.741 Y  0.570      SignalP-noTM
CEP33813.1             0.124  35  0.117  11  0.187   4  0.145   0.130 N  0.570      SignalP-noTM
CEP33814.1             0.126  25  0.130  21  0.201   9  0.137   0.133 N  0.570      SignalP-noTM
CEP33815.1             0.144  21  0.161  21  0.265  29  0.201   0.176 N  0.510      SignalP-TM
CEP33816.1             0.122  38  0.138  20  0.187   1  0.154   0.146 N  0.570      SignalP-noTM
CEP33817.1             0.138  40  0.097  40  0.111  65  0.068   0.086 N  0.510      SignalP-TM
CEP33818.1             0.121  28  0.143  11  0.327   1  0.196   0.163 N  0.510      SignalP-TM
CEP33819.1             0.117  18  0.222  18  0.640  11  0.413   0.312 N  0.570      SignalP-noTM
CEP33820.1             0.115  65  0.103  65  0.128  33  0.077   0.091 N  0.570      SignalP-noTM
CEP33821.1             0.183  19  0.129  19  0.214   1  0.116   0.123 N  0.570      SignalP-noTM
CEP33822.1             0.123  18  0.137  12  0.249   3  0.185   0.160 N  0.570      SignalP-noTM
CEP33823.1             0.132  39  0.125  39  0.146   1  0.107   0.117 N  0.570      SignalP-noTM
CEP33824.1             0.123  57  0.115  20  0.147   9  0.117   0.116 N  0.570      SignalP-noTM
CEP33825.1             0.114  24  0.249  11  0.788   2  0.635   0.392 N  0.510      SignalP-TM
CEP33826.1             0.154  23  0.121  23  0.139  21  0.095   0.109 N  0.570      SignalP-noTM
CEP33827.1             0.106  28  0.107  69  0.123   9  0.099   0.103 N  0.570      SignalP-noTM
CEP33828.1             0.109  65  0.104  65  0.108   7  0.086   0.095 N  0.570      SignalP-noTM
CEP33829.1             0.219  27  0.209  27  0.438  25  0.158   0.185 N  0.570      SignalP-noTM
CEP33830.1             0.118  24  0.104  24  0.110  56  0.082   0.094 N  0.570      SignalP-noTM
CEP33831.1             0.442  28  0.398  28  0.669  27  0.373   0.386 N  0.570      SignalP-noTM
CEP33832.1             0.749  21  0.761  21  0.862   2  0.786   0.773 Y  0.570      SignalP-noTM
CEP33833.1             0.493  27  0.662  27  0.958  13  0.915   0.781 Y  0.570      SignalP-noTM
CEP33834.1             0.118  44  0.118  44  0.150  40  0.104   0.111 N  0.570      SignalP-noTM
CEP33835.1             0.118  39  0.105  69  0.136  68  0.055   0.086 N  0.510      SignalP-TM
CEP33836.1             0.144  29  0.146  29  0.211  24  0.125   0.138 N  0.510      SignalP-TM
CEP33837.1             0.433  33  0.490  33  0.959  13  0.793   0.632 Y  0.570      SignalP-noTM
CEP33838.1             0.220  48  0.186  48  0.427   1  0.142   0.165 N  0.570      SignalP-noTM
CEP33839.1             0.130  21  0.136  21  0.228   9  0.148   0.142 N  0.570      SignalP-noTM
CEP33840.1             0.610  30  0.520  30  0.707  28  0.399   0.475 N  0.510      SignalP-TM
CEP33841.1             0.149  40  0.116  40  0.109  12  0.090   0.103 N  0.570      SignalP-noTM
CEP33842.1             0.138  31  0.127  11  0.214   1  0.157   0.141 N  0.570      SignalP-noTM
CEP33843.1             0.324  36  0.224  36  0.257  34  0.156   0.192 N  0.570      SignalP-noTM
CEP33844.1             0.789  36  0.772  36  0.916  18  0.762   0.767 Y  0.570      SignalP-noTM
CEP33845.1             0.127  51  0.092  70  0.100  61  0.066   0.082 N  0.510      SignalP-TM
CEP33846.1             0.155  27  0.141  11  0.283   1  0.196   0.161 N  0.510      SignalP-TM
CEP33847.1             0.118  48  0.129  48  0.193  42  0.121   0.125 N  0.570      SignalP-noTM
CEP33848.1             0.718  23  0.811  23  0.957  19  0.919   0.862 Y  0.570      SignalP-noTM
CEP33849.1             0.578  30  0.657  30  0.889  27  0.741   0.696 Y  0.570      SignalP-noTM
CEP33850.1             0.302  31  0.313  31  0.529   3  0.316   0.314 N  0.510      SignalP-TM
CEP33851.1             0.483  29  0.372  37  0.562  14  0.334   0.358 N  0.510      SignalP-TM
CEP33852.1             0.220  56  0.131  56  0.231   1  0.083   0.113 N  0.510      SignalP-TM
CEP33853.1             0.107  29  0.108  11  0.187   1  0.104   0.106 N  0.570      SignalP-noTM
CEP33854.1             0.110  43  0.144  11  0.278   1  0.203   0.171 N  0.570      SignalP-noTM
CEP33855.1             0.107  20  0.110  49  0.161  48  0.092   0.102 N  0.570      SignalP-noTM
CEP33856.1             0.126  39  0.123  11  0.228   4  0.152   0.136 N  0.570      SignalP-noTM
CEP33857.1             0.178  36  0.135  36  0.200   4  0.110   0.123 N  0.570      SignalP-noTM
CEP33858.1             0.701  27  0.680  27  0.781  26  0.489   0.609 Y  0.510      SignalP-TM
CEP33859.1             0.110  49  0.095  51  0.140   2  0.070   0.086 N  0.510      SignalP-TM
CEP33860.1             0.282  44  0.215  44  0.357   1  0.181   0.199 N  0.570      SignalP-noTM
CEP33861.1             0.176  52  0.166  52  0.249  49  0.104   0.137 N  0.570      SignalP-noTM
CEP33862.1             0.102  35  0.120  12  0.201   7  0.151   0.135 N  0.570      SignalP-noTM
CEP33863.1             0.140  16  0.127  16  0.166  15  0.115   0.121 N  0.570      SignalP-noTM
CEP33864.1             0.119  44  0.118  44  0.162  37  0.110   0.114 N  0.570      SignalP-noTM
CEP33865.1             0.105  10  0.141  13  0.255   7  0.205   0.171 N  0.570      SignalP-noTM
CEP33866.1             0.105  47  0.158  35  0.345  30  0.206   0.181 N  0.570      SignalP-noTM
CEP33867.1             0.118  20  0.099  42  0.116  35  0.079   0.089 N  0.570      SignalP-noTM
CEP33868.1             0.144  27  0.249  27  0.532  19  0.408   0.308 N  0.510      SignalP-TM
CEP33869.1             0.119  25  0.150  25  0.298  13  0.175   0.162 N  0.570      SignalP-noTM
CEP33870.1             0.813  25  0.832  25  0.928  11  0.883   0.856 Y  0.570      SignalP-noTM
CEP33871.1             0.464  39  0.481  39  0.922  29  0.508   0.493 N  0.570      SignalP-noTM
CEP33872.1             0.110  41  0.130  11  0.210   3  0.170   0.145 N  0.510      SignalP-TM
CEP33873.1             0.182  42  0.124  42  0.155  40  0.067   0.097 N  0.570      SignalP-noTM
CEP33874.1             0.833  27  0.879  27  0.989  13  0.942   0.909 Y  0.570      SignalP-noTM
CEP33875.1             0.126  18  0.121  11  0.224   1  0.141   0.129 N  0.510      SignalP-TM
CEP33876.1             0.767  23  0.850  23  0.961  11  0.939   0.891 Y  0.570      SignalP-noTM
CEP33877.1             0.102  23  0.104  34  0.119  32  0.087   0.098 N  0.510      SignalP-TM
CEP33878.1             0.137  25  0.108  25  0.127  55  0.088   0.098 N  0.570      SignalP-noTM
CEP33879.1             0.343  55  0.165  55  0.147  30  0.079   0.124 N  0.570      SignalP-noTM
CEP33880.1             0.800  22  0.869  22  0.970  18  0.944   0.904 Y  0.570      SignalP-noTM
CEP33881.1             0.120  18  0.142  11  0.335   1  0.183   0.162 N  0.570      SignalP-noTM
CEP33882.1             0.113  55  0.115  28  0.174  20  0.116   0.115 N  0.570      SignalP-noTM
CEP33883.1             0.104  43  0.112  58  0.157  51  0.103   0.108 N  0.570      SignalP-noTM
CEP33884.1             0.108  33  0.104  55  0.124   5  0.097   0.100 N  0.570      SignalP-noTM
CEP33885.1             0.104  28  0.126  33  0.187  25  0.135   0.130 N  0.570      SignalP-noTM
CEP33886.1             0.153  55  0.152  36  0.274  33  0.174   0.163 N  0.570      SignalP-noTM
CEP33887.1             0.466  40  0.478  40  0.740  37  0.283   0.406 N  0.510      SignalP-TM
CEP33888.1             0.224  38  0.167  38  0.174  36  0.109   0.146 N  0.510      SignalP-TM
CEP33889.1             0.141  47  0.119  39  0.137  14  0.097   0.111 N  0.510      SignalP-TM
CEP33890.1             0.124  10  0.156  11  0.367   1  0.225   0.188 N  0.570      SignalP-noTM
CEP33891.1             0.110  61  0.109  42  0.192  16  0.105   0.108 N  0.570      SignalP-noTM
CEP33892.1             0.197  26  0.213  26  0.426  22  0.199   0.208 N  0.510      SignalP-TM
CEP33893.1             0.258  20  0.271  20  0.452  16  0.261   0.267 N  0.510      SignalP-TM
CEP33894.1             0.275  35  0.370  21  0.976  15  0.938   0.637 Y  0.570      SignalP-noTM
CEP33895.1             0.162  48  0.125  48  0.128  46  0.075   0.107 N  0.510      SignalP-TM
CEP33896.1             0.534  26  0.341  26  0.378  20  0.256   0.309 N  0.510      SignalP-TM
CEP33897.1             0.175  30  0.152  30  0.355   1  0.152   0.152 N  0.570      SignalP-noTM
CEP33898.1             0.106  17  0.111  48  0.196  41  0.103   0.107 N  0.570      SignalP-noTM
CEP33899.1             0.112  25  0.127  12  0.254   1  0.156   0.140 N  0.570      SignalP-noTM
CEP33900.1             0.164  41  0.133  41  0.188   1  0.120   0.127 N  0.570      SignalP-noTM
CEP33901.1             0.116  68  0.131  22  0.178  20  0.135   0.133 N  0.570      SignalP-noTM
CEP33902.1             0.689  26  0.770  26  0.952  19  0.894   0.828 Y  0.570      SignalP-noTM
CEP33903.1             0.176  54  0.169  54  0.323  48  0.120   0.151 N  0.510      SignalP-TM
CEP33904.1             0.152  22  0.153  22  0.276   1  0.169   0.160 N  0.570      SignalP-noTM
CEP33905.1             0.729  29  0.822  29  0.983  13  0.939   0.877 Y  0.570      SignalP-noTM
CEP33906.1             0.398  35  0.493  35  0.826  33  0.549   0.519 N  0.570      SignalP-noTM
CEP33907.1             0.146  18  0.138  18  0.176   8  0.126   0.132 N  0.570      SignalP-noTM
CEP33908.1             0.116  52  0.133  11  0.249   1  0.170   0.150 N  0.570      SignalP-noTM
CEP33909.1             0.120  31  0.104  49  0.116  43  0.090   0.097 N  0.570      SignalP-noTM
CEP33910.1             0.103  25  0.105  63  0.119  54  0.087   0.097 N  0.570      SignalP-noTM
CEP33911.1             0.341  22  0.186  22  0.117   1  0.098   0.145 N  0.570      SignalP-noTM
CEP33912.1             0.132  41  0.139  41  0.252  32  0.089   0.121 N  0.510      SignalP-TM
CEP33913.1             0.105  37  0.101  66  0.116   3  0.096   0.099 N  0.570      SignalP-noTM
CEP33914.1             0.105  57  0.113  22  0.149  26  0.115   0.114 N  0.570      SignalP-noTM
CEP33915.1             0.346  40  0.224  24  0.292  23  0.140   0.185 N  0.570      SignalP-noTM
CEP33916.1             0.134  21  0.237  21  0.657  11  0.402   0.314 N  0.570      SignalP-noTM
CEP33917.1             0.165  33  0.147  11  0.295   4  0.216   0.179 N  0.570      SignalP-noTM
CEP33918.1             0.124  39  0.107  24  0.133  20  0.098   0.104 N  0.510      SignalP-TM
CEP33919.1             0.118  22  0.111  22  0.130  20  0.102   0.108 N  0.510      SignalP-TM
CEP33920.1             0.109  37  0.110  58  0.132  36  0.099   0.105 N  0.570      SignalP-noTM
CEP33921.1             0.802  32  0.813  32  0.958  13  0.882   0.845 Y  0.570      SignalP-noTM
CEP33922.1             0.116  63  0.105  11  0.145   3  0.108   0.107 N  0.570      SignalP-noTM
CEP33923.1             0.156  23  0.165  23  0.346   3  0.215   0.189 N  0.570      SignalP-noTM
CEP33924.1             0.218  21  0.154  21  0.190  31  0.116   0.136 N  0.570      SignalP-noTM
CEP33925.1             0.107  26  0.107  11  0.153   3  0.113   0.110 N  0.570      SignalP-noTM
CEP33926.1             0.150  57  0.135  57  0.205  55  0.107   0.124 N  0.510      SignalP-TM
CEP33927.1             0.291  49  0.176  49  0.191   9  0.123   0.157 N  0.510      SignalP-TM
CEP33928.1             0.714  27  0.748  27  0.951  10  0.858   0.799 Y  0.570      SignalP-noTM
CEP33929.1             0.122  44  0.114  44  0.156  36  0.085   0.100 N  0.570      SignalP-noTM
CEP33930.1             0.136  59  0.121  11  0.237   1  0.133   0.127 N  0.570      SignalP-noTM
CEP33931.1             0.113  23  0.214  11  0.582   3  0.461   0.330 N  0.570      SignalP-noTM
CEP33932.1             0.252  45  0.190  45  0.270  40  0.084   0.151 N  0.510      SignalP-TM
CEP33933.1             0.120   8  0.107  11  0.187   1  0.106   0.107 N  0.570      SignalP-noTM
CEP33934.1             0.122  16  0.155  11  0.340   1  0.229   0.190 N  0.570      SignalP-noTM
CEP33935.1             0.162  33  0.103  11  0.166   2  0.105   0.104 N  0.510      SignalP-TM
CEP33936.1             0.141  28  0.115  28  0.142   1  0.104   0.110 N  0.570      SignalP-noTM
CEP33937.1             0.417  36  0.225  36  0.335   8  0.178   0.203 N  0.570      SignalP-noTM
CEP33938.1             0.112  13  0.106  41  0.122  30  0.084   0.096 N  0.570      SignalP-noTM
CEP33939.1             0.131  31  0.160  24  0.406  20  0.186   0.172 N  0.570      SignalP-noTM
CEP33940.1             0.163  27  0.132  27  0.215   6  0.134   0.133 N  0.570      SignalP-noTM
CEP33941.1             0.207  18  0.225  18  0.489   2  0.295   0.258 N  0.570      SignalP-noTM
CEP33942.1             0.120  37  0.121  12  0.174   3  0.151   0.135 N  0.570      SignalP-noTM
CEP33943.1             0.169  52  0.237  52  0.685  43  0.217   0.228 N  0.570      SignalP-noTM
CEP33944.1             0.128  25  0.194  11  0.605   1  0.359   0.255 N  0.510      SignalP-TM
CEP33945.1             0.793  28  0.748  28  0.842  21  0.570   0.682 Y  0.510      SignalP-TM
CEP33946.1             0.170  25  0.135  25  0.143  24  0.107   0.122 N  0.570      SignalP-noTM
CEP33947.1             0.183  26  0.167  26  0.319   2  0.177   0.172 N  0.570      SignalP-noTM
CEP33948.1             0.132  51  0.166  24  0.343   1  0.237   0.199 N  0.570      SignalP-noTM
CEP33949.1             0.140  22  0.111  45  0.132  38  0.073   0.097 N  0.510      SignalP-TM
CEP33950.1             0.116  63  0.090  63  0.112   4  0.062   0.080 N  0.510      SignalP-TM
CEP33951.1             0.156  23  0.105  23  0.112   2  0.075   0.091 N  0.570      SignalP-noTM
CEP33952.1             0.151  22  0.129  22  0.136  14  0.102   0.117 N  0.570      SignalP-noTM
CEP33953.1             0.122  31  0.121  11  0.230   2  0.147   0.130 N  0.510      SignalP-TM
CEP33954.1             0.494  23  0.582  23  0.778  17  0.604   0.590 Y  0.510      SignalP-TM
CEP33955.1             0.167  48  0.141  48  0.259  24  0.143   0.142 N  0.510      SignalP-TM
CEP33956.1             0.111  24  0.098  69  0.106  68  0.081   0.090 N  0.570      SignalP-noTM
CEP33957.1             0.750  29  0.796  29  0.981  13  0.909   0.849 Y  0.570      SignalP-noTM
CEP33958.1             0.308  26  0.258  26  0.331   1  0.221   0.244 N  0.510      SignalP-TM
CEP33959.1             0.159  47  0.103  47  0.103  60  0.066   0.089 N  0.510      SignalP-TM
CEP33960.1             0.661  38  0.723  38  0.951  20  0.794   0.756 Y  0.570      SignalP-noTM
CEP33961.1             0.814  24  0.886  24  0.985  20  0.958   0.920 Y  0.570      SignalP-noTM
CEP33962.1             0.126  42  0.132  42  0.264  41  0.123   0.128 N  0.510      SignalP-TM
CEP33963.1             0.109  22  0.105  46  0.132   4  0.101   0.103 N  0.570      SignalP-noTM
CEP33964.1             0.109  35  0.105  48  0.119  46  0.095   0.101 N  0.570      SignalP-noTM
CEP33965.1             0.167  26  0.155  13  0.316   8  0.244   0.188 N  0.510      SignalP-TM
CEP33966.1             0.224  34  0.129  34  0.128  46  0.078   0.110 N  0.510      SignalP-TM
CEP33967.1             0.168  40  0.128  40  0.226   1  0.107   0.118 N  0.570      SignalP-noTM
CEP33968.1             0.608  22  0.707  22  0.967  16  0.835   0.767 Y  0.570      SignalP-noTM
CEP33969.1             0.122  28  0.114  28  0.169   1  0.117   0.115 N  0.570      SignalP-noTM
CEP33970.1             0.227  25  0.151  25  0.147  14  0.098   0.126 N  0.570      SignalP-noTM
CEP33971.1             0.109  21  0.105  11  0.147   1  0.107   0.106 N  0.570      SignalP-noTM
CEP33972.1             0.111  44  0.110  27  0.138  23  0.111   0.110 N  0.570      SignalP-noTM
CEP33973.1             0.136  14  0.130  14  0.141  13  0.124   0.127 N  0.570      SignalP-noTM
CEP33974.1             0.120  35  0.108  35  0.119  15  0.091   0.100 N  0.570      SignalP-noTM
CEP33975.1             0.192  35  0.228  35  0.388  26  0.191   0.211 N  0.570      SignalP-noTM
CEP33976.1             0.120  36  0.125  16  0.181   8  0.151   0.138 N  0.570      SignalP-noTM
CEP33977.1             0.159  26  0.204  26  0.380  25  0.247   0.225 N  0.570      SignalP-noTM
CEP33978.1             0.232  22  0.195  22  0.432   2  0.215   0.202 N  0.510      SignalP-TM
CEP33979.1             0.122  49  0.159  11  0.299   7  0.269   0.200 N  0.510      SignalP-TM
CEP33980.1             0.142  18  0.105  18  0.146   3  0.093   0.100 N  0.570      SignalP-noTM
CEP33981.1             0.144  50  0.127  53  0.235  48  0.104   0.117 N  0.570      SignalP-noTM
CEP33982.1             0.135  29  0.107  59  0.111  48  0.085   0.097 N  0.570      SignalP-noTM
CEP33983.1             0.121  64  0.165  11  0.413   3  0.261   0.210 N  0.570      SignalP-noTM
CEP33984.1             0.115  44  0.101  44  0.114  32  0.075   0.089 N  0.570      SignalP-noTM
CEP33985.1             0.133  52  0.116  20  0.160  11  0.129   0.122 N  0.570      SignalP-noTM
CEP33986.1             0.277  39  0.220  39  0.365   5  0.175   0.203 N  0.510      SignalP-TM
CEP33987.1             0.209  29  0.164  12  0.336   8  0.284   0.208 N  0.510      SignalP-TM
CEP33988.1             0.133  21  0.107  21  0.129   1  0.084   0.096 N  0.570      SignalP-noTM
CEP33989.1             0.117  24  0.155  18  0.274   4  0.227   0.189 N  0.570      SignalP-noTM
CEP33990.1             0.485  23  0.288  23  0.277   2  0.183   0.250 N  0.510      SignalP-TM
CEP33991.1             0.125  30  0.109  11  0.180   1  0.116   0.112 N  0.510      SignalP-TM
CEP33992.1             0.707  24  0.817  24  0.961  20  0.936   0.873 Y  0.570      SignalP-noTM
CEP33993.1             0.185  27  0.158  27  0.285   2  0.180   0.166 N  0.510      SignalP-TM
CEP33994.1             0.125  28  0.139  12  0.312   2  0.175   0.152 N  0.510      SignalP-TM
CEP33995.1             0.436  35  0.451  35  0.710  31  0.348   0.413 N  0.510      SignalP-TM
CEP33996.1             0.114  45  0.107  11  0.143   7  0.120   0.112 N  0.510      SignalP-TM
CEP33997.1             0.542  32  0.662  32  0.967  14  0.884   0.767 Y  0.570      SignalP-noTM
CEP33998.1             0.120  27  0.172  27  0.388   1  0.249   0.201 N  0.510      SignalP-TM
CEP33999.1             0.168  36  0.140  36  0.163  35  0.099   0.121 N  0.570      SignalP-noTM
CEP34000.1             0.108  21  0.102  35  0.114  22  0.085   0.094 N  0.570      SignalP-noTM
CEP34001.1             0.120  39  0.117  22  0.185  17  0.123   0.120 N  0.570      SignalP-noTM
CEP34002.1             0.197  24  0.173  19  0.462  10  0.248   0.208 N  0.570      SignalP-noTM
CEP34003.1             0.119  66  0.104  66  0.113  21  0.088   0.096 N  0.570      SignalP-noTM
CEP34004.1             0.129  37  0.171  11  0.443   1  0.273   0.219 N  0.570      SignalP-noTM
CEP34005.1             0.115  34  0.110  12  0.153   9  0.124   0.116 N  0.570      SignalP-noTM
CEP34006.1             0.119  35  0.121  11  0.207  33  0.149   0.134 N  0.570      SignalP-noTM
CEP34007.1             0.102  45  0.122  20  0.182  14  0.139   0.130 N  0.570      SignalP-noTM
CEP34008.1             0.119  19  0.170  19  0.377  16  0.258   0.203 N  0.510      SignalP-TM
CEP34009.1             0.152  27  0.159  18  0.215   6  0.183   0.170 N  0.570      SignalP-noTM
CEP34010.1             0.426  28  0.300  28  0.481  31  0.157   0.247 N  0.510      SignalP-TM
CEP34011.1             0.112  18  0.108  25  0.127  22  0.096   0.102 N  0.570      SignalP-noTM
CEP34012.1             0.113  18  0.103  11  0.134   1  0.104   0.103 N  0.570      SignalP-noTM
CEP34013.1             0.258  44  0.231  44  0.315  36  0.140   0.197 N  0.510      SignalP-TM
CEP34014.1             0.118  45  0.144  11  0.291   1  0.198   0.164 N  0.510      SignalP-TM
CEP34015.1             0.140  23  0.159  23  0.317  22  0.167   0.163 N  0.570      SignalP-noTM
CEP34016.1             0.105  20  0.132  11  0.277   1  0.158   0.144 N  0.570      SignalP-noTM
CEP34017.1             0.120  21  0.102  44  0.104  58  0.083   0.093 N  0.570      SignalP-noTM
CEP34018.1             0.120  39  0.117  22  0.185  17  0.123   0.120 N  0.570      SignalP-noTM
CEP34019.1             0.197  24  0.173  19  0.464  10  0.249   0.209 N  0.570      SignalP-noTM
CEP34020.1             0.246  32  0.319  32  0.722   8  0.502   0.405 N  0.570      SignalP-noTM
CEP34021.1             0.147  38  0.143  66  0.247  62  0.100   0.127 N  0.510      SignalP-TM
CEP34022.1             0.841  31  0.733  31  0.900  17  0.678   0.707 Y  0.570      SignalP-noTM
CEP34023.1             0.108  38  0.113  35  0.135  28  0.107   0.110 N  0.570      SignalP-noTM
CEP34024.1             0.108  26  0.104  42  0.130  41  0.088   0.096 N  0.570      SignalP-noTM
CEP34025.1             0.128  51  0.109  11  0.143   8  0.116   0.112 N  0.510      SignalP-TM
CEP34026.1             0.155  26  0.116  38  0.190  36  0.104   0.112 N  0.510      SignalP-TM
CEP34027.1             0.130  27  0.209  19  0.458  18  0.378   0.271 N  0.510      SignalP-TM
CEP34028.1             0.113  61  0.116  16  0.168   8  0.125   0.120 N  0.570      SignalP-noTM
CEP34029.1             0.253  28  0.163  28  0.145  26  0.103   0.135 N  0.570      SignalP-noTM
CEP34030.1             0.118  22  0.107  57  0.131  31  0.105   0.106 N  0.570      SignalP-noTM
CEP34031.1             0.103  41  0.106  56  0.133  18  0.093   0.100 N  0.570      SignalP-noTM
CEP34032.1             0.123  21  0.115  56  0.175  28  0.103   0.109 N  0.570      SignalP-noTM
CEP34033.1             0.115  57  0.121  57  0.154  53  0.095   0.109 N  0.570      SignalP-noTM
CEP34034.1             0.111  21  0.106  12  0.146   1  0.114   0.110 N  0.570      SignalP-noTM
CEP34035.1             0.111  30  0.112  33  0.169  29  0.108   0.110 N  0.570      SignalP-noTM
CEP34036.1             0.104  20  0.136  11  0.302   1  0.171   0.152 N  0.570      SignalP-noTM
CEP34037.1             0.104  63  0.103  24  0.131  12  0.093   0.098 N  0.570      SignalP-noTM
CEP34038.1             0.109  35  0.117  35  0.139  27  0.117   0.117 N  0.570      SignalP-noTM
CEP34039.1             0.186  23  0.153  23  0.290  45  0.148   0.151 N  0.510      SignalP-TM
CEP34040.1             0.104  23  0.104  60  0.129   2  0.098   0.101 N  0.570      SignalP-noTM
CEP34041.1             0.118  19  0.112  35  0.160  18  0.107   0.110 N  0.570      SignalP-noTM
CEP34042.1             0.155  33  0.131  20  0.205  38  0.126   0.129 N  0.570      SignalP-noTM
CEP34043.1             0.113  40  0.105  70  0.119  23  0.096   0.100 N  0.570      SignalP-noTM
CEP34044.1             0.594  32  0.297  32  0.261  31  0.140   0.224 N  0.570      SignalP-noTM
CEP34045.1             0.103  61  0.099  61  0.102  47  0.082   0.091 N  0.570      SignalP-noTM
CEP34046.1             0.509  33  0.251  33  0.249   1  0.157   0.207 N  0.570      SignalP-noTM
CEP34047.1             0.136  21  0.110  21  0.142   1  0.100   0.105 N  0.570      SignalP-noTM
CEP34048.1             0.106   9  0.117  11  0.181   1  0.136   0.124 N  0.510      SignalP-TM
CEP34049.1             0.152  38  0.141  38  0.292  36  0.110   0.126 N  0.570      SignalP-noTM
CEP34050.1             0.190  20  0.162  11  0.434   1  0.236   0.196 N  0.570      SignalP-noTM
CEP34051.1             0.750  23  0.780  23  0.937   6  0.855   0.815 Y  0.570      SignalP-noTM
CEP34052.1             0.219  44  0.111  44  0.126   3  0.064   0.094 N  0.510      SignalP-TM
CEP34053.1             0.626  42  0.227  42  0.279   3  0.117   0.186 N  0.510      SignalP-TM
CEP34054.1             0.142  20  0.131  20  0.184  19  0.130   0.131 N  0.570      SignalP-noTM
CEP34055.1             0.125  34  0.115  34  0.130  25  0.099   0.108 N  0.570      SignalP-noTM
CEP34056.1             0.106  55  0.109  41  0.158  37  0.093   0.102 N  0.570      SignalP-noTM
CEP34057.1             0.106  45  0.100  11  0.162   1  0.091   0.095 N  0.570      SignalP-noTM
CEP34058.1             0.190  37  0.269  26  0.678  25  0.309   0.284 N  0.510      SignalP-TM
CEP34059.1             0.130  18  0.103  53  0.142   1  0.090   0.097 N  0.570      SignalP-noTM
CEP34060.1             0.112  32  0.108  32  0.131  31  0.086   0.097 N  0.570      SignalP-noTM
CEP34061.1             0.165  32  0.145  11  0.300   1  0.195   0.168 N  0.570      SignalP-noTM
CEP34062.1             0.104  34  0.106  53  0.128  36  0.094   0.101 N  0.570      SignalP-noTM
CEP34063.1             0.111  18  0.105  70  0.106  60  0.083   0.095 N  0.570      SignalP-noTM
CEP34064.1             0.573  26  0.642  26  0.883  20  0.765   0.700 Y  0.570      SignalP-noTM
CEP34065.1             0.204  53  0.171  53  0.274   7  0.117   0.151 N  0.510      SignalP-TM
CEP34066.1             0.166  18  0.233  18  0.426  11  0.337   0.271 N  0.510      SignalP-TM
CEP34067.1             0.220  27  0.160  11  0.310   3  0.256   0.205 N  0.570      SignalP-noTM
CEP34068.1             0.159  24  0.203  11  0.565   4  0.413   0.302 N  0.570      SignalP-noTM
CEP34069.1             0.181  38  0.162  38  0.304  35  0.118   0.146 N  0.510      SignalP-TM
CEP34070.1             0.769  24  0.781  24  0.971  17  0.842   0.809 Y  0.570      SignalP-noTM
CEP34071.1             0.138  30  0.115  30  0.149  12  0.110   0.113 N  0.570      SignalP-noTM
CEP34072.1             0.286  29  0.209  29  0.281   2  0.167   0.189 N  0.570      SignalP-noTM
CEP34073.1             0.113  39  0.126  11  0.226   1  0.149   0.137 N  0.570      SignalP-noTM
CEP34074.1             0.131  63  0.116  34  0.134  25  0.110   0.113 N  0.570      SignalP-noTM
CEP34075.1             0.136  48  0.126  48  0.207  47  0.093   0.110 N  0.570      SignalP-noTM
CEP34076.1             0.109  27  0.129  37  0.218  32  0.134   0.132 N  0.570      SignalP-noTM
CEP34077.1             0.245  26  0.274  26  0.487  24  0.332   0.301 N  0.570      SignalP-noTM
CEP34078.1             0.129  44  0.112  44  0.151  37  0.082   0.098 N  0.570      SignalP-noTM
CEP34079.1             0.105  53  0.103  53  0.113  20  0.094   0.099 N  0.570      SignalP-noTM
CEP34080.1             0.182  21  0.189  21  0.291   2  0.211   0.199 N  0.570      SignalP-noTM
CEP34081.1             0.140  59  0.126  59  0.175   3  0.107   0.117 N  0.570      SignalP-noTM
CEP34082.1             0.154  52  0.135  52  0.217  50  0.091   0.114 N  0.570      SignalP-noTM
CEP34083.1             0.132  54  0.172  52  0.340  43  0.131   0.157 N  0.510      SignalP-TM
CEP34084.1             0.109  70  0.128  35  0.191  28  0.127   0.128 N  0.570      SignalP-noTM
CEP34085.1             0.114  26  0.117  57  0.177  50  0.110   0.114 N  0.570      SignalP-noTM
CEP34086.1             0.103  31  0.106  32  0.147   4  0.107   0.107 N  0.570      SignalP-noTM
CEP34087.1             0.101  58  0.143  12  0.265   3  0.204   0.172 N  0.570      SignalP-noTM
CEP34088.1             0.107  28  0.118  25  0.168  24  0.104   0.111 N  0.570      SignalP-noTM
CEP34089.1             0.131  22  0.176  20  0.362   2  0.270   0.220 N  0.570      SignalP-noTM
CEP34090.1             0.107  23  0.106  42  0.118  33  0.095   0.101 N  0.570      SignalP-noTM
CEP34091.1             0.107  43  0.108  43  0.124  41  0.094   0.101 N  0.570      SignalP-noTM
CEP34092.1             0.102  33  0.115  11  0.158   4  0.133   0.123 N  0.570      SignalP-noTM
CEP34093.1             0.116  31  0.114  31  0.146  30  0.109   0.112 N  0.570      SignalP-noTM
CEP34094.1             0.210  17  0.214  17  0.373  30  0.207   0.211 N  0.510      SignalP-TM
CEP34095.1             0.126  27  0.139  11  0.254   1  0.189   0.162 N  0.570      SignalP-noTM
CEP34096.1             0.135  54  0.207  48  0.521  46  0.206   0.206 N  0.570      SignalP-noTM
CEP34097.1             0.110  24  0.138  11  0.279   2  0.190   0.157 N  0.510      SignalP-TM
CEP34098.1             0.132  53  0.114  53  0.149  48  0.082   0.099 N  0.570      SignalP-noTM
CEP34099.1             0.117  65  0.125  11  0.228  53  0.156   0.139 N  0.570      SignalP-noTM
CEP34100.1             0.659  37  0.779  37  0.977  31  0.825   0.801 Y  0.570      SignalP-noTM
CEP34101.1             0.174  34  0.225  20  0.471   6  0.343   0.280 N  0.570      SignalP-noTM
CEP34102.1             0.148  40  0.150  40  0.203  38  0.139   0.145 N  0.570      SignalP-noTM
CEP34103.1             0.133  31  0.152  11  0.349   1  0.213   0.181 N  0.570      SignalP-noTM
CEP34104.1             0.116  62  0.118  35  0.148  30  0.108   0.114 N  0.570      SignalP-noTM
CEP34105.1             0.119  11  0.110  48  0.175  44  0.093   0.102 N  0.570      SignalP-noTM
CEP34106.1             0.130  62  0.113  11  0.207   1  0.119   0.116 N  0.510      SignalP-TM
CEP34107.1             0.109  18  0.110  54  0.159  50  0.096   0.104 N  0.570      SignalP-noTM
CEP34108.1             0.118  19  0.118  19  0.172  10  0.121   0.120 N  0.570      SignalP-noTM
CEP34109.1             0.126  59  0.115  59  0.131  57  0.087   0.104 N  0.510      SignalP-TM
CEP34110.1             0.411  36  0.287  36  0.295  26  0.169   0.232 N  0.570      SignalP-noTM
CEP34111.1             0.302  25  0.291  25  0.454   1  0.322   0.306 N  0.570      SignalP-noTM
CEP34112.1             0.143  37  0.132  70  0.219  66  0.107   0.123 N  0.510      SignalP-TM
CEP34113.1             0.163  64  0.127  64  0.127  24  0.099   0.114 N  0.570      SignalP-noTM
CEP34114.1             0.380  43  0.221  43  0.200  32  0.121   0.184 N  0.510      SignalP-TM
CEP34115.1             0.437  35  0.464  35  0.809  12  0.614   0.534 N  0.570      SignalP-noTM
CEP34116.1             0.136  55  0.088  41  0.099   3  0.045   0.072 N  0.510      SignalP-TM
CEP34117.1             0.244  35  0.174  35  0.245   3  0.130   0.153 N  0.570      SignalP-noTM
CEP34118.1             0.159  18  0.123  18  0.131  43  0.098   0.111 N  0.570      SignalP-noTM
CEP34119.1             0.101  36  0.098  22  0.117  12  0.083   0.091 N  0.570      SignalP-noTM
CEP34120.1             0.264  22  0.427  22  0.881   1  0.744   0.576 Y  0.570      SignalP-noTM
CEP34121.1             0.140  44  0.125  44  0.164  38  0.089   0.112 N  0.510      SignalP-TM
CEP34122.1             0.220  46  0.188  46  0.281  44  0.105   0.149 N  0.570      SignalP-noTM
CEP34123.1             0.108  21  0.107  34  0.128  27  0.090   0.099 N  0.570      SignalP-noTM
CEP34124.1             0.108  28  0.189  11  0.485   3  0.366   0.273 N  0.570      SignalP-noTM
CEP34125.1             0.221  26  0.206  26  0.280  14  0.209   0.207 N  0.570      SignalP-noTM
CEP34126.1             0.124  20  0.110  20  0.125   8  0.098   0.104 N  0.570      SignalP-noTM
CEP34127.1             0.273  35  0.367  35  0.974  14  0.768   0.555 N  0.570      SignalP-noTM
CEP34128.1             0.111  20  0.109  47  0.127  38  0.079   0.095 N  0.570      SignalP-noTM
CEP34129.1             0.148  23  0.161  23  0.336   9  0.216   0.187 N  0.570      SignalP-noTM
CEP34130.1             0.107  33  0.104  42  0.118  33  0.092   0.098 N  0.570      SignalP-noTM
CEP34131.1             0.166  29  0.197  45  0.445  40  0.146   0.173 N  0.570      SignalP-noTM
CEP34132.1             0.115  44  0.148  11  0.336   1  0.210   0.171 N  0.510      SignalP-TM
CEP34133.1             0.164  29  0.127  29  0.116   2  0.092   0.111 N  0.570      SignalP-noTM
CEP34134.1             0.122  41  0.165  33  0.348  31  0.179   0.171 N  0.570      SignalP-noTM
CEP34135.1             0.131   7  0.110  36  0.135  30  0.105   0.108 N  0.570      SignalP-noTM
CEP34136.1             0.601  33  0.732  33  0.966  17  0.871   0.798 Y  0.570      SignalP-noTM
CEP34137.1             0.262  16  0.233  16  0.401  15  0.202   0.218 N  0.570      SignalP-noTM
CEP34138.1             0.107  24  0.102  60  0.108  52  0.084   0.094 N  0.570      SignalP-noTM
CEP34139.1             0.130  27  0.124  11  0.183   1  0.149   0.136 N  0.570      SignalP-noTM
CEP34140.1             0.186  37  0.304  37  0.714  33  0.326   0.312 N  0.510      SignalP-TM
CEP34141.1             0.108  26  0.118  59  0.178  52  0.092   0.106 N  0.570      SignalP-noTM
CEP34142.1             0.128  21  0.113  11  0.219   1  0.112   0.113 N  0.570      SignalP-noTM
CEP34143.1             0.259  21  0.196  21  0.299  20  0.134   0.167 N  0.570      SignalP-noTM
CEP34144.1             0.119  22  0.145  11  0.285   3  0.218   0.180 N  0.570      SignalP-noTM
CEP34145.1             0.124  11  0.165  11  0.324   3  0.217   0.190 N  0.570      SignalP-noTM
CEP34146.1             0.159  50  0.126  50  0.153   6  0.075   0.107 N  0.510      SignalP-TM
CEP34147.1             0.134  27  0.119  41  0.158  37  0.109   0.115 N  0.510      SignalP-TM
CEP34148.1             0.170  29  0.145  29  0.195  63  0.113   0.133 N  0.510      SignalP-TM
CEP34149.1             0.107  34  0.191  13  0.441   5  0.372   0.276 N  0.570      SignalP-noTM
CEP34150.1             0.119  42  0.112  42  0.166  40  0.104   0.109 N  0.510      SignalP-TM
CEP34151.1             0.117  70  0.146  13  0.265   2  0.199   0.171 N  0.570      SignalP-noTM
CEP34152.1             0.114  37  0.118  37  0.193  27  0.117   0.118 N  0.570      SignalP-noTM
CEP34153.1             0.239  29  0.192  29  0.269  23  0.155   0.175 N  0.570      SignalP-noTM
CEP34154.1             0.192  23  0.184  23  0.329  18  0.178   0.181 N  0.570      SignalP-noTM
CEP34155.1             0.164  44  0.120  60  0.141  59  0.069   0.101 N  0.510      SignalP-TM
CEP34156.1             0.159  23  0.157  23  0.225  22  0.153   0.155 N  0.510      SignalP-TM
CEP34157.1             0.797  27  0.814  27  0.951  20  0.875   0.842 Y  0.570      SignalP-noTM
CEP34158.1             0.124   6  0.101  44  0.112  37  0.091   0.096 N  0.570      SignalP-noTM
CEP34159.1             0.147  32  0.177  32  0.406  28  0.164   0.171 N  0.570      SignalP-noTM
CEP34160.1             0.114  25  0.110  61  0.137  51  0.093   0.102 N  0.570      SignalP-noTM
CEP34161.1             0.195  20  0.134  20  0.129  19  0.092   0.115 N  0.570      SignalP-noTM
CEP34162.1             0.144  20  0.153  20  0.296  32  0.149   0.151 N  0.570      SignalP-noTM
CEP34163.1             0.144  38  0.148  11  0.289   2  0.222   0.175 N  0.510      SignalP-TM
CEP34164.1             0.172  26  0.148  26  0.248  25  0.135   0.142 N  0.570      SignalP-noTM
CEP34165.1             0.353  24  0.320  24  0.404   2  0.296   0.309 N  0.570      SignalP-noTM
CEP34166.1             0.223  34  0.160  34  0.228   1  0.121   0.146 N  0.510      SignalP-TM
CEP34167.1             0.128  26  0.133  48  0.414  42  0.123   0.128 N  0.570      SignalP-noTM
CEP34168.1             0.164  66  0.237  55  0.550  50  0.202   0.220 N  0.570      SignalP-noTM
CEP34169.1             0.538  26  0.331  26  0.331   5  0.225   0.291 N  0.510      SignalP-TM
CEP34170.1             0.136  21  0.107  21  0.113  32  0.084   0.096 N  0.570      SignalP-noTM
CEP34171.1             0.131  33  0.120  33  0.166   2  0.114   0.117 N  0.570      SignalP-noTM
CEP34172.1             0.116  29  0.131  29  0.209  25  0.106   0.119 N  0.570      SignalP-noTM
CEP34173.1             0.130  39  0.119  39  0.165  36  0.098   0.111 N  0.510      SignalP-TM
CEP34174.1             0.122  63  0.115  37  0.146  48  0.094   0.105 N  0.570      SignalP-noTM
CEP34175.1             0.118  41  0.107  21  0.150  20  0.104   0.106 N  0.570      SignalP-noTM
CEP34176.1             0.188  28  0.138  28  0.152  42  0.108   0.124 N  0.570      SignalP-noTM
CEP34177.1             0.282  18  0.176  18  0.286   1  0.151   0.167 N  0.510      SignalP-TM
CEP34178.1             0.124  52  0.171  23  0.426  15  0.256   0.211 N  0.570      SignalP-noTM
CEP34179.1             0.134  32  0.130  32  0.196  30  0.098   0.115 N  0.570      SignalP-noTM
CEP34180.1             0.138  33  0.126  11  0.198   2  0.162   0.139 N  0.510      SignalP-TM
CEP34181.1             0.130  35  0.123  49  0.161  48  0.088   0.110 N  0.510      SignalP-TM
CEP34182.1             0.133  28  0.125  28  0.160   3  0.107   0.116 N  0.570      SignalP-noTM
CEP34183.1             0.102  52  0.143  11  0.284   1  0.196   0.168 N  0.570      SignalP-noTM
CEP34184.1             0.122  56  0.127  11  0.239   1  0.155   0.140 N  0.570      SignalP-noTM
CEP34185.1             0.134  65  0.121  65  0.160   1  0.114   0.118 N  0.570      SignalP-noTM
CEP34186.1             0.113  39  0.106  39  0.127   2  0.081   0.095 N  0.570      SignalP-noTM
CEP34187.1             0.116  29  0.108  29  0.126   4  0.098   0.103 N  0.570      SignalP-noTM
CEP34188.1             0.106  56  0.153  12  0.262   7  0.231   0.190 N  0.570      SignalP-noTM
CEP34189.1             0.111  23  0.119  13  0.225   3  0.134   0.126 N  0.570      SignalP-noTM
CEP34190.1             0.132  49  0.127  49  0.197  44  0.110   0.119 N  0.570      SignalP-noTM
CEP34191.1             0.100  12  0.112  27  0.145  16  0.103   0.108 N  0.570      SignalP-noTM
CEP34192.1             0.104  40  0.139  13  0.234   1  0.193   0.164 N  0.570      SignalP-noTM
CEP34193.1             0.108  30  0.121  44  0.197  40  0.109   0.115 N  0.570      SignalP-noTM
CEP34194.1             0.109  33  0.114  11  0.221   1  0.116   0.115 N  0.570      SignalP-noTM
CEP34195.1             0.276  27  0.204  27  0.206  17  0.143   0.175 N  0.570      SignalP-noTM
CEP34196.1             0.120  31  0.141  11  0.303   1  0.197   0.167 N  0.570      SignalP-noTM
CEP34197.1             0.114  51  0.109  51  0.123  19  0.090   0.100 N  0.570      SignalP-noTM
CEP34198.1             0.142  26  0.110  26  0.106   1  0.087   0.100 N  0.570      SignalP-noTM
CEP34199.1             0.106  20  0.133  13  0.240   7  0.179   0.155 N  0.570      SignalP-noTM
CEP34200.1             0.117  62  0.110  11  0.157   1  0.119   0.114 N  0.570      SignalP-noTM
CEP34201.1             0.110  18  0.175  11  0.394   4  0.304   0.236 N  0.570      SignalP-noTM
CEP34202.1             0.121  56  0.111  56  0.123  53  0.088   0.100 N  0.570      SignalP-noTM
CEP34203.1             0.291  65  0.167  65  0.130  39  0.101   0.136 N  0.570      SignalP-noTM
CEP34204.1             0.167  20  0.187  20  0.436   1  0.233   0.204 N  0.510      SignalP-TM
CEP34205.1             0.296  21  0.519  21  0.969  19  0.907   0.701 Y  0.570      SignalP-noTM
CEP34206.1             0.129  68  0.120  13  0.229   3  0.148   0.133 N  0.570      SignalP-noTM
CEP34207.1             0.197  43  0.151  43  0.235   7  0.122   0.140 N  0.510      SignalP-TM
CEP34208.1             0.191  42  0.167  42  0.205  10  0.144   0.156 N  0.570      SignalP-noTM
CEP34209.1             0.187  22  0.129  22  0.114  18  0.081   0.107 N  0.570      SignalP-noTM
CEP34210.1             0.294  30  0.244  30  0.291  24  0.217   0.231 N  0.570      SignalP-noTM
CEP34211.1             0.204  28  0.170  28  0.398   1  0.168   0.169 N  0.570      SignalP-noTM
CEP34212.1             0.112  43  0.105  43  0.137  41  0.092   0.099 N  0.570      SignalP-noTM
CEP34213.1             0.231  32  0.218  32  0.380   4  0.249   0.230 N  0.510      SignalP-TM
CEP34214.1             0.200  63  0.154  11  0.335   1  0.231   0.182 N  0.510      SignalP-TM
CEP34215.1             0.136  36  0.206  11  0.518   6  0.441   0.316 N  0.570      SignalP-noTM
CEP34216.1             0.122  21  0.109  21  0.129   1  0.101   0.105 N  0.570      SignalP-noTM
CEP34217.1             0.114  26  0.183  11  0.403   2  0.349   0.244 N  0.510      SignalP-TM
CEP34218.1             0.130  21  0.142  21  0.246   1  0.156   0.149 N  0.570      SignalP-noTM
CEP34219.1             0.118  37  0.153  37  0.319  31  0.144   0.149 N  0.570      SignalP-noTM
CEP34220.1             0.112  35  0.117  32  0.161   1  0.114   0.116 N  0.570      SignalP-noTM
CEP34221.1             0.105  42  0.103  57  0.132  48  0.085   0.095 N  0.570      SignalP-noTM
CEP34222.1             0.131  56  0.134  56  0.178  47  0.112   0.124 N  0.570      SignalP-noTM
CEP34223.1             0.111  27  0.136  11  0.233   1  0.182   0.157 N  0.570      SignalP-noTM
CEP34224.1             0.110   9  0.125  11  0.196   7  0.154   0.139 N  0.570      SignalP-noTM
CEP34225.1             0.150  27  0.270  27  0.779  17  0.532   0.393 N  0.570      SignalP-noTM
CEP34226.1             0.293  66  0.173  66  0.151  12  0.101   0.139 N  0.570      SignalP-noTM
CEP34227.1             0.109  15  0.119  43  0.188  34  0.116   0.117 N  0.570      SignalP-noTM
CEP34228.1             0.184  32  0.123  11  0.218   1  0.149   0.133 N  0.510      SignalP-TM
CEP34229.1             0.122  30  0.122  30  0.212  23  0.089   0.110 N  0.510      SignalP-TM
CEP34230.1             0.152  22  0.112  22  0.101  20  0.073   0.094 N  0.570      SignalP-noTM
CEP34231.1             0.112  43  0.109  52  0.149  42  0.094   0.102 N  0.570      SignalP-noTM
CEP34232.1             0.131  36  0.125  11  0.203  21  0.162   0.142 N  0.570      SignalP-noTM
CEP34233.1             0.138  41  0.115  41  0.160  45  0.093   0.105 N  0.570      SignalP-noTM
CEP34234.1             0.119  23  0.122  23  0.231  22  0.115   0.119 N  0.570      SignalP-noTM
CEP34235.1             0.841  24  0.891  24  0.956  19  0.938   0.913 Y  0.570      SignalP-noTM
CEP34236.1             0.128  31  0.159  13  0.308   8  0.262   0.197 N  0.510      SignalP-TM
CEP34237.1             0.238  26  0.144  48  0.291   1  0.085   0.122 N  0.510      SignalP-TM
CEP34238.1             0.137  67  0.138  45  0.255  37  0.148   0.143 N  0.570      SignalP-noTM
CEP34239.1             0.140  29  0.127  46  0.211  43  0.102   0.116 N  0.570      SignalP-noTM
CEP34240.1             0.114  37  0.094  70  0.092  69  0.072   0.083 N  0.570      SignalP-noTM
CEP34241.1             0.107  22  0.108  11  0.189   1  0.109   0.109 N  0.570      SignalP-noTM
CEP34242.1             0.664  28  0.757  28  0.985  12  0.916   0.832 Y  0.570      SignalP-noTM
CEP34243.1             0.128  19  0.204  11  0.611  10  0.391   0.292 N  0.570      SignalP-noTM
CEP34244.1             0.132  52  0.134  15  0.258   7  0.177   0.150 N  0.510      SignalP-TM
CEP34245.1             0.297  25  0.194  25  0.217   1  0.145   0.171 N  0.570      SignalP-noTM
CEP34246.1             0.142  38  0.164  18  0.406  12  0.260   0.209 N  0.570      SignalP-noTM
CEP34247.1             0.395  18  0.353  18  0.497  15  0.325   0.342 N  0.510      SignalP-TM
CEP34248.1             0.441  65  0.263  65  0.305  64  0.113   0.208 N  0.510      SignalP-TM
CEP34249.1             0.108  16  0.109  13  0.153   1  0.116   0.112 N  0.570      SignalP-noTM
CEP34250.1             0.223  29  0.192  29  0.379  16  0.180   0.186 N  0.570      SignalP-noTM
CEP34251.1             0.110  44  0.115  15  0.172   1  0.137   0.126 N  0.570      SignalP-noTM
CEP34252.1             0.518  25  0.616  25  0.938   7  0.819   0.711 Y  0.570      SignalP-noTM
CEP34253.1             0.106  55  0.116  60  0.172   1  0.112   0.115 N  0.510      SignalP-TM
CEP34254.1             0.193  33  0.166  23  0.308   1  0.241   0.201 N  0.570      SignalP-noTM
CEP34255.1             0.124  28  0.189  11  0.502   1  0.346   0.263 N  0.570      SignalP-noTM
CEP34256.1             0.179  51  0.159  11  0.386   1  0.238   0.196 N  0.570      SignalP-noTM
CEP34257.1             0.110  46  0.176  11  0.459   1  0.288   0.228 N  0.570      SignalP-noTM
CEP34258.1             0.107  23  0.113  11  0.162   1  0.125   0.119 N  0.570      SignalP-noTM
CEP34259.1             0.109  41  0.121  11  0.173   6  0.147   0.133 N  0.570      SignalP-noTM
CEP34260.1             0.299  20  0.411  20  0.754  17  0.477   0.442 N  0.570      SignalP-noTM
CEP34261.1             0.116  17  0.109  17  0.135   7  0.098   0.104 N  0.570      SignalP-noTM
CEP34262.1             0.113  40  0.148  40  0.339  32  0.143   0.146 N  0.570      SignalP-noTM
CEP34263.1             0.134  26  0.172  15  0.353  11  0.303   0.234 N  0.570      SignalP-noTM
CEP34264.1             0.135  43  0.121  43  0.233  41  0.091   0.107 N  0.570      SignalP-noTM
CEP34265.1             0.246  21  0.270  21  0.444   1  0.319   0.288 N  0.510      SignalP-TM
CEP34266.1             0.117  38  0.108  38  0.133  41  0.091   0.100 N  0.570      SignalP-noTM
CEP34267.1             0.130  39  0.147  11  0.234   3  0.202   0.167 N  0.510      SignalP-TM
CEP34268.1             0.418  22  0.606  22  0.958  19  0.879   0.734 Y  0.570      SignalP-noTM
CEP34269.1             0.127  54  0.103  54  0.123   1  0.086   0.095 N  0.570      SignalP-noTM
CEP34270.1             0.165  29  0.353  29  0.957  17  0.856   0.589 Y  0.570      SignalP-noTM
CEP34271.1             0.300  48  0.181  20  0.398  14  0.276   0.226 N  0.570      SignalP-noTM
CEP34272.1             0.190  64  0.142  64  0.155  49  0.103   0.123 N  0.570      SignalP-noTM
CEP34273.1             0.113  53  0.109  11  0.177   2  0.114   0.112 N  0.570      SignalP-noTM
CEP34274.1             0.107  19  0.104  61  0.128  53  0.095   0.100 N  0.570      SignalP-noTM
CEP34275.1             0.106  49  0.132  11  0.199   2  0.179   0.154 N  0.570      SignalP-noTM
CEP34276.1             0.245  43  0.155  43  0.154  10  0.105   0.131 N  0.570      SignalP-noTM
CEP34277.1             0.113  28  0.126  12  0.232   1  0.149   0.136 N  0.570      SignalP-noTM
CEP34278.1             0.127  22  0.182  22  0.372  21  0.237   0.202 N  0.510      SignalP-TM
CEP34279.1             0.196  38  0.157  38  0.314  15  0.172   0.164 N  0.570      SignalP-noTM
CEP34280.1             0.112  23  0.134  11  0.252   1  0.178   0.150 N  0.510      SignalP-TM
CEP34281.1             0.510  27  0.615  27  0.914   3  0.818   0.711 Y  0.570      SignalP-noTM
CEP34282.1             0.126  42  0.113  42  0.117  40  0.081   0.098 N  0.570      SignalP-noTM
CEP34283.1             0.101  29  0.105  53  0.124  42  0.094   0.100 N  0.570      SignalP-noTM
CEP34284.1             0.320  56  0.404  56  0.779  50  0.269   0.340 N  0.570      SignalP-noTM
CEP34285.1             0.115  68  0.186  56  0.477  51  0.140   0.164 N  0.570      SignalP-noTM
CEP34286.1             0.120  30  0.154  11  0.348   2  0.232   0.190 N  0.570      SignalP-noTM
CEP34287.1             0.138  30  0.122  30  0.164   1  0.116   0.119 N  0.570      SignalP-noTM
CEP34288.1             0.155  43  0.130  43  0.142  41  0.102   0.117 N  0.570      SignalP-noTM
CEP34289.1             0.174  69  0.127  69  0.159  17  0.105   0.117 N  0.570      SignalP-noTM
CEP34290.1             0.115  23  0.107  70  0.137   3  0.094   0.101 N  0.570      SignalP-noTM
CEP34291.1             0.134  50  0.108  50  0.162   1  0.090   0.099 N  0.570      SignalP-noTM
CEP34292.1             0.155  56  0.121  56  0.135  20  0.093   0.108 N  0.570      SignalP-noTM
CEP34293.1             0.115  69  0.121  69  0.188   9  0.114   0.118 N  0.510      SignalP-TM
CEP34294.1             0.293  30  0.188  30  0.335  35  0.113   0.161 N  0.510      SignalP-TM
CEP34295.1             0.325  59  0.260  59  0.387  44  0.178   0.230 N  0.510      SignalP-TM
CEP34296.1             0.144  23  0.151  11  0.313   1  0.226   0.186 N  0.570      SignalP-noTM
CEP34297.1             0.119  33  0.132  11  0.216   2  0.173   0.151 N  0.570      SignalP-noTM
CEP34298.1             0.129  34  0.119  34  0.189  32  0.082   0.102 N  0.570      SignalP-noTM
CEP34299.1             0.147  41  0.128  11  0.303   1  0.148   0.138 N  0.570      SignalP-noTM
CEP34300.1             0.108  20  0.116  11  0.199   1  0.125   0.120 N  0.570      SignalP-noTM
CEP34301.1             0.184  19  0.113  19  0.147   1  0.084   0.099 N  0.570      SignalP-noTM
CEP34302.1             0.130  38  0.139  38  0.201  39  0.124   0.132 N  0.570      SignalP-noTM
CEP34303.1             0.158  21  0.254  21  0.655   1  0.427   0.335 N  0.570      SignalP-noTM
CEP34304.1             0.183  28  0.166  28  0.303  27  0.144   0.156 N  0.570      SignalP-noTM
CEP34305.1             0.106  28  0.126  12  0.195   1  0.158   0.141 N  0.570      SignalP-noTM
CEP34306.1             0.110  23  0.121  11  0.223   1  0.139   0.129 N  0.570      SignalP-noTM
CEP34307.1             0.648  27  0.761  27  0.975  10  0.921   0.836 Y  0.570      SignalP-noTM
CEP34308.1             0.122  45  0.110  11  0.150   2  0.129   0.117 N  0.510      SignalP-TM
CEP34309.1             0.286  27  0.205  27  0.225  21  0.139   0.180 N  0.510      SignalP-TM
CEP34310.1             0.116  40  0.115  21  0.160   9  0.124   0.119 N  0.570      SignalP-noTM
CEP34311.1             0.138  34  0.222  34  0.511  27  0.324   0.270 N  0.570      SignalP-noTM
CEP34312.1             0.119  27  0.145  27  0.238  34  0.173   0.158 N  0.570      SignalP-noTM
CEP34313.1             0.130  26  0.169  12  0.358   3  0.283   0.223 N  0.570      SignalP-noTM
CEP34314.1             0.124  66  0.113  24  0.157  13  0.105   0.109 N  0.570      SignalP-noTM
CEP34315.1             0.117  54  0.114  11  0.188   5  0.136   0.125 N  0.570      SignalP-noTM
CEP34316.1             0.111  69  0.144  12  0.246   9  0.211   0.176 N  0.570      SignalP-noTM
CEP34317.1             0.172  23  0.157  23  0.209   1  0.147   0.153 N  0.570      SignalP-noTM
CEP34318.1             0.735  34  0.719  34  0.894  27  0.727   0.723 Y  0.570      SignalP-noTM
CEP34319.1             0.159  34  0.150  17  0.279   7  0.217   0.175 N  0.510      SignalP-TM
CEP34320.1             0.152  70  0.118  70  0.180   2  0.065   0.098 N  0.510      SignalP-TM
CEP34321.1             0.121  45  0.159  12  0.346  11  0.247   0.200 N  0.570      SignalP-noTM
CEP34322.1             0.157  60  0.158  27  0.241  18  0.179   0.166 N  0.510      SignalP-TM
CEP34323.1             0.187  36  0.133  36  0.154  35  0.078   0.107 N  0.570      SignalP-noTM
CEP34324.1             0.155  25  0.140  25  0.265  16  0.144   0.142 N  0.570      SignalP-noTM
CEP34325.1             0.125  34  0.114  23  0.136   5  0.107   0.111 N  0.570      SignalP-noTM
CEP34326.1             0.116  38  0.109  38  0.118  34  0.097   0.103 N  0.570      SignalP-noTM
CEP34327.1             0.787  27  0.781  27  0.973  11  0.865   0.821 Y  0.570      SignalP-noTM
CEP34328.1             0.134  41  0.082  70  0.092  63  0.045   0.068 N  0.510      SignalP-TM
CEP34329.1             0.193  43  0.128  43  0.154  67  0.063   0.104 N  0.510      SignalP-TM
CEP34330.1             0.107  24  0.103  70  0.126   2  0.097   0.100 N  0.570      SignalP-noTM
CEP34331.1             0.101  32  0.106  29  0.125  25  0.090   0.099 N  0.570      SignalP-noTM
CEP34332.1             0.376  22  0.301  22  0.425  19  0.226   0.266 N  0.570      SignalP-noTM
CEP34333.1             0.106  35  0.104  35  0.118   1  0.095   0.100 N  0.570      SignalP-noTM
CEP34334.1             0.124  41  0.091  25  0.111  17  0.071   0.084 N  0.510      SignalP-TM
CEP34335.1             0.105  48  0.106  33  0.133  22  0.110   0.108 N  0.570      SignalP-noTM
CEP34336.1             0.110  19  0.105  33  0.138  30  0.097   0.102 N  0.510      SignalP-TM
CEP34337.1             0.360  38  0.260  38  0.441  37  0.178   0.221 N  0.570      SignalP-noTM
CEP34338.1             0.111  19  0.132  11  0.217   1  0.169   0.149 N  0.570      SignalP-noTM
CEP34339.1             0.227  22  0.202  11  0.572   5  0.431   0.287 N  0.510      SignalP-TM
CEP34340.1             0.178  24  0.274  24  0.580   4  0.451   0.340 N  0.510      SignalP-TM
CEP34341.1             0.171  24  0.182  24  0.307  11  0.210   0.195 N  0.570      SignalP-noTM
CEP34342.1             0.100  61  0.128  11  0.207   3  0.169   0.147 N  0.570      SignalP-noTM
CEP34343.1             0.122  47  0.116  11  0.177   1  0.128   0.122 N  0.570      SignalP-noTM
CEP34344.1             0.126  17  0.241  17  0.618   6  0.489   0.358 N  0.570      SignalP-noTM
CEP34345.1             0.117  44  0.119  44  0.236  43  0.087   0.107 N  0.510      SignalP-TM
CEP34346.1             0.121  28  0.168  11  0.402   2  0.267   0.215 N  0.570      SignalP-noTM
CEP34347.1             0.173  39  0.123  39  0.123  23  0.083   0.104 N  0.570      SignalP-noTM
CEP34348.1             0.479  47  0.219  47  0.207   1  0.092   0.172 N  0.510      SignalP-TM
CEP34349.1             0.229  46  0.359  46  0.675  42  0.317   0.344 N  0.510      SignalP-TM
CEP34350.1             0.111  66  0.104  53  0.134  49  0.098   0.101 N  0.570      SignalP-noTM
CEP34351.1             0.110  30  0.101  13  0.135   7  0.106   0.103 N  0.510      SignalP-TM
CEP34352.1             0.137  29  0.114  29  0.115   7  0.098   0.107 N  0.570      SignalP-noTM
CEP34353.1             0.190  27  0.133  27  0.166   5  0.118   0.126 N  0.570      SignalP-noTM
CEP34354.1             0.112  31  0.110  63  0.126  53  0.103   0.107 N  0.570      SignalP-noTM
CEP34355.1             0.117  55  0.113  55  0.122  48  0.084   0.099 N  0.570      SignalP-noTM
CEP34356.1             0.245  46  0.141  46  0.119  68  0.081   0.119 N  0.510      SignalP-TM
CEP34357.1             0.423  38  0.282  38  0.368  25  0.222   0.254 N  0.570      SignalP-noTM
CEP34358.1             0.105  66  0.106  30  0.141   1  0.101   0.104 N  0.570      SignalP-noTM
CEP34359.1             0.182  43  0.159  43  0.193  41  0.126   0.143 N  0.570      SignalP-noTM
CEP34360.1             0.148  42  0.239  28  0.568  24  0.354   0.281 N  0.510      SignalP-TM
CEP34361.1             0.137  35  0.114  55  0.152  50  0.093   0.104 N  0.570      SignalP-noTM
CEP34362.1             0.215  51  0.160  51  0.166  49  0.107   0.135 N  0.570      SignalP-noTM
CEP34363.1             0.116  41  0.168  22  0.425  17  0.216   0.191 N  0.570      SignalP-noTM
CEP34364.1             0.138  33  0.163  21  0.285  18  0.210   0.180 N  0.510      SignalP-TM
CEP34365.1             0.126  53  0.158  53  0.384  50  0.156   0.157 N  0.570      SignalP-noTM
CEP34366.1             0.116  39  0.115  15  0.149   3  0.133   0.124 N  0.570      SignalP-noTM
CEP34367.1             0.137  46  0.105  46  0.130  24  0.095   0.101 N  0.510      SignalP-TM
CEP34368.1             0.144  55  0.097  70  0.130  58  0.064   0.085 N  0.510      SignalP-TM
CEP34369.1             0.115  61  0.111  49  0.139  46  0.094   0.103 N  0.570      SignalP-noTM
CEP34370.1             0.142  25  0.174  25  0.339   6  0.233   0.202 N  0.570      SignalP-noTM
CEP34371.1             0.167  25  0.153  25  0.210  14  0.124   0.140 N  0.570      SignalP-noTM
CEP34372.1             0.112  18  0.116  11  0.175   2  0.133   0.124 N  0.570      SignalP-noTM
CEP34373.1             0.141  29  0.142  11  0.290   3  0.203   0.164 N  0.510      SignalP-TM
CEP34374.1             0.140  61  0.134  61  0.161  55  0.111   0.124 N  0.570      SignalP-noTM
CEP34375.1             0.139  29  0.122  29  0.138  25  0.094   0.109 N  0.570      SignalP-noTM
CEP34376.1             0.125  30  0.118  11  0.184   1  0.136   0.126 N  0.570      SignalP-noTM
CEP34377.1             0.114  62  0.112  12  0.192   6  0.133   0.122 N  0.570      SignalP-noTM
CEP34378.1             0.156  59  0.208  24  0.457  22  0.280   0.234 N  0.510      SignalP-TM
CEP34379.1             0.129  30  0.136  11  0.237   1  0.185   0.154 N  0.510      SignalP-TM
CEP34380.1             0.109  47  0.105  12  0.173   2  0.108   0.106 N  0.570      SignalP-noTM
CEP34381.1             0.113  64  0.109  20  0.150  17  0.117   0.113 N  0.570      SignalP-noTM
CEP34382.1             0.169  33  0.152  33  0.280   2  0.150   0.151 N  0.570      SignalP-noTM
CEP34383.1             0.126  23  0.106  23  0.144   1  0.097   0.102 N  0.570      SignalP-noTM
CEP34384.1             0.233  25  0.147  25  0.120   4  0.095   0.123 N  0.570      SignalP-noTM
CEP34385.1             0.111  55  0.093  11  0.123   1  0.087   0.091 N  0.510      SignalP-TM
CEP34386.1             0.168  30  0.144  30  0.221   2  0.136   0.140 N  0.570      SignalP-noTM
CEP34387.1             0.127  36  0.121  15  0.186   9  0.139   0.130 N  0.570      SignalP-noTM
CEP34388.1             0.145  33  0.115  33  0.119  32  0.083   0.100 N  0.570      SignalP-noTM
CEP34389.1             0.110  35  0.128  11  0.192   2  0.172   0.144 N  0.510      SignalP-TM
CEP34390.1             0.315  26  0.315  26  0.513   5  0.382   0.340 N  0.510      SignalP-TM
CEP34391.1             0.102  43  0.111  43  0.143  39  0.101   0.106 N  0.570      SignalP-noTM
CEP34392.1             0.173  36  0.140  36  0.203  28  0.111   0.126 N  0.570      SignalP-noTM
CEP34393.1             0.102  43  0.101  53  0.136   3  0.095   0.098 N  0.570      SignalP-noTM
CEP34394.1             0.110  18  0.103  59  0.119   2  0.089   0.097 N  0.570      SignalP-noTM
CEP34395.1             0.264  41  0.151  41  0.161  43  0.055   0.116 N  0.510      SignalP-TM
CEP34396.1             0.156  39  0.108  11  0.166   8  0.124   0.114 N  0.510      SignalP-TM
CEP34397.1             0.381  24  0.472  24  0.840  17  0.614   0.539 N  0.570      SignalP-noTM
CEP34398.1             0.298  27  0.229  27  0.515   1  0.254   0.240 N  0.570      SignalP-noTM
CEP34399.1             0.165  36  0.190  36  0.328  31  0.137   0.170 N  0.510      SignalP-TM
CEP34400.1             0.118  20  0.110  35  0.176   3  0.093   0.104 N  0.510      SignalP-TM
CEP34401.1             0.118  69  0.120  18  0.171   9  0.126   0.123 N  0.570      SignalP-noTM
CEP34402.1             0.117  29  0.172  19  0.334   1  0.270   0.218 N  0.570      SignalP-noTM
CEP34403.1             0.554  25  0.691  25  0.958  21  0.871   0.776 Y  0.570      SignalP-noTM
CEP34404.1             0.418  23  0.606  23  0.962  17  0.908   0.748 Y  0.570      SignalP-noTM
CEP34405.1             0.115  36  0.202  30  0.555  26  0.310   0.253 N  0.570      SignalP-noTM
CEP34406.1             0.183  40  0.200  40  0.396  38  0.150   0.182 N  0.510      SignalP-TM
CEP34407.1             0.120  26  0.100  42  0.102  40  0.083   0.092 N  0.570      SignalP-noTM
CEP34408.1             0.136  33  0.112  33  0.161  49  0.096   0.105 N  0.570      SignalP-noTM
CEP34409.1             0.109  23  0.101  11  0.168   1  0.094   0.098 N  0.570      SignalP-noTM
CEP34410.1             0.357  41  0.245  41  0.312  37  0.141   0.196 N  0.570      SignalP-noTM
CEP34411.1             0.100  37  0.156  24  0.288  18  0.214   0.183 N  0.570      SignalP-noTM
CEP34412.1             0.146  44  0.121  44  0.142  43  0.106   0.114 N  0.570      SignalP-noTM
CEP34413.1             0.103  16  0.108  40  0.129  32  0.093   0.101 N  0.570      SignalP-noTM
CEP34414.1             0.117  24  0.158  24  0.287   3  0.218   0.180 N  0.510      SignalP-TM
CEP34415.1             0.102  32  0.101  32  0.116  29  0.078   0.090 N  0.570      SignalP-noTM
CEP34416.1             0.128  25  0.128  11  0.240   2  0.161   0.144 N  0.570      SignalP-noTM
CEP34417.1             0.112  59  0.109  11  0.178   2  0.113   0.111 N  0.570      SignalP-noTM
CEP34418.1             0.115  33  0.101  33  0.107  67  0.083   0.092 N  0.570      SignalP-noTM
CEP34419.1             0.112  34  0.116  12  0.173   3  0.135   0.125 N  0.570      SignalP-noTM
CEP34420.1             0.188  39  0.165  39  0.244  33  0.139   0.155 N  0.510      SignalP-TM
CEP34421.1             0.306  40  0.177  40  0.211   1  0.115   0.148 N  0.570      SignalP-noTM
CEP34422.1             0.448  27  0.577  27  0.918   1  0.798   0.681 Y  0.570      SignalP-noTM
CEP34423.1             0.153  27  0.170  27  0.375   7  0.237   0.195 N  0.510      SignalP-TM
CEP34424.1             0.202  25  0.243  25  0.608  23  0.297   0.268 N  0.570      SignalP-noTM
CEP34425.1             0.139  30  0.158  12  0.297   8  0.256   0.204 N  0.570      SignalP-noTM
CEP34426.1             0.510  28  0.667  28  0.946  12  0.889   0.771 Y  0.570      SignalP-noTM
CEP34427.1             0.186  49  0.148  49  0.253  39  0.116   0.133 N  0.570      SignalP-noTM
CEP34428.1             0.145  57  0.119  57  0.110  64  0.085   0.103 N  0.570      SignalP-noTM
CEP34429.1             0.133  20  0.126  15  0.159  12  0.120   0.123 N  0.570      SignalP-noTM
CEP34430.1             0.123  40  0.122  20  0.206  14  0.146   0.133 N  0.570      SignalP-noTM
CEP34431.1             0.116  66  0.109  66  0.154  61  0.085   0.100 N  0.510      SignalP-TM
CEP34432.1             0.142  30  0.137  30  0.217  28  0.141   0.139 N  0.570      SignalP-noTM
CEP34433.1             0.112  56  0.117  25  0.154  17  0.117   0.117 N  0.510      SignalP-TM
CEP34434.1             0.108  32  0.138  12  0.261   4  0.194   0.164 N  0.570      SignalP-noTM
CEP34435.1             0.217  22  0.194  22  0.328  18  0.176   0.186 N  0.570      SignalP-noTM
CEP34436.1             0.135  62  0.113  24  0.126  13  0.096   0.105 N  0.570      SignalP-noTM
CEP34437.1             0.153  61  0.115  61  0.115  21  0.088   0.102 N  0.570      SignalP-noTM
CEP34438.1             0.201  37  0.150  37  0.206   1  0.109   0.131 N  0.570      SignalP-noTM
CEP34439.1             0.113  53  0.115  53  0.186  52  0.108   0.112 N  0.570      SignalP-noTM
CEP34440.1             0.104  37  0.125  11  0.195   4  0.164   0.143 N  0.570      SignalP-noTM
CEP34441.1             0.123  19  0.113  19  0.136  18  0.093   0.104 N  0.570      SignalP-noTM
CEP34442.1             0.111  52  0.104  34  0.115  25  0.092   0.098 N  0.570      SignalP-noTM
CEP34443.1             0.435  38  0.487  38  0.893  25  0.658   0.568 N  0.570      SignalP-noTM
CEP34444.1             0.233  50  0.218  50  0.330  19  0.225   0.221 N  0.510      SignalP-TM
CEP34445.1             0.125  66  0.126  29  0.192  24  0.137   0.131 N  0.570      SignalP-noTM
CEP34446.1             0.482  46  0.465  46  0.603  42  0.225   0.377 N  0.510      SignalP-TM
CEP34447.1             0.126  57  0.109  60  0.133   7  0.091   0.101 N  0.570      SignalP-noTM
CEP34448.1             0.105  18  0.120  18  0.164  16  0.130   0.124 N  0.570      SignalP-noTM
CEP34449.1             0.424  24  0.305  24  0.348   5  0.254   0.281 N  0.570      SignalP-noTM
CEP34450.1             0.666  26  0.428  26  0.652  25  0.203   0.322 N  0.570      SignalP-noTM
CEP34451.1             0.118  56  0.104  43  0.122  34  0.085   0.095 N  0.570      SignalP-noTM
CEP34452.1             0.110  31  0.107  50  0.135  42  0.099   0.103 N  0.570      SignalP-noTM
CEP34453.1             0.148  27  0.118  36  0.173  32  0.083   0.101 N  0.570      SignalP-noTM
CEP34454.1             0.142  67  0.113  67  0.107  25  0.088   0.101 N  0.570      SignalP-noTM
CEP34455.1             0.127  37  0.147  11  0.301   2  0.207   0.175 N  0.570      SignalP-noTM
CEP34456.1             0.113  10  0.105  38  0.121  31  0.092   0.098 N  0.570      SignalP-noTM
CEP34457.1             0.316  35  0.255  35  0.376   6  0.223   0.243 N  0.510      SignalP-TM
CEP34458.1             0.107  29  0.105  60  0.142   2  0.092   0.099 N  0.570      SignalP-noTM
CEP34459.1             0.149  36  0.332  34  0.902  28  0.637   0.475 N  0.570      SignalP-noTM
CEP34460.1             0.153  24  0.135  11  0.271  28  0.187   0.154 N  0.510      SignalP-TM
CEP34461.1             0.109  23  0.108  18  0.153  11  0.111   0.109 N  0.570      SignalP-noTM
CEP34462.1             0.123  20  0.112  20  0.138  43  0.106   0.109 N  0.570      SignalP-noTM
CEP34463.1             0.168  31  0.148  31  0.187   3  0.134   0.141 N  0.570      SignalP-noTM
CEP34464.1             0.139  20  0.142  46  0.247  42  0.110   0.127 N  0.570      SignalP-noTM
CEP34465.1             0.139  68  0.114  16  0.172  10  0.127   0.120 N  0.570      SignalP-noTM
CEP34466.1             0.297  28  0.138  28  0.133   1  0.073   0.114 N  0.510      SignalP-TM
CEP34467.1             0.114  34  0.109  34  0.138  61  0.091   0.102 N  0.510      SignalP-TM
CEP34468.1             0.602  24  0.704  24  0.943   8  0.870   0.782 Y  0.570      SignalP-noTM
CEP34469.1             0.103  10  0.106  11  0.174   1  0.101   0.104 N  0.570      SignalP-noTM
CEP34470.1             0.186  66  0.131  66  0.150   1  0.100   0.117 N  0.570      SignalP-noTM
CEP34471.1             0.178  22  0.119  22  0.173   2  0.097   0.109 N  0.570      SignalP-noTM
CEP34472.1             0.190  27  0.186  27  0.310  14  0.192   0.189 N  0.570      SignalP-noTM
CEP34473.1             0.193  38  0.249  38  0.551   1  0.288   0.263 N  0.510      SignalP-TM
CEP34474.1             0.119  33  0.109  41  0.146  32  0.100   0.105 N  0.570      SignalP-noTM
CEP34475.1             0.128  39  0.101  39  0.102  70  0.071   0.087 N  0.570      SignalP-noTM
CEP34476.1             0.151  24  0.124  24  0.146  13  0.114   0.119 N  0.570      SignalP-noTM
CEP34477.1             0.113  13  0.122  13  0.187  12  0.131   0.126 N  0.570      SignalP-noTM
CEP34478.1             0.142  32  0.134  39  0.228  37  0.131   0.133 N  0.510      SignalP-TM
CEP34479.1             0.306  32  0.485  32  0.978  12  0.866   0.664 Y  0.570      SignalP-noTM
CEP34480.1             0.143  26  0.167  11  0.375   1  0.278   0.208 N  0.510      SignalP-TM
CEP34481.1             0.210  29  0.182  29  0.248  19  0.175   0.180 N  0.510      SignalP-TM
CEP34482.1             0.102   3  0.115  50  0.150  42  0.099   0.107 N  0.570      SignalP-noTM
CEP34483.1             0.105  54  0.105  11  0.138   3  0.116   0.109 N  0.510      SignalP-TM
CEP34484.1             0.113  25  0.106  41  0.129  40  0.095   0.102 N  0.510      SignalP-TM
CEP34485.1             0.108  37  0.110  37  0.144  26  0.101   0.106 N  0.570      SignalP-noTM
CEP34486.1             0.159  47  0.121  47  0.118  63  0.092   0.107 N  0.570      SignalP-noTM
CEP34487.1             0.345  34  0.194  34  0.160   1  0.116   0.157 N  0.570      SignalP-noTM
CEP34488.1             0.166  26  0.217  19  0.525  15  0.350   0.279 N  0.570      SignalP-noTM
CEP34489.1             0.122  64  0.126  64  0.171  65  0.097   0.115 N  0.510      SignalP-TM
CEP34490.1             0.152  35  0.146  12  0.264   6  0.221   0.181 N  0.570      SignalP-noTM
CEP34491.1             0.274  29  0.172  29  0.136  25  0.106   0.141 N  0.570      SignalP-noTM
CEP34492.1             0.122  29  0.103  29  0.103   2  0.072   0.089 N  0.570      SignalP-noTM
CEP34493.1             0.136  39  0.161  11  0.358   3  0.268   0.201 N  0.510      SignalP-TM
CEP34494.1             0.164  29  0.226  29  0.482  20  0.383   0.284 N  0.510      SignalP-TM
CEP34495.1             0.601  25  0.713  25  0.941   2  0.885   0.794 Y  0.570      SignalP-noTM
CEP34496.1             0.142  21  0.156  21  0.278  10  0.186   0.170 N  0.570      SignalP-noTM
CEP34497.1             0.160  39  0.123  58  0.138   1  0.094   0.109 N  0.570      SignalP-noTM
CEP34498.1             0.178  32  0.151  18  0.173  10  0.140   0.146 N  0.570      SignalP-noTM
CEP34499.1             0.146  70  0.129  70  0.178  13  0.105   0.120 N  0.510      SignalP-TM
CEP34500.1             0.141  45  0.124  45  0.217   3  0.122   0.123 N  0.570      SignalP-noTM
CEP34501.1             0.101  44  0.097  11  0.136   1  0.093   0.096 N  0.510      SignalP-TM
CEP34502.1             0.123  52  0.142  23  0.223  41  0.168   0.152 N  0.510      SignalP-TM
CEP34503.1             0.107  63  0.115  13  0.173   7  0.139   0.127 N  0.570      SignalP-noTM
CEP34504.1             0.124   8  0.107  26  0.131  14  0.106   0.107 N  0.570      SignalP-noTM
CEP34505.1             0.107  67  0.101  67  0.117  26  0.092   0.097 N  0.570      SignalP-noTM
CEP34506.1             0.125  25  0.130  31  0.295  28  0.141   0.135 N  0.570      SignalP-noTM
CEP34507.1             0.118  24  0.150  11  0.349   1  0.209   0.178 N  0.570      SignalP-noTM
CEP34508.1             0.134  22  0.153  22  0.264  18  0.164   0.158 N  0.570      SignalP-noTM
CEP34509.1             0.662  24  0.739  24  0.926   8  0.851   0.792 Y  0.570      SignalP-noTM
CEP34510.1             0.158  48  0.099  27  0.120  22  0.090   0.095 N  0.510      SignalP-TM
CEP34511.1             0.147  35  0.124  69  0.152  66  0.084   0.109 N  0.510      SignalP-TM
CEP34512.1             0.178  29  0.125  29  0.150   2  0.096   0.112 N  0.570      SignalP-noTM
CEP34513.1             0.130  35  0.127  11  0.240   3  0.161   0.143 N  0.570      SignalP-noTM
CEP34514.1             0.141  33  0.116  33  0.187  30  0.082   0.100 N  0.570      SignalP-noTM
CEP34515.1             0.155  46  0.190  35  0.320  34  0.234   0.211 N  0.570      SignalP-noTM
CEP34516.1             0.127  45  0.128  45  0.221  37  0.120   0.124 N  0.570      SignalP-noTM
CEP34517.1             0.252  41  0.163  41  0.223  40  0.104   0.135 N  0.570      SignalP-noTM
CEP34518.1             0.781  33  0.588  33  0.602   3  0.481   0.549 Y  0.510      SignalP-TM
CEP34519.1             0.182  62  0.120  62  0.118  27  0.064   0.099 N  0.510      SignalP-TM
CEP34520.1             0.139  20  0.165  20  0.320   5  0.231   0.190 N  0.510      SignalP-TM
CEP34521.1             0.155  34  0.125  34  0.163  13  0.106   0.116 N  0.570      SignalP-noTM
CEP34522.1             0.100  18  0.106  47  0.127   1  0.106   0.106 N  0.570      SignalP-noTM
CEP34523.1             0.439  20  0.210  20  0.156   2  0.108   0.162 N  0.570      SignalP-noTM
CEP34524.1             0.111  69  0.102  69  0.101  65  0.082   0.093 N  0.570      SignalP-noTM
CEP34525.1             0.172  27  0.197  27  0.300  19  0.239   0.217 N  0.570      SignalP-noTM
CEP34526.1             0.841  25  0.829  25  0.909  21  0.784   0.808 Y  0.570      SignalP-noTM
CEP34527.1             0.102  68  0.107  25  0.170   1  0.109   0.108 N  0.570      SignalP-noTM
CEP34528.1             0.110  53  0.109  11  0.161   8  0.125   0.115 N  0.510      SignalP-TM
CEP34529.1             0.100  29  0.107  11  0.182   1  0.108   0.107 N  0.570      SignalP-noTM
CEP34530.1             0.205  33  0.159  33  0.283   1  0.136   0.148 N  0.570      SignalP-noTM
CEP34531.1             0.127  43  0.113  20  0.157  12  0.104   0.109 N  0.570      SignalP-noTM
CEP34532.1             0.110  15  0.104  35  0.114  26  0.083   0.094 N  0.570      SignalP-noTM
CEP34533.1             0.214  35  0.139  35  0.197   1  0.093   0.122 N  0.510      SignalP-TM
CEP34534.1             0.105  35  0.110  35  0.133  34  0.102   0.107 N  0.510      SignalP-TM
CEP34535.1             0.826  25  0.859  25  0.932  22  0.894   0.876 Y  0.570      SignalP-noTM
CEP34536.1             0.116  25  0.114  11  0.188   5  0.135   0.124 N  0.570      SignalP-noTM
CEP34537.1             0.643  36  0.747  36  0.939  31  0.666   0.709 Y  0.570      SignalP-noTM
CEP34538.1             0.652  27  0.690  27  0.910   6  0.790   0.737 Y  0.570      SignalP-noTM
CEP34539.1             0.519  31  0.279  31  0.259  27  0.149   0.218 N  0.570      SignalP-noTM
CEP34540.1             0.147  48  0.108  26  0.137  23  0.111   0.109 N  0.510      SignalP-TM
CEP34541.1             0.102  59  0.120  11  0.253   1  0.128   0.124 N  0.570      SignalP-noTM
CEP34542.1             0.221  25  0.168  25  0.267   1  0.159   0.164 N  0.570      SignalP-noTM
CEP34543.1             0.110  34  0.105  12  0.130   1  0.106   0.106 N  0.570      SignalP-noTM
CEP34544.1             0.104  13  0.106  13  0.133  10  0.108   0.107 N  0.570      SignalP-noTM
CEP34545.1             0.120  42  0.117  42  0.198   4  0.115   0.116 N  0.570      SignalP-noTM
CEP34546.1             0.193  33  0.133  33  0.148   1  0.099   0.117 N  0.570      SignalP-noTM
CEP34547.1             0.138   7  0.128  15  0.201   6  0.152   0.137 N  0.510      SignalP-TM
CEP34548.1             0.550  30  0.641  30  0.954  13  0.840   0.734 Y  0.570      SignalP-noTM
CEP34549.1             0.255  32  0.174  12  0.407  10  0.305   0.236 N  0.570      SignalP-noTM
CEP34550.1             0.126  47  0.165  11  0.339   3  0.275   0.217 N  0.570      SignalP-noTM
CEP34551.1             0.112  38  0.143  12  0.275   4  0.213   0.176 N  0.570      SignalP-noTM
CEP34552.1             0.565  35  0.690  35  0.956  31  0.756   0.721 Y  0.570      SignalP-noTM
CEP34553.1             0.120  53  0.123  24  0.187  19  0.136   0.128 N  0.510      SignalP-TM
CEP34554.1             0.174  29  0.157  11  0.310   2  0.253   0.193 N  0.510      SignalP-TM
CEP34555.1             0.111  60  0.106  45  0.126  43  0.092   0.099 N  0.570      SignalP-noTM
CEP34556.1             0.115  37  0.118  11  0.165   1  0.141   0.128 N  0.570      SignalP-noTM
CEP34557.1             0.132  29  0.178  11  0.419   3  0.332   0.235 N  0.510      SignalP-TM
CEP34558.1             0.859  28  0.853  28  0.905  20  0.754   0.806 Y  0.570      SignalP-noTM
CEP34559.1             0.152  43  0.097  43  0.123  42  0.069   0.086 N  0.510      SignalP-TM
CEP34560.1             0.765  23  0.590  23  0.636  21  0.407   0.522 Y  0.510      SignalP-TM
CEP34561.1             0.115  20  0.107  11  0.166   1  0.110   0.108 N  0.570      SignalP-noTM
CEP34562.1             0.118  66  0.114  46  0.141  42  0.105   0.110 N  0.570      SignalP-noTM
CEP34563.1             0.103  53  0.130  16  0.193   5  0.167   0.143 N  0.510      SignalP-TM
CEP34564.1             0.124  25  0.113  25  0.137   5  0.101   0.108 N  0.570      SignalP-noTM
CEP34565.1             0.199  41  0.171  41  0.298  39  0.118   0.146 N  0.570      SignalP-noTM
CEP34566.1             0.105  21  0.106  36  0.127  30  0.086   0.098 N  0.510      SignalP-TM
CEP34567.1             0.106  51  0.109  26  0.135  25  0.094   0.103 N  0.510      SignalP-TM
CEP34568.1             0.366  22  0.576  22  0.944  13  0.905   0.731 Y  0.570      SignalP-noTM
CEP34569.1             0.206  22  0.195  22  0.282   1  0.198   0.196 N  0.510      SignalP-TM
CEP34570.1             0.159  70  0.138  22  0.268   2  0.160   0.149 N  0.570      SignalP-noTM
CEP34571.1             0.151  26  0.127  26  0.201  39  0.100   0.114 N  0.570      SignalP-noTM
CEP34572.1             0.320  21  0.328  21  0.498   3  0.365   0.346 N  0.570      SignalP-noTM
CEP34573.1             0.114  29  0.128  18  0.205   9  0.151   0.139 N  0.570      SignalP-noTM
CEP34574.1             0.189  25  0.171  25  0.250  12  0.168   0.170 N  0.570      SignalP-noTM
CEP34575.1             0.176  26  0.173  26  0.278   1  0.186   0.179 N  0.570      SignalP-noTM
CEP34576.1             0.176  26  0.173  26  0.278   1  0.186   0.179 N  0.570      SignalP-noTM
CEP34577.1             0.133  22  0.153  22  0.269  11  0.175   0.163 N  0.570      SignalP-noTM
CEP34578.1             0.165  47  0.150  47  0.164  44  0.104   0.128 N  0.570      SignalP-noTM
CEP34579.1             0.121  27  0.121  27  0.172  24  0.122   0.121 N  0.570      SignalP-noTM
CEP34580.1             0.110  57  0.116  54  0.148  45  0.103   0.110 N  0.570      SignalP-noTM
CEP34581.1             0.172  58  0.135  58  0.126  10  0.103   0.120 N  0.570      SignalP-noTM
CEP34582.1             0.114  61  0.105  61  0.123  20  0.092   0.099 N  0.570      SignalP-noTM
CEP34583.1             0.145  34  0.124  34  0.161   8  0.118   0.121 N  0.570      SignalP-noTM
CEP34584.1             0.131  25  0.133  11  0.265   2  0.169   0.149 N  0.570      SignalP-noTM
CEP34585.1             0.117  25  0.180  21  0.403   4  0.310   0.241 N  0.570      SignalP-noTM
CEP34586.1             0.120  51  0.121  16  0.169   9  0.142   0.130 N  0.570      SignalP-noTM
CEP34587.1             0.123  24  0.142  11  0.262   4  0.208   0.166 N  0.510      SignalP-TM
CEP34588.1             0.663  30  0.721  30  0.976  12  0.873   0.792 Y  0.570      SignalP-noTM
CEP34589.1             0.131  33  0.097  70  0.126  67  0.060   0.083 N  0.510      SignalP-TM
CEP34590.1             0.106  19  0.104  49  0.126  37  0.099   0.102 N  0.570      SignalP-noTM
CEP34591.1             0.110  38  0.140  13  0.239   4  0.197   0.166 N  0.570      SignalP-noTM
CEP34592.1             0.130  41  0.186  17  0.351  11  0.274   0.218 N  0.510      SignalP-TM
CEP34593.1             0.139  38  0.137  38  0.224  11  0.120   0.129 N  0.570      SignalP-noTM
CEP34594.1             0.138  68  0.115  68  0.153  44  0.102   0.108 N  0.570      SignalP-noTM
CEP34595.1             0.192  48  0.159  48  0.195   8  0.130   0.148 N  0.510      SignalP-TM
CEP34596.1             0.101  57  0.100  30  0.115  23  0.092   0.096 N  0.570      SignalP-noTM
CEP34597.1             0.119  27  0.140  11  0.257   2  0.194   0.166 N  0.570      SignalP-noTM
CEP34598.1             0.136  50  0.111  20  0.140   7  0.118   0.113 N  0.510      SignalP-TM
CEP34599.1             0.125  33  0.132  11  0.230   3  0.183   0.151 N  0.510      SignalP-TM
CEP34600.1             0.120  29  0.128  11  0.206   1  0.168   0.143 N  0.510      SignalP-TM
CEP34601.1             0.190  31  0.212  31  0.430   5  0.284   0.239 N  0.510      SignalP-TM
CEP34602.1             0.124  22  0.148  11  0.273   2  0.220   0.182 N  0.570      SignalP-noTM
CEP34603.1             0.112  24  0.115  16  0.164   7  0.128   0.121 N  0.570      SignalP-noTM
CEP34604.1             0.114  27  0.112  27  0.175   2  0.108   0.110 N  0.570      SignalP-noTM
CEP34605.1             0.195  34  0.137  34  0.132   1  0.095   0.117 N  0.570      SignalP-noTM
CEP34606.1             0.151  24  0.117  24  0.131   3  0.093   0.106 N  0.570      SignalP-noTM
CEP34607.1             0.121  24  0.123  11  0.206   3  0.150   0.136 N  0.570      SignalP-noTM
CEP34608.1             0.120  22  0.103  31  0.140  20  0.089   0.096 N  0.570      SignalP-noTM
CEP34609.1             0.127  59  0.111  31  0.153   9  0.097   0.104 N  0.570      SignalP-noTM
CEP34610.1             0.399  27  0.583  27  0.970  20  0.891   0.727 Y  0.570      SignalP-noTM
CEP34611.1             0.112  21  0.108  21  0.160   1  0.102   0.106 N  0.570      SignalP-noTM
CEP34612.1             0.104  18  0.098  57  0.106  53  0.087   0.093 N  0.570      SignalP-noTM
CEP34613.1             0.254  39  0.159  39  0.193   1  0.121   0.141 N  0.570      SignalP-noTM
CEP34614.1             0.234  22  0.299  22  0.550  20  0.349   0.323 N  0.570      SignalP-noTM
CEP34615.1             0.116  33  0.107  33  0.125  38  0.080   0.094 N  0.570      SignalP-noTM
CEP34616.1             0.133  23  0.114  23  0.165   1  0.104   0.109 N  0.570      SignalP-noTM
CEP34617.1             0.245  29  0.258  29  0.426  21  0.270   0.262 N  0.510      SignalP-TM
CEP34618.1             0.101  61  0.113  12  0.147  17  0.129   0.121 N  0.570      SignalP-noTM
CEP34619.1             0.209  26  0.138  26  0.134  38  0.089   0.115 N  0.570      SignalP-noTM
CEP34620.1             0.130  48  0.106  30  0.117  10  0.096   0.101 N  0.570      SignalP-noTM
CEP34621.1             0.113  37  0.139  11  0.251   1  0.186   0.161 N  0.570      SignalP-noTM
CEP34622.1             0.111   7  0.106  70  0.117  59  0.091   0.099 N  0.570      SignalP-noTM
CEP34623.1             0.116  21  0.110  39  0.138  30  0.087   0.099 N  0.570      SignalP-noTM
CEP34624.1             0.116  21  0.111  39  0.145  30  0.090   0.101 N  0.570      SignalP-noTM
CEP34625.1             0.137  67  0.109  27  0.126  40  0.087   0.099 N  0.570      SignalP-noTM
CEP34626.1             0.110  27  0.106  43  0.125  36  0.089   0.098 N  0.570      SignalP-noTM
CEP34627.1             0.103  26  0.100  26  0.108  19  0.089   0.095 N  0.570      SignalP-noTM
CEP34628.1             0.217  21  0.187  21  0.256   3  0.186   0.187 N  0.510      SignalP-TM
CEP34629.1             0.214  32  0.183  32  0.424   3  0.245   0.212 N  0.570      SignalP-noTM
CEP34630.1             0.148  27  0.132  27  0.209  26  0.099   0.117 N  0.570      SignalP-noTM
CEP34631.1             0.255  25  0.236  25  0.468  39  0.188   0.213 N  0.570      SignalP-noTM
CEP34632.1             0.225  44  0.159  44  0.229   6  0.111   0.141 N  0.510      SignalP-TM
CEP34633.1             0.178  24  0.252  24  0.611  19  0.295   0.272 N  0.570      SignalP-noTM
CEP34634.1             0.119  18  0.113  37  0.174   2  0.093   0.106 N  0.510      SignalP-TM
CEP34635.1             0.128  23  0.106  23  0.123  22  0.081   0.095 N  0.570      SignalP-noTM
CEP34636.1             0.128  35  0.134  11  0.259   1  0.176   0.150 N  0.510      SignalP-TM
CEP34637.1             0.112  33  0.207  11  0.512   7  0.452   0.298 N  0.510      SignalP-TM
CEP34638.1             0.241  22  0.462  22  0.919   4  0.889   0.663 Y  0.570      SignalP-noTM
CEP34639.1             0.191  53  0.128  53  0.195   1  0.096   0.113 N  0.570      SignalP-noTM
CEP34640.1             0.285  25  0.179  25  0.176   1  0.126   0.154 N  0.570      SignalP-noTM
CEP34641.1             0.123  18  0.132  11  0.225   1  0.177   0.153 N  0.570      SignalP-noTM
CEP34642.1             0.111  58  0.096  40  0.100  28  0.074   0.085 N  0.570      SignalP-noTM
CEP34643.1             0.112  18  0.113  18  0.151  29  0.113   0.113 N  0.570      SignalP-noTM
CEP34644.1             0.102  42  0.105  68  0.122  58  0.087   0.096 N  0.570      SignalP-noTM
CEP34645.1             0.135  63  0.118  22  0.161  12  0.121   0.119 N  0.570      SignalP-noTM
CEP34646.1             0.164  21  0.378  21  0.922   5  0.887   0.617 Y  0.570      SignalP-noTM
CEP34647.1             0.118  18  0.127  11  0.300   1  0.139   0.133 N  0.570      SignalP-noTM
CEP34648.1             0.112  13  0.129  13  0.239   1  0.147   0.137 N  0.570      SignalP-noTM
CEP34649.1             0.109  30  0.105  30  0.125   1  0.099   0.103 N  0.570      SignalP-noTM
CEP34650.1             0.160  36  0.133  36  0.176  32  0.077   0.106 N  0.570      SignalP-noTM
CEP34651.1             0.127  39  0.156  22  0.295  13  0.210   0.182 N  0.570      SignalP-noTM
CEP34652.1             0.669  23  0.755  23  0.933  22  0.849   0.799 Y  0.570      SignalP-noTM
CEP34653.1             0.121  31  0.109  11  0.149   1  0.117   0.113 N  0.570      SignalP-noTM
CEP34654.1             0.144  37  0.117  37  0.104  36  0.084   0.101 N  0.570      SignalP-noTM
CEP34655.1             0.186  20  0.150  20  0.187  17  0.116   0.134 N  0.570      SignalP-noTM
CEP34656.1             0.102  60  0.107  17  0.149   5  0.113   0.110 N  0.570      SignalP-noTM
CEP34657.1             0.104  58  0.105  37  0.128  30  0.083   0.095 N  0.570      SignalP-noTM
CEP34658.1             0.387  22  0.353  22  0.524   6  0.368   0.358 N  0.510      SignalP-TM
CEP34659.1             0.113  11  0.119  11  0.197   2  0.119   0.119 N  0.570      SignalP-noTM
CEP34660.1             0.110  50  0.122  11  0.187   1  0.149   0.135 N  0.570      SignalP-noTM
CEP34661.1             0.191  32  0.142  32  0.179  31  0.105   0.125 N  0.570      SignalP-noTM
CEP34662.1             0.124  21  0.122  11  0.177   9  0.140   0.130 N  0.570      SignalP-noTM
CEP34663.1             0.146  32  0.125  32  0.151   9  0.102   0.114 N  0.570      SignalP-noTM
CEP34664.1             0.135  61  0.140  13  0.241   1  0.168   0.153 N  0.570      SignalP-noTM
CEP34665.1             0.119  32  0.116  38  0.165   7  0.113   0.114 N  0.570      SignalP-noTM
CEP34666.1             0.133  18  0.194  22  0.422  17  0.247   0.219 N  0.570      SignalP-noTM
CEP34667.1             0.113  41  0.111  11  0.150   9  0.130   0.118 N  0.510      SignalP-TM
CEP34668.1             0.119  26  0.113  26  0.167  25  0.109   0.112 N  0.510      SignalP-TM
CEP34669.1             0.132  29  0.122  29  0.238   1  0.117   0.120 N  0.510      SignalP-TM
CEP34670.1             0.162  48  0.100  26  0.120  19  0.090   0.097 N  0.510      SignalP-TM
CEP34671.1             0.133  61  0.152  13  0.296   7  0.242   0.185 N  0.510      SignalP-TM
CEP34672.1             0.321  26  0.482  21  0.941  10  0.876   0.667 Y  0.570      SignalP-noTM
CEP34673.1             0.345  26  0.294  26  0.780   1  0.390   0.339 N  0.570      SignalP-noTM
CEP34674.1             0.222  21  0.278  21  0.506   2  0.375   0.314 N  0.510      SignalP-TM
CEP34675.1             0.169  28  0.116  28  0.164   1  0.087   0.105 N  0.510      SignalP-TM
CEP34676.1             0.140  48  0.108  48  0.104  63  0.066   0.093 N  0.510      SignalP-TM
CEP34677.1             0.822  28  0.814  28  0.957  10  0.877   0.844 Y  0.570      SignalP-noTM
CEP34678.1             0.116  49  0.144  49  0.255  48  0.161   0.152 N  0.570      SignalP-noTM
CEP34679.1             0.159  44  0.128  44  0.163  40  0.113   0.121 N  0.570      SignalP-noTM
CEP34680.1             0.110  45  0.106  45  0.113  45  0.082   0.095 N  0.570      SignalP-noTM
CEP34681.1             0.131  30  0.117  11  0.185   8  0.146   0.131 N  0.570      SignalP-noTM
CEP34682.1             0.136  22  0.296  16  0.837   1  0.686   0.479 N  0.570      SignalP-noTM
CEP34683.1             0.128  22  0.200  20  0.445   6  0.362   0.260 N  0.510      SignalP-TM
CEP34684.1             0.792  26  0.699  26  0.859  18  0.685   0.692 Y  0.570      SignalP-noTM
CEP34685.1             0.139  65  0.162  11  0.365   2  0.262   0.199 N  0.510      SignalP-TM
CEP34686.1             0.113  54  0.116  54  0.191  43  0.097   0.107 N  0.570      SignalP-noTM
CEP34687.1             0.214  20  0.446  20  0.974  11  0.937   0.677 Y  0.570      SignalP-noTM
CEP34688.1             0.294  25  0.535  25  0.988  17  0.963   0.736 Y  0.570      SignalP-noTM
CEP34689.1             0.148  23  0.179  23  0.285   7  0.218   0.194 N  0.510      SignalP-TM
CEP34690.1             0.140  63  0.143  18  0.227   8  0.171   0.156 N  0.570      SignalP-noTM
CEP34691.1             0.107  46  0.101  55  0.159  49  0.060   0.086 N  0.510      SignalP-TM
CEP34692.1             0.118  38  0.111  30  0.133  28  0.090   0.101 N  0.570      SignalP-noTM
CEP34693.1             0.209  38  0.149  38  0.181  33  0.097   0.130 N  0.510      SignalP-TM
CEP34694.1             0.107  22  0.150  22  0.269   8  0.214   0.174 N  0.510      SignalP-TM
CEP34695.1             0.101  45  0.111  31  0.132  20  0.091   0.101 N  0.570      SignalP-noTM
CEP34696.1             0.111  65  0.129  11  0.232   1  0.156   0.142 N  0.570      SignalP-noTM
CEP34697.1             0.121  25  0.132  19  0.241  15  0.140   0.136 N  0.570      SignalP-noTM
CEP34698.1             0.173  47  0.128  14  0.213   8  0.164   0.145 N  0.570      SignalP-noTM
CEP34699.1             0.210  22  0.194  22  0.290   1  0.207   0.199 N  0.510      SignalP-TM
CEP34700.1             0.529  32  0.664  32  0.982  21  0.891   0.771 Y  0.570      SignalP-noTM
CEP34701.1             0.112  34  0.113  34  0.138  25  0.103   0.109 N  0.510      SignalP-TM
CEP34702.1             0.156  41  0.140  41  0.279  38  0.133   0.137 N  0.570      SignalP-noTM
CEP34703.1             0.145  27  0.170  11  0.431   5  0.314   0.223 N  0.510      SignalP-TM
CEP34704.1             0.167  24  0.154  24  0.172   9  0.133   0.146 N  0.510      SignalP-TM
CEP34705.1             0.511  35  0.312  35  0.250  31  0.161   0.256 N  0.510      SignalP-TM
CEP34706.1             0.112  52  0.102  52  0.112  10  0.092   0.097 N  0.570      SignalP-noTM
CEP34707.1             0.159  42  0.160  42  0.248  23  0.174   0.165 N  0.510      SignalP-TM
CEP34708.1             0.418  19  0.516  19  0.788  17  0.544   0.529 N  0.570      SignalP-noTM
CEP34709.1             0.314  17  0.462  17  0.800  11  0.644   0.548 N  0.570      SignalP-noTM
CEP34710.1             0.137  10  0.105  70  0.129  69  0.084   0.098 N  0.510      SignalP-TM
CEP34711.1             0.115  28  0.144  13  0.246   5  0.201   0.165 N  0.510      SignalP-TM
CEP34712.1             0.101  36  0.134  11  0.202   6  0.181   0.156 N  0.570      SignalP-noTM
CEP34713.1             0.101  47  0.099  47  0.116  35  0.082   0.091 N  0.570      SignalP-noTM
CEP34714.1             0.385  31  0.212  31  0.255  30  0.123   0.179 N  0.510      SignalP-TM
CEP34715.1             0.212  23  0.160  23  0.219   3  0.130   0.146 N  0.570      SignalP-noTM
CEP34716.1             0.113  65  0.103  43  0.131   5  0.100   0.102 N  0.570      SignalP-noTM
CEP34717.1             0.152  37  0.117  37  0.117  41  0.079   0.099 N  0.570      SignalP-noTM
CEP34718.1             0.107  46  0.146  11  0.269   3  0.220   0.181 N  0.570      SignalP-noTM
CEP34719.1             0.131  42  0.139  21  0.229  15  0.149   0.144 N  0.570      SignalP-noTM
CEP34720.1             0.256  49  0.122  49  0.112  12  0.066   0.101 N  0.510      SignalP-TM
CEP34721.1             0.121  29  0.111  32  0.152  28  0.086   0.102 N  0.510      SignalP-TM
CEP34722.1             0.106  44  0.102  35  0.161   3  0.093   0.099 N  0.510      SignalP-TM
CEP34723.1             0.129  21  0.123  21  0.184   3  0.130   0.126 N  0.570      SignalP-noTM
CEP34724.1             0.112  42  0.149  11  0.317   1  0.211   0.178 N  0.570      SignalP-noTM
CEP34725.1             0.136  21  0.185  21  0.405   1  0.268   0.224 N  0.570      SignalP-noTM
CEP34726.1             0.104  50  0.107  56  0.148  49  0.093   0.101 N  0.570      SignalP-noTM
CEP34727.1             0.119  45  0.124  11  0.250   3  0.154   0.138 N  0.570      SignalP-noTM
CEP34728.1             0.124  24  0.111  49  0.150  41  0.097   0.105 N  0.570      SignalP-noTM
CEP34729.1             0.143  17  0.166  55  0.336  50  0.178   0.172 N  0.570      SignalP-noTM
CEP34730.1             0.116  48  0.181  13  0.430   5  0.344   0.242 N  0.510      SignalP-TM
CEP34731.1             0.122  24  0.112  24  0.160   1  0.107   0.110 N  0.570      SignalP-noTM
CEP34732.1             0.130  28  0.149  11  0.309   5  0.226   0.185 N  0.570      SignalP-noTM
CEP34733.1             0.120  25  0.154  21  0.280  12  0.203   0.177 N  0.570      SignalP-noTM
CEP34734.1             0.164  24  0.144  24  0.167   1  0.126   0.136 N  0.570      SignalP-noTM
CEP34735.1             0.108  49  0.113  49  0.248  45  0.103   0.108 N  0.570      SignalP-noTM
CEP34736.1             0.140  56  0.122  11  0.219   2  0.144   0.132 N  0.570      SignalP-noTM
CEP34737.1             0.146  34  0.228  17  0.506  16  0.397   0.290 N  0.510      SignalP-TM
CEP34738.1             0.117  35  0.212  14  0.545   8  0.416   0.287 N  0.510      SignalP-TM
CEP34739.1             0.117  40  0.125  11  0.244   2  0.154   0.139 N  0.570      SignalP-noTM
CEP34740.1             0.108  68  0.121  22  0.188   3  0.143   0.131 N  0.570      SignalP-noTM
CEP34741.1             0.118  41  0.127  41  0.188  26  0.136   0.131 N  0.570      SignalP-noTM
CEP34742.1             0.130  47  0.116  22  0.183   1  0.124   0.120 N  0.570      SignalP-noTM
CEP34743.1             0.129  41  0.125  45  0.177  40  0.107   0.116 N  0.570      SignalP-noTM
CEP34744.1             0.104  10  0.103  23  0.142  12  0.091   0.097 N  0.570      SignalP-noTM
CEP34745.1             0.113  24  0.107  49  0.138  22  0.089   0.099 N  0.570      SignalP-noTM
CEP34746.1             0.105  36  0.135  11  0.275   4  0.193   0.162 N  0.570      SignalP-noTM
CEP34747.1             0.138  26  0.135  26  0.213   8  0.135   0.135 N  0.570      SignalP-noTM
CEP34748.1             0.599  30  0.682  30  0.961  16  0.831   0.752 Y  0.570      SignalP-noTM
CEP34749.1             0.293  37  0.237  37  0.342  36  0.146   0.194 N  0.570      SignalP-noTM
CEP34750.1             0.129  43  0.092  17  0.107  65  0.079   0.087 N  0.510      SignalP-TM
CEP34751.1             0.120  17  0.120  17  0.144  40  0.114   0.117 N  0.570      SignalP-noTM
CEP34752.1             0.160  18  0.166  18  0.239   7  0.169   0.168 N  0.570      SignalP-noTM
CEP34753.1             0.235  28  0.390  28  0.825   7  0.699   0.535 N  0.570      SignalP-noTM
CEP34754.1             0.103  35  0.101  35  0.114  10  0.096   0.098 N  0.570      SignalP-noTM
CEP34755.1             0.111  41  0.111  41  0.151  45  0.087   0.100 N  0.570      SignalP-noTM
CEP34756.1             0.128  25  0.158  13  0.345   5  0.255   0.203 N  0.570      SignalP-noTM
CEP34757.1             0.145  21  0.103  21  0.132  19  0.081   0.093 N  0.570      SignalP-noTM
CEP34758.1             0.127  47  0.126  47  0.191  44  0.110   0.119 N  0.570      SignalP-noTM
CEP34759.1             0.101  43  0.112  39  0.143  29  0.102   0.107 N  0.570      SignalP-noTM
CEP34760.1             0.100  41  0.106  46  0.122  38  0.088   0.098 N  0.570      SignalP-noTM
CEP34761.1             0.120  18  0.133  18  0.242  10  0.147   0.139 N  0.570      SignalP-noTM
CEP34762.1             0.255  18  0.286  18  0.624   2  0.394   0.337 N  0.570      SignalP-noTM
CEP34763.1             0.104  23  0.106  23  0.132  20  0.097   0.102 N  0.570      SignalP-noTM
CEP34764.1             0.248  31  0.174  31  0.250   4  0.163   0.169 N  0.570      SignalP-noTM
CEP34765.1             0.177  67  0.127  67  0.137   2  0.085   0.107 N  0.570      SignalP-noTM
CEP34766.1             0.132  26  0.188  11  0.456   1  0.344   0.261 N  0.570      SignalP-noTM
CEP34767.1             0.121  21  0.111  11  0.183   1  0.118   0.114 N  0.570      SignalP-noTM
CEP34768.1             0.128  67  0.118  34  0.193  30  0.110   0.114 N  0.570      SignalP-noTM
CEP34769.1             0.166  30  0.152  30  0.285   1  0.131   0.144 N  0.510      SignalP-TM
CEP34770.1             0.119  17  0.157  11  0.429   1  0.227   0.183 N  0.510      SignalP-TM
CEP34771.1             0.293  28  0.252  28  0.430  24  0.223   0.241 N  0.510      SignalP-TM
CEP34772.1             0.153  28  0.147  43  0.185  39  0.102   0.130 N  0.510      SignalP-TM
CEP34773.1             0.104  57  0.100  67  0.105  33  0.085   0.093 N  0.570      SignalP-noTM
CEP34774.1             0.124  68  0.149  11  0.319   2  0.218   0.181 N  0.570      SignalP-noTM
CEP34775.1             0.126  20  0.102  70  0.112  65  0.083   0.093 N  0.570      SignalP-noTM
CEP34776.1             0.113  33  0.177  33  0.447  28  0.262   0.216 N  0.570      SignalP-noTM
CEP34777.1             0.177  18  0.259  18  0.698   2  0.460   0.354 N  0.570      SignalP-noTM
CEP34778.1             0.220  26  0.169  26  0.255   1  0.173   0.170 N  0.510      SignalP-TM
CEP34779.1             0.340  22  0.288  22  0.467  20  0.213   0.260 N  0.510      SignalP-TM
CEP34780.1             0.139  43  0.116  63  0.156  51  0.097   0.107 N  0.570      SignalP-noTM
CEP34781.1             0.161  38  0.147  38  0.190   8  0.124   0.138 N  0.510      SignalP-TM
CEP34782.1             0.119  31  0.118  31  0.156  41  0.094   0.109 N  0.510      SignalP-TM
CEP34783.1             0.115  27  0.130  40  0.237  33  0.094   0.116 N  0.510      SignalP-TM
CEP34784.1             0.214  28  0.157  28  0.237   1  0.114   0.141 N  0.510      SignalP-TM
CEP34785.1             0.469  28  0.248  28  0.340  26  0.121   0.201 N  0.510      SignalP-TM
CEP34786.1             0.117  38  0.113  65  0.136  62  0.086   0.103 N  0.510      SignalP-TM
CEP34787.1             0.148  57  0.132  57  0.170  51  0.097   0.116 N  0.570      SignalP-noTM
CEP34788.1             0.131  24  0.138  24  0.273   9  0.158   0.148 N  0.570      SignalP-noTM
CEP34789.1             0.130  34  0.123  42  0.148  32  0.102   0.113 N  0.570      SignalP-noTM
CEP34790.1             0.113  25  0.108  25  0.132  21  0.085   0.097 N  0.570      SignalP-noTM
CEP34791.1             0.133  67  0.112  67  0.118  65  0.091   0.102 N  0.570      SignalP-noTM
CEP34792.1             0.101  66  0.102  45  0.124  10  0.094   0.098 N  0.570      SignalP-noTM
CEP34793.1             0.108  57  0.103  57  0.122   1  0.098   0.100 N  0.570      SignalP-noTM
CEP34794.1             0.152  26  0.176  26  0.441   2  0.233   0.202 N  0.570      SignalP-noTM
CEP34795.1             0.337  20  0.526  20  0.931  19  0.828   0.668 Y  0.570      SignalP-noTM
CEP34796.1             0.216  66  0.144  13  0.260  10  0.215   0.170 N  0.510      SignalP-TM
CEP34797.1             0.186  26  0.160  26  0.183  14  0.122   0.146 N  0.510      SignalP-TM
CEP34798.1             0.176  35  0.140  35  0.239   1  0.134   0.137 N  0.570      SignalP-noTM
CEP34799.1             0.158  18  0.155  27  0.240  21  0.134   0.145 N  0.570      SignalP-noTM
CEP34800.1             0.114  39  0.102  39  0.121   2  0.094   0.098 N  0.570      SignalP-noTM
CEP34801.1             0.105  64  0.122  11  0.198   5  0.151   0.136 N  0.570      SignalP-noTM
CEP34802.1             0.124  36  0.103  64  0.111  55  0.088   0.096 N  0.570      SignalP-noTM
CEP34803.1             0.197  56  0.126  56  0.269   1  0.074   0.107 N  0.510      SignalP-TM
CEP34804.1             0.122  52  0.133  24  0.200  13  0.145   0.138 N  0.570      SignalP-noTM
CEP34805.1             0.102  26  0.130  11  0.225   2  0.169   0.148 N  0.570      SignalP-noTM
CEP34806.1             0.123  43  0.130  11  0.203   2  0.173   0.150 N  0.570      SignalP-noTM
CEP34807.1             0.127  52  0.200  42  0.492  40  0.233   0.215 N  0.570      SignalP-noTM
CEP34808.1             0.119  26  0.158  11  0.413   1  0.228   0.191 N  0.570      SignalP-noTM
CEP34809.1             0.108  36  0.112  36  0.149  34  0.096   0.104 N  0.570      SignalP-noTM
CEP34810.1             0.179  21  0.132  21  0.202   3  0.121   0.128 N  0.510      SignalP-TM
CEP34811.1             0.109   7  0.100  31  0.109  28  0.082   0.092 N  0.570      SignalP-noTM
CEP34812.1             0.143  24  0.161  14  0.354   1  0.234   0.195 N  0.570      SignalP-noTM
CEP34813.1             0.206  30  0.164  30  0.237   2  0.144   0.155 N  0.570      SignalP-noTM
CEP34814.1             0.135  64  0.119  11  0.189   1  0.142   0.130 N  0.570      SignalP-noTM
CEP34815.1             0.102  48  0.107  30  0.125  24  0.100   0.104 N  0.570      SignalP-noTM
CEP34816.1             0.116  31  0.115  31  0.132  34  0.092   0.104 N  0.570      SignalP-noTM
CEP34817.1             0.102  63  0.111  47  0.132  40  0.096   0.104 N  0.570      SignalP-noTM
CEP34818.1             0.138  38  0.126  12  0.185   5  0.162   0.143 N  0.570      SignalP-noTM
CEP34819.1             0.111  29  0.108  11  0.178   2  0.114   0.110 N  0.510      SignalP-TM
CEP34820.1             0.132  57  0.138  11  0.322   1  0.175   0.156 N  0.570      SignalP-noTM
CEP34821.1             0.113  64  0.111  11  0.151   1  0.122   0.116 N  0.570      SignalP-noTM
CEP34822.1             0.102  21  0.102  36  0.117  24  0.088   0.095 N  0.570      SignalP-noTM
CEP34823.1             0.127  53  0.113  53  0.120  49  0.097   0.106 N  0.570      SignalP-noTM
CEP34824.1             0.102  31  0.161  15  0.321   5  0.252   0.204 N  0.570      SignalP-noTM
CEP34825.1             0.109  57  0.102  70  0.141  68  0.081   0.094 N  0.510      SignalP-TM
CEP34826.1             0.275  10  0.105  70  0.159   1  0.090   0.099 N  0.510      SignalP-TM
CEP34827.1             0.151  27  0.207  12  0.476   7  0.430   0.312 N  0.570      SignalP-noTM
CEP34828.1             0.139  24  0.133  24  0.203  22  0.129   0.131 N  0.570      SignalP-noTM
CEP34829.1             0.112  21  0.098  65  0.118   1  0.083   0.091 N  0.570      SignalP-noTM
CEP34830.1             0.785  46  0.631  46  0.957  30  0.670   0.649 Y  0.570      SignalP-noTM
CEP34831.1             0.183  50  0.136  50  0.155   1  0.103   0.124 N  0.510      SignalP-TM
CEP34832.1             0.109  28  0.093  56  0.120   1  0.063   0.082 N  0.510      SignalP-TM
CEP34833.1             0.130  28  0.108  28  0.137   1  0.091   0.100 N  0.570      SignalP-noTM
CEP34834.1             0.231  38  0.204  38  0.362  37  0.147   0.183 N  0.510      SignalP-TM
CEP34835.1             0.168  58  0.143  58  0.198   5  0.118   0.131 N  0.570      SignalP-noTM
CEP34836.1             0.143  64  0.119  64  0.116  21  0.090   0.105 N  0.570      SignalP-noTM
CEP34837.1             0.121  49  0.149  11  0.360   3  0.229   0.187 N  0.570      SignalP-noTM
CEP34838.1             0.841  28  0.907  28  0.986  18  0.956   0.930 Y  0.570      SignalP-noTM
CEP34839.1             0.206  33  0.142  33  0.151   6  0.094   0.124 N  0.510      SignalP-TM
CEP34840.1             0.134  27  0.115  27  0.146  26  0.089   0.102 N  0.570      SignalP-noTM
CEP34841.1             0.236  33  0.354  33  0.635  25  0.471   0.397 N  0.510      SignalP-TM
CEP34842.1             0.177  27  0.198  20  0.452   7  0.277   0.235 N  0.570      SignalP-noTM
CEP34843.1             0.114  55  0.101  70  0.129   1  0.057   0.085 N  0.510      SignalP-TM
CEP34844.1             0.774  35  0.761  35  0.976  16  0.836   0.797 Y  0.570      SignalP-noTM
CEP34845.1             0.383  35  0.368  35  0.767   8  0.516   0.438 N  0.570      SignalP-noTM
CEP34846.1             0.141  22  0.116  22  0.168  20  0.089   0.103 N  0.570      SignalP-noTM
CEP34847.1             0.261  34  0.313  20  0.758  16  0.562   0.430 N  0.570      SignalP-noTM
CEP34848.1             0.661  26  0.680  26  0.830  24  0.694   0.686 Y  0.570      SignalP-noTM
CEP34849.1             0.565  23  0.631  23  0.852   2  0.743   0.683 Y  0.570      SignalP-noTM
CEP34850.1             0.139  26  0.115  26  0.123  68  0.080   0.099 N  0.570      SignalP-noTM
CEP34851.1             0.121   5  0.136  40  0.305  35  0.111   0.124 N  0.570      SignalP-noTM
CEP34852.1             0.113  22  0.098  50  0.113  38  0.076   0.090 N  0.510      SignalP-TM
CEP34853.1             0.126  22  0.193  13  0.486   5  0.387   0.265 N  0.510      SignalP-TM
CEP34854.1             0.180  52  0.157  37  0.238   1  0.149   0.154 N  0.510      SignalP-TM
CEP34855.1             0.115  36  0.135  11  0.271   1  0.170   0.151 N  0.570      SignalP-noTM
CEP34856.1             0.111  30  0.167  11  0.346   1  0.276   0.218 N  0.570      SignalP-noTM
CEP34857.1             0.132  22  0.169  11  0.387   2  0.280   0.221 N  0.570      SignalP-noTM
CEP34858.1             0.786  29  0.784  29  0.920  20  0.836   0.809 Y  0.570      SignalP-noTM
CEP34859.1             0.159  28  0.106  11  0.148   1  0.114   0.109 N  0.510      SignalP-TM
CEP34860.1             0.205  23  0.156  23  0.185  42  0.121   0.143 N  0.510      SignalP-TM
CEP34861.1             0.862  28  0.841  28  0.975  12  0.888   0.863 Y  0.570      SignalP-noTM
CEP34862.1             0.116  67  0.116  67  0.160  58  0.090   0.106 N  0.510      SignalP-TM
CEP34863.1             0.128  36  0.182  36  0.614  32  0.195   0.188 N  0.570      SignalP-noTM
CEP34864.1             0.132  35  0.113  35  0.129   6  0.102   0.109 N  0.510      SignalP-TM
CEP34865.1             0.162  19  0.290  19  0.736  11  0.518   0.397 N  0.570      SignalP-noTM
CEP34866.1             0.175  45  0.203  42  0.314  32  0.204   0.204 N  0.510      SignalP-TM
CEP34867.1             0.163  21  0.142  51  0.198  45  0.122   0.133 N  0.570      SignalP-noTM
CEP34868.1             0.109  29  0.123  11  0.207   3  0.155   0.138 N  0.570      SignalP-noTM
CEP34869.1             0.141  34  0.127  34  0.201  31  0.086   0.108 N  0.570      SignalP-noTM
CEP34870.1             0.117  56  0.103  34  0.119   1  0.097   0.101 N  0.570      SignalP-noTM
CEP34871.1             0.200  49  0.154  49  0.224  48  0.106   0.132 N  0.570      SignalP-noTM
CEP34872.1             0.118  57  0.169  12  0.379   4  0.277   0.209 N  0.510      SignalP-TM
CEP34873.1             0.217  43  0.165  43  0.180  36  0.099   0.140 N  0.510      SignalP-TM
CEP34874.1             0.573  31  0.719  31  0.974  16  0.854   0.782 Y  0.570      SignalP-noTM
CEP34875.1             0.163  41  0.306  41  0.779  36  0.344   0.320 N  0.510      SignalP-TM
CEP34876.1             0.108   9  0.109  67  0.134  55  0.100   0.105 N  0.570      SignalP-noTM
CEP34877.1             0.131  23  0.119  23  0.244   9  0.119   0.119 N  0.570      SignalP-noTM
CEP34878.1             0.807  36  0.775  36  0.934  20  0.755   0.765 Y  0.570      SignalP-noTM
CEP34879.1             0.156  34  0.101  34  0.103   2  0.060   0.085 N  0.510      SignalP-TM
CEP34880.1             0.165  48  0.097  11  0.126   1  0.095   0.096 N  0.510      SignalP-TM
CEP34881.1             0.212  20  0.124  20  0.209   2  0.110   0.119 N  0.510      SignalP-TM
CEP34882.1             0.320  24  0.209  41  0.346   3  0.174   0.196 N  0.510      SignalP-TM
CEP34883.1             0.176  31  0.132  18  0.181   5  0.151   0.141 N  0.570      SignalP-noTM
CEP34884.1             0.110  18  0.101  38  0.105  34  0.084   0.093 N  0.570      SignalP-noTM
CEP34885.1             0.126  32  0.122  37  0.183  31  0.125   0.124 N  0.510      SignalP-TM
CEP34886.1             0.136  33  0.123  38  0.223  32  0.121   0.122 N  0.510      SignalP-TM
CEP34887.1             0.558  34  0.270  34  0.363  13  0.187   0.239 N  0.510      SignalP-TM
CEP34888.1             0.157  25  0.132  25  0.167   2  0.110   0.122 N  0.570      SignalP-noTM
CEP34889.1             0.206  21  0.170  47  0.234  19  0.144   0.158 N  0.570      SignalP-noTM
CEP34890.1             0.211  48  0.145  48  0.140  11  0.096   0.122 N  0.570      SignalP-noTM
CEP34891.1             0.269  33  0.170  33  0.216  20  0.129   0.151 N  0.570      SignalP-noTM
CEP34892.1             0.180  57  0.123  18  0.180  15  0.143   0.132 N  0.570      SignalP-noTM
CEP34893.1             0.121  19  0.143  11  0.281   1  0.194   0.167 N  0.570      SignalP-noTM
CEP34894.1             0.112  30  0.159  11  0.318  45  0.261   0.207 N  0.570      SignalP-noTM
CEP34895.1             0.159  62  0.143  52  0.272  50  0.100   0.122 N  0.570      SignalP-noTM
CEP34896.1             0.174  26  0.197  26  0.277  11  0.215   0.205 N  0.570      SignalP-noTM
CEP34897.1             0.198  22  0.287  22  0.616   4  0.449   0.347 N  0.510      SignalP-TM
CEP34898.1             0.153  29  0.122  52  0.134   1  0.079   0.106 N  0.510      SignalP-TM
CEP34899.1             0.126  40  0.140  22  0.198   9  0.158   0.148 N  0.570      SignalP-noTM
CEP34900.1             0.151  24  0.148  13  0.251   5  0.174   0.157 N  0.510      SignalP-TM
CEP34901.1             0.150  16  0.174  16  0.322   1  0.218   0.190 N  0.510      SignalP-TM
CEP34902.1             0.166  50  0.105  33  0.125  25  0.076   0.094 N  0.510      SignalP-TM
CEP34903.1             0.396  37  0.514  37  0.871  32  0.436   0.477 N  0.570      SignalP-noTM
CEP34904.1             0.139  34  0.116  34  0.129  31  0.086   0.102 N  0.570      SignalP-noTM
CEP34905.1             0.157  41  0.139  41  0.216  40  0.131   0.135 N  0.570      SignalP-noTM
CEP34906.1             0.129  42  0.124  11  0.240   1  0.144   0.133 N  0.570      SignalP-noTM
CEP34907.1             0.125  30  0.112  30  0.117  18  0.104   0.108 N  0.570      SignalP-noTM
CEP34908.1             0.193  18  0.195  18  0.400   1  0.224   0.206 N  0.510      SignalP-TM
CEP34909.1             0.136  35  0.120  11  0.189   7  0.156   0.133 N  0.510      SignalP-TM
CEP34910.1             0.212  22  0.190  22  0.243   2  0.188   0.189 N  0.570      SignalP-noTM
CEP34911.1             0.203  37  0.139  37  0.162  11  0.106   0.124 N  0.570      SignalP-noTM
CEP34912.1             0.137  41  0.144  41  0.212  38  0.107   0.126 N  0.570      SignalP-noTM
CEP34913.1             0.112  35  0.102  35  0.109  41  0.087   0.095 N  0.570      SignalP-noTM
CEP34914.1             0.125  62  0.103  62  0.137   4  0.096   0.100 N  0.570      SignalP-noTM
CEP34915.1             0.107  29  0.100  67  0.122   8  0.086   0.093 N  0.570      SignalP-noTM
CEP34916.1             0.141   7  0.111  18  0.139   9  0.111   0.111 N  0.570      SignalP-noTM
CEP34917.1             0.107  53  0.100  53  0.116  34  0.093   0.097 N  0.570      SignalP-noTM
CEP34918.1             0.107  21  0.097  48  0.107   1  0.089   0.094 N  0.570      SignalP-noTM
CEP34919.1             0.154  28  0.167  28  0.236  22  0.178   0.171 N  0.510      SignalP-TM
CEP34920.1             0.197  24  0.254  24  0.462   6  0.349   0.289 N  0.510      SignalP-TM
CEP34921.1             0.107  33  0.099  58  0.108  38  0.086   0.093 N  0.570      SignalP-noTM
CEP34922.1             0.119  19  0.171  13  0.342  11  0.261   0.213 N  0.570      SignalP-noTM
CEP34923.1             0.121  42  0.140  42  0.227  34  0.136   0.138 N  0.570      SignalP-noTM
CEP34924.1             0.278  44  0.213  44  0.295  43  0.173   0.194 N  0.570      SignalP-noTM
CEP34925.1             0.156  24  0.131  11  0.215   1  0.174   0.147 N  0.510      SignalP-TM
CEP34926.1             0.106  53  0.116  53  0.165  50  0.118   0.117 N  0.570      SignalP-noTM
CEP34927.1             0.112  69  0.116  11  0.168   7  0.138   0.126 N  0.570      SignalP-noTM
CEP34928.1             0.118  40  0.103  40  0.119   8  0.087   0.096 N  0.570      SignalP-noTM
CEP34929.1             0.155  34  0.147  34  0.194  24  0.139   0.144 N  0.510      SignalP-TM
CEP34930.1             0.154  31  0.125  31  0.165  35  0.076   0.102 N  0.570      SignalP-noTM
CEP34931.1             0.136  31  0.104  31  0.120   9  0.085   0.095 N  0.570      SignalP-noTM
CEP34932.1             0.212  32  0.144  32  0.143   6  0.098   0.127 N  0.510      SignalP-TM
CEP34933.1             0.247  31  0.182  31  0.254   1  0.142   0.167 N  0.510      SignalP-TM
CEP34934.1             0.126  31  0.145  11  0.326   1  0.202   0.166 N  0.510      SignalP-TM
CEP34935.1             0.205  44  0.180  44  0.244  36  0.107   0.146 N  0.570      SignalP-noTM
CEP34936.1             0.109  59  0.105  30  0.129  22  0.088   0.097 N  0.570      SignalP-noTM
CEP34937.1             0.100  18  0.116  11  0.170   2  0.136   0.125 N  0.570      SignalP-noTM
CEP34938.1             0.133  32  0.115  32  0.117  31  0.081   0.099 N  0.570      SignalP-noTM
CEP34939.1             0.133  34  0.155  12  0.303   5  0.242   0.196 N  0.570      SignalP-noTM
CEP34940.1             0.393  46  0.282  46  0.446  45  0.128   0.210 N  0.570      SignalP-noTM
CEP34941.1             0.111  36  0.110  36  0.124  28  0.086   0.099 N  0.570      SignalP-noTM
CEP34942.1             0.217  33  0.154  33  0.232   2  0.107   0.132 N  0.570      SignalP-noTM
CEP34943.1             0.111  16  0.109  34  0.155  15  0.106   0.108 N  0.570      SignalP-noTM
CEP34944.1             0.129  51  0.161  20  0.341   1  0.225   0.192 N  0.570      SignalP-noTM
CEP34945.1             0.112  24  0.145  11  0.329   1  0.201   0.166 N  0.510      SignalP-TM
CEP34946.1             0.128  37  0.116  37  0.160   2  0.100   0.109 N  0.570      SignalP-noTM
CEP34947.1             0.133  36  0.102  70  0.106  70  0.077   0.090 N  0.570      SignalP-noTM
CEP34948.1             0.139  26  0.106  54  0.125  50  0.086   0.097 N  0.570      SignalP-noTM
CEP34949.1             0.229  29  0.137  29  0.144  28  0.095   0.117 N  0.570      SignalP-noTM
CEP34950.1             0.122  45  0.113  18  0.153  14  0.115   0.114 N  0.570      SignalP-noTM
CEP34951.1             0.271  21  0.310  21  0.615   4  0.431   0.367 N  0.570      SignalP-noTM
CEP34952.1             0.183  19  0.420  19  0.983  11  0.958   0.673 Y  0.570      SignalP-noTM
CEP34953.1             0.101  67  0.108  37  0.127  33  0.080   0.095 N  0.570      SignalP-noTM
CEP34954.1             0.200  58  0.156  58  0.259  44  0.120   0.139 N  0.570      SignalP-noTM
CEP34955.1             0.107  18  0.135  18  0.229  13  0.159   0.146 N  0.570      SignalP-noTM
CEP34956.1             0.201  28  0.153  28  0.192   2  0.116   0.136 N  0.570      SignalP-noTM
CEP34957.1             0.178  54  0.159  54  0.236  53  0.115   0.138 N  0.570      SignalP-noTM
CEP34958.1             0.159  46  0.163  46  0.328  43  0.149   0.157 N  0.570      SignalP-noTM
CEP34959.1             0.107  38  0.123  20  0.186  17  0.149   0.135 N  0.570      SignalP-noTM
CEP34960.1             0.143  23  0.184  23  0.394   3  0.259   0.219 N  0.570      SignalP-noTM
CEP34961.1             0.652  30  0.726  30  0.959  20  0.845   0.782 Y  0.570      SignalP-noTM
CEP34962.1             0.555  38  0.485  38  0.760  16  0.568   0.516 Y  0.510      SignalP-TM
CEP34963.1             0.111  19  0.127  11  0.207   2  0.163   0.144 N  0.570      SignalP-noTM
CEP34964.1             0.198  31  0.159  31  0.273   1  0.162   0.161 N  0.570      SignalP-noTM
CEP34965.1             0.130  17  0.134  17  0.236  15  0.129   0.131 N  0.570      SignalP-noTM
CEP34966.1             0.238  31  0.155  31  0.184  29  0.081   0.120 N  0.570      SignalP-noTM
CEP34967.1             0.183  36  0.313  36  0.658  28  0.442   0.361 N  0.510      SignalP-TM
CEP34968.1             0.118  48  0.101  48  0.108   5  0.086   0.094 N  0.570      SignalP-noTM
CEP34969.1             0.114  38  0.145  12  0.295   1  0.203   0.172 N  0.570      SignalP-noTM
CEP34970.1             0.172  70  0.145  13  0.294   5  0.213   0.177 N  0.570      SignalP-noTM
CEP34971.1             0.163  44  0.138  44  0.208  41  0.100   0.120 N  0.570      SignalP-noTM
CEP34972.1             0.165  24  0.213  24  0.390  14  0.254   0.228 N  0.510      SignalP-TM
CEP34973.1             0.274  41  0.166  41  0.219  40  0.090   0.130 N  0.570      SignalP-noTM
CEP34974.1             0.102  27  0.121  12  0.184   6  0.148   0.133 N  0.570      SignalP-noTM
CEP34975.1             0.107  54  0.109  33  0.131  24  0.101   0.105 N  0.570      SignalP-noTM
CEP34976.1             0.103  59  0.103  69  0.142   2  0.092   0.098 N  0.570      SignalP-noTM
CEP34977.1             0.206  54  0.211  54  0.441  51  0.129   0.181 N  0.510      SignalP-TM
CEP34978.1             0.153  35  0.122  11  0.179   2  0.155   0.134 N  0.510      SignalP-TM
CEP34979.1             0.142  21  0.154  21  0.280  17  0.161   0.157 N  0.570      SignalP-noTM
CEP34980.1             0.153  24  0.172  24  0.340  21  0.189   0.180 N  0.570      SignalP-noTM
CEP34981.1             0.674  28  0.635  28  0.763  24  0.639   0.637 Y  0.570      SignalP-noTM
CEP34982.1             0.116  45  0.112  50  0.146  46  0.097   0.105 N  0.570      SignalP-noTM
CEP34983.1             0.238  45  0.203  45  0.291  44  0.126   0.167 N  0.570      SignalP-noTM
CEP34984.1             0.160  24  0.118  24  0.165   4  0.114   0.117 N  0.510      SignalP-TM
CEP34985.1             0.116  48  0.115  18  0.144  15  0.126   0.120 N  0.570      SignalP-noTM
CEP34986.1             0.128  37  0.185  11  0.470   2  0.352   0.247 N  0.510      SignalP-TM
CEP34987.1             0.859  25  0.867  25  0.963  10  0.908   0.886 Y  0.570      SignalP-noTM
CEP34988.1             0.102  62  0.100  70  0.131  45  0.085   0.093 N  0.570      SignalP-noTM
CEP34989.1             0.113  26  0.124  26  0.168  24  0.131   0.127 N  0.570      SignalP-noTM
CEP34990.1             0.105  36  0.103  46  0.119  69  0.081   0.094 N  0.510      SignalP-TM
CEP34991.1             0.689  32  0.718  32  0.975  14  0.869   0.789 Y  0.570      SignalP-noTM
CEP34992.1             0.101  53  0.109  37  0.151  33  0.082   0.099 N  0.510      SignalP-TM
CEP34993.1             0.122  26  0.120  11  0.233   1  0.131   0.125 N  0.570      SignalP-noTM
CEP34994.1             0.340  36  0.546  36  0.939  33  0.632   0.587 Y  0.570      SignalP-noTM
CEP34995.1             0.105  54  0.099  32  0.115  50  0.078   0.090 N  0.570      SignalP-noTM
CEP34996.1             0.140  27  0.121  27  0.194   1  0.107   0.116 N  0.510      SignalP-TM
CEP34997.1             0.421  37  0.511  37  0.912  28  0.694   0.597 Y  0.570      SignalP-noTM
CEP34998.1             0.139  15  0.139  50  0.282   1  0.124   0.134 N  0.510      SignalP-TM
CEP34999.1             0.152  16  0.125  16  0.160  43  0.097   0.112 N  0.570      SignalP-noTM
CEP35000.1             0.538  25  0.673  25  0.937  20  0.875   0.768 Y  0.570      SignalP-noTM
CEP35001.1             0.723  25  0.739  25  0.894   2  0.798   0.767 Y  0.570      SignalP-noTM
CEP35002.1             0.590  50  0.543  50  0.648  43  0.456   0.511 Y  0.510      SignalP-TM
CEP35003.1             0.143  40  0.188  15  0.411  11  0.320   0.237 N  0.510      SignalP-TM
CEP35004.1             0.136  28  0.155  28  0.312   1  0.176   0.163 N  0.510      SignalP-TM
CEP35005.1             0.235  42  0.171  11  0.455   2  0.281   0.223 N  0.570      SignalP-noTM
CEP35006.1             0.120  24  0.171  33  0.357  41  0.227   0.197 N  0.570      SignalP-noTM
CEP35007.1             0.902  24  0.914  24  0.960  17  0.926   0.920 Y  0.570      SignalP-noTM
CEP35008.1             0.119  49  0.119  49  0.150  45  0.089   0.108 N  0.510      SignalP-TM
CEP35009.1             0.392  60  0.185  60  0.268  33  0.102   0.154 N  0.510      SignalP-TM
CEP35010.1             0.800  27  0.868  27  0.979  20  0.917   0.891 Y  0.570      SignalP-noTM
CEP35011.1             0.117  49  0.147  13  0.252   7  0.219   0.181 N  0.570      SignalP-noTM
CEP35012.1             0.160  22  0.144  22  0.182   6  0.142   0.143 N  0.510      SignalP-TM
CEP35013.1             0.126  58  0.103  11  0.150   2  0.104   0.103 N  0.510      SignalP-TM
CEP35014.1             0.137  22  0.135  11  0.255   1  0.173   0.153 N  0.570      SignalP-noTM
CEP35015.1             0.129  28  0.121  28  0.202   1  0.127   0.124 N  0.570      SignalP-noTM
CEP35016.1             0.120  20  0.109  45  0.150  40  0.091   0.101 N  0.570      SignalP-noTM
CEP35017.1             0.818  33  0.843  33  0.951  13  0.856   0.849 Y  0.570      SignalP-noTM
CEP35018.1             0.109  68  0.107  68  0.116  63  0.095   0.101 N  0.570      SignalP-noTM
CEP35019.1             0.113  40  0.105  11  0.142   1  0.112   0.107 N  0.510      SignalP-TM
CEP35020.1             0.128  54  0.121  54  0.164   2  0.095   0.111 N  0.510      SignalP-TM
CEP35021.1             0.133  19  0.118  19  0.216   1  0.117   0.118 N  0.570      SignalP-noTM
CEP35022.1             0.529  25  0.566  25  0.827  20  0.669   0.614 Y  0.570      SignalP-noTM
CEP35023.1             0.112  19  0.128  11  0.227   1  0.163   0.145 N  0.570      SignalP-noTM
CEP35024.1             0.196  31  0.156  31  0.195  30  0.115   0.141 N  0.510      SignalP-TM
CEP35025.1             0.245  22  0.193  22  0.262  19  0.165   0.180 N  0.570      SignalP-noTM
CEP35026.1             0.113  33  0.109  33  0.141   3  0.103   0.106 N  0.570      SignalP-noTM
CEP35027.1             0.176  20  0.151  20  0.198  16  0.123   0.138 N  0.570      SignalP-noTM
CEP35028.1             0.134  46  0.151  21  0.271  11  0.210   0.173 N  0.510      SignalP-TM
CEP35029.1             0.133  35  0.113  11  0.179   2  0.126   0.118 N  0.510      SignalP-TM
CEP35030.1             0.103  66  0.102  50  0.166   1  0.092   0.097 N  0.570      SignalP-noTM
CEP35031.1             0.367  27  0.502  27  0.920   4  0.783   0.634 Y  0.570      SignalP-noTM
CEP35032.1             0.121  43  0.169  43  0.302  33  0.180   0.173 N  0.510      SignalP-TM
CEP35033.1             0.242  25  0.224  25  0.361   2  0.257   0.236 N  0.510      SignalP-TM
CEP35034.1             0.298  23  0.421  23  0.883   8  0.711   0.558 N  0.570      SignalP-noTM
CEP35035.1             0.115  28  0.129  11  0.301   1  0.155   0.139 N  0.510      SignalP-TM
CEP35036.1             0.115  51  0.123  42  0.160  31  0.117   0.121 N  0.510      SignalP-TM
CEP35037.1             0.161  29  0.143  29  0.231  27  0.119   0.132 N  0.570      SignalP-noTM
CEP35038.1             0.106  35  0.159  11  0.325   8  0.272   0.201 N  0.510      SignalP-TM
CEP35039.1             0.215  40  0.124  11  0.231   2  0.153   0.135 N  0.510      SignalP-TM
CEP35040.1             0.127  68  0.109  68  0.104  37  0.078   0.095 N  0.570      SignalP-noTM
CEP35041.1             0.167  16  0.214  16  0.466   4  0.300   0.255 N  0.570      SignalP-noTM
CEP35042.1             0.136  48  0.135  28  0.240  26  0.136   0.136 N  0.510      SignalP-TM
CEP35043.1             0.227  37  0.363  37  0.718  33  0.410   0.385 N  0.570      SignalP-noTM
CEP35044.1             0.133  59  0.114  11  0.219   1  0.115   0.114 N  0.570      SignalP-noTM
CEP35045.1             0.177  40  0.163  16  0.346  15  0.244   0.201 N  0.570      SignalP-noTM
CEP35046.1             0.107  65  0.103  12  0.131   1  0.106   0.104 N  0.570      SignalP-noTM
CEP35047.1             0.120  45  0.127  11  0.183   2  0.166   0.142 N  0.510      SignalP-TM
CEP35048.1             0.137  28  0.115  28  0.176   1  0.103   0.109 N  0.570      SignalP-noTM
CEP35049.1             0.484  28  0.657  28  0.961  18  0.920   0.780 Y  0.570      SignalP-noTM
CEP35050.1             0.208  23  0.212  23  0.432  22  0.232   0.222 N  0.570      SignalP-noTM
CEP35051.1             0.208  61  0.145  17  0.184   1  0.129   0.138 N  0.570      SignalP-noTM
CEP35052.1             0.180  30  0.196  30  0.317  24  0.198   0.197 N  0.510      SignalP-TM
CEP35053.1             0.113  25  0.100  11  0.166   1  0.096   0.098 N  0.570      SignalP-noTM
CEP35054.1             0.319  21  0.154  21  0.145   2  0.084   0.128 N  0.510      SignalP-TM
CEP35055.1             0.117  20  0.096  67  0.097  61  0.075   0.086 N  0.570      SignalP-noTM
CEP35056.1             0.125  38  0.132  38  0.255  34  0.124   0.129 N  0.510      SignalP-TM
CEP35057.1             0.144  57  0.134  69  0.166  58  0.099   0.121 N  0.510      SignalP-TM
CEP35058.1             0.154  29  0.170  13  0.306   1  0.234   0.194 N  0.510      SignalP-TM
CEP35059.1             0.154  30  0.146  30  0.224   1  0.143   0.145 N  0.510      SignalP-TM
CEP35060.1             0.159  58  0.115  42  0.158  36  0.104   0.111 N  0.510      SignalP-TM
CEP35061.1             0.127  29  0.129  11  0.208   1  0.165   0.146 N  0.570      SignalP-noTM
CEP35062.1             0.165  35  0.133  35  0.178  33  0.106   0.120 N  0.570      SignalP-noTM
CEP35063.1             0.158  23  0.176  23  0.402   3  0.250   0.204 N  0.510      SignalP-TM
CEP35064.1             0.358  26  0.571  26  0.973  16  0.928   0.739 Y  0.570      SignalP-noTM
CEP35065.1             0.101   8  0.115  50  0.220   1  0.100   0.108 N  0.570      SignalP-noTM
CEP35066.1             0.124  27  0.096  34  0.114   1  0.070   0.084 N  0.570      SignalP-noTM
CEP35067.1             0.243  33  0.217  11  0.692   1  0.453   0.328 N  0.570      SignalP-noTM
CEP35068.1             0.112  30  0.105  30  0.114  42  0.087   0.097 N  0.570      SignalP-noTM
CEP35069.1             0.122  25  0.123  11  0.226   1  0.147   0.134 N  0.570      SignalP-noTM
CEP35070.1             0.105  16  0.105  67  0.124  57  0.091   0.099 N  0.570      SignalP-noTM
CEP35071.1             0.121  18  0.109  45  0.137   1  0.089   0.100 N  0.570      SignalP-noTM
CEP35072.1             0.273  43  0.173  43  0.152   3  0.099   0.138 N  0.570      SignalP-noTM
CEP35073.1             0.132  31  0.135  31  0.173  26  0.097   0.117 N  0.570      SignalP-noTM
CEP35074.1             0.133  59  0.113  11  0.200   1  0.119   0.116 N  0.570      SignalP-noTM
CEP35075.1             0.270  57  0.224  34  0.351  32  0.187   0.210 N  0.510      SignalP-TM
CEP35076.1             0.117  22  0.106  22  0.136   2  0.101   0.103 N  0.570      SignalP-noTM
CEP35077.1             0.114  35  0.113  64  0.150  62  0.070   0.097 N  0.510      SignalP-TM
CEP35078.1             0.732  27  0.763  27  0.930  11  0.854   0.806 Y  0.570      SignalP-noTM
CEP35079.1             0.109  23  0.126  14  0.210   8  0.156   0.140 N  0.570      SignalP-noTM
CEP35080.1             0.122  28  0.111  11  0.178   1  0.117   0.114 N  0.570      SignalP-noTM
CEP35081.1             0.139  23  0.140  12  0.247   6  0.204   0.164 N  0.510      SignalP-TM
CEP35082.1             0.210  60  0.148  60  0.174  44  0.118   0.137 N  0.510      SignalP-TM
CEP35083.1             0.111  50  0.101  69  0.116  20  0.086   0.094 N  0.570      SignalP-noTM
CEP35084.1             0.112  35  0.105  65  0.117  51  0.095   0.100 N  0.570      SignalP-noTM
CEP35085.1             0.166  30  0.148  30  0.193  28  0.096   0.124 N  0.570      SignalP-noTM
CEP35086.1             0.105  34  0.106  70  0.170  63  0.072   0.093 N  0.510      SignalP-TM
CEP35087.1             0.104  47  0.102  46  0.142   1  0.097   0.100 N  0.570      SignalP-noTM
CEP35088.1             0.106  57  0.125  11  0.194   2  0.162   0.139 N  0.510      SignalP-TM
CEP35089.1             0.578  26  0.433  26  0.687   3  0.468   0.446 N  0.510      SignalP-TM
CEP35090.1             0.115  70  0.126  53  0.217  50  0.106   0.116 N  0.570      SignalP-noTM
CEP35091.1             0.105  22  0.126  11  0.187   1  0.159   0.141 N  0.570      SignalP-noTM
CEP35092.1             0.110  56  0.108  56  0.130  53  0.094   0.102 N  0.570      SignalP-noTM
CEP35093.1             0.103  67  0.104  67  0.120  21  0.095   0.100 N  0.570      SignalP-noTM
CEP35094.1             0.102  20  0.103  67  0.153   1  0.099   0.101 N  0.570      SignalP-noTM
CEP35095.1             0.190  43  0.162  43  0.245  22  0.153   0.158 N  0.510      SignalP-TM
CEP35096.1             0.101  59  0.112  63  0.134  57  0.101   0.107 N  0.570      SignalP-noTM
CEP35097.1             0.178  37  0.222  26  0.581   5  0.429   0.319 N  0.570      SignalP-noTM
CEP35098.1             0.125  24  0.127  21  0.192  20  0.132   0.129 N  0.510      SignalP-TM
CEP35099.1             0.241  48  0.161  48  0.206   1  0.081   0.131 N  0.510      SignalP-TM
CEP35100.1             0.114  24  0.109  11  0.159  13  0.116   0.112 N  0.570      SignalP-noTM
CEP35101.1             0.108  26  0.112  35  0.138   3  0.110   0.111 N  0.570      SignalP-noTM
CEP35102.1             0.112  31  0.125  11  0.234   1  0.148   0.136 N  0.570      SignalP-noTM
CEP35103.1             0.130  33  0.103  55  0.112  42  0.081   0.093 N  0.570      SignalP-noTM
CEP35104.1             0.114  18  0.105  41  0.120  36  0.092   0.099 N  0.570      SignalP-noTM
CEP35105.1             0.108  66  0.136  54  0.241  50  0.120   0.129 N  0.570      SignalP-noTM
CEP35106.1             0.147  29  0.144  29  0.216  27  0.125   0.135 N  0.570      SignalP-noTM
CEP35107.1             0.107  46  0.106  25  0.141  15  0.103   0.105 N  0.570      SignalP-noTM
CEP35108.1             0.141  19  0.122  41  0.178  37  0.105   0.114 N  0.570      SignalP-noTM
CEP35109.1             0.171  41  0.223  41  0.451   6  0.266   0.238 N  0.510      SignalP-TM
CEP35110.1             0.111  34  0.137  34  0.261  46  0.151   0.144 N  0.570      SignalP-noTM
CEP35111.1             0.115  43  0.183  28  0.472  31  0.270   0.224 N  0.570      SignalP-noTM
CEP35112.1             0.110  33  0.109  33  0.138  31  0.085   0.098 N  0.570      SignalP-noTM
CEP35113.1             0.112  20  0.127  20  0.211  14  0.132   0.129 N  0.570      SignalP-noTM
CEP35114.1             0.099  66  0.112  38  0.149  32  0.099   0.107 N  0.510      SignalP-TM
CEP35115.1             0.222  32  0.316  32  0.670  31  0.350   0.329 N  0.510      SignalP-TM
CEP35116.1             0.242  25  0.284  25  0.513  24  0.271   0.280 N  0.510      SignalP-TM
CEP35117.1             0.106  35  0.099  38  0.129  34  0.085   0.093 N  0.570      SignalP-noTM
CEP35118.1             0.147  24  0.104  24  0.120  46  0.075   0.091 N  0.570      SignalP-noTM
CEP35119.1             0.107  64  0.114  18  0.168  11  0.118   0.116 N  0.570      SignalP-noTM
CEP35120.1             0.156  10  0.127  20  0.195   2  0.142   0.134 N  0.570      SignalP-noTM
CEP35121.1             0.114  19  0.110  19  0.152  18  0.099   0.104 N  0.570      SignalP-noTM
CEP35122.1             0.155  41  0.124  41  0.153  38  0.082   0.104 N  0.570      SignalP-noTM
CEP35123.1             0.118  39  0.110  39  0.143  38  0.100   0.105 N  0.570      SignalP-noTM
CEP35124.1             0.402  23  0.420  23  0.557  21  0.451   0.431 N  0.510      SignalP-TM
CEP35125.1             0.122  42  0.113  42  0.128  39  0.091   0.105 N  0.510      SignalP-TM
CEP35126.1             0.106  28  0.115  12  0.182   1  0.130   0.122 N  0.570      SignalP-noTM
CEP35127.1             0.119  27  0.105  27  0.124   5  0.091   0.098 N  0.570      SignalP-noTM
CEP35128.1             0.103  42  0.112  23  0.145  12  0.110   0.111 N  0.570      SignalP-noTM
CEP35129.1             0.200  67  0.145  59  0.202  48  0.106   0.131 N  0.510      SignalP-TM
CEP35130.1             0.154  42  0.136  13  0.258   7  0.189   0.156 N  0.510      SignalP-TM
CEP35131.1             0.126  46  0.111  46  0.136   1  0.093   0.103 N  0.570      SignalP-noTM
CEP35132.1             0.136  66  0.117  66  0.128   1  0.096   0.107 N  0.570      SignalP-noTM
CEP35133.1             0.109   9  0.106  69  0.134   3  0.096   0.101 N  0.570      SignalP-noTM
CEP35134.1             0.102  57  0.108  36  0.148  28  0.099   0.104 N  0.570      SignalP-noTM
CEP35135.1             0.214  60  0.205  23  0.311  21  0.246   0.220 N  0.510      SignalP-TM
CEP35136.1             0.159  24  0.203  24  0.440  19  0.231   0.216 N  0.570      SignalP-noTM
CEP35137.1             0.147  33  0.154  11  0.314   3  0.233   0.191 N  0.570      SignalP-noTM
CEP35138.1             0.109  70  0.104  70  0.105  64  0.083   0.094 N  0.570      SignalP-noTM
CEP35139.1             0.119  23  0.189  23  0.410  22  0.279   0.232 N  0.570      SignalP-noTM
CEP35140.1             0.137  28  0.141  28  0.210  26  0.151   0.146 N  0.570      SignalP-noTM
CEP35141.1             0.182  27  0.130  13  0.190   2  0.167   0.144 N  0.510      SignalP-TM
CEP35142.1             0.223  27  0.179  27  0.212  24  0.139   0.164 N  0.510      SignalP-TM
CEP35143.1             0.109  39  0.112  54  0.159  50  0.105   0.109 N  0.570      SignalP-noTM
CEP35144.1             0.321  31  0.361  31  0.671  28  0.325   0.348 N  0.510      SignalP-TM
CEP35145.1             0.112  20  0.088  43  0.101  33  0.055   0.076 N  0.510      SignalP-TM
CEP35146.1             0.198  26  0.182  26  0.219   7  0.166   0.176 N  0.510      SignalP-TM
CEP35147.1             0.298  10  0.104  20  0.221   8  0.091   0.098 N  0.570      SignalP-noTM
CEP35148.1             0.455  30  0.617  30  0.934  12  0.853   0.728 Y  0.570      SignalP-noTM
CEP35149.1             0.109  33  0.106  33  0.115  59  0.087   0.097 N  0.570      SignalP-noTM
CEP35150.1             0.143  24  0.208  11  0.537   4  0.456   0.300 N  0.510      SignalP-TM
CEP35151.1             0.109  20  0.106  46  0.127  42  0.088   0.098 N  0.570      SignalP-noTM
CEP35152.1             0.127  50  0.120  30  0.158  25  0.099   0.110 N  0.570      SignalP-noTM
CEP35153.1             0.113  39  0.099  66  0.110   6  0.081   0.091 N  0.570      SignalP-noTM
CEP35154.1             0.815  25  0.866  25  0.968  12  0.929   0.896 Y  0.570      SignalP-noTM
CEP35155.1             0.100  34  0.108  14  0.141   7  0.115   0.111 N  0.570      SignalP-noTM
CEP35156.1             0.120  27  0.110  27  0.143  26  0.093   0.102 N  0.570      SignalP-noTM
CEP35157.1             0.172  30  0.141  30  0.213   7  0.142   0.141 N  0.570      SignalP-noTM
CEP35158.1             0.100  46  0.110  46  0.133  41  0.103   0.107 N  0.570      SignalP-noTM
CEP35159.1             0.147  29  0.122  29  0.137  25  0.097   0.110 N  0.570      SignalP-noTM
CEP35160.1             0.109  39  0.105  11  0.169   1  0.104   0.104 N  0.570      SignalP-noTM
CEP35161.1             0.102  18  0.115  11  0.157   2  0.139   0.124 N  0.510      SignalP-TM
CEP35162.1             0.100  64  0.113  14  0.163   7  0.126   0.119 N  0.570      SignalP-noTM
CEP35163.1             0.108  39  0.105  16  0.154  12  0.108   0.107 N  0.570      SignalP-noTM
CEP35164.1             0.101  64  0.127  11  0.210   3  0.169   0.147 N  0.570      SignalP-noTM
CEP35165.1             0.100  23  0.106  60  0.121  55  0.090   0.099 N  0.570      SignalP-noTM
CEP35166.1             0.104  22  0.128  13  0.220  12  0.170   0.148 N  0.570      SignalP-noTM
CEP35167.1             0.119  50  0.128  20  0.178  11  0.134   0.130 N  0.570      SignalP-noTM
CEP35168.1             0.167  25  0.119  39  0.165  32  0.099   0.111 N  0.510      SignalP-TM
CEP35169.1             0.123  45  0.157  11  0.312   6  0.256   0.194 N  0.510      SignalP-TM
CEP35170.1             0.108  29  0.114  44  0.156  39  0.110   0.113 N  0.510      SignalP-TM
CEP35171.1             0.114  27  0.175  11  0.436   5  0.322   0.244 N  0.570      SignalP-noTM
CEP35172.1             0.126  17  0.162  11  0.471   1  0.228   0.193 N  0.570      SignalP-noTM
CEP35173.1             0.106  17  0.146  17  0.242  14  0.194   0.169 N  0.570      SignalP-noTM
CEP35174.1             0.119  21  0.110  21  0.178   1  0.109   0.110 N  0.570      SignalP-noTM
CEP35175.1             0.123  59  0.132  20  0.171  16  0.138   0.135 N  0.570      SignalP-noTM
CEP35176.1             0.109  25  0.149  25  0.249  21  0.195   0.171 N  0.570      SignalP-noTM
CEP35177.1             0.121  20  0.113  20  0.161  22  0.096   0.105 N  0.570      SignalP-noTM
CEP35178.1             0.122  25  0.114  52  0.155  47  0.096   0.106 N  0.570      SignalP-noTM
CEP35179.1             0.106  50  0.105  50  0.129  49  0.095   0.101 N  0.570      SignalP-noTM
CEP35180.1             0.210  18  0.276  18  0.595   2  0.414   0.327 N  0.510      SignalP-TM
CEP35181.1             0.124  30  0.125  30  0.197  28  0.096   0.112 N  0.570      SignalP-noTM
CEP35182.1             0.102  41  0.100  69  0.106  66  0.090   0.096 N  0.570      SignalP-noTM
CEP35183.1             0.342  22  0.282  22  0.348  16  0.222   0.260 N  0.510      SignalP-TM
CEP35184.1             0.111  22  0.158  11  0.462   2  0.241   0.197 N  0.570      SignalP-noTM
CEP35185.1             0.112  25  0.106  44  0.126  32  0.080   0.093 N  0.570      SignalP-noTM
CEP35186.1             0.112  31  0.125  11  0.230   3  0.158   0.141 N  0.570      SignalP-noTM
CEP35187.1             0.127  12  0.111  12  0.138  22  0.098   0.105 N  0.570      SignalP-noTM
CEP35188.1             0.163  62  0.123  62  0.108   1  0.081   0.103 N  0.570      SignalP-noTM
CEP35189.1             0.204  61  0.163  61  0.255  30  0.146   0.155 N  0.570      SignalP-noTM
CEP35190.1             0.319  36  0.253  36  0.390  32  0.151   0.215 N  0.510      SignalP-TM
CEP35191.1             0.310  27  0.382  27  0.725   2  0.592   0.460 N  0.510      SignalP-TM
CEP35192.1             0.128  44  0.112  21  0.150  10  0.113   0.113 N  0.570      SignalP-noTM
CEP35193.1             0.107  32  0.103  12  0.129   9  0.112   0.107 N  0.570      SignalP-noTM
CEP35194.1             0.288  43  0.235  43  0.389  15  0.249   0.240 N  0.510      SignalP-TM
CEP35195.1             0.416  20  0.312  20  0.406   4  0.269   0.292 N  0.570      SignalP-noTM
CEP35196.1             0.114  37  0.106  15  0.137   7  0.109   0.107 N  0.570      SignalP-noTM
CEP35197.1             0.501  23  0.683  23  0.968  11  0.933   0.801 Y  0.570      SignalP-noTM
CEP35198.1             0.132  30  0.144  13  0.266  12  0.185   0.163 N  0.570      SignalP-noTM
CEP35199.1             0.144  19  0.170  19  0.346   3  0.224   0.196 N  0.570      SignalP-noTM
CEP35200.1             0.139  13  0.172  13  0.362   1  0.212   0.191 N  0.570      SignalP-noTM
CEP35201.1             0.156  12  0.157  12  0.214   6  0.158   0.157 N  0.570      SignalP-noTM
CEP35202.1             0.220  26  0.224  11  0.599   7  0.516   0.332 N  0.510      SignalP-TM
CEP35203.1             0.103  33  0.133  11  0.293   2  0.186   0.158 N  0.570      SignalP-noTM
CEP35204.1             0.153  45  0.118  45  0.165  44  0.080   0.100 N  0.570      SignalP-noTM
CEP35205.1             0.125  26  0.120  11  0.262   1  0.125   0.122 N  0.570      SignalP-noTM
CEP35206.1             0.167  43  0.135  43  0.137  42  0.093   0.115 N  0.570      SignalP-noTM
CEP35207.1             0.125  33  0.134  33  0.269  30  0.119   0.127 N  0.570      SignalP-noTM
CEP35208.1             0.771  27  0.823  27  0.961  10  0.897   0.857 Y  0.570      SignalP-noTM
CEP35209.1             0.454  27  0.242  27  0.235   2  0.133   0.191 N  0.570      SignalP-noTM
CEP35210.1             0.146  22  0.159  22  0.280  20  0.188   0.172 N  0.570      SignalP-noTM
CEP35211.1             0.402  39  0.201  39  0.148   7  0.104   0.156 N  0.570      SignalP-noTM
CEP35212.1             0.106  32  0.111  18  0.167   9  0.115   0.113 N  0.570      SignalP-noTM
CEP35213.1             0.271  17  0.256  17  0.320   1  0.251   0.253 N  0.570      SignalP-noTM
CEP35214.1             0.135  25  0.138  11  0.258   1  0.182   0.159 N  0.570      SignalP-noTM
CEP35215.1             0.185  37  0.321  37  0.648  30  0.407   0.353 N  0.510      SignalP-TM
CEP35216.1             0.177  29  0.334  15  0.911   1  0.881   0.591 Y  0.570      SignalP-noTM
CEP35217.1             0.158  45  0.172  17  0.338  10  0.226   0.197 N  0.570      SignalP-noTM
CEP35218.1             0.101  32  0.106  48  0.151   2  0.103   0.105 N  0.570      SignalP-noTM
CEP35219.1             0.225  27  0.170  27  0.252   1  0.155   0.163 N  0.570      SignalP-noTM
CEP35220.1             0.123  24  0.143  11  0.293   2  0.200   0.169 N  0.570      SignalP-noTM
CEP35221.1             0.124  62  0.108  50  0.188  44  0.088   0.100 N  0.510      SignalP-TM
CEP35222.1             0.112  51  0.111  27  0.151  25  0.105   0.108 N  0.570      SignalP-noTM
CEP35223.1             0.189  46  0.306  46  0.736  40  0.256   0.288 N  0.510      SignalP-TM
CEP35224.1             0.251  39  0.199  39  0.464   2  0.197   0.198 N  0.510      SignalP-TM
CEP35225.1             0.106  22  0.098  22  0.107  31  0.081   0.090 N  0.570      SignalP-noTM
CEP35226.1             0.286  46  0.205  46  0.359  32  0.161   0.184 N  0.570      SignalP-noTM
CEP35227.1             0.279  22  0.218  22  0.333   1  0.205   0.212 N  0.570      SignalP-noTM
CEP35228.1             0.196  28  0.119  21  0.185   1  0.111   0.116 N  0.510      SignalP-TM
CEP35229.1             0.111  33  0.113  33  0.177  30  0.105   0.109 N  0.570      SignalP-noTM
CEP35230.1             0.126  38  0.154  15  0.273   5  0.241   0.186 N  0.510      SignalP-TM
CEP35231.1             0.429  31  0.514  31  0.779  24  0.574   0.542 N  0.570      SignalP-noTM
CEP35232.1             0.720  21  0.635  21  0.619  17  0.547   0.602 Y  0.510      SignalP-TM
CEP35233.1             0.239  49  0.172  49  0.202   6  0.119   0.147 N  0.570      SignalP-noTM
CEP35234.1             0.575  26  0.643  26  0.919  16  0.795   0.714 Y  0.570      SignalP-noTM
CEP35235.1             0.125  39  0.169  18  0.301   9  0.239   0.201 N  0.570      SignalP-noTM
CEP35236.1             0.134  40  0.171  40  0.322  28  0.191   0.178 N  0.510      SignalP-TM
CEP35237.1             0.127  38  0.108  38  0.135   3  0.095   0.102 N  0.570      SignalP-noTM
CEP35238.1             0.130  53  0.181  11  0.453   2  0.337   0.255 N  0.570      SignalP-noTM
CEP35239.1             0.113  42  0.126  32  0.218  39  0.123   0.125 N  0.570      SignalP-noTM
CEP35240.1             0.103  28  0.102  70  0.111  62  0.085   0.094 N  0.570      SignalP-noTM
CEP35241.1             0.108  44  0.112  18  0.148  13  0.111   0.111 N  0.570      SignalP-noTM
CEP35242.1             0.108  22  0.108  67  0.147   8  0.103   0.105 N  0.570      SignalP-noTM
CEP35243.1             0.106  19  0.145  11  0.234   7  0.205   0.173 N  0.570      SignalP-noTM
CEP35244.1             0.159  39  0.124  39  0.245   1  0.109   0.117 N  0.570      SignalP-noTM
CEP35245.1             0.202  28  0.236  19  0.433   1  0.322   0.276 N  0.570      SignalP-noTM
CEP35246.1             0.120  27  0.143  45  0.278  34  0.117   0.131 N  0.570      SignalP-noTM
CEP35247.1             0.106  19  0.117  19  0.184   8  0.121   0.119 N  0.570      SignalP-noTM
CEP35248.1             0.125  16  0.289  16  0.750  14  0.666   0.428 N  0.510      SignalP-TM
CEP35249.1             0.313  25  0.294  25  0.424  19  0.308   0.300 N  0.570      SignalP-noTM
CEP35250.1             0.103  58  0.099  65  0.106  41  0.080   0.090 N  0.570      SignalP-noTM
CEP35251.1             0.179  24  0.143  24  0.138  20  0.101   0.123 N  0.570      SignalP-noTM
CEP35252.1             0.237  34  0.203  34  0.385  33  0.143   0.175 N  0.570      SignalP-noTM
CEP35253.1             0.175  22  0.156  22  0.336   1  0.159   0.157 N  0.510      SignalP-TM
CEP35254.1             0.122  30  0.155  30  0.314  11  0.199   0.176 N  0.570      SignalP-noTM
CEP35255.1             0.192  21  0.185  21  0.281   1  0.203   0.192 N  0.510      SignalP-TM
CEP35256.1             0.190  35  0.168  13  0.384   4  0.286   0.223 N  0.570      SignalP-noTM
CEP35257.1             0.115  29  0.115  11  0.185   1  0.131   0.121 N  0.510      SignalP-TM
CEP35258.1             0.134  59  0.130  29  0.207  22  0.117   0.125 N  0.510      SignalP-TM
CEP35259.1             0.644  29  0.596  29  0.745   6  0.622   0.609 Y  0.570      SignalP-noTM
CEP35260.1             0.159  59  0.121  11  0.180   2  0.148   0.134 N  0.570      SignalP-noTM
CEP35261.1             0.151  65  0.126  65  0.184   1  0.099   0.114 N  0.570      SignalP-noTM
CEP35262.1             0.203  68  0.138  68  0.185   4  0.110   0.125 N  0.570      SignalP-noTM
CEP35263.1             0.112  44  0.106  44  0.136   7  0.102   0.105 N  0.570      SignalP-noTM
CEP35264.1             0.147  20  0.300  20  0.810   1  0.637   0.459 N  0.570      SignalP-noTM
CEP35265.1             0.355  23  0.229  23  0.201  34  0.140   0.188 N  0.570      SignalP-noTM
CEP35266.1             0.147  38  0.177  22  0.384   7  0.278   0.224 N  0.570      SignalP-noTM
CEP35267.1             0.211  22  0.188  22  0.326  18  0.165   0.177 N  0.570      SignalP-noTM
CEP35268.1             0.117  58  0.130  11  0.207   1  0.157   0.143 N  0.570      SignalP-noTM
CEP35269.1             0.111  49  0.113  35  0.152  27  0.105   0.109 N  0.570      SignalP-noTM
CEP35270.1             0.114  41  0.192  11  0.504   3  0.382   0.263 N  0.510      SignalP-TM
CEP35271.1             0.161  49  0.143  11  0.268   1  0.196   0.168 N  0.570      SignalP-noTM
CEP35272.1             0.105  36  0.115  13  0.165   2  0.136   0.125 N  0.570      SignalP-noTM
CEP35273.1             0.119  30  0.126  38  0.161  27  0.104   0.116 N  0.570      SignalP-noTM
CEP35274.1             0.148  57  0.112  11  0.164   1  0.126   0.117 N  0.510      SignalP-TM
CEP35275.1             0.104  21  0.107  21  0.134  20  0.107   0.107 N  0.570      SignalP-noTM
CEP35276.1             0.177  32  0.153  32  0.197   1  0.127   0.141 N  0.570      SignalP-noTM
CEP35277.1             0.177  22  0.273  22  0.630   2  0.468   0.365 N  0.570      SignalP-noTM
CEP35278.1             0.137  24  0.155  11  0.340   3  0.262   0.195 N  0.510      SignalP-TM
CEP35279.1             0.114  38  0.151  11  0.308   5  0.228   0.188 N  0.570      SignalP-noTM
CEP35280.1             0.119  47  0.126  47  0.223  36  0.109   0.120 N  0.510      SignalP-TM
CEP35281.1             0.448  25  0.346  25  0.383  17  0.266   0.308 N  0.570      SignalP-noTM
CEP35282.1             0.101  16  0.105  20  0.144  11  0.096   0.101 N  0.570      SignalP-noTM
CEP35283.1             0.112  21  0.111  43  0.141  41  0.112   0.112 N  0.570      SignalP-noTM
CEP35284.1             0.108  35  0.103  35  0.115  33  0.087   0.096 N  0.570      SignalP-noTM
CEP35285.1             0.113  29  0.112  29  0.148   9  0.118   0.115 N  0.570      SignalP-noTM
CEP35286.1             0.126  48  0.141  11  0.284   1  0.191   0.164 N  0.570      SignalP-noTM
CEP35287.1             0.135  23  0.155  11  0.329   1  0.235   0.193 N  0.570      SignalP-noTM
CEP35288.1             0.142  31  0.161  11  0.311   1  0.264   0.210 N  0.570      SignalP-noTM
CEP35289.1             0.101  62  0.120  14  0.168   3  0.144   0.131 N  0.570      SignalP-noTM
CEP35290.1             0.115  47  0.148  25  0.233  18  0.189   0.167 N  0.570      SignalP-noTM
CEP35291.1             0.290  40  0.183  40  0.192  31  0.109   0.148 N  0.570      SignalP-noTM
CEP35292.1             0.124  39  0.125  33  0.178  30  0.132   0.127 N  0.510      SignalP-TM
CEP35293.1             0.148  50  0.126  22  0.159   3  0.114   0.122 N  0.510      SignalP-TM
CEP35294.1             0.136  42  0.160  30  0.341  22  0.224   0.190 N  0.570      SignalP-noTM
CEP35295.1             0.106  12  0.104  57  0.121  49  0.081   0.093 N  0.570      SignalP-noTM
CEP35296.1             0.350  28  0.257  28  0.537   1  0.283   0.269 N  0.570      SignalP-noTM
CEP35297.1             0.144  33  0.149  33  0.259  31  0.147   0.148 N  0.570      SignalP-noTM
CEP35298.1             0.108  19  0.104  48  0.124  36  0.093   0.099 N  0.570      SignalP-noTM
CEP35299.1             0.114  48  0.117  11  0.168   4  0.136   0.126 N  0.570      SignalP-noTM
CEP35300.1             0.110  50  0.108  11  0.160   1  0.109   0.108 N  0.570      SignalP-noTM
CEP35301.1             0.100  51  0.104  35  0.116  32  0.086   0.095 N  0.570      SignalP-noTM
CEP35302.1             0.111  53  0.109  64  0.128  54  0.086   0.098 N  0.570      SignalP-noTM
CEP35303.1             0.105  18  0.107  70  0.129  17  0.099   0.104 N  0.570      SignalP-noTM
CEP35304.1             0.111  66  0.124  40  0.211  33  0.104   0.115 N  0.570      SignalP-noTM
CEP35305.1             0.111  43  0.103  43  0.131  45  0.076   0.091 N  0.570      SignalP-noTM
CEP35306.1             0.148  58  0.135  11  0.227   3  0.182   0.157 N  0.570      SignalP-noTM
CEP35307.1             0.101   8  0.106  52  0.123  13  0.099   0.103 N  0.570      SignalP-noTM
CEP35308.1             0.126  37  0.118  11  0.183   1  0.138   0.128 N  0.570      SignalP-noTM
CEP35309.1             0.140  69  0.113  69  0.119   4  0.083   0.099 N  0.570      SignalP-noTM
CEP35310.1             0.108  47  0.109  62  0.128  53  0.098   0.104 N  0.570      SignalP-noTM
CEP35311.1             0.101  29  0.109  55  0.135  46  0.105   0.107 N  0.570      SignalP-noTM
CEP35312.1             0.127  43  0.125  11  0.201   2  0.153   0.138 N  0.570      SignalP-noTM
CEP35313.1             0.106  59  0.099  30  0.115  22  0.091   0.095 N  0.570      SignalP-noTM
CEP35314.1             0.111  18  0.147  18  0.307   1  0.199   0.172 N  0.570      SignalP-noTM
CEP35315.1             0.108  42  0.136  11  0.257   2  0.181   0.157 N  0.570      SignalP-noTM
CEP35316.1             0.116  46  0.142  66  0.244  63  0.111   0.131 N  0.510      SignalP-TM
CEP35317.1             0.170  18  0.145  18  0.186  13  0.110   0.128 N  0.570      SignalP-noTM
CEP35318.1             0.179  24  0.149  24  0.362  31  0.121   0.136 N  0.570      SignalP-noTM
CEP35319.1             0.186  27  0.205  27  0.370   4  0.257   0.230 N  0.570      SignalP-noTM
CEP35320.1             0.118  32  0.102  15  0.144   8  0.104   0.103 N  0.570      SignalP-noTM
CEP35321.1             0.121  45  0.115  14  0.174   2  0.122   0.119 N  0.570      SignalP-noTM
CEP35322.1             0.128  47  0.176  47  0.354  46  0.191   0.183 N  0.570      SignalP-noTM
CEP35323.1             0.115  61  0.111  40  0.156   8  0.101   0.106 N  0.570      SignalP-noTM
CEP35324.1             0.102  23  0.114  11  0.217   3  0.128   0.121 N  0.570      SignalP-noTM
CEP35325.1             0.117  43  0.109  43  0.132  40  0.102   0.105 N  0.570      SignalP-noTM
CEP35326.1             0.275  31  0.221  31  0.229  25  0.162   0.193 N  0.570      SignalP-noTM
CEP35327.1             0.100  50  0.104  30  0.125  22  0.101   0.103 N  0.570      SignalP-noTM
CEP35328.1             0.113  30  0.141  37  0.259  26  0.137   0.139 N  0.570      SignalP-noTM
CEP35329.1             0.151  54  0.128  54  0.127   1  0.097   0.113 N  0.570      SignalP-noTM
CEP35330.1             0.118  32  0.170  12  0.356   6  0.303   0.233 N  0.570      SignalP-noTM
CEP35331.1             0.109  22  0.096  22  0.108  11  0.077   0.089 N  0.510      SignalP-TM
CEP35332.1             0.104  35  0.114  11  0.189   1  0.123   0.118 N  0.570      SignalP-noTM
CEP35333.1             0.132  62  0.140  21  0.217   3  0.156   0.148 N  0.570      SignalP-noTM
CEP35334.1             0.142  22  0.116  22  0.168   1  0.105   0.111 N  0.570      SignalP-noTM
CEP35335.1             0.176  24  0.194  24  0.349  35  0.228   0.210 N  0.570      SignalP-noTM
CEP35336.1             0.103  36  0.134  13  0.220   5  0.176   0.154 N  0.570      SignalP-noTM
CEP35337.1             0.106  22  0.120  28  0.252   1  0.125   0.123 N  0.570      SignalP-noTM
CEP35338.1             0.101  19  0.107  30  0.127  23  0.101   0.104 N  0.570      SignalP-noTM
CEP35339.1             0.110  43  0.105  43  0.117  31  0.087   0.097 N  0.570      SignalP-noTM
CEP35340.1             0.114  64  0.108  43  0.158  32  0.095   0.102 N  0.570      SignalP-noTM
CEP35341.1             0.118  31  0.142  11  0.262   3  0.200   0.169 N  0.570      SignalP-noTM
CEP35342.1             0.108  20  0.124  20  0.173  10  0.124   0.124 N  0.570      SignalP-noTM
CEP35343.1             0.122  48  0.098  48  0.148   1  0.077   0.088 N  0.570      SignalP-noTM
CEP35344.1             0.122  25  0.147  11  0.270   2  0.220   0.174 N  0.510      SignalP-TM
CEP35345.1             0.142  58  0.142  11  0.245   1  0.196   0.167 N  0.570      SignalP-noTM
CEP35346.1             0.113  22  0.102  31  0.150   1  0.091   0.097 N  0.570      SignalP-noTM
CEP35347.1             0.248  29  0.164  29  0.156   7  0.107   0.137 N  0.570      SignalP-noTM
CEP35348.1             0.178  22  0.147  22  0.286   2  0.161   0.154 N  0.570      SignalP-noTM
CEP35349.1             0.121  64  0.107  64  0.117  33  0.092   0.100 N  0.570      SignalP-noTM
CEP35350.1             0.118  60  0.128  23  0.197  18  0.143   0.135 N  0.570      SignalP-noTM
CEP35351.1             0.195  69  0.145  69  0.176  25  0.112   0.133 N  0.510      SignalP-TM
CEP35352.1             0.104  56  0.116  55  0.185  23  0.105   0.111 N  0.570      SignalP-noTM
CEP35353.1             0.120  44  0.113  44  0.171   1  0.108   0.111 N  0.570      SignalP-noTM
CEP35354.1             0.160  40  0.163  40  0.282  36  0.125   0.145 N  0.570      SignalP-noTM
CEP35355.1             0.153  64  0.111  30  0.165  19  0.108   0.110 N  0.510      SignalP-TM
CEP35356.1             0.138  10  0.124  12  0.233   2  0.129   0.126 N  0.510      SignalP-TM
CEP35357.1             0.677  22  0.735  22  0.911   6  0.842   0.785 Y  0.570      SignalP-noTM
CEP35358.1             0.156  61  0.114  14  0.148   8  0.128   0.120 N  0.510      SignalP-TM
CEP35359.1             0.248  40  0.127  40  0.123  46  0.057   0.101 N  0.510      SignalP-TM
CEP35360.1             0.129  33  0.113  11  0.159   2  0.128   0.120 N  0.570      SignalP-noTM
CEP35361.1             0.167  24  0.118  49  0.144  41  0.086   0.103 N  0.570      SignalP-noTM
CEP35362.1             0.101  64  0.099  69  0.119   5  0.085   0.093 N  0.570      SignalP-noTM
CEP35363.1             0.199  22  0.258  22  0.508  12  0.332   0.293 N  0.570      SignalP-noTM
CEP35364.1             0.583  27  0.649  27  0.906  15  0.794   0.717 Y  0.570      SignalP-noTM
CEP35365.1             0.123  30  0.115  30  0.137  22  0.087   0.102 N  0.570      SignalP-noTM
CEP35366.1             0.229  24  0.152  24  0.153  34  0.099   0.127 N  0.570      SignalP-noTM
CEP35367.1             0.135  23  0.243  14  0.681   1  0.558   0.391 N  0.570      SignalP-noTM
CEP35368.1             0.159  27  0.140  50  0.325  44  0.114   0.128 N  0.570      SignalP-noTM
CEP35369.1             0.119  39  0.143  11  0.238   2  0.211   0.168 N  0.510      SignalP-TM
CEP35370.1             0.114  28  0.131  11  0.257   1  0.165   0.144 N  0.510      SignalP-TM
CEP35371.1             0.733  26  0.752  26  0.910  19  0.794   0.772 Y  0.570      SignalP-noTM
CEP35372.1             0.112  41  0.105  48  0.144  40  0.089   0.098 N  0.570      SignalP-noTM
CEP35373.1             0.146  25  0.205  18  0.433   7  0.354   0.275 N  0.570      SignalP-noTM
CEP35374.1             0.106  41  0.107  11  0.154   1  0.113   0.109 N  0.510      SignalP-TM
CEP35375.1             0.177  24  0.217  24  0.575  13  0.263   0.239 N  0.570      SignalP-noTM
CEP35376.1             0.108  25  0.109  32  0.146  11  0.112   0.110 N  0.570      SignalP-noTM
CEP35377.1             0.118  41  0.097  69  0.101  60  0.078   0.088 N  0.570      SignalP-noTM
CEP35378.1             0.137  32  0.157  12  0.281   3  0.238   0.187 N  0.510      SignalP-TM
CEP35379.1             0.125  28  0.194  11  0.489   1  0.366   0.275 N  0.570      SignalP-noTM
CEP35380.1             0.112  47  0.105  12  0.148   3  0.107   0.106 N  0.570      SignalP-noTM
CEP35381.1             0.118  39  0.105  57  0.120  51  0.093   0.099 N  0.570      SignalP-noTM
CEP35382.1             0.102  68  0.127  13  0.193   4  0.162   0.143 N  0.570      SignalP-noTM
CEP35383.1             0.107  58  0.144  11  0.308   1  0.197   0.169 N  0.570      SignalP-noTM
CEP35384.1             0.756  34  0.639  34  0.865  13  0.694   0.665 Y  0.570      SignalP-noTM
CEP35385.1             0.137  18  0.111  54  0.119  57  0.091   0.102 N  0.570      SignalP-noTM
CEP35386.1             0.101  31  0.133  13  0.234  28  0.184   0.152 N  0.510      SignalP-TM
CEP35387.1             0.199  27  0.170  27  0.278   1  0.166   0.168 N  0.570      SignalP-noTM
CEP35388.1             0.198  40  0.139  40  0.143   1  0.112   0.126 N  0.570      SignalP-noTM
CEP35389.1             0.196  37  0.154  21  0.263   1  0.188   0.167 N  0.510      SignalP-TM
CEP35390.1             0.167  17  0.283  17  0.598  16  0.466   0.369 N  0.570      SignalP-noTM
CEP35391.1             0.107  38  0.103  61  0.121  49  0.084   0.094 N  0.570      SignalP-noTM
CEP35392.1             0.122  56  0.104  56  0.127   1  0.088   0.096 N  0.570      SignalP-noTM
CEP35393.1             0.128  21  0.117  21  0.141  20  0.093   0.106 N  0.570      SignalP-noTM
CEP35394.1             0.101  60  0.139  11  0.348   1  0.170   0.153 N  0.570      SignalP-noTM
CEP35395.1             0.199  38  0.261  17  0.442   8  0.366   0.300 N  0.510      SignalP-TM
CEP35396.1             0.121  59  0.107  59  0.117  59  0.088   0.098 N  0.570      SignalP-noTM
CEP35397.1             0.117  38  0.101  48  0.111  47  0.080   0.091 N  0.570      SignalP-noTM
CEP35398.1             0.127  49  0.117  11  0.185   2  0.138   0.127 N  0.570      SignalP-noTM
CEP35399.1             0.124  30  0.106  40  0.133  36  0.089   0.098 N  0.570      SignalP-noTM
CEP35400.1             0.110  27  0.154  11  0.427   1  0.206   0.178 N  0.570      SignalP-noTM
CEP35401.1             0.177  62  0.202  21  0.419  14  0.351   0.272 N  0.570      SignalP-noTM
CEP35402.1             0.113  45  0.114  45  0.188  42  0.095   0.105 N  0.570      SignalP-noTM
CEP35403.1             0.128  40  0.171  14  0.402   2  0.273   0.209 N  0.510      SignalP-TM
CEP35404.1             0.158  61  0.151  11  0.293  27  0.238   0.183 N  0.510      SignalP-TM
CEP35405.1             0.359  39  0.264  39  0.391  38  0.113   0.208 N  0.510      SignalP-TM
CEP35406.1             0.124  33  0.144  11  0.324   1  0.197   0.164 N  0.510      SignalP-TM
CEP35407.1             0.116  24  0.113  11  0.184   1  0.124   0.117 N  0.510      SignalP-TM
CEP35408.1             0.116  31  0.118  31  0.184   1  0.107   0.114 N  0.510      SignalP-TM
CEP35409.1             0.204  58  0.123  37  0.188  26  0.106   0.116 N  0.510      SignalP-TM
CEP35410.1             0.146  32  0.115  32  0.149  46  0.089   0.103 N  0.570      SignalP-noTM
CEP35411.1             0.138  41  0.136  11  0.257   1  0.182   0.153 N  0.510      SignalP-TM
CEP35412.1             0.124  49  0.107  49  0.120  61  0.082   0.096 N  0.570      SignalP-noTM
CEP35413.1             0.832  26  0.793  26  0.896  14  0.802   0.797 Y  0.570      SignalP-noTM
CEP35414.1             0.107  55  0.101  31  0.128  11  0.094   0.098 N  0.570      SignalP-noTM
CEP35415.1             0.119  63  0.135  14  0.214   9  0.184   0.158 N  0.570      SignalP-noTM
CEP35416.1             0.282  61  0.165  61  0.176  14  0.114   0.141 N  0.570      SignalP-noTM
CEP35417.1             0.406  51  0.206  51  0.146   3  0.102   0.157 N  0.570      SignalP-noTM
CEP35418.1             0.146  37  0.141  17  0.201   1  0.161   0.150 N  0.570      SignalP-noTM
CEP35419.1             0.115  27  0.109  27  0.121  24  0.079   0.095 N  0.570      SignalP-noTM
CEP35420.1             0.180  66  0.154  27  0.244   4  0.177   0.165 N  0.570      SignalP-noTM
CEP35421.1             0.109  45  0.147  35  0.300  33  0.173   0.159 N  0.570      SignalP-noTM
CEP35422.1             0.119  23  0.123  11  0.216   2  0.150   0.136 N  0.570      SignalP-noTM
CEP35423.1             0.139  69  0.112  69  0.147  39  0.097   0.105 N  0.570      SignalP-noTM
CEP35424.1             0.240  27  0.175  27  0.243  46  0.128   0.153 N  0.570      SignalP-noTM
CEP35425.1             0.109  65  0.101  33  0.106  30  0.087   0.094 N  0.570      SignalP-noTM
CEP35426.1             0.112  21  0.107  21  0.121   1  0.101   0.104 N  0.570      SignalP-noTM
CEP35427.1             0.102   3  0.104  33  0.123   4  0.099   0.101 N  0.570      SignalP-noTM
CEP35428.1             0.110  41  0.122  23  0.175  12  0.138   0.129 N  0.570      SignalP-noTM
CEP35429.1             0.103  42  0.100  68  0.110  58  0.086   0.093 N  0.570      SignalP-noTM
CEP35430.1             0.108  19  0.107  70  0.146   1  0.099   0.103 N  0.570      SignalP-noTM
CEP35431.1             0.116  28  0.118  28  0.194  27  0.106   0.112 N  0.570      SignalP-noTM
CEP35432.1             0.114  25  0.102  65  0.111  46  0.088   0.096 N  0.570      SignalP-noTM
CEP35433.1             0.103  41  0.111  53  0.141  44  0.097   0.105 N  0.570      SignalP-noTM
CEP35434.1             0.168  24  0.142  24  0.232  21  0.125   0.134 N  0.570      SignalP-noTM
CEP35435.1             0.391  54  0.182  54  0.214   3  0.098   0.142 N  0.570      SignalP-noTM
CEP35436.1             0.101  38  0.101  67  0.127   1  0.090   0.096 N  0.570      SignalP-noTM
CEP35437.1             0.206  49  0.167  49  0.256   1  0.135   0.152 N  0.570      SignalP-noTM
CEP35438.1             0.104  50  0.120  34  0.158  26  0.120   0.120 N  0.570      SignalP-noTM
CEP35439.1             0.109  50  0.102  32  0.113  28  0.088   0.096 N  0.570      SignalP-noTM
CEP35440.1             0.120  23  0.109  11  0.147  21  0.116   0.112 N  0.570      SignalP-noTM
CEP35441.1             0.102  19  0.108  11  0.152   2  0.115   0.111 N  0.570      SignalP-noTM
CEP35442.1             0.116  57  0.112  57  0.136  49  0.094   0.104 N  0.570      SignalP-noTM
CEP35443.1             0.105  22  0.103  29  0.127  18  0.089   0.096 N  0.570      SignalP-noTM
CEP35444.1             0.141  67  0.238  18  0.624   6  0.462   0.343 N  0.570      SignalP-noTM
CEP35445.1             0.182  23  0.232  23  0.475  20  0.269   0.249 N  0.570      SignalP-noTM
CEP35446.1             0.120  39  0.117  22  0.185  17  0.123   0.120 N  0.570      SignalP-noTM
CEP35447.1             0.197  24  0.173  19  0.464  10  0.249   0.209 N  0.570      SignalP-noTM
CEP35448.1             0.124  25  0.138  11  0.313   1  0.173   0.154 N  0.570      SignalP-noTM
CEP35449.1             0.165  43  0.141  43  0.195  36  0.117   0.132 N  0.510      SignalP-TM
CEP35450.1             0.149  34  0.281  34  0.794  32  0.385   0.330 N  0.570      SignalP-noTM
CEP35451.1             0.142  30  0.109  30  0.121  62  0.074   0.092 N  0.570      SignalP-noTM
CEP35452.1             0.121  22  0.111  22  0.145  20  0.104   0.109 N  0.510      SignalP-TM
CEP35453.1             0.141  67  0.255  18  0.613   6  0.475   0.358 N  0.570      SignalP-noTM
CEP35454.1             0.129  31  0.120  11  0.227   1  0.137   0.126 N  0.510      SignalP-TM
CEP35455.1             0.111  24  0.122  12  0.183   1  0.138   0.129 N  0.570      SignalP-noTM
CEP35456.1             0.104  23  0.117  11  0.184   3  0.141   0.128 N  0.570      SignalP-noTM
CEP35457.1             0.102  43  0.105  54  0.124  43  0.099   0.103 N  0.570      SignalP-noTM
CEP35458.1             0.139  45  0.133  11  0.262   1  0.167   0.149 N  0.570      SignalP-noTM
CEP35459.1             0.116  40  0.107  40  0.114  50  0.084   0.096 N  0.570      SignalP-noTM
CEP35460.1             0.111  41  0.108  70  0.128  68  0.088   0.099 N  0.570      SignalP-noTM
CEP35461.1             0.121  19  0.106  27  0.132   1  0.083   0.095 N  0.570      SignalP-noTM
CEP35462.1             0.112  53  0.109  35  0.128  26  0.088   0.099 N  0.570      SignalP-noTM
CEP35463.1             0.218  23  0.265  23  0.402  13  0.322   0.292 N  0.570      SignalP-noTM
CEP35464.1             0.413  25  0.287  25  0.325   7  0.232   0.267 N  0.510      SignalP-TM
CEP35465.1             0.628  36  0.720  36  0.899  17  0.752   0.735 Y  0.570      SignalP-noTM
CEP35466.1             0.143  45  0.115  45  0.109  44  0.085   0.101 N  0.570      SignalP-noTM
CEP35467.1             0.108  57  0.110  43  0.184  45  0.102   0.106 N  0.570      SignalP-noTM
CEP35468.1             0.109  20  0.109  11  0.146   2  0.122   0.115 N  0.570      SignalP-noTM
CEP35469.1             0.446  16  0.301  16  0.434  15  0.191   0.249 N  0.570      SignalP-noTM
CEP35470.1             0.175  37  0.137  37  0.173   1  0.124   0.131 N  0.570      SignalP-noTM
CEP35471.1             0.122  37  0.113  11  0.181   1  0.120   0.116 N  0.570      SignalP-noTM
CEP35472.1             0.366  25  0.321  25  0.462  23  0.219   0.283 N  0.510      SignalP-TM
CEP35473.1             0.169  31  0.137  31  0.124  25  0.093   0.117 N  0.570      SignalP-noTM
CEP35474.1             0.572  35  0.475  35  0.605  27  0.284   0.404 N  0.510      SignalP-TM
CEP35475.1             0.123  34  0.103  34  0.122  11  0.093   0.098 N  0.570      SignalP-noTM
CEP35476.1             0.143  35  0.125  35  0.158  22  0.115   0.121 N  0.510      SignalP-TM
CEP35477.1             0.135  35  0.191  21  0.399   8  0.299   0.242 N  0.570      SignalP-noTM
CEP35478.1             0.241  29  0.164  29  0.214   2  0.117   0.142 N  0.570      SignalP-noTM
CEP35479.1             0.127  34  0.113  34  0.164   3  0.107   0.110 N  0.570      SignalP-noTM
CEP35480.1             0.113  54  0.117  11  0.161   1  0.137   0.126 N  0.570      SignalP-noTM
CEP35481.1             0.248  25  0.169  25  0.186   1  0.126   0.148 N  0.570      SignalP-noTM
CEP35482.1             0.100  57  0.099  57  0.120   3  0.090   0.095 N  0.570      SignalP-noTM
CEP35483.1             0.102  31  0.105  18  0.134   8  0.104   0.104 N  0.570      SignalP-noTM
CEP35484.1             0.129  67  0.115  12  0.210   1  0.120   0.117 N  0.570      SignalP-noTM
CEP35485.1             0.103  55  0.102  66  0.109  58  0.085   0.094 N  0.570      SignalP-noTM
CEP35486.1             0.109  49  0.106  11  0.138   1  0.112   0.109 N  0.570      SignalP-noTM
CEP35487.1             0.702  26  0.703  26  0.921   8  0.786   0.742 Y  0.570      SignalP-noTM
CEP35488.1             0.107  32  0.108  11  0.154   1  0.113   0.110 N  0.570      SignalP-noTM
CEP35489.1             0.185  51  0.160  51  0.237  47  0.103   0.139 N  0.510      SignalP-TM
CEP35490.1             0.121  30  0.154  11  0.349   1  0.227   0.181 N  0.510      SignalP-TM
CEP35491.1             0.127  33  0.116  33  0.126  31  0.087   0.102 N  0.570      SignalP-noTM
CEP35492.1             0.770  21  0.826  21  0.960   7  0.901   0.861 Y  0.570      SignalP-noTM
CEP35493.1             0.172  29  0.149  29  0.292  27  0.135   0.144 N  0.510      SignalP-TM
CEP35494.1             0.121  25  0.106  32  0.121  43  0.084   0.096 N  0.570      SignalP-noTM
CEP35495.1             0.428  22  0.354  22  0.476   5  0.345   0.350 N  0.510      SignalP-TM
CEP35496.1             0.112  68  0.134  12  0.280   5  0.187   0.159 N  0.570      SignalP-noTM
CEP35497.1             0.145  25  0.124  25  0.178   6  0.119   0.122 N  0.510      SignalP-TM
CEP35498.1             0.104  38  0.108  56  0.128  45  0.100   0.104 N  0.570      SignalP-noTM
CEP35499.1             0.762  40  0.795  40  0.948  30  0.736   0.767 Y  0.570      SignalP-noTM
CEP35500.1             0.730  18  0.707  18  0.865   8  0.688   0.698 Y  0.570      SignalP-noTM
CEP35501.1             0.122  21  0.133  21  0.215  14  0.135   0.134 N  0.570      SignalP-noTM
CEP35502.1             0.118  68  0.107  68  0.138   2  0.093   0.100 N  0.570      SignalP-noTM
CEP35503.1             0.146  23  0.174  23  0.430  18  0.224   0.198 N  0.570      SignalP-noTM
CEP35504.1             0.101   3  0.110  56  0.136  46  0.104   0.107 N  0.570      SignalP-noTM
CEP35505.1             0.649  29  0.757  29  0.969  25  0.874   0.812 Y  0.570      SignalP-noTM
CEP35506.1             0.175  56  0.151  24  0.258  15  0.180   0.165 N  0.570      SignalP-noTM
CEP35507.1             0.164  21  0.387  21  0.950  19  0.910   0.632 Y  0.570      SignalP-noTM
CEP35508.1             0.112  22  0.102  56  0.115  46  0.077   0.090 N  0.570      SignalP-noTM
CEP35509.1             0.166  18  0.104  55  0.108  48  0.082   0.094 N  0.570      SignalP-noTM
CEP35510.1             0.325  38  0.196  38  0.209   5  0.109   0.164 N  0.510      SignalP-TM
CEP35511.1             0.120  51  0.115  11  0.152   9  0.137   0.123 N  0.510      SignalP-TM
CEP35512.1             0.772  27  0.734  27  0.882  24  0.753   0.743 Y  0.570      SignalP-noTM
CEP35513.1             0.151  22  0.168  11  0.451   2  0.275   0.218 N  0.570      SignalP-noTM
CEP35514.1             0.155  20  0.160  11  0.369   1  0.244   0.199 N  0.570      SignalP-noTM
CEP35515.1             0.126  25  0.119  25  0.141  31  0.110   0.115 N  0.570      SignalP-noTM
CEP35516.1             0.851  25  0.900  25  0.993  19  0.954   0.926 Y  0.570      SignalP-noTM
CEP35517.1             0.114   5  0.112  12  0.170   4  0.123   0.117 N  0.570      SignalP-noTM
CEP35518.1             0.121  53  0.110  53  0.143   1  0.096   0.103 N  0.570      SignalP-noTM
CEP35519.1             0.105  42  0.114  11  0.217   1  0.118   0.116 N  0.570      SignalP-noTM
CEP35520.1             0.129  35  0.117  35  0.194   2  0.091   0.108 N  0.510      SignalP-TM
CEP35521.1             0.428  28  0.510  28  0.797  24  0.515   0.512 Y  0.510      SignalP-TM
CEP35522.1             0.150  66  0.122  66  0.138  32  0.095   0.109 N  0.570      SignalP-noTM
CEP35523.1             0.195  27  0.121  27  0.102  56  0.068   0.096 N  0.570      SignalP-noTM
CEP35524.1             0.119  37  0.148  37  0.272  36  0.160   0.152 N  0.510      SignalP-TM
CEP35525.1             0.119  30  0.110  30  0.115  26  0.093   0.102 N  0.570      SignalP-noTM
CEP35526.1             0.101  32  0.106  21  0.152  12  0.104   0.105 N  0.570      SignalP-noTM
CEP35527.1             0.100  27  0.114  47  0.160  40  0.093   0.104 N  0.570      SignalP-noTM
CEP35528.1             0.683  37  0.669  37  0.813  33  0.439   0.584 Y  0.510      SignalP-TM
CEP35529.1             0.211  35  0.125  35  0.118   3  0.082   0.109 N  0.510      SignalP-TM
CEP35530.1             0.131  40  0.124  40  0.172  37  0.100   0.113 N  0.570      SignalP-noTM
CEP35531.1             0.142  24  0.158  24  0.287  11  0.197   0.176 N  0.570      SignalP-noTM
CEP35532.1             0.118  26  0.110  53  0.146   8  0.101   0.106 N  0.570      SignalP-noTM
CEP35533.1             0.130  22  0.162  14  0.369   4  0.263   0.209 N  0.570      SignalP-noTM
CEP35534.1             0.101  36  0.105  55  0.149   5  0.097   0.101 N  0.570      SignalP-noTM
CEP35535.1             0.136  34  0.161  18  0.324  14  0.248   0.202 N  0.570      SignalP-noTM
CEP35536.1             0.139  21  0.118  21  0.187   5  0.119   0.118 N  0.570      SignalP-noTM
CEP35537.1             0.154  43  0.122  43  0.192   1  0.086   0.105 N  0.570      SignalP-noTM
CEP35538.1             0.114  36  0.148  17  0.257   8  0.211   0.177 N  0.570      SignalP-noTM
CEP35539.1             0.103  18  0.103  52  0.128  44  0.092   0.098 N  0.570      SignalP-noTM
CEP35540.1             0.864  27  0.890  27  0.978  19  0.936   0.912 Y  0.570      SignalP-noTM
CEP35541.1             0.156  24  0.140  24  0.171  15  0.118   0.129 N  0.570      SignalP-noTM
CEP35542.1             0.166  26  0.125  26  0.232   1  0.103   0.117 N  0.510      SignalP-TM
CEP35543.1             0.306  25  0.171  25  0.141   2  0.092   0.142 N  0.510      SignalP-TM
CEP35544.1             0.119  20  0.104  66  0.117  59  0.095   0.100 N  0.570      SignalP-noTM
CEP35545.1             0.121  45  0.130  38  0.283  34  0.125   0.127 N  0.570      SignalP-noTM
CEP35546.1             0.164  40  0.121  12  0.181   6  0.155   0.134 N  0.510      SignalP-TM
CEP35547.1             0.137  22  0.136  22  0.217  21  0.138   0.137 N  0.510      SignalP-TM
CEP35548.1             0.198  35  0.193  35  0.299  32  0.150   0.177 N  0.510      SignalP-TM
CEP35549.1             0.116  36  0.135  14  0.251   5  0.184   0.158 N  0.570      SignalP-noTM
CEP35550.1             0.121  21  0.101  41  0.113  31  0.087   0.095 N  0.570      SignalP-noTM
CEP35551.1             0.113  34  0.116  34  0.152  33  0.105   0.110 N  0.570      SignalP-noTM
CEP35552.1             0.158  49  0.150  49  0.196  47  0.133   0.142 N  0.570      SignalP-noTM
CEP35553.1             0.134  28  0.118  28  0.155   6  0.111   0.115 N  0.570      SignalP-noTM
CEP35554.1             0.123  67  0.164  11  0.379   1  0.252   0.205 N  0.570      SignalP-noTM
CEP35555.1             0.101  40  0.106  68  0.141  11  0.100   0.103 N  0.570      SignalP-noTM
CEP35556.1             0.142  26  0.125  26  0.172   1  0.112   0.119 N  0.570      SignalP-noTM
CEP35557.1             0.163  28  0.112  28  0.137   1  0.084   0.099 N  0.570      SignalP-noTM
CEP35558.1             0.143  62  0.114  62  0.121  22  0.096   0.106 N  0.570      SignalP-noTM
CEP35559.1             0.157  52  0.144  11  0.333   1  0.195   0.168 N  0.570      SignalP-noTM
CEP35560.1             0.124  60  0.104  66  0.134  12  0.092   0.098 N  0.570      SignalP-noTM
CEP35561.1             0.186  26  0.121  11  0.193   1  0.146   0.130 N  0.510      SignalP-TM
CEP35562.1             0.122  48  0.098  70  0.105  32  0.080   0.089 N  0.570      SignalP-noTM
CEP35563.1             0.126  28  0.118  11  0.198  45  0.140   0.126 N  0.510      SignalP-TM
CEP35564.1             0.125  26  0.130  11  0.216   6  0.175   0.151 N  0.570      SignalP-noTM
CEP35565.1             0.153   8  0.113  52  0.176  50  0.086   0.100 N  0.570      SignalP-noTM
CEP35566.1             0.100  34  0.105  20  0.139  13  0.106   0.106 N  0.570      SignalP-noTM
CEP35567.1             0.220  18  0.176  18  0.214  17  0.130   0.154 N  0.570      SignalP-noTM
CEP35568.1             0.212  39  0.405  34  0.915  27  0.692   0.540 N  0.570      SignalP-noTM
CEP35569.1             0.143  35  0.107  35  0.108  34  0.070   0.090 N  0.570      SignalP-noTM
CEP35570.1             0.137  38  0.152  38  0.246  27  0.125   0.139 N  0.570      SignalP-noTM
CEP35571.1             0.179  35  0.206  26  0.502  22  0.318   0.247 N  0.510      SignalP-TM
CEP35572.1             0.174  32  0.182  18  0.310   2  0.224   0.198 N  0.510      SignalP-TM
CEP35573.1             0.733  24  0.678  24  0.884   3  0.727   0.701 Y  0.570      SignalP-noTM
CEP35574.1             0.305  30  0.274  30  0.396   1  0.245   0.263 N  0.510      SignalP-TM
CEP35575.1             0.109  42  0.136  25  0.233  20  0.165   0.146 N  0.510      SignalP-TM
CEP35576.1             0.114  18  0.115  47  0.144  22  0.114   0.114 N  0.570      SignalP-noTM
CEP35577.1             0.130  24  0.149  24  0.280  22  0.187   0.167 N  0.570      SignalP-noTM
CEP35578.1             0.205  33  0.132  33  0.140   1  0.090   0.117 N  0.510      SignalP-TM
CEP35579.1             0.138  64  0.174  22  0.354  13  0.254   0.211 N  0.570      SignalP-noTM
CEP35580.1             0.712  20  0.499  20  0.489   2  0.376   0.453 N  0.510      SignalP-TM
CEP35581.1             0.112  43  0.134  43  0.195  41  0.110   0.123 N  0.570      SignalP-noTM
CEP35582.1             0.247  56  0.167  56  0.174   1  0.122   0.146 N  0.570      SignalP-noTM
CEP35583.1             0.112  27  0.097  27  0.112  12  0.090   0.094 N  0.510      SignalP-TM
CEP35584.1             0.238  35  0.175  35  0.249  34  0.111   0.145 N  0.570      SignalP-noTM
CEP35585.1             0.151  20  0.142  11  0.284   1  0.197   0.168 N  0.570      SignalP-noTM
CEP35586.1             0.194  64  0.172  21  0.253  12  0.182   0.177 N  0.570      SignalP-noTM
CEP35587.1             0.146  14  0.102  14  0.125  39  0.071   0.091 N  0.510      SignalP-TM
CEP35588.1             0.107  64  0.102  64  0.112  55  0.081   0.092 N  0.570      SignalP-noTM
CEP35589.1             0.117  20  0.248  20  0.598   9  0.517   0.374 N  0.570      SignalP-noTM
CEP35590.1             0.143  35  0.172  12  0.380   5  0.301   0.220 N  0.510      SignalP-TM
CEP35591.1             0.119  25  0.121  25  0.168  19  0.121   0.121 N  0.510      SignalP-TM
CEP35592.1             0.193  50  0.254  26  0.518  27  0.326   0.288 N  0.570      SignalP-noTM
CEP35593.1             0.116  70  0.164  11  0.393   1  0.265   0.211 N  0.570      SignalP-noTM
CEP35594.1             0.110  38  0.103  63  0.114  56  0.086   0.095 N  0.570      SignalP-noTM
CEP35595.1             0.277  46  0.192  20  0.423   2  0.318   0.252 N  0.570      SignalP-noTM
CEP35596.1             0.129  27  0.109  27  0.130   3  0.088   0.099 N  0.570      SignalP-noTM
CEP35597.1             0.180  24  0.129  24  0.223   2  0.109   0.120 N  0.570      SignalP-noTM
CEP35598.1             0.112  22  0.118  22  0.142  21  0.104   0.112 N  0.570      SignalP-noTM
CEP35599.1             0.108   3  0.114  36  0.153  27  0.098   0.106 N  0.570      SignalP-noTM
CEP35600.1             0.153  46  0.145  46  0.201  44  0.113   0.130 N  0.570      SignalP-noTM
CEP35601.1             0.176  26  0.363  21  0.910   1  0.868   0.600 Y  0.570      SignalP-noTM
CEP35602.1             0.466  35  0.406  35  0.471  28  0.263   0.353 N  0.510      SignalP-TM
CEP35603.1             0.140  23  0.111  23  0.210   1  0.093   0.103 N  0.570      SignalP-noTM
CEP35604.1             0.103  37  0.101  69  0.108  61  0.081   0.091 N  0.570      SignalP-noTM
CEP35605.1             0.203  25  0.182  25  0.232  15  0.168   0.176 N  0.570      SignalP-noTM
CEP35606.1             0.654  36  0.740  36  0.972  20  0.810   0.773 Y  0.570      SignalP-noTM
CEP35607.1             0.162  55  0.142  55  0.249  37  0.136   0.139 N  0.570      SignalP-noTM
CEP35608.1             0.103  41  0.106  34  0.142   1  0.094   0.100 N  0.570      SignalP-noTM
CEP35609.1             0.169  28  0.160  28  0.243  26  0.148   0.154 N  0.570      SignalP-noTM
CEP35610.1             0.359  34  0.223  34  0.576   1  0.305   0.261 N  0.570      SignalP-noTM
CEP35611.1             0.108  40  0.125  21  0.211  19  0.147   0.135 N  0.570      SignalP-noTM
CEP35612.1             0.111  22  0.124  22  0.160   5  0.138   0.130 N  0.570      SignalP-noTM
CEP35613.1             0.117  28  0.104  69  0.118  46  0.086   0.095 N  0.570      SignalP-noTM
CEP35614.1             0.135  20  0.129  28  0.169  26  0.112   0.123 N  0.510      SignalP-TM
CEP35615.1             0.110  54  0.150  11  0.292   2  0.236   0.191 N  0.570      SignalP-noTM
CEP35616.1             0.115  38  0.098  38  0.141  68  0.086   0.093 N  0.510      SignalP-TM
CEP35617.1             0.111  23  0.117  11  0.157   9  0.140   0.128 N  0.570      SignalP-noTM
CEP35618.1             0.158  32  0.155  32  0.268  35  0.144   0.150 N  0.570      SignalP-noTM
CEP35619.1             0.115  22  0.100  30  0.132  20  0.076   0.089 N  0.570      SignalP-noTM
CEP35620.1             0.123  27  0.137  11  0.237   3  0.186   0.160 N  0.570      SignalP-noTM
CEP35621.1             0.109  70  0.114  34  0.141  23  0.116   0.115 N  0.570      SignalP-noTM
CEP35622.1             0.400  17  0.376  17  0.512   1  0.362   0.369 N  0.570      SignalP-noTM
CEP35623.1             0.133  12  0.106  45  0.126  35  0.085   0.096 N  0.570      SignalP-noTM
CEP35624.1             0.146  36  0.124  19  0.160  10  0.121   0.122 N  0.570      SignalP-noTM
CEP35625.1             0.478  28  0.343  28  0.384   4  0.272   0.310 N  0.570      SignalP-noTM
CEP35626.1             0.100  15  0.109  33  0.131  25  0.096   0.102 N  0.570      SignalP-noTM
CEP35627.1             0.176  32  0.127  32  0.123   7  0.095   0.112 N  0.570      SignalP-noTM
CEP35628.1             0.203  34  0.146  34  0.172  44  0.107   0.128 N  0.570      SignalP-noTM
CEP35629.1             0.171  41  0.132  41  0.141  50  0.098   0.116 N  0.570      SignalP-noTM
CEP35630.1             0.204  36  0.139  36  0.131  35  0.081   0.112 N  0.570      SignalP-noTM
CEP35631.1             0.287  18  0.347  18  0.505  12  0.423   0.375 N  0.510      SignalP-TM
CEP35632.1             0.123  19  0.102  35  0.119   1  0.087   0.095 N  0.570      SignalP-noTM
CEP35633.1             0.144  22  0.143  22  0.277   2  0.164   0.153 N  0.570      SignalP-noTM
CEP35634.1             0.147  32  0.133  12  0.202   1  0.174   0.152 N  0.570      SignalP-noTM
CEP35635.1             0.106  52  0.107  45  0.119  44  0.097   0.102 N  0.570      SignalP-noTM
CEP35636.1             0.132  51  0.228  51  0.471  44  0.193   0.211 N  0.570      SignalP-noTM
CEP35637.1             0.866  28  0.837  28  0.981  10  0.892   0.863 Y  0.570      SignalP-noTM
CEP35638.1             0.108  35  0.110  54  0.143   7  0.104   0.107 N  0.570      SignalP-noTM
CEP35639.1             0.107  34  0.179  15  0.357   5  0.314   0.243 N  0.570      SignalP-noTM
CEP35640.1             0.144  30  0.163  20  0.301  10  0.247   0.202 N  0.570      SignalP-noTM
CEP35641.1             0.108  34  0.103  34  0.117  28  0.083   0.093 N  0.570      SignalP-noTM
CEP35642.1             0.115  46  0.154  11  0.293   1  0.238   0.193 N  0.570      SignalP-noTM
CEP35643.1             0.139  24  0.119  24  0.139  35  0.093   0.107 N  0.570      SignalP-noTM
CEP35644.1             0.110  23  0.102  23  0.108  16  0.086   0.094 N  0.570      SignalP-noTM
CEP35645.1             0.198  24  0.146  24  0.178   1  0.106   0.131 N  0.510      SignalP-TM
CEP35646.1             0.125  46  0.111  46  0.207   1  0.092   0.102 N  0.570      SignalP-noTM
CEP35647.1             0.262  32  0.237  32  0.298   1  0.185   0.218 N  0.510      SignalP-TM
CEP35648.1             0.107  49  0.162  28  0.337  28  0.210   0.185 N  0.570      SignalP-noTM
CEP35649.1             0.101  64  0.106  30  0.122  24  0.099   0.102 N  0.570      SignalP-noTM
CEP35650.1             0.157  24  0.140  24  0.192   1  0.139   0.140 N  0.510      SignalP-TM
CEP35651.1             0.177  20  0.135  20  0.242   2  0.128   0.132 N  0.570      SignalP-noTM
CEP35652.1             0.111  29  0.131  35  0.292  28  0.104   0.118 N  0.570      SignalP-noTM
CEP35653.1             0.112  34  0.098  69  0.104  67  0.079   0.089 N  0.570      SignalP-noTM
CEP35654.1             0.103  25  0.111  65  0.134   8  0.112   0.111 N  0.570      SignalP-noTM
CEP35655.1             0.205  23  0.205  23  0.404  22  0.199   0.202 N  0.570      SignalP-noTM
CEP35656.1             0.152  30  0.194  30  0.452  26  0.194   0.194 N  0.510      SignalP-TM
CEP35657.1             0.113  46  0.173  26  0.406   4  0.283   0.213 N  0.510      SignalP-TM
CEP35658.1             0.106  28  0.149  11  0.275   3  0.236   0.181 N  0.510      SignalP-TM
CEP35659.1             0.103  24  0.097  34  0.111  33  0.084   0.092 N  0.510      SignalP-TM
CEP35660.1             0.129  38  0.166  42  0.312  37  0.147   0.159 N  0.510      SignalP-TM
CEP35661.1             0.465  24  0.245  24  0.278   7  0.170   0.210 N  0.570      SignalP-noTM
CEP35662.1             0.138  43  0.178  31  0.358  25  0.257   0.215 N  0.570      SignalP-noTM
CEP35663.1             0.272  35  0.158  35  0.143   1  0.091   0.126 N  0.570      SignalP-noTM
CEP35664.1             0.131  55  0.109  55  0.130  29  0.100   0.104 N  0.570      SignalP-noTM
CEP35665.1             0.157  65  0.114  65  0.108  29  0.079   0.097 N  0.570      SignalP-noTM
CEP35666.1             0.111  13  0.110  13  0.150   3  0.109   0.109 N  0.570      SignalP-noTM
CEP35667.1             0.233  20  0.318  20  0.664   3  0.490   0.399 N  0.570      SignalP-noTM
CEP35668.1             0.186  34  0.281  17  0.773  12  0.627   0.443 N  0.570      SignalP-noTM
CEP35669.1             0.132  38  0.102  38  0.107  69  0.079   0.091 N  0.570      SignalP-noTM
CEP35670.1             0.117  18  0.126  18  0.219   1  0.145   0.135 N  0.570      SignalP-noTM
CEP35671.1             0.103  25  0.136  11  0.249   4  0.193   0.162 N  0.570      SignalP-noTM
CEP35672.1             0.123  21  0.141  11  0.275   1  0.195   0.167 N  0.570      SignalP-noTM
CEP35673.1             0.120  21  0.135  11  0.240   1  0.172   0.153 N  0.570      SignalP-noTM
CEP35674.1             0.184  27  0.153  27  0.170   8  0.137   0.145 N  0.570      SignalP-noTM
CEP35675.1             0.105  59  0.110  59  0.134  55  0.093   0.102 N  0.570      SignalP-noTM
CEP35676.1             0.105  31  0.126  11  0.220   4  0.160   0.142 N  0.570      SignalP-noTM
CEP35677.1             0.201  34  0.137  12  0.210   4  0.195   0.159 N  0.510      SignalP-TM
CEP35678.1             0.140  51  0.142  37  0.365  33  0.136   0.140 N  0.510      SignalP-TM
CEP35679.1             0.784  25  0.713  25  0.929  17  0.761   0.736 Y  0.570      SignalP-noTM
CEP35680.1             0.791  28  0.819  28  0.962  12  0.884   0.849 Y  0.570      SignalP-noTM
CEP35681.1             0.129  20  0.135  20  0.255   3  0.166   0.150 N  0.570      SignalP-noTM
CEP35682.1             0.124  65  0.112  42  0.153  32  0.105   0.109 N  0.570      SignalP-noTM
CEP35683.1             0.102  53  0.105  69  0.124  52  0.092   0.099 N  0.570      SignalP-noTM
CEP35684.1             0.643  26  0.744  26  0.952  22  0.846   0.792 Y  0.570      SignalP-noTM
CEP35685.1             0.115  51  0.103  51  0.109  68  0.069   0.087 N  0.570      SignalP-noTM
CEP35686.1             0.109  36  0.103  36  0.116  33  0.086   0.095 N  0.570      SignalP-noTM
CEP35687.1             0.115  17  0.145  17  0.272  11  0.170   0.157 N  0.570      SignalP-noTM
CEP35688.1             0.177  26  0.187  26  0.320  25  0.166   0.179 N  0.510      SignalP-TM
CEP35689.1             0.372  58  0.219  58  0.220  30  0.134   0.187 N  0.510      SignalP-TM
CEP35690.1             0.124  39  0.118  52  0.166  50  0.080   0.104 N  0.510      SignalP-TM
CEP35691.1             0.110  32  0.144  22  0.305  17  0.192   0.167 N  0.570      SignalP-noTM
CEP35692.1             0.160  45  0.135  45  0.171   7  0.109   0.123 N  0.570      SignalP-noTM
CEP35693.1             0.138  44  0.137  44  0.180  38  0.098   0.123 N  0.510      SignalP-TM
CEP35694.1             0.162  41  0.138  12  0.225   5  0.192   0.158 N  0.510      SignalP-TM
CEP35695.1             0.119  55  0.109  24  0.163   1  0.115   0.111 N  0.510      SignalP-TM
CEP35696.1             0.159   6  0.116  55  0.109  45  0.088   0.103 N  0.570      SignalP-noTM
CEP35697.1             0.128  55  0.129  26  0.200  12  0.152   0.137 N  0.510      SignalP-TM
CEP35698.1             0.161  21  0.157  21  0.238  19  0.159   0.158 N  0.570      SignalP-noTM
CEP35699.1             0.348  34  0.228  34  0.218   8  0.150   0.199 N  0.510      SignalP-TM
CEP35700.1             0.124  32  0.103  41  0.151  40  0.081   0.093 N  0.570      SignalP-noTM
CEP35701.1             0.113  22  0.113  49  0.195  44  0.087   0.101 N  0.570      SignalP-noTM
CEP35702.1             0.118  23  0.106  37  0.117  38  0.093   0.100 N  0.570      SignalP-noTM
CEP35703.1             0.164  18  0.184  18  0.395   1  0.232   0.202 N  0.510      SignalP-TM
CEP35704.1             0.118  54  0.116  31  0.160  28  0.107   0.112 N  0.570      SignalP-noTM
CEP35705.1             0.206  18  0.148  18  0.139  37  0.100   0.125 N  0.570      SignalP-noTM
CEP35706.1             0.200  27  0.138  27  0.147   1  0.107   0.124 N  0.570      SignalP-noTM
CEP35707.1             0.122  44  0.166  11  0.417   1  0.251   0.206 N  0.570      SignalP-noTM
CEP35708.1             0.121  27  0.122  32  0.206  25  0.098   0.111 N  0.570      SignalP-noTM
CEP35709.1             0.293  22  0.309  22  0.568  19  0.278   0.294 N  0.570      SignalP-noTM
CEP35710.1             0.195  25  0.172  25  0.273   1  0.158   0.166 N  0.570      SignalP-noTM
CEP35711.1             0.132  44  0.117  44  0.205  14  0.112   0.115 N  0.570      SignalP-noTM
CEP35712.1             0.104  10  0.117  33  0.158  24  0.124   0.120 N  0.570      SignalP-noTM
CEP35713.1             0.110  64  0.104  51  0.130  19  0.092   0.098 N  0.570      SignalP-noTM
CEP35714.1             0.147  17  0.159  17  0.246  16  0.182   0.168 N  0.510      SignalP-TM
CEP35715.1             0.109  20  0.096  56  0.120   1  0.080   0.088 N  0.570      SignalP-noTM
CEP35716.1             0.143  37  0.130  37  0.239  36  0.098   0.115 N  0.570      SignalP-noTM
CEP35717.1             0.132  59  0.189  24  0.378  15  0.271   0.219 N  0.510      SignalP-TM
CEP35718.1             0.149  51  0.114  51  0.140  18  0.095   0.105 N  0.570      SignalP-noTM
CEP35719.1             0.171  43  0.133  18  0.170  10  0.134   0.133 N  0.570      SignalP-noTM
CEP35720.1             0.115  30  0.106  11  0.141   4  0.118   0.111 N  0.510      SignalP-TM
CEP35721.1             0.782  30  0.855  30  0.966  26  0.895   0.874 Y  0.570      SignalP-noTM
CEP35722.1             0.725  30  0.739  30  0.906  24  0.768   0.753 Y  0.570      SignalP-noTM
CEP35723.1             0.213  29  0.248  29  0.627   1  0.329   0.278 N  0.510      SignalP-TM
CEP35724.1             0.114  63  0.109  20  0.134  18  0.107   0.108 N  0.570      SignalP-noTM
CEP35725.1             0.139  62  0.114  19  0.149   1  0.114   0.114 N  0.570      SignalP-noTM
CEP35726.1             0.144  46  0.113  46  0.218  44  0.079   0.100 N  0.510      SignalP-TM
CEP35727.1             0.125  33  0.123  20  0.199  18  0.140   0.131 N  0.570      SignalP-noTM
CEP35728.1             0.235  37  0.240  37  0.326  30  0.186   0.220 N  0.510      SignalP-TM
CEP35729.1             0.797  22  0.849  22  0.960  18  0.898   0.872 Y  0.570      SignalP-noTM
CEP35730.1             0.149  24  0.137  24  0.202  38  0.138   0.137 N  0.570      SignalP-noTM
CEP35731.1             0.112  61  0.103  26  0.119  21  0.093   0.099 N  0.570      SignalP-noTM
CEP35732.1             0.285  20  0.330  20  0.697   1  0.446   0.385 N  0.570      SignalP-noTM
CEP35733.1             0.192  30  0.195  12  0.447   3  0.390   0.286 N  0.570      SignalP-noTM
CEP35734.1             0.243  44  0.165  44  0.152  40  0.081   0.125 N  0.570      SignalP-noTM
CEP35735.1             0.142  45  0.152  12  0.265   1  0.227   0.187 N  0.570      SignalP-noTM
CEP35736.1             0.117  66  0.123  13  0.218   5  0.154   0.138 N  0.570      SignalP-noTM
CEP35737.1             0.120  24  0.115  24  0.137  22  0.109   0.112 N  0.570      SignalP-noTM
CEP35738.1             0.244  25  0.202  25  0.322  15  0.156   0.180 N  0.570      SignalP-noTM
CEP35739.1             0.199  38  0.270  23  0.705  18  0.469   0.363 N  0.570      SignalP-noTM
CEP35740.1             0.139  26  0.118  26  0.219   1  0.110   0.115 N  0.570      SignalP-noTM
CEP35741.1             0.149  21  0.139  21  0.200   1  0.148   0.143 N  0.570      SignalP-noTM
CEP35742.1             0.176  50  0.157  39  0.351  31  0.127   0.143 N  0.570      SignalP-noTM
CEP35743.1             0.168  21  0.167  21  0.217  10  0.159   0.163 N  0.570      SignalP-noTM
CEP35744.1             0.252  41  0.148  41  0.129  36  0.096   0.124 N  0.570      SignalP-noTM
CEP35745.1             0.106  42  0.095  66  0.101  56  0.081   0.088 N  0.570      SignalP-noTM
CEP35746.1             0.166  22  0.205  22  0.382  10  0.247   0.225 N  0.570      SignalP-noTM
CEP35747.1             0.104  70  0.101  60  0.117  52  0.088   0.095 N  0.570      SignalP-noTM
CEP35748.1             0.177  67  0.205  16  0.538  13  0.307   0.253 N  0.570      SignalP-noTM
CEP35749.1             0.108  20  0.092  45  0.132   4  0.065   0.082 N  0.510      SignalP-TM
CEP35750.1             0.681  31  0.446  31  0.577  28  0.241   0.350 N  0.570      SignalP-noTM
CEP35751.1             0.112  38  0.123  47  0.223  37  0.122   0.123 N  0.570      SignalP-noTM
CEP35752.1             0.104  22  0.101  36  0.117  33  0.085   0.093 N  0.570      SignalP-noTM
CEP35753.1             0.146  27  0.126  27  0.178   1  0.128   0.127 N  0.570      SignalP-noTM
CEP35754.1             0.112  21  0.109  60  0.132  55  0.097   0.103 N  0.570      SignalP-noTM
CEP35755.1             0.161  45  0.148  45  0.264   8  0.137   0.143 N  0.570      SignalP-noTM
CEP35756.1             0.115  31  0.129  49  0.227  43  0.129   0.129 N  0.570      SignalP-noTM
CEP35757.1             0.284  36  0.197  36  0.196  35  0.123   0.162 N  0.570      SignalP-noTM
CEP35758.1             0.435  36  0.242  36  0.261   3  0.154   0.209 N  0.510      SignalP-TM
CEP35759.1             0.118  29  0.224  17  0.609  11  0.464   0.336 N  0.570      SignalP-noTM
CEP35760.1             0.103  43  0.118  43  0.204  42  0.107   0.113 N  0.570      SignalP-noTM
CEP35761.1             0.108  25  0.154  11  0.342   1  0.224   0.187 N  0.570      SignalP-noTM
CEP35762.1             0.212  31  0.153  31  0.328   2  0.154   0.153 N  0.570      SignalP-noTM
CEP35763.1             0.131  30  0.128  30  0.145  25  0.106   0.118 N  0.570      SignalP-noTM
CEP35764.1             0.859  23  0.864  23  0.925  17  0.861   0.863 Y  0.570      SignalP-noTM
CEP35765.1             0.541  32  0.504  32  0.592  27  0.378   0.457 N  0.510      SignalP-TM
CEP35766.1             0.112  25  0.126  11  0.293   1  0.144   0.132 N  0.510      SignalP-TM
CEP35767.1             0.121  28  0.148  14  0.359   5  0.203   0.174 N  0.570      SignalP-noTM
CEP35768.1             0.104  50  0.125  70  0.200  63  0.085   0.110 N  0.510      SignalP-TM
CEP35769.1             0.138  40  0.174  40  0.360  38  0.145   0.164 N  0.510      SignalP-TM
CEP35770.1             0.127  32  0.137  32  0.209   1  0.151   0.143 N  0.570      SignalP-noTM
CEP35771.1             0.602  20  0.667  20  0.829  10  0.732   0.691 Y  0.510      SignalP-TM
CEP35772.1             0.112  50  0.099  61  0.134  52  0.079   0.090 N  0.570      SignalP-noTM
CEP35773.1             0.200  19  0.139  19  0.157  18  0.096   0.119 N  0.570      SignalP-noTM
CEP35774.1             0.111  30  0.104  55  0.124  27  0.084   0.095 N  0.570      SignalP-noTM
CEP35775.1             0.221  33  0.206  18  0.329   2  0.215   0.210 N  0.570      SignalP-noTM
CEP35776.1             0.305  32  0.239  32  0.371   2  0.232   0.236 N  0.510      SignalP-TM
CEP35777.1             0.325  30  0.308  30  0.424  22  0.239   0.282 N  0.510      SignalP-TM
CEP35778.1             0.696  30  0.776  30  0.970  16  0.890   0.830 Y  0.570      SignalP-noTM
CEP35779.1             0.234  19  0.284  19  0.593  18  0.366   0.322 N  0.570      SignalP-noTM
CEP35780.1             0.148  21  0.182  21  0.343  29  0.216   0.198 N  0.570      SignalP-noTM
CEP35781.1             0.109  35  0.109  47  0.148  42  0.099   0.105 N  0.510      SignalP-TM
CEP35782.1             0.103  25  0.123  11  0.220   2  0.154   0.138 N  0.570      SignalP-noTM
CEP35783.1             0.141  47  0.128  11  0.230   1  0.157   0.142 N  0.570      SignalP-noTM
CEP35784.1             0.700  34  0.778  34  0.956  25  0.835   0.805 Y  0.570      SignalP-noTM
CEP35785.1             0.113  20  0.094  11  0.119   1  0.088   0.092 N  0.510      SignalP-TM
CEP35786.1             0.117  45  0.121  11  0.201   2  0.145   0.132 N  0.570      SignalP-noTM
CEP35787.1             0.173  49  0.154  49  0.277   1  0.142   0.148 N  0.570      SignalP-noTM
CEP35788.1             0.259  37  0.283  37  0.484  33  0.207   0.255 N  0.510      SignalP-TM
CEP35789.1             0.199  36  0.138  36  0.162   8  0.110   0.125 N  0.570      SignalP-noTM
CEP35790.1             0.148  22  0.130  22  0.146  11  0.118   0.124 N  0.570      SignalP-noTM
CEP35791.1             0.123  37  0.116  37  0.137  52  0.093   0.105 N  0.570      SignalP-noTM
CEP35792.1             0.103  29  0.104  55  0.146   3  0.097   0.101 N  0.570      SignalP-noTM
CEP35793.1             0.151  52  0.119  52  0.173   7  0.105   0.112 N  0.570      SignalP-noTM
CEP35794.1             0.609  26  0.728  26  0.973   8  0.911   0.814 Y  0.570      SignalP-noTM
CEP35795.1             0.194  45  0.126  45  0.152   1  0.077   0.103 N  0.570      SignalP-noTM
CEP35796.1             0.246  22  0.162  22  0.260  21  0.103   0.134 N  0.570      SignalP-noTM
CEP35797.1             0.129   6  0.098  70  0.104  19  0.083   0.091 N  0.570      SignalP-noTM
CEP35798.1             0.133  64  0.110  64  0.109  49  0.090   0.101 N  0.570      SignalP-noTM
CEP35799.1             0.216  51  0.248  51  0.386  47  0.168   0.218 N  0.510      SignalP-TM
CEP35800.1             0.203  26  0.287  26  0.592  23  0.365   0.316 N  0.510      SignalP-TM
CEP35801.1             0.566  29  0.493  29  0.696  10  0.506   0.498 N  0.510      SignalP-TM
CEP35802.1             0.499  21  0.630  21  0.840  16  0.789   0.705 Y  0.570      SignalP-noTM
CEP35803.1             0.116  22  0.261  11  0.788   6  0.706   0.470 N  0.570      SignalP-noTM
CEP35804.1             0.198  21  0.320  21  0.695  19  0.487   0.398 N  0.570      SignalP-noTM
CEP35805.1             0.169  48  0.156  11  0.311   3  0.245   0.198 N  0.570      SignalP-noTM
CEP35806.1             0.111  31  0.173  13  0.375   6  0.312   0.224 N  0.510      SignalP-TM
CEP35807.1             0.128  53  0.110  11  0.146   1  0.126   0.116 N  0.510      SignalP-TM
CEP35808.1             0.134  32  0.116  11  0.171   3  0.142   0.126 N  0.510      SignalP-TM
CEP35809.1             0.268  23  0.450  23  0.887  13  0.699   0.542 Y  0.510      SignalP-TM
CEP35810.1             0.109  23  0.106  42  0.129  33  0.079   0.093 N  0.570      SignalP-noTM
CEP35811.1             0.111  46  0.102  11  0.121   1  0.103   0.102 N  0.570      SignalP-noTM
CEP35812.1             0.142  62  0.127  50  0.172  48  0.089   0.109 N  0.570      SignalP-noTM
CEP35813.1             0.101  37  0.107  21  0.136  11  0.098   0.103 N  0.570      SignalP-noTM
CEP35814.1             0.105  34  0.129  19  0.225   7  0.165   0.142 N  0.510      SignalP-TM
CEP35815.1             0.108  54  0.117  30  0.167  23  0.112   0.115 N  0.510      SignalP-TM
CEP35816.1             0.706  27  0.799  27  0.965  22  0.877   0.836 Y  0.570      SignalP-noTM
CEP35817.1             0.229  28  0.416  28  0.931   9  0.820   0.606 Y  0.570      SignalP-noTM
CEP35818.1             0.545  29  0.709  29  0.972  19  0.914   0.805 Y  0.570      SignalP-noTM
CEP35819.1             0.105  39  0.104  65  0.118  58  0.093   0.099 N  0.570      SignalP-noTM
CEP35820.1             0.121  34  0.119  34  0.131  28  0.093   0.107 N  0.570      SignalP-noTM
CEP35821.1             0.108  34  0.106  34  0.135   8  0.105   0.105 N  0.570      SignalP-noTM
CEP35822.1             0.165  31  0.148  11  0.325   1  0.201   0.173 N  0.570      SignalP-noTM
CEP35823.1             0.144  24  0.276  18  0.805   2  0.602   0.429 N  0.570      SignalP-noTM
CEP35824.1             0.138  46  0.121  15  0.153  12  0.116   0.119 N  0.570      SignalP-noTM
CEP35825.1             0.131  25  0.168  11  0.435   3  0.294   0.227 N  0.570      SignalP-noTM
CEP35826.1             0.180  28  0.129  28  0.178   1  0.095   0.113 N  0.570      SignalP-noTM
CEP35827.1             0.549  23  0.732  23  0.986  18  0.963   0.841 Y  0.570      SignalP-noTM
CEP35828.1             0.266  30  0.440  30  0.980  10  0.861   0.638 Y  0.570      SignalP-noTM
CEP35829.1             0.866  30  0.871  30  0.931  19  0.882   0.876 Y  0.570      SignalP-noTM
CEP35830.1             0.401  53  0.328  53  0.605  50  0.246   0.290 N  0.570      SignalP-noTM
CEP35831.1             0.150  21  0.113  39  0.155  37  0.092   0.103 N  0.570      SignalP-noTM
CEP35832.1             0.117  26  0.108  48  0.138  43  0.091   0.100 N  0.570      SignalP-noTM
CEP35833.1             0.278  43  0.178  43  0.173  42  0.092   0.137 N  0.570      SignalP-noTM
CEP35834.1             0.232  33  0.357  30  0.665  26  0.509   0.413 N  0.510      SignalP-TM
CEP35835.1             0.230  33  0.184  33  0.182  14  0.141   0.168 N  0.510      SignalP-TM
CEP35836.1             0.334  21  0.183  21  0.197   3  0.126   0.162 N  0.510      SignalP-TM
CEP35837.1             0.144  28  0.172  36  0.303  25  0.140   0.160 N  0.510      SignalP-TM
CEP35838.1             0.606  20  0.375  20  0.473   1  0.272   0.337 N  0.510      SignalP-TM
CEP35839.1             0.147  21  0.125  21  0.137  19  0.110   0.118 N  0.570      SignalP-noTM
CEP35840.1             0.409  30  0.447  30  0.661  28  0.486   0.461 N  0.510      SignalP-TM
CEP35841.1             0.112  43  0.097  23  0.117   5  0.092   0.095 N  0.570      SignalP-noTM
CEP35842.1             0.202  27  0.293  27  0.575  23  0.383   0.326 N  0.510      SignalP-TM
CEP35843.1             0.744  26  0.853  26  0.990  13  0.967   0.907 Y  0.570      SignalP-noTM
CEP35844.1             0.115  24  0.134  13  0.235   6  0.186   0.158 N  0.570      SignalP-noTM
CEP35845.1             0.241  50  0.347  31  0.930   6  0.778   0.549 N  0.570      SignalP-noTM
CEP35846.1             0.102  60  0.100  51  0.114  44  0.084   0.093 N  0.570      SignalP-noTM
CEP35847.1             0.103  26  0.120  11  0.180   3  0.144   0.132 N  0.570      SignalP-noTM
CEP35848.1             0.166  36  0.125  12  0.220   1  0.140   0.131 N  0.510      SignalP-TM
CEP35849.1             0.157  48  0.162  38  0.278  28  0.196   0.178 N  0.570      SignalP-noTM
CEP35850.1             0.124  64  0.107  64  0.131   3  0.098   0.103 N  0.570      SignalP-noTM
CEP35851.1             0.110  26  0.120  32  0.194  26  0.115   0.118 N  0.570      SignalP-noTM
CEP35852.1             0.125  43  0.133  43  0.324  41  0.111   0.122 N  0.570      SignalP-noTM
CEP35853.1             0.135  26  0.173  11  0.374   1  0.297   0.231 N  0.570      SignalP-noTM
CEP35854.1             0.100  41  0.107  32  0.125  24  0.095   0.102 N  0.570      SignalP-noTM
CEP35855.1             0.119  21  0.180  11  0.438   4  0.342   0.256 N  0.570      SignalP-noTM
CEP35856.1             0.114  31  0.109  15  0.158   4  0.118   0.113 N  0.570      SignalP-noTM
CEP35857.1             0.112  19  0.123  11  0.189   2  0.147   0.134 N  0.570      SignalP-noTM
CEP35858.1             0.116  25  0.107  41  0.141  36  0.100   0.104 N  0.570      SignalP-noTM
CEP35859.1             0.127  57  0.120  57  0.157   9  0.108   0.114 N  0.570      SignalP-noTM
CEP35860.1             0.233  24  0.256  24  0.475   3  0.311   0.282 N  0.570      SignalP-noTM
CEP35861.1             0.123  42  0.129  11  0.277   2  0.156   0.141 N  0.570      SignalP-noTM
CEP35862.1             0.176  23  0.187  23  0.271  13  0.200   0.192 N  0.510      SignalP-TM
CEP35863.1             0.129  20  0.119  51  0.199   2  0.113   0.116 N  0.570      SignalP-noTM
CEP35864.1             0.200  37  0.152  37  0.196  10  0.117   0.136 N  0.570      SignalP-noTM
CEP35865.1             0.103  24  0.113  12  0.149   6  0.127   0.119 N  0.570      SignalP-noTM
CEP35866.1             0.128  25  0.113  67  0.163  63  0.089   0.104 N  0.510      SignalP-TM
CEP35867.1             0.150  69  0.130  69  0.208   1  0.078   0.111 N  0.510      SignalP-TM
CEP35868.1             0.106  34  0.146  18  0.261  14  0.190   0.167 N  0.570      SignalP-noTM
CEP35869.1             0.167  54  0.261  54  0.573  41  0.284   0.270 N  0.510      SignalP-TM
CEP35870.1             0.104  52  0.109  52  0.125  22  0.097   0.103 N  0.570      SignalP-noTM
CEP35871.1             0.138  40  0.115  40  0.138  50  0.080   0.098 N  0.570      SignalP-noTM
CEP35872.1             0.114  60  0.134  54  0.429  47  0.108   0.122 N  0.570      SignalP-noTM
CEP35873.1             0.136  30  0.108  30  0.108  69  0.082   0.096 N  0.570      SignalP-noTM
CEP35874.1             0.221  53  0.142  53  0.164   1  0.095   0.120 N  0.570      SignalP-noTM
CEP35875.1             0.157  46  0.211  22  0.578   1  0.363   0.282 N  0.570      SignalP-noTM
CEP35876.1             0.237  22  0.169  22  0.250  21  0.109   0.141 N  0.570      SignalP-noTM
CEP35877.1             0.117  42  0.115  44  0.154  40  0.094   0.105 N  0.570      SignalP-noTM
CEP35878.1             0.104  18  0.107  60  0.125  49  0.099   0.103 N  0.570      SignalP-noTM
CEP35879.1             0.245  22  0.142  22  0.129   9  0.087   0.116 N  0.570      SignalP-noTM
CEP35880.1             0.130  19  0.157  19  0.327  18  0.212   0.183 N  0.570      SignalP-noTM
CEP35881.1             0.426  23  0.517  23  0.746  13  0.614   0.553 Y  0.510      SignalP-TM
CEP35882.1             0.110  43  0.110  11  0.185   1  0.113   0.111 N  0.570      SignalP-noTM
CEP35883.1             0.199  43  0.148  43  0.352   2  0.132   0.141 N  0.570      SignalP-noTM
CEP35884.1             0.116  62  0.103  62  0.144   3  0.096   0.099 N  0.570      SignalP-noTM
CEP35885.1             0.117  40  0.116  11  0.153   4  0.138   0.127 N  0.570      SignalP-noTM
CEP35886.1             0.135  37  0.117  37  0.152   4  0.111   0.114 N  0.570      SignalP-noTM
CEP35887.1             0.114  49  0.120  38  0.163  31  0.112   0.116 N  0.570      SignalP-noTM
CEP35888.1             0.186  34  0.197  34  0.366  26  0.178   0.190 N  0.510      SignalP-TM
CEP35889.1             0.203  21  0.139  21  0.244   3  0.123   0.133 N  0.510      SignalP-TM
CEP35890.1             0.113  32  0.119  15  0.193  11  0.138   0.128 N  0.570      SignalP-noTM
CEP35891.1             0.131  53  0.112  53  0.105  70  0.087   0.100 N  0.570      SignalP-noTM
CEP35892.1             0.655  22  0.740  22  0.913  17  0.854   0.793 Y  0.570      SignalP-noTM
CEP35893.1             0.119  30  0.125  11  0.211   4  0.164   0.139 N  0.510      SignalP-TM
CEP35894.1             0.826  25  0.854  25  0.951   8  0.903   0.877 Y  0.570      SignalP-noTM
CEP35895.1             0.114  38  0.115  38  0.155  32  0.093   0.107 N  0.510      SignalP-TM
CEP35896.1             0.146  50  0.132  50  0.144  40  0.085   0.115 N  0.510      SignalP-TM
CEP35897.1             0.113  22  0.106  48  0.119  49  0.092   0.099 N  0.570      SignalP-noTM
CEP35898.1             0.133  60  0.110  60  0.118  20  0.085   0.098 N  0.570      SignalP-noTM
CEP35899.1             0.126  32  0.115  32  0.218  30  0.084   0.100 N  0.570      SignalP-noTM
CEP35900.1             0.114  27  0.110  32  0.155  26  0.082   0.100 N  0.510      SignalP-TM
CEP35901.1             0.145  51  0.162  51  0.309  50  0.122   0.147 N  0.510      SignalP-TM
CEP35902.1             0.250  51  0.187  35  0.407  31  0.178   0.183 N  0.570      SignalP-noTM
CEP35903.1             0.112  45  0.114  45  0.171   1  0.107   0.111 N  0.570      SignalP-noTM
CEP35904.1             0.194  63  0.170  38  0.465  35  0.158   0.165 N  0.570      SignalP-noTM
CEP35905.1             0.104  30  0.103  41  0.137  35  0.096   0.100 N  0.570      SignalP-noTM
CEP35906.1             0.142  39  0.102  56  0.162   1  0.070   0.090 N  0.510      SignalP-TM
CEP35907.1             0.144  65  0.111  65  0.214   1  0.100   0.106 N  0.570      SignalP-noTM
CEP35908.1             0.124  24  0.145  24  0.256  15  0.175   0.159 N  0.570      SignalP-noTM
CEP35909.1             0.115  29  0.136  47  0.230  41  0.118   0.128 N  0.570      SignalP-noTM
CEP35910.1             0.139  23  0.102  11  0.184   1  0.098   0.101 N  0.510      SignalP-TM
CEP35911.1             0.141  33  0.122  11  0.224   1  0.140   0.131 N  0.570      SignalP-noTM
CEP35912.1             0.542  22  0.612  22  0.860  13  0.733   0.669 Y  0.570      SignalP-noTM
CEP35913.1             0.146  49  0.114  49  0.136   1  0.075   0.099 N  0.510      SignalP-TM
CEP35914.1             0.116  21  0.141  21  0.212  19  0.177   0.158 N  0.570      SignalP-noTM
CEP35915.1             0.140  54  0.116  54  0.145   1  0.104   0.110 N  0.570      SignalP-noTM
CEP35916.1             0.108  55  0.107  51  0.170  42  0.093   0.102 N  0.510      SignalP-TM
CEP35917.1             0.155  59  0.120  59  0.147  48  0.101   0.111 N  0.570      SignalP-noTM
CEP35918.1             0.122  51  0.120  51  0.164  47  0.103   0.112 N  0.570      SignalP-noTM
CEP35919.1             0.106  31  0.104  59  0.147  48  0.082   0.094 N  0.570      SignalP-noTM
CEP35920.1             0.164  33  0.125  33  0.183   4  0.104   0.115 N  0.570      SignalP-noTM
CEP35921.1             0.116  44  0.122  44  0.158  36  0.096   0.112 N  0.510      SignalP-TM
CEP35922.1             0.112  35  0.120  11  0.208   1  0.135   0.127 N  0.570      SignalP-noTM
CEP35923.1             0.103  45  0.104  31  0.125  26  0.089   0.097 N  0.570      SignalP-noTM
CEP35924.1             0.198  20  0.172  20  0.336  18  0.150   0.161 N  0.570      SignalP-noTM
CEP35925.1             0.107  43  0.115  33  0.148  31  0.103   0.109 N  0.570      SignalP-noTM
CEP35926.1             0.116  29  0.167  11  0.316   9  0.281   0.220 N  0.570      SignalP-noTM
CEP35927.1             0.237  28  0.154  28  0.280   2  0.135   0.147 N  0.510      SignalP-TM
CEP35928.1             0.142  31  0.122  31  0.193  43  0.102   0.112 N  0.570      SignalP-noTM
CEP35929.1             0.139  25  0.130  25  0.172  24  0.117   0.124 N  0.570      SignalP-noTM
CEP35930.1             0.111  44  0.138  44  0.396  43  0.125   0.132 N  0.570      SignalP-noTM
CEP35931.1             0.215  20  0.145  20  0.172  42  0.090   0.119 N  0.570      SignalP-noTM
CEP35932.1             0.116  23  0.101  43  0.119  35  0.084   0.093 N  0.570      SignalP-noTM
CEP35933.1             0.129  55  0.126  21  0.186   1  0.143   0.134 N  0.570      SignalP-noTM
CEP35934.1             0.128  36  0.118  36  0.127  35  0.080   0.100 N  0.570      SignalP-noTM
CEP35935.1             0.126  23  0.231  23  0.589   2  0.434   0.306 N  0.510      SignalP-TM
CEP35936.1             0.107  70  0.124  20  0.177   7  0.142   0.131 N  0.510      SignalP-TM
CEP35937.1             0.135  58  0.120  58  0.129  28  0.092   0.107 N  0.570      SignalP-noTM
CEP35938.1             0.138  42  0.121  42  0.138  39  0.093   0.108 N  0.570      SignalP-noTM
CEP35939.1             0.127  30  0.105  30  0.107  27  0.070   0.089 N  0.570      SignalP-noTM
CEP35940.1             0.202  51  0.195  51  0.348  49  0.119   0.159 N  0.570      SignalP-noTM
CEP35941.1             0.218  22  0.223  22  0.443  20  0.223   0.223 N  0.570      SignalP-noTM
CEP35942.1             0.133  32  0.120  12  0.194   7  0.148   0.133 N  0.570      SignalP-noTM
CEP35943.1             0.127  19  0.148  19  0.196   9  0.159   0.153 N  0.570      SignalP-noTM
CEP35944.1             0.210  52  0.150  52  0.243   8  0.128   0.140 N  0.570      SignalP-noTM
CEP35945.1             0.125  63  0.110  63  0.128  34  0.098   0.105 N  0.570      SignalP-noTM
CEP35946.1             0.169  35  0.147  11  0.309   2  0.221   0.174 N  0.510      SignalP-TM
CEP35947.1             0.111  24  0.104  69  0.118  65  0.087   0.096 N  0.570      SignalP-noTM
CEP35948.1             0.174  33  0.157  33  0.287  31  0.131   0.145 N  0.570      SignalP-noTM
CEP35949.1             0.149  45  0.177  28  0.331  19  0.225   0.194 N  0.510      SignalP-TM
CEP35950.1             0.115  47  0.106  19  0.125   8  0.107   0.107 N  0.570      SignalP-noTM
CEP35951.1             0.198  21  0.171  21  0.233  45  0.136   0.154 N  0.570      SignalP-noTM
CEP35952.1             0.108  30  0.107  38  0.131  10  0.104   0.106 N  0.570      SignalP-noTM
CEP35953.1             0.275  24  0.407  24  0.732  18  0.569   0.467 N  0.510      SignalP-TM
CEP35954.1             0.116  16  0.115  16  0.147  13  0.115   0.115 N  0.510      SignalP-TM
CEP35955.1             0.181  22  0.241  22  0.500   1  0.353   0.282 N  0.510      SignalP-TM
CEP35956.1             0.142  22  0.170  22  0.344  18  0.188   0.177 N  0.510      SignalP-TM
CEP35957.1             0.128  62  0.112  22  0.134  13  0.110   0.111 N  0.510      SignalP-TM
CEP35958.1             0.127  25  0.096  39  0.110  51  0.058   0.082 N  0.510      SignalP-TM
CEP35959.1             0.131  20  0.136  20  0.199  14  0.133   0.135 N  0.510      SignalP-TM
CEP35960.1             0.140  52  0.114  11  0.162   5  0.138   0.123 N  0.510      SignalP-TM
CEP35961.1             0.136  31  0.107  31  0.108  40  0.074   0.091 N  0.570      SignalP-noTM
CEP35962.1             0.131  65  0.108  11  0.214   1  0.106   0.107 N  0.570      SignalP-noTM
CEP35963.1             0.150  28  0.117  28  0.146  32  0.090   0.105 N  0.570      SignalP-noTM
CEP35964.1             0.101  33  0.104  11  0.151   1  0.101   0.102 N  0.570      SignalP-noTM
CEP35965.1             0.122  68  0.152  18  0.317  14  0.180   0.165 N  0.570      SignalP-noTM
CEP35966.1             0.113  37  0.107  11  0.150   5  0.118   0.112 N  0.570      SignalP-noTM
CEP35967.1             0.125  26  0.112  48  0.151  43  0.086   0.100 N  0.570      SignalP-noTM
CEP35968.1             0.205  31  0.286  31  0.522  21  0.394   0.326 N  0.510      SignalP-TM
CEP35969.1             0.155  23  0.165  11  0.386   1  0.240   0.193 N  0.510      SignalP-TM
CEP35970.1             0.405  20  0.361  20  0.405  19  0.306   0.341 N  0.510      SignalP-TM
CEP35971.1             0.360  20  0.222  20  0.340   3  0.182   0.207 N  0.510      SignalP-TM
CEP35972.1             0.271  32  0.221  32  0.308  31  0.193   0.211 N  0.510      SignalP-TM
CEP35973.1             0.109  35  0.141  24  0.261  22  0.191   0.159 N  0.510      SignalP-TM
CEP35974.1             0.289  22  0.180  22  0.233   2  0.129   0.161 N  0.510      SignalP-TM
CEP35975.1             0.220  42  0.140  42  0.167  11  0.094   0.118 N  0.570      SignalP-noTM
CEP35976.1             0.197  29  0.201  29  0.370  13  0.233   0.213 N  0.510      SignalP-TM
CEP35977.1             0.166  39  0.178  39  0.280   1  0.178   0.178 N  0.510      SignalP-TM
CEP35978.1             0.411  46  0.285  46  0.299  41  0.150   0.235 N  0.510      SignalP-TM
CEP35979.1             0.154  25  0.153  11  0.405   1  0.215   0.176 N  0.510      SignalP-TM
CEP35980.1             0.334  38  0.221  38  0.451   1  0.144   0.193 N  0.510      SignalP-TM
CEP35981.1             0.101  42  0.112  61  0.146  22  0.095   0.104 N  0.570      SignalP-noTM
CEP35982.1             0.141  35  0.116  35  0.134  46  0.094   0.106 N  0.570      SignalP-noTM
CEP35983.1             0.115  46  0.104  28  0.138   9  0.100   0.102 N  0.570      SignalP-noTM
CEP35984.1             0.104  52  0.116  11  0.198   1  0.133   0.124 N  0.570      SignalP-noTM
CEP35985.1             0.103  49  0.186  12  0.431   5  0.350   0.263 N  0.570      SignalP-noTM
CEP35986.1             0.115  23  0.103  51  0.133  49  0.080   0.092 N  0.570      SignalP-noTM
CEP35987.1             0.251  49  0.168  49  0.211  47  0.103   0.138 N  0.570      SignalP-noTM
CEP35988.1             0.159  27  0.109  27  0.128  50  0.064   0.088 N  0.570      SignalP-noTM
CEP35989.1             0.114  35  0.101  11  0.148   2  0.105   0.103 N  0.510      SignalP-TM
CEP35990.1             0.128  35  0.145  20  0.293  13  0.188   0.165 N  0.570      SignalP-noTM
CEP35991.1             0.204  30  0.201  30  0.299  29  0.165   0.187 N  0.510      SignalP-TM
CEP35992.1             0.117  22  0.124  11  0.221   2  0.150   0.136 N  0.570      SignalP-noTM
CEP35993.1             0.134  27  0.122  27  0.190  26  0.085   0.105 N  0.570      SignalP-noTM
CEP35994.1             0.113  32  0.115  64  0.147  53  0.101   0.108 N  0.570      SignalP-noTM
CEP35995.1             0.107  34  0.120  11  0.210   1  0.139   0.129 N  0.570      SignalP-noTM
CEP35996.1             0.120  22  0.114  22  0.137  18  0.104   0.109 N  0.570      SignalP-noTM
CEP35997.1             0.155  27  0.128  38  0.189  34  0.109   0.121 N  0.510      SignalP-TM
CEP35998.1             0.107  20  0.107  20  0.164  11  0.098   0.103 N  0.570      SignalP-noTM
CEP35999.1             0.139  25  0.107  70  0.120  63  0.091   0.099 N  0.570      SignalP-noTM
CEP36000.1             0.103   9  0.124  15  0.236  10  0.151   0.137 N  0.570      SignalP-noTM
CEP36001.1             0.130  45  0.126  45  0.185   1  0.120   0.123 N  0.570      SignalP-noTM
CEP36002.1             0.355  25  0.535  25  0.933   9  0.851   0.684 Y  0.570      SignalP-noTM
CEP36003.1             0.130  39  0.124  39  0.195  36  0.111   0.119 N  0.510      SignalP-TM
CEP36004.1             0.106  55  0.110  47  0.142  39  0.092   0.102 N  0.570      SignalP-noTM
CEP36005.1             0.203  41  0.196  41  0.328  39  0.131   0.172 N  0.510      SignalP-TM
CEP36006.1             0.116  35  0.105  35  0.131   4  0.091   0.098 N  0.570      SignalP-noTM
CEP36007.1             0.139  20  0.139  20  0.244   1  0.154   0.146 N  0.570      SignalP-noTM
CEP36008.1             0.105  67  0.113  35  0.143  28  0.092   0.103 N  0.570      SignalP-noTM
CEP36009.1             0.158  62  0.115  62  0.119  18  0.088   0.102 N  0.570      SignalP-noTM
CEP36010.1             0.175  27  0.379  27  0.934  15  0.866   0.608 Y  0.570      SignalP-noTM
CEP36011.1             0.261  21  0.244  32  0.432  30  0.221   0.235 N  0.510      SignalP-TM
CEP36012.1             0.107  30  0.107  17  0.145   7  0.107   0.107 N  0.570      SignalP-noTM
CEP36013.1             0.123  25  0.099  70  0.099   5  0.081   0.091 N  0.570      SignalP-noTM
CEP36014.1             0.104   9  0.122  42  0.204  32  0.109   0.116 N  0.570      SignalP-noTM
CEP36015.1             0.189  23  0.145  23  0.218   3  0.130   0.138 N  0.570      SignalP-noTM
CEP36016.1             0.169  33  0.179  33  0.439  28  0.164   0.172 N  0.570      SignalP-noTM
CEP36017.1             0.110  32  0.106  32  0.128   6  0.099   0.103 N  0.570      SignalP-noTM
CEP36018.1             0.116  10  0.104  37  0.160   2  0.103   0.104 N  0.570      SignalP-noTM
CEP36019.1             0.172  69  0.127  69  0.139  35  0.098   0.113 N  0.570      SignalP-noTM
CEP36020.1             0.151  46  0.160  11  0.434   1  0.237   0.189 N  0.510      SignalP-TM
CEP36021.1             0.112  69  0.115  11  0.162   4  0.141   0.127 N  0.570      SignalP-noTM
CEP36022.1             0.121  30  0.149  18  0.260  14  0.173   0.160 N  0.570      SignalP-noTM
CEP36023.1             0.200  34  0.256  23  0.673   1  0.500   0.371 N  0.570      SignalP-noTM
CEP36024.1             0.168  46  0.144  46  0.305  45  0.096   0.122 N  0.570      SignalP-noTM
CEP36025.1             0.114  35  0.118  49  0.162  38  0.113   0.116 N  0.570      SignalP-noTM
CEP36026.1             0.104  12  0.099  42  0.108   4  0.088   0.094 N  0.570      SignalP-noTM
CEP36027.1             0.150  62  0.132  24  0.158  10  0.118   0.126 N  0.570      SignalP-noTM
CEP36028.1             0.100  41  0.108  19  0.161   8  0.111   0.109 N  0.510      SignalP-TM
CEP36029.1             0.612  26  0.727  26  0.942  17  0.881   0.799 Y  0.570      SignalP-noTM
CEP36030.1             0.134  42  0.128  31  0.179  25  0.105   0.120 N  0.510      SignalP-TM
CEP36031.1             0.142  41  0.118  22  0.161   7  0.123   0.120 N  0.510      SignalP-TM
CEP36032.1             0.131  22  0.160  11  0.339   2  0.258   0.196 N  0.510      SignalP-TM
CEP36033.1             0.112  22  0.110  34  0.146  29  0.106   0.109 N  0.510      SignalP-TM
CEP36034.1             0.119  64  0.108  64  0.135   1  0.085   0.097 N  0.570      SignalP-noTM
CEP36035.1             0.103  25  0.127  11  0.201   2  0.162   0.143 N  0.570      SignalP-noTM
CEP36036.1             0.227  60  0.151  60  0.116  30  0.091   0.123 N  0.570      SignalP-noTM
CEP36037.1             0.174  43  0.186  43  0.256  41  0.200   0.191 N  0.510      SignalP-TM
CEP36038.1             0.394  30  0.342  30  0.360   1  0.263   0.313 N  0.510      SignalP-TM
CEP36039.1             0.588  26  0.734  26  0.962  14  0.919   0.821 Y  0.570      SignalP-noTM
CEP36040.1             0.356  35  0.544  35  0.990  18  0.890   0.707 Y  0.570      SignalP-noTM
CEP36041.1             0.117  29  0.121  12  0.179   1  0.134   0.127 N  0.570      SignalP-noTM
CEP36042.1             0.118  22  0.125  11  0.248  21  0.149   0.137 N  0.570      SignalP-noTM
CEP36043.1             0.111  35  0.108  20  0.127  43  0.107   0.108 N  0.570      SignalP-noTM
CEP36044.1             0.105  36  0.111  42  0.138  39  0.097   0.104 N  0.570      SignalP-noTM
CEP36045.1             0.113  31  0.180  34  0.535  29  0.276   0.225 N  0.570      SignalP-noTM
CEP36046.1             0.105  18  0.113  11  0.162   1  0.128   0.120 N  0.570      SignalP-noTM
CEP36047.1             0.158  36  0.151  36  0.198  32  0.092   0.129 N  0.510      SignalP-TM
CEP36048.1             0.119  19  0.114  11  0.172   1  0.128   0.121 N  0.570      SignalP-noTM
CEP36049.1             0.144  49  0.108  49  0.142   1  0.092   0.101 N  0.570      SignalP-noTM
CEP36050.1             0.130  49  0.129  11  0.243   2  0.174   0.146 N  0.510      SignalP-TM
CEP36051.1             0.168  21  0.156  21  0.230  18  0.128   0.143 N  0.570      SignalP-noTM
CEP36052.1             0.115  19  0.126  19  0.150  18  0.123   0.124 N  0.570      SignalP-noTM
CEP36053.1             0.474  30  0.428  30  0.513  27  0.356   0.401 N  0.510      SignalP-TM
CEP36054.1             0.183  22  0.123  44  0.166   4  0.087   0.110 N  0.510      SignalP-TM
CEP36055.1             0.111  31  0.105  31  0.165   3  0.096   0.101 N  0.570      SignalP-noTM
CEP36056.1             0.139  43  0.156  11  0.316   1  0.236   0.193 N  0.570      SignalP-noTM
CEP36057.1             0.164  25  0.131  11  0.291  12  0.158   0.143 N  0.570      SignalP-noTM
CEP36058.1             0.130  55  0.107  55  0.124  28  0.089   0.098 N  0.570      SignalP-noTM
CEP36059.1             0.121  28  0.106  28  0.109  46  0.086   0.097 N  0.570      SignalP-noTM
CEP36060.1             0.131  42  0.116  12  0.166   2  0.136   0.125 N  0.570      SignalP-noTM
CEP36061.1             0.100  51  0.111  13  0.167   3  0.127   0.118 N  0.570      SignalP-noTM
CEP36062.1             0.187  30  0.138  11  0.227   2  0.196   0.159 N  0.510      SignalP-TM
CEP36063.1             0.108  54  0.115  11  0.177   3  0.135   0.125 N  0.570      SignalP-noTM
CEP36064.1             0.109  23  0.110  32  0.151   3  0.110   0.110 N  0.570      SignalP-noTM
CEP36065.1             0.111  44  0.112  53  0.140  10  0.096   0.105 N  0.570      SignalP-noTM
CEP36066.1             0.102  31  0.103  66  0.117  43  0.084   0.094 N  0.570      SignalP-noTM
CEP36067.1             0.115  26  0.116  26  0.148  25  0.107   0.112 N  0.570      SignalP-noTM
CEP36068.1             0.111  35  0.148  11  0.291   1  0.217   0.180 N  0.570      SignalP-noTM
CEP36069.1             0.099  52  0.108  43  0.138  36  0.105   0.107 N  0.570      SignalP-noTM
CEP36070.1             0.127  63  0.110  63  0.104  53  0.087   0.099 N  0.570      SignalP-noTM
CEP36071.1             0.143  28  0.102  28  0.110   3  0.084   0.093 N  0.570      SignalP-noTM
CEP36072.1             0.175  66  0.125  12  0.212   5  0.166   0.140 N  0.510      SignalP-TM
CEP36073.1             0.105  30  0.129  11  0.192   4  0.171   0.149 N  0.570      SignalP-noTM
CEP36074.1             0.512  27  0.593  27  0.892   2  0.778   0.680 Y  0.570      SignalP-noTM
CEP36075.1             0.588  23  0.718  23  0.952  12  0.884   0.796 Y  0.570      SignalP-noTM
CEP36076.1             0.824  25  0.847  25  0.971  10  0.909   0.876 Y  0.570      SignalP-noTM
CEP36077.1             0.371  39  0.363  39  0.652  29  0.343   0.356 N  0.510      SignalP-TM
CEP36078.1             0.161  41  0.127  11  0.199   5  0.167   0.142 N  0.510      SignalP-TM
CEP36079.1             0.187  42  0.130  42  0.169  40  0.068   0.101 N  0.570      SignalP-noTM
CEP36080.1             0.834  27  0.882  27  0.990  13  0.948   0.913 Y  0.570      SignalP-noTM
CEP36081.1             0.122  26  0.144  12  0.251   8  0.216   0.178 N  0.570      SignalP-noTM
CEP36082.1             0.139  49  0.130  13  0.219   3  0.172   0.150 N  0.570      SignalP-noTM
CEP36083.1             0.150  47  0.120  47  0.103  40  0.078   0.100 N  0.570      SignalP-noTM
CEP36084.1             0.215  18  0.188  18  0.240   5  0.179   0.184 N  0.570      SignalP-noTM
CEP36085.1             0.170  34  0.107  34  0.134  40  0.062   0.090 N  0.510      SignalP-TM
CEP36086.1             0.786  29  0.842  29  0.952  18  0.893   0.866 Y  0.570      SignalP-noTM
CEP36087.1             0.365  25  0.557  25  0.978  11  0.882   0.709 Y  0.570      SignalP-noTM
CEP36088.1             0.138  37  0.093  11  0.125   1  0.085   0.090 N  0.510      SignalP-TM
CEP36089.1             0.131  31  0.134  11  0.225   2  0.172   0.152 N  0.570      SignalP-noTM
CEP36090.1             0.143  24  0.137  24  0.216  23  0.119   0.128 N  0.570      SignalP-noTM
CEP36091.1             0.109  44  0.118  16  0.164   4  0.132   0.125 N  0.570      SignalP-noTM
CEP36092.1             0.126  20  0.137  20  0.259   2  0.161   0.148 N  0.570      SignalP-noTM
CEP36093.1             0.154  28  0.126  28  0.153  27  0.098   0.113 N  0.570      SignalP-noTM
CEP36094.1             0.118  19  0.104  19  0.106  11  0.090   0.097 N  0.570      SignalP-noTM
CEP36095.1             0.133  35  0.120  35  0.190  33  0.098   0.110 N  0.570      SignalP-noTM
CEP36096.1             0.254  30  0.261  30  0.405  26  0.295   0.277 N  0.570      SignalP-noTM
CEP36097.1             0.103  47  0.117  24  0.142  18  0.121   0.119 N  0.570      SignalP-noTM
CEP36098.1             0.114  32  0.136  11  0.246   4  0.195   0.164 N  0.570      SignalP-noTM
CEP36099.1             0.130  52  0.152  52  0.314  48  0.122   0.138 N  0.570      SignalP-noTM
CEP36100.1             0.114  21  0.110  53  0.152   1  0.093   0.102 N  0.570      SignalP-noTM
CEP36101.1             0.154  26  0.222  26  0.387  25  0.303   0.252 N  0.510      SignalP-TM
CEP36102.1             0.160  60  0.139  60  0.175  50  0.101   0.121 N  0.570      SignalP-noTM
CEP36103.1             0.102  45  0.109  51  0.134  48  0.089   0.100 N  0.570      SignalP-noTM
CEP36104.1             0.117  49  0.106  31  0.122  20  0.098   0.102 N  0.570      SignalP-noTM
CEP36105.1             0.112  36  0.121  11  0.232   3  0.150   0.135 N  0.570      SignalP-noTM
CEP36106.1             0.103  65  0.097  37  0.113  33  0.083   0.090 N  0.570      SignalP-noTM
CEP36107.1             0.118  28  0.108  28  0.108  12  0.088   0.098 N  0.570      SignalP-noTM
CEP36108.1             0.099  37  0.106  14  0.128  13  0.116   0.110 N  0.570      SignalP-noTM
CEP36109.1             0.136   6  0.129  50  0.192  47  0.090   0.111 N  0.570      SignalP-noTM
CEP36110.1             0.139  48  0.137  48  0.273  44  0.121   0.130 N  0.570      SignalP-noTM
CEP36111.1             0.131  20  0.117  20  0.253  19  0.104   0.110 N  0.570      SignalP-noTM
CEP36112.1             0.127  45  0.137  11  0.224   1  0.194   0.158 N  0.510      SignalP-TM
CEP36113.1             0.144  23  0.161  23  0.226  13  0.173   0.166 N  0.510      SignalP-TM
CEP36114.1             0.867  23  0.827  23  0.911   7  0.823   0.826 Y  0.570      SignalP-noTM
CEP36115.1             0.111  10  0.105  13  0.145  10  0.111   0.108 N  0.570      SignalP-noTM
CEP36116.1             0.110  21  0.108  29  0.130  29  0.090   0.100 N  0.570      SignalP-noTM
CEP36117.1             0.657  22  0.681  22  0.918  18  0.738   0.708 Y  0.570      SignalP-noTM
CEP36118.1             0.127  25  0.118  11  0.211   1  0.137   0.125 N  0.510      SignalP-TM
CEP36119.1             0.126  32  0.116  14  0.171   7  0.136   0.124 N  0.510      SignalP-TM
CEP36120.1             0.176  27  0.134  27  0.128   6  0.104   0.120 N  0.570      SignalP-noTM
CEP36121.1             0.112  17  0.123  11  0.171   1  0.153   0.137 N  0.570      SignalP-noTM
CEP36122.1             0.146  66  0.118  11  0.193   1  0.137   0.127 N  0.570      SignalP-noTM
CEP36123.1             0.137  37  0.190  13  0.555  26  0.360   0.269 N  0.570      SignalP-noTM
CEP36124.1             0.107  39  0.106  30  0.138  20  0.087   0.097 N  0.570      SignalP-noTM
CEP36125.1             0.115  24  0.111  24  0.189   1  0.104   0.108 N  0.570      SignalP-noTM
CEP36126.1             0.321  27  0.243  27  0.284  23  0.170   0.216 N  0.510      SignalP-TM
CEP36127.1             0.119  35  0.105  57  0.122  51  0.086   0.096 N  0.570      SignalP-noTM
CEP36128.1             0.148  26  0.238  26  0.592  21  0.379   0.304 N  0.570      SignalP-noTM
CEP36129.1             0.139  29  0.107  66  0.119  56  0.091   0.099 N  0.570      SignalP-noTM
CEP36130.1             0.168  31  0.165  31  0.241  26  0.133   0.153 N  0.510      SignalP-TM
CEP36131.1             0.128  25  0.126  11  0.209   2  0.171   0.143 N  0.510      SignalP-TM
CEP36132.1             0.127  59  0.091  69  0.109  35  0.059   0.079 N  0.510      SignalP-TM
CEP36133.1             0.123  51  0.117  51  0.195  49  0.097   0.108 N  0.570      SignalP-noTM
CEP36134.1             0.197  27  0.144  27  0.187  50  0.100   0.123 N  0.570      SignalP-noTM
CEP36135.1             0.128  10  0.163  11  0.422   1  0.254   0.205 N  0.570      SignalP-noTM
CEP36136.1             0.297  40  0.152  40  0.115  48  0.073   0.115 N  0.570      SignalP-noTM
CEP36137.1             0.214  40  0.177  40  0.311   1  0.161   0.171 N  0.510      SignalP-TM
CEP36138.1             0.112  18  0.149  11  0.332   1  0.216   0.174 N  0.510      SignalP-TM
CEP36139.1             0.128  20  0.167  11  0.363   1  0.283   0.210 N  0.510      SignalP-TM
CEP36140.1             0.216  28  0.337  25  0.941  14  0.802   0.555 N  0.570      SignalP-noTM
CEP36141.1             0.105   7  0.106  58  0.122  48  0.089   0.098 N  0.570      SignalP-noTM
CEP36142.1             0.154  20  0.265  20  0.668   2  0.508   0.355 N  0.510      SignalP-TM
CEP36143.1             0.704  23  0.820  23  0.978  10  0.951   0.882 Y  0.570      SignalP-noTM
CEP36144.1             0.424  47  0.378  47  0.442  39  0.247   0.330 N  0.510      SignalP-TM
CEP36145.1             0.151  23  0.236  22  0.582  14  0.376   0.302 N  0.570      SignalP-noTM
CEP36146.1             0.124  33  0.125  23  0.175  14  0.146   0.133 N  0.510      SignalP-TM
CEP36147.1             0.137  48  0.135  15  0.209  36  0.142   0.139 N  0.570      SignalP-noTM
CEP36148.1             0.143  40  0.115  40  0.110   1  0.091   0.104 N  0.570      SignalP-noTM
CEP36149.1             0.101  56  0.102  56  0.117  50  0.092   0.098 N  0.570      SignalP-noTM
CEP36150.1             0.185  49  0.200  49  0.392  45  0.117   0.161 N  0.570      SignalP-noTM
CEP36151.1             0.126  47  0.144  11  0.353   1  0.188   0.165 N  0.570      SignalP-noTM
CEP36152.1             0.107  38  0.102  28  0.116  20  0.099   0.100 N  0.570      SignalP-noTM
CEP36153.1             0.177  50  0.137  37  0.186  33  0.089   0.119 N  0.510      SignalP-TM
CEP36154.1             0.117  56  0.095  45  0.111  39  0.072   0.086 N  0.510      SignalP-TM
CEP36155.1             0.215  24  0.280  24  0.506  16  0.354   0.315 N  0.570      SignalP-noTM
CEP36156.1             0.263  20  0.185  11  0.540   1  0.321   0.235 N  0.510      SignalP-TM
CEP36157.1             0.163  28  0.126  28  0.138  26  0.084   0.106 N  0.570      SignalP-noTM
CEP36158.1             0.146  31  0.109  31  0.136  40  0.081   0.096 N  0.570      SignalP-noTM
CEP36159.1             0.124  65  0.108  35  0.133  26  0.105   0.107 N  0.570      SignalP-noTM
CEP36160.1             0.165  45  0.184  29  0.387  25  0.279   0.220 N  0.510      SignalP-TM
CEP36161.1             0.118  33  0.134  33  0.234  29  0.125   0.130 N  0.570      SignalP-noTM
CEP36162.1             0.211  53  0.148  53  0.128  67  0.101   0.126 N  0.570      SignalP-noTM
CEP36163.1             0.105  23  0.119  59  0.174  50  0.110   0.115 N  0.570      SignalP-noTM
CEP36164.1             0.146  27  0.130  11  0.299   2  0.157   0.143 N  0.570      SignalP-noTM
CEP36165.1             0.114  10  0.103  69  0.120  46  0.090   0.097 N  0.570      SignalP-noTM
CEP36166.1             0.148  48  0.133  48  0.277  38  0.098   0.117 N  0.570      SignalP-noTM
CEP36167.1             0.117  43  0.110  21  0.149  17  0.117   0.113 N  0.570      SignalP-noTM
CEP36168.1             0.106  52  0.137  11  0.225   2  0.186   0.160 N  0.570      SignalP-noTM
CEP36169.1             0.194  25  0.220  25  0.368   3  0.243   0.228 N  0.510      SignalP-TM
CEP36170.1             0.279  21  0.494  21  0.928  18  0.855   0.664 Y  0.570      SignalP-noTM
CEP36171.1             0.256  23  0.465  23  0.943   1  0.868   0.655 Y  0.570      SignalP-noTM
CEP36172.1             0.127  32  0.117  20  0.162  14  0.125   0.121 N  0.570      SignalP-noTM
CEP36173.1             0.108  33  0.148  12  0.275  10  0.222   0.183 N  0.570      SignalP-noTM
CEP36174.1             0.255  62  0.154  62  0.202   3  0.105   0.131 N  0.570      SignalP-noTM
CEP36175.1             0.318  24  0.190  24  0.206  27  0.113   0.154 N  0.570      SignalP-noTM
CEP36176.1             0.240  17  0.126  17  0.137  25  0.069   0.099 N  0.570      SignalP-noTM
CEP36177.1             0.583  32  0.469  32  0.589  11  0.444   0.460 N  0.510      SignalP-TM
CEP36178.1             0.235  22  0.303  22  0.620  21  0.368   0.333 N  0.570      SignalP-noTM
CEP36179.1             0.106   8  0.102  16  0.138   6  0.105   0.103 N  0.510      SignalP-TM
CEP36180.1             0.134  14  0.203  14  0.535  12  0.306   0.251 N  0.570      SignalP-noTM
CEP36181.1             0.131  20  0.141  11  0.247   1  0.198   0.168 N  0.570      SignalP-noTM
CEP36182.1             0.300  50  0.170  50  0.180  30  0.100   0.144 N  0.510      SignalP-TM
CEP36183.1             0.228  21  0.351  21  0.782  11  0.580   0.459 N  0.570      SignalP-noTM
CEP36184.1             0.183  22  0.218  22  0.567   2  0.306   0.259 N  0.570      SignalP-noTM
CEP36185.1             0.132  20  0.098  40  0.108  36  0.075   0.087 N  0.570      SignalP-noTM
CEP36186.1             0.152  28  0.127  28  0.143   1  0.100   0.114 N  0.570      SignalP-noTM
CEP36187.1             0.121  25  0.148  12  0.309   5  0.224   0.184 N  0.570      SignalP-noTM
CEP36188.1             0.509  32  0.602  32  0.899  16  0.717   0.656 Y  0.570      SignalP-noTM
CEP36189.1             0.435  21  0.617  21  0.956   8  0.897   0.749 Y  0.570      SignalP-noTM
CEP36190.1             0.755  25  0.837  25  0.974  21  0.923   0.877 Y  0.570      SignalP-noTM
CEP36191.1             0.201  49  0.172  49  0.181  44  0.112   0.150 N  0.510      SignalP-TM
CEP36192.1             0.115  42  0.134  44  0.223  39  0.119   0.129 N  0.510      SignalP-TM
CEP36193.1             0.120  22  0.117  11  0.162   1  0.142   0.127 N  0.510      SignalP-TM
CEP36194.1             0.111  18  0.113  11  0.166   3  0.124   0.118 N  0.570      SignalP-noTM
CEP36195.1             0.101  10  0.103  33  0.130  25  0.082   0.093 N  0.570      SignalP-noTM
CEP36196.1             0.164  55  0.162  11  0.352   2  0.256   0.206 N  0.570      SignalP-noTM
CEP36197.1             0.107  45  0.113  48  0.196   1  0.105   0.109 N  0.570      SignalP-noTM
CEP36198.1             0.115  32  0.112  15  0.151  11  0.128   0.120 N  0.570      SignalP-noTM
CEP36199.1             0.116  50  0.103  12  0.127   1  0.104   0.103 N  0.570      SignalP-noTM
CEP36200.1             0.129  40  0.117  40  0.119  39  0.082   0.101 N  0.570      SignalP-noTM
CEP36201.1             0.122  37  0.126  23  0.194  19  0.143   0.134 N  0.570      SignalP-noTM
CEP36202.1             0.141  30  0.123  16  0.178   9  0.151   0.133 N  0.510      SignalP-TM
CEP36203.1             0.128  12  0.131  12  0.231   2  0.129   0.130 N  0.570      SignalP-noTM
CEP36204.1             0.340  25  0.223  25  0.261  24  0.131   0.180 N  0.570      SignalP-noTM
CEP36205.1             0.266  37  0.201  34  0.235  30  0.146   0.180 N  0.510      SignalP-TM
CEP36206.1             0.109  26  0.099  69  0.116  35  0.083   0.092 N  0.570      SignalP-noTM
CEP36207.1             0.123  35  0.105  61  0.117  48  0.083   0.095 N  0.570      SignalP-noTM
CEP36208.1             0.131  36  0.129  51  0.216  48  0.123   0.126 N  0.570      SignalP-noTM
CEP36209.1             0.120  65  0.110  11  0.146   4  0.124   0.116 N  0.570      SignalP-noTM
CEP36210.1             0.136  34  0.121  34  0.151   9  0.112   0.117 N  0.570      SignalP-noTM
CEP36211.1             0.155  21  0.191  13  0.500   2  0.329   0.256 N  0.570      SignalP-noTM
CEP36212.1             0.110  42  0.116  49  0.166  44  0.087   0.102 N  0.570      SignalP-noTM
CEP36213.1             0.111  49  0.110  12  0.171   2  0.114   0.112 N  0.570      SignalP-noTM
CEP36214.1             0.255  21  0.240  21  0.360  20  0.201   0.222 N  0.570      SignalP-noTM
CEP36215.1             0.126  19  0.171  11  0.439   1  0.284   0.224 N  0.570      SignalP-noTM
CEP36216.1             0.142  30  0.153  37  0.288  31  0.132   0.145 N  0.510      SignalP-TM
CEP36217.1             0.130  13  0.111  52  0.141  12  0.103   0.107 N  0.570      SignalP-noTM
CEP36218.1             0.355  57  0.194  57  0.225   1  0.120   0.159 N  0.570      SignalP-noTM
CEP36219.1             0.165  53  0.161  53  0.202  49  0.102   0.133 N  0.570      SignalP-noTM
CEP36220.1             0.192  33  0.156  33  0.187  23  0.111   0.139 N  0.510      SignalP-TM
CEP36221.1             0.158  50  0.127  11  0.186   1  0.166   0.142 N  0.510      SignalP-TM
CEP36222.1             0.217  54  0.142  54  0.131  43  0.091   0.118 N  0.570      SignalP-noTM
CEP36223.1             0.239  24  0.254  24  0.570   5  0.351   0.299 N  0.570      SignalP-noTM
CEP36224.1             0.112  49  0.107  11  0.151   1  0.111   0.109 N  0.570      SignalP-noTM
CEP36225.1             0.250  18  0.209  18  0.503   1  0.220   0.214 N  0.570      SignalP-noTM
CEP36226.1             0.197  33  0.163  33  0.197  32  0.131   0.151 N  0.510      SignalP-TM
CEP36227.1             0.113  34  0.112  34  0.158  31  0.102   0.107 N  0.570      SignalP-noTM
CEP36228.1             0.189  41  0.150  41  0.146  39  0.097   0.125 N  0.570      SignalP-noTM
CEP36229.1             0.185  22  0.257  22  0.623   1  0.420   0.333 N  0.570      SignalP-noTM
CEP36230.1             0.133  22  0.145  11  0.369   1  0.191   0.162 N  0.510      SignalP-TM
CEP36231.1             0.118  49  0.155  37  0.403  28  0.204   0.178 N  0.570      SignalP-noTM
CEP36232.1             0.253  27  0.225  27  0.350   7  0.256   0.239 N  0.570      SignalP-noTM
CEP36233.1             0.174  25  0.177  25  0.353  24  0.187   0.182 N  0.570      SignalP-noTM
CEP36234.1             0.114  18  0.093  11  0.111   5  0.092   0.093 N  0.510      SignalP-TM
CEP36235.1             0.145  39  0.109  39  0.106  27  0.082   0.096 N  0.570      SignalP-noTM
CEP36236.1             0.103  28  0.104  65  0.112  57  0.081   0.093 N  0.570      SignalP-noTM
CEP36237.1             0.196  24  0.189  24  0.267   1  0.201   0.195 N  0.570      SignalP-noTM
CEP36238.1             0.115  64  0.109  42  0.132  40  0.106   0.108 N  0.570      SignalP-noTM
CEP36239.1             0.268  18  0.194  18  0.203   1  0.150   0.178 N  0.510      SignalP-TM
CEP36240.1             0.101  50  0.100  66  0.109  55  0.085   0.093 N  0.570      SignalP-noTM
CEP36241.1             0.243  50  0.163  50  0.148  46  0.105   0.136 N  0.570      SignalP-noTM
CEP36242.1             0.163  65  0.128  65  0.161   1  0.084   0.112 N  0.510      SignalP-TM
CEP36243.1             0.186  67  0.133  67  0.120   6  0.089   0.112 N  0.570      SignalP-noTM
CEP36244.1             0.121  54  0.135  11  0.231   3  0.193   0.157 N  0.510      SignalP-TM
CEP36245.1             0.195  33  0.175  33  0.220  41  0.150   0.163 N  0.570      SignalP-noTM
CEP36246.1             0.148  24  0.220  24  0.527   4  0.377   0.294 N  0.570      SignalP-noTM
CEP36247.1             0.178  48  0.137  48  0.153   1  0.106   0.122 N  0.570      SignalP-noTM
CEP36248.1             0.112  27  0.152  11  0.407   1  0.214   0.181 N  0.570      SignalP-noTM
CEP36249.1             0.118  21  0.098  43  0.105   4  0.086   0.092 N  0.570      SignalP-noTM
CEP36250.1             0.118  19  0.100  34  0.120  30  0.078   0.092 N  0.510      SignalP-TM
CEP36251.1             0.163  30  0.127  30  0.134  38  0.100   0.114 N  0.570      SignalP-noTM
CEP36252.1             0.117  32  0.163  12  0.320   5  0.272   0.214 N  0.570      SignalP-noTM
CEP36253.1             0.137  20  0.112  40  0.150  35  0.107   0.110 N  0.570      SignalP-noTM
CEP36254.1             0.120  22  0.168  11  0.508   1  0.244   0.204 N  0.570      SignalP-noTM
CEP36255.1             0.151  31  0.123  18  0.220  17  0.154   0.134 N  0.510      SignalP-TM
CEP36256.1             0.118  19  0.113  36  0.179  25  0.111   0.112 N  0.570      SignalP-noTM
CEP36257.1             0.107  33  0.105  47  0.127  35  0.094   0.100 N  0.570      SignalP-noTM
CEP36258.1             0.131  29  0.140  11  0.249   4  0.209   0.166 N  0.510      SignalP-TM
CEP36259.1             0.117  38  0.117  38  0.175   9  0.111   0.114 N  0.570      SignalP-noTM
CEP36260.1             0.305  46  0.174  12  0.402   2  0.295   0.219 N  0.510      SignalP-TM
CEP36261.1             0.195  26  0.228  26  0.536   5  0.351   0.273 N  0.510      SignalP-TM
CEP36262.1             0.102   7  0.104  49  0.133   1  0.090   0.097 N  0.570      SignalP-noTM
CEP36263.1             0.107  49  0.099  66  0.122  57  0.072   0.089 N  0.510      SignalP-TM
CEP36264.1             0.163  19  0.230  19  0.433  27  0.296   0.261 N  0.570      SignalP-noTM
CEP36265.1             0.108  33  0.140  11  0.270   1  0.195   0.160 N  0.510      SignalP-TM
CEP36266.1             0.185  18  0.142  18  0.199   1  0.116   0.129 N  0.570      SignalP-noTM
CEP36267.1             0.790  24  0.833  24  0.945  13  0.886   0.858 Y  0.570      SignalP-noTM
CEP36268.1             0.209  37  0.138  37  0.182  33  0.109   0.127 N  0.510      SignalP-TM
CEP36269.1             0.166  38  0.170  38  0.392  34  0.132   0.152 N  0.570      SignalP-noTM
CEP36270.1             0.105  44  0.163  11  0.425   2  0.271   0.214 N  0.570      SignalP-noTM
CEP36271.1             0.148  24  0.139  11  0.312   3  0.186   0.156 N  0.510      SignalP-TM
CEP36272.1             0.335  20  0.197  20  0.163   7  0.121   0.161 N  0.570      SignalP-noTM
CEP36273.1             0.183  47  0.131  47  0.192  29  0.105   0.119 N  0.570      SignalP-noTM
CEP36274.1             0.138  45  0.121  45  0.183   1  0.096   0.109 N  0.570      SignalP-noTM
CEP36275.1             0.101  29  0.125  11  0.215   5  0.162   0.142 N  0.570      SignalP-noTM
CEP36276.1             0.109  35  0.121  58  0.233  50  0.097   0.110 N  0.570      SignalP-noTM
CEP36277.1             0.100  56  0.104  28  0.117  23  0.093   0.099 N  0.570      SignalP-noTM
CEP36278.1             0.166  41  0.120  41  0.111  42  0.080   0.102 N  0.570      SignalP-noTM
CEP36279.1             0.395  50  0.216  50  0.155   9  0.096   0.159 N  0.570      SignalP-noTM
CEP36280.1             0.155  30  0.164  30  0.503  29  0.169   0.165 N  0.510      SignalP-TM
CEP36281.1             0.121  43  0.102  33  0.110  52  0.077   0.090 N  0.570      SignalP-noTM
CEP36282.1             0.112  23  0.157  11  0.408   2  0.239   0.196 N  0.570      SignalP-noTM
CEP36283.1             0.108  39  0.108  39  0.132  37  0.086   0.098 N  0.570      SignalP-noTM
CEP36284.1             0.113  26  0.118  11  0.235   1  0.127   0.122 N  0.570      SignalP-noTM
CEP36285.1             0.145  24  0.109  24  0.140   6  0.097   0.103 N  0.570      SignalP-noTM
CEP36286.1             0.109  55  0.112  55  0.159  53  0.093   0.103 N  0.570      SignalP-noTM
CEP36287.1             0.125  51  0.133  12  0.232   5  0.185   0.158 N  0.570      SignalP-noTM
CEP36288.1             0.146  21  0.205  21  0.580   1  0.335   0.266 N  0.570      SignalP-noTM
CEP36289.1             0.116  38  0.114  38  0.174   1  0.104   0.110 N  0.510      SignalP-TM
CEP36290.1             0.129  29  0.133  11  0.257   1  0.173   0.148 N  0.510      SignalP-TM
CEP36291.1             0.111  46  0.120  28  0.162  26  0.124   0.122 N  0.570      SignalP-noTM
CEP36292.1             0.144  55  0.153  12  0.305   5  0.219   0.177 N  0.510      SignalP-TM
CEP36293.1             0.140  34  0.253  27  0.606   8  0.483   0.338 N  0.510      SignalP-TM
CEP36294.1             0.178  38  0.154  38  0.233  29  0.140   0.149 N  0.510      SignalP-TM
CEP36295.1             0.194  43  0.217  43  0.451  42  0.165   0.193 N  0.570      SignalP-noTM
CEP36296.1             0.128  43  0.104  43  0.134  42  0.076   0.090 N  0.570      SignalP-noTM
CEP36297.1             0.136  18  0.128  12  0.166   4  0.134   0.131 N  0.570      SignalP-noTM
CEP36298.1             0.332  19  0.337  19  0.475  17  0.301   0.320 N  0.570      SignalP-noTM
CEP36299.1             0.167  32  0.132  32  0.138   2  0.096   0.115 N  0.570      SignalP-noTM
CEP36300.1             0.187  32  0.187  32  0.296   2  0.198   0.191 N  0.510      SignalP-TM
CEP36301.1             0.162  32  0.136  11  0.224   6  0.194   0.157 N  0.510      SignalP-TM
CEP36302.1             0.188  23  0.169  23  0.255  22  0.155   0.164 N  0.510      SignalP-TM
CEP36303.1             0.155  49  0.142  49  0.243  46  0.135   0.139 N  0.570      SignalP-noTM
CEP36304.1             0.127  17  0.135  17  0.240  11  0.130   0.133 N  0.570      SignalP-noTM
CEP36305.1             0.119  22  0.126  22  0.189   1  0.136   0.131 N  0.570      SignalP-noTM
CEP36306.1             0.214  32  0.166  32  0.199  30  0.129   0.149 N  0.570      SignalP-noTM
CEP36307.1             0.132  23  0.159  17  0.255   4  0.208   0.182 N  0.570      SignalP-noTM
CEP36308.1             0.130  56  0.127  16  0.220  13  0.131   0.129 N  0.570      SignalP-noTM
CEP36309.1             0.121  65  0.107  55  0.113  47  0.086   0.097 N  0.570      SignalP-noTM
CEP36310.1             0.793  27  0.673  27  0.661  23  0.450   0.591 Y  0.510      SignalP-TM
CEP36311.1             0.139  51  0.115  32  0.172  53  0.111   0.114 N  0.570      SignalP-noTM
CEP36312.1             0.135  60  0.118  11  0.173   1  0.138   0.127 N  0.570      SignalP-noTM
CEP36313.1             0.113  30  0.101  50  0.111  53  0.081   0.091 N  0.570      SignalP-noTM
CEP36314.1             0.177  22  0.213  22  0.398  24  0.251   0.231 N  0.570      SignalP-noTM
CEP36315.1             0.178  41  0.124  41  0.151  29  0.080   0.103 N  0.570      SignalP-noTM
CEP36316.1             0.110  32  0.121  11  0.249   2  0.145   0.133 N  0.570      SignalP-noTM
CEP36317.1             0.143  23  0.132  23  0.251  21  0.110   0.122 N  0.570      SignalP-noTM
CEP36318.1             0.123  47  0.108  47  0.136  44  0.090   0.100 N  0.570      SignalP-noTM
CEP36319.1             0.471  27  0.636  27  0.950  18  0.882   0.752 Y  0.570      SignalP-noTM
CEP36320.1             0.176  31  0.136  31  0.193   1  0.110   0.124 N  0.570      SignalP-noTM
CEP36321.1             0.151  57  0.199  14  0.508   2  0.321   0.256 N  0.570      SignalP-noTM
CEP36322.1             0.139  42  0.110  42  0.145   4  0.091   0.101 N  0.570      SignalP-noTM
CEP36323.1             0.165  28  0.128  50  0.189  44  0.116   0.123 N  0.510      SignalP-TM
CEP36324.1             0.737  23  0.651  23  0.753  18  0.551   0.604 Y  0.570      SignalP-noTM
CEP36325.1             0.198  23  0.174  23  0.297  32  0.161   0.168 N  0.570      SignalP-noTM
CEP36326.1             0.119  63  0.102  63  0.156   1  0.064   0.088 N  0.510      SignalP-TM
CEP36327.1             0.133  32  0.116  32  0.129   1  0.100   0.109 N  0.570      SignalP-noTM
CEP36328.1             0.110  52  0.132  16  0.210  12  0.171   0.150 N  0.570      SignalP-noTM
CEP36329.1             0.113  62  0.151  55  0.302  49  0.132   0.142 N  0.570      SignalP-noTM
CEP36330.1             0.105  40  0.102  55  0.116  44  0.086   0.095 N  0.570      SignalP-noTM
CEP36331.1             0.177  21  0.223  21  0.477  20  0.250   0.236 N  0.570      SignalP-noTM
CEP36332.1             0.334  25  0.271  25  0.496   1  0.268   0.270 N  0.510      SignalP-TM
CEP36333.1             0.185  20  0.123  42  0.174  37  0.097   0.114 N  0.510      SignalP-TM
CEP36334.1             0.137  25  0.155  11  0.318   6  0.246   0.189 N  0.510      SignalP-TM
CEP36335.1             0.117  23  0.107  47  0.145   7  0.083   0.098 N  0.510      SignalP-TM
CEP36336.1             0.178  40  0.188  40  0.251  34  0.154   0.175 N  0.510      SignalP-TM
CEP36337.1             0.331  40  0.168  40  0.112  28  0.084   0.128 N  0.570      SignalP-noTM
CEP36338.1             0.300  28  0.301  28  0.476   2  0.304   0.303 N  0.510      SignalP-TM
CEP36339.1             0.120  20  0.176  20  0.388   8  0.233   0.203 N  0.570      SignalP-noTM
CEP36340.1             0.133  68  0.155  11  0.317   1  0.241   0.187 N  0.510      SignalP-TM
CEP36341.1             0.114  36  0.147  12  0.299   2  0.220   0.181 N  0.570      SignalP-noTM
CEP36342.1             0.110  38  0.107  38  0.127  10  0.103   0.105 N  0.570      SignalP-noTM
CEP36343.1             0.110  31  0.222  13  0.605   9  0.496   0.351 N  0.570      SignalP-noTM
CEP36344.1             0.138  69  0.173  14  0.375   6  0.302   0.234 N  0.570      SignalP-noTM
CEP36345.1             0.266  34  0.206  34  0.203  33  0.143   0.177 N  0.570      SignalP-noTM
CEP36346.1             0.120  52  0.165  52  0.283  49  0.137   0.152 N  0.570      SignalP-noTM
CEP36347.1             0.266  43  0.198  43  0.480   3  0.234   0.215 N  0.570      SignalP-noTM
CEP36348.1             0.173  21  0.160  21  0.239   2  0.161   0.160 N  0.570      SignalP-noTM
CEP36349.1             0.154  18  0.129  18  0.198   1  0.122   0.126 N  0.570      SignalP-noTM
CEP36350.1             0.172  60  0.141  31  0.200   4  0.131   0.137 N  0.570      SignalP-noTM
CEP36351.1             0.154  35  0.173  35  0.265  33  0.189   0.179 N  0.510      SignalP-TM
CEP36352.1             0.202  29  0.172  23  0.345   1  0.199   0.182 N  0.510      SignalP-TM
CEP36353.1             0.150  47  0.143  34  0.205  21  0.141   0.142 N  0.510      SignalP-TM
CEP36354.1             0.136  51  0.115  53  0.191   1  0.098   0.109 N  0.510      SignalP-TM
CEP36355.1             0.112  44  0.107  44  0.119  49  0.083   0.096 N  0.570      SignalP-noTM
CEP36356.1             0.116  43  0.136  49  0.301  48  0.105   0.121 N  0.570      SignalP-noTM
CEP36357.1             0.381  22  0.313  22  0.430  19  0.297   0.306 N  0.570      SignalP-noTM
CEP36358.1             0.162  26  0.290  14  0.806   6  0.674   0.471 N  0.570      SignalP-noTM
CEP36359.1             0.118  22  0.105  12  0.129   1  0.106   0.105 N  0.570      SignalP-noTM
CEP36360.1             0.116  19  0.112  11  0.159   2  0.126   0.117 N  0.510      SignalP-TM
CEP36361.1             0.141  42  0.135  42  0.187  13  0.126   0.131 N  0.570      SignalP-noTM
CEP36362.1             0.122  67  0.146  11  0.412   1  0.180   0.162 N  0.570      SignalP-noTM
CEP36363.1             0.127  57  0.134  57  0.236  49  0.128   0.131 N  0.570      SignalP-noTM
CEP36364.1             0.803  26  0.778  26  0.874  23  0.783   0.780 Y  0.570      SignalP-noTM
CEP36365.1             0.845  29  0.904  29  0.996  16  0.957   0.929 Y  0.570      SignalP-noTM
CEP36366.1             0.180  22  0.134  22  0.218  21  0.081   0.109 N  0.570      SignalP-noTM
CEP36367.1             0.327  21  0.228  21  0.200  18  0.160   0.196 N  0.570      SignalP-noTM
CEP36368.1             0.109  42  0.109  42  0.133  38  0.092   0.101 N  0.570      SignalP-noTM
CEP36369.1             0.151  39  0.113  39  0.119  48  0.090   0.102 N  0.570      SignalP-noTM
CEP36370.1             0.203  32  0.218  32  0.374  28  0.152   0.194 N  0.510      SignalP-TM
CEP36371.1             0.126  29  0.140  57  0.255  43  0.118   0.130 N  0.570      SignalP-noTM
CEP36372.1             0.261  39  0.276  39  0.544  29  0.300   0.287 N  0.570      SignalP-noTM
CEP36373.1             0.503  29  0.357  29  0.542  28  0.236   0.300 N  0.570      SignalP-noTM
CEP36374.1             0.154  24  0.142  24  0.254  22  0.124   0.133 N  0.570      SignalP-noTM
CEP36375.1             0.114  26  0.109  26  0.128  25  0.089   0.100 N  0.570      SignalP-noTM
CEP36376.1             0.138  19  0.127  19  0.135   1  0.115   0.121 N  0.570      SignalP-noTM
CEP36377.1             0.111  44  0.104  44  0.122  43  0.097   0.101 N  0.570      SignalP-noTM
CEP36378.1             0.122  46  0.104  46  0.119  13  0.095   0.100 N  0.570      SignalP-noTM
CEP36379.1             0.137  17  0.218  17  0.460  11  0.341   0.276 N  0.570      SignalP-noTM
CEP36380.1             0.122  55  0.116  11  0.182  59  0.135   0.123 N  0.510      SignalP-TM
CEP36381.1             0.177  25  0.133  11  0.243   2  0.185   0.152 N  0.510      SignalP-TM
CEP36382.1             0.128  36  0.119  46  0.195  41  0.097   0.111 N  0.510      SignalP-TM
CEP36383.1             0.552  30  0.343  30  0.321  42  0.242   0.306 N  0.510      SignalP-TM
CEP36384.1             0.141  36  0.170  36  0.337  32  0.119   0.151 N  0.510      SignalP-TM
CEP36385.1             0.186  21  0.144  21  0.156   2  0.117   0.131 N  0.570      SignalP-noTM
CEP36386.1             0.151  30  0.139  30  0.205  16  0.138   0.139 N  0.570      SignalP-noTM
CEP36387.1             0.101  43  0.102  11  0.126   2  0.105   0.103 N  0.570      SignalP-noTM
CEP36388.1             0.162  30  0.201  11  0.635   1  0.393   0.272 N  0.510      SignalP-TM
CEP36389.1             0.141  25  0.147  25  0.260   4  0.180   0.163 N  0.570      SignalP-noTM
CEP36390.1             0.122  64  0.109  39  0.143   1  0.095   0.102 N  0.570      SignalP-noTM
CEP36391.1             0.177  22  0.174  22  0.293  13  0.149   0.162 N  0.570      SignalP-noTM
CEP36392.1             0.791  24  0.839  24  0.939  19  0.890   0.863 Y  0.570      SignalP-noTM
CEP36393.1             0.118  65  0.131  32  0.283  22  0.132   0.131 N  0.510      SignalP-TM
CEP36394.1             0.175  45  0.182  45  0.347  26  0.206   0.191 N  0.510      SignalP-TM
CEP36395.1             0.141  21  0.148  11  0.305   2  0.228   0.186 N  0.570      SignalP-noTM
CEP36396.1             0.138  27  0.180  27  0.463  24  0.200   0.189 N  0.570      SignalP-noTM
CEP36397.1             0.104  22  0.138  17  0.251  10  0.177   0.156 N  0.570      SignalP-noTM
CEP36398.1             0.161  21  0.128  55  0.176  46  0.108   0.121 N  0.510      SignalP-TM
CEP36399.1             0.163  46  0.127  46  0.136  37  0.086   0.108 N  0.570      SignalP-noTM
CEP36400.1             0.115  55  0.107  55  0.121  23  0.096   0.102 N  0.570      SignalP-noTM
CEP36401.1             0.188  29  0.169  19  0.248   9  0.199   0.183 N  0.570      SignalP-noTM
CEP36402.1             0.104  22  0.147  15  0.390  10  0.209   0.176 N  0.570      SignalP-noTM
CEP36403.1             0.118  20  0.101  42  0.110  36  0.074   0.088 N  0.570      SignalP-noTM
CEP36404.1             0.153  51  0.148  51  0.188  45  0.114   0.132 N  0.570      SignalP-noTM
CEP36405.1             0.115  21  0.153  11  0.317   1  0.235   0.183 N  0.510      SignalP-TM
CEP36406.1             0.130  10  0.104  15  0.134   9  0.107   0.105 N  0.510      SignalP-TM
CEP36407.1             0.137  37  0.174  23  0.449  15  0.267   0.218 N  0.570      SignalP-noTM
CEP36408.1             0.803  26  0.802  26  0.949  22  0.858   0.828 Y  0.570      SignalP-noTM
CEP36409.1             0.123  29  0.136  11  0.236   1  0.184   0.158 N  0.570      SignalP-noTM
CEP36410.1             0.143  45  0.123  45  0.183  43  0.104   0.114 N  0.570      SignalP-noTM
CEP36411.1             0.170  23  0.147  23  0.177   9  0.141   0.144 N  0.570      SignalP-noTM
CEP36412.1             0.190  30  0.165  30  0.259  19  0.122   0.149 N  0.510      SignalP-TM
CEP36413.1             0.169  25  0.121  25  0.235  47  0.084   0.104 N  0.570      SignalP-noTM
CEP36414.1             0.144  21  0.107  21  0.113  70  0.073   0.091 N  0.570      SignalP-noTM
CEP36415.1             0.124  28  0.208  11  0.498   7  0.450   0.297 N  0.510      SignalP-TM
CEP36416.1             0.123  34  0.156  34  0.257  31  0.144   0.152 N  0.510      SignalP-TM
CEP36417.1             0.163  22  0.201  22  0.365   5  0.277   0.229 N  0.510      SignalP-TM
CEP36418.1             0.649  32  0.737  32  0.954  18  0.865   0.797 Y  0.570      SignalP-noTM
CEP36419.1             0.144  32  0.151  32  0.233  13  0.174   0.162 N  0.570      SignalP-noTM
CEP36420.1             0.160  40  0.124  40  0.132  38  0.092   0.109 N  0.570      SignalP-noTM
CEP36421.1             0.141  18  0.127  18  0.160   7  0.123   0.125 N  0.570      SignalP-noTM
CEP36422.1             0.109  45  0.114  45  0.162  25  0.111   0.113 N  0.570      SignalP-noTM
CEP36423.1             0.112  64  0.099  22  0.116  13  0.070   0.088 N  0.510      SignalP-TM
CEP36424.1             0.254  31  0.218  31  0.327  23  0.188   0.204 N  0.570      SignalP-noTM
CEP36425.1             0.269  63  0.168  63  0.197   4  0.122   0.146 N  0.570      SignalP-noTM
CEP36426.1             0.137  42  0.111  64  0.110  58  0.084   0.099 N  0.570      SignalP-noTM
CEP36427.1             0.112  25  0.116  25  0.181   1  0.117   0.117 N  0.570      SignalP-noTM
CEP36428.1             0.339  21  0.277  21  0.305  19  0.210   0.245 N  0.570      SignalP-noTM
CEP36429.1             0.120  21  0.127  21  0.191  10  0.137   0.132 N  0.570      SignalP-noTM
CEP36430.1             0.135  24  0.104  46  0.122  23  0.082   0.093 N  0.570      SignalP-noTM
CEP36431.1             0.129  63  0.187  23  0.376  22  0.306   0.231 N  0.510      SignalP-TM
CEP36432.1             0.357  23  0.227  23  0.288   1  0.162   0.196 N  0.570      SignalP-noTM
CEP36433.1             0.189  27  0.195  15  0.479  13  0.332   0.259 N  0.570      SignalP-noTM
CEP36434.1             0.661  27  0.758  27  0.951  20  0.883   0.817 Y  0.570      SignalP-noTM
CEP36435.1             0.161  37  0.261  22  0.741  19  0.496   0.348 N  0.510      SignalP-TM
CEP36436.1             0.289  48  0.332  48  0.652  29  0.459   0.379 N  0.510      SignalP-TM
CEP36437.1             0.157  43  0.376  38  0.972  29  0.729   0.541 N  0.570      SignalP-noTM
CEP36438.1             0.133  18  0.141  18  0.186   8  0.138   0.139 N  0.570      SignalP-noTM
CEP36439.1             0.447  36  0.374  36  0.542  33  0.227   0.320 N  0.510      SignalP-TM
CEP36440.1             0.103  42  0.098  51  0.115  46  0.071   0.088 N  0.510      SignalP-TM
CEP36441.1             0.109  29  0.121  21  0.203   2  0.140   0.130 N  0.570      SignalP-noTM
CEP36442.1             0.122  46  0.137  11  0.266   2  0.185   0.155 N  0.510      SignalP-TM
CEP36443.1             0.181  19  0.257  19  0.507  15  0.356   0.303 N  0.570      SignalP-noTM
CEP36444.1             0.144  31  0.204  11  0.532   2  0.417   0.304 N  0.570      SignalP-noTM
CEP36445.1             0.123  19  0.136  19  0.258   1  0.159   0.147 N  0.570      SignalP-noTM
CEP36446.1             0.123  28  0.115  28  0.154  43  0.106   0.111 N  0.570      SignalP-noTM
CEP36447.1             0.185  27  0.207  11  0.553   1  0.417   0.306 N  0.570      SignalP-noTM
CEP36448.1             0.422  29  0.599  29  0.961  24  0.733   0.662 Y  0.570      SignalP-noTM
CEP36449.1             0.111  32  0.101  53  0.130  60  0.062   0.086 N  0.510      SignalP-TM
CEP36450.1             0.121  28  0.167  11  0.473   1  0.246   0.204 N  0.570      SignalP-noTM
CEP36451.1             0.109  17  0.104  53  0.127  45  0.086   0.096 N  0.570      SignalP-noTM
CEP36452.1             0.148  52  0.114  66  0.121  22  0.089   0.102 N  0.570      SignalP-noTM
CEP36453.1             0.126  27  0.119  51  0.175   2  0.122   0.120 N  0.570      SignalP-noTM
CEP36454.1             0.102  36  0.108  49  0.153   1  0.100   0.104 N  0.570      SignalP-noTM
CEP36455.1             0.462  29  0.276  29  0.372   8  0.226   0.258 N  0.510      SignalP-TM
CEP36456.1             0.125  24  0.192  11  0.505   1  0.355   0.268 N  0.570      SignalP-noTM
CEP36457.1             0.100  37  0.110  16  0.175  10  0.113   0.111 N  0.570      SignalP-noTM
CEP36458.1             0.233  38  0.175  38  0.235  10  0.142   0.163 N  0.510      SignalP-TM
CEP36459.1             0.142  39  0.127  39  0.141  36  0.072   0.107 N  0.510      SignalP-TM
CEP36460.1             0.122  37  0.195  11  0.510   5  0.400   0.271 N  0.510      SignalP-TM
CEP36461.1             0.127  64  0.114  59  0.182   1  0.109   0.112 N  0.570      SignalP-noTM
CEP36462.1             0.118  46  0.111  12  0.172   6  0.130   0.118 N  0.510      SignalP-TM
CEP36463.1             0.149  23  0.173  23  0.315  20  0.200   0.185 N  0.570      SignalP-noTM
CEP36464.1             0.127  31  0.116  31  0.152  45  0.096   0.107 N  0.570      SignalP-noTM
CEP36465.1             0.114  34  0.101  34  0.106  29  0.074   0.088 N  0.570      SignalP-noTM
CEP36466.1             0.134  41  0.112  41  0.118  39  0.090   0.102 N  0.570      SignalP-noTM
CEP36467.1             0.219  17  0.154  17  0.151  15  0.106   0.131 N  0.570      SignalP-noTM
CEP36468.1             0.118  46  0.096  29  0.118  42  0.077   0.089 N  0.510      SignalP-TM
CEP36469.1             0.120  39  0.117  21  0.171  12  0.117   0.117 N  0.570      SignalP-noTM
CEP36470.1             0.128  22  0.150  22  0.327  12  0.168   0.158 N  0.570      SignalP-noTM
CEP36471.1             0.124  33  0.115  13  0.162   4  0.133   0.123 N  0.570      SignalP-noTM
CEP36472.1             0.137  47  0.114  37  0.188  29  0.112   0.113 N  0.570      SignalP-noTM
CEP36473.1             0.222  30  0.150  30  0.177  38  0.096   0.125 N  0.570      SignalP-noTM
CEP36474.1             0.127  24  0.123  24  0.198  20  0.107   0.116 N  0.570      SignalP-noTM
CEP36475.1             0.131  34  0.118  11  0.220   1  0.135   0.125 N  0.510      SignalP-TM
CEP36476.1             0.126  64  0.121  21  0.167  13  0.117   0.119 N  0.510      SignalP-TM
CEP36477.1             0.165  29  0.161  29  0.292  27  0.161   0.161 N  0.570      SignalP-noTM
CEP36478.1             0.152  42  0.154  42  0.254  34  0.142   0.150 N  0.510      SignalP-TM
CEP36479.1             0.169  41  0.201  41  0.414   5  0.233   0.213 N  0.510      SignalP-TM
CEP36480.1             0.154  68  0.121  68  0.131  33  0.092   0.107 N  0.570      SignalP-noTM
CEP36481.1             0.196  21  0.158  21  0.168  13  0.129   0.144 N  0.570      SignalP-noTM
CEP36482.1             0.110  51  0.114  51  0.134  46  0.106   0.110 N  0.570      SignalP-noTM
CEP36483.1             0.163  34  0.155  13  0.287   2  0.234   0.184 N  0.510      SignalP-TM
CEP36484.1             0.216  39  0.152  39  0.176   2  0.114   0.134 N  0.570      SignalP-noTM
CEP36485.1             0.107  23  0.131  12  0.253   8  0.177   0.148 N  0.510      SignalP-TM
CEP36486.1             0.179  29  0.179  29  0.306   1  0.182   0.180 N  0.570      SignalP-noTM
CEP36487.1             0.271  47  0.222  47  0.255  44  0.141   0.192 N  0.510      SignalP-TM
CEP36488.1             0.377  35  0.531  35  0.905  32  0.614   0.570 Y  0.570      SignalP-noTM
CEP36489.1             0.123  22  0.105  39  0.113  57  0.084   0.095 N  0.570      SignalP-noTM
CEP36490.1             0.119  46  0.114  46  0.125  25  0.097   0.106 N  0.570      SignalP-noTM
CEP36491.1             0.109  23  0.144  11  0.350   1  0.182   0.162 N  0.570      SignalP-noTM
CEP36492.1             0.133  42  0.119  42  0.127  39  0.088   0.104 N  0.570      SignalP-noTM
CEP36493.1             0.110  17  0.151  11  0.372   2  0.226   0.186 N  0.570      SignalP-noTM
CEP36494.1             0.166  52  0.131  52  0.132  29  0.102   0.117 N  0.570      SignalP-noTM
CEP36495.1             0.487  29  0.240  29  0.275   2  0.159   0.202 N  0.570      SignalP-noTM
CEP36496.1             0.126  29  0.112  29  0.112  19  0.081   0.097 N  0.570      SignalP-noTM
CEP36497.1             0.137  29  0.112  29  0.136   5  0.101   0.107 N  0.570      SignalP-noTM
CEP36498.1             0.125  21  0.115  21  0.132   6  0.102   0.109 N  0.570      SignalP-noTM
CEP36499.1             0.273  28  0.276  28  0.411  27  0.263   0.270 N  0.570      SignalP-noTM
CEP36500.1             0.120  33  0.147  11  0.282   5  0.222   0.182 N  0.570      SignalP-noTM
CEP36501.1             0.376  18  0.327  18  0.465  17  0.289   0.309 N  0.570      SignalP-noTM
CEP36502.1             0.168  48  0.140  48  0.137  41  0.093   0.118 N  0.570      SignalP-noTM
CEP36503.1             0.178  21  0.112  29  0.107  28  0.069   0.092 N  0.570      SignalP-noTM
CEP36504.1             0.181  60  0.106  28  0.146  64  0.092   0.101 N  0.510      SignalP-TM
CEP36505.1             0.304  49  0.147  11  0.261   4  0.223   0.175 N  0.510      SignalP-TM
CEP36506.1             0.700  28  0.737  28  0.981  12  0.877   0.803 Y  0.570      SignalP-noTM
CEP36507.1             0.125  27  0.110  27  0.121   6  0.095   0.103 N  0.570      SignalP-noTM
CEP36508.1             0.108  66  0.110  11  0.149   1  0.118   0.113 N  0.570      SignalP-noTM
CEP36509.1             0.112  25  0.122  51  0.176  48  0.123   0.122 N  0.570      SignalP-noTM
CEP36510.1             0.165  28  0.122  28  0.116  34  0.086   0.105 N  0.570      SignalP-noTM
CEP36511.1             0.117  45  0.106  18  0.133   3  0.103   0.105 N  0.570      SignalP-noTM
CEP36512.1             0.199  67  0.134  67  0.150   2  0.087   0.112 N  0.570      SignalP-noTM
CEP36513.1             0.103  35  0.119  45  0.177  49  0.114   0.116 N  0.570      SignalP-noTM
CEP36514.1             0.116  47  0.120  11  0.210   1  0.137   0.128 N  0.570      SignalP-noTM
CEP36515.1             0.107  17  0.125  11  0.183   1  0.156   0.139 N  0.570      SignalP-noTM
CEP36516.1             0.120  23  0.098  65  0.130   1  0.077   0.088 N  0.570      SignalP-noTM
CEP36517.1             0.595  23  0.652  23  0.910  17  0.713   0.681 Y  0.570      SignalP-noTM
CEP36518.1             0.116  23  0.125  11  0.212   4  0.161   0.138 N  0.510      SignalP-TM
CEP36519.1             0.137  30  0.103  30  0.175   1  0.076   0.091 N  0.570      SignalP-noTM
CEP36520.1             0.114  28  0.117  11  0.189  16  0.138   0.127 N  0.570      SignalP-noTM
CEP36521.1             0.105  69  0.117  21  0.160   9  0.125   0.121 N  0.570      SignalP-noTM
CEP36522.1             0.112  49  0.139  11  0.256   4  0.202   0.169 N  0.570      SignalP-noTM
CEP36523.1             0.134  44  0.102  44  0.107  62  0.074   0.089 N  0.570      SignalP-noTM
CEP36524.1             0.136  44  0.106  44  0.107  56  0.076   0.092 N  0.570      SignalP-noTM
CEP36525.1             0.114  48  0.104  48  0.116  20  0.085   0.095 N  0.570      SignalP-noTM
CEP36526.1             0.102  18  0.105  47  0.127  45  0.099   0.103 N  0.570      SignalP-noTM
CEP36527.1             0.287  54  0.166  11  0.424   4  0.284   0.222 N  0.570      SignalP-noTM
CEP36528.1             0.107  65  0.112  33  0.143  13  0.122   0.117 N  0.570      SignalP-noTM
CEP36529.1             0.590  37  0.393  37  0.391  33  0.197   0.321 N  0.510      SignalP-TM
CEP36530.1             0.137  28  0.121  28  0.156  11  0.115   0.118 N  0.570      SignalP-noTM
CEP36531.1             0.216  22  0.141  22  0.138  21  0.094   0.119 N  0.570      SignalP-noTM
CEP36532.1             0.149  34  0.124  34  0.166   6  0.112   0.118 N  0.570      SignalP-noTM
CEP36533.1             0.105  19  0.134  18  0.229   7  0.169   0.150 N  0.570      SignalP-noTM
CEP36534.1             0.125  63  0.109  63  0.156   1  0.098   0.104 N  0.570      SignalP-noTM
CEP36535.1             0.120  20  0.107  11  0.192   1  0.107   0.107 N  0.510      SignalP-TM
CEP36536.1             0.105  23  0.116  11  0.179   1  0.131   0.123 N  0.570      SignalP-noTM
CEP36537.1             0.497  27  0.672  27  0.971  10  0.928   0.793 Y  0.570      SignalP-noTM
CEP36538.1             0.109  23  0.168  11  0.351   1  0.280   0.220 N  0.570      SignalP-noTM
CEP36539.1             0.469  27  0.588  27  0.908  24  0.746   0.662 Y  0.570      SignalP-noTM
CEP36540.1             0.116  36  0.102  36  0.108  24  0.086   0.094 N  0.570      SignalP-noTM
CEP36541.1             0.107  44  0.102  13  0.120   8  0.106   0.104 N  0.570      SignalP-noTM
CEP36542.1             0.122  33  0.118  11  0.181   2  0.139   0.128 N  0.570      SignalP-noTM
CEP36543.1             0.105  31  0.109  45  0.144  44  0.104   0.107 N  0.570      SignalP-noTM
CEP36544.1             0.114  62  0.184  33  0.504  27  0.274   0.226 N  0.570      SignalP-noTM
CEP36545.1             0.100  55  0.146  11  0.301   2  0.208   0.176 N  0.570      SignalP-noTM
CEP36546.1             0.115  23  0.143  11  0.281   1  0.196   0.168 N  0.570      SignalP-noTM
CEP36547.1             0.759  26  0.845  26  0.988  14  0.942   0.891 Y  0.570      SignalP-noTM
CEP36548.1             0.153  24  0.175  24  0.353   1  0.204   0.186 N  0.510      SignalP-TM
CEP36549.1             0.139  40  0.123  12  0.182   2  0.150   0.133 N  0.510      SignalP-TM
CEP36550.1             0.173  37  0.099  57  0.127  51  0.066   0.087 N  0.510      SignalP-TM
CEP36551.1             0.657  45  0.414  45  0.335  42  0.251   0.354 N  0.510      SignalP-TM
CEP36552.1             0.298  34  0.498  26  0.913  24  0.818   0.649 Y  0.570      SignalP-noTM
CEP36553.1             0.112  44  0.111  11  0.200   1  0.112   0.111 N  0.570      SignalP-noTM
CEP36554.1             0.099  70  0.107  55  0.131   1  0.103   0.105 N  0.570      SignalP-noTM
CEP36555.1             0.131  24  0.101  68  0.111  44  0.087   0.094 N  0.570      SignalP-noTM
CEP36556.1             0.127  22  0.232  11  0.506   1  0.441   0.330 N  0.570      SignalP-noTM
CEP36557.1             0.121  40  0.117  13  0.204   1  0.132   0.124 N  0.570      SignalP-noTM
CEP36558.1             0.108  33  0.106  65  0.122  28  0.092   0.099 N  0.570      SignalP-noTM
CEP36559.1             0.120  20  0.147  18  0.257  14  0.170   0.158 N  0.570      SignalP-noTM
CEP36560.1             0.112  69  0.117  11  0.172   5  0.146   0.131 N  0.570      SignalP-noTM
CEP36561.1             0.198  26  0.153  36  0.199  23  0.111   0.133 N  0.570      SignalP-noTM
CEP36562.1             0.132  65  0.153  21  0.274   8  0.188   0.170 N  0.570      SignalP-noTM
CEP36563.1             0.814  28  0.454  28  0.444   2  0.305   0.399 N  0.510      SignalP-TM
CEP36564.1             0.375  23  0.565  23  0.956  19  0.849   0.698 Y  0.570      SignalP-noTM
CEP36565.1             0.139  28  0.173  13  0.374   7  0.303   0.234 N  0.570      SignalP-noTM
CEP36566.1             0.119  32  0.103  53  0.118  50  0.076   0.091 N  0.570      SignalP-noTM
CEP36567.1             0.153  51  0.139  51  0.291  37  0.100   0.121 N  0.570      SignalP-noTM
CEP36568.1             0.141  21  0.199  21  0.418   3  0.309   0.251 N  0.570      SignalP-noTM
CEP36569.1             0.135  61  0.155  24  0.278  18  0.205   0.178 N  0.570      SignalP-noTM
CEP36570.1             0.115  34  0.107  34  0.131  39  0.101   0.104 N  0.570      SignalP-noTM
CEP36571.1             0.478  21  0.450  21  0.822   3  0.552   0.488 N  0.510      SignalP-TM
CEP36572.1             0.124  64  0.111  52  0.137  48  0.089   0.101 N  0.570      SignalP-noTM
CEP36573.1             0.198  27  0.243  21  0.565   1  0.377   0.306 N  0.570      SignalP-noTM
CEP36574.1             0.112  47  0.113  65  0.138  57  0.101   0.107 N  0.570      SignalP-noTM
CEP36575.1             0.317  23  0.193  23  0.180   3  0.131   0.164 N  0.570      SignalP-noTM
CEP36576.1             0.148  25  0.120  25  0.136  54  0.096   0.109 N  0.570      SignalP-noTM
CEP36577.1             0.151  25  0.111  25  0.109  41  0.081   0.097 N  0.570      SignalP-noTM
CEP36578.1             0.105  24  0.188  12  0.425   2  0.359   0.268 N  0.570      SignalP-noTM
CEP36579.1             0.126  56  0.122  37  0.176  28  0.111   0.117 N  0.570      SignalP-noTM
CEP36580.1             0.115  30  0.120  11  0.175   2  0.145   0.132 N  0.570      SignalP-noTM
CEP36581.1             0.100  61  0.106  48  0.122  41  0.087   0.097 N  0.570      SignalP-noTM
CEP36582.1             0.143  67  0.116  67  0.197  27  0.091   0.104 N  0.570      SignalP-noTM
CEP36583.1             0.102  38  0.115  54  0.176  43  0.104   0.110 N  0.570      SignalP-noTM
CEP36584.1             0.103  62  0.108  41  0.174   1  0.100   0.104 N  0.570      SignalP-noTM
CEP36585.1             0.205  22  0.202  22  0.372  21  0.205   0.203 N  0.570      SignalP-noTM
CEP36586.1             0.183  20  0.193  20  0.285   1  0.212   0.202 N  0.570      SignalP-noTM
CEP36587.1             0.163  46  0.132  14  0.261   4  0.173   0.151 N  0.570      SignalP-noTM
CEP36588.1             0.121  25  0.115  25  0.214   1  0.101   0.108 N  0.570      SignalP-noTM
CEP36589.1             0.169  32  0.215  27  0.603  12  0.395   0.300 N  0.570      SignalP-noTM
CEP36590.1             0.508  42  0.319  42  0.325  34  0.160   0.260 N  0.510      SignalP-TM
CEP36591.1             0.303  21  0.375  21  0.660   1  0.488   0.417 N  0.510      SignalP-TM
CEP36592.1             0.165  46  0.143  18  0.249  14  0.188   0.160 N  0.510      SignalP-TM
CEP36593.1             0.118  31  0.108  31  0.130   8  0.098   0.103 N  0.570      SignalP-noTM
CEP36594.1             0.115  50  0.128  24  0.233  22  0.132   0.130 N  0.510      SignalP-TM
CEP36595.1             0.107  53  0.099  64  0.116  10  0.089   0.094 N  0.570      SignalP-noTM
CEP36596.1             0.138  24  0.122  12  0.187   1  0.148   0.134 N  0.570      SignalP-noTM
CEP36597.1             0.113  40  0.148  23  0.320  16  0.183   0.165 N  0.570      SignalP-noTM
CEP36598.1             0.262  25  0.213  25  0.535   4  0.274   0.242 N  0.570      SignalP-noTM
CEP36599.1             0.106  70  0.102  19  0.125  16  0.100   0.101 N  0.570      SignalP-noTM
CEP36600.1             0.110  37  0.166  11  0.426   1  0.258   0.209 N  0.570      SignalP-noTM
CEP36601.1             0.124  55  0.166  11  0.384   1  0.260   0.210 N  0.570      SignalP-noTM
CEP36602.1             0.117  28  0.122  28  0.172  27  0.122   0.122 N  0.570      SignalP-noTM
CEP36603.1             0.147  24  0.134  24  0.199   1  0.126   0.130 N  0.570      SignalP-noTM
CEP36604.1             0.154  24  0.173  11  0.421   3  0.296   0.218 N  0.510      SignalP-TM
CEP36605.1             0.146  47  0.120  34  0.154   3  0.113   0.116 N  0.570      SignalP-noTM
CEP36606.1             0.165  44  0.214  44  0.439  38  0.250   0.231 N  0.570      SignalP-noTM
CEP36607.1             0.159  35  0.283  23  0.697  16  0.553   0.410 N  0.570      SignalP-noTM
CEP36608.1             0.212  41  0.150  41  0.306   1  0.114   0.136 N  0.510      SignalP-TM
CEP36609.1             0.147  36  0.188  11  0.490   1  0.343   0.261 N  0.570      SignalP-noTM
CEP36610.1             0.104  46  0.125  17  0.194  12  0.150   0.134 N  0.510      SignalP-TM
CEP36611.1             0.144  21  0.117  21  0.186  20  0.089   0.104 N  0.570      SignalP-noTM
CEP36612.1             0.120  24  0.119  14  0.173  22  0.125   0.122 N  0.570      SignalP-noTM
CEP36613.1             0.102  46  0.125  11  0.191   3  0.161   0.138 N  0.510      SignalP-TM
CEP36614.1             0.115  44  0.129  44  0.264  39  0.119   0.125 N  0.510      SignalP-TM
CEP36615.1             0.132  31  0.117  12  0.191   3  0.138   0.127 N  0.570      SignalP-noTM
CEP36616.1             0.302  27  0.167  27  0.181  37  0.093   0.132 N  0.570      SignalP-noTM
CEP36617.1             0.308  25  0.531  25  0.966   9  0.927   0.717 Y  0.570      SignalP-noTM
CEP36618.1             0.111  40  0.106  11  0.151   3  0.111   0.108 N  0.570      SignalP-noTM
CEP36619.1             0.141  22  0.111  38  0.128  35  0.091   0.101 N  0.570      SignalP-noTM
CEP36620.1             0.287  26  0.516  26  0.961  17  0.922   0.707 Y  0.570      SignalP-noTM
CEP36621.1             0.113  30  0.147  11  0.326   1  0.198   0.171 N  0.570      SignalP-noTM
CEP36622.1             0.112  51  0.114  51  0.180  13  0.106   0.110 N  0.570      SignalP-noTM
CEP36623.1             0.172  41  0.158  41  0.190  36  0.094   0.128 N  0.570      SignalP-noTM
CEP36624.1             0.120  10  0.103  42  0.135  41  0.095   0.100 N  0.510      SignalP-TM
CEP36625.1             0.149  46  0.186  27  0.419  23  0.276   0.219 N  0.510      SignalP-TM
CEP36626.1             0.110  32  0.190  11  0.440   4  0.366   0.273 N  0.570      SignalP-noTM
CEP36627.1             0.122  21  0.116  21  0.142   1  0.108   0.112 N  0.570      SignalP-noTM
CEP36628.1             0.106  54  0.103  33  0.120  23  0.094   0.098 N  0.570      SignalP-noTM
CEP36629.1             0.136  25  0.110  36  0.136   4  0.075   0.097 N  0.510      SignalP-TM
CEP36630.1             0.119  59  0.110  59  0.152  45  0.085   0.098 N  0.570      SignalP-noTM
CEP36631.1             0.134  20  0.142  11  0.276   1  0.199   0.163 N  0.510      SignalP-TM
CEP36632.1             0.111  21  0.157  11  0.329   1  0.234   0.193 N  0.570      SignalP-noTM
CEP36633.1             0.199  32  0.171  32  0.281  23  0.180   0.175 N  0.570      SignalP-noTM
CEP36634.1             0.169  25  0.211  42  0.425  33  0.160   0.187 N  0.570      SignalP-noTM
CEP36635.1             0.117  65  0.100  65  0.119   1  0.084   0.093 N  0.570      SignalP-noTM
CEP36636.1             0.165  31  0.136  31  0.220   3  0.133   0.135 N  0.570      SignalP-noTM
CEP36637.1             0.741  30  0.664  30  0.754  27  0.424   0.575 Y  0.510      SignalP-TM
CEP36638.1             0.173  36  0.167  36  0.236  35  0.126   0.152 N  0.510      SignalP-TM
CEP36639.1             0.105  38  0.133  13  0.233   4  0.184   0.152 N  0.510      SignalP-TM
CEP36640.1             0.102  36  0.110  44  0.150  41  0.101   0.106 N  0.570      SignalP-noTM
CEP36641.1             0.128  25  0.136  11  0.240   1  0.179   0.156 N  0.570      SignalP-noTM
CEP36642.1             0.117  19  0.157  11  0.326   1  0.238   0.195 N  0.570      SignalP-noTM
CEP36643.1             0.144  42  0.200  26  0.392  22  0.267   0.225 N  0.510      SignalP-TM
CEP36644.1             0.652  21  0.786  21  0.971  10  0.945   0.861 Y  0.570      SignalP-noTM
CEP36645.1             0.105  51  0.114  36  0.175   1  0.114   0.114 N  0.570      SignalP-noTM
CEP36646.1             0.117  37  0.168  18  0.362  13  0.264   0.213 N  0.570      SignalP-noTM
CEP36647.1             0.110  57  0.111  38  0.132  27  0.098   0.105 N  0.570      SignalP-noTM
CEP36648.1             0.103  42  0.104  47  0.118  40  0.097   0.101 N  0.570      SignalP-noTM
CEP36649.1             0.120  21  0.111  11  0.159   1  0.124   0.117 N  0.570      SignalP-noTM
CEP36650.1             0.165  55  0.248  55  0.576  42  0.221   0.236 N  0.570      SignalP-noTM
CEP36651.1             0.233  33  0.166  33  0.252   2  0.148   0.157 N  0.570      SignalP-noTM
CEP36652.1             0.106  50  0.111  26  0.137  14  0.110   0.111 N  0.570      SignalP-noTM
CEP36653.1             0.155  42  0.131  11  0.267  20  0.169   0.149 N  0.570      SignalP-noTM
CEP36654.1             0.177  38  0.181  38  0.318  31  0.132   0.163 N  0.510      SignalP-TM
CEP36655.1             0.108  59  0.120  46  0.166  43  0.120   0.120 N  0.570      SignalP-noTM
CEP36656.1             0.139  31  0.248  18  0.629   7  0.466   0.351 N  0.570      SignalP-noTM
CEP36657.1             0.139  20  0.146  31  0.238   3  0.156   0.150 N  0.510      SignalP-TM
CEP36658.1             0.153  24  0.217  24  0.541  23  0.275   0.238 N  0.510      SignalP-TM
CEP36659.1             0.124  52  0.168  11  0.385   1  0.273   0.217 N  0.570      SignalP-noTM
CEP36660.1             0.138  25  0.103  65  0.145   2  0.085   0.094 N  0.570      SignalP-noTM
CEP36661.1             0.115  62  0.108  26  0.147  24  0.103   0.106 N  0.570      SignalP-noTM
CEP36662.1             0.283  31  0.208  31  0.228  27  0.144   0.178 N  0.570      SignalP-noTM
CEP36663.1             0.178  61  0.132  61  0.129  53  0.083   0.109 N  0.570      SignalP-noTM
CEP36664.1             0.304  22  0.284  25  0.418  20  0.245   0.266 N  0.570      SignalP-noTM
CEP36665.1             0.185  56  0.137  56  0.131  38  0.092   0.116 N  0.570      SignalP-noTM
CEP36666.1             0.112  20  0.110  36  0.165  26  0.112   0.111 N  0.510      SignalP-TM
CEP36667.1             0.642  28  0.745  28  0.936  14  0.873   0.805 Y  0.570      SignalP-noTM
CEP36668.1             0.124  60  0.122  11  0.179   6  0.158   0.135 N  0.510      SignalP-TM
CEP36669.1             0.111  37  0.101  11  0.168   1  0.097   0.099 N  0.570      SignalP-noTM
CEP36670.1             0.221  26  0.396  26  0.929   2  0.789   0.581 Y  0.570      SignalP-noTM
CEP36671.1             0.123  26  0.110  11  0.162   2  0.121   0.115 N  0.570      SignalP-noTM
CEP36672.1             0.124  67  0.112  15  0.180   7  0.122   0.117 N  0.570      SignalP-noTM
CEP36673.1             0.116  19  0.097  61  0.104  50  0.082   0.090 N  0.570      SignalP-noTM
CEP36674.1             0.113  47  0.109  12  0.163   1  0.116   0.112 N  0.570      SignalP-noTM
CEP36675.1             0.111  31  0.103  41  0.109  39  0.092   0.098 N  0.570      SignalP-noTM
CEP36676.1             0.119  22  0.109  22  0.116  57  0.080   0.096 N  0.570      SignalP-noTM
CEP36677.1             0.140  27  0.216  21  0.475  15  0.376   0.275 N  0.510      SignalP-TM
CEP36678.1             0.102   3  0.115  32  0.150  24  0.107   0.111 N  0.570      SignalP-noTM
CEP36679.1             0.103  41  0.104  35  0.114  29  0.081   0.093 N  0.570      SignalP-noTM
CEP36680.1             0.109  34  0.132  14  0.201   9  0.171   0.150 N  0.570      SignalP-noTM
CEP36681.1             0.163  26  0.164  26  0.488  16  0.183   0.173 N  0.570      SignalP-noTM
CEP36682.1             0.127  21  0.105  21  0.135  20  0.092   0.099 N  0.570      SignalP-noTM
CEP36683.1             0.781  23  0.846  23  0.965  20  0.859   0.852 Y  0.570      SignalP-noTM
CEP36684.1             0.110  54  0.102  38  0.112  34  0.088   0.095 N  0.570      SignalP-noTM
CEP36685.1             0.127  17  0.127  17  0.221  39  0.140   0.133 N  0.570      SignalP-noTM
CEP36686.1             0.100  51  0.100  70  0.105  62  0.085   0.093 N  0.570      SignalP-noTM
CEP36687.1             0.116  50  0.104  50  0.123   4  0.092   0.098 N  0.570      SignalP-noTM
CEP36688.1             0.110  52  0.117  11  0.185   2  0.138   0.127 N  0.570      SignalP-noTM
CEP36689.1             0.114  23  0.101  62  0.126   2  0.089   0.095 N  0.570      SignalP-noTM
CEP36690.1             0.202  20  0.247  20  0.460  18  0.285   0.265 N  0.570      SignalP-noTM
CEP36691.1             0.193  24  0.139  24  0.123  14  0.092   0.117 N  0.570      SignalP-noTM
CEP36692.1             0.329  50  0.185  50  0.305  32  0.126   0.163 N  0.510      SignalP-TM
CEP36693.1             0.109  29  0.124  29  0.170  20  0.123   0.123 N  0.510      SignalP-TM
CEP36694.1             0.143  32  0.139  32  0.254  12  0.147   0.143 N  0.570      SignalP-noTM
CEP36695.1             0.134  38  0.126  38  0.146   2  0.100   0.114 N  0.570      SignalP-noTM
CEP36696.1             0.172  21  0.121  21  0.120  20  0.078   0.101 N  0.570      SignalP-noTM
CEP36697.1             0.550  47  0.576  47  0.966  27  0.762   0.663 Y  0.570      SignalP-noTM
CEP36698.1             0.528  39  0.408  39  0.483  34  0.245   0.348 N  0.510      SignalP-TM
CEP36699.1             0.105  38  0.105  57  0.141   5  0.099   0.102 N  0.570      SignalP-noTM
CEP36700.1             0.113  37  0.127  37  0.188  27  0.131   0.129 N  0.570      SignalP-noTM
CEP36701.1             0.284  21  0.181  21  0.179   1  0.121   0.153 N  0.570      SignalP-noTM
CEP36702.1             0.207  39  0.263  39  0.546  36  0.382   0.319 N  0.570      SignalP-noTM
CEP36703.1             0.132  37  0.104  37  0.108  62  0.072   0.089 N  0.570      SignalP-noTM
CEP36704.1             0.131  23  0.115  23  0.179   2  0.111   0.113 N  0.570      SignalP-noTM
CEP36705.1             0.130  35  0.130  18  0.244  14  0.127   0.128 N  0.570      SignalP-noTM
CEP36706.1             0.150  22  0.192  22  0.365  11  0.249   0.219 N  0.570      SignalP-noTM
CEP36707.1             0.173  21  0.123  21  0.160   1  0.099   0.112 N  0.570      SignalP-noTM
CEP36708.1             0.200  26  0.184  26  0.429   3  0.236   0.204 N  0.510      SignalP-TM
CEP36709.1             0.621  37  0.554  37  0.662  34  0.401   0.497 N  0.510      SignalP-TM
CEP36710.1             0.300  21  0.389  21  0.654  20  0.489   0.426 N  0.510      SignalP-TM
CEP36711.1             0.104  31  0.106  11  0.164   1  0.108   0.107 N  0.570      SignalP-noTM
CEP36712.1             0.129  39  0.140  39  0.199  33  0.111   0.129 N  0.510      SignalP-TM
CEP36713.1             0.181  21  0.211  21  0.314   4  0.256   0.227 N  0.510      SignalP-TM
CEP36714.1             0.124  51  0.144  51  0.256   1  0.130   0.139 N  0.510      SignalP-TM
CEP36715.1             0.147  54  0.150  54  0.241  51  0.106   0.134 N  0.510      SignalP-TM
CEP36716.1             0.353  32  0.146  32  0.220   1  0.074   0.119 N  0.510      SignalP-TM
CEP36717.1             0.139  17  0.111  32  0.196   1  0.092   0.104 N  0.510      SignalP-TM
CEP36718.1             0.129  44  0.115  44  0.187   1  0.080   0.102 N  0.510      SignalP-TM
CEP36719.1             0.217  42  0.145  22  0.239  16  0.134   0.140 N  0.570      SignalP-noTM
CEP36720.1             0.114  64  0.105  43  0.137  39  0.092   0.099 N  0.570      SignalP-noTM
CEP36721.1             0.321  27  0.348  27  0.768   8  0.512   0.409 N  0.510      SignalP-TM
CEP36722.1             0.113  41  0.116  32  0.163  24  0.110   0.113 N  0.570      SignalP-noTM
CEP36723.1             0.134  23  0.106  11  0.158   2  0.112   0.109 N  0.570      SignalP-noTM
CEP36724.1             0.400  32  0.382  32  0.588  31  0.258   0.324 N  0.570      SignalP-noTM
CEP36725.1             0.117  31  0.104  40  0.141  28  0.078   0.092 N  0.570      SignalP-noTM
CEP36726.1             0.121  44  0.123  44  0.158  41  0.099   0.112 N  0.570      SignalP-noTM
CEP36727.1             0.168  21  0.278  21  0.585  17  0.472   0.350 N  0.510      SignalP-TM
CEP36728.1             0.103  48  0.106  22  0.127  12  0.098   0.102 N  0.570      SignalP-noTM
CEP36729.1             0.111  41  0.103  29  0.119  26  0.081   0.093 N  0.570      SignalP-noTM
CEP36730.1             0.118  37  0.113  11  0.201   1  0.118   0.115 N  0.570      SignalP-noTM
CEP36731.1             0.492  21  0.264  21  0.257   1  0.148   0.221 N  0.510      SignalP-TM
CEP36732.1             0.105  25  0.144  11  0.339   2  0.218   0.179 N  0.570      SignalP-noTM
CEP36733.1             0.115  52  0.121  11  0.243   1  0.132   0.126 N  0.570      SignalP-noTM
CEP36734.1             0.104  63  0.106  27  0.144  24  0.101   0.104 N  0.570      SignalP-noTM
CEP36735.1             0.143  50  0.138  11  0.247   3  0.196   0.160 N  0.510      SignalP-TM
CEP36736.1             0.114  36  0.139  49  0.313  47  0.117   0.129 N  0.570      SignalP-noTM
CEP36737.1             0.861  24  0.829  24  0.923  22  0.781   0.806 Y  0.570      SignalP-noTM
CEP36738.1             0.103  58  0.098  31  0.106  25  0.084   0.091 N  0.570      SignalP-noTM
CEP36739.1             0.128  21  0.112  21  0.130  47  0.097   0.105 N  0.570      SignalP-noTM
CEP36740.1             0.138  56  0.152  39  0.283  32  0.146   0.149 N  0.570      SignalP-noTM
CEP36741.1             0.121  20  0.123  20  0.223   2  0.135   0.128 N  0.570      SignalP-noTM
CEP36742.1             0.113  18  0.104  59  0.172   1  0.092   0.098 N  0.570      SignalP-noTM
CEP36743.1             0.580  34  0.484  34  0.677  30  0.462   0.476 N  0.510      SignalP-TM
CEP36744.1             0.110  51  0.124  17  0.190  11  0.147   0.135 N  0.570      SignalP-noTM
CEP36745.1             0.186  36  0.167  11  0.382   4  0.287   0.212 N  0.510      SignalP-TM
CEP36746.1             0.111  42  0.105  23  0.110  12  0.096   0.101 N  0.570      SignalP-noTM
CEP36747.1             0.105  39  0.102  39  0.120  52  0.088   0.095 N  0.570      SignalP-noTM
CEP36748.1             0.124  45  0.110  35  0.134  29  0.102   0.106 N  0.570      SignalP-noTM
CEP36749.1             0.107  68  0.108  11  0.160   2  0.118   0.113 N  0.570      SignalP-noTM
CEP36750.1             0.149  47  0.163  11  0.372   1  0.252   0.205 N  0.570      SignalP-noTM
CEP36751.1             0.269  20  0.176  20  0.219  19  0.120   0.150 N  0.570      SignalP-noTM
CEP36752.1             0.165  64  0.171  11  0.415   3  0.288   0.226 N  0.570      SignalP-noTM
CEP36753.1             0.136  30  0.169  11  0.515   1  0.254   0.209 N  0.570      SignalP-noTM
CEP36754.1             0.129  28  0.123  28  0.159  27  0.109   0.116 N  0.570      SignalP-noTM
CEP36755.1             0.137  17  0.103  62  0.123   1  0.084   0.094 N  0.570      SignalP-noTM
CEP36756.1             0.141  44  0.122  12  0.181   1  0.144   0.132 N  0.570      SignalP-noTM
CEP36757.1             0.112  40  0.118  40  0.173  38  0.116   0.117 N  0.570      SignalP-noTM
CEP36758.1             0.147  22  0.129  29  0.257   2  0.128   0.129 N  0.510      SignalP-TM
CEP36759.1             0.110  31  0.103  31  0.114  14  0.092   0.098 N  0.570      SignalP-noTM
CEP36760.1             0.176  31  0.152  31  0.212   5  0.137   0.145 N  0.570      SignalP-noTM
CEP36761.1             0.486  24  0.173  24  0.128  21  0.066   0.133 N  0.510      SignalP-TM
CEP36762.1             0.142  62  0.103  70  0.139  66  0.087   0.097 N  0.510      SignalP-TM
CEP36763.1             0.838  24  0.786  24  0.899  20  0.746   0.767 Y  0.570      SignalP-noTM
CEP36764.1             0.142  35  0.123  50  0.187  42  0.096   0.110 N  0.570      SignalP-noTM
CEP36765.1             0.109  46  0.132  11  0.208   6  0.176   0.152 N  0.570      SignalP-noTM
CEP36766.1             0.125  48  0.135  48  0.211  38  0.116   0.126 N  0.570      SignalP-noTM
CEP36767.1             0.155  41  0.143  41  0.198  23  0.138   0.141 N  0.570      SignalP-noTM
CEP36768.1             0.247  36  0.178  36  0.383  50  0.108   0.145 N  0.570      SignalP-noTM
CEP36769.1             0.172  48  0.165  38  0.290  37  0.206   0.180 N  0.510      SignalP-TM
CEP36770.1             0.141  21  0.355  21  0.948   1  0.908   0.615 Y  0.570      SignalP-noTM
CEP36771.1             0.162  32  0.134  32  0.226  21  0.121   0.128 N  0.570      SignalP-noTM
CEP36772.1             0.114  25  0.118  11  0.192   1  0.133   0.125 N  0.570      SignalP-noTM
CEP36773.1             0.135  19  0.127  19  0.195   7  0.128   0.128 N  0.570      SignalP-noTM
CEP36774.1             0.111  33  0.107  11  0.143   1  0.115   0.110 N  0.510      SignalP-TM
CEP36775.1             0.110  43  0.117  43  0.142  32  0.109   0.113 N  0.570      SignalP-noTM
CEP36776.1             0.237  43  0.181  43  0.322   1  0.178   0.179 N  0.570      SignalP-noTM
CEP36777.1             0.112  41  0.158  12  0.311   6  0.264   0.197 N  0.510      SignalP-TM
CEP36778.1             0.157  24  0.189  24  0.328  23  0.236   0.211 N  0.570      SignalP-noTM
CEP36779.1             0.375  23  0.228  23  0.239   1  0.152   0.200 N  0.510      SignalP-TM
CEP36780.1             0.140  19  0.115  11  0.195   2  0.133   0.123 N  0.570      SignalP-noTM
CEP36781.1             0.172  36  0.158  36  0.225  34  0.113   0.141 N  0.510      SignalP-TM
CEP36782.1             0.126  35  0.156  46  0.343   3  0.162   0.158 N  0.510      SignalP-TM
CEP36783.1             0.838  21  0.760  21  0.884   1  0.735   0.748 Y  0.570      SignalP-noTM
CEP36784.1             0.299  50  0.196  21  0.390  11  0.230   0.209 N  0.510      SignalP-TM
CEP36785.1             0.179  29  0.277  29  0.728  21  0.543   0.402 N  0.570      SignalP-noTM
CEP36786.1             0.110  31  0.107  11  0.155   2  0.112   0.110 N  0.570      SignalP-noTM
CEP36787.1             0.107  37  0.113  37  0.135  30  0.109   0.111 N  0.570      SignalP-noTM
CEP36788.1             0.136  27  0.144  27  0.168  15  0.135   0.140 N  0.570      SignalP-noTM
CEP36789.1             0.121  57  0.114  12  0.156   1  0.128   0.121 N  0.570      SignalP-noTM
CEP36790.1             0.243  52  0.166  52  0.208  50  0.091   0.131 N  0.570      SignalP-noTM
CEP36791.1             0.116  66  0.183  11  0.496   1  0.307   0.241 N  0.570      SignalP-noTM
CEP36792.1             0.175  19  0.162  19  0.234  16  0.144   0.153 N  0.570      SignalP-noTM
CEP36793.1             0.132  21  0.137  21  0.231   3  0.156   0.146 N  0.570      SignalP-noTM
CEP36794.1             0.563  30  0.611  30  0.925  12  0.772   0.686 Y  0.570      SignalP-noTM
CEP36795.1             0.137  46  0.109  11  0.156   1  0.117   0.112 N  0.510      SignalP-TM
CEP36796.1             0.141  42  0.099  13  0.116   2  0.092   0.097 N  0.510      SignalP-TM
CEP36797.1             0.143  16  0.204  16  0.544   1  0.323   0.260 N  0.570      SignalP-noTM
CEP36798.1             0.107  57  0.104  42  0.146   1  0.101   0.102 N  0.570      SignalP-noTM
CEP36799.1             0.112  20  0.124  20  0.166   2  0.141   0.132 N  0.570      SignalP-noTM
CEP36800.1             0.186  20  0.197  20  0.347   1  0.216   0.206 N  0.570      SignalP-noTM
CEP36801.1             0.231  23  0.280  23  0.560  20  0.316   0.297 N  0.570      SignalP-noTM
CEP36802.1             0.121  45  0.104  45  0.120  51  0.085   0.095 N  0.570      SignalP-noTM
CEP36803.1             0.114  29  0.107  29  0.147  25  0.081   0.095 N  0.570      SignalP-noTM
CEP36804.1             0.737  32  0.762  32  0.933  25  0.794   0.777 Y  0.570      SignalP-noTM
CEP36805.1             0.172  34  0.174  34  0.272  27  0.159   0.168 N  0.510      SignalP-TM
CEP36806.1             0.112  52  0.197  11  0.496   3  0.388   0.287 N  0.570      SignalP-noTM
CEP36807.1             0.116  39  0.118  39  0.192   5  0.123   0.121 N  0.570      SignalP-noTM
CEP36808.1             0.271  22  0.186  22  0.211   4  0.140   0.165 N  0.570      SignalP-noTM
CEP36809.1             0.292  35  0.248  35  0.326  15  0.216   0.233 N  0.570      SignalP-noTM
CEP36810.1             0.169  14  0.269  14  0.627  10  0.426   0.343 N  0.570      SignalP-noTM
CEP36811.1             0.120  19  0.113  11  0.171   8  0.135   0.124 N  0.570      SignalP-noTM
CEP36812.1             0.142  29  0.121  29  0.173  10  0.114   0.118 N  0.570      SignalP-noTM
CEP36813.1             0.175  28  0.147  28  0.185  23  0.111   0.134 N  0.510      SignalP-TM
CEP36814.1             0.165  23  0.369  23  0.910  21  0.821   0.581 Y  0.570      SignalP-noTM
CEP36815.1             0.110  33  0.134  11  0.217   5  0.185   0.158 N  0.570      SignalP-noTM
CEP36816.1             0.826  31  0.851  31  0.904  25  0.793   0.824 Y  0.570      SignalP-noTM
CEP36817.1             0.748  26  0.834  26  0.969  14  0.937   0.882 Y  0.570      SignalP-noTM
CEP36818.1             0.180  28  0.144  28  0.260   3  0.146   0.145 N  0.570      SignalP-noTM
CEP36819.1             0.143  42  0.127  14  0.301  11  0.149   0.137 N  0.570      SignalP-noTM
CEP36820.1             0.105  23  0.104  16  0.136   8  0.102   0.103 N  0.570      SignalP-noTM
CEP36821.1             0.152  51  0.133  51  0.178   7  0.114   0.126 N  0.510      SignalP-TM
CEP36822.1             0.113  69  0.128  11  0.251   5  0.165   0.145 N  0.570      SignalP-noTM
CEP36823.1             0.111  27  0.110  34  0.148  24  0.110   0.110 N  0.570      SignalP-noTM
CEP36824.1             0.207  33  0.187  47  0.333  37  0.168   0.178 N  0.570      SignalP-noTM
CEP36825.1             0.111  30  0.135  11  0.257   1  0.178   0.155 N  0.570      SignalP-noTM
CEP36826.1             0.137  24  0.166  11  0.389   1  0.269   0.214 N  0.570      SignalP-noTM
CEP36827.1             0.100  26  0.103  63  0.139   1  0.093   0.099 N  0.570      SignalP-noTM
CEP36828.1             0.104  29  0.122  11  0.193   2  0.150   0.135 N  0.570      SignalP-noTM
CEP36829.1             0.125  24  0.145  50  0.252  43  0.140   0.143 N  0.570      SignalP-noTM
CEP36830.1             0.118  26  0.104  26  0.116  25  0.082   0.094 N  0.570      SignalP-noTM
CEP36831.1             0.103  57  0.106  12  0.147  10  0.116   0.111 N  0.570      SignalP-noTM
CEP36832.1             0.129  31  0.140  11  0.246   3  0.192   0.164 N  0.570      SignalP-noTM
CEP36833.1             0.109   5  0.106  47  0.127  42  0.091   0.099 N  0.570      SignalP-noTM
CEP36834.1             0.130  50  0.129  33  0.194  24  0.141   0.135 N  0.570      SignalP-noTM
CEP36835.1             0.120  29  0.132  12  0.209  11  0.178   0.153 N  0.570      SignalP-noTM
CEP36836.1             0.121  58  0.113  11  0.154   1  0.125   0.119 N  0.570      SignalP-noTM
CEP36837.1             0.103  52  0.101  41  0.127  61  0.092   0.098 N  0.510      SignalP-TM
CEP36838.1             0.219  37  0.159  37  0.291   1  0.172   0.165 N  0.570      SignalP-noTM
CEP36839.1             0.102  49  0.111  66  0.146   6  0.102   0.107 N  0.570      SignalP-noTM
CEP36840.1             0.117  54  0.105  54  0.152   4  0.088   0.097 N  0.570      SignalP-noTM
CEP36841.1             0.116  34  0.105  11  0.157   2  0.110   0.107 N  0.570      SignalP-noTM
CEP36842.1             0.110  36  0.187  16  0.403   2  0.351   0.264 N  0.570      SignalP-noTM
CEP36843.1             0.145  62  0.118  62  0.192   1  0.086   0.103 N  0.570      SignalP-noTM
CEP36844.1             0.150  58  0.152  53  0.277  41  0.147   0.150 N  0.570      SignalP-noTM
CEP36845.1             0.139  18  0.146  33  0.414  28  0.163   0.154 N  0.570      SignalP-noTM
CEP36846.1             0.105  50  0.139  11  0.236   3  0.199   0.167 N  0.570      SignalP-noTM
CEP36847.1             0.150  32  0.126  32  0.184   1  0.097   0.112 N  0.570      SignalP-noTM
CEP36848.1             0.105  39  0.151  11  0.301   1  0.233   0.181 N  0.510      SignalP-TM
CEP36849.1             0.108  66  0.143  11  0.280   2  0.211   0.175 N  0.570      SignalP-noTM
CEP36850.1             0.210  20  0.116  20  0.207  60  0.087   0.105 N  0.510      SignalP-TM
CEP36851.1             0.164  21  0.315  21  0.845  13  0.662   0.478 N  0.570      SignalP-noTM
CEP36852.1             0.113  38  0.171  14  0.391   8  0.298   0.218 N  0.510      SignalP-TM
CEP36853.1             0.182  55  0.214  12  0.562   9  0.464   0.331 N  0.570      SignalP-noTM
CEP36854.1             0.145  24  0.158  24  0.309   1  0.190   0.173 N  0.570      SignalP-noTM
CEP36855.1             0.151  53  0.225  53  0.521  52  0.168   0.198 N  0.570      SignalP-noTM
CEP36856.1             0.159  22  0.140  22  0.208   1  0.127   0.136 N  0.510      SignalP-TM
CEP36857.1             0.109  24  0.138  11  0.261  13  0.192   0.164 N  0.570      SignalP-noTM
CEP36858.1             0.142  32  0.156  21  0.336  17  0.209   0.181 N  0.570      SignalP-noTM
CEP36859.1             0.104  30  0.108  55  0.163  27  0.094   0.102 N  0.570      SignalP-noTM
CEP36860.1             0.208  23  0.221  23  0.350  21  0.216   0.219 N  0.570      SignalP-noTM
CEP36861.1             0.108  22  0.116  22  0.135   9  0.107   0.112 N  0.570      SignalP-noTM
CEP36862.1             0.109  62  0.106  23  0.132  19  0.099   0.103 N  0.570      SignalP-noTM
CEP36863.1             0.139  13  0.110  13  0.129   1  0.087   0.099 N  0.570      SignalP-noTM
CEP36864.1             0.104  52  0.108  16  0.126  13  0.105   0.106 N  0.570      SignalP-noTM
CEP36865.1             0.154  31  0.162  11  0.408   1  0.249   0.203 N  0.570      SignalP-noTM
CEP36866.1             0.239  28  0.250  28  0.548  18  0.301   0.274 N  0.570      SignalP-noTM
CEP36867.1             0.111  19  0.101  37  0.123  28  0.085   0.094 N  0.570      SignalP-noTM
CEP36868.1             0.142  48  0.181  11  0.444   2  0.318   0.245 N  0.570      SignalP-noTM
CEP36869.1             0.190  21  0.207  21  0.412   3  0.268   0.235 N  0.570      SignalP-noTM
CEP36870.1             0.111  30  0.121  26  0.193  20  0.135   0.128 N  0.570      SignalP-noTM
CEP36871.1             0.203  50  0.152  50  0.190  10  0.104   0.130 N  0.570      SignalP-noTM
CEP36872.1             0.148  29  0.141  29  0.193  23  0.130   0.136 N  0.570      SignalP-noTM
CEP36873.1             0.120  42  0.144  18  0.217  17  0.164   0.153 N  0.570      SignalP-noTM
CEP36874.1             0.116  19  0.126  19  0.205   9  0.135   0.130 N  0.570      SignalP-noTM
CEP36875.1             0.133  21  0.137  32  0.189  20  0.128   0.133 N  0.570      SignalP-noTM
CEP36876.1             0.107  37  0.107  37  0.139   9  0.103   0.105 N  0.570      SignalP-noTM
CEP36877.1             0.194  18  0.237  18  0.531   1  0.340   0.285 N  0.570      SignalP-noTM
CEP36878.1             0.135  39  0.125  39  0.159   5  0.113   0.119 N  0.570      SignalP-noTM
CEP36879.1             0.151  61  0.120  61  0.169   2  0.109   0.115 N  0.570      SignalP-noTM
CEP36880.1             0.107  13  0.102  43  0.130  37  0.087   0.095 N  0.570      SignalP-noTM
CEP36881.1             0.115  37  0.101  37  0.123   1  0.082   0.092 N  0.570      SignalP-noTM
CEP36882.1             0.230  34  0.177  11  0.371   6  0.327   0.233 N  0.510      SignalP-TM
CEP36883.1             0.102  12  0.113  12  0.160  23  0.125   0.117 N  0.510      SignalP-TM
CEP36884.1             0.747  35  0.724  35  0.935  12  0.793   0.756 Y  0.570      SignalP-noTM
CEP36885.1             0.196  27  0.336  18  0.840   1  0.753   0.532 N  0.570      SignalP-noTM
CEP36886.1             0.145  21  0.124  21  0.128   1  0.106   0.116 N  0.570      SignalP-noTM
CEP36887.1             0.098  18  0.113  11  0.158   1  0.128   0.118 N  0.510      SignalP-TM
CEP36888.1             0.116  49  0.157  11  0.359   3  0.233   0.193 N  0.570      SignalP-noTM
CEP36889.1             0.120  27  0.146  17  0.291  12  0.210   0.176 N  0.570      SignalP-noTM
CEP36890.1             0.139  28  0.142  28  0.206   1  0.149   0.145 N  0.570      SignalP-noTM
CEP36891.1             0.165  37  0.101  70  0.123  10  0.071   0.090 N  0.510      SignalP-TM
CEP36892.1             0.125  34  0.111  44  0.168  43  0.094   0.105 N  0.510      SignalP-TM
CEP36893.1             0.114  34  0.130  18  0.224   8  0.162   0.145 N  0.570      SignalP-noTM
CEP36894.1             0.173  37  0.172  46  0.260  33  0.141   0.157 N  0.570      SignalP-noTM
CEP36895.1             0.130  49  0.110  11  0.185   2  0.121   0.114 N  0.510      SignalP-TM
CEP36896.1             0.286  24  0.280  24  0.484  11  0.319   0.298 N  0.570      SignalP-noTM
CEP36897.1             0.127  29  0.193  11  0.520   2  0.377   0.261 N  0.510      SignalP-TM
CEP36898.1             0.176  27  0.167  27  0.337   6  0.223   0.188 N  0.510      SignalP-TM
CEP36899.1             0.139  55  0.108  65  0.125  54  0.066   0.093 N  0.510      SignalP-TM
CEP36900.1             0.681  22  0.773  22  0.928   7  0.887   0.827 Y  0.570      SignalP-noTM
CEP36901.1             0.753  23  0.820  23  0.946  11  0.904   0.860 Y  0.570      SignalP-noTM
CEP36902.1             0.106   3  0.109  24  0.133  20  0.097   0.104 N  0.570      SignalP-noTM
CEP36903.1             0.209  22  0.163  22  0.221   3  0.155   0.159 N  0.570      SignalP-noTM
CEP36904.1             0.110  10  0.105  57  0.126  51  0.098   0.102 N  0.570      SignalP-noTM
CEP36905.1             0.111  34  0.122  11  0.230   3  0.153   0.137 N  0.570      SignalP-noTM
CEP36906.1             0.163  22  0.115  22  0.182   1  0.094   0.107 N  0.510      SignalP-TM
CEP36907.1             0.275  70  0.196  70  0.230   9  0.099   0.160 N  0.510      SignalP-TM
CEP36908.1             0.124  28  0.146  11  0.264   1  0.211   0.177 N  0.570      SignalP-noTM
CEP36909.1             0.117  33  0.112  15  0.132   5  0.124   0.118 N  0.570      SignalP-noTM
CEP36910.1             0.115  48  0.108  13  0.140   5  0.117   0.112 N  0.570      SignalP-noTM
CEP36911.1             0.134  21  0.105  67  0.118  13  0.083   0.095 N  0.570      SignalP-noTM
CEP36912.1             0.122  41  0.199  41  0.416  30  0.212   0.205 N  0.570      SignalP-noTM
CEP36913.1             0.122  46  0.132  46  0.214   7  0.130   0.131 N  0.570      SignalP-noTM
CEP36914.1             0.111  63  0.102  25  0.123  34  0.087   0.095 N  0.570      SignalP-noTM
CEP36915.1             0.126  49  0.152  28  0.344  24  0.178   0.164 N  0.570      SignalP-noTM
CEP36916.1             0.150  26  0.203  26  0.565   1  0.312   0.244 N  0.510      SignalP-TM
CEP36917.1             0.158  40  0.193  38  0.440  29  0.255   0.216 N  0.510      SignalP-TM
CEP36918.1             0.101  43  0.098  22  0.130  13  0.090   0.094 N  0.570      SignalP-noTM
CEP36919.1             0.111  17  0.161  17  0.282  10  0.230   0.194 N  0.570      SignalP-noTM
CEP36920.1             0.280  28  0.257  28  0.400  10  0.273   0.265 N  0.570      SignalP-noTM
CEP36921.1             0.163  32  0.145  32  0.293   3  0.141   0.143 N  0.570      SignalP-noTM
CEP36922.1             0.143  58  0.117  53  0.137  20  0.105   0.112 N  0.570      SignalP-noTM
CEP36923.1             0.107  60  0.096  60  0.100  35  0.078   0.087 N  0.570      SignalP-noTM
CEP36924.1             0.170   9  0.111  39  0.112  58  0.082   0.097 N  0.570      SignalP-noTM
CEP36925.1             0.608  23  0.664  23  0.891  18  0.762   0.710 Y  0.570      SignalP-noTM
CEP36926.1             0.161  43  0.119  43  0.162   4  0.088   0.108 N  0.510      SignalP-TM
CEP36927.1             0.119  23  0.162  23  0.335   9  0.230   0.187 N  0.510      SignalP-TM
CEP36928.1             0.162  36  0.121  11  0.194   1  0.146   0.133 N  0.570      SignalP-noTM
CEP36929.1             0.276  27  0.173  27  0.153   6  0.113   0.145 N  0.570      SignalP-noTM
CEP36930.1             0.102  29  0.121  11  0.188   4  0.147   0.133 N  0.570      SignalP-noTM
CEP36931.1             0.258  28  0.173  28  0.184  26  0.109   0.143 N  0.570      SignalP-noTM
CEP36932.1             0.104  64  0.104  38  0.127  32  0.098   0.101 N  0.570      SignalP-noTM
CEP36933.1             0.174  27  0.242  27  0.590   6  0.397   0.300 N  0.510      SignalP-TM
CEP36934.1             0.106  25  0.108  14  0.133   4  0.112   0.110 N  0.570      SignalP-noTM
CEP36935.1             0.161  25  0.126  25  0.128   1  0.095   0.112 N  0.570      SignalP-noTM
CEP36936.1             0.102  34  0.116  34  0.144  30  0.116   0.116 N  0.570      SignalP-noTM
CEP36937.1             0.125  28  0.119  28  0.193  27  0.101   0.111 N  0.570      SignalP-noTM
CEP36938.1             0.107  38  0.126  11  0.208   3  0.157   0.141 N  0.570      SignalP-noTM
CEP36939.1             0.139  19  0.206  19  0.405  17  0.320   0.248 N  0.510      SignalP-TM
CEP36940.1             0.127   7  0.130  11  0.231   1  0.162   0.145 N  0.570      SignalP-noTM
CEP36941.1             0.132  35  0.116  35  0.213  48  0.107   0.112 N  0.570      SignalP-noTM
CEP36942.1             0.125  24  0.144  11  0.235   3  0.211   0.175 N  0.570      SignalP-noTM
CEP36943.1             0.110  68  0.099  68  0.098  41  0.080   0.090 N  0.570      SignalP-noTM
CEP36944.1             0.108  18  0.105  65  0.120  58  0.096   0.101 N  0.570      SignalP-noTM
CEP36945.1             0.259  22  0.286  22  0.459  15  0.296   0.291 N  0.570      SignalP-noTM
CEP36946.1             0.170  54  0.184  12  0.447   6  0.346   0.260 N  0.570      SignalP-noTM
CEP36947.1             0.105  47  0.107  55  0.124  27  0.091   0.099 N  0.570      SignalP-noTM
CEP36948.1             0.127  34  0.131  11  0.268   1  0.158   0.143 N  0.570      SignalP-noTM
CEP36949.1             0.105  28  0.104  28  0.118  30  0.086   0.096 N  0.570      SignalP-noTM
CEP36950.1             0.208  21  0.136  21  0.169  28  0.109   0.126 N  0.510      SignalP-TM
CEP36951.1             0.149  37  0.202  28  0.413  14  0.321   0.246 N  0.510      SignalP-TM
CEP36952.1             0.132  66  0.131  21  0.185  13  0.147   0.138 N  0.570      SignalP-noTM
CEP36953.1             0.102  49  0.106  11  0.149   2  0.112   0.109 N  0.570      SignalP-noTM
CEP36954.1             0.107  49  0.098  37  0.113   9  0.087   0.093 N  0.570      SignalP-noTM
CEP36955.1             0.104   3  0.105  39  0.124  34  0.083   0.095 N  0.570      SignalP-noTM
CEP36956.1             0.118  58  0.105  35  0.159   2  0.100   0.103 N  0.570      SignalP-noTM
CEP36957.1             0.170  70  0.126  70  0.157   3  0.114   0.120 N  0.570      SignalP-noTM
CEP36958.1             0.156  45  0.183  45  0.355  44  0.151   0.168 N  0.570      SignalP-noTM
CEP36959.1             0.133  33  0.111  13  0.158   7  0.128   0.117 N  0.510      SignalP-TM
CEP36960.1             0.769  25  0.819  25  0.937  21  0.851   0.834 Y  0.570      SignalP-noTM
CEP36961.1             0.574  30  0.623  30  0.961  20  0.820   0.716 Y  0.570      SignalP-noTM
CEP36962.1             0.642  25  0.724  25  0.939  17  0.856   0.786 Y  0.570      SignalP-noTM
CEP36963.1             0.178  25  0.218  25  0.455  22  0.276   0.240 N  0.510      SignalP-TM
CEP36964.1             0.296  36  0.186  36  0.213  35  0.093   0.142 N  0.570      SignalP-noTM
CEP36965.1             0.137  19  0.242  19  0.559  18  0.406   0.303 N  0.510      SignalP-TM
CEP36966.1             0.156  26  0.109  69  0.141  66  0.090   0.102 N  0.510      SignalP-TM
CEP36967.1             0.112  19  0.101  23  0.111  13  0.091   0.096 N  0.570      SignalP-noTM
CEP36968.1             0.118  32  0.120  32  0.198  29  0.105   0.114 N  0.510      SignalP-TM
CEP36969.1             0.114  32  0.122  38  0.204  29  0.115   0.120 N  0.510      SignalP-TM
CEP36970.1             0.188  55  0.180  55  0.369  45  0.119   0.151 N  0.570      SignalP-noTM
CEP36971.1             0.109  26  0.146  11  0.311   3  0.210   0.176 N  0.570      SignalP-noTM
CEP36972.1             0.115  55  0.117  55  0.258  47  0.071   0.100 N  0.510      SignalP-TM
CEP36973.1             0.474  33  0.628  33  0.946  18  0.845   0.730 Y  0.570      SignalP-noTM
CEP36974.1             0.203  45  0.254  45  0.637  35  0.395   0.306 N  0.510      SignalP-TM
CEP36975.1             0.582  38  0.388  38  0.458  35  0.180   0.311 N  0.510      SignalP-TM
CEP36976.1             0.119  66  0.129  66  0.192  61  0.101   0.119 N  0.510      SignalP-TM
CEP36977.1             0.121  44  0.105  19  0.124  11  0.112   0.108 N  0.510      SignalP-TM
CEP36978.1             0.127  40  0.109  40  0.112  53  0.078   0.094 N  0.570      SignalP-noTM
CEP36979.1             0.249  38  0.240  38  0.364  36  0.261   0.250 N  0.570      SignalP-noTM
CEP36980.1             0.122  47  0.109  30  0.129  22  0.110   0.109 N  0.570      SignalP-noTM
CEP36981.1             0.123  28  0.115  69  0.153  65  0.096   0.108 N  0.510      SignalP-TM
CEP36982.1             0.216  20  0.200  20  0.321   1  0.199   0.200 N  0.510      SignalP-TM
CEP36983.1             0.122  21  0.158  21  0.321   7  0.221   0.181 N  0.510      SignalP-TM
CEP36984.1             0.171  31  0.171  31  0.288  30  0.209   0.185 N  0.510      SignalP-TM
CEP36985.1             0.164  26  0.118  26  0.170   2  0.104   0.112 N  0.570      SignalP-noTM
CEP36986.1             0.119  35  0.108  13  0.133  11  0.108   0.108 N  0.570      SignalP-noTM
CEP36987.1             0.177  23  0.143  23  0.197  20  0.138   0.141 N  0.510      SignalP-TM
CEP36988.1             0.780  23  0.777  23  0.943   6  0.846   0.810 Y  0.570      SignalP-noTM
CEP36989.1             0.205  24  0.186  24  0.347  21  0.206   0.195 N  0.570      SignalP-noTM
CEP36990.1             0.125  35  0.144  26  0.228  19  0.146   0.145 N  0.570      SignalP-noTM
CEP36991.1             0.106  70  0.122  26  0.204   2  0.138   0.130 N  0.570      SignalP-noTM
CEP36992.1             0.142  42  0.127  17  0.223  13  0.143   0.134 N  0.570      SignalP-noTM
CEP36993.1             0.116  17  0.108  17  0.118  40  0.093   0.101 N  0.570      SignalP-noTM
CEP36994.1             0.117  49  0.107  49  0.170   1  0.086   0.097 N  0.570      SignalP-noTM
CEP36995.1             0.103  23  0.102  67  0.112  58  0.081   0.093 N  0.570      SignalP-noTM
CEP36996.1             0.120  38  0.104  38  0.109  58  0.075   0.090 N  0.570      SignalP-noTM
CEP36997.1             0.108  38  0.104  11  0.133   1  0.110   0.106 N  0.510      SignalP-TM
CEP36998.1             0.111  46  0.107  17  0.153  20  0.106   0.107 N  0.570      SignalP-noTM
CEP36999.1             0.219  20  0.206  20  0.268   1  0.201   0.204 N  0.510      SignalP-TM
CEP37000.1             0.112  25  0.099  40  0.129   1  0.090   0.095 N  0.570      SignalP-noTM
CEP37001.1             0.514  31  0.572  31  0.902   8  0.770   0.665 Y  0.570      SignalP-noTM
CEP37002.1             0.135  48  0.115  11  0.169   8  0.135   0.122 N  0.510      SignalP-TM
CEP37003.1             0.150  31  0.096  11  0.147   2  0.093   0.095 N  0.510      SignalP-TM
CEP37004.1             0.247  23  0.253  23  0.422   4  0.312   0.275 N  0.510      SignalP-TM
CEP37005.1             0.103   3  0.111  22  0.160  14  0.108   0.110 N  0.570      SignalP-noTM
CEP37006.1             0.139  45  0.130  45  0.141  43  0.100   0.116 N  0.570      SignalP-noTM
CEP37007.1             0.156  34  0.119  34  0.114  37  0.085   0.103 N  0.570      SignalP-noTM
CEP37008.1             0.123  34  0.140  11  0.293   1  0.187   0.157 N  0.510      SignalP-TM
CEP37009.1             0.135  38  0.129  11  0.223   2  0.167   0.147 N  0.570      SignalP-noTM
CEP37010.1             0.136  32  0.104  32  0.107   1  0.081   0.093 N  0.570      SignalP-noTM
CEP37011.1             0.125  29  0.163  11  0.289   8  0.263   0.210 N  0.570      SignalP-noTM
CEP37012.1             0.342  53  0.216  53  0.234  52  0.111   0.166 N  0.570      SignalP-noTM
CEP37013.1             0.106  28  0.151  11  0.264   5  0.235   0.190 N  0.570      SignalP-noTM
CEP37014.1             0.132  40  0.122  20  0.180   8  0.133   0.127 N  0.570      SignalP-noTM
CEP37015.1             0.121  31  0.101  31  0.121  40  0.089   0.095 N  0.570      SignalP-noTM
CEP37016.1             0.106  30  0.105  64  0.123  58  0.094   0.100 N  0.570      SignalP-noTM
CEP37017.1             0.139  19  0.127  19  0.208   1  0.131   0.129 N  0.570      SignalP-noTM
CEP37018.1             0.138  53  0.121  11  0.218   1  0.144   0.132 N  0.570      SignalP-noTM
CEP37019.1             0.109  12  0.102  47  0.117  46  0.084   0.094 N  0.570      SignalP-noTM
CEP37020.1             0.598  30  0.658  30  0.836  24  0.724   0.689 Y  0.570      SignalP-noTM
CEP37021.1             0.204  30  0.241  16  0.672   9  0.557   0.358 N  0.510      SignalP-TM
CEP37022.1             0.157  28  0.130  14  0.213   2  0.156   0.142 N  0.570      SignalP-noTM
CEP37023.1             0.121  25  0.212  11  0.536   2  0.451   0.324 N  0.570      SignalP-noTM
CEP37024.1             0.105  24  0.106  22  0.136  11  0.099   0.103 N  0.570      SignalP-noTM
CEP37025.1             0.205  41  0.205  41  0.270  37  0.166   0.186 N  0.570      SignalP-noTM
CEP37026.1             0.135  44  0.181  11  0.404   6  0.328   0.250 N  0.570      SignalP-noTM
CEP37027.1             0.156  35  0.152  20  0.228  19  0.185   0.168 N  0.570      SignalP-noTM
CEP37028.1             0.110  28  0.111  11  0.185   1  0.113   0.112 N  0.570      SignalP-noTM
CEP37029.1             0.112  22  0.116  22  0.177   1  0.125   0.120 N  0.570      SignalP-noTM
CEP37030.1             0.172  38  0.145  38  0.209  44  0.110   0.129 N  0.570      SignalP-noTM
CEP37031.1             0.133  29  0.204  22  0.630  27  0.310   0.254 N  0.570      SignalP-noTM
CEP37032.1             0.113  21  0.112  21  0.152   9  0.113   0.113 N  0.570      SignalP-noTM
CEP37033.1             0.144  45  0.111  45  0.160   1  0.081   0.097 N  0.570      SignalP-noTM
CEP37034.1             0.115  18  0.110  42  0.142  34  0.100   0.105 N  0.570      SignalP-noTM
CEP37035.1             0.112  13  0.101  70  0.106  59  0.083   0.092 N  0.570      SignalP-noTM
CEP37036.1             0.210  21  0.438  21  0.955   7  0.925   0.667 Y  0.570      SignalP-noTM
CEP37037.1             0.142  21  0.160  21  0.227  14  0.155   0.158 N  0.510      SignalP-TM
CEP37038.1             0.135  20  0.120  20  0.139  18  0.110   0.115 N  0.570      SignalP-noTM
CEP37039.1             0.153  65  0.121  65  0.136  25  0.100   0.111 N  0.570      SignalP-noTM
CEP37040.1             0.651  26  0.674  26  0.877  19  0.722   0.697 Y  0.570      SignalP-noTM
CEP37041.1             0.153  36  0.199  36  0.386  33  0.207   0.202 N  0.510      SignalP-TM
CEP37042.1             0.115  38  0.153  11  0.271   8  0.239   0.185 N  0.510      SignalP-TM
CEP37043.1             0.336  45  0.188  45  0.166  37  0.106   0.158 N  0.510      SignalP-TM
CEP37044.1             0.153  20  0.158  20  0.193  15  0.155   0.157 N  0.570      SignalP-noTM
CEP37045.1             0.189  30  0.172  30  0.273   5  0.171   0.171 N  0.510      SignalP-TM
CEP37046.1             0.123  55  0.106  55  0.126   2  0.094   0.101 N  0.570      SignalP-noTM
CEP37047.1             0.175  27  0.172  27  0.287  24  0.186   0.179 N  0.570      SignalP-noTM
CEP37048.1             0.131  23  0.100  23  0.147   1  0.081   0.093 N  0.510      SignalP-TM
CEP37049.1             0.142  20  0.132  20  0.190  43  0.114   0.123 N  0.570      SignalP-noTM
CEP37050.1             0.113  43  0.106  43  0.131  37  0.083   0.097 N  0.510      SignalP-TM
CEP37051.1             0.134  48  0.122  17  0.169  10  0.144   0.133 N  0.570      SignalP-noTM
CEP37052.1             0.110  22  0.096  11  0.131   1  0.087   0.091 N  0.570      SignalP-noTM
CEP37053.1             0.118  24  0.111  65  0.138  61  0.085   0.101 N  0.510      SignalP-TM
CEP37054.1             0.110  49  0.110  49  0.191  48  0.094   0.102 N  0.570      SignalP-noTM
CEP37055.1             0.142  64  0.160  12  0.314   9  0.263   0.198 N  0.510      SignalP-TM
CEP37056.1             0.132  20  0.146  20  0.252   1  0.177   0.158 N  0.510      SignalP-TM
CEP37057.1             0.790  25  0.799  25  0.938   7  0.864   0.829 Y  0.570      SignalP-noTM
CEP37058.1             0.128  27  0.176  15  0.422   7  0.271   0.221 N  0.570      SignalP-noTM
CEP37059.1             0.114  49  0.100  35  0.106  69  0.076   0.089 N  0.570      SignalP-noTM
CEP37060.1             0.218  24  0.153  24  0.137  20  0.100   0.128 N  0.570      SignalP-noTM
CEP37061.1             0.120  52  0.112  12  0.143   3  0.130   0.119 N  0.510      SignalP-TM
CEP37062.1             0.292  31  0.168  31  0.165   1  0.107   0.140 N  0.570      SignalP-noTM
CEP37063.1             0.188  42  0.144  42  0.161   6  0.110   0.128 N  0.570      SignalP-noTM
CEP37064.1             0.112  58  0.109  35  0.128  31  0.094   0.102 N  0.570      SignalP-noTM
CEP37065.1             0.125  30  0.105  49  0.115  46  0.086   0.096 N  0.570      SignalP-noTM
CEP37066.1             0.121  53  0.111  11  0.144   2  0.125   0.118 N  0.570      SignalP-noTM
CEP37067.1             0.116  56  0.104  56  0.108  58  0.085   0.095 N  0.570      SignalP-noTM
CEP37068.1             0.117  55  0.125  55  0.170  53  0.107   0.118 N  0.510      SignalP-TM
CEP37069.1             0.116  45  0.119  19  0.160  17  0.121   0.120 N  0.570      SignalP-noTM
CEP37070.1             0.120  18  0.154  18  0.252  10  0.199   0.175 N  0.570      SignalP-noTM
CEP37071.1             0.158  29  0.184  11  0.417   3  0.349   0.245 N  0.510      SignalP-TM
CEP37072.1             0.119  37  0.134  37  0.225   2  0.147   0.140 N  0.570      SignalP-noTM
CEP37073.1             0.108  58  0.108  50  0.144  38  0.104   0.106 N  0.570      SignalP-noTM
CEP37074.1             0.126  24  0.123  24  0.184  23  0.108   0.116 N  0.570      SignalP-noTM
CEP37075.1             0.136  70  0.144  21  0.299  15  0.187   0.160 N  0.510      SignalP-TM
CEP37076.1             0.156  31  0.131  31  0.197   1  0.122   0.126 N  0.570      SignalP-noTM
CEP37077.1             0.149  25  0.117  25  0.116  23  0.084   0.102 N  0.570      SignalP-noTM
CEP37078.1             0.152  20  0.132  20  0.149  18  0.109   0.121 N  0.570      SignalP-noTM
CEP37079.1             0.186  62  0.142  62  0.125  34  0.097   0.120 N  0.570      SignalP-noTM
CEP37080.1             0.119  38  0.109  68  0.126  61  0.100   0.105 N  0.570      SignalP-noTM
CEP37081.1             0.105  18  0.112  23  0.151  21  0.119   0.116 N  0.570      SignalP-noTM
CEP37082.1             0.134  51  0.145  11  0.293   1  0.204   0.173 N  0.570      SignalP-noTM
CEP37083.1             0.123  47  0.128  70  0.181  69  0.084   0.112 N  0.510      SignalP-TM
CEP37084.1             0.172  57  0.160  11  0.308   2  0.274   0.202 N  0.510      SignalP-TM
CEP37085.1             0.111  51  0.100  58  0.115  50  0.087   0.093 N  0.570      SignalP-noTM
CEP37086.1             0.190  31  0.151  31  0.264  29  0.142   0.147 N  0.570      SignalP-noTM
CEP37087.1             0.102  67  0.157  19  0.344  15  0.242   0.197 N  0.570      SignalP-noTM
CEP37088.1             0.212  20  0.410  20  0.913  18  0.816   0.601 Y  0.570      SignalP-noTM
CEP37089.1             0.176  60  0.107  60  0.148  66  0.050   0.086 N  0.510      SignalP-TM
CEP37090.1             0.130  35  0.106  46  0.145  40  0.087   0.097 N  0.570      SignalP-noTM
CEP37091.1             0.154  24  0.173  24  0.300  10  0.209   0.186 N  0.510      SignalP-TM
CEP37092.1             0.125  23  0.108  51  0.151  50  0.093   0.101 N  0.570      SignalP-noTM
CEP37093.1             0.102  36  0.104  36  0.119  33  0.099   0.102 N  0.570      SignalP-noTM
CEP37094.1             0.247  22  0.151  22  0.146  18  0.090   0.122 N  0.570      SignalP-noTM
CEP37095.1             0.103  35  0.098  44  0.105  56  0.083   0.091 N  0.570      SignalP-noTM
CEP37096.1             0.126  23  0.111  32  0.199   1  0.104   0.108 N  0.570      SignalP-noTM
CEP37097.1             0.134  22  0.140  22  0.300  20  0.139   0.140 N  0.570      SignalP-noTM
CEP37098.1             0.167  28  0.157  28  0.293   3  0.160   0.158 N  0.570      SignalP-noTM
CEP37099.1             0.136  34  0.141  34  0.198  33  0.126   0.134 N  0.570      SignalP-noTM
CEP37100.1             0.106  29  0.098  62  0.126   2  0.082   0.090 N  0.570      SignalP-noTM
CEP37101.1             0.113  37  0.111  37  0.133  35  0.098   0.105 N  0.570      SignalP-noTM
CEP37102.1             0.111  27  0.107  11  0.180   2  0.115   0.111 N  0.570      SignalP-noTM
CEP37103.1             0.248  45  0.151  45  0.164  13  0.106   0.130 N  0.570      SignalP-noTM
CEP37104.1             0.106  36  0.132  11  0.263   6  0.179   0.149 N  0.510      SignalP-TM
CEP37105.1             0.133  15  0.193  15  0.394   2  0.295   0.230 N  0.510      SignalP-TM
CEP37106.1             0.419  31  0.607  31  0.953  17  0.856   0.724 Y  0.570      SignalP-noTM
CEP37107.1             0.854  31  0.820  31  0.964  15  0.848   0.833 Y  0.570      SignalP-noTM
CEP37108.1             0.139  23  0.197  23  0.622  20  0.228   0.211 N  0.570      SignalP-noTM
CEP37109.1             0.151  43  0.127  43  0.151  35  0.096   0.116 N  0.510      SignalP-TM
CEP37110.1             0.191  51  0.169  39  0.356  35  0.124   0.148 N  0.570      SignalP-noTM
CEP37111.1             0.240  30  0.151  30  0.124   1  0.095   0.125 N  0.570      SignalP-noTM
CEP37112.1             0.112  53  0.122  53  0.187  49  0.110   0.116 N  0.570      SignalP-noTM
CEP37113.1             0.115  69  0.106  69  0.161  57  0.097   0.102 N  0.570      SignalP-noTM
CEP37114.1             0.123  45  0.115  45  0.188  43  0.090   0.103 N  0.570      SignalP-noTM
CEP37115.1             0.169  30  0.137  30  0.156   1  0.104   0.121 N  0.570      SignalP-noTM
CEP37116.1             0.215  23  0.213  23  0.413   3  0.258   0.234 N  0.570      SignalP-noTM
CEP37117.1             0.286  20  0.161  20  0.164  54  0.083   0.124 N  0.570      SignalP-noTM
CEP37118.1             0.105  56  0.104  59  0.128   1  0.094   0.099 N  0.570      SignalP-noTM
CEP37119.1             0.159  65  0.154  15  0.257   6  0.201   0.172 N  0.510      SignalP-TM
CEP37120.1             0.121  31  0.139  12  0.228   1  0.194   0.165 N  0.570      SignalP-noTM
CEP37121.1             0.196  24  0.177  11  0.383   6  0.333   0.235 N  0.510      SignalP-TM
CEP37122.1             0.825  25  0.770  25  0.882  21  0.758   0.764 Y  0.570      SignalP-noTM
CEP37123.1             0.122  26  0.118  30  0.184  28  0.099   0.109 N  0.570      SignalP-noTM
CEP37124.1             0.108  19  0.108  48  0.129  43  0.100   0.104 N  0.570      SignalP-noTM
CEP37125.1             0.112  42  0.122  42  0.178  40  0.107   0.115 N  0.570      SignalP-noTM
CEP37126.1             0.105  36  0.116  16  0.186  13  0.138   0.127 N  0.570      SignalP-noTM
CEP37127.1             0.119  20  0.152  11  0.309   4  0.230   0.189 N  0.570      SignalP-noTM
CEP37128.1             0.599  31  0.713  31  0.929  27  0.781   0.745 Y  0.570      SignalP-noTM
CEP37129.1             0.792  27  0.775  27  0.962  18  0.847   0.809 Y  0.570      SignalP-noTM
CEP37130.1             0.118  61  0.101  45  0.124  37  0.090   0.096 N  0.570      SignalP-noTM
CEP37131.1             0.164  27  0.149  27  0.225  24  0.118   0.138 N  0.510      SignalP-TM
CEP37132.1             0.139  39  0.156  20  0.263  15  0.197   0.175 N  0.570      SignalP-noTM
CEP37133.1             0.454  61  0.215  61  0.148  40  0.104   0.163 N  0.570      SignalP-noTM
CEP37134.1             0.191  27  0.176  27  0.467   1  0.195   0.185 N  0.570      SignalP-noTM
CEP37135.1             0.155  32  0.106  11  0.175   1  0.107   0.106 N  0.510      SignalP-TM
CEP37136.1             0.100  22  0.106  35  0.142   1  0.104   0.105 N  0.510      SignalP-TM
CEP37137.1             0.391  25  0.488  25  0.776  21  0.610   0.545 N  0.570      SignalP-noTM
CEP37138.1             0.123  55  0.140  55  0.229  52  0.126   0.133 N  0.570      SignalP-noTM
CEP37139.1             0.124  58  0.134  11  0.239   1  0.171   0.151 N  0.570      SignalP-noTM
CEP37140.1             0.142  47  0.144  22  0.193  12  0.131   0.138 N  0.570      SignalP-noTM
CEP37141.1             0.111  24  0.117  11  0.187   2  0.137   0.126 N  0.570      SignalP-noTM
CEP37142.1             0.177  40  0.134  52  0.151  50  0.067   0.109 N  0.510      SignalP-TM
CEP37143.1             0.105  53  0.128  13  0.207   7  0.165   0.145 N  0.570      SignalP-noTM
CEP37144.1             0.697  28  0.772  28  0.955  24  0.891   0.828 Y  0.570      SignalP-noTM
CEP37145.1             0.138  57  0.123  57  0.162  32  0.112   0.118 N  0.570      SignalP-noTM
CEP37146.1             0.127  34  0.166  15  0.354  10  0.271   0.215 N  0.570      SignalP-noTM
CEP37147.1             0.171  23  0.237  23  0.494  12  0.317   0.267 N  0.510      SignalP-TM
CEP37148.1             0.152  67  0.133  35  0.200  34  0.123   0.128 N  0.570      SignalP-noTM
CEP37149.1             0.179  20  0.141  20  0.213  19  0.106   0.124 N  0.570      SignalP-noTM
CEP37150.1             0.120  30  0.120  30  0.193  28  0.121   0.120 N  0.570      SignalP-noTM
CEP37151.1             0.148  33  0.133  11  0.256   1  0.169   0.150 N  0.570      SignalP-noTM
CEP37152.1             0.129  28  0.148  11  0.299   1  0.215   0.172 N  0.510      SignalP-TM
CEP37153.1             0.107  47  0.119  25  0.278  39  0.123   0.121 N  0.570      SignalP-noTM
CEP37154.1             0.110  36  0.113  36  0.126  27  0.105   0.109 N  0.570      SignalP-noTM
CEP37155.1             0.158  53  0.103  53  0.121  22  0.065   0.089 N  0.510      SignalP-TM
CEP37156.1             0.133  40  0.242  32  0.619  28  0.335   0.286 N  0.570      SignalP-noTM
CEP37157.1             0.159  40  0.098  55  0.115  45  0.075   0.090 N  0.510      SignalP-TM
CEP37158.1             0.115  65  0.119  50  0.181  40  0.125   0.122 N  0.570      SignalP-noTM
CEP37159.1             0.154  68  0.127  68  0.195   1  0.071   0.106 N  0.510      SignalP-TM
CEP37160.1             0.118  44  0.116  44  0.131  43  0.101   0.109 N  0.570      SignalP-noTM
CEP37161.1             0.115  30  0.225  11  0.638   1  0.499   0.354 N  0.570      SignalP-noTM
CEP37162.1             0.123  20  0.103  52  0.138  51  0.083   0.094 N  0.570      SignalP-noTM
CEP37163.1             0.187  22  0.152  22  0.189   2  0.134   0.143 N  0.570      SignalP-noTM
CEP37164.1             0.220  30  0.167  30  0.184  26  0.112   0.141 N  0.570      SignalP-noTM
CEP37165.1             0.136  25  0.173  11  0.452   1  0.278   0.222 N  0.570      SignalP-noTM
CEP37166.1             0.155  69  0.132  52  0.160   1  0.107   0.120 N  0.570      SignalP-noTM
CEP37167.1             0.130  30  0.137  11  0.272   1  0.180   0.157 N  0.570      SignalP-noTM
CEP37168.1             0.120  31  0.107  58  0.134   8  0.101   0.104 N  0.570      SignalP-noTM
CEP37169.1             0.139  47  0.136  17  0.259   7  0.183   0.154 N  0.510      SignalP-TM
CEP37170.1             0.108  43  0.101  66  0.107  67  0.084   0.093 N  0.570      SignalP-noTM
CEP37171.1             0.164  27  0.160  27  0.246  24  0.154   0.157 N  0.570      SignalP-noTM
CEP37172.1             0.121  12  0.148  22  0.294   9  0.188   0.167 N  0.570      SignalP-noTM
CEP37173.1             0.200  28  0.200  28  0.360  12  0.260   0.229 N  0.570      SignalP-noTM
CEP37174.1             0.118  29  0.103  29  0.114  12  0.085   0.097 N  0.510      SignalP-TM
CEP37175.1             0.202  22  0.155  22  0.174  20  0.125   0.141 N  0.570      SignalP-noTM
CEP37176.1             0.116  39  0.113  49  0.143  38  0.089   0.102 N  0.570      SignalP-noTM
CEP37177.1             0.117  15  0.147  15  0.242   6  0.189   0.163 N  0.510      SignalP-TM
CEP37178.1             0.234  53  0.277  22  0.760  11  0.440   0.353 N  0.570      SignalP-noTM
CEP37179.1             0.105  55  0.107  21  0.121  10  0.098   0.103 N  0.570      SignalP-noTM
CEP37180.1             0.677  20  0.671  20  0.821   1  0.709   0.685 Y  0.510      SignalP-TM
CEP37181.1             0.143  32  0.147  32  0.298  29  0.122   0.135 N  0.570      SignalP-noTM
CEP37182.1             0.210  55  0.235  11  0.762   1  0.547   0.351 N  0.510      SignalP-TM
CEP37183.1             0.115  61  0.114  32  0.170   2  0.119   0.116 N  0.570      SignalP-noTM
CEP37184.1             0.169  29  0.199  29  0.381  26  0.206   0.203 N  0.570      SignalP-noTM
CEP37185.1             0.212  23  0.150  23  0.140  10  0.108   0.130 N  0.570      SignalP-noTM
CEP37186.1             0.210  24  0.167  24  0.199   3  0.152   0.160 N  0.570      SignalP-noTM
CEP37187.1             0.111  66  0.139  11  0.262   2  0.194   0.159 N  0.510      SignalP-TM
CEP37188.1             0.192  23  0.108  23  0.137   1  0.067   0.093 N  0.510      SignalP-TM
CEP37189.1             0.110  40  0.101  11  0.152   1  0.097   0.099 N  0.570      SignalP-noTM
CEP37190.1             0.142  39  0.144  13  0.252   4  0.205   0.173 N  0.570      SignalP-noTM
CEP37191.1             0.110  55  0.108  34  0.139  30  0.087   0.098 N  0.570      SignalP-noTM
CEP37192.1             0.115  45  0.114  54  0.264  47  0.100   0.107 N  0.570      SignalP-noTM
CEP37193.1             0.120  55  0.108  55  0.115  46  0.091   0.100 N  0.570      SignalP-noTM
CEP37194.1             0.198  22  0.178  22  0.215  18  0.149   0.167 N  0.510      SignalP-TM
CEP37195.1             0.166  33  0.174  33  0.394  15  0.251   0.210 N  0.570      SignalP-noTM
CEP37196.1             0.143  47  0.164  47  0.337  40  0.111   0.139 N  0.570      SignalP-noTM
CEP37197.1             0.132  30  0.108  11  0.175   1  0.111   0.109 N  0.570      SignalP-noTM
CEP37198.1             0.152  32  0.189  11  0.430   5  0.355   0.267 N  0.570      SignalP-noTM
CEP37199.1             0.130  22  0.145  13  0.247   1  0.215   0.171 N  0.510      SignalP-TM
CEP37200.1             0.141  24  0.179  24  0.381  21  0.205   0.192 N  0.570      SignalP-noTM
CEP37201.1             0.149  21  0.190  21  0.512   1  0.287   0.226 N  0.510      SignalP-TM
CEP37202.1             0.141  39  0.155  18  0.274   6  0.224   0.188 N  0.570      SignalP-noTM
CEP37203.1             0.129  30  0.137  33  0.171  32  0.125   0.132 N  0.510      SignalP-TM
CEP37204.1             0.107  28  0.109  47  0.149   1  0.102   0.105 N  0.570      SignalP-noTM
CEP37205.1             0.149  24  0.237  24  0.582   5  0.439   0.332 N  0.570      SignalP-noTM
CEP37206.1             0.207  20  0.280  20  0.568   1  0.411   0.342 N  0.570      SignalP-noTM
CEP37207.1             0.137  37  0.153  29  0.457  28  0.193   0.172 N  0.570      SignalP-noTM
CEP37208.1             0.160  54  0.186  11  0.468   1  0.332   0.254 N  0.570      SignalP-noTM
CEP37209.1             0.108   9  0.155  11  0.310   4  0.254   0.201 N  0.570      SignalP-noTM
CEP37210.1             0.123  59  0.121  11  0.191   2  0.151   0.135 N  0.570      SignalP-noTM
CEP37211.1             0.177  37  0.144  37  0.164  29  0.106   0.126 N  0.570      SignalP-noTM
CEP37212.1             0.115  50  0.106  31  0.114  61  0.091   0.099 N  0.570      SignalP-noTM
CEP37213.1             0.124  44  0.112  44  0.163  43  0.094   0.105 N  0.510      SignalP-TM
CEP37214.1             0.346  46  0.472  37  0.986  22  0.822   0.636 Y  0.570      SignalP-noTM
CEP37215.1             0.136  50  0.125  69  0.211  66  0.099   0.116 N  0.510      SignalP-TM
CEP37216.1             0.148  57  0.114  57  0.122   2  0.090   0.103 N  0.570      SignalP-noTM
CEP37217.1             0.486  28  0.492  28  0.624  19  0.461   0.481 N  0.510      SignalP-TM
CEP37218.1             0.182  43  0.223  43  0.402  39  0.230   0.225 N  0.510      SignalP-TM
CEP37219.1             0.125  50  0.125  50  0.240  49  0.096   0.111 N  0.570      SignalP-noTM
CEP37220.1             0.119   6  0.140  11  0.237   2  0.200   0.168 N  0.570      SignalP-noTM
CEP37221.1             0.143  35  0.123  35  0.125  12  0.096   0.110 N  0.570      SignalP-noTM
CEP37222.1             0.299  34  0.464  34  0.942  22  0.839   0.640 Y  0.570      SignalP-noTM
CEP37223.1             0.105  53  0.131  11  0.249   1  0.163   0.146 N  0.570      SignalP-noTM
CEP37224.1             0.107  62  0.109  53  0.138  49  0.101   0.105 N  0.570      SignalP-noTM
CEP37225.1             0.191  52  0.126  52  0.214   1  0.103   0.115 N  0.570      SignalP-noTM
CEP37226.1             0.119  44  0.104  44  0.194   1  0.072   0.092 N  0.510      SignalP-TM
CEP37227.1             0.106  53  0.123  12  0.185   3  0.155   0.138 N  0.570      SignalP-noTM
CEP37228.1             0.166  35  0.243  24  0.560  20  0.351   0.294 N  0.570      SignalP-noTM
CEP37229.1             0.158  32  0.131  32  0.133   1  0.096   0.114 N  0.570      SignalP-noTM
CEP37230.1             0.358  27  0.252  27  0.453  12  0.274   0.262 N  0.570      SignalP-noTM
CEP37231.1             0.149  34  0.130  34  0.161  24  0.112   0.122 N  0.570      SignalP-noTM
CEP37232.1             0.172  60  0.121  60  0.124  66  0.090   0.110 N  0.510      SignalP-TM
CEP37233.1             0.118  31  0.118  11  0.177   2  0.140   0.128 N  0.570      SignalP-noTM
CEP37234.1             0.298  21  0.515  21  0.937   3  0.903   0.697 Y  0.570      SignalP-noTM
CEP37235.1             0.103  18  0.104  61  0.118  24  0.094   0.099 N  0.570      SignalP-noTM
CEP37236.1             0.105  25  0.134  11  0.223   2  0.187   0.153 N  0.510      SignalP-TM
CEP37237.1             0.165  23  0.172  23  0.305   1  0.197   0.184 N  0.570      SignalP-noTM
CEP37238.1             0.115  39  0.108  39  0.147   5  0.090   0.101 N  0.510      SignalP-TM
CEP37239.1             0.249  29  0.218  29  0.361  27  0.165   0.198 N  0.510      SignalP-TM
CEP37240.1             0.217  25  0.157  25  0.267   2  0.152   0.155 N  0.510      SignalP-TM
CEP37241.1             0.159  29  0.096  15  0.102   8  0.088   0.093 N  0.510      SignalP-TM
CEP37242.1             0.110   5  0.109  11  0.176   4  0.124   0.116 N  0.570      SignalP-noTM
CEP37243.1             0.742  27  0.767  27  0.966   9  0.875   0.818 Y  0.570      SignalP-noTM
CEP37244.1             0.308  28  0.366  28  0.705  25  0.378   0.370 N  0.510      SignalP-TM
CEP37245.1             0.201  19  0.168  19  0.250  17  0.146   0.158 N  0.570      SignalP-noTM
CEP37246.1             0.172  21  0.183  21  0.313  13  0.171   0.178 N  0.570      SignalP-noTM
CEP37247.1             0.115  48  0.098  31  0.122  21  0.075   0.089 N  0.510      SignalP-TM
CEP37248.1             0.177  43  0.143  11  0.239   7  0.182   0.158 N  0.510      SignalP-TM
CEP37249.1             0.124  47  0.110  61  0.159  43  0.073   0.096 N  0.510      SignalP-TM
CEP37250.1             0.120  33  0.091  15  0.108  12  0.083   0.088 N  0.510      SignalP-TM
CEP37251.1             0.376  31  0.440  31  0.669  23  0.488   0.458 N  0.510      SignalP-TM
CEP37252.1             0.150  60  0.142  11  0.251   1  0.200   0.169 N  0.570      SignalP-noTM
CEP37253.1             0.140  39  0.122  39  0.201   7  0.097   0.110 N  0.570      SignalP-noTM
CEP37254.1             0.143  18  0.132  11  0.272   1  0.167   0.145 N  0.510      SignalP-TM
CEP37255.1             0.123  13  0.181  13  0.348   6  0.268   0.222 N  0.570      SignalP-noTM
CEP37256.1             0.114   3  0.108  11  0.209   2  0.108   0.108 N  0.570      SignalP-noTM
CEP37257.1             0.186  17  0.300  17  0.619  13  0.477   0.383 N  0.570      SignalP-noTM
CEP37258.1             0.113  15  0.110  51  0.145  46  0.096   0.103 N  0.570      SignalP-noTM
CEP37259.1             0.312  20  0.197  20  0.182  27  0.124   0.163 N  0.570      SignalP-noTM
CEP37260.1             0.122  31  0.146  13  0.245  12  0.213   0.177 N  0.570      SignalP-noTM
CEP37261.1             0.126  40  0.140  18  0.257  11  0.148   0.144 N  0.570      SignalP-noTM
CEP37262.1             0.110  47  0.102  66  0.111   8  0.096   0.099 N  0.570      SignalP-noTM
CEP37263.1             0.164  52  0.135  52  0.127  39  0.099   0.118 N  0.570      SignalP-noTM
CEP37264.1             0.115  35  0.106  35  0.133  34  0.098   0.102 N  0.570      SignalP-noTM
CEP37265.1             0.123  45  0.144  11  0.291   1  0.196   0.169 N  0.570      SignalP-noTM
CEP37266.1             0.131  23  0.130  23  0.222   2  0.145   0.136 N  0.510      SignalP-TM
CEP37267.1             0.112  25  0.105  59  0.121  53  0.083   0.094 N  0.570      SignalP-noTM
CEP37268.1             0.618  34  0.564  34  0.682  29  0.478   0.532 Y  0.510      SignalP-TM
CEP37269.1             0.123  35  0.110  11  0.170   2  0.118   0.114 N  0.570      SignalP-noTM
CEP37270.1             0.116  21  0.113  11  0.162   7  0.130   0.121 N  0.570      SignalP-noTM
CEP37271.1             0.135  27  0.125  27  0.147  15  0.108   0.117 N  0.570      SignalP-noTM
CEP37272.1             0.118  40  0.108  21  0.142  12  0.100   0.104 N  0.570      SignalP-noTM
CEP37273.1             0.132  18  0.108  67  0.109  46  0.088   0.099 N  0.570      SignalP-noTM
CEP37274.1             0.318  38  0.219  23  0.622  21  0.406   0.307 N  0.570      SignalP-noTM
CEP37275.1             0.100  36  0.107  65  0.129  59  0.093   0.101 N  0.570      SignalP-noTM
CEP37276.1             0.782  25  0.792  25  0.909  21  0.837   0.813 Y  0.570      SignalP-noTM
CEP37277.1             0.102  66  0.100  49  0.113  38  0.090   0.095 N  0.570      SignalP-noTM
CEP37278.1             0.255  25  0.221  25  0.357   1  0.225   0.223 N  0.570      SignalP-noTM
CEP37279.1             0.108  36  0.136  19  0.244  11  0.156   0.145 N  0.570      SignalP-noTM
CEP37280.1             0.179  33  0.216  33  0.464  23  0.232   0.222 N  0.510      SignalP-TM
CEP37281.1             0.697  26  0.666  26  0.790  24  0.521   0.612 Y  0.510      SignalP-TM
CEP37282.1             0.130  46  0.146  54  0.361  50  0.116   0.132 N  0.570      SignalP-noTM
CEP37283.1             0.133  22  0.116  19  0.156   1  0.115   0.115 N  0.570      SignalP-noTM
CEP37284.1             0.127  22  0.159  22  0.311   2  0.228   0.184 N  0.510      SignalP-TM
CEP37285.1             0.125  27  0.122  13  0.186  22  0.150   0.135 N  0.570      SignalP-noTM
CEP37286.1             0.348  45  0.231  23  0.408   1  0.279   0.254 N  0.570      SignalP-noTM
CEP37287.1             0.182  24  0.187  24  0.289  10  0.211   0.196 N  0.510      SignalP-TM
CEP37288.1             0.212  33  0.153  33  0.224  10  0.121   0.138 N  0.570      SignalP-noTM
CEP37289.1             0.512  32  0.339  32  0.347  28  0.202   0.288 N  0.510      SignalP-TM
CEP37290.1             0.255  28  0.192  28  0.254  10  0.182   0.188 N  0.510      SignalP-TM
CEP37291.1             0.161  22  0.133  22  0.224   3  0.134   0.133 N  0.570      SignalP-noTM
CEP37292.1             0.115  24  0.150  11  0.335   3  0.210   0.178 N  0.570      SignalP-noTM
CEP37293.1             0.112  35  0.129  22  0.209  12  0.167   0.143 N  0.510      SignalP-TM
CEP37294.1             0.153  46  0.121  46  0.140   6  0.099   0.113 N  0.510      SignalP-TM
CEP37295.1             0.727  30  0.695  30  0.945  12  0.799   0.744 Y  0.570      SignalP-noTM
CEP37296.1             0.209  30  0.199  30  0.288  22  0.164   0.186 N  0.510      SignalP-TM
CEP37297.1             0.166  53  0.146  11  0.244   1  0.171   0.155 N  0.510      SignalP-TM
CEP37298.1             0.205  32  0.270  32  0.431  18  0.324   0.295 N  0.570      SignalP-noTM
CEP37299.1             0.488  20  0.460  20  0.637   2  0.475   0.466 N  0.510      SignalP-TM
CEP37300.1             0.173  22  0.224  22  0.437   5  0.322   0.260 N  0.510      SignalP-TM
CEP37301.1             0.116  46  0.103  46  0.102  31  0.080   0.092 N  0.570      SignalP-noTM
CEP37302.1             0.125  36  0.200  16  0.424  11  0.363   0.260 N  0.510      SignalP-TM
CEP37303.1             0.388  28  0.560  28  0.972  15  0.869   0.705 Y  0.570      SignalP-noTM
CEP37304.1             0.133  34  0.118  34  0.173  33  0.080   0.100 N  0.570      SignalP-noTM
CEP37305.1             0.116  25  0.122  25  0.185   1  0.135   0.128 N  0.570      SignalP-noTM
CEP37306.1             0.108  24  0.149  12  0.291   2  0.222   0.183 N  0.570      SignalP-noTM
CEP37307.1             0.133  27  0.108  11  0.201   1  0.105   0.107 N  0.570      SignalP-noTM
CEP37308.1             0.131  43  0.178  43  0.329  32  0.151   0.168 N  0.510      SignalP-TM
CEP37309.1             0.108  54  0.101  54  0.128  11  0.092   0.097 N  0.570      SignalP-noTM
CEP37310.1             0.203  47  0.158  47  0.162  39  0.100   0.136 N  0.510      SignalP-TM
CEP37311.1             0.167  32  0.186  18  0.410  13  0.302   0.241 N  0.570      SignalP-noTM
CEP37312.1             0.143  29  0.179  29  0.381   1  0.252   0.213 N  0.570      SignalP-noTM
CEP37313.1             0.113  22  0.113  11  0.188   1  0.125   0.119 N  0.570      SignalP-noTM
CEP37314.1             0.115   8  0.133  11  0.267   1  0.166   0.149 N  0.570      SignalP-noTM
CEP37315.1             0.151  50  0.188  44  0.530  37  0.163   0.177 N  0.570      SignalP-noTM
CEP37316.1             0.138  34  0.211  22  0.489  15  0.377   0.273 N  0.510      SignalP-TM
CEP37317.1             0.205  33  0.367  21  0.853  14  0.718   0.497 N  0.510      SignalP-TM
CEP37318.1             0.141  30  0.118  30  0.135  40  0.100   0.110 N  0.570      SignalP-noTM
CEP37319.1             0.106  25  0.101  67  0.117  66  0.058   0.085 N  0.510      SignalP-TM
CEP37320.1             0.134  40  0.106  40  0.121  30  0.083   0.095 N  0.570      SignalP-noTM
CEP37321.1             0.122  20  0.130  20  0.162  14  0.132   0.131 N  0.570      SignalP-noTM
CEP37322.1             0.124  30  0.140  12  0.234   2  0.201   0.169 N  0.570      SignalP-noTM
CEP37323.1             0.112  36  0.127  11  0.212  21  0.157   0.141 N  0.570      SignalP-noTM
CEP37324.1             0.184  21  0.169  21  0.252   4  0.181   0.174 N  0.570      SignalP-noTM
CEP37325.1             0.122  19  0.138  19  0.181  14  0.144   0.141 N  0.570      SignalP-noTM
CEP37326.1             0.547  24  0.231  24  0.165   1  0.105   0.184 N  0.510      SignalP-TM
CEP37327.1             0.103  58  0.098  70  0.109  62  0.060   0.084 N  0.510      SignalP-TM
CEP37328.1             0.782  40  0.804  40  0.979  18  0.811   0.807 Y  0.570      SignalP-noTM
CEP37329.1             0.113  26  0.128  11  0.228   1  0.159   0.143 N  0.570      SignalP-noTM
CEP37330.1             0.127  29  0.190  12  0.436   6  0.368   0.274 N  0.570      SignalP-noTM
CEP37331.1             0.124  45  0.104  45  0.125  44  0.082   0.094 N  0.570      SignalP-noTM
CEP37332.1             0.415  45  0.476  30  0.911  10  0.794   0.625 Y  0.570      SignalP-noTM
CEP37333.1             0.103  10  0.114  48  0.139  42  0.101   0.108 N  0.570      SignalP-noTM
CEP37334.1             0.175  45  0.136  45  0.211   3  0.118   0.128 N  0.570      SignalP-noTM
CEP37335.1             0.138  23  0.121  11  0.191   6  0.153   0.136 N  0.570      SignalP-noTM
CEP37336.1             0.205  25  0.120  25  0.152   6  0.084   0.107 N  0.510      SignalP-TM
CEP37337.1             0.116  35  0.103  16  0.130  13  0.106   0.104 N  0.510      SignalP-TM
CEP37338.1             0.120  25  0.174  11  0.413   1  0.303   0.222 N  0.510      SignalP-TM
CEP37339.1             0.146  38  0.173  23  0.351  12  0.220   0.195 N  0.570      SignalP-noTM
CEP37340.1             0.138  37  0.118  37  0.149  10  0.111   0.115 N  0.510      SignalP-TM
CEP37341.1             0.246  49  0.250  33  0.561   2  0.360   0.291 N  0.510      SignalP-TM
CEP37342.1             0.203   8  0.112  48  0.140   7  0.104   0.108 N  0.570      SignalP-noTM
CEP37343.1             0.207  20  0.142  20  0.152  17  0.099   0.122 N  0.570      SignalP-noTM
CEP37344.1             0.401  33  0.177  33  0.124  14  0.082   0.132 N  0.570      SignalP-noTM
CEP37345.1             0.716  34  0.795  34  0.994  18  0.905   0.847 Y  0.570      SignalP-noTM
CEP37346.1             0.354  20  0.557  20  0.947  17  0.850   0.695 Y  0.570      SignalP-noTM
CEP37347.1             0.125  11  0.109  53  0.108  36  0.091   0.101 N  0.570      SignalP-noTM
CEP37348.1             0.117  37  0.102  26  0.122   6  0.099   0.100 N  0.570      SignalP-noTM
CEP37349.1             0.127  54  0.113  11  0.159   6  0.129   0.121 N  0.570      SignalP-noTM
CEP37350.1             0.107  37  0.113  11  0.159   3  0.130   0.121 N  0.570      SignalP-noTM
CEP37351.1             0.107  31  0.102  59  0.125  56  0.092   0.098 N  0.570      SignalP-noTM
CEP37352.1             0.118  19  0.255  11  0.843   2  0.642   0.437 N  0.570      SignalP-noTM
CEP37353.1             0.102  10  0.106  35  0.137  26  0.108   0.107 N  0.570      SignalP-noTM
CEP37354.1             0.102  55  0.099  69  0.103  60  0.076   0.088 N  0.570      SignalP-noTM
CEP37355.1             0.138  36  0.140  36  0.275  34  0.128   0.135 N  0.570      SignalP-noTM
CEP37356.1             0.181  25  0.133  25  0.149  44  0.095   0.115 N  0.570      SignalP-noTM
CEP37357.1             0.272  29  0.438  27  0.888  20  0.775   0.596 Y  0.570      SignalP-noTM
CEP37358.1             0.119  51  0.103  51  0.103   9  0.078   0.091 N  0.570      SignalP-noTM
CEP37359.1             0.113  56  0.103  70  0.110  66  0.088   0.096 N  0.570      SignalP-noTM
CEP37360.1             0.150  40  0.144  19  0.253  16  0.189   0.165 N  0.570      SignalP-noTM
CEP37361.1             0.116  48  0.109  21  0.140  67  0.108   0.109 N  0.510      SignalP-TM
CEP37362.1             0.336  25  0.505  25  0.871  23  0.767   0.628 Y  0.570      SignalP-noTM
CEP37363.1             0.742  23  0.833  23  0.967  21  0.932   0.880 Y  0.570      SignalP-noTM
CEP37364.1             0.189  45  0.166  45  0.184  43  0.114   0.141 N  0.570      SignalP-noTM
CEP37365.1             0.332  27  0.556  27  0.969  12  0.921   0.728 Y  0.570      SignalP-noTM
CEP37366.1             0.168  23  0.126  23  0.151   1  0.100   0.114 N  0.570      SignalP-noTM
CEP37367.1             0.621  29  0.466  29  0.506  25  0.264   0.392 N  0.510      SignalP-TM
CEP37368.1             0.129  34  0.109  34  0.154  27  0.087   0.101 N  0.510      SignalP-TM
CEP37369.1             0.371  26  0.364  26  0.607  25  0.390   0.376 N  0.570      SignalP-noTM
CEP37370.1             0.259  34  0.304  34  0.626  27  0.261   0.288 N  0.510      SignalP-TM
CEP37371.1             0.218  24  0.314  24  0.601   3  0.488   0.378 N  0.510      SignalP-TM
CEP37372.1             0.825  28  0.826  28  0.971  20  0.885   0.854 Y  0.570      SignalP-noTM
CEP37373.1             0.143  33  0.122  11  0.214   5  0.156   0.138 N  0.570      SignalP-noTM
CEP37374.1             0.593  29  0.174  29  0.152   5  0.084   0.141 N  0.510      SignalP-TM
CEP37375.1             0.135  32  0.122  18  0.180   1  0.127   0.124 N  0.570      SignalP-noTM
CEP37376.1             0.146  51  0.110  11  0.167   2  0.129   0.117 N  0.510      SignalP-TM
CEP37377.1             0.167  41  0.119  41  0.106  47  0.073   0.097 N  0.570      SignalP-noTM
CEP37378.1             0.123  23  0.140  11  0.239   2  0.204   0.163 N  0.510      SignalP-TM
CEP37379.1             0.214  24  0.436  24  0.951   9  0.908   0.658 Y  0.570      SignalP-noTM
CEP37380.1             0.105  62  0.103  11  0.171   1  0.098   0.101 N  0.570      SignalP-noTM
CEP37381.1             0.128  37  0.119  11  0.227   1  0.136   0.127 N  0.570      SignalP-noTM
CEP37382.1             0.154  11  0.145  11  0.210   7  0.129   0.137 N  0.570      SignalP-noTM
CEP37383.1             0.126  20  0.181  20  0.403   9  0.272   0.214 N  0.510      SignalP-TM
CEP37384.1             0.141  63  0.134  11  0.267   1  0.171   0.151 N  0.570      SignalP-noTM
CEP37385.1             0.131  18  0.107  18  0.138  36  0.087   0.098 N  0.570      SignalP-noTM
CEP37386.1             0.163  22  0.156  22  0.254   3  0.184   0.166 N  0.510      SignalP-TM
CEP37387.1             0.342  40  0.165  40  0.187   1  0.120   0.149 N  0.510      SignalP-TM
CEP37388.1             0.159  27  0.119  27  0.124  24  0.073   0.098 N  0.570      SignalP-noTM
CEP37389.1             0.655  25  0.782  25  0.958  23  0.927   0.850 Y  0.570      SignalP-noTM
CEP37390.1             0.147  36  0.185  27  0.421   6  0.276   0.219 N  0.510      SignalP-TM
CEP37391.1             0.113  26  0.131  26  0.185  19  0.146   0.136 N  0.510      SignalP-TM
CEP37392.1             0.177  40  0.140  40  0.132  34  0.091   0.122 N  0.510      SignalP-TM
CEP37393.1             0.111  31  0.126  14  0.216   6  0.162   0.140 N  0.510      SignalP-TM
CEP37394.1             0.271  48  0.380  48  0.678  38  0.236   0.312 N  0.570      SignalP-noTM
CEP37395.1             0.177  34  0.269  34  0.529  19  0.343   0.296 N  0.510      SignalP-TM
CEP37396.1             0.119  14  0.149  14  0.271  11  0.187   0.167 N  0.570      SignalP-noTM
CEP37397.1             0.167  38  0.140  38  0.191  37  0.102   0.122 N  0.570      SignalP-noTM
CEP37398.1             0.714  26  0.767  26  0.953  10  0.872   0.816 Y  0.570      SignalP-noTM
CEP37399.1             0.150  46  0.179  12  0.520   8  0.250   0.212 N  0.570      SignalP-noTM
CEP37400.1             0.129  35  0.162  11  0.324  10  0.267   0.212 N  0.570      SignalP-noTM
CEP37401.1             0.262  54  0.180  54  0.187  33  0.100   0.143 N  0.570      SignalP-noTM
CEP37402.1             0.105  66  0.115  11  0.193   1  0.125   0.120 N  0.570      SignalP-noTM
CEP37403.1             0.382  28  0.302  28  0.487   6  0.325   0.310 N  0.510      SignalP-TM
CEP37404.1             0.252  33  0.201  33  0.507   6  0.285   0.232 N  0.510      SignalP-TM
CEP37405.1             0.162  17  0.167  17  0.252  15  0.171   0.169 N  0.570      SignalP-noTM
CEP37406.1             0.183  29  0.138  29  0.167   8  0.103   0.121 N  0.570      SignalP-noTM
CEP37407.1             0.133  21  0.089  11  0.112  32  0.081   0.086 N  0.510      SignalP-TM
CEP37408.1             0.175  20  0.209  11  0.602   2  0.435   0.293 N  0.510      SignalP-TM
CEP37409.1             0.114  16  0.159  16  0.257  11  0.220   0.182 N  0.510      SignalP-TM
CEP37410.1             0.164  17  0.118  39  0.188  36  0.099   0.109 N  0.570      SignalP-noTM
CEP37411.1             0.102  26  0.159  11  0.360   2  0.237   0.196 N  0.570      SignalP-noTM
CEP37412.1             0.217  17  0.170  17  0.228  26  0.139   0.155 N  0.570      SignalP-noTM
CEP37413.1             0.125  51  0.117  51  0.163  13  0.112   0.115 N  0.570      SignalP-noTM
CEP37414.1             0.166  35  0.182  35  0.238  26  0.173   0.178 N  0.570      SignalP-noTM
CEP37415.1             0.184  30  0.119  30  0.104  51  0.074   0.098 N  0.570      SignalP-noTM
CEP37416.1             0.113  33  0.111  51  0.138  47  0.099   0.105 N  0.570      SignalP-noTM
CEP37417.1             0.103  23  0.111  39  0.142  29  0.102   0.106 N  0.570      SignalP-noTM
CEP37418.1             0.126  27  0.110  27  0.157  23  0.081   0.097 N  0.570      SignalP-noTM
CEP37419.1             0.143  22  0.117  22  0.147   1  0.099   0.108 N  0.570      SignalP-noTM
CEP37420.1             0.104  15  0.113  11  0.147   1  0.126   0.119 N  0.570      SignalP-noTM
CEP37421.1             0.104  26  0.143  13  0.265   4  0.203   0.172 N  0.570      SignalP-noTM
CEP37422.1             0.137  69  0.114  11  0.176   3  0.130   0.120 N  0.510      SignalP-TM
CEP37423.1             0.133  31  0.120  31  0.207  42  0.122   0.121 N  0.570      SignalP-noTM
CEP37424.1             0.135  43  0.188  43  0.396  28  0.272   0.220 N  0.510      SignalP-TM
CEP37425.1             0.114  62  0.134  12  0.234   4  0.188   0.154 N  0.510      SignalP-TM
CEP37426.1             0.228  21  0.472  21  0.995  17  0.942   0.693 Y  0.570      SignalP-noTM
CEP37427.1             0.741  37  0.663  37  0.758  32  0.414   0.571 Y  0.510      SignalP-TM
CEP37428.1             0.258  40  0.150  40  0.130  39  0.075   0.115 N  0.570      SignalP-noTM
CEP37429.1             0.226  35  0.189  11  0.407   1  0.365   0.254 N  0.510      SignalP-TM
CEP37430.1             0.108  41  0.108  41  0.118  37  0.093   0.101 N  0.570      SignalP-noTM
CEP37431.1             0.162  30  0.178  30  0.361   4  0.225   0.200 N  0.570      SignalP-noTM
CEP37432.1             0.123  43  0.153  11  0.310   3  0.234   0.191 N  0.570      SignalP-noTM
CEP37433.1             0.358  20  0.569  20  0.951  16  0.905   0.727 Y  0.570      SignalP-noTM
CEP37434.1             0.109  43  0.142  14  0.240   6  0.208   0.167 N  0.510      SignalP-TM
CEP37435.1             0.832  22  0.835  22  0.934   1  0.858   0.845 Y  0.570      SignalP-noTM
CEP37436.1             0.109  27  0.106  27  0.119  33  0.093   0.100 N  0.570      SignalP-noTM
CEP37437.1             0.102  51  0.108  31  0.155   4  0.115   0.112 N  0.570      SignalP-noTM
CEP37438.1             0.122  41  0.121  33  0.190  27  0.113   0.117 N  0.570      SignalP-noTM
CEP37439.1             0.118  64  0.104  28  0.118  19  0.085   0.095 N  0.570      SignalP-noTM
CEP37440.1             0.129  33  0.107  51  0.125  40  0.086   0.097 N  0.570      SignalP-noTM
CEP37441.1             0.264  40  0.368  40  0.710  36  0.421   0.393 N  0.570      SignalP-noTM
CEP37442.1             0.139  25  0.220  25  0.486   6  0.372   0.276 N  0.510      SignalP-TM
CEP37443.1             0.117  45  0.117  45  0.138  38  0.086   0.102 N  0.570      SignalP-noTM
CEP37444.1             0.158  25  0.142  11  0.262   1  0.204   0.165 N  0.510      SignalP-TM
CEP37445.1             0.141  27  0.134  13  0.199   4  0.154   0.141 N  0.510      SignalP-TM
CEP37446.1             0.220  25  0.400  25  0.907  20  0.750   0.565 N  0.570      SignalP-noTM
CEP37447.1             0.146  29  0.132  11  0.295   1  0.160   0.145 N  0.570      SignalP-noTM
CEP37448.1             0.126  21  0.109  11  0.191   1  0.113   0.110 N  0.510      SignalP-TM
CEP37449.1             0.105  55  0.127  15  0.201   4  0.162   0.144 N  0.570      SignalP-noTM
CEP37450.1             0.138  12  0.156  12  0.372  50  0.178   0.166 N  0.570      SignalP-noTM
CEP37451.1             0.436  25  0.270  25  0.279   1  0.167   0.232 N  0.510      SignalP-TM
CEP37452.1             0.320  30  0.135  45  0.141   7  0.083   0.116 N  0.510      SignalP-TM
CEP37453.1             0.721  31  0.734  31  0.972  18  0.855   0.791 Y  0.570      SignalP-noTM
CEP37454.1             0.109  23  0.099  23  0.117  20  0.084   0.092 N  0.570      SignalP-noTM
CEP37455.1             0.115  27  0.147  22  0.254  13  0.199   0.166 N  0.510      SignalP-TM
CEP37456.1             0.143  54  0.143  54  0.215  26  0.139   0.141 N  0.570      SignalP-noTM
CEP37457.1             0.172  30  0.134  30  0.197   1  0.114   0.124 N  0.570      SignalP-noTM
CEP37458.1             0.209  23  0.171  23  0.192  22  0.125   0.149 N  0.570      SignalP-noTM
CEP37459.1             0.114   3  0.110  15  0.152  12  0.123   0.116 N  0.570      SignalP-noTM
CEP37460.1             0.142  21  0.163  11  0.389   1  0.257   0.198 N  0.510      SignalP-TM
CEP37461.1             0.123  19  0.113  52  0.165  51  0.101   0.108 N  0.570      SignalP-noTM
CEP37462.1             0.123  40  0.138  40  0.256  39  0.106   0.123 N  0.570      SignalP-noTM
CEP37463.1             0.125  31  0.125  31  0.219  30  0.127   0.126 N  0.570      SignalP-noTM
CEP37464.1             0.116  15  0.130  15  0.325  11  0.143   0.136 N  0.570      SignalP-noTM
CEP37465.1             0.228  26  0.277  26  0.509  23  0.310   0.289 N  0.510      SignalP-TM
CEP37466.1             0.156  21  0.161  21  0.236   1  0.175   0.167 N  0.570      SignalP-noTM
CEP37467.1             0.120  36  0.114  36  0.169  35  0.116   0.115 N  0.570      SignalP-noTM
CEP37468.1             0.124  31  0.177  31  0.369  23  0.239   0.200 N  0.510      SignalP-TM
CEP37469.1             0.252  18  0.278  18  0.376  13  0.280   0.279 N  0.570      SignalP-noTM
CEP37470.1             0.148  24  0.155  24  0.244  20  0.175   0.163 N  0.510      SignalP-TM
CEP37471.1             0.143  48  0.132  48  0.169  43  0.123   0.128 N  0.570      SignalP-noTM
CEP37472.1             0.107  35  0.151  17  0.285   8  0.216   0.181 N  0.570      SignalP-noTM
CEP37473.1             0.185  22  0.148  22  0.236   1  0.148   0.148 N  0.570      SignalP-noTM
CEP37474.1             0.129  49  0.099  13  0.122   2  0.102   0.100 N  0.510      SignalP-TM
CEP37475.1             0.231  18  0.266  18  0.383  13  0.278   0.272 N  0.570      SignalP-noTM
CEP37476.1             0.141  37  0.151  13  0.272  11  0.183   0.166 N  0.570      SignalP-noTM
CEP37477.1             0.105  36  0.099  43  0.111  38  0.089   0.094 N  0.570      SignalP-noTM
CEP37478.1             0.125  24  0.116  38  0.166  37  0.095   0.106 N  0.570      SignalP-noTM
CEP37479.1             0.132  48  0.180  48  0.514  45  0.147   0.164 N  0.570      SignalP-noTM
CEP37480.1             0.294  27  0.258  27  0.371  18  0.219   0.240 N  0.570      SignalP-noTM
CEP37481.1             0.116  45  0.109  45  0.136   1  0.101   0.105 N  0.570      SignalP-noTM
CEP37482.1             0.108  63  0.126  17  0.249  11  0.144   0.134 N  0.570      SignalP-noTM
CEP37483.1             0.099  13  0.108  44  0.128  37  0.086   0.098 N  0.570      SignalP-noTM
CEP37484.1             0.115  61  0.104  34  0.119  33  0.083   0.094 N  0.570      SignalP-noTM
CEP37485.1             0.170  21  0.137  21  0.139  34  0.097   0.123 N  0.510      SignalP-TM
CEP37486.1             0.360  29  0.263  29  0.271  27  0.163   0.226 N  0.510      SignalP-TM
CEP37487.1             0.148  22  0.154  22  0.286   1  0.195   0.173 N  0.570      SignalP-noTM
CEP37488.1             0.139  34  0.163  22  0.263  21  0.199   0.180 N  0.570      SignalP-noTM
CEP37489.1             0.215  56  0.129  31  0.148   1  0.092   0.115 N  0.510      SignalP-TM
CEP37490.1             0.584  28  0.710  28  0.960  15  0.904   0.801 Y  0.570      SignalP-noTM
CEP37491.1             0.227  32  0.151  32  0.161   4  0.121   0.137 N  0.570      SignalP-noTM
CEP37492.1             0.110  28  0.103  28  0.132   5  0.098   0.100 N  0.570      SignalP-noTM
CEP37493.1             0.122  49  0.107  14  0.159   3  0.117   0.112 N  0.570      SignalP-noTM
CEP37494.1             0.171  31  0.237  13  0.657  20  0.525   0.372 N  0.570      SignalP-noTM
CEP37495.1             0.154  20  0.151  20  0.269   3  0.176   0.162 N  0.570      SignalP-noTM
CEP37496.1             0.104  31  0.107  48  0.134   2  0.098   0.103 N  0.570      SignalP-noTM
CEP37497.1             0.114  22  0.102  37  0.128   1  0.087   0.097 N  0.510      SignalP-TM
CEP37498.1             0.138  54  0.168  11  0.371   2  0.283   0.222 N  0.570      SignalP-noTM
CEP37499.1             0.270  27  0.273  27  0.441  24  0.190   0.242 N  0.510      SignalP-TM
CEP37500.1             0.470  22  0.509  22  0.760   3  0.594   0.540 Y  0.510      SignalP-TM
CEP37501.1             0.119  24  0.179  11  0.496   1  0.304   0.226 N  0.510      SignalP-TM
CEP37502.1             0.321  33  0.215  33  0.190  32  0.139   0.187 N  0.510      SignalP-TM
CEP37503.1             0.269  23  0.245  23  0.449   2  0.292   0.262 N  0.510      SignalP-TM
CEP37504.1             0.233  40  0.163  40  0.199  36  0.083   0.133 N  0.510      SignalP-TM
CEP37505.1             0.167  43  0.188  43  0.382  42  0.149   0.174 N  0.510      SignalP-TM
CEP37506.1             0.166  18  0.169  16  0.443   1  0.219   0.187 N  0.510      SignalP-TM
CEP37507.1             0.102  59  0.101  41  0.118  30  0.091   0.096 N  0.570      SignalP-noTM
CEP37508.1             0.541  26  0.337  26  0.415   9  0.242   0.292 N  0.570      SignalP-noTM
CEP37509.1             0.141  45  0.166  45  0.312  42  0.130   0.149 N  0.570      SignalP-noTM
CEP37510.1             0.103  55  0.091  70  0.096  58  0.055   0.078 N  0.510      SignalP-TM
CEP37511.1             0.116  25  0.104  12  0.137   1  0.108   0.106 N  0.570      SignalP-noTM
CEP37512.1             0.112  24  0.108  48  0.132  41  0.071   0.094 N  0.510      SignalP-TM
CEP37513.1             0.108  36  0.124  11  0.233   1  0.144   0.133 N  0.570      SignalP-noTM
CEP37514.1             0.101  26  0.113  60  0.141  19  0.111   0.112 N  0.570      SignalP-noTM
CEP37515.1             0.104  52  0.110  55  0.131   3  0.106   0.108 N  0.570      SignalP-noTM
CEP37516.1             0.105  41  0.111  21  0.138  10  0.111   0.111 N  0.570      SignalP-noTM
CEP37517.1             0.173  31  0.130  31  0.218   2  0.107   0.119 N  0.570      SignalP-noTM
CEP37518.1             0.162  64  0.125  40  0.173  32  0.112   0.119 N  0.570      SignalP-noTM
CEP37519.1             0.129  33  0.133  11  0.227   6  0.186   0.158 N  0.570      SignalP-noTM
CEP37520.1             0.110  60  0.123  11  0.187   2  0.151   0.136 N  0.570      SignalP-noTM
CEP37521.1             0.106  55  0.111  34  0.140   1  0.113   0.112 N  0.570      SignalP-noTM
CEP37522.1             0.252  24  0.184  24  0.210  12  0.138   0.162 N  0.570      SignalP-noTM
CEP37523.1             0.176  45  0.234  45  0.416  41  0.178   0.208 N  0.570      SignalP-noTM
CEP37524.1             0.378  26  0.403  26  0.641  11  0.465   0.432 N  0.570      SignalP-noTM
CEP37525.1             0.106  67  0.104  67  0.113  69  0.089   0.097 N  0.570      SignalP-noTM
CEP37526.1             0.171  50  0.126  50  0.116   3  0.086   0.107 N  0.570      SignalP-noTM
CEP37527.1             0.135  41  0.142  41  0.284  39  0.119   0.131 N  0.570      SignalP-noTM
CEP37528.1             0.148  26  0.136  26  0.241  24  0.117   0.127 N  0.570      SignalP-noTM
CEP37529.1             0.693  21  0.825  21  0.991   9  0.976   0.896 Y  0.570      SignalP-noTM
CEP37530.1             0.410  21  0.622  21  0.975  18  0.915   0.760 Y  0.570      SignalP-noTM
CEP37531.1             0.128  53  0.115  63  0.161  51  0.083   0.103 N  0.510      SignalP-TM
CEP37532.1             0.123  50  0.116  23  0.171  21  0.120   0.117 N  0.510      SignalP-TM
CEP37533.1             0.111  21  0.141  11  0.247   3  0.195   0.166 N  0.570      SignalP-noTM
CEP37534.1             0.290  26  0.274  22  0.463   5  0.310   0.287 N  0.510      SignalP-TM
CEP37535.1             0.118  41  0.098  17  0.130  67  0.092   0.096 N  0.510      SignalP-TM
CEP37536.1             0.274  28  0.409  28  0.959  17  0.730   0.560 N  0.570      SignalP-noTM
CEP37537.1             0.596  26  0.745  26  0.987  11  0.946   0.840 Y  0.570      SignalP-noTM
CEP37538.1             0.106  39  0.108  17  0.133   9  0.106   0.107 N  0.570      SignalP-noTM
CEP37539.1             0.101  66  0.105  56  0.126  45  0.091   0.098 N  0.570      SignalP-noTM
CEP37540.1             0.264  22  0.208  22  0.293  25  0.158   0.184 N  0.570      SignalP-noTM
CEP37541.1             0.149  58  0.120  58  0.160   4  0.109   0.115 N  0.570      SignalP-noTM
CEP37542.1             0.130  49  0.131  49  0.195   3  0.137   0.134 N  0.570      SignalP-noTM
CEP37543.1             0.356  28  0.250  28  0.479  25  0.160   0.208 N  0.570      SignalP-noTM
CEP37544.1             0.112  46  0.128  14  0.216  13  0.151   0.139 N  0.570      SignalP-noTM
CEP37545.1             0.129   6  0.162  11  0.402   3  0.258   0.207 N  0.570      SignalP-noTM
CEP37546.1             0.120  26  0.115  26  0.142  15  0.096   0.106 N  0.570      SignalP-noTM
CEP37547.1             0.131  34  0.132  18  0.217  17  0.144   0.138 N  0.570      SignalP-noTM
CEP37548.1             0.127  15  0.115  49  0.135  45  0.088   0.102 N  0.570      SignalP-noTM
CEP37549.1             0.373  21  0.230  21  0.268  25  0.133   0.184 N  0.570      SignalP-noTM
CEP37550.1             0.102  22  0.103  63  0.121  57  0.081   0.095 N  0.510      SignalP-TM
CEP37551.1             0.225  35  0.394  29  0.973  14  0.882   0.624 Y  0.570      SignalP-noTM
CEP37552.1             0.155  58  0.121  48  0.129  41  0.072   0.103 N  0.510      SignalP-TM
CEP37553.1             0.131  25  0.127  18  0.168  14  0.127   0.127 N  0.570      SignalP-noTM
CEP37554.1             0.648  29  0.578  29  0.667  24  0.514   0.554 Y  0.510      SignalP-TM
CEP37555.1             0.144  46  0.148  46  0.193  44  0.114   0.132 N  0.570      SignalP-noTM
CEP37556.1             0.217  40  0.154  40  0.254   2  0.135   0.145 N  0.570      SignalP-noTM
CEP37557.1             0.102  48  0.096  56  0.098  21  0.078   0.088 N  0.570      SignalP-noTM
CEP37558.1             0.100   3  0.112  35  0.141  29  0.094   0.104 N  0.570      SignalP-noTM
CEP37559.1             0.121  49  0.117  32  0.217  27  0.104   0.111 N  0.570      SignalP-noTM
CEP37560.1             0.130  28  0.121  28  0.175   1  0.117   0.119 N  0.570      SignalP-noTM
CEP37561.1             0.653  21  0.725  21  0.862  17  0.743   0.733 Y  0.570      SignalP-noTM
CEP37562.1             0.153  28  0.145  28  0.258  27  0.126   0.136 N  0.570      SignalP-noTM
CEP37563.1             0.138  26  0.160  26  0.412  19  0.183   0.171 N  0.570      SignalP-noTM
CEP37564.1             0.401  38  0.202  38  0.246  13  0.116   0.162 N  0.570      SignalP-noTM
CEP37565.1             0.162  26  0.130  26  0.155   2  0.093   0.113 N  0.570      SignalP-noTM
CEP37566.1             0.143  66  0.141  11  0.232   9  0.196   0.167 N  0.570      SignalP-noTM
CEP37567.1             0.175  41  0.163  41  0.208  38  0.132   0.149 N  0.570      SignalP-noTM
CEP37568.1             0.688  22  0.363  22  0.317  21  0.182   0.278 N  0.570      SignalP-noTM
CEP37569.1             0.104  60  0.100  21  0.117  15  0.091   0.096 N  0.570      SignalP-noTM
CEP37570.1             0.199  22  0.183  22  0.234   1  0.176   0.181 N  0.510      SignalP-TM
CEP37571.1             0.135  66  0.127  11  0.222   9  0.162   0.144 N  0.570      SignalP-noTM
CEP37572.1             0.115  64  0.173  19  0.364  10  0.260   0.214 N  0.570      SignalP-noTM
CEP37573.1             0.108  19  0.114  11  0.158   1  0.127   0.120 N  0.570      SignalP-noTM
CEP37574.1             0.104  21  0.122  11  0.211   1  0.141   0.131 N  0.570      SignalP-noTM
CEP37575.1             0.120  29  0.102  12  0.142  28  0.105   0.103 N  0.570      SignalP-noTM
CEP37576.1             0.115  30  0.124  39  0.168  28  0.105   0.115 N  0.570      SignalP-noTM
CEP37577.1             0.109  34  0.129  21  0.223   9  0.146   0.137 N  0.570      SignalP-noTM
CEP37578.1             0.184  19  0.129  19  0.130  38  0.080   0.106 N  0.570      SignalP-noTM
CEP37579.1             0.108  19  0.116  29  0.159  21  0.118   0.117 N  0.570      SignalP-noTM
CEP37580.1             0.106  60  0.104  60  0.123   1  0.091   0.098 N  0.570      SignalP-noTM
CEP37581.1             0.856  23  0.871  23  0.947   8  0.908   0.889 Y  0.570      SignalP-noTM
CEP37582.1             0.226  47  0.182  38  0.269  30  0.132   0.164 N  0.510      SignalP-TM
CEP37583.1             0.130  28  0.140  11  0.255   4  0.210   0.166 N  0.510      SignalP-TM
CEP37584.1             0.174  59  0.135  59  0.156   2  0.100   0.119 N  0.570      SignalP-noTM
CEP37585.1             0.152  20  0.135  20  0.228  17  0.128   0.132 N  0.570      SignalP-noTM
CEP37586.1             0.102  38  0.097  12  0.115  11  0.096   0.097 N  0.570      SignalP-noTM
CEP37587.1             0.188  45  0.138  45  0.143  34  0.093   0.117 N  0.570      SignalP-noTM
CEP37588.1             0.231  37  0.184  37  0.303  36  0.170   0.178 N  0.570      SignalP-noTM
CEP37589.1             0.133  54  0.131  54  0.190   6  0.117   0.124 N  0.570      SignalP-noTM
CEP37590.1             0.221  20  0.210  20  0.365   1  0.216   0.212 N  0.510      SignalP-TM
CEP37591.1             0.130  39  0.118  12  0.189   9  0.142   0.127 N  0.510      SignalP-TM
CEP37592.1             0.783  27  0.828  27  0.969  18  0.912   0.868 Y  0.570      SignalP-noTM
CEP37593.1             0.133  40  0.118  14  0.177   6  0.140   0.128 N  0.570      SignalP-noTM
CEP37594.1             0.136  35  0.149  35  0.293  24  0.165   0.157 N  0.570      SignalP-noTM
CEP37595.1             0.113  13  0.113  47  0.152  12  0.094   0.104 N  0.570      SignalP-noTM
CEP37596.1             0.146  59  0.166  11  0.323   2  0.280   0.220 N  0.570      SignalP-noTM
CEP37597.1             0.194  40  0.142  40  0.134  36  0.086   0.115 N  0.570      SignalP-noTM
CEP37598.1             0.122  58  0.108  58  0.119  14  0.089   0.099 N  0.570      SignalP-noTM
CEP37599.1             0.100  31  0.104  14  0.152   8  0.109   0.105 N  0.510      SignalP-TM
CEP37600.1             0.134  50  0.100  50  0.108  34  0.074   0.088 N  0.570      SignalP-noTM
CEP37601.1             0.110  24  0.097  70  0.108   5  0.088   0.093 N  0.570      SignalP-noTM
CEP37602.1             0.132  36  0.112  56  0.143  35  0.101   0.107 N  0.570      SignalP-noTM
CEP37603.1             0.136  57  0.121  36  0.175   6  0.122   0.122 N  0.510      SignalP-TM
CEP37604.1             0.350  36  0.285  36  0.301  28  0.162   0.239 N  0.510      SignalP-TM
CEP37605.1             0.273  37  0.415  33  0.929  17  0.809   0.600 Y  0.570      SignalP-noTM
CEP37606.1             0.146  29  0.119  36  0.211  35  0.111   0.116 N  0.570      SignalP-noTM
CEP37607.1             0.115  69  0.106  69  0.123   1  0.089   0.098 N  0.570      SignalP-noTM
CEP37608.1             0.105  24  0.106  22  0.169  11  0.104   0.105 N  0.570      SignalP-noTM
CEP37609.1             0.112  47  0.123  18  0.173  10  0.141   0.132 N  0.570      SignalP-noTM
CEP37610.1             0.408  12  0.247  12  0.276  11  0.148   0.211 N  0.510      SignalP-TM
CEP37611.1             0.115  54  0.116  15  0.167   8  0.134   0.123 N  0.510      SignalP-TM
CEP37612.1             0.114  24  0.140  24  0.268  32  0.141   0.140 N  0.510      SignalP-TM
CEP37613.1             0.133  30  0.124  11  0.205   1  0.150   0.136 N  0.570      SignalP-noTM
CEP37614.1             0.155  25  0.154  25  0.190  18  0.149   0.152 N  0.570      SignalP-noTM
CEP37615.1             0.132  35  0.112  35  0.154   8  0.105   0.108 N  0.570      SignalP-noTM
CEP37616.1             0.171  24  0.276  24  0.636  20  0.457   0.361 N  0.570      SignalP-noTM
CEP37617.1             0.279  21  0.186  21  0.164   1  0.130   0.159 N  0.570      SignalP-noTM
CEP37618.1             0.124  43  0.128  12  0.193  42  0.133   0.130 N  0.570      SignalP-noTM
CEP37619.1             0.126  48  0.113  48  0.133  46  0.090   0.102 N  0.570      SignalP-noTM
CEP37620.1             0.115  29  0.096  54  0.117  42  0.078   0.088 N  0.570      SignalP-noTM
CEP37621.1             0.289  39  0.429  32  0.955  25  0.763   0.586 Y  0.570      SignalP-noTM
CEP37622.1             0.115  24  0.111  24  0.136  12  0.099   0.105 N  0.570      SignalP-noTM
CEP37623.1             0.111  57  0.149  11  0.296   3  0.224   0.184 N  0.570      SignalP-noTM
CEP37624.1             0.101  29  0.122  11  0.216   1  0.141   0.131 N  0.570      SignalP-noTM
CEP37625.1             0.151  33  0.133  33  0.239  31  0.097   0.120 N  0.510      SignalP-TM
CEP37626.1             0.272  35  0.474  35  0.920  28  0.755   0.606 Y  0.570      SignalP-noTM
CEP37627.1             0.173  31  0.146  31  0.250   6  0.166   0.155 N  0.570      SignalP-noTM
CEP37628.1             0.163  34  0.202  26  0.446  12  0.293   0.235 N  0.510      SignalP-TM
CEP37629.1             0.126  28  0.311  18  0.931   1  0.869   0.573 Y  0.570      SignalP-noTM
CEP37630.1             0.142  22  0.139  22  0.240  21  0.132   0.136 N  0.510      SignalP-TM
CEP37631.1             0.141  23  0.115  11  0.165   6  0.135   0.124 N  0.570      SignalP-noTM
CEP37632.1             0.192  28  0.139  28  0.161  27  0.092   0.117 N  0.570      SignalP-noTM
CEP37633.1             0.523  22  0.314  22  0.369   1  0.229   0.274 N  0.570      SignalP-noTM
CEP37634.1             0.163  43  0.171  26  0.336   6  0.243   0.205 N  0.570      SignalP-noTM
CEP37635.1             0.426  30  0.438  30  0.535  23  0.395   0.422 N  0.510      SignalP-TM
CEP37636.1             0.110  21  0.103  70  0.113  67  0.091   0.097 N  0.570      SignalP-noTM
CEP37637.1             0.141  32  0.216  16  0.616  15  0.419   0.312 N  0.570      SignalP-noTM
CEP37638.1             0.160  35  0.140  35  0.203  33  0.118   0.129 N  0.570      SignalP-noTM
CEP37639.1             0.107  23  0.101  54  0.115  47  0.087   0.094 N  0.570      SignalP-noTM
CEP37640.1             0.115  17  0.145  17  0.273  11  0.171   0.157 N  0.570      SignalP-noTM
CEP37641.1             0.141  24  0.130  11  0.217   1  0.168   0.144 N  0.510      SignalP-TM
CEP37642.1             0.145  31  0.110  31  0.156  51  0.075   0.094 N  0.570      SignalP-noTM
CEP37643.1             0.197  63  0.146  63  0.150  24  0.110   0.129 N  0.570      SignalP-noTM
CEP37644.1             0.119  44  0.112  44  0.125  43  0.095   0.104 N  0.570      SignalP-noTM
CEP37645.1             0.135  24  0.147  24  0.293   2  0.184   0.164 N  0.570      SignalP-noTM
CEP37646.1             0.162  47  0.116  47  0.120  46  0.072   0.095 N  0.570      SignalP-noTM
CEP37647.1             0.126  55  0.106  24  0.131  19  0.106   0.106 N  0.570      SignalP-noTM
CEP37648.1             0.127  33  0.122  25  0.200   1  0.125   0.123 N  0.570      SignalP-noTM
CEP37649.1             0.149  46  0.126  16  0.184   3  0.138   0.132 N  0.570      SignalP-noTM
CEP37650.1             0.176  26  0.144  26  0.219   5  0.134   0.139 N  0.570      SignalP-noTM
CEP37651.1             0.114  59  0.112  12  0.191   1  0.120   0.116 N  0.570      SignalP-noTM
CEP37652.1             0.131  18  0.151  18  0.328   1  0.184   0.167 N  0.570      SignalP-noTM
CEP37653.1             0.104  25  0.102  11  0.181   1  0.090   0.096 N  0.570      SignalP-noTM
CEP37654.1             0.113  34  0.106  70  0.115  63  0.097   0.101 N  0.570      SignalP-noTM
CEP37655.1             0.174  41  0.137  41  0.155   9  0.116   0.129 N  0.510      SignalP-TM
CEP37656.1             0.305  49  0.302  49  0.433  48  0.173   0.242 N  0.570      SignalP-noTM
CEP37657.1             0.141  27  0.164  11  0.388   4  0.279   0.218 N  0.570      SignalP-noTM
CEP37658.1             0.125  20  0.103  67  0.109  61  0.088   0.096 N  0.570      SignalP-noTM
CEP37659.1             0.197  49  0.122  49  0.141  21  0.099   0.111 N  0.570      SignalP-noTM
CEP37660.1             0.292  35  0.324  35  0.453  31  0.288   0.311 N  0.510      SignalP-TM
CEP37661.1             0.122  43  0.099  43  0.107   1  0.081   0.090 N  0.570      SignalP-noTM
CEP37662.1             0.121  23  0.111  11  0.158   2  0.124   0.117 N  0.570      SignalP-noTM
CEP37663.1             0.134  69  0.188  17  0.455   9  0.328   0.254 N  0.570      SignalP-noTM
CEP37664.1             0.129  36  0.147  11  0.289   3  0.213   0.171 N  0.510      SignalP-TM
CEP37665.1             0.105  42  0.105  58  0.120  50  0.098   0.101 N  0.570      SignalP-noTM
CEP37666.1             0.133  19  0.227  12  0.734   1  0.491   0.351 N  0.570      SignalP-noTM
CEP37667.1             0.315  28  0.219  28  0.215  25  0.139   0.189 N  0.510      SignalP-TM
CEP37668.1             0.151  28  0.120  15  0.196  10  0.134   0.125 N  0.510      SignalP-TM
CEP37669.1             0.790  22  0.827  22  0.945  18  0.847   0.836 Y  0.570      SignalP-noTM
CEP37670.1             0.132  16  0.194  16  0.538  15  0.310   0.249 N  0.570      SignalP-noTM
CEP37671.1             0.124  42  0.104  42  0.102  41  0.086   0.095 N  0.570      SignalP-noTM
CEP37672.1             0.199  38  0.177  38  0.261  31  0.135   0.157 N  0.570      SignalP-noTM
CEP37673.1             0.123  38  0.109  15  0.146   4  0.115   0.112 N  0.570      SignalP-noTM
CEP37674.1             0.176  46  0.156  46  0.290  41  0.134   0.146 N  0.570      SignalP-noTM
CEP37675.1             0.114  18  0.120  18  0.147   9  0.118   0.119 N  0.570      SignalP-noTM
CEP37676.1             0.104  28  0.118  47  0.150  36  0.115   0.116 N  0.570      SignalP-noTM
CEP37677.1             0.113  59  0.111  59  0.131  50  0.102   0.107 N  0.570      SignalP-noTM
CEP37678.1             0.164  33  0.235  33  0.457  32  0.256   0.242 N  0.510      SignalP-TM
CEP37679.1             0.145  70  0.128  70  0.200  53  0.107   0.118 N  0.570      SignalP-noTM
CEP37680.1             0.108  68  0.122  11  0.200   1  0.144   0.132 N  0.570      SignalP-noTM
CEP37681.1             0.143  64  0.127  45  0.227  37  0.119   0.123 N  0.570      SignalP-noTM
CEP37682.1             0.254  31  0.163  31  0.178  30  0.091   0.129 N  0.570      SignalP-noTM
CEP37683.1             0.794  20  0.789  20  0.908  18  0.785   0.787 Y  0.570      SignalP-noTM
CEP37684.1             0.118  27  0.121  27  0.176   5  0.134   0.127 N  0.570      SignalP-noTM
CEP37685.1             0.749  25  0.830  25  0.956  21  0.905   0.865 Y  0.570      SignalP-noTM
CEP37686.1             0.195  45  0.221  35  0.466   6  0.333   0.263 N  0.510      SignalP-TM
CEP37687.1             0.119  20  0.121  12  0.226   1  0.133   0.126 N  0.510      SignalP-TM
CEP37688.1             0.118  37  0.116  11  0.157   5  0.135   0.125 N  0.570      SignalP-noTM
CEP37689.1             0.118  40  0.177  11  0.410   1  0.269   0.221 N  0.570      SignalP-noTM
CEP37690.1             0.110  31  0.110  47  0.132  41  0.086   0.099 N  0.570      SignalP-noTM
CEP37691.1             0.122  39  0.105  39  0.113  68  0.077   0.092 N  0.570      SignalP-noTM
CEP37692.1             0.763  29  0.829  29  0.977  14  0.922   0.873 Y  0.570      SignalP-noTM
CEP37693.1             0.114  22  0.114  11  0.209   1  0.125   0.118 N  0.510      SignalP-TM
CEP37694.1             0.766  25  0.833  25  0.976  10  0.928   0.877 Y  0.570      SignalP-noTM
CEP37695.1             0.170  30  0.114  30  0.130   2  0.082   0.099 N  0.570      SignalP-noTM
CEP37696.1             0.107  68  0.109  24  0.138  16  0.110   0.109 N  0.570      SignalP-noTM
CEP37697.1             0.135  53  0.107  13  0.133   5  0.119   0.112 N  0.510      SignalP-TM
CEP37698.1             0.171  22  0.127  22  0.139   7  0.104   0.118 N  0.510      SignalP-TM
CEP37699.1             0.268  25  0.231  25  0.298  17  0.165   0.207 N  0.510      SignalP-TM
CEP37700.1             0.164  34  0.143  14  0.208   3  0.152   0.147 N  0.570      SignalP-noTM
CEP37701.1             0.127  46  0.099  16  0.102  16  0.080   0.090 N  0.570      SignalP-noTM
CEP37702.1             0.300  19  0.198  19  0.211  18  0.122   0.162 N  0.570      SignalP-noTM
CEP37703.1             0.744  23  0.803  23  0.956  12  0.882   0.840 Y  0.570      SignalP-noTM
CEP37704.1             0.124  31  0.154  24  0.236   3  0.199   0.171 N  0.510      SignalP-TM
CEP37705.1             0.114  45  0.126  12  0.183   1  0.159   0.142 N  0.570      SignalP-noTM
CEP37706.1             0.106  61  0.105  11  0.130   1  0.111   0.108 N  0.570      SignalP-noTM
CEP37707.1             0.123  34  0.105  34  0.146   6  0.094   0.100 N  0.570      SignalP-noTM
CEP37708.1             0.141  25  0.135  25  0.208  24  0.116   0.126 N  0.570      SignalP-noTM
CEP37709.1             0.828  26  0.839  26  0.916  22  0.833   0.836 Y  0.570      SignalP-noTM
CEP37710.1             0.233  20  0.162  11  0.441   1  0.246   0.193 N  0.510      SignalP-TM
CEP37711.1             0.268  20  0.271  20  0.375   3  0.291   0.280 N  0.570      SignalP-noTM
CEP37712.1             0.146  45  0.128  45  0.167   5  0.117   0.123 N  0.570      SignalP-noTM
CEP37713.1             0.216  39  0.170  39  0.255  29  0.132   0.152 N  0.570      SignalP-noTM
CEP37714.1             0.168  25  0.187  25  0.364   1  0.250   0.211 N  0.510      SignalP-TM
CEP37715.1             0.112  24  0.105  33  0.138  29  0.090   0.098 N  0.570      SignalP-noTM
CEP37716.1             0.162  46  0.155  46  0.198  28  0.137   0.147 N  0.570      SignalP-noTM
CEP37717.1             0.261  22  0.352  15  0.761  11  0.547   0.444 N  0.570      SignalP-noTM
CEP37718.1             0.347  26  0.569  26  0.993  12  0.949   0.748 Y  0.570      SignalP-noTM
CEP37719.1             0.111  21  0.115  11  0.154   1  0.133   0.123 N  0.570      SignalP-noTM
CEP37720.1             0.158  51  0.202  43  0.469  35  0.189   0.196 N  0.570      SignalP-noTM
CEP37721.1             0.317  25  0.524  25  0.912  21  0.847   0.676 Y  0.570      SignalP-noTM
CEP37722.1             0.139  66  0.112  67  0.138  65  0.066   0.095 N  0.510      SignalP-TM
CEP37723.1             0.135  38  0.115  38  0.129   4  0.090   0.103 N  0.570      SignalP-noTM
CEP37724.1             0.196  32  0.192  32  0.357   1  0.219   0.205 N  0.570      SignalP-noTM
CEP37725.1             0.198  32  0.128  32  0.192  31  0.088   0.113 N  0.510      SignalP-TM
CEP37726.1             0.110  27  0.108  13  0.144   8  0.116   0.112 N  0.570      SignalP-noTM
CEP37727.1             0.102  18  0.107  44  0.123  32  0.095   0.101 N  0.570      SignalP-noTM
CEP37728.1             0.107  44  0.097  70  0.104   1  0.083   0.090 N  0.570      SignalP-noTM
CEP37729.1             0.173  26  0.108  26  0.138  36  0.064   0.087 N  0.570      SignalP-noTM
CEP37730.1             0.115  46  0.157  46  0.317  42  0.135   0.149 N  0.510      SignalP-TM
CEP37731.1             0.107  35  0.107  35  0.124  33  0.082   0.095 N  0.570      SignalP-noTM
CEP37732.1             0.210  40  0.176  40  0.276  30  0.127   0.153 N  0.570      SignalP-noTM
CEP37733.1             0.244  32  0.148  32  0.146  47  0.087   0.119 N  0.570      SignalP-noTM
CEP37734.1             0.114  21  0.123  21  0.198   4  0.143   0.132 N  0.570      SignalP-noTM
CEP37735.1             0.138  16  0.106  46  0.131  42  0.084   0.096 N  0.570      SignalP-noTM
CEP37736.1             0.138  67  0.131  38  0.177   8  0.131   0.131 N  0.570      SignalP-noTM
CEP37737.1             0.181  32  0.153  11  0.298   1  0.216   0.183 N  0.570      SignalP-noTM
CEP37738.1             0.899  21  0.919  21  0.982  18  0.920   0.920 Y  0.570      SignalP-noTM
CEP37739.1             0.741  22  0.809  22  0.929  11  0.889   0.846 Y  0.570      SignalP-noTM
CEP37740.1             0.127  25  0.121  11  0.213   3  0.144   0.130 N  0.510      SignalP-TM
CEP37741.1             0.138  60  0.166  11  0.359   1  0.269   0.214 N  0.570      SignalP-noTM
CEP37742.1             0.301  30  0.157  13  0.282   3  0.254   0.193 N  0.510      SignalP-TM
CEP37743.1             0.138  29  0.105  42  0.108  70  0.075   0.091 N  0.570      SignalP-noTM
CEP37744.1             0.109  35  0.104  62  0.125   2  0.098   0.101 N  0.570      SignalP-noTM
CEP37745.1             0.127  38  0.127  38  0.189  37  0.108   0.118 N  0.570      SignalP-noTM
CEP37746.1             0.107   3  0.100  13  0.136   1  0.102   0.101 N  0.570      SignalP-noTM
CEP37747.1             0.107  18  0.117  41  0.160  36  0.100   0.109 N  0.570      SignalP-noTM
CEP37748.1             0.104  34  0.097  15  0.132   8  0.094   0.096 N  0.510      SignalP-TM
CEP37749.1             0.145  35  0.122  35  0.160  34  0.104   0.114 N  0.570      SignalP-noTM
CEP37750.1             0.110  26  0.099  26  0.100  60  0.077   0.089 N  0.570      SignalP-noTM
CEP37751.1             0.122  30  0.128  30  0.213  26  0.109   0.119 N  0.570      SignalP-noTM
CEP37752.1             0.102  34  0.100  69  0.115   4  0.091   0.096 N  0.570      SignalP-noTM
CEP37753.1             0.171  49  0.122  37  0.152  14  0.112   0.117 N  0.570      SignalP-noTM
CEP37754.1             0.140  24  0.141  24  0.279  22  0.143   0.142 N  0.570      SignalP-noTM
CEP37755.1             0.135  22  0.130  22  0.198   1  0.132   0.131 N  0.570      SignalP-noTM
CEP37756.1             0.223  26  0.324  26  0.642   2  0.494   0.387 N  0.510      SignalP-TM
CEP37757.1             0.111  25  0.099  53  0.107  51  0.083   0.091 N  0.570      SignalP-noTM
CEP37758.1             0.140  49  0.120  11  0.165   4  0.147   0.133 N  0.570      SignalP-noTM
CEP37759.1             0.112  20  0.102  29  0.117  20  0.081   0.092 N  0.570      SignalP-noTM
CEP37760.1             0.138  39  0.151  11  0.276   5  0.225   0.186 N  0.570      SignalP-noTM
CEP37761.1             0.104  21  0.112  21  0.144  20  0.107   0.110 N  0.570      SignalP-noTM
CEP37762.1             0.100  23  0.112  21  0.153   1  0.120   0.116 N  0.570      SignalP-noTM
CEP37763.1             0.110  40  0.123  54  0.211  47  0.104   0.114 N  0.570      SignalP-noTM
CEP37764.1             0.137  44  0.122  44  0.139  40  0.097   0.110 N  0.570      SignalP-noTM
CEP37765.1             0.192  56  0.167  56  0.261   9  0.155   0.163 N  0.510      SignalP-TM
CEP37766.1             0.167  25  0.124  25  0.128  23  0.083   0.105 N  0.570      SignalP-noTM
CEP37767.1             0.137  52  0.114  52  0.139   3  0.104   0.109 N  0.570      SignalP-noTM
CEP37768.1             0.107  68  0.108  24  0.173   1  0.111   0.109 N  0.570      SignalP-noTM
CEP37769.1             0.160  44  0.147  11  0.362   2  0.206   0.175 N  0.570      SignalP-noTM
CEP37770.1             0.116  33  0.110  48  0.137  39  0.097   0.104 N  0.570      SignalP-noTM
CEP37771.1             0.110  58  0.153  12  0.316   2  0.235   0.192 N  0.570      SignalP-noTM
CEP37772.1             0.118  29  0.111  13  0.141   5  0.124   0.118 N  0.570      SignalP-noTM
CEP37773.1             0.100  50  0.114  67  0.141  62  0.097   0.106 N  0.570      SignalP-noTM
CEP37774.1             0.119  20  0.157  11  0.329   1  0.235   0.193 N  0.570      SignalP-noTM
CEP37775.1             0.106  20  0.114  42  0.149  35  0.101   0.108 N  0.570      SignalP-noTM
CEP37776.1             0.253  21  0.174  21  0.208  19  0.108   0.143 N  0.570      SignalP-noTM
CEP37777.1             0.156  34  0.172  34  0.308  20  0.198   0.184 N  0.570      SignalP-noTM
CEP37778.1             0.118  35  0.107  35  0.124  27  0.090   0.099 N  0.570      SignalP-noTM
CEP37779.1             0.229  48  0.163  48  0.273  31  0.113   0.145 N  0.510      SignalP-TM
CEP37780.1             0.106  19  0.132  11  0.199   6  0.177   0.153 N  0.570      SignalP-noTM
CEP37781.1             0.121  31  0.108  31  0.109  30  0.089   0.099 N  0.570      SignalP-noTM
CEP37782.1             0.102  55  0.110  39  0.129  31  0.089   0.100 N  0.570      SignalP-noTM
CEP37783.1             0.516  26  0.591  26  0.876  12  0.764   0.672 Y  0.570      SignalP-noTM
CEP37784.1             0.114  33  0.174  33  0.414  28  0.191   0.180 N  0.510      SignalP-TM
CEP37785.1             0.147  54  0.138  54  0.294   1  0.126   0.133 N  0.510      SignalP-TM
CEP37786.1             0.138  55  0.111  66  0.125  10  0.091   0.102 N  0.570      SignalP-noTM
CEP37787.1             0.822  26  0.803  26  0.903  22  0.817   0.809 Y  0.570      SignalP-noTM
CEP37788.1             0.104  22  0.109  15  0.154   9  0.112   0.110 N  0.570      SignalP-noTM
CEP37789.1             0.150  18  0.127  18  0.143  46  0.103   0.115 N  0.570      SignalP-noTM
CEP37790.1             0.196  35  0.128  35  0.099  31  0.071   0.101 N  0.570      SignalP-noTM
CEP37791.1             0.129  26  0.159  17  0.268  11  0.188   0.173 N  0.570      SignalP-noTM
CEP37792.1             0.157  38  0.101  16  0.116   7  0.096   0.099 N  0.510      SignalP-TM
CEP37793.1             0.109  32  0.108  11  0.176   1  0.109   0.109 N  0.570      SignalP-noTM
CEP37794.1             0.147  25  0.141  25  0.260   4  0.163   0.152 N  0.570      SignalP-noTM
CEP37795.1             0.200  27  0.193  27  0.372   1  0.222   0.206 N  0.570      SignalP-noTM
CEP37796.1             0.643  45  0.718  45  0.994  28  0.745   0.731 Y  0.570      SignalP-noTM
CEP37797.1             0.178  24  0.128  24  0.126  12  0.081   0.106 N  0.570      SignalP-noTM
CEP37798.1             0.112  25  0.107  50  0.122  43  0.100   0.103 N  0.570      SignalP-noTM
CEP37799.1             0.127  37  0.148  37  0.258  31  0.120   0.135 N  0.570      SignalP-noTM
CEP37800.1             0.115  27  0.111  50  0.159  37  0.107   0.109 N  0.570      SignalP-noTM
CEP37801.1             0.119  28  0.121  11  0.177   7  0.151   0.135 N  0.570      SignalP-noTM
CEP37802.1             0.115  21  0.106  21  0.140  20  0.101   0.104 N  0.570      SignalP-noTM
CEP37803.1             0.141  18  0.126  18  0.190  29  0.126   0.126 N  0.510      SignalP-TM
CEP37804.1             0.194  28  0.172  28  0.302  24  0.120   0.152 N  0.510      SignalP-TM
CEP37805.1             0.302  31  0.285  31  0.618   7  0.351   0.316 N  0.570      SignalP-noTM
CEP37806.1             0.226  20  0.130  39  0.133   4  0.079   0.106 N  0.570      SignalP-noTM
CEP37807.1             0.181  21  0.193  21  0.409   1  0.249   0.219 N  0.570      SignalP-noTM
CEP37808.1             0.802  34  0.872  34  0.969  23  0.856   0.864 Y  0.570      SignalP-noTM
CEP37809.1             0.137  21  0.108  21  0.136   1  0.082   0.096 N  0.570      SignalP-noTM
CEP37810.1             0.104  30  0.104  15  0.139  11  0.108   0.106 N  0.570      SignalP-noTM
CEP37811.1             0.117  23  0.150  21  0.293   9  0.198   0.172 N  0.570      SignalP-noTM
CEP37812.1             0.168  30  0.177  30  0.291  22  0.196   0.186 N  0.570      SignalP-noTM
CEP37813.1             0.234  68  0.146  68  0.116  22  0.086   0.117 N  0.570      SignalP-noTM
CEP37814.1             0.154  29  0.149  29  0.295   2  0.160   0.154 N  0.570      SignalP-noTM
CEP37815.1             0.169  23  0.154  23  0.202   2  0.153   0.153 N  0.570      SignalP-noTM
CEP37816.1             0.182  21  0.232  21  0.386   7  0.318   0.264 N  0.510      SignalP-TM
CEP37817.1             0.222  68  0.151  68  0.116   1  0.086   0.120 N  0.570      SignalP-noTM
CEP37818.1             0.119  61  0.101  61  0.118   2  0.088   0.095 N  0.570      SignalP-noTM
CEP37819.1             0.174  28  0.166  28  0.255   3  0.181   0.173 N  0.570      SignalP-noTM
CEP37820.1             0.104  29  0.107  18  0.130  11  0.104   0.105 N  0.570      SignalP-noTM
CEP37821.1             0.130  64  0.112  64  0.105  58  0.087   0.100 N  0.570      SignalP-noTM
CEP37822.1             0.118  52  0.109  11  0.151   1  0.119   0.113 N  0.570      SignalP-noTM
CEP37823.1             0.156  53  0.150  22  0.247  52  0.163   0.156 N  0.570      SignalP-noTM
CEP37824.1             0.113  31  0.101  49  0.120  38  0.084   0.093 N  0.570      SignalP-noTM
CEP37825.1             0.111  47  0.124  11  0.206   1  0.153   0.137 N  0.570      SignalP-noTM
[truncated: 44,029 more chars]
