# Supplementary material for: Comparative Genomics Reveals Evidence of Genome Reduction and High Extracellular Protein Degradation Potential in Kangiella
Source: Front Microbiol. 2018 Jun 7;9:1224. doi: 10.3389/fmicb.2018.01224 (PMC6000758; doi:10.3389/fmicb.2018.01224)
Supplement: MATERIAL S3 — Peptidase genes predicted with MEROPS batch BLAST and SignalP prediction of 23 genomes corresponding to Supplementary Table S8. [file Data_Sheet_3.ZIP › Supplementary material 3/Kangiella_aquimarina_DSM_16071.merops.batch_blastp.txt]

WP_018623259.1	S08A	124-446	D152, H187, N297, S402		MER0002057	156-486	6.80e-39
WP_018623286.1	M10A	164-215	E167	H166, H170, H176	MER0005336	148-195	7.90e-05
WP_018623296.1	M28A	112-261	D124, E176	H122, D143, E177, E204, >H	MER0037181	139-272	1.70e-08
WP_018623309.1	M17	3-417	K200, R274	K188, D193, D211, D270, E272	MER0002497	5-422	6.50e-105
WP_018623313.1	S09C	106-269	S154, D220, H247		MER0017240	9-183	2.50e-15
WP_018623313.1	S33	79-157	S154, >D, >H		MER0004146	43-122	5.40e-06
WP_018623333.1	M48C	21-250	E127	H126, H130, E188	MER0026496	216-454	4.60e-25
WP_018623340.1	S11	34-389	S65, K68, S130		MER0000450	38-395	4.00e-94
WP_018623363.1	M04	212-505	E350, H432	H349, H353, E373	MER0029943	188-478	1.20e-129
WP_018623390.1	S33	58-333	S158, D284, H311		MER0059846	50-332	2.10e-16
WP_018623390.1	S09C	28-165	S158, >D, >H		MER0005807	308-452	8.10e-05
WP_018623477.1	S49C	57-131	S105, N124K		MER0042954	48-123	2.90e-20
WP_018623478.1	I87	10-158			MER0192051	87-236	3.20e-12
WP_018623483.1	S12	96-335	S103, K106, Y194		MER0002489	97-351	2.30e-37
WP_018623490.1	S08A	102-345	D147, H182, N275, X341S		MER0000336	6-242	3.40e-38
WP_018623491.1	S08A	136-349	D146, H178, N271, S337		MER0000326	170-375	1.60e-48
WP_018623492.1	S08A	89-327	D120, H160, N251, D315S		MER0002267	137-370	1.20e-49
WP_018623492.1	S08A	446-507	<D, <H, <N, S452		MER0002267	350-413	1.10e-16
WP_018623495.1	S08A	114-394	D142, H175, N268, >S		MER0055027	113-379	5.00e-71
WP_018623495.1	S08A	400-534	<D, <H, <N, S485		MER0055027	372-501	1.30e-27
WP_018623506.1	S09X	98-200	S118, D172, >H		MER0209507	176-280	3.00e-20
WP_018623538.1	S54	9-135	S127, >H		MER0015468	93-209	1.70e-16
WP_018623574.1	M28X	81-313	D134, E177	H132, D144, E178, E204, H277	MER0029965	152-390	7.30e-35
WP_018623574.1	M20B	143-195	<D, E177	<H, D144, E178, >D, >H	MER0028941	106-158	8.90e-05
WP_018623612.1	M24B	156-436	H227, H332, H343	D245, D256, H336, E381, E420	MER0001250	157-439	1.20e-80
WP_018623631.1	M79	111-180			MER0056027	188-257	3.10e-08
WP_018623646.1	C44	2-233	C2		MER0003327	2-233	1.90e-87
WP_018623695.1	U73	23-186			MER0492485	24-187	6.30e-29
WP_018623713.1	M03A	1-679	E471	H470, H474, E500	MER0001161	1-678	2.20e-232
WP_018623734.1	M38	662-872	>D	-722H, H723, S817K, D860H, >H	MER0030136	10-223	4.00e-06
WP_018623748.1	A01A	16-409	D37, Y69, D283		MER0129252	16-413	1.20e-78
WP_018623765.1	C56	76-145	A99E, C136, I137H		MER0160094	117-186	2.60e-19
WP_018623787.1	M24B	168-430	H240, H347, H358	D257, D268, H351, E381, E405	MER0001244	172-432	1.30e-73
WP_018623820.1	C60A	64-187	H111, C168		MER0033576	67-191	8.40e-14
WP_018623832.1	C56	24-145	R68E, C94, T95H		MER0002455	28-148	2.00e-05
WP_018623869.1	S12	307-575	S356, K359, Y450		MER0003802	86-341	4.30e-09
WP_018623897.1	M41	369-638	E422	H421, H425, D499	MER0001620	365-631	9.10e-96
WP_018623968.1	S41A	201-370	S303, K328		MER0001425	191-361	1.50e-51
WP_018623969.1	M23B	226-391	G372H	V297D, Y374H	MER0005300	248-410	2.50e-32
WP_018623971.1	I87	21-208			MER0192051	95-284	1.70e-09
WP_018624011.1	S08A	120-399	D158, X191H, N278, S341		MER0000325	128-407	2.20e-88
WP_018624013.1	T01B	7-179	T7		MER0001627	2-174	1.40e-62
WP_018624032.1	S33	5-324	S139, D268, H296		MER0059846	16-335	3.70e-65
WP_018624070.1	M01	296-506	E378, Y462	H377, H381, E400	MER0002968	288-499	9.50e-50
WP_018624106.1	M16B	45-283	E89, E166	H86, H90, E173	MER0001233	39-277	1.00e-51
WP_018624116.1	M48B	122-327	E174	H173, H177, E259	MER0002637	89-286	6.50e-13
WP_018624123.1	M14B	55-221	R209, >E	H132, E135, >H	MER0003817	38-178	7.70e-07
WP_018624134.1	S33	9-248	S84, D210, H238		MER0017142	7-245	1.40e-60
WP_018624140.1	S09X	89-176	S95, D149, H176		MER0209142	96-192	7.20e-15
WP_018624145.1	S16	188-454	S370, R413		MER0014135	206-472	3.10e-98
WP_018624183.1	S09B	564-809	S677, D752, H786		MER0058228	503-743	3.30e-41
WP_018624192.1	S09C	407-651	S514, D599, H630		MER0001920	413-657	9.60e-33
WP_018624204.1	C44	2-170	C2		MER0034539	2-165	8.50e-24
WP_018624209.1	S09X	6-277	S148, D224, H257		MER0061081	4-276	4.20e-102
WP_018624284.1	S51	22-232	S127, H164, E199		MER0001335	16-225	2.10e-48
WP_018624298.1	S14	12-202	X107S, H132, D181		MER0000474	16-206	3.10e-77
WP_018624302.1	S16	536-775	S679, K722		MER0000485	537-775	1.40e-98
WP_018624333.1	M15B	90-182	E176	H113, D120, H179	MER0014983	144-224	9.70e-08
WP_018624334.1	M20A	5-191	D70, E135	H68, D101, E136, E164, >H	MER0001272	6-189	3.00e-58
WP_018624334.1	M20A	285-376	<D, <E	<H, <D, <E, <D/E, >H	MER0001272	175-266	2.40e-26
WP_018624338.1	M24A	85-275	H100	D117, D128, H191, E224, E256	MER0001243	64-254	2.00e-76
WP_018624338.1	M24A	1-71	>H	>D, >D, >H, >E, >E	MER0001243	1-71	7.40e-18
WP_018624351.1	M50B	22-200	E23	H22, H26, >D	MER0004480	22-200	7.00e-43
WP_018624351.1	M50B	279-405	<E	<H, <H, >D	MER0004480	203-335	5.20e-23
WP_018624365.1	M38	49-129	>D	H85, H87, >K, >H, >H	MER0005900	24-102	4.30e-06
WP_018624368.1	C56	65-173	L106E, C133, H134		MER0031431	70-179	1.10e-17
WP_018624383.1	M20A	27-275	D91, E156	H89, D122, E157, E185, >H	MER0001272	5-252	2.90e-54
WP_018624383.1	M20A	307-385	<D, <E	<H, <D, <E, <D/E, >H	MER0001272	175-253	2.30e-15
WP_018624411.1	I22	22-116			MER0018322	13-101	2.80e-14
WP_018624423.1	C26	10-240	C86, H181, E183		MER0045886	14-236	1.40e-58
WP_018624431.1	M17	15-494	K280, R354	K268, D273, D291, D350, E352	MER0001236	15-496	2.00e-165
WP_018624468.1	M90	41-272	E175	H174, H178, E235	MER0217243	19-248	1.60e-25
WP_018624500.1	T02	34-321	T206		MER0017326	22-300	2.20e-50
WP_018624503.1	M38	6-302	D247	H13, H15, K99, H136, H174	MER0061068	10-306	2.00e-95
WP_018624535.1	S08A	354-707	<D, <H, N434, S667		MER0013896	238-586	6.90e-30
WP_018624535.1	S08A	229-331	D235, H313, >N, >S		MER0015428	128-225	3.30e-05
WP_018624546.1	M61	2-470	E284	H283, H287, E317	MER0073084	28-497	2.40e-134
WP_018624569.1	M19	53-420		H65, D67, E164, H233, H254	MER0006319	41-413	1.80e-43
WP_018624611.1	M79	49-132			MER0056022	257-329	7.80e-09
WP_018624616.1	M19	102-388		<H, <D, Q148E, H215, H236	MER0013479	42-319	2.60e-40
WP_018624629.1	M03A	57-732	F526E	E525H, A529H, F554E	MER0001158	4-678	2.40e-151
WP_018624634.1	C40	58-165	C75, H125, H137		MER0004054	152-264	2.70e-23
WP_018624664.1	S09C	437-674	S543, D624, H656		MER0000263	454-693	2.20e-69
WP_018624683.1	M16B	42-246	E85, E155	H82, H86, E162	MER0003448	9-213	4.90e-25
WP_018624683.1	M16B	497-701	S540E, L610E	S537H, S541H, A617E	MER0039456	496-700	3.90e-19
WP_018624685.1	U73	24-164			MER0492485	24-169	6.40e-13
WP_018624692.1	M38	72-384	L337D	H80, H82, D220K, K248H, S255H	MER0033186	79-392	9.50e-66
WP_018624727.1	S09A	433-687	S552, D635, H667		MER0005694	415-671	7.30e-66
WP_018624735.1	M01	227-436	E312, Y395	H311, H315, E334	MER0001001	212-421	4.60e-95
WP_018624744.1	C44	2-235	C2		MER0011806	87-308	2.00e-34
WP_018624751.1	S51	14-249	F132S, H174, D201E		MER0005768	9-249	2.30e-24
WP_018624753.1	M01	262-497	E347, Y432	H346, H350, E369	MER0036308	240-475	9.50e-102
WP_018624767.1	S09C	6-94	S68, >D, >H		MER0107796	6-95	9.60e-09
WP_018624799.1	M23B	166-267	H253	H173, D177, D255H	MER0003376	40-153	1.30e-19
WP_018624817.1	M38	73-129	>D	H113, H115, >K, >H, >H	MER0015112	25-82	7.00e-05
WP_018624822.1	S33	23-281	S104, D202, H264		MER0036115	37-306	1.30e-31
WP_018624827.1	S49A	38-615	K200, X405S, S427		MER0001299	46-612	3.50e-112
WP_018624978.1	S41A	373-559	S483, K508		MER0001295	356-532	1.30e-48
WP_018624981.1	S08A	202-459	<D, H203, N304, S408		MER0004123	186-435	1.60e-24
WP_018624988.1	S08A	198-431	<D, H199, N298, S401		MER0004123	186-414	3.50e-30
WP_018624989.1	S08A	116-427	D133, S179H, N286, S375		MER0004123	138-436	1.40e-32
WP_018624990.1	M16B	49-228	E91, E163	H88, H92, N169E	MER0195774	38-214	2.60e-28
WP_018624990.1	M16B	524-719	A565E, L635E	N562H, E566H, E642	MER0001233	41-243	2.60e-06
WP_018625029.1	M20D	32-429	D100, X166E	D98, D134, X167E/H, H198, H402	MER0002007	14-392	5.30e-77
WP_018625081.1	S24	26-140	S61, K98		MER0000576	25-139	1.40e-26
WP_018625097.1	M38	74-413	D349	H89, H91, K215, N247H, H256	MER0005900	42-373	8.20e-46
WP_018625174.1	M11	155-300	E244	H243, H247, H253	MER0014824	199-343	3.30e-07
WP_018625188.1	I87	60-349			MER0192051	83-375	3.00e-58
WP_018625189.1	I87	163-289			MER0191412	201-327	4.60e-42
WP_018625199.1	S10	45-247	S196, >D, >H		MER0004615	43-239	8.80e-09
WP_018625212.1	M20A	78-364	D84, E140	H82, D113, E141, E165, H352	MER0238460	96-398	6.60e-13
WP_018625250.1	M48B	86-295	E148	H147, H151, E224	MER0002637	78-286	7.60e-55
WP_018625256.1	M20X	9-473	D103, E167	H101, X134D, E168, D195, H446	MER0052470	11-471	7.70e-127
WP_018625266.1	S54	142-286	X207S, H270		MER0017194	65-212	2.20e-12
WP_018625292.1	S41A	366-489	S416, -438K		MER0001425	242-364	1.20e-06
WP_018625308.1	U62	5-466			MER0016301	3-470	2.20e-160
WP_018625311.1	U62	42-453			MER0016222	36-448	3.00e-111
WP_018625325.1	S01C	106-384	H122, D152, S222		MER0001372	92-358	1.00e-41
WP_018625329.1	S09X	32-121	S118, >D, >H		MER0045469	35-123	4.40e-06
WP_018625365.1	M23B	196-300	H286	H207, D211, H288	MER0003380	303-407	4.00e-24
WP_018625375.1	A24A	68-293	D154, D226		MER0000870	63-280	9.90e-72
WP_018625384.1	S09B	513-732	S621, D696, H728		MER0058228	504-725	3.30e-70
WP_018625386.1	M13	44-697	E535, D599	H534, H538, E595	MER0004775	33-689	3.40e-163
WP_018625417.1	S01C	71-387	H79, D109, S184		MER0001372	101-414	1.90e-66
WP_018625419.1	S26A	68-166	S81, K136		MER0000589	78-178	2.50e-30
WP_018625419.1	S26A	221-287	<S, <K		MER0000589	263-323	2.40e-14
WP_018625429.1	M28D	257-456	D281, E325	H279, X291D, E326, D353, H424	MER0005244	268-466	1.40e-25
WP_018625444.1	S49B	169-348	S212, S234, K264		MER0001300	135-314	3.90e-73
WP_018625446.1	S09C	331-626	S492, D573, H605		MER0015682	410-709	1.30e-84
WP_018625451.1	M56	153-250	X186E	X185H, X189H, E226	MER0003629	172-269	3.80e-05
WP_018625479.1	C56	1052-1147	A1062E, F1097C, S1098H		MER0042827	1072-1167	1.60e-25
WP_018625517.1	C26	276-542	C378, H514, E516		MER0065554	277-543	6.30e-101
WP_018625525.1	C26	13-201	C92, H185, E187		MER0065588	3-194	3.10e-24
WP_018625534.1	M23B	217-333	K313H	G229H, D238, H315	MER0015415	484-609	4.00e-16
WP_018625554.1	M38	67-311	D311	H74, H76, D181K, N214H, H223	MER0037714	75-330	1.10e-26
WP_018625559.1	S09A	449-729	X586S, D671, H706		MER0000410	397-675	2.70e-95
WP_018625568.1	S54	19-118	S112, >H		MER0015462	17-132	5.50e-08
WP_018625608.1	U32	32-293			MER0037246	38-298	1.20e-55
WP_018625609.1	U32	36-202			MER0003855	33-203	6.30e-19
WP_018625609.1	U32	249-316			MER0003242	148-218	6.90e-05
WP_018625611.1	T03	38-578	T391		MER0001978	38-580	4.60e-167
WP_018625643.1	A08	9-170	D118, D147		MER0001313	8-164	3.00e-39
WP_018625660.1	C26	3-183	C81, H168, E170		MER0045094	14-196	1.00e-37
WP_018625674.1	M48C	80-266	E143	H142, H146, E207	MER0031491	75-260	5.30e-43
WP_018625684.1	M14B	106-248	R217	H166, E169, >H	MER0033179	843-1001	2.60e-23
WP_018625686.1	S09A	442-650	G568S, D645, >H		MER0005694	408-621	1.20e-25
WP_018625692.1	S33	192-336	<S, D287, H317		MER0044357	295-449	6.30e-07
WP_018625692.1	S33	10-170	S145, >D, >H		MER0036076	12-160	2.20e-06
WP_018625717.1	S41A	262-446	S385, K411		MER0195376	264-444	1.20e-44
WP_018625738.1	S46	19-718	H81, D188, S654		MER0014366	24-712	3.00e-90
WP_018625757.1	S41A	295-435	S368, S393K		MER0004195	240-376	5.30e-07
WP_026309238.1	M28E	328-493	D350, E403	H348, D369, E404, D431, >H	MER0001284	183-346	3.10e-13
WP_026309243.1	M20X	18-411	D82, E125	H80, D91, E126, H382	MER0026469	18-411	2.20e-54
WP_026309287.1	T03	43-579	T387		MER0223926	5-524	3.90e-90
WP_026309289.1	M49	415-541	<E	<H, <H, E425	MER0028047	466-608	3.30e-06
WP_026309326.1	U32	27-204			MER0003855	27-205	6.00e-42
WP_026309326.1	U32	242-361			MER0003855	212-334	7.20e-15
WP_026309340.1	M23A	219-385	H337	H238, D252, H339	MER0001281	198-364	1.40e-64
WP_033413920.1	C26	31-196	C85, H179, E181		MER0043394	25-185	9.10e-60
WP_033414021.1	M02	45-624	E396	H395, H399, E423	MER0001019	647-1221	3.50e-131
WP_051082496.1	C26	240-382	C282, H366, E368		MER0115185	227-369	8.90e-75
WP_051082496.1	C26	107-160	>C, >H, >E		MER0436691	178-231	6.40e-05
WP_051082501.1	S09C	429-673	S539, D621, H654		MER0000408	481-726	1.40e-27
WP_051082502.1	M23B	217-453	H433	H354, D358, H435	MER0003380	182-413	4.80e-46
