# Supplementary material for: Comparative Genomics Reveals Evidence of Genome Reduction and High Extracellular Protein Degradation Potential in Kangiella
Source: Front Microbiol. 2018 Jun 7;9:1224. doi: 10.3389/fmicb.2018.01224 (PMC6000758; doi:10.3389/fmicb.2018.01224)
Supplement: MATERIAL S3 — Peptidase genes predicted with MEROPS batch BLAST and SignalP prediction of 23 genomes corresponding to Supplementary Table S8. [file Data_Sheet_3.ZIP › Supplementary material 3/Kangiella_aquimarina_DSM_16071.signalP.txt]

# SignalP-4.1 gram- predictions
# name                     Cmax  pos  Ymax  pos  Smax  pos  Smean   D     ?  Dmaxcut    Networks-used
WP_012800162.1        0.116  42  0.103  66  0.115   4  0.087   0.096 N  0.570      SignalP-noTM
WP_012800185.1        0.106  48  0.103  22  0.124  11  0.099   0.101 N  0.570      SignalP-noTM
WP_012800373.1        0.111  24  0.109  11  0.142   3  0.121   0.115 N  0.570      SignalP-noTM
WP_012800376.1        0.146  59  0.117  59  0.150   2  0.098   0.108 N  0.570      SignalP-noTM
WP_012800381.1        0.215  34  0.167  34  0.202  32  0.124   0.147 N  0.570      SignalP-noTM
WP_012800392.1        0.099   6  0.181  14  0.400  12  0.335   0.254 N  0.570      SignalP-noTM
WP_012800394.1        0.108  44  0.170  18  0.408  12  0.281   0.222 N  0.570      SignalP-noTM
WP_012800504.1        0.102  60  0.157  11  0.435   1  0.219   0.186 N  0.570      SignalP-noTM
WP_012800902.1        0.113  45  0.123  11  0.210   2  0.150   0.136 N  0.570      SignalP-noTM
WP_012800996.1        0.101  26  0.167  11  0.346   5  0.279   0.220 N  0.570      SignalP-noTM
WP_012801047.1        0.132  63  0.119  63  0.162   1  0.100   0.110 N  0.570      SignalP-noTM
WP_012801122.1        0.118  47  0.111  65  0.136  57  0.101   0.106 N  0.570      SignalP-noTM
WP_012801203.1        0.225  26  0.125  13  0.210   7  0.162   0.139 N  0.510      SignalP-TM
WP_012801204.1        0.109  18  0.118  18  0.202  10  0.124   0.121 N  0.570      SignalP-noTM
WP_012801363.1        0.102  26  0.109  23  0.139  19  0.119   0.114 N  0.570      SignalP-noTM
WP_015780726.1        0.102  37  0.112  58  0.133  47  0.105   0.109 N  0.570      SignalP-noTM
WP_015780727.1        0.099  69  0.105  69  0.117  32  0.098   0.102 N  0.570      SignalP-noTM
WP_015780731.1        0.107  53  0.121  12  0.209   2  0.144   0.131 N  0.570      SignalP-noTM
WP_015780967.1        0.127  22  0.112  22  0.134  19  0.097   0.105 N  0.570      SignalP-noTM
WP_015781335.1        0.101  28  0.105  45  0.120  37  0.102   0.103 N  0.570      SignalP-noTM
WP_018623259.1        0.625  26  0.747  26  0.962  17  0.910   0.824 Y  0.570      SignalP-noTM
WP_018623260.1        0.118  10  0.101  31  0.123  22  0.077   0.090 N  0.570      SignalP-noTM
WP_018623262.1        0.137  29  0.167  18  0.318  10  0.218   0.191 N  0.570      SignalP-noTM
WP_018623263.1        0.117  42  0.096  48  0.136  41  0.074   0.088 N  0.510      SignalP-TM
WP_018623264.1        0.138  43  0.128  43  0.203  40  0.104   0.116 N  0.570      SignalP-noTM
WP_018623265.1        0.106  39  0.106  11  0.157   1  0.108   0.107 N  0.570      SignalP-noTM
WP_018623266.1        0.101  38  0.107  21  0.137  19  0.107   0.107 N  0.510      SignalP-TM
WP_018623267.1        0.182  32  0.121  50  0.211   1  0.088   0.109 N  0.510      SignalP-TM
WP_018623268.1        0.206  22  0.169  22  0.203  12  0.142   0.159 N  0.510      SignalP-TM
WP_018623269.1        0.444  27  0.436  27  0.550  23  0.361   0.408 N  0.510      SignalP-TM
WP_018623270.1        0.104  53  0.117  17  0.169   7  0.132   0.124 N  0.570      SignalP-noTM
WP_018623271.1        0.101  53  0.106  22  0.137  14  0.088   0.098 N  0.570      SignalP-noTM
WP_018623272.1        0.356  27  0.244  27  0.257  23  0.161   0.205 N  0.570      SignalP-noTM
WP_018623273.1        0.285  37  0.164  37  0.174   6  0.110   0.138 N  0.570      SignalP-noTM
WP_018623274.1        0.112  28  0.114  11  0.176   2  0.130   0.120 N  0.510      SignalP-TM
WP_018623275.1        0.102  24  0.103  24  0.117  18  0.095   0.099 N  0.570      SignalP-noTM
WP_018623277.1        0.128  23  0.149  17  0.304  16  0.178   0.163 N  0.570      SignalP-noTM
WP_018623280.1        0.102  54  0.100  11  0.119   2  0.103   0.102 N  0.570      SignalP-noTM
WP_018623281.1        0.142  26  0.136  26  0.178  41  0.136   0.136 N  0.570      SignalP-noTM
WP_018623283.1        0.124  23  0.118  23  0.151  22  0.103   0.111 N  0.570      SignalP-noTM
WP_018623284.1        0.245  26  0.175  26  0.191  21  0.124   0.151 N  0.570      SignalP-noTM
WP_018623285.1        0.117  21  0.109  30  0.141   1  0.105   0.107 N  0.570      SignalP-noTM
WP_018623286.1        0.227  23  0.417  23  0.957  11  0.809   0.602 Y  0.570      SignalP-noTM
WP_018623287.1        0.541  31  0.666  31  0.962  18  0.855   0.755 Y  0.570      SignalP-noTM
WP_018623288.1        0.197  29  0.398  29  0.944   6  0.843   0.607 Y  0.570      SignalP-noTM
WP_018623289.1        0.106  53  0.115  23  0.155  14  0.103   0.109 N  0.570      SignalP-noTM
WP_018623290.1        0.114  38  0.122  21  0.193  11  0.127   0.125 N  0.570      SignalP-noTM
WP_018623291.1        0.107  33  0.107  66  0.123  59  0.100   0.104 N  0.570      SignalP-noTM
WP_018623293.1        0.115  41  0.111  18  0.154  11  0.120   0.115 N  0.570      SignalP-noTM
WP_018623294.1        0.102  35  0.104  60  0.119  51  0.095   0.100 N  0.570      SignalP-noTM
WP_018623295.1        0.103  24  0.115  11  0.175   4  0.138   0.124 N  0.510      SignalP-TM
WP_018623296.1        0.419  24  0.576  24  0.895  15  0.814   0.687 Y  0.570      SignalP-noTM
WP_018623297.1        0.127  36  0.114  36  0.122  10  0.095   0.105 N  0.570      SignalP-noTM
WP_018623298.1        0.104  54  0.131  39  0.252  31  0.146   0.137 N  0.510      SignalP-TM
WP_018623299.1        0.110  18  0.120  11  0.219   3  0.141   0.130 N  0.570      SignalP-noTM
WP_018623300.1        0.113  35  0.142  11  0.265   1  0.202   0.164 N  0.510      SignalP-TM
WP_018623301.1        0.118  22  0.106  36  0.122  35  0.093   0.100 N  0.570      SignalP-noTM
WP_018623302.1        0.112  26  0.145  26  0.278  13  0.181   0.162 N  0.570      SignalP-noTM
WP_018623303.1        0.104  19  0.115  11  0.154   4  0.140   0.127 N  0.570      SignalP-noTM
WP_018623305.1        0.125  29  0.147  15  0.261   8  0.218   0.173 N  0.510      SignalP-TM
WP_018623306.1        0.103  56  0.107  53  0.154   1  0.105   0.106 N  0.570      SignalP-noTM
WP_018623307.1        0.187  35  0.154  35  0.220  25  0.139   0.147 N  0.570      SignalP-noTM
WP_018623308.1        0.116  34  0.112  60  0.144  50  0.100   0.106 N  0.570      SignalP-noTM
WP_018623309.1        0.172  17  0.146  17  0.150  11  0.128   0.137 N  0.570      SignalP-noTM
WP_018623310.1        0.135  48  0.110  48  0.132   3  0.087   0.099 N  0.570      SignalP-noTM
WP_018623311.1        0.383  27  0.519  27  0.841  23  0.618   0.566 N  0.570      SignalP-noTM
WP_018623312.1        0.774  23  0.797  23  0.927  17  0.857   0.825 Y  0.570      SignalP-noTM
WP_018623313.1        0.117  45  0.123  36  0.192  28  0.083   0.108 N  0.510      SignalP-TM
WP_018623314.1        0.175  18  0.131  18  0.150  17  0.086   0.109 N  0.570      SignalP-noTM
WP_018623315.1        0.189  18  0.285  18  0.611  14  0.385   0.332 N  0.570      SignalP-noTM
WP_018623316.1        0.104  30  0.126  12  0.200   3  0.158   0.141 N  0.570      SignalP-noTM
WP_018623317.1        0.099  51  0.109  11  0.183   1  0.110   0.110 N  0.570      SignalP-noTM
WP_018623318.1        0.138  21  0.147  11  0.274   3  0.226   0.176 N  0.510      SignalP-TM
WP_018623320.1        0.115  52  0.136  52  0.363  49  0.121   0.129 N  0.570      SignalP-noTM
WP_018623321.1        0.106  27  0.110  45  0.148   1  0.105   0.108 N  0.570      SignalP-noTM
WP_018623322.1        0.157  37  0.132  37  0.143  33  0.099   0.117 N  0.570      SignalP-noTM
WP_018623323.1        0.143  49  0.137  11  0.252   1  0.182   0.158 N  0.570      SignalP-noTM
WP_018623324.1        0.108  46  0.107  11  0.185   1  0.105   0.106 N  0.570      SignalP-noTM
WP_018623325.1        0.159  37  0.127  37  0.135  21  0.098   0.113 N  0.570      SignalP-noTM
WP_018623326.1        0.520  26  0.614  26  0.932   8  0.809   0.706 Y  0.570      SignalP-noTM
WP_018623327.1        0.140  32  0.107  32  0.106  50  0.069   0.089 N  0.570      SignalP-noTM
WP_018623328.1        0.104  45  0.119  41  0.193  36  0.105   0.114 N  0.510      SignalP-TM
WP_018623330.1        0.196  22  0.120  22  0.114  68  0.068   0.100 N  0.510      SignalP-TM
WP_018623331.1        0.102  43  0.105  11  0.143   6  0.113   0.109 N  0.570      SignalP-noTM
WP_018623332.1        0.107  24  0.121  11  0.235   1  0.137   0.129 N  0.570      SignalP-noTM
WP_018623333.1        0.260  18  0.480  18  0.940  14  0.892   0.674 Y  0.570      SignalP-noTM
WP_018623334.1        0.107  29  0.105  29  0.135   7  0.102   0.104 N  0.570      SignalP-noTM
WP_018623335.1        0.105  51  0.111  29  0.137  20  0.116   0.114 N  0.570      SignalP-noTM
WP_018623337.1        0.103  56  0.111  31  0.143  28  0.106   0.109 N  0.570      SignalP-noTM
WP_018623338.1        0.132  24  0.125  11  0.205   3  0.153   0.139 N  0.570      SignalP-noTM
WP_018623339.1        0.133  40  0.108  40  0.130  11  0.086   0.098 N  0.570      SignalP-noTM
WP_018623340.1        0.573  28  0.677  28  0.935  23  0.806   0.738 Y  0.570      SignalP-noTM
WP_018623341.1        0.287  20  0.393  20  0.749  11  0.541   0.462 N  0.570      SignalP-noTM
WP_018623343.1        0.130  42  0.098  48  0.131  40  0.072   0.088 N  0.510      SignalP-TM
WP_018623346.1        0.106  17  0.111  25  0.172  16  0.109   0.110 N  0.570      SignalP-noTM
WP_018623347.1        0.114  47  0.115  47  0.135  39  0.087   0.102 N  0.570      SignalP-noTM
WP_018623348.1        0.141  22  0.139  22  0.257   1  0.138   0.139 N  0.570      SignalP-noTM
WP_018623349.1        0.127  23  0.116  11  0.153   6  0.136   0.125 N  0.570      SignalP-noTM
WP_018623350.1        0.176  20  0.278  20  0.637  17  0.438   0.337 N  0.510      SignalP-TM
WP_018623351.1        0.102  58  0.104  23  0.130  14  0.089   0.097 N  0.570      SignalP-noTM
WP_018623352.1        0.187  22  0.317  22  0.765   1  0.562   0.432 N  0.570      SignalP-noTM
WP_018623353.1        0.122  34  0.118  11  0.165   2  0.145   0.128 N  0.510      SignalP-TM
WP_018623354.1        0.185  20  0.160  20  0.222  11  0.137   0.149 N  0.570      SignalP-noTM
WP_018623355.1        0.131  23  0.154  12  0.311   2  0.246   0.188 N  0.510      SignalP-TM
WP_018623356.1        0.114  27  0.111  11  0.220   1  0.108   0.110 N  0.570      SignalP-noTM
WP_018623357.1        0.122  23  0.104  11  0.138   1  0.105   0.105 N  0.570      SignalP-noTM
WP_018623358.1        0.100  64  0.106  43  0.157   6  0.101   0.104 N  0.570      SignalP-noTM
WP_018623360.1        0.177  18  0.168  18  0.256  16  0.166   0.167 N  0.510      SignalP-TM
WP_018623361.1        0.681  27  0.697  27  0.900  17  0.772   0.732 Y  0.570      SignalP-noTM
WP_018623362.1        0.546  24  0.725  24  0.976  19  0.950   0.831 Y  0.570      SignalP-noTM
WP_018623363.1        0.549  24  0.603  24  0.889   1  0.736   0.666 Y  0.570      SignalP-noTM
WP_018623365.1        0.144  10  0.098  40  0.112  43  0.075   0.087 N  0.570      SignalP-noTM
WP_018623366.1        0.116  23  0.120  51  0.166  42  0.106   0.113 N  0.570      SignalP-noTM
WP_018623367.1        0.111  47  0.168  11  0.441   1  0.258   0.211 N  0.570      SignalP-noTM
WP_018623368.1        0.134  48  0.118  48  0.212   4  0.107   0.113 N  0.570      SignalP-noTM
WP_018623369.1        0.114  27  0.102  14  0.119  11  0.105   0.103 N  0.570      SignalP-noTM
WP_018623370.1        0.117  42  0.107  66  0.121  59  0.090   0.099 N  0.570      SignalP-noTM
WP_018623371.1        0.125  18  0.103  67  0.122   2  0.087   0.096 N  0.570      SignalP-noTM
WP_018623373.1        0.110  54  0.115  11  0.202   1  0.129   0.120 N  0.510      SignalP-TM
WP_018623374.1        0.241  58  0.155  58  0.154  57  0.066   0.122 N  0.510      SignalP-TM
WP_018623377.1        0.186  32  0.141  32  0.182  27  0.117   0.132 N  0.510      SignalP-TM
WP_018623378.1        0.126  26  0.218  11  0.559   3  0.486   0.344 N  0.570      SignalP-noTM
WP_018623379.1        0.307  33  0.145  33  0.120   2  0.069   0.117 N  0.510      SignalP-TM
WP_018623380.1        0.189  64  0.136  64  0.192  48  0.102   0.120 N  0.570      SignalP-noTM
WP_018623381.1        0.110  25  0.105  43  0.138  34  0.098   0.102 N  0.570      SignalP-noTM
WP_018623382.1        0.108  55  0.106  55  0.139  21  0.093   0.100 N  0.570      SignalP-noTM
WP_018623383.1        0.165  37  0.130  37  0.165   8  0.107   0.119 N  0.570      SignalP-noTM
WP_018623385.1        0.185  49  0.223  49  0.406  45  0.160   0.193 N  0.570      SignalP-noTM
WP_018623386.1        0.194  38  0.184  38  0.291  28  0.127   0.163 N  0.510      SignalP-TM
WP_018623387.1        0.105  67  0.115  22  0.174  10  0.120   0.117 N  0.570      SignalP-noTM
WP_018623388.1        0.100  23  0.111  12  0.151   5  0.126   0.118 N  0.570      SignalP-noTM
WP_018623389.1        0.103  17  0.117  25  0.175  15  0.116   0.116 N  0.570      SignalP-noTM
WP_018623390.1        0.136  49  0.122  49  0.175  44  0.098   0.111 N  0.570      SignalP-noTM
WP_018623391.1        0.180  24  0.360  24  0.824  20  0.738   0.538 N  0.570      SignalP-noTM
WP_018623393.1        0.131  35  0.118  21  0.169  20  0.124   0.120 N  0.510      SignalP-TM
WP_018623394.1        0.140  37  0.165  37  0.318  16  0.188   0.173 N  0.510      SignalP-TM
WP_018623395.1        0.422  41  0.168  41  0.131  40  0.072   0.132 N  0.510      SignalP-TM
WP_018623396.1        0.307  27  0.417  27  0.802   6  0.645   0.501 N  0.510      SignalP-TM
WP_018623397.1        0.102  32  0.100  47  0.135  68  0.082   0.094 N  0.510      SignalP-TM
WP_018623398.1        0.104  61  0.101  35  0.115  28  0.095   0.098 N  0.570      SignalP-noTM
WP_018623399.1        0.229  28  0.449  28  0.939  15  0.846   0.636 Y  0.570      SignalP-noTM
WP_018623400.1        0.129  51  0.119  25  0.157  19  0.118   0.119 N  0.510      SignalP-TM
WP_018623401.1        0.815  27  0.827  27  0.908  20  0.835   0.831 Y  0.570      SignalP-noTM
WP_018623402.1        0.122  36  0.132  36  0.198  35  0.114   0.124 N  0.570      SignalP-noTM
WP_018623403.1        0.116  16  0.107  49  0.143  48  0.096   0.102 N  0.570      SignalP-noTM
WP_018623405.1        0.135  57  0.115  32  0.143   1  0.105   0.110 N  0.570      SignalP-noTM
WP_018623406.1        0.114  30  0.110  11  0.210   1  0.112   0.111 N  0.510      SignalP-TM
WP_018623407.1        0.123  37  0.112  37  0.140  36  0.087   0.100 N  0.570      SignalP-noTM
WP_018623408.1        0.728  28  0.792  28  0.956  15  0.895   0.840 Y  0.570      SignalP-noTM
WP_018623409.1        0.462  28  0.535  28  0.951  10  0.794   0.656 Y  0.570      SignalP-noTM
WP_018623410.1        0.836  26  0.809  26  0.920   5  0.834   0.821 Y  0.570      SignalP-noTM
WP_018623411.1        0.254  26  0.188  26  0.204  23  0.138   0.165 N  0.570      SignalP-noTM
WP_018623412.1        0.756  32  0.668  32  0.716  17  0.549   0.624 Y  0.510      SignalP-TM
WP_018623413.1        0.122  22  0.124  22  0.192   1  0.129   0.126 N  0.570      SignalP-noTM
WP_018623414.1        0.168  28  0.164  28  0.307   7  0.193   0.175 N  0.510      SignalP-TM
WP_018623415.1        0.101  23  0.102  69  0.115  60  0.084   0.094 N  0.570      SignalP-noTM
WP_018623416.1        0.109  25  0.105  11  0.173  13  0.105   0.105 N  0.570      SignalP-noTM
WP_018623417.1        0.131  51  0.109  51  0.175  50  0.096   0.103 N  0.570      SignalP-noTM
WP_018623418.1        0.136  36  0.133  36  0.231   4  0.141   0.136 N  0.570      SignalP-noTM
WP_018623420.1        0.120  49  0.110  49  0.134  43  0.085   0.098 N  0.570      SignalP-noTM
WP_018623421.1        0.163  36  0.141  36  0.182  29  0.099   0.121 N  0.570      SignalP-noTM
WP_018623422.1        0.118  56  0.124  11  0.220   3  0.157   0.140 N  0.570      SignalP-noTM
WP_018623424.1        0.126  27  0.167  12  0.372   1  0.269   0.215 N  0.570      SignalP-noTM
WP_018623425.1        0.135  20  0.114  20  0.134  14  0.094   0.105 N  0.570      SignalP-noTM
WP_018623426.1        0.165  24  0.165  11  0.344   2  0.283   0.208 N  0.510      SignalP-TM
WP_018623427.1        0.313  22  0.487  22  0.847  18  0.781   0.625 Y  0.570      SignalP-noTM
WP_018623428.1        0.742  24  0.841  24  0.976  15  0.953   0.894 Y  0.570      SignalP-noTM
WP_018623429.1        0.105  15  0.150  11  0.320   5  0.235   0.190 N  0.570      SignalP-noTM
WP_018623430.1        0.101  23  0.113  37  0.152  29  0.093   0.103 N  0.570      SignalP-noTM
WP_018623431.1        0.159  65  0.158  11  0.422   1  0.226   0.190 N  0.570      SignalP-noTM
WP_018623432.1        0.615  23  0.667  23  0.834   3  0.745   0.704 Y  0.570      SignalP-noTM
WP_018623433.1        0.125  27  0.176  27  0.401   2  0.272   0.212 N  0.510      SignalP-TM
WP_018623434.1        0.159  55  0.091  65  0.104  64  0.067   0.082 N  0.510      SignalP-TM
WP_018623435.1        0.114  65  0.111  65  0.147  53  0.087   0.099 N  0.570      SignalP-noTM
WP_018623436.1        0.131  69  0.112  69  0.107  35  0.077   0.096 N  0.570      SignalP-noTM
WP_018623438.1        0.101  27  0.142  11  0.272   3  0.186   0.162 N  0.570      SignalP-noTM
WP_018623439.1        0.141  29  0.193  29  0.362  16  0.287   0.237 N  0.570      SignalP-noTM
WP_018623441.1        0.124  33  0.112  33  0.127  50  0.090   0.102 N  0.570      SignalP-noTM
WP_018623442.1        0.126  26  0.137  26  0.204  25  0.140   0.139 N  0.570      SignalP-noTM
WP_018623443.1        0.243  35  0.176  35  0.238   5  0.167   0.172 N  0.510      SignalP-TM
WP_018623444.1        0.117  48  0.118  52  0.196  50  0.093   0.106 N  0.570      SignalP-noTM
WP_018623445.1        0.107  23  0.114  23  0.153  21  0.113   0.114 N  0.570      SignalP-noTM
WP_018623446.1        0.106  54  0.108  54  0.128  10  0.094   0.101 N  0.570      SignalP-noTM
WP_018623447.1        0.108  50  0.109  57  0.174  45  0.091   0.103 N  0.510      SignalP-TM
WP_018623448.1        0.147  27  0.145  20  0.190   4  0.155   0.149 N  0.570      SignalP-noTM
WP_018623449.1        0.203  49  0.163  35  0.243  32  0.125   0.145 N  0.570      SignalP-noTM
WP_018623450.1        0.231  28  0.171  28  0.267   2  0.152   0.164 N  0.510      SignalP-TM
WP_018623451.1        0.119  50  0.125  50  0.169  47  0.099   0.113 N  0.570      SignalP-noTM
WP_018623452.1        0.115  16  0.105  67  0.117  69  0.090   0.098 N  0.570      SignalP-noTM
WP_018623454.1        0.138  23  0.154  23  0.248  22  0.160   0.156 N  0.510      SignalP-TM
WP_018623455.1        0.109  33  0.140  33  0.270  29  0.122   0.133 N  0.510      SignalP-TM
WP_018623456.1        0.888  26  0.881  26  0.962   8  0.914   0.896 Y  0.570      SignalP-noTM
WP_018623457.1        0.115  68  0.117  11  0.189   4  0.141   0.128 N  0.570      SignalP-noTM
WP_018623458.1        0.107  21  0.134  12  0.210   1  0.172   0.152 N  0.570      SignalP-noTM
WP_018623459.1        0.152  21  0.330  21  0.864  17  0.706   0.507 N  0.570      SignalP-noTM
WP_018623460.1        0.127  33  0.149  11  0.267   6  0.229   0.187 N  0.570      SignalP-noTM
WP_018623461.1        0.164  51  0.138  11  0.264   1  0.189   0.157 N  0.510      SignalP-TM
WP_018623462.1        0.141  21  0.110  52  0.127  47  0.091   0.101 N  0.570      SignalP-noTM
WP_018623463.1        0.106  41  0.103  41  0.139   2  0.093   0.098 N  0.570      SignalP-noTM
WP_018623464.1        0.137  31  0.152  11  0.340   2  0.223   0.186 N  0.570      SignalP-noTM
WP_018623465.1        0.102  33  0.116  11  0.232   1  0.120   0.118 N  0.570      SignalP-noTM
WP_018623466.1        0.106  18  0.099  54  0.120   8  0.092   0.096 N  0.570      SignalP-noTM
WP_018623467.1        0.204  25  0.141  25  0.216   2  0.113   0.128 N  0.570      SignalP-noTM
WP_018623468.1        0.116  21  0.133  21  0.201  11  0.156   0.144 N  0.570      SignalP-noTM
WP_018623469.1        0.106  57  0.130  57  0.213  51  0.117   0.124 N  0.570      SignalP-noTM
WP_018623470.1        0.388  35  0.227  35  0.350  14  0.223   0.225 N  0.570      SignalP-noTM
WP_018623471.1        0.330  64  0.202  64  0.168  50  0.100   0.154 N  0.570      SignalP-noTM
WP_018623472.1        0.101  58  0.105  55  0.134   9  0.102   0.104 N  0.570      SignalP-noTM
WP_018623473.1        0.149  27  0.124  27  0.140  24  0.088   0.107 N  0.570      SignalP-noTM
WP_018623474.1        0.109  22  0.124  11  0.237   1  0.141   0.132 N  0.570      SignalP-noTM
WP_018623477.1        0.565  24  0.696  24  0.960  17  0.873   0.779 Y  0.570      SignalP-noTM
WP_018623478.1        0.110  21  0.109  11  0.223   1  0.107   0.108 N  0.510      SignalP-TM
WP_018623479.1        0.108  59  0.118  18  0.146   4  0.133   0.125 N  0.570      SignalP-noTM
WP_018623480.1        0.109  43  0.110  27  0.134  23  0.095   0.103 N  0.570      SignalP-noTM
WP_018623481.1        0.111  49  0.136  11  0.290   2  0.183   0.158 N  0.570      SignalP-noTM
WP_018623482.1        0.157  56  0.123  56  0.131  23  0.098   0.111 N  0.570      SignalP-noTM
WP_018623483.1        0.527  31  0.649  31  0.935  20  0.776   0.709 Y  0.570      SignalP-noTM
WP_018623484.1        0.120  38  0.109  11  0.166   1  0.117   0.112 N  0.510      SignalP-TM
WP_018623485.1        0.149  33  0.113  11  0.227   1  0.117   0.114 N  0.510      SignalP-TM
WP_018623486.1        0.123  41  0.115  41  0.129   1  0.100   0.108 N  0.570      SignalP-noTM
WP_018623487.1        0.225  22  0.451  22  0.952   9  0.911   0.667 Y  0.570      SignalP-noTM
WP_018623488.1        0.104  12  0.104  33  0.117  30  0.097   0.101 N  0.570      SignalP-noTM
WP_018623489.1        0.643  23  0.714  23  0.942  18  0.831   0.769 Y  0.570      SignalP-noTM
WP_018623490.1        0.760  22  0.834  22  0.966  18  0.907   0.868 Y  0.570      SignalP-noTM
WP_018623491.1        0.267  22  0.484  22  0.932  18  0.883   0.671 Y  0.570      SignalP-noTM
WP_018623492.1        0.659  23  0.754  23  0.931  13  0.878   0.813 Y  0.570      SignalP-noTM
WP_018623495.1        0.467  23  0.654  23  0.963   9  0.927   0.782 Y  0.570      SignalP-noTM
WP_018623496.1        0.118  55  0.123  55  0.165  17  0.111   0.118 N  0.570      SignalP-noTM
WP_018623497.1        0.434  19  0.634  19  0.943  17  0.921   0.769 Y  0.570      SignalP-noTM
WP_018623498.1        0.102  48  0.105  58  0.124  52  0.089   0.098 N  0.570      SignalP-noTM
WP_018623499.1        0.172  16  0.346  16  0.801  14  0.690   0.508 N  0.570      SignalP-noTM
WP_018623500.1        0.101  53  0.097  31  0.109  25  0.087   0.092 N  0.570      SignalP-noTM
WP_018623501.1        0.105  41  0.120  22  0.172  19  0.138   0.129 N  0.570      SignalP-noTM
WP_018623502.1        0.100  32  0.103  39  0.117  35  0.088   0.096 N  0.570      SignalP-noTM
WP_018623503.1        0.115  28  0.112  11  0.161   7  0.127   0.119 N  0.570      SignalP-noTM
WP_018623504.1        0.143  26  0.240  26  0.578   4  0.455   0.319 N  0.510      SignalP-TM
WP_018623505.1        0.100  67  0.107  46  0.123  44  0.090   0.099 N  0.570      SignalP-noTM
WP_018623506.1        0.135  18  0.119  18  0.141   8  0.098   0.109 N  0.570      SignalP-noTM
WP_018623507.1        0.217  45  0.148  45  0.211   6  0.110   0.134 N  0.510      SignalP-TM
WP_018623508.1        0.105  62  0.114  12  0.202   4  0.136   0.124 N  0.570      SignalP-noTM
WP_018623510.1        0.112  46  0.115  46  0.153   1  0.106   0.111 N  0.570      SignalP-noTM
WP_018623511.1        0.114  22  0.108  35  0.120  27  0.090   0.100 N  0.570      SignalP-noTM
WP_018623512.1        0.160  23  0.109  23  0.174   1  0.088   0.101 N  0.510      SignalP-TM
WP_018623513.1        0.159  24  0.109  24  0.139   1  0.080   0.099 N  0.510      SignalP-TM
WP_018623514.1        0.312  20  0.314  20  0.522  18  0.276   0.296 N  0.570      SignalP-noTM
WP_018623515.1        0.127  46  0.122  39  0.181  35  0.096   0.113 N  0.510      SignalP-TM
WP_018623516.1        0.115  31  0.126  11  0.225   1  0.149   0.136 N  0.570      SignalP-noTM
WP_018623517.1        0.126  29  0.117  11  0.213   2  0.132   0.123 N  0.510      SignalP-TM
WP_018623518.1        0.789  28  0.834  28  0.962  10  0.911   0.870 Y  0.570      SignalP-noTM
WP_018623519.1        0.739  27  0.776  27  0.927  10  0.858   0.815 Y  0.570      SignalP-noTM
WP_018623520.1        0.199  47  0.145  47  0.152   8  0.104   0.126 N  0.570      SignalP-noTM
WP_018623521.1        0.113  54  0.128  35  0.256  42  0.124   0.126 N  0.570      SignalP-noTM
WP_018623522.1        0.111  21  0.169  18  0.342   3  0.276   0.219 N  0.570      SignalP-noTM
WP_018623524.1        0.123  19  0.106  19  0.160   1  0.097   0.102 N  0.570      SignalP-noTM
WP_018623525.1        0.110  21  0.112  49  0.141  49  0.104   0.108 N  0.570      SignalP-noTM
WP_018623526.1        0.105  69  0.113  22  0.154  16  0.110   0.111 N  0.570      SignalP-noTM
WP_018623527.1        0.109  22  0.113  22  0.159  17  0.105   0.110 N  0.510      SignalP-TM
WP_018623528.1        0.168  18  0.114  18  0.102   1  0.079   0.098 N  0.570      SignalP-noTM
WP_018623530.1        0.114  29  0.198  11  0.547   2  0.400   0.293 N  0.570      SignalP-noTM
WP_018623531.1        0.131  36  0.114  67  0.177  57  0.084   0.103 N  0.510      SignalP-TM
WP_018623532.1        0.109  62  0.102  62  0.123   1  0.093   0.098 N  0.570      SignalP-noTM
WP_018623533.1        0.157  23  0.169  13  0.417  12  0.265   0.214 N  0.570      SignalP-noTM
WP_018623534.1        0.111  49  0.105  59  0.120  52  0.092   0.099 N  0.570      SignalP-noTM
WP_018623535.1        0.104  28  0.107  17  0.143   8  0.108   0.107 N  0.570      SignalP-noTM
WP_018623536.1        0.179  30  0.140  18  0.250   6  0.148   0.144 N  0.570      SignalP-noTM
WP_018623537.1        0.151  34  0.121  34  0.122  32  0.089   0.106 N  0.570      SignalP-noTM
WP_018623538.1        0.124  34  0.117  34  0.191  15  0.118   0.117 N  0.510      SignalP-TM
WP_018623539.1        0.105  31  0.126  20  0.200  16  0.149   0.136 N  0.570      SignalP-noTM
WP_018623541.1        0.107  52  0.104  52  0.146  46  0.089   0.097 N  0.570      SignalP-noTM
WP_018623542.1        0.115  34  0.104  34  0.105  32  0.084   0.095 N  0.570      SignalP-noTM
WP_018623543.1        0.118  42  0.110  11  0.158   2  0.121   0.114 N  0.510      SignalP-TM
WP_018623544.1        0.150  66  0.141  66  0.206  63  0.099   0.126 N  0.510      SignalP-TM
WP_018623545.1        0.103  43  0.099  43  0.107  40  0.081   0.091 N  0.570      SignalP-noTM
WP_018623546.1        0.205  38  0.208  22  0.487   1  0.314   0.258 N  0.570      SignalP-noTM
WP_018623547.1        0.116  35  0.138  35  0.292   2  0.165   0.151 N  0.570      SignalP-noTM
WP_018623548.1        0.110  47  0.106  54  0.124  44  0.089   0.098 N  0.570      SignalP-noTM
WP_018623549.1        0.128  17  0.169  17  0.350  16  0.219   0.193 N  0.570      SignalP-noTM
WP_018623551.1        0.099  21  0.102  39  0.128  63  0.086   0.096 N  0.510      SignalP-TM
WP_018623552.1        0.104  26  0.103  61  0.119  24  0.092   0.098 N  0.570      SignalP-noTM
WP_018623553.1        0.105  24  0.121  11  0.181   2  0.150   0.135 N  0.570      SignalP-noTM
WP_018623554.1        0.122  23  0.107  23  0.147   1  0.095   0.101 N  0.570      SignalP-noTM
WP_018623555.1        0.200  55  0.221  55  0.435  51  0.186   0.208 N  0.510      SignalP-TM
WP_018623556.1        0.232  47  0.137  47  0.159   9  0.070   0.112 N  0.510      SignalP-TM
WP_018623557.1        0.485  18  0.285  18  0.259   1  0.177   0.245 N  0.510      SignalP-TM
WP_018623558.1        0.220  25  0.227  25  0.340  28  0.225   0.227 N  0.510      SignalP-TM
WP_018623559.1        0.111  26  0.153  11  0.287   2  0.230   0.189 N  0.570      SignalP-noTM
WP_018623560.1        0.109  35  0.101  49  0.128   2  0.090   0.096 N  0.570      SignalP-noTM
WP_018623562.1        0.603  26  0.540  26  0.644  19  0.483   0.519 Y  0.510      SignalP-TM
WP_018623563.1        0.147  22  0.112  22  0.147  36  0.082   0.098 N  0.570      SignalP-noTM
WP_018623564.1        0.099  23  0.128  38  0.196  32  0.126   0.127 N  0.510      SignalP-TM
WP_018623565.1        0.106   3  0.105  53  0.121  48  0.093   0.099 N  0.570      SignalP-noTM
WP_018623566.1        0.107  69  0.111  23  0.132  22  0.113   0.112 N  0.570      SignalP-noTM
WP_018623567.1        0.101  33  0.105  27  0.120  19  0.095   0.100 N  0.570      SignalP-noTM
WP_018623568.1        0.106  27  0.119  11  0.195   3  0.147   0.129 N  0.510      SignalP-TM
WP_018623569.1        0.130  51  0.191  20  0.357  13  0.286   0.226 N  0.510      SignalP-TM
WP_018623570.1        0.188  33  0.258  33  0.529  31  0.254   0.257 N  0.510      SignalP-TM
WP_018623571.1        0.105  22  0.105  31  0.128  22  0.093   0.099 N  0.570      SignalP-noTM
WP_018623572.1        0.131  22  0.128  22  0.145  13  0.127   0.128 N  0.570      SignalP-noTM
WP_018623573.1        0.106  64  0.114  41  0.166  36  0.114   0.114 N  0.570      SignalP-noTM
WP_018623574.1        0.129  42  0.148  34  0.316  28  0.155   0.150 N  0.510      SignalP-TM
WP_018623575.1        0.118  44  0.129  44  0.309  43  0.121   0.125 N  0.570      SignalP-noTM
WP_018623576.1        0.115  62  0.146  11  0.307   2  0.214   0.178 N  0.570      SignalP-noTM
WP_018623577.1        0.539  23  0.648  23  0.882   2  0.791   0.715 Y  0.570      SignalP-noTM
WP_018623578.1        0.154  16  0.317  16  0.814  12  0.644   0.471 N  0.570      SignalP-noTM
WP_018623579.1        0.186  40  0.138  40  0.137  38  0.085   0.118 N  0.510      SignalP-TM
WP_018623580.1        0.140  39  0.174  26  0.412  21  0.213   0.188 N  0.510      SignalP-TM
WP_018623581.1        0.851  24  0.800  24  0.885  18  0.800   0.800 Y  0.570      SignalP-noTM
WP_018623582.1        0.121  28  0.103  43  0.132  35  0.080   0.095 N  0.510      SignalP-TM
WP_018623583.1        0.130  24  0.113  24  0.205   1  0.102   0.109 N  0.510      SignalP-TM
WP_018623586.1        0.113  69  0.158  11  0.337   4  0.241   0.197 N  0.570      SignalP-noTM
WP_018623587.1        0.112  27  0.112  40  0.137  37  0.107   0.110 N  0.570      SignalP-noTM
WP_018623588.1        0.184  22  0.377  22  0.892  18  0.792   0.572 Y  0.570      SignalP-noTM
WP_018623589.1        0.106  61  0.106  37  0.126  35  0.088   0.098 N  0.570      SignalP-noTM
WP_018623590.1        0.170  20  0.288  20  0.673   7  0.504   0.368 N  0.510      SignalP-TM
WP_018623591.1        0.513  26  0.656  26  0.949  12  0.875   0.759 Y  0.570      SignalP-noTM
WP_018623592.1        0.514  21  0.586  21  0.911  17  0.657   0.619 Y  0.570      SignalP-noTM
WP_018623593.1        0.106  33  0.104  33  0.131   2  0.097   0.101 N  0.570      SignalP-noTM
WP_018623594.1        0.132  68  0.170  68  0.336  52  0.174   0.172 N  0.510      SignalP-TM
WP_018623595.1        0.128  40  0.119  40  0.141  34  0.096   0.109 N  0.570      SignalP-noTM
WP_018623596.1        0.122  34  0.117  34  0.143   1  0.098   0.108 N  0.570      SignalP-noTM
WP_018623597.1        0.104  23  0.114  23  0.152   1  0.117   0.115 N  0.570      SignalP-noTM
WP_018623598.1        0.189  41  0.147  41  0.229   1  0.132   0.140 N  0.570      SignalP-noTM
WP_018623599.1        0.116  21  0.110  59  0.119  55  0.094   0.102 N  0.570      SignalP-noTM
WP_018623601.1        0.122  45  0.105  45  0.115  44  0.091   0.099 N  0.570      SignalP-noTM
WP_018623603.1        0.319  28  0.499  28  0.884  19  0.769   0.626 Y  0.570      SignalP-noTM
WP_018623606.1        0.120  29  0.101  29  0.122  45  0.086   0.094 N  0.570      SignalP-noTM
WP_018623608.1        0.104  39  0.132  11  0.238   1  0.165   0.147 N  0.570      SignalP-noTM
WP_018623611.1        0.121  56  0.111  37  0.136  35  0.109   0.110 N  0.570      SignalP-noTM
WP_018623612.1        0.100  57  0.096  70  0.104  69  0.079   0.088 N  0.570      SignalP-noTM
WP_018623613.1        0.112  50  0.113  50  0.142  43  0.102   0.108 N  0.570      SignalP-noTM
WP_018623614.1        0.109  13  0.168  11  0.410   1  0.272   0.206 N  0.510      SignalP-TM
WP_018623615.1        0.106  25  0.101  58  0.122  53  0.078   0.090 N  0.570      SignalP-noTM
WP_018623616.1        0.102  21  0.104  21  0.126  11  0.099   0.102 N  0.570      SignalP-noTM
WP_018623617.1        0.205  55  0.151  43  0.224  10  0.136   0.144 N  0.570      SignalP-noTM
WP_018623618.1        0.100  34  0.104  25  0.124  20  0.089   0.097 N  0.570      SignalP-noTM
WP_018623620.1        0.109  56  0.128  11  0.244   1  0.153   0.140 N  0.570      SignalP-noTM
WP_018623621.1        0.123  34  0.121  34  0.162  32  0.123   0.122 N  0.570      SignalP-noTM
WP_018623622.1        0.126  46  0.156  11  0.389   1  0.229   0.191 N  0.570      SignalP-noTM
WP_018623623.1        0.109  20  0.123  12  0.217   2  0.153   0.137 N  0.570      SignalP-noTM
WP_018623625.1        0.101  41  0.176  11  0.392   2  0.308   0.238 N  0.570      SignalP-noTM
WP_018623626.1        0.107  27  0.149  12  0.264   3  0.225   0.185 N  0.570      SignalP-noTM
WP_018623627.1        0.129  25  0.219  25  0.492  21  0.324   0.257 N  0.510      SignalP-TM
WP_018623628.1        0.120  34  0.127  34  0.170  30  0.114   0.121 N  0.570      SignalP-noTM
WP_018623629.1        0.210  31  0.201  31  0.260  28  0.188   0.196 N  0.510      SignalP-TM
WP_018623630.1        0.256  19  0.209  19  0.674   1  0.270   0.232 N  0.510      SignalP-TM
WP_018623631.1        0.170  35  0.133  12  0.199   8  0.180   0.151 N  0.510      SignalP-TM
WP_018623632.1        0.132  25  0.141  25  0.216  21  0.162   0.150 N  0.570      SignalP-noTM
WP_018623633.1        0.126  50  0.149  50  0.266  42  0.137   0.143 N  0.570      SignalP-noTM
WP_018623634.1        0.110  25  0.123  14  0.188   8  0.149   0.135 N  0.570      SignalP-noTM
WP_018623636.1        0.227  58  0.139  69  0.166   6  0.067   0.112 N  0.510      SignalP-TM
WP_018623637.1        0.105  44  0.101  70  0.136  65  0.088   0.097 N  0.510      SignalP-TM
WP_018623638.1        0.123  40  0.128  11  0.241   2  0.164   0.141 N  0.510      SignalP-TM
WP_018623640.1        0.147  30  0.160  30  0.232  28  0.155   0.158 N  0.570      SignalP-noTM
WP_018623641.1        0.174  52  0.125  52  0.124   1  0.093   0.110 N  0.570      SignalP-noTM
WP_018623642.1        0.134  67  0.126  41  0.165   8  0.122   0.124 N  0.570      SignalP-noTM
WP_018623643.1        0.106  23  0.110  29  0.128  24  0.094   0.102 N  0.570      SignalP-noTM
WP_018623644.1        0.112  41  0.103  41  0.107  25  0.091   0.098 N  0.570      SignalP-noTM
WP_018623645.1        0.120  10  0.146  19  0.345   8  0.170   0.158 N  0.570      SignalP-noTM
WP_018623646.1        0.107  33  0.106  33  0.134  34  0.097   0.102 N  0.570      SignalP-noTM
WP_018623647.1        0.423  23  0.623  23  0.972  10  0.926   0.765 Y  0.570      SignalP-noTM
WP_018623648.1        0.127  41  0.132  11  0.204   7  0.186   0.152 N  0.510      SignalP-TM
WP_018623649.1        0.186  30  0.223  30  0.387  20  0.244   0.230 N  0.510      SignalP-TM
WP_018623650.1        0.117  17  0.177  19  0.457  16  0.261   0.216 N  0.570      SignalP-noTM
WP_018623651.1        0.185  34  0.199  34  0.299   8  0.233   0.215 N  0.570      SignalP-noTM
WP_018623653.1        0.230  33  0.323  22  0.728  16  0.522   0.416 N  0.570      SignalP-noTM
WP_018623654.1        0.109  49  0.099  70  0.110  70  0.084   0.092 N  0.570      SignalP-noTM
WP_018623655.1        0.366  23  0.548  23  0.909   3  0.849   0.690 Y  0.570      SignalP-noTM
WP_018623656.1        0.183  34  0.157  34  0.196  24  0.125   0.142 N  0.570      SignalP-noTM
WP_018623657.1        0.129  27  0.107  27  0.113  69  0.081   0.095 N  0.570      SignalP-noTM
WP_018623658.1        0.533  32  0.254  32  0.188   4  0.125   0.206 N  0.510      SignalP-TM
WP_018623659.1        0.331  24  0.226  24  0.326   6  0.214   0.220 N  0.570      SignalP-noTM
WP_018623660.1        0.134  26  0.111  26  0.123  25  0.087   0.100 N  0.570      SignalP-noTM
WP_018623661.1        0.122  32  0.159  11  0.341   1  0.247   0.200 N  0.570      SignalP-noTM
WP_018623662.1        0.125  29  0.102  29  0.142  27  0.069   0.090 N  0.510      SignalP-TM
WP_018623663.1        0.165  24  0.372  22  0.936  18  0.865   0.604 Y  0.570      SignalP-noTM
WP_018623665.1        0.360  46  0.248  46  0.263  42  0.132   0.193 N  0.570      SignalP-noTM
WP_018623666.1        0.685  20  0.707  20  0.843  16  0.711   0.709 Y  0.570      SignalP-noTM
WP_018623667.1        0.333  28  0.423  28  0.963  12  0.753   0.578 Y  0.570      SignalP-noTM
WP_018623668.1        0.111  61  0.171  11  0.375   4  0.316   0.225 N  0.510      SignalP-TM
WP_018623670.1        0.119  27  0.105  64  0.128  43  0.092   0.099 N  0.570      SignalP-noTM
WP_018623671.1        0.106  21  0.097  70  0.101  68  0.080   0.089 N  0.570      SignalP-noTM
WP_018623672.1        0.120  26  0.292  19  0.867  12  0.709   0.488 N  0.570      SignalP-noTM
WP_018623673.1        0.115  62  0.107  44  0.120  40  0.100   0.104 N  0.570      SignalP-noTM
WP_018623674.1        0.123  45  0.122  45  0.161  31  0.120   0.121 N  0.570      SignalP-noTM
WP_018623675.1        0.125  22  0.141  22  0.280   1  0.158   0.149 N  0.570      SignalP-noTM
WP_018623676.1        0.249  41  0.181  41  0.363   8  0.210   0.195 N  0.570      SignalP-noTM
WP_018623677.1        0.107  19  0.108  11  0.141   2  0.121   0.114 N  0.570      SignalP-noTM
WP_018623678.1        0.151  21  0.230  21  0.526   1  0.395   0.308 N  0.570      SignalP-noTM
WP_018623679.1        0.254  20  0.465  20  0.931  14  0.851   0.647 Y  0.570      SignalP-noTM
WP_018623680.1        0.315  23  0.304  23  0.516  20  0.255   0.281 N  0.570      SignalP-noTM
WP_018623681.1        0.215  24  0.259  24  0.411   2  0.291   0.271 N  0.510      SignalP-TM
WP_018623682.1        0.691  26  0.469  26  0.417  13  0.326   0.416 N  0.510      SignalP-TM
WP_018623683.1        0.128  33  0.111  33  0.115  28  0.083   0.097 N  0.570      SignalP-noTM
WP_018623684.1        0.123  31  0.115  11  0.197   1  0.124   0.119 N  0.570      SignalP-noTM
WP_018623686.1        0.130  29  0.110  58  0.134  51  0.079   0.095 N  0.570      SignalP-noTM
WP_018623687.1        0.122  63  0.108  63  0.110  36  0.085   0.097 N  0.570      SignalP-noTM
WP_018623688.1        0.153  24  0.108  24  0.154   3  0.084   0.099 N  0.510      SignalP-TM
WP_018623689.1        0.109  27  0.101  68  0.163   2  0.092   0.097 N  0.570      SignalP-noTM
WP_018623690.1        0.101  37  0.097  37  0.112  30  0.076   0.087 N  0.570      SignalP-noTM
WP_018623691.1        0.261  38  0.143  11  0.252   3  0.212   0.168 N  0.510      SignalP-TM
WP_018623692.1        0.140  35  0.164  18  0.373   1  0.232   0.196 N  0.570      SignalP-noTM
WP_018623693.1        0.202  29  0.358  20  0.926  16  0.814   0.572 Y  0.570      SignalP-noTM
WP_018623694.1        0.159  27  0.159  12  0.364   1  0.209   0.182 N  0.570      SignalP-noTM
WP_018623695.1        0.538  21  0.653  21  0.907   1  0.819   0.731 Y  0.570      SignalP-noTM
WP_018623696.1        0.131  69  0.131  33  0.230  26  0.161   0.142 N  0.510      SignalP-TM
WP_018623697.1        0.124  58  0.108  58  0.113  56  0.086   0.098 N  0.570      SignalP-noTM
WP_018623698.1        0.101  29  0.118  65  0.209   1  0.101   0.110 N  0.570      SignalP-noTM
WP_018623699.1        0.112  21  0.111  21  0.143   2  0.113   0.112 N  0.570      SignalP-noTM
WP_018623700.1        0.351  26  0.497  26  0.901  18  0.765   0.623 Y  0.570      SignalP-noTM
WP_018623701.1        0.125  20  0.105  20  0.169   2  0.098   0.102 N  0.570      SignalP-noTM
WP_018623702.1        0.455  21  0.282  21  0.288   4  0.193   0.240 N  0.570      SignalP-noTM
WP_018623705.1        0.108  25  0.126  11  0.232   1  0.151   0.138 N  0.570      SignalP-noTM
WP_018623706.1        0.183  31  0.147  31  0.249  30  0.117   0.133 N  0.570      SignalP-noTM
WP_018623707.1        0.101  65  0.101  12  0.137   3  0.102   0.102 N  0.570      SignalP-noTM
WP_018623708.1        0.138  35  0.148  35  0.289  15  0.183   0.161 N  0.510      SignalP-TM
WP_018623709.1        0.707  24  0.752  24  0.960   6  0.871   0.808 Y  0.570      SignalP-noTM
WP_018623710.1        0.102  53  0.121  14  0.206  10  0.146   0.133 N  0.570      SignalP-noTM
WP_018623712.1        0.145  32  0.115  32  0.168   1  0.096   0.106 N  0.570      SignalP-noTM
WP_018623713.1        0.130  23  0.103  23  0.127  22  0.078   0.091 N  0.570      SignalP-noTM
WP_018623714.1        0.119  20  0.118  20  0.139   8  0.116   0.117 N  0.570      SignalP-noTM
WP_018623715.1        0.114  56  0.099  56  0.114   6  0.086   0.093 N  0.570      SignalP-noTM
WP_018623716.1        0.288  27  0.209  27  0.294   4  0.191   0.201 N  0.570      SignalP-noTM
WP_018623717.1        0.146  40  0.189  11  0.528   2  0.352   0.249 N  0.510      SignalP-TM
WP_018623718.1        0.101  40  0.105  68  0.117  58  0.089   0.097 N  0.570      SignalP-noTM
WP_018623719.1        0.109  49  0.107  49  0.136   1  0.094   0.101 N  0.570      SignalP-noTM
WP_018623720.1        0.128  32  0.110  32  0.116  15  0.098   0.104 N  0.570      SignalP-noTM
WP_018623721.1        0.707  22  0.809  22  0.969  20  0.927   0.864 Y  0.570      SignalP-noTM
WP_018623722.1        0.103  24  0.108  11  0.161   1  0.112   0.110 N  0.570      SignalP-noTM
WP_018623723.1        0.222  46  0.141  46  0.111  31  0.087   0.116 N  0.570      SignalP-noTM
WP_018623724.1        0.106  22  0.105  53  0.124  46  0.092   0.099 N  0.570      SignalP-noTM
WP_018623725.1        0.175  55  0.143  20  0.261  18  0.145   0.144 N  0.570      SignalP-noTM
WP_018623726.1        0.132  44  0.115  44  0.121  22  0.094   0.105 N  0.570      SignalP-noTM
WP_018623727.1        0.139  18  0.244  18  0.595  16  0.452   0.321 N  0.510      SignalP-TM
WP_018623728.1        0.266  25  0.300  25  0.643  23  0.253   0.283 N  0.510      SignalP-TM
WP_018623729.1        0.190  28  0.138  28  0.161  26  0.111   0.128 N  0.510      SignalP-TM
WP_018623730.1        0.104   3  0.105  65  0.117  61  0.090   0.098 N  0.570      SignalP-noTM
WP_018623731.1        0.130  45  0.123  45  0.167   3  0.115   0.120 N  0.570      SignalP-noTM
WP_018623732.1        0.122  65  0.108  41  0.129  37  0.104   0.106 N  0.570      SignalP-noTM
WP_018623733.1        0.744  22  0.843  22  0.971  17  0.939   0.888 Y  0.570      SignalP-noTM
WP_018623734.1        0.839  25  0.857  25  0.954   9  0.908   0.881 Y  0.570      SignalP-noTM
WP_018623735.1        0.105  42  0.105  13  0.151   6  0.115   0.109 N  0.510      SignalP-TM
WP_018623736.1        0.140  25  0.177  25  0.316   7  0.238   0.200 N  0.510      SignalP-TM
WP_018623737.1        0.402  21  0.614  21  0.968  12  0.924   0.760 Y  0.570      SignalP-noTM
WP_018623738.1        0.121  49  0.105  41  0.126  30  0.080   0.096 N  0.510      SignalP-TM
WP_018623739.1        0.130  20  0.112  42  0.143  40  0.101   0.107 N  0.570      SignalP-noTM
WP_018623740.1        0.142  23  0.113  58  0.106  56  0.083   0.099 N  0.570      SignalP-noTM
WP_018623741.1        0.462  19  0.449  19  0.696  11  0.455   0.452 N  0.570      SignalP-noTM
WP_018623742.1        0.100  23  0.105  65  0.118  56  0.092   0.099 N  0.570      SignalP-noTM
WP_018623743.1        0.155  24  0.319  24  0.919   1  0.724   0.509 N  0.570      SignalP-noTM
WP_018623744.1        0.384  26  0.518  26  0.883  15  0.749   0.627 Y  0.570      SignalP-noTM
WP_018623746.1        0.129  29  0.110  11  0.170   5  0.124   0.115 N  0.510      SignalP-TM
WP_018623747.1        0.154  21  0.101  69  0.180  68  0.064   0.087 N  0.510      SignalP-TM
WP_018623748.1        0.136  45  0.142  11  0.247   1  0.203   0.171 N  0.570      SignalP-noTM
WP_018623749.1        0.307  28  0.350  28  0.585  22  0.359   0.353 N  0.510      SignalP-TM
WP_018623750.1        0.897  21  0.905  21  0.941  10  0.906   0.905 Y  0.570      SignalP-noTM
WP_018623751.1        0.784  26  0.790  26  0.869  18  0.684   0.751 Y  0.510      SignalP-TM
WP_018623752.1        0.104  49  0.107  29  0.126  18  0.109   0.108 N  0.570      SignalP-noTM
WP_018623753.1        0.264  23  0.324  23  0.650   1  0.411   0.365 N  0.570      SignalP-noTM
WP_018623754.1        0.112  51  0.105  51  0.121  17  0.099   0.102 N  0.570      SignalP-noTM
WP_018623756.1        0.123  26  0.128  46  0.212  38  0.121   0.125 N  0.570      SignalP-noTM
WP_018623757.1        0.181  24  0.383  24  0.898  17  0.819   0.588 Y  0.570      SignalP-noTM
WP_018623758.1        0.874  20  0.859  20  0.929  18  0.821   0.841 Y  0.570      SignalP-noTM
WP_018623759.1        0.149  30  0.310  20  0.876   2  0.787   0.534 N  0.570      SignalP-noTM
WP_018623760.1        0.135  30  0.155  11  0.372   1  0.223   0.187 N  0.570      SignalP-noTM
WP_018623761.1        0.646  19  0.753  19  0.928  17  0.866   0.806 Y  0.570      SignalP-noTM
WP_018623762.1        0.182  49  0.259  48  0.581  46  0.220   0.245 N  0.510      SignalP-TM
WP_018623763.1        0.165  28  0.122  28  0.141  27  0.087   0.109 N  0.510      SignalP-TM
WP_018623764.1        0.167  64  0.124  64  0.115  70  0.080   0.103 N  0.570      SignalP-noTM
WP_018623765.1        0.136  41  0.133  20  0.214  12  0.143   0.138 N  0.570      SignalP-noTM
WP_018623766.1        0.349  24  0.469  24  0.807  17  0.672   0.565 N  0.570      SignalP-noTM
WP_018623767.1        0.120  18  0.146  18  0.254   2  0.194   0.168 N  0.570      SignalP-noTM
WP_018623768.1        0.119  20  0.146  11  0.289   2  0.202   0.173 N  0.570      SignalP-noTM
WP_018623769.1        0.122  48  0.108  48  0.107  33  0.093   0.101 N  0.570      SignalP-noTM
WP_018623770.1        0.126  38  0.121  14  0.172   9  0.115   0.118 N  0.570      SignalP-noTM
WP_018623771.1        0.101  21  0.111  11  0.156  22  0.124   0.117 N  0.570      SignalP-noTM
WP_018623772.1        0.127  51  0.129  51  0.183  50  0.098   0.115 N  0.570      SignalP-noTM
WP_018623773.1        0.110  44  0.106  68  0.144   1  0.095   0.102 N  0.510      SignalP-TM
WP_018623775.1        0.149  28  0.136  28  0.272   2  0.130   0.133 N  0.570      SignalP-noTM
WP_018623776.1        0.116  22  0.109  12  0.204   1  0.099   0.105 N  0.510      SignalP-TM
WP_018623777.1        0.295  66  0.167  66  0.119  41  0.084   0.128 N  0.570      SignalP-noTM
WP_018623778.1        0.103  26  0.132  11  0.211   1  0.172   0.151 N  0.570      SignalP-noTM
WP_018623779.1        0.165  39  0.118  39  0.143  22  0.091   0.108 N  0.510      SignalP-TM
WP_018623780.1        0.111  41  0.105  41  0.116  32  0.083   0.095 N  0.570      SignalP-noTM
WP_018623781.1        0.101  21  0.100  56  0.126   1  0.093   0.097 N  0.570      SignalP-noTM
WP_018623782.1        0.138  44  0.190  44  0.404  38  0.242   0.214 N  0.570      SignalP-noTM
WP_018623783.1        0.111  22  0.123  11  0.243   1  0.140   0.131 N  0.570      SignalP-noTM
WP_018623784.1        0.099  50  0.111  43  0.136  31  0.101   0.107 N  0.570      SignalP-noTM
WP_018623786.1        0.114  60  0.113  34  0.147  27  0.106   0.109 N  0.570      SignalP-noTM
WP_018623787.1        0.109  31  0.200  18  0.561   8  0.366   0.278 N  0.570      SignalP-noTM
WP_018623788.1        0.224  22  0.443  22  0.926  17  0.817   0.619 Y  0.570      SignalP-noTM
WP_018623789.1        0.272  30  0.390  30  0.738  18  0.559   0.452 N  0.510      SignalP-TM
WP_018623791.1        0.196  24  0.155  24  0.278  23  0.124   0.144 N  0.510      SignalP-TM
WP_018623792.1        0.107  43  0.115  21  0.149  12  0.105   0.111 N  0.570      SignalP-noTM
WP_018623793.1        0.314  22  0.528  22  0.937  17  0.896   0.701 Y  0.570      SignalP-noTM
WP_018623794.1        0.111  54  0.099  25  0.117  21  0.095   0.097 N  0.510      SignalP-TM
WP_018623795.1        0.104  21  0.137  12  0.240   4  0.188   0.161 N  0.570      SignalP-noTM
WP_018623797.1        0.107  32  0.103  65  0.146   2  0.088   0.096 N  0.570      SignalP-noTM
WP_018623800.1        0.132  34  0.106  64  0.124  57  0.087   0.097 N  0.570      SignalP-noTM
WP_018623805.1        0.104   3  0.101  36  0.115  32  0.078   0.090 N  0.570      SignalP-noTM
WP_018623807.1        0.211  26  0.145  26  0.139  43  0.096   0.122 N  0.570      SignalP-noTM
WP_018623808.1        0.103  33  0.098  33  0.106  23  0.081   0.090 N  0.570      SignalP-noTM
WP_018623809.1        0.249  24  0.471  24  0.958  11  0.904   0.675 Y  0.570      SignalP-noTM
WP_018623810.1        0.299  33  0.277  33  0.333  29  0.212   0.253 N  0.510      SignalP-TM
WP_018623811.1        0.181  63  0.127  63  0.124   2  0.093   0.111 N  0.570      SignalP-noTM
WP_018623812.1        0.105  43  0.109  60  0.130  24  0.099   0.104 N  0.570      SignalP-noTM
WP_018623813.1        0.719  21  0.587  21  0.583   8  0.491   0.551 Y  0.510      SignalP-TM
WP_018623815.1        0.119  41  0.100  11  0.128   6  0.104   0.102 N  0.570      SignalP-noTM
WP_018623816.1        0.119  32  0.139  11  0.259   3  0.206   0.164 N  0.510      SignalP-TM
WP_018623817.1        0.130  41  0.112  41  0.121   1  0.072   0.097 N  0.510      SignalP-TM
WP_018623818.1        0.103  70  0.117  49  0.181  45  0.109   0.113 N  0.570      SignalP-noTM
WP_018623819.1        0.147  20  0.157  20  0.324  12  0.167   0.162 N  0.570      SignalP-noTM
WP_018623820.1        0.583  24  0.740  24  0.967  20  0.936   0.832 Y  0.570      SignalP-noTM
WP_018623821.1        0.385  24  0.545  24  0.921  14  0.828   0.678 Y  0.570      SignalP-noTM
WP_018623822.1        0.378  27  0.267  27  0.490   2  0.248   0.260 N  0.510      SignalP-TM
WP_018623823.1        0.137  24  0.100  70  0.137   1  0.067   0.088 N  0.510      SignalP-TM
WP_018623824.1        0.802  22  0.877  22  0.980  10  0.958   0.915 Y  0.570      SignalP-noTM
WP_018623825.1        0.109  38  0.170  11  0.439   1  0.283   0.212 N  0.510      SignalP-TM
WP_018623826.1        0.120  33  0.102  49  0.116   2  0.086   0.094 N  0.570      SignalP-noTM
WP_018623827.1        0.151  55  0.213  28  0.442  24  0.310   0.258 N  0.570      SignalP-noTM
WP_018623828.1        0.118  22  0.104  29  0.137  50  0.091   0.098 N  0.570      SignalP-noTM
WP_018623829.1        0.121  25  0.128  25  0.186   4  0.142   0.134 N  0.570      SignalP-noTM
WP_018623830.1        0.102  53  0.102  64  0.109  70  0.088   0.095 N  0.570      SignalP-noTM
WP_018623831.1        0.150  38  0.114  17  0.155  12  0.118   0.116 N  0.510      SignalP-TM
WP_018623832.1        0.123  21  0.111  43  0.136  38  0.093   0.103 N  0.570      SignalP-noTM
WP_018623833.1        0.666  22  0.670  22  0.898  15  0.733   0.700 Y  0.570      SignalP-noTM
WP_018623834.1        0.214  54  0.151  11  0.364   1  0.211   0.180 N  0.570      SignalP-noTM
WP_018623835.1        0.205  25  0.165  25  0.180  21  0.133   0.150 N  0.570      SignalP-noTM
WP_018623837.1        0.108  34  0.110  66  0.150   7  0.106   0.108 N  0.570      SignalP-noTM
WP_018623839.1        0.799  23  0.842  23  0.957   2  0.908   0.873 Y  0.570      SignalP-noTM
WP_018623840.1        0.134  29  0.118  39  0.147   3  0.100   0.110 N  0.570      SignalP-noTM
WP_018623841.1        0.123  66  0.102  66  0.103  15  0.084   0.094 N  0.570      SignalP-noTM
WP_018623842.1        0.194  13  0.158  13  0.258   1  0.129   0.147 N  0.510      SignalP-TM
WP_018623843.1        0.119  37  0.107  11  0.166   1  0.109   0.108 N  0.570      SignalP-noTM
WP_018623845.1        0.112  29  0.109  29  0.122   3  0.098   0.104 N  0.570      SignalP-noTM
WP_018623846.1        0.156  43  0.135  43  0.159  25  0.123   0.129 N  0.570      SignalP-noTM
WP_018623847.1        0.217  24  0.185  24  0.264  21  0.184   0.184 N  0.570      SignalP-noTM
WP_018623848.1        0.108  34  0.120  11  0.245   2  0.138   0.127 N  0.510      SignalP-TM
WP_018623849.1        0.104  38  0.104  53  0.125  47  0.092   0.098 N  0.570      SignalP-noTM
WP_018623850.1        0.118  42  0.171  11  0.363   4  0.288   0.226 N  0.570      SignalP-noTM
WP_018623851.1        0.189  18  0.349  18  0.896   1  0.700   0.514 N  0.570      SignalP-noTM
WP_018623852.1        0.146  34  0.286  23  0.718  18  0.550   0.383 N  0.510      SignalP-TM
WP_018623853.1        0.686  26  0.670  26  0.812  15  0.690   0.679 Y  0.570      SignalP-noTM
WP_018623854.1        0.787  20  0.782  20  0.888  13  0.759   0.771 Y  0.570      SignalP-noTM
WP_018623855.1        0.109  50  0.126  11  0.183   3  0.157   0.141 N  0.570      SignalP-noTM
WP_018623856.1        0.189  42  0.221  42  0.589  39  0.238   0.229 N  0.570      SignalP-noTM
WP_018623857.1        0.134  47  0.118  47  0.141  45  0.068   0.099 N  0.510      SignalP-TM
WP_018623858.1        0.174  55  0.174  55  0.359  42  0.132   0.154 N  0.570      SignalP-noTM
WP_018623859.1        0.118  59  0.148  44  0.308  35  0.129   0.139 N  0.570      SignalP-noTM
WP_018623860.1        0.464  19  0.665  19  0.976  17  0.948   0.798 Y  0.570      SignalP-noTM
WP_018623861.1        0.113  35  0.132  11  0.194   9  0.171   0.150 N  0.570      SignalP-noTM
WP_018623862.1        0.795  27  0.609  27  0.559  24  0.427   0.542 Y  0.510      SignalP-TM
WP_018623863.1        0.132  51  0.110  51  0.104  27  0.081   0.096 N  0.570      SignalP-noTM
WP_018623864.1        0.112  20  0.109  39  0.142  32  0.092   0.101 N  0.570      SignalP-noTM
WP_018623865.1        0.136  65  0.140  24  0.238   1  0.169   0.153 N  0.570      SignalP-noTM
WP_018623867.1        0.109  24  0.111  59  0.169  50  0.092   0.102 N  0.570      SignalP-noTM
WP_018623868.1        0.104  35  0.104  55  0.122  44  0.098   0.101 N  0.570      SignalP-noTM
WP_018623869.1        0.731  27  0.770  27  0.902   9  0.838   0.802 Y  0.570      SignalP-noTM
WP_018623870.1        0.142  18  0.138  18  0.178  16  0.137   0.138 N  0.570      SignalP-noTM
WP_018623871.1        0.108  19  0.106  19  0.135   9  0.102   0.104 N  0.570      SignalP-noTM
WP_018623872.1        0.228  33  0.206  47  0.362  39  0.154   0.187 N  0.510      SignalP-TM
WP_018623873.1        0.136  23  0.135  23  0.167  12  0.129   0.132 N  0.570      SignalP-noTM
WP_018623874.1        0.142  56  0.105  29  0.133  27  0.081   0.096 N  0.510      SignalP-TM
WP_018623875.1        0.171  22  0.275  22  0.669   6  0.475   0.349 N  0.510      SignalP-TM
WP_018623876.1        0.128  35  0.111  35  0.176   1  0.097   0.104 N  0.570      SignalP-noTM
WP_018623878.1        0.197  24  0.187  24  0.294  19  0.170   0.179 N  0.570      SignalP-noTM
WP_018623879.1        0.120  32  0.103  69  0.110  62  0.086   0.095 N  0.570      SignalP-noTM
WP_018623880.1        0.193  22  0.138  22  0.219   2  0.119   0.129 N  0.570      SignalP-noTM
WP_018623881.1        0.550  24  0.675  24  0.923  15  0.840   0.752 Y  0.570      SignalP-noTM
WP_018623882.1        0.117  45  0.146  11  0.369   1  0.187   0.166 N  0.570      SignalP-noTM
WP_018623884.1        0.777  37  0.547  37  0.572   6  0.429   0.503 N  0.510      SignalP-TM
WP_018623885.1        0.108  39  0.105  11  0.137   4  0.111   0.108 N  0.570      SignalP-noTM
WP_018623886.1        0.148  52  0.106  32  0.141  25  0.102   0.105 N  0.510      SignalP-TM
WP_018623887.1        0.148  21  0.188  21  0.510  15  0.219   0.202 N  0.570      SignalP-noTM
WP_018623888.1        0.106  45  0.110  23  0.137  13  0.114   0.112 N  0.570      SignalP-noTM
WP_018623889.1        0.109  45  0.101  34  0.111  19  0.093   0.097 N  0.570      SignalP-noTM
WP_018623890.1        0.142  22  0.106  37  0.166   1  0.087   0.099 N  0.510      SignalP-TM
WP_018623891.1        0.220  22  0.146  22  0.197  21  0.091   0.126 N  0.510      SignalP-TM
WP_018623892.1        0.111   6  0.103  39  0.117  36  0.095   0.099 N  0.570      SignalP-noTM
WP_018623893.1        0.126  38  0.186  20  0.444  10  0.300   0.228 N  0.510      SignalP-TM
WP_018623894.1        0.189  43  0.145  43  0.158  42  0.085   0.117 N  0.570      SignalP-noTM
WP_018623896.1        0.107  67  0.103  43  0.121  40  0.095   0.099 N  0.570      SignalP-noTM
WP_018623897.1        0.114  27  0.171  27  0.324  23  0.217   0.188 N  0.510      SignalP-TM
WP_018623898.1        0.172  25  0.158  25  0.329   2  0.177   0.167 N  0.570      SignalP-noTM
WP_018623899.1        0.117  33  0.126  13  0.189   9  0.160   0.142 N  0.570      SignalP-noTM
WP_018623900.1        0.822  21  0.853  21  0.925  18  0.891   0.871 Y  0.570      SignalP-noTM
WP_018623901.1        0.164  28  0.141  28  0.346   2  0.151   0.146 N  0.570      SignalP-noTM
WP_018623903.1        0.830  19  0.827  19  0.903  17  0.809   0.819 Y  0.570      SignalP-noTM
WP_018623904.1        0.157  22  0.323  22  0.865  18  0.645   0.474 N  0.570      SignalP-noTM
WP_018623905.1        0.113  28  0.138  33  0.267  25  0.105   0.126 N  0.510      SignalP-TM
WP_018623906.1        0.169  21  0.153  31  0.213  26  0.133   0.146 N  0.510      SignalP-TM
WP_018623907.1        0.180  35  0.167  35  0.190  22  0.137   0.156 N  0.510      SignalP-TM
WP_018623908.1        0.249  62  0.254  29  0.428  27  0.300   0.271 N  0.510      SignalP-TM
WP_018623909.1        0.159  42  0.132  42  0.225  40  0.078   0.112 N  0.510      SignalP-TM
WP_018623910.1        0.118  46  0.114  46  0.126  39  0.097   0.106 N  0.570      SignalP-noTM
WP_018623911.1        0.342  33  0.227  33  0.195  15  0.162   0.196 N  0.570      SignalP-noTM
WP_018623912.1        0.164  29  0.143  29  0.204  22  0.108   0.130 N  0.510      SignalP-TM
WP_018623913.1        0.162  26  0.123  26  0.181   8  0.113   0.118 N  0.570      SignalP-noTM
WP_018623914.1        0.104  69  0.101  56  0.118  46  0.090   0.096 N  0.570      SignalP-noTM
WP_018623915.1        0.118  21  0.105  43  0.125  37  0.087   0.097 N  0.570      SignalP-noTM
WP_018623916.1        0.233  21  0.465  21  0.954  19  0.905   0.672 Y  0.570      SignalP-noTM
WP_018623917.1        0.100  52  0.099  28  0.111  34  0.089   0.094 N  0.570      SignalP-noTM
WP_018623918.1        0.149  23  0.126  23  0.154  27  0.105   0.116 N  0.570      SignalP-noTM
WP_018623919.1        0.133  36  0.125  36  0.134  32  0.082   0.105 N  0.570      SignalP-noTM
WP_018623920.1        0.115  45  0.115  45  0.134  41  0.092   0.104 N  0.570      SignalP-noTM
WP_018623921.1        0.248  17  0.277  17  0.519  11  0.280   0.279 N  0.570      SignalP-noTM
WP_018623923.1        0.201  47  0.141  47  0.125  25  0.095   0.120 N  0.570      SignalP-noTM
WP_018623924.1        0.276  33  0.241  33  0.353  25  0.248   0.245 N  0.570      SignalP-noTM
WP_018623925.1        0.104  25  0.146  11  0.259   2  0.212   0.177 N  0.570      SignalP-noTM
WP_018623926.1        0.109  61  0.107  35  0.133  19  0.109   0.108 N  0.570      SignalP-noTM
WP_018623927.1        0.118  20  0.107  23  0.169  20  0.080   0.097 N  0.510      SignalP-TM
WP_018623928.1        0.144  35  0.154  11  0.354   1  0.229   0.182 N  0.510      SignalP-TM
WP_018623929.1        0.181  33  0.193  33  0.323  31  0.224   0.205 N  0.510      SignalP-TM
WP_018623930.1        0.205  33  0.293  33  0.641   7  0.500   0.370 N  0.510      SignalP-TM
WP_018623931.1        0.124  51  0.123  51  0.197  47  0.105   0.116 N  0.510      SignalP-TM
WP_018623932.1        0.125  32  0.200  11  0.479   3  0.419   0.281 N  0.510      SignalP-TM
WP_018623934.1        0.105  21  0.121  42  0.203  40  0.124   0.122 N  0.510      SignalP-TM
WP_018623935.1        0.142  24  0.189  12  0.510   1  0.348   0.264 N  0.570      SignalP-noTM
WP_018623937.1        0.212  27  0.274  27  0.688   8  0.468   0.346 N  0.510      SignalP-TM
WP_018623939.1        0.127  58  0.118  58  0.134  54  0.093   0.106 N  0.570      SignalP-noTM
WP_018623942.1        0.212  24  0.410  24  0.932   2  0.842   0.613 Y  0.570      SignalP-noTM
WP_018623944.1        0.126  48  0.101  30  0.121  25  0.089   0.096 N  0.510      SignalP-TM
WP_018623946.1        0.132  67  0.116  26  0.125  20  0.092   0.105 N  0.570      SignalP-noTM
WP_018623947.1        0.113  24  0.135  24  0.234  20  0.166   0.146 N  0.510      SignalP-TM
WP_018623948.1        0.200  22  0.137  22  0.138   9  0.089   0.115 N  0.570      SignalP-noTM
WP_018623949.1        0.119  42  0.163  11  0.346   2  0.281   0.207 N  0.510      SignalP-TM
WP_018623950.1        0.128  55  0.130  55  0.234  48  0.113   0.122 N  0.570      SignalP-noTM
WP_018623951.1        0.190  28  0.193  28  0.396  12  0.240   0.215 N  0.570      SignalP-noTM
WP_018623952.1        0.299  53  0.216  53  0.247  48  0.131   0.185 N  0.510      SignalP-TM
WP_018623954.1        0.107  32  0.106  60  0.127  49  0.093   0.100 N  0.570      SignalP-noTM
WP_018623955.1        0.105  22  0.101  46  0.111  29  0.091   0.097 N  0.570      SignalP-noTM
WP_018623956.1        0.113  42  0.159  11  0.327   3  0.262   0.197 N  0.510      SignalP-TM
WP_018623957.1        0.174  46  0.183  46  0.252  42  0.145   0.169 N  0.510      SignalP-TM
WP_018623958.1        0.243  25  0.168  11  0.391   3  0.289   0.212 N  0.510      SignalP-TM
WP_018623959.1        0.178  41  0.195  41  0.393   1  0.233   0.209 N  0.510      SignalP-TM
WP_018623960.1        0.165  40  0.139  12  0.234   7  0.201   0.162 N  0.510      SignalP-TM
WP_018623961.1        0.131  46  0.107  46  0.107  20  0.084   0.097 N  0.570      SignalP-noTM
WP_018623962.1        0.112  48  0.101  17  0.136   7  0.097   0.100 N  0.510      SignalP-TM
WP_018623963.1        0.284  24  0.220  24  0.296   3  0.181   0.206 N  0.510      SignalP-TM
WP_018623964.1        0.140  31  0.109  31  0.105  62  0.071   0.091 N  0.570      SignalP-noTM
WP_018623966.1        0.676  26  0.753  26  0.967  10  0.891   0.818 Y  0.570      SignalP-noTM
WP_018623967.1        0.222  24  0.411  24  0.878   3  0.796   0.592 Y  0.570      SignalP-noTM
WP_018623968.1        0.533  21  0.639  21  0.923  17  0.745   0.689 Y  0.570      SignalP-noTM
WP_018623969.1        0.701  34  0.769  34  0.903  30  0.666   0.721 Y  0.570      SignalP-noTM
WP_018623971.1        0.123  29  0.121  29  0.171  25  0.085   0.108 N  0.510      SignalP-TM
WP_018623972.1        0.142  27  0.088  69  0.116  65  0.044   0.072 N  0.510      SignalP-TM
WP_018623973.1        0.167  34  0.145  34  0.199  30  0.107   0.131 N  0.510      SignalP-TM
WP_018623974.1        0.114  21  0.194  11  0.482   2  0.371   0.278 N  0.570      SignalP-noTM
WP_018623976.1        0.514  21  0.399  21  0.469   2  0.345   0.379 N  0.510      SignalP-TM
WP_018623977.1        0.104  33  0.119  17  0.178   7  0.132   0.125 N  0.570      SignalP-noTM
WP_018623978.1        0.112  22  0.108  22  0.138   4  0.107   0.108 N  0.570      SignalP-noTM
WP_018623979.1        0.240  25  0.200  25  0.344   1  0.180   0.190 N  0.570      SignalP-noTM
WP_018623980.1        0.630  27  0.698  27  0.953  17  0.860   0.774 Y  0.570      SignalP-noTM
WP_018623981.1        0.101  28  0.105  28  0.126  19  0.098   0.102 N  0.570      SignalP-noTM
WP_018623983.1        0.492  33  0.611  33  0.982  17  0.810   0.705 Y  0.570      SignalP-noTM
WP_018623984.1        0.101  37  0.113  17  0.171   7  0.122   0.117 N  0.570      SignalP-noTM
WP_018623985.1        0.114  24  0.120  25  0.156   1  0.114   0.117 N  0.570      SignalP-noTM
WP_018623986.1        0.149  25  0.147  25  0.210   4  0.161   0.153 N  0.570      SignalP-noTM
WP_018623987.1        0.111  35  0.188  35  0.528  32  0.292   0.237 N  0.570      SignalP-noTM
WP_018623988.1        0.168  42  0.136  12  0.248   3  0.180   0.152 N  0.510      SignalP-TM
WP_018623989.1        0.106  70  0.111  11  0.166   1  0.123   0.116 N  0.510      SignalP-TM
WP_018623991.1        0.191  28  0.338  18  0.848   3  0.790   0.551 N  0.570      SignalP-noTM
WP_018623992.1        0.105  43  0.103  43  0.114  29  0.093   0.098 N  0.570      SignalP-noTM
WP_018623993.1        0.116  46  0.127  11  0.257   2  0.156   0.138 N  0.510      SignalP-TM
WP_018623994.1        0.257  45  0.192  16  0.462   8  0.347   0.249 N  0.510      SignalP-TM
WP_018623995.1        0.119  21  0.110  21  0.161   1  0.102   0.106 N  0.570      SignalP-noTM
WP_018623996.1        0.177  29  0.154  29  0.223   1  0.139   0.149 N  0.510      SignalP-TM
WP_018623997.1        0.214  23  0.411  23  0.930   2  0.829   0.608 Y  0.570      SignalP-noTM
WP_018623998.1        0.135  27  0.164  29  0.390  25  0.207   0.180 N  0.510      SignalP-TM
WP_018623999.1        0.638  41  0.733  41  0.936  26  0.761   0.746 Y  0.570      SignalP-noTM
WP_018624000.1        0.312  30  0.204  30  0.193  29  0.136   0.172 N  0.570      SignalP-noTM
WP_018624001.1        0.828  28  0.632  28  0.672  24  0.351   0.528 Y  0.510      SignalP-TM
WP_018624002.1        0.122  37  0.229  11  0.607   2  0.544   0.377 N  0.570      SignalP-noTM
WP_018624003.1        0.166  38  0.096  13  0.110  59  0.096   0.096 N  0.510      SignalP-TM
WP_018624004.1        0.106  23  0.105  33  0.146   2  0.090   0.099 N  0.510      SignalP-TM
WP_018624005.1        0.174  28  0.156  28  0.289   1  0.135   0.148 N  0.510      SignalP-TM
WP_018624006.1        0.107  20  0.108  52  0.203  46  0.087   0.098 N  0.570      SignalP-noTM
WP_018624007.1        0.138  50  0.127  50  0.215   1  0.117   0.122 N  0.570      SignalP-noTM
WP_018624008.1        0.127  20  0.126  20  0.199   9  0.127   0.127 N  0.570      SignalP-noTM
WP_018624009.1        0.117  54  0.104  54  0.121  37  0.095   0.100 N  0.570      SignalP-noTM
WP_018624010.1        0.103  47  0.110  52  0.166  44  0.096   0.103 N  0.570      SignalP-noTM
WP_018624011.1        0.694  22  0.660  22  0.850  18  0.605   0.634 Y  0.570      SignalP-noTM
WP_018624012.1        0.110  23  0.115  48  0.152  40  0.097   0.106 N  0.570      SignalP-noTM
WP_018624013.1        0.113  22  0.157  11  0.337   1  0.235   0.194 N  0.570      SignalP-noTM
WP_018624014.1        0.108  60  0.166  18  0.369  14  0.258   0.200 N  0.510      SignalP-TM
WP_018624016.1        0.178  32  0.153  11  0.372   2  0.230   0.182 N  0.510      SignalP-TM
WP_018624017.1        0.691  26  0.790  26  0.974  17  0.920   0.851 Y  0.570      SignalP-noTM
WP_018624018.1        0.608  35  0.669  35  0.972  21  0.864   0.761 Y  0.570      SignalP-noTM
WP_018624019.1        0.858  29  0.888  29  0.943  19  0.869   0.879 Y  0.570      SignalP-noTM
WP_018624020.1        0.114  16  0.126  16  0.180   4  0.140   0.132 N  0.570      SignalP-noTM
WP_018624021.1        0.104  29  0.135  11  0.247   2  0.183   0.157 N  0.570      SignalP-noTM
WP_018624022.1        0.494  19  0.516  19  0.737  10  0.506   0.511 N  0.570      SignalP-noTM
WP_018624023.1        0.124  25  0.126  25  0.179  13  0.144   0.135 N  0.570      SignalP-noTM
WP_018624024.1        0.216  45  0.143  45  0.154  44  0.068   0.115 N  0.510      SignalP-TM
WP_018624025.1        0.112  48  0.106  48  0.126  36  0.089   0.100 N  0.510      SignalP-TM
WP_018624026.1        0.150  21  0.131  21  0.151  18  0.098   0.116 N  0.570      SignalP-noTM
WP_018624027.1        0.811  46  0.809  46  0.892  34  0.601   0.711 Y  0.570      SignalP-noTM
WP_018624028.1        0.112  26  0.123  11  0.197   1  0.148   0.135 N  0.570      SignalP-noTM
WP_018624029.1        0.166  31  0.127  31  0.119  13  0.100   0.114 N  0.570      SignalP-noTM
WP_018624030.1        0.106  36  0.134  11  0.273   4  0.183   0.157 N  0.570      SignalP-noTM
WP_018624031.1        0.291  58  0.174  58  0.168  30  0.107   0.143 N  0.570      SignalP-noTM
WP_018624032.1        0.104  23  0.144  11  0.291   3  0.209   0.174 N  0.570      SignalP-noTM
WP_018624033.1        0.103  53  0.109  32  0.164  41  0.105   0.107 N  0.570      SignalP-noTM
WP_018624034.1        0.135  31  0.165  37  0.325  35  0.175   0.169 N  0.510      SignalP-TM
WP_018624035.1        0.186  35  0.177  35  0.289  33  0.186   0.181 N  0.570      SignalP-noTM
WP_018624036.1        0.105  36  0.119  11  0.169  21  0.140   0.129 N  0.570      SignalP-noTM
WP_018624037.1        0.101  24  0.117  31  0.151  25  0.096   0.107 N  0.570      SignalP-noTM
WP_018624038.1        0.435  31  0.265  31  0.269  30  0.175   0.223 N  0.570      SignalP-noTM
WP_018624039.1        0.115  38  0.182  11  0.513   1  0.309   0.241 N  0.570      SignalP-noTM
WP_018624041.1        0.135  37  0.138  45  0.220  36  0.104   0.125 N  0.510      SignalP-TM
WP_018624042.1        0.135  10  0.178  11  0.412   2  0.303   0.224 N  0.510      SignalP-TM
WP_018624043.1        0.105  42  0.106  42  0.135  53  0.094   0.100 N  0.570      SignalP-noTM
WP_018624044.1        0.101  21  0.109  11  0.168   1  0.113   0.111 N  0.570      SignalP-noTM
WP_018624045.1        0.141  22  0.171  22  0.265  20  0.184   0.177 N  0.570      SignalP-noTM
WP_018624047.1        0.217  44  0.148  44  0.169  14  0.114   0.132 N  0.570      SignalP-noTM
WP_018624048.1        0.185  46  0.170  11  0.431  17  0.275   0.219 N  0.570      SignalP-noTM
WP_018624049.1        0.139  43  0.154  11  0.322   2  0.244   0.187 N  0.510      SignalP-TM
WP_018624050.1        0.118  56  0.150  11  0.335   1  0.212   0.179 N  0.570      SignalP-noTM
WP_018624051.1        0.732  21  0.776  21  0.922  17  0.838   0.805 Y  0.570      SignalP-noTM
WP_018624052.1        0.197  48  0.131  48  0.174   1  0.105   0.118 N  0.570      SignalP-noTM
WP_018624055.1        0.118  44  0.109  44  0.166   2  0.099   0.104 N  0.570      SignalP-noTM
WP_018624056.1        0.751  22  0.777  22  0.867  13  0.795   0.786 Y  0.570      SignalP-noTM
WP_018624059.1        0.110  28  0.106  13  0.127   4  0.114   0.110 N  0.570      SignalP-noTM
WP_018624060.1        0.100  44  0.107  25  0.136  17  0.105   0.106 N  0.570      SignalP-noTM
WP_018624061.1        0.115  23  0.159  23  0.398  21  0.220   0.182 N  0.510      SignalP-TM
WP_018624062.1        0.134  26  0.130  26  0.198  19  0.122   0.126 N  0.570      SignalP-noTM
WP_018624063.1        0.166  38  0.160  38  0.307  27  0.168   0.164 N  0.570      SignalP-noTM
WP_018624064.1        0.105  23  0.146  11  0.273   2  0.220   0.181 N  0.570      SignalP-noTM
WP_018624065.1        0.126  25  0.120  11  0.168   8  0.149   0.134 N  0.570      SignalP-noTM
WP_018624066.1        0.108   6  0.103  59  0.138  50  0.091   0.097 N  0.570      SignalP-noTM
WP_018624067.1        0.138  63  0.119  11  0.170   1  0.143   0.130 N  0.570      SignalP-noTM
WP_018624068.1        0.157  70  0.145  70  0.184   1  0.095   0.126 N  0.510      SignalP-TM
WP_018624069.1        0.129  28  0.160  14  0.301   8  0.262   0.197 N  0.510      SignalP-TM
WP_018624070.1        0.306  20  0.499  20  0.896   1  0.812   0.646 Y  0.570      SignalP-noTM
WP_018624071.1        0.110  41  0.141  16  0.258   7  0.192   0.160 N  0.510      SignalP-TM
WP_018624072.1        0.110  23  0.179  12  0.392   4  0.311   0.228 N  0.510      SignalP-TM
WP_018624073.1        0.130  58  0.128  11  0.266   1  0.148   0.137 N  0.570      SignalP-noTM
WP_018624074.1        0.103  31  0.133  11  0.222   5  0.181   0.156 N  0.570      SignalP-noTM
WP_018624075.1        0.104  69  0.109  15  0.148  27  0.118   0.113 N  0.570      SignalP-noTM
WP_018624076.1        0.146  33  0.117  33  0.160   3  0.099   0.109 N  0.570      SignalP-noTM
WP_018624077.1        0.111  30  0.125  11  0.190   3  0.155   0.139 N  0.570      SignalP-noTM
WP_018624079.1        0.785  21  0.784  21  0.863  17  0.744   0.765 Y  0.570      SignalP-noTM
WP_018624080.1        0.382  30  0.516  30  0.912  23  0.661   0.584 Y  0.570      SignalP-noTM
WP_018624081.1        0.584  56  0.351  56  0.335  54  0.145   0.275 N  0.510      SignalP-TM
WP_018624082.1        0.833  20  0.876  20  0.961  16  0.910   0.892 Y  0.570      SignalP-noTM
WP_018624083.1        0.132  22  0.114  51  0.142  46  0.106   0.111 N  0.570      SignalP-noTM
WP_018624085.1        0.268  35  0.190  35  0.213  34  0.130   0.168 N  0.510      SignalP-TM
WP_018624086.1        0.104  27  0.106  64  0.172   1  0.099   0.103 N  0.570      SignalP-noTM
WP_018624087.1        0.110  32  0.106  32  0.139  48  0.086   0.096 N  0.570      SignalP-noTM
WP_018624088.1        0.108  40  0.123  40  0.235  35  0.110   0.117 N  0.570      SignalP-noTM
WP_018624089.1        0.101  27  0.123  12  0.192   6  0.156   0.138 N  0.570      SignalP-noTM
WP_018624090.1        0.128  38  0.102  38  0.123  47  0.075   0.089 N  0.570      SignalP-noTM
WP_018624091.1        0.122  21  0.302  21  0.854   2  0.770   0.522 N  0.570      SignalP-noTM
WP_018624092.1        0.614  29  0.735  29  0.983  14  0.920   0.822 Y  0.570      SignalP-noTM
WP_018624094.1        0.172  26  0.230  11  0.617   7  0.558   0.351 N  0.510      SignalP-TM
WP_018624095.1        0.148  21  0.148  22  0.206   3  0.153   0.149 N  0.510      SignalP-TM
WP_018624096.1        0.105  42  0.098  70  0.119  12  0.086   0.092 N  0.570      SignalP-noTM
WP_018624097.1        0.114  58  0.114  15  0.175  12  0.117   0.115 N  0.570      SignalP-noTM
WP_018624098.1        0.249  22  0.210  22  0.325   5  0.216   0.213 N  0.570      SignalP-noTM
WP_018624099.1        0.116  40  0.119  12  0.192   9  0.145   0.131 N  0.570      SignalP-noTM
WP_018624100.1        0.827  23  0.784  23  0.866  10  0.751   0.772 Y  0.510      SignalP-TM
WP_018624101.1        0.146  37  0.145  26  0.215  24  0.152   0.148 N  0.510      SignalP-TM
WP_018624102.1        0.111  30  0.113  11  0.187   1  0.117   0.115 N  0.570      SignalP-noTM
WP_018624103.1        0.397  23  0.539  23  0.879   2  0.759   0.642 Y  0.570      SignalP-noTM
WP_018624104.1        0.104  17  0.110  30  0.142  29  0.103   0.107 N  0.510      SignalP-TM
WP_018624105.1        0.111  67  0.115  69  0.161  66  0.075   0.100 N  0.510      SignalP-TM
WP_018624106.1        0.738  28  0.792  28  0.939  20  0.823   0.806 Y  0.570      SignalP-noTM
WP_018624108.1        0.108  30  0.107  30  0.117  39  0.098   0.103 N  0.570      SignalP-noTM
WP_018624109.1        0.908  20  0.921  20  0.966  16  0.918   0.919 Y  0.570      SignalP-noTM
WP_018624110.1        0.281  29  0.269  29  0.374  28  0.189   0.239 N  0.510      SignalP-TM
WP_018624111.1        0.135  23  0.107  62  0.121  50  0.091   0.100 N  0.570      SignalP-noTM
WP_018624112.1        0.103  17  0.105  43  0.122  34  0.085   0.095 N  0.570      SignalP-noTM
WP_018624113.1        0.127  41  0.120  41  0.125  13  0.108   0.114 N  0.570      SignalP-noTM
WP_018624115.1        0.400  20  0.302  20  0.396  13  0.237   0.271 N  0.570      SignalP-noTM
WP_018624116.1        0.117  43  0.113  14  0.182   7  0.129   0.119 N  0.510      SignalP-TM
WP_018624118.1        0.151  37  0.135  37  0.169   1  0.083   0.116 N  0.510      SignalP-TM
WP_018624119.1        0.101  32  0.104  52  0.125  46  0.089   0.097 N  0.570      SignalP-noTM
WP_018624120.1        0.105  45  0.101  62  0.110  50  0.087   0.094 N  0.570      SignalP-noTM
WP_018624121.1        0.189  23  0.203  23  0.424  20  0.238   0.219 N  0.570      SignalP-noTM
WP_018624122.1        0.199  39  0.128  39  0.133   1  0.089   0.110 N  0.570      SignalP-noTM
WP_018624123.1        0.457  23  0.607  23  0.915  10  0.841   0.717 Y  0.570      SignalP-noTM
WP_018624124.1        0.678  24  0.558  24  0.665   7  0.496   0.535 Y  0.510      SignalP-TM
WP_018624125.1        0.526  24  0.588  24  0.850   3  0.667   0.625 Y  0.570      SignalP-noTM
WP_018624126.1        0.103  27  0.111  29  0.161  25  0.096   0.104 N  0.570      SignalP-noTM
WP_018624127.1        0.119  27  0.172  11  0.499   1  0.272   0.209 N  0.510      SignalP-TM
WP_018624128.1        0.173  45  0.148  29  0.210  15  0.171   0.157 N  0.510      SignalP-TM
WP_018624129.1        0.114  33  0.115  59  0.179  47  0.112   0.113 N  0.570      SignalP-noTM
WP_018624130.1        0.228  32  0.267  32  0.538  23  0.253   0.262 N  0.510      SignalP-TM
WP_018624131.1        0.119  39  0.180  15  0.389   9  0.304   0.239 N  0.570      SignalP-noTM
WP_018624133.1        0.102  30  0.109  12  0.165   7  0.124   0.116 N  0.570      SignalP-noTM
WP_018624134.1        0.164  35  0.128  35  0.141  32  0.097   0.114 N  0.570      SignalP-noTM
WP_018624135.1        0.122  25  0.124  11  0.182   4  0.155   0.139 N  0.570      SignalP-noTM
WP_018624136.1        0.306  27  0.255  27  0.497  26  0.171   0.224 N  0.510      SignalP-TM
WP_018624137.1        0.122  26  0.114  26  0.168  43  0.109   0.112 N  0.570      SignalP-noTM
WP_018624138.1        0.499  24  0.676  24  0.958  17  0.918   0.790 Y  0.570      SignalP-noTM
WP_018624139.1        0.145  58  0.101  16  0.114   5  0.104   0.102 N  0.510      SignalP-TM
WP_018624140.1        0.208  26  0.176  26  0.297   5  0.180   0.178 N  0.570      SignalP-noTM
WP_018624141.1        0.128  60  0.172  18  0.285   1  0.244   0.206 N  0.570      SignalP-noTM
WP_018624142.1        0.118  51  0.118  51  0.176  50  0.116   0.117 N  0.570      SignalP-noTM
WP_018624143.1        0.596  29  0.718  29  0.973  17  0.887   0.798 Y  0.570      SignalP-noTM
WP_018624144.1        0.157  61  0.116  61  0.102  30  0.079   0.099 N  0.570      SignalP-noTM
WP_018624145.1        0.239  22  0.185  22  0.175  20  0.134   0.161 N  0.570      SignalP-noTM
WP_018624146.1        0.151  21  0.269  21  0.758   1  0.514   0.360 N  0.510      SignalP-TM
WP_018624147.1        0.109  46  0.104  11  0.143   1  0.105   0.104 N  0.570      SignalP-noTM
WP_018624148.1        0.106  42  0.112  11  0.161   4  0.128   0.119 N  0.570      SignalP-noTM
WP_018624149.1        0.114  43  0.187  23  0.438  19  0.288   0.234 N  0.570      SignalP-noTM
WP_018624150.1        0.168  70  0.123  37  0.178   3  0.116   0.120 N  0.570      SignalP-noTM
WP_018624152.1        0.443  23  0.439  23  0.542  21  0.433   0.437 N  0.510      SignalP-TM
WP_018624153.1        0.194  42  0.161  42  0.219  40  0.108   0.136 N  0.570      SignalP-noTM
WP_018624154.1        0.140  19  0.120  11  0.176   1  0.148   0.130 N  0.510      SignalP-TM
WP_018624155.1        0.104  39  0.112  49  0.174   1  0.108   0.111 N  0.570      SignalP-noTM
WP_018624156.1        0.111  52  0.105  26  0.136  19  0.106   0.105 N  0.510      SignalP-TM
WP_018624157.1        0.107  31  0.102  47  0.146  41  0.070   0.090 N  0.510      SignalP-TM
WP_018624158.1        0.868  21  0.859  21  0.902   2  0.863   0.861 Y  0.570      SignalP-noTM
WP_018624159.1        0.102  46  0.116  31  0.177  28  0.117   0.116 N  0.510      SignalP-TM
WP_018624160.1        0.121  49  0.132  49  0.216  41  0.093   0.117 N  0.510      SignalP-TM
WP_018624161.1        0.117  19  0.101  52  0.109  11  0.084   0.093 N  0.570      SignalP-noTM
WP_018624162.1        0.117  65  0.110  65  0.115  40  0.089   0.100 N  0.570      SignalP-noTM
WP_018624163.1        0.138  33  0.118  33  0.130  27  0.085   0.102 N  0.570      SignalP-noTM
WP_018624164.1        0.171  32  0.134  32  0.166  31  0.105   0.123 N  0.510      SignalP-TM
WP_018624165.1        0.100  68  0.108  57  0.131  54  0.102   0.105 N  0.570      SignalP-noTM
WP_018624167.1        0.103  27  0.110  11  0.173   1  0.115   0.112 N  0.570      SignalP-noTM
WP_018624169.1        0.573  33  0.707  33  0.986  20  0.894   0.795 Y  0.570      SignalP-noTM
WP_018624170.1        0.889  29  0.875  29  0.963  13  0.908   0.890 Y  0.570      SignalP-noTM
WP_018624171.1        0.721  24  0.682  24  0.899   3  0.740   0.709 Y  0.570      SignalP-noTM
WP_018624172.1        0.206  25  0.388  25  0.976  11  0.835   0.598 Y  0.570      SignalP-noTM
WP_018624173.1        0.137  60  0.109  60  0.115  21  0.089   0.100 N  0.570      SignalP-noTM
WP_018624174.1        0.124  31  0.109  14  0.153  11  0.120   0.113 N  0.510      SignalP-TM
WP_018624175.1        0.150  38  0.104  22  0.139  14  0.095   0.101 N  0.510      SignalP-TM
WP_018624176.1        0.150  37  0.118  37  0.182  36  0.077   0.103 N  0.510      SignalP-TM
WP_018624177.1        0.138  52  0.192  28  0.385  12  0.296   0.230 N  0.510      SignalP-TM
WP_018624178.1        0.133  27  0.181  11  0.463   1  0.303   0.238 N  0.570      SignalP-noTM
WP_018624179.1        0.124  46  0.143  11  0.336   2  0.186   0.163 N  0.570      SignalP-noTM
WP_018624180.1        0.134   8  0.113  31  0.151  44  0.089   0.102 N  0.570      SignalP-noTM
WP_018624181.1        0.583  26  0.537  26  0.703  22  0.391   0.483 N  0.510      SignalP-TM
WP_018624183.1        0.502  32  0.658  32  0.980  18  0.893   0.768 Y  0.570      SignalP-noTM
WP_018624184.1        0.129  24  0.111  70  0.170  67  0.084   0.101 N  0.510      SignalP-TM
WP_018624186.1        0.379  28  0.522  28  0.941  19  0.813   0.659 Y  0.570      SignalP-noTM
WP_018624187.1        0.162  27  0.360  25  0.942  17  0.861   0.596 Y  0.570      SignalP-noTM
WP_018624189.1        0.117  24  0.146  11  0.299   2  0.220   0.174 N  0.510      SignalP-TM
WP_018624190.1        0.709  22  0.764  22  0.894  18  0.840   0.800 Y  0.570      SignalP-noTM
WP_018624192.1        0.268  24  0.453  24  0.917  11  0.830   0.631 Y  0.570      SignalP-noTM
WP_018624193.1        0.116  36  0.140  11  0.305   3  0.203   0.170 N  0.570      SignalP-noTM
WP_018624194.1        0.549  37  0.489  37  0.558  26  0.431   0.468 N  0.510      SignalP-TM
WP_018624195.1        0.842  32  0.732  32  0.844  18  0.689   0.712 Y  0.570      SignalP-noTM
WP_018624196.1        0.182  35  0.262  28  0.573  14  0.437   0.326 N  0.510      SignalP-TM
WP_018624198.1        0.105  55  0.119  46  0.183  41  0.121   0.120 N  0.570      SignalP-noTM
WP_018624199.1        0.139  26  0.112  52  0.130  25  0.085   0.100 N  0.570      SignalP-noTM
WP_018624201.1        0.181  19  0.365  19  0.807  18  0.746   0.544 N  0.570      SignalP-noTM
WP_018624202.1        0.148  52  0.143  11  0.332   2  0.198   0.163 N  0.510      SignalP-TM
WP_018624203.1        0.100  68  0.098  68  0.101  58  0.074   0.087 N  0.570      SignalP-noTM
WP_018624204.1        0.106  26  0.105  65  0.116  62  0.094   0.100 N  0.570      SignalP-noTM
WP_018624205.1        0.105  24  0.102  65  0.111  56  0.090   0.096 N  0.570      SignalP-noTM
WP_018624206.1        0.191  19  0.396  19  0.906  15  0.804   0.587 Y  0.570      SignalP-noTM
WP_018624207.1        0.138  23  0.119  23  0.160   2  0.113   0.116 N  0.570      SignalP-noTM
WP_018624208.1        0.111  55  0.113  34  0.155  27  0.108   0.111 N  0.570      SignalP-noTM
WP_018624209.1        0.110  44  0.131  44  0.219  40  0.126   0.129 N  0.570      SignalP-noTM
WP_018624210.1        0.105  24  0.144  11  0.310   2  0.207   0.167 N  0.510      SignalP-TM
WP_018624211.1        0.128  44  0.113  44  0.121  41  0.083   0.099 N  0.570      SignalP-noTM
WP_018624213.1        0.129  18  0.169  18  0.395   3  0.255   0.201 N  0.510      SignalP-TM
WP_018624214.1        0.154  48  0.166  11  0.458   1  0.245   0.203 N  0.570      SignalP-noTM
WP_018624215.1        0.108  48  0.113  12  0.167   3  0.127   0.120 N  0.570      SignalP-noTM
WP_018624217.1        0.150  35  0.106  13  0.144   8  0.117   0.110 N  0.510      SignalP-TM
WP_018624218.1        0.103  47  0.109  11  0.133   1  0.118   0.113 N  0.570      SignalP-noTM
WP_018624219.1        0.830  32  0.636  32  0.658  26  0.325   0.521 Y  0.510      SignalP-TM
WP_018624221.1        0.164  19  0.243  19  0.514  18  0.321   0.272 N  0.510      SignalP-TM
WP_018624222.1        0.109  40  0.125  16  0.197   6  0.153   0.135 N  0.510      SignalP-TM
WP_018624223.1        0.206  31  0.249  24  0.521  17  0.360   0.290 N  0.510      SignalP-TM
WP_018624224.1        0.660  26  0.754  26  0.896  25  0.864   0.806 Y  0.570      SignalP-noTM
WP_018624225.1        0.429  27  0.604  27  0.930  17  0.846   0.718 Y  0.570      SignalP-noTM
WP_018624226.1        0.824  23  0.835  23  0.906  10  0.864   0.848 Y  0.570      SignalP-noTM
WP_018624227.1        0.102  38  0.119  28  0.158   7  0.136   0.127 N  0.570      SignalP-noTM
WP_018624228.1        0.100  12  0.113  14  0.149  11  0.126   0.119 N  0.570      SignalP-noTM
WP_018624229.1        0.100  45  0.102  37  0.118  29  0.086   0.094 N  0.570      SignalP-noTM
WP_018624230.1        0.102  40  0.106  48  0.142  39  0.103   0.105 N  0.570      SignalP-noTM
WP_018624231.1        0.113  45  0.158  11  0.315   1  0.248   0.200 N  0.570      SignalP-noTM
WP_018624233.1        0.107  25  0.119  25  0.189  21  0.134   0.126 N  0.570      SignalP-noTM
WP_018624234.1        0.105  62  0.105  48  0.139  12  0.103   0.104 N  0.570      SignalP-noTM
WP_018624235.1        0.188  30  0.143  30  0.163  27  0.109   0.127 N  0.570      SignalP-noTM
WP_018624236.1        0.278  20  0.429  20  0.880   1  0.687   0.550 N  0.570      SignalP-noTM
WP_018624237.1        0.105  65  0.120  11  0.192   2  0.142   0.131 N  0.570      SignalP-noTM
WP_018624238.1        0.108  60  0.171  11  0.423   2  0.283   0.223 N  0.570      SignalP-noTM
WP_018624239.1        0.104  52  0.102  52  0.129   7  0.097   0.100 N  0.570      SignalP-noTM
WP_018624241.1        0.527  25  0.663  25  0.931  21  0.840   0.746 Y  0.570      SignalP-noTM
WP_018624242.1        0.103  54  0.099  70  0.110  68  0.090   0.094 N  0.570      SignalP-noTM
WP_018624243.1        0.106  20  0.109  34  0.129  28  0.095   0.102 N  0.570      SignalP-noTM
WP_018624244.1        0.124  43  0.149  11  0.301   4  0.226   0.186 N  0.570      SignalP-noTM
WP_018624245.1        0.179  28  0.147  28  0.226   2  0.141   0.144 N  0.570      SignalP-noTM
WP_018624246.1        0.102  54  0.108  28  0.141   1  0.097   0.103 N  0.570      SignalP-noTM
WP_018624247.1        0.106  60  0.108  37  0.149  35  0.095   0.102 N  0.570      SignalP-noTM
WP_018624248.1        0.134  27  0.134  17  0.199  16  0.140   0.137 N  0.570      SignalP-noTM
WP_018624249.1        0.102  31  0.137  13  0.224   3  0.187   0.161 N  0.570      SignalP-noTM
WP_018624250.1        0.160  20  0.163  11  0.417   2  0.264   0.211 N  0.570      SignalP-noTM
WP_018624251.1        0.130  12  0.098  70  0.110  69  0.084   0.092 N  0.570      SignalP-noTM
WP_018624252.1        0.105  37  0.110  22  0.163  16  0.112   0.111 N  0.570      SignalP-noTM
WP_018624253.1        0.127  38  0.124  38  0.210   1  0.117   0.121 N  0.570      SignalP-noTM
WP_018624254.1        0.136  28  0.168  18  0.387  10  0.263   0.213 N  0.570      SignalP-noTM
WP_018624255.1        0.106  19  0.115  12  0.174   7  0.134   0.124 N  0.570      SignalP-noTM
WP_018624256.1        0.111  27  0.100  27  0.103  20  0.082   0.092 N  0.570      SignalP-noTM
WP_018624257.1        0.723  46  0.312  46  0.229  15  0.165   0.258 N  0.510      SignalP-TM
WP_018624258.1        0.106  55  0.102  12  0.142   4  0.106   0.104 N  0.570      SignalP-noTM
WP_018624259.1        0.121  42  0.113  42  0.121   7  0.096   0.105 N  0.570      SignalP-noTM
WP_018624260.1        0.115  49  0.109  54  0.163  46  0.082   0.099 N  0.510      SignalP-TM
WP_018624261.1        0.102  31  0.163  11  0.350   5  0.279   0.206 N  0.510      SignalP-TM
WP_018624262.1        0.241  35  0.438  35  0.907  19  0.732   0.576 Y  0.570      SignalP-noTM
WP_018624263.1        0.607  26  0.696  26  0.945   9  0.855   0.771 Y  0.570      SignalP-noTM
WP_018624264.1        0.201  27  0.361  24  0.835  12  0.742   0.540 N  0.570      SignalP-noTM
WP_018624265.1        0.108  34  0.173  22  0.360  13  0.239   0.197 N  0.510      SignalP-TM
WP_018624266.1        0.112  43  0.107  50  0.149  41  0.093   0.100 N  0.570      SignalP-noTM
WP_018624267.1        0.179  18  0.113  18  0.119  33  0.071   0.093 N  0.570      SignalP-noTM
WP_018624269.1        0.259  18  0.298  18  0.517  12  0.299   0.299 N  0.570      SignalP-noTM
WP_018624270.1        0.139  40  0.117  40  0.129  34  0.071   0.100 N  0.510      SignalP-TM
WP_018624271.1        0.112  46  0.102  53  0.166  68  0.075   0.092 N  0.510      SignalP-TM
WP_018624272.1        0.112   8  0.096  69  0.106  59  0.052   0.080 N  0.510      SignalP-TM
WP_018624273.1        0.229  31  0.168  31  0.196  30  0.117   0.144 N  0.570      SignalP-noTM
WP_018624274.1        0.127  43  0.146  43  0.298  33  0.129   0.138 N  0.570      SignalP-noTM
WP_018624275.1        0.121  31  0.124  31  0.212  28  0.124   0.124 N  0.570      SignalP-noTM
WP_018624276.1        0.153  27  0.118  27  0.109  39  0.080   0.100 N  0.570      SignalP-noTM
WP_018624278.1        0.413  33  0.485  33  0.723  26  0.469   0.478 N  0.570      SignalP-noTM
WP_018624279.1        0.832  22  0.839  22  0.893   4  0.860   0.849 Y  0.570      SignalP-noTM
WP_018624280.1        0.115  55  0.155  39  0.366  36  0.182   0.168 N  0.570      SignalP-noTM
WP_018624281.1        0.109  59  0.105  31  0.125  21  0.087   0.098 N  0.510      SignalP-TM
WP_018624282.1        0.119  37  0.103  12  0.132  67  0.110   0.106 N  0.510      SignalP-TM
WP_018624284.1        0.153  51  0.146  53  0.304  49  0.109   0.129 N  0.570      SignalP-noTM
WP_018624285.1        0.737  31  0.733  31  0.951  10  0.819   0.774 Y  0.570      SignalP-noTM
WP_018624286.1        0.117  22  0.100  47  0.120  39  0.071   0.087 N  0.570      SignalP-noTM
WP_018624287.1        0.199  20  0.428  20  0.953  16  0.915   0.657 Y  0.570      SignalP-noTM
WP_018624288.1        0.104  50  0.103  65  0.114  55  0.081   0.093 N  0.570      SignalP-noTM
WP_018624289.1        0.119  26  0.113  26  0.167   6  0.114   0.113 N  0.570      SignalP-noTM
WP_018624290.1        0.124  42  0.124  42  0.190  41  0.129   0.126 N  0.570      SignalP-noTM
WP_018624291.1        0.102  38  0.094  38  0.113  37  0.081   0.088 N  0.570      SignalP-noTM
WP_018624292.1        0.112  30  0.127  11  0.227   5  0.172   0.143 N  0.510      SignalP-TM
WP_018624293.1        0.112  36  0.141  38  0.239  30  0.137   0.140 N  0.510      SignalP-TM
WP_018624294.1        0.103  67  0.108  11  0.176  22  0.113   0.110 N  0.510      SignalP-TM
WP_018624295.1        0.111  33  0.116  11  0.182   1  0.133   0.122 N  0.510      SignalP-TM
WP_018624296.1        0.118  58  0.124  47  0.228  46  0.103   0.114 N  0.570      SignalP-noTM
WP_018624297.1        0.102  31  0.108  11  0.159   1  0.110   0.109 N  0.570      SignalP-noTM
WP_018624298.1        0.110  27  0.125  27  0.177  26  0.117   0.121 N  0.570      SignalP-noTM
WP_018624299.1        0.112  61  0.102  27  0.128  23  0.093   0.099 N  0.510      SignalP-TM
WP_018624300.1        0.443  26  0.445  26  0.556  23  0.398   0.428 N  0.510      SignalP-TM
WP_018624301.1        0.117  29  0.113  29  0.186   1  0.107   0.110 N  0.570      SignalP-noTM
WP_018624302.1        0.112  33  0.147  12  0.309   1  0.212   0.178 N  0.570      SignalP-noTM
WP_018624303.1        0.124  39  0.121  39  0.188   8  0.107   0.116 N  0.510      SignalP-TM
WP_018624304.1        0.195  39  0.197  39  0.351  38  0.168   0.184 N  0.570      SignalP-noTM
WP_018624305.1        0.156  66  0.141  66  0.238  60  0.098   0.120 N  0.570      SignalP-noTM
WP_018624306.1        0.264  41  0.283  41  0.437  38  0.225   0.261 N  0.510      SignalP-TM
WP_018624307.1        0.148  28  0.161  28  0.308  27  0.186   0.170 N  0.510      SignalP-TM
WP_018624310.1        0.666  26  0.776  26  0.972  11  0.916   0.842 Y  0.570      SignalP-noTM
WP_018624311.1        0.490  23  0.637  23  0.921  12  0.855   0.739 Y  0.570      SignalP-noTM
WP_018624312.1        0.105  57  0.098  67  0.108  57  0.058   0.083 N  0.510      SignalP-TM
WP_018624313.1        0.128  41  0.123  41  0.207  37  0.079   0.107 N  0.510      SignalP-TM
WP_018624314.1        0.165  30  0.235  30  0.543  24  0.257   0.243 N  0.510      SignalP-TM
WP_018624315.1        0.355  22  0.501  22  0.875  17  0.724   0.606 Y  0.570      SignalP-noTM
WP_018624316.1        0.638  19  0.737  19  0.924  18  0.834   0.782 Y  0.570      SignalP-noTM
WP_018624318.1        0.118  54  0.125  54  0.210  39  0.124   0.125 N  0.570      SignalP-noTM
WP_018624320.1        0.109  49  0.110  49  0.169   1  0.093   0.102 N  0.570      SignalP-noTM
WP_018624323.1        0.237  49  0.143  49  0.104  55  0.085   0.116 N  0.570      SignalP-noTM
WP_018624324.1        0.134  37  0.130  37  0.281  34  0.097   0.118 N  0.510      SignalP-TM
WP_018624325.1        0.187  22  0.366  22  0.837   1  0.706   0.526 N  0.570      SignalP-noTM
WP_018624326.1        0.104  17  0.140  11  0.269   1  0.187   0.162 N  0.570      SignalP-noTM
WP_018624328.1        0.104  23  0.104  13  0.129   9  0.109   0.106 N  0.570      SignalP-noTM
WP_018624329.1        0.101  67  0.105  63  0.119  53  0.097   0.101 N  0.570      SignalP-noTM
WP_018624330.1        0.115  43  0.104  43  0.146   2  0.093   0.099 N  0.570      SignalP-noTM
WP_018624331.1        0.324  18  0.342  33  0.442  29  0.333   0.338 N  0.510      SignalP-TM
WP_018624332.1        0.119  30  0.185  27  0.452   1  0.294   0.225 N  0.510      SignalP-TM
WP_018624333.1        0.103  34  0.098  66  0.110  46  0.078   0.088 N  0.570      SignalP-noTM
WP_018624334.1        0.121  23  0.105  23  0.120  33  0.089   0.097 N  0.570      SignalP-noTM
WP_018624335.1        0.104  19  0.120  11  0.189   3  0.150   0.134 N  0.570      SignalP-noTM
WP_018624336.1        0.151  45  0.114  45  0.100  20  0.082   0.099 N  0.570      SignalP-noTM
WP_018624337.1        0.117  39  0.102  11  0.145   1  0.099   0.100 N  0.570      SignalP-noTM
WP_018624338.1        0.110  22  0.118  11  0.185   3  0.142   0.129 N  0.570      SignalP-noTM
WP_018624339.1        0.126  38  0.116  42  0.139  43  0.083   0.104 N  0.510      SignalP-TM
WP_018624340.1        0.124  32  0.121  32  0.172  16  0.124   0.122 N  0.510      SignalP-TM
WP_018624341.1        0.630  20  0.713  20  0.921  17  0.798   0.753 Y  0.570      SignalP-noTM
WP_018624342.1        0.107  53  0.107  14  0.177  66  0.111   0.108 N  0.510      SignalP-TM
WP_018624343.1        0.587  21  0.349  21  0.286  17  0.189   0.289 N  0.510      SignalP-TM
WP_018624344.1        0.103  18  0.115  11  0.179   1  0.131   0.122 N  0.570      SignalP-noTM
WP_018624345.1        0.164  49  0.117  49  0.114  11  0.090   0.105 N  0.570      SignalP-noTM
WP_018624346.1        0.155  26  0.165  26  0.375   2  0.208   0.185 N  0.570      SignalP-noTM
WP_018624347.1        0.112  47  0.105  47  0.147  45  0.092   0.099 N  0.570      SignalP-noTM
WP_018624348.1        0.155  30  0.118  30  0.136   4  0.096   0.108 N  0.570      SignalP-noTM
WP_018624349.1        0.106  41  0.135  11  0.277   3  0.175   0.149 N  0.510      SignalP-TM
WP_018624350.1        0.123  22  0.132  22  0.200  22  0.144   0.138 N  0.570      SignalP-noTM
WP_018624351.1        0.148  23  0.110  11  0.195   1  0.116   0.112 N  0.510      SignalP-TM
WP_018624352.1        0.362  23  0.540  23  0.903  17  0.806   0.665 Y  0.570      SignalP-noTM
WP_018624353.1        0.705  22  0.757  22  0.952  18  0.841   0.797 Y  0.570      SignalP-noTM
WP_018624354.1        0.134  66  0.109  66  0.102  22  0.080   0.095 N  0.570      SignalP-noTM
WP_018624356.1        0.122  16  0.107  40  0.115  48  0.086   0.097 N  0.570      SignalP-noTM
WP_018624357.1        0.120  46  0.104  12  0.149   3  0.109   0.107 N  0.570      SignalP-noTM
WP_018624358.1        0.166  25  0.121  25  0.143  24  0.082   0.103 N  0.570      SignalP-noTM
WP_018624359.1        0.213  60  0.151  60  0.160   1  0.112   0.133 N  0.570      SignalP-noTM
WP_018624360.1        0.344  23  0.178  23  0.185   2  0.098   0.148 N  0.510      SignalP-TM
WP_018624361.1        0.135  63  0.131  11  0.203   1  0.169   0.149 N  0.570      SignalP-noTM
WP_018624362.1        0.119  31  0.109  50  0.131  47  0.093   0.101 N  0.570      SignalP-noTM
WP_018624363.1        0.117  18  0.106  11  0.199   1  0.101   0.103 N  0.570      SignalP-noTM
WP_018624365.1        0.134  16  0.180  16  0.439  15  0.218   0.198 N  0.570      SignalP-noTM
WP_018624367.1        0.102  30  0.117  15  0.166   8  0.133   0.124 N  0.570      SignalP-noTM
WP_018624368.1        0.109  50  0.111  15  0.197  11  0.117   0.114 N  0.570      SignalP-noTM
WP_018624369.1        0.130  19  0.102  52  0.139  41  0.086   0.094 N  0.570      SignalP-noTM
WP_018624370.1        0.625  28  0.630  28  0.939  16  0.784   0.702 Y  0.570      SignalP-noTM
WP_018624371.1        0.148  25  0.155  25  0.313   6  0.203   0.173 N  0.510      SignalP-TM
WP_018624372.1        0.111  49  0.113  49  0.163  41  0.092   0.103 N  0.570      SignalP-noTM
WP_018624373.1        0.132  22  0.110  11  0.202   1  0.110   0.110 N  0.570      SignalP-noTM
WP_018624374.1        0.116  37  0.127  17  0.188  13  0.157   0.141 N  0.570      SignalP-noTM
WP_018624375.1        0.101  45  0.115  37  0.140  36  0.089   0.103 N  0.570      SignalP-noTM
WP_018624376.1        0.184  26  0.156  26  0.175  24  0.123   0.141 N  0.570      SignalP-noTM
WP_018624377.1        0.113   6  0.180  53  0.415  46  0.169   0.175 N  0.570      SignalP-noTM
WP_018624378.1        0.176  20  0.161  20  0.348  19  0.146   0.154 N  0.570      SignalP-noTM
WP_018624379.1        0.496  30  0.438  30  0.528  18  0.401   0.424 N  0.510      SignalP-TM
WP_018624380.1        0.105  56  0.115  48  0.149  35  0.100   0.108 N  0.570      SignalP-noTM
WP_018624381.1        0.412  18  0.608  18  0.949   8  0.906   0.748 Y  0.570      SignalP-noTM
WP_018624382.1        0.280  25  0.454  25  0.914  15  0.799   0.616 Y  0.570      SignalP-noTM
WP_018624383.1        0.102  33  0.106  33  0.149   4  0.108   0.107 N  0.570      SignalP-noTM
WP_018624384.1        0.102  41  0.098  67  0.108  30  0.086   0.092 N  0.570      SignalP-noTM
WP_018624385.1        0.134  45  0.204  14  0.607  10  0.330   0.263 N  0.570      SignalP-noTM
WP_018624387.1        0.106  37  0.113  37  0.165  35  0.101   0.108 N  0.570      SignalP-noTM
WP_018624388.1        0.106  34  0.148  11  0.253   7  0.227   0.185 N  0.570      SignalP-noTM
WP_018624389.1        0.109  28  0.109  28  0.140  27  0.092   0.101 N  0.570      SignalP-noTM
WP_018624390.1        0.150  61  0.124  27  0.186   4  0.136   0.129 N  0.570      SignalP-noTM
WP_018624391.1        0.807  22  0.792  22  0.889   1  0.794   0.793 Y  0.570      SignalP-noTM
WP_018624392.1        0.116  55  0.107  55  0.132  38  0.093   0.100 N  0.570      SignalP-noTM
WP_018624393.1        0.150  30  0.176  35  0.324  29  0.198   0.184 N  0.510      SignalP-TM
WP_018624394.1        0.870  26  0.904  26  0.960  19  0.933   0.918 Y  0.570      SignalP-noTM
WP_018624395.1        0.219  58  0.149  58  0.185   4  0.114   0.133 N  0.570      SignalP-noTM
WP_018624396.1        0.182  37  0.167  37  0.330  36  0.120   0.145 N  0.570      SignalP-noTM
WP_018624397.1        0.319  25  0.471  25  0.815  23  0.585   0.513 Y  0.510      SignalP-TM
WP_018624398.1        0.293  30  0.285  30  0.500   1  0.312   0.295 N  0.510      SignalP-TM
WP_018624399.1        0.262  22  0.282  22  0.475   4  0.336   0.302 N  0.510      SignalP-TM
WP_018624400.1        0.116  46  0.110  11  0.159   1  0.121   0.115 N  0.570      SignalP-noTM
WP_018624401.1        0.106  15  0.106  33  0.126  25  0.085   0.096 N  0.570      SignalP-noTM
WP_018624402.1        0.112  26  0.115  32  0.140  31  0.114   0.115 N  0.570      SignalP-noTM
WP_018624403.1        0.296  34  0.128  34  0.142  47  0.081   0.111 N  0.510      SignalP-TM
WP_018624404.1        0.317  53  0.188  53  0.182  40  0.103   0.157 N  0.510      SignalP-TM
WP_018624405.1        0.190  25  0.225  25  0.470  22  0.239   0.231 N  0.510      SignalP-TM
WP_018624406.1        0.388  23  0.532  23  0.898  17  0.733   0.627 Y  0.570      SignalP-noTM
WP_018624407.1        0.454  19  0.648  19  0.949   6  0.929   0.780 Y  0.570      SignalP-noTM
WP_018624408.1        0.549  23  0.713  23  0.973   9  0.933   0.817 Y  0.570      SignalP-noTM
WP_018624409.1        0.145  45  0.132  45  0.181  14  0.127   0.130 N  0.570      SignalP-noTM
WP_018624410.1        0.553  21  0.439  21  0.574   2  0.394   0.418 N  0.570      SignalP-noTM
WP_018624411.1        0.111  31  0.120  11  0.171   2  0.144   0.131 N  0.570      SignalP-noTM
WP_018624413.1        0.128  31  0.114  31  0.150   1  0.097   0.106 N  0.570      SignalP-noTM
WP_018624414.1        0.145  20  0.347  20  0.940  16  0.835   0.577 Y  0.570      SignalP-noTM
WP_018624415.1        0.118  48  0.106  13  0.162   4  0.115   0.110 N  0.570      SignalP-noTM
WP_018624418.1        0.109  42  0.103  42  0.134  33  0.084   0.096 N  0.510      SignalP-TM
WP_018624419.1        0.260  24  0.416  24  0.844  19  0.673   0.536 N  0.570      SignalP-noTM
WP_018624420.1        0.154  31  0.141  17  0.235   6  0.193   0.165 N  0.570      SignalP-noTM
WP_018624421.1        0.108  54  0.109  14  0.145   8  0.119   0.113 N  0.570      SignalP-noTM
WP_018624422.1        0.181  28  0.138  28  0.197  46  0.088   0.115 N  0.570      SignalP-noTM
WP_018624423.1        0.109  25  0.112  50  0.139  38  0.105   0.109 N  0.570      SignalP-noTM
WP_018624424.1        0.186  59  0.126  59  0.164   1  0.086   0.107 N  0.570      SignalP-noTM
WP_018624425.1        0.132  65  0.152  41  0.341   1  0.194   0.172 N  0.570      SignalP-noTM
WP_018624426.1        0.104  58  0.108  45  0.131  35  0.088   0.098 N  0.570      SignalP-noTM
WP_018624427.1        0.528  19  0.477  19  0.623   6  0.488   0.481 N  0.510      SignalP-TM
WP_018624428.1        0.108  45  0.100  33  0.114   4  0.097   0.099 N  0.570      SignalP-noTM
WP_018624429.1        0.132  27  0.176  12  0.389   2  0.321   0.244 N  0.570      SignalP-noTM
WP_018624430.1        0.124  49  0.099  49  0.103  68  0.082   0.091 N  0.570      SignalP-noTM
WP_018624431.1        0.418  33  0.222  33  0.180  32  0.125   0.177 N  0.570      SignalP-noTM
WP_018624432.1        0.130  39  0.135  11  0.230   2  0.186   0.154 N  0.510      SignalP-TM
WP_018624433.1        0.128  22  0.142  11  0.305   6  0.219   0.170 N  0.510      SignalP-TM
WP_018624434.1        0.185  64  0.130  64  0.151   9  0.098   0.115 N  0.570      SignalP-noTM
WP_018624435.1        0.102  50  0.156  11  0.345   1  0.238   0.186 N  0.510      SignalP-TM
WP_018624436.1        0.827  27  0.798  27  0.903  11  0.823   0.810 Y  0.570      SignalP-noTM
WP_018624437.1        0.150  34  0.144  34  0.269  32  0.129   0.139 N  0.510      SignalP-TM
WP_018624438.1        0.104  61  0.104  11  0.143   1  0.105   0.104 N  0.570      SignalP-noTM
WP_018624439.1        0.366  29  0.564  29  0.983  14  0.912   0.728 Y  0.570      SignalP-noTM
WP_018624440.1        0.661  23  0.733  23  0.918  17  0.837   0.782 Y  0.570      SignalP-noTM
WP_018624441.1        0.108  68  0.107  68  0.135  10  0.101   0.104 N  0.570      SignalP-noTM
WP_018624442.1        0.697  35  0.607  35  0.705  27  0.381   0.524 Y  0.510      SignalP-TM
WP_018624443.1        0.336  34  0.333  34  0.478  32  0.261   0.306 N  0.510      SignalP-TM
WP_018624444.1        0.155  36  0.144  11  0.255   3  0.216   0.170 N  0.510      SignalP-TM
WP_018624445.1        0.114  23  0.107  46  0.126  36  0.096   0.102 N  0.570      SignalP-noTM
WP_018624446.1        0.107  21  0.128  12  0.202   9  0.167   0.147 N  0.570      SignalP-noTM
WP_018624447.1        0.530  57  0.327  57  0.537  39  0.213   0.285 N  0.510      SignalP-TM
WP_018624448.1        0.168  46  0.126  46  0.163   1  0.100   0.114 N  0.570      SignalP-noTM
WP_018624449.1        0.337  58  0.236  58  0.360   6  0.186   0.217 N  0.510      SignalP-TM
WP_018624450.1        0.127  23  0.182  13  0.413  10  0.336   0.254 N  0.570      SignalP-noTM
WP_018624451.1        0.138  47  0.190  16  0.507  13  0.359   0.252 N  0.510      SignalP-TM
WP_018624452.1        0.141  23  0.132  11  0.227   1  0.177   0.149 N  0.510      SignalP-TM
WP_018624453.1        0.288  22  0.490  22  0.933  17  0.856   0.662 Y  0.570      SignalP-noTM
WP_018624454.1        0.165  47  0.130  47  0.157  38  0.092   0.112 N  0.570      SignalP-noTM
WP_018624455.1        0.185  18  0.145  18  0.196  29  0.112   0.129 N  0.570      SignalP-noTM
WP_018624456.1        0.134  48  0.117  48  0.149   2  0.100   0.109 N  0.570      SignalP-noTM
WP_018624457.1        0.108  58  0.106  28  0.131  22  0.095   0.101 N  0.570      SignalP-noTM
WP_018624458.1        0.162  33  0.216  24  0.469  12  0.412   0.288 N  0.510      SignalP-TM
WP_018624459.1        0.104  23  0.113  11  0.200   2  0.127   0.120 N  0.570      SignalP-noTM
WP_018624460.1        0.130  57  0.122  17  0.173   4  0.133   0.127 N  0.570      SignalP-noTM
WP_018624461.1        0.121  35  0.137  46  0.233  44  0.131   0.134 N  0.510      SignalP-TM
WP_018624462.1        0.106  22  0.100  66  0.106  65  0.085   0.093 N  0.570      SignalP-noTM
WP_018624463.1        0.113  55  0.103  55  0.121  43  0.083   0.094 N  0.570      SignalP-noTM
WP_018624464.1        0.111  68  0.114  70  0.153  59  0.101   0.109 N  0.510      SignalP-TM
WP_018624465.1        0.375  25  0.215  25  0.228   3  0.144   0.189 N  0.510      SignalP-TM
WP_018624466.1        0.133  23  0.170  23  0.361   6  0.242   0.197 N  0.510      SignalP-TM
WP_018624468.1        0.187  15  0.181  15  0.232   4  0.178   0.180 N  0.510      SignalP-TM
WP_018624469.1        0.136  55  0.130  55  0.191  50  0.084   0.113 N  0.510      SignalP-TM
WP_018624470.1        0.103  42  0.100  51  0.110   2  0.094   0.097 N  0.570      SignalP-noTM
WP_018624471.1        0.116  20  0.121  20  0.152   2  0.126   0.123 N  0.570      SignalP-noTM
WP_018624472.1        0.332  36  0.169  36  0.181   6  0.107   0.146 N  0.510      SignalP-TM
WP_018624473.1        0.211  38  0.157  38  0.187  37  0.117   0.138 N  0.570      SignalP-noTM
WP_018624474.1        0.172  47  0.135  47  0.171   5  0.113   0.125 N  0.570      SignalP-noTM
WP_018624475.1        0.695  29  0.596  29  0.946  17  0.730   0.659 Y  0.570      SignalP-noTM
WP_018624477.1        0.103  30  0.103  65  0.120  24  0.091   0.098 N  0.570      SignalP-noTM
WP_018624478.1        0.215  21  0.128  21  0.155   1  0.079   0.110 N  0.510      SignalP-TM
WP_018624479.1        0.101  64  0.094  45  0.109  41  0.073   0.087 N  0.510      SignalP-TM
WP_018624480.1        0.126  23  0.169  23  0.448   2  0.247   0.198 N  0.510      SignalP-TM
WP_018624481.1        0.765  21  0.801  21  0.906   1  0.856   0.827 Y  0.570      SignalP-noTM
WP_018624482.1        0.498  22  0.412  22  0.468  18  0.322   0.379 N  0.510      SignalP-TM
WP_018624483.1        0.121   8  0.140  27  0.283  18  0.169   0.151 N  0.510      SignalP-TM
WP_018624484.1        0.119  26  0.133  11  0.239   1  0.174   0.148 N  0.510      SignalP-TM
WP_018624485.1        0.154  41  0.155  41  0.212   5  0.134   0.148 N  0.510      SignalP-TM
WP_018624486.1        0.124  37  0.103  41  0.125  35  0.073   0.092 N  0.510      SignalP-TM
WP_018624487.1        0.108  40  0.104  64  0.113  55  0.087   0.096 N  0.570      SignalP-noTM
WP_018624488.1        0.123  69  0.110  55  0.147  51  0.112   0.111 N  0.570      SignalP-noTM
WP_018624489.1        0.108  21  0.096  35  0.107  25  0.079   0.088 N  0.570      SignalP-noTM
WP_018624490.1        0.150  49  0.163  40  0.276  38  0.169   0.166 N  0.570      SignalP-noTM
WP_018624491.1        0.117  42  0.111  42  0.129  41  0.078   0.095 N  0.570      SignalP-noTM
WP_018624492.1        0.110  25  0.123  11  0.174   2  0.149   0.135 N  0.570      SignalP-noTM
WP_018624493.1        0.135  30  0.110  30  0.128   2  0.092   0.102 N  0.570      SignalP-noTM
WP_018624494.1        0.113  18  0.137  18  0.194  14  0.150   0.143 N  0.570      SignalP-noTM
WP_018624495.1        0.341  22  0.219  22  0.185  10  0.145   0.184 N  0.570      SignalP-noTM
WP_018624496.1        0.213  30  0.162  30  0.388   1  0.144   0.154 N  0.570      SignalP-noTM
WP_018624497.1        0.136  53  0.126  11  0.234   1  0.149   0.137 N  0.570      SignalP-noTM
WP_018624498.1        0.209  20  0.330  20  0.710  16  0.509   0.414 N  0.570      SignalP-noTM
WP_018624499.1        0.223  28  0.428  21  0.928  16  0.844   0.623 Y  0.570      SignalP-noTM
WP_018624500.1        0.475  22  0.631  22  0.901  15  0.840   0.729 Y  0.570      SignalP-noTM
WP_018624501.1        0.137  26  0.117  26  0.126  46  0.086   0.103 N  0.570      SignalP-noTM
WP_018624502.1        0.178  28  0.147  28  0.170   1  0.125   0.137 N  0.570      SignalP-noTM
WP_018624503.1        0.122  30  0.120  11  0.203   3  0.144   0.132 N  0.570      SignalP-noTM
WP_018624505.1        0.309  25  0.470  25  0.935  16  0.799   0.625 Y  0.570      SignalP-noTM
WP_018624506.1        0.146  34  0.128  34  0.126  32  0.095   0.113 N  0.570      SignalP-noTM
WP_018624507.1        0.577  30  0.511  21  0.838   4  0.735   0.616 Y  0.570      SignalP-noTM
WP_018624508.1        0.146  22  0.145  22  0.216  18  0.139   0.143 N  0.510      SignalP-TM
WP_018624509.1        0.108  16  0.096  16  0.110   3  0.088   0.093 N  0.510      SignalP-TM
WP_018624510.1        0.172  24  0.095  56  0.108  53  0.064   0.084 N  0.510      SignalP-TM
WP_018624512.1        0.131  36  0.123  36  0.208  34  0.112   0.118 N  0.570      SignalP-noTM
WP_018624513.1        0.116  20  0.112  11  0.167   1  0.123   0.117 N  0.570      SignalP-noTM
WP_018624514.1        0.108  23  0.112  30  0.166   5  0.118   0.115 N  0.570      SignalP-noTM
WP_018624515.1        0.107  30  0.122  11  0.178   7  0.154   0.137 N  0.570      SignalP-noTM
WP_018624516.1        0.345  27  0.246  27  0.247  22  0.137   0.205 N  0.510      SignalP-TM
WP_018624517.1        0.205  43  0.168  43  0.260   1  0.175   0.171 N  0.570      SignalP-noTM
WP_018624518.1        0.164  35  0.116  35  0.122  68  0.073   0.096 N  0.570      SignalP-noTM
WP_018624520.1        0.106  22  0.127  57  0.195  45  0.127   0.127 N  0.570      SignalP-noTM
WP_018624521.1        0.106  57  0.101  57  0.120  53  0.088   0.095 N  0.570      SignalP-noTM
WP_018624522.1        0.109  29  0.112  18  0.167  10  0.119   0.115 N  0.570      SignalP-noTM
WP_018624524.1        0.187  35  0.139  35  0.117  32  0.091   0.117 N  0.570      SignalP-noTM
WP_018624525.1        0.104  33  0.147  18  0.264  11  0.205   0.174 N  0.570      SignalP-noTM
WP_018624526.1        0.762  30  0.622  30  0.821  10  0.612   0.618 Y  0.570      SignalP-noTM
WP_018624527.1        0.358  22  0.565  22  0.941  13  0.869   0.708 Y  0.570      SignalP-noTM
WP_018624529.1        0.104  31  0.126  11  0.220   6  0.166   0.145 N  0.570      SignalP-noTM
WP_018624530.1        0.116  42  0.131  11  0.232   2  0.172   0.146 N  0.510      SignalP-TM
WP_018624531.1        0.175  30  0.257  30  0.533  25  0.340   0.288 N  0.510      SignalP-TM
WP_018624532.1        0.116  37  0.101  37  0.115  33  0.075   0.089 N  0.570      SignalP-noTM
WP_018624533.1        0.315  23  0.496  23  0.858  21  0.760   0.620 Y  0.570      SignalP-noTM
WP_018624534.1        0.735  23  0.834  23  0.974  12  0.946   0.887 Y  0.570      SignalP-noTM
WP_018624535.1        0.287  26  0.474  26  0.950  10  0.842   0.647 Y  0.570      SignalP-noTM
WP_018624536.1        0.109  47  0.117  11  0.179   5  0.142   0.129 N  0.570      SignalP-noTM
WP_018624537.1        0.136  53  0.123  53  0.145  47  0.091   0.108 N  0.570      SignalP-noTM
WP_018624539.1        0.160  24  0.132  24  0.146  15  0.104   0.119 N  0.570      SignalP-noTM
WP_018624541.1        0.507  40  0.419  40  0.636  30  0.209   0.321 N  0.570      SignalP-noTM
WP_018624543.1        0.129  35  0.175  19  0.391  14  0.299   0.233 N  0.570      SignalP-noTM
WP_018624544.1        0.122  33  0.102  69  0.112  63  0.082   0.093 N  0.570      SignalP-noTM
WP_018624545.1        0.189  42  0.152  42  0.241  13  0.154   0.153 N  0.570      SignalP-noTM
WP_018624546.1        0.101  68  0.103  11  0.150   4  0.110   0.106 N  0.570      SignalP-noTM
WP_018624547.1        0.120  18  0.127  11  0.238   1  0.150   0.138 N  0.570      SignalP-noTM
WP_018624548.1        0.132  40  0.116  11  0.192   1  0.134   0.123 N  0.510      SignalP-TM
WP_018624549.1        0.120  18  0.102  43  0.114  37  0.093   0.097 N  0.570      SignalP-noTM
WP_018624550.1        0.105  23  0.114  36  0.140  29  0.109   0.112 N  0.570      SignalP-noTM
WP_018624551.1        0.218  58  0.150  58  0.129  50  0.085   0.120 N  0.570      SignalP-noTM
WP_018624552.1        0.211  33  0.149  33  0.208   6  0.130   0.142 N  0.510      SignalP-TM
WP_018624553.1        0.119  43  0.102  25  0.119   8  0.091   0.097 N  0.570      SignalP-noTM
WP_018624554.1        0.140  33  0.111  23  0.114  12  0.087   0.100 N  0.570      SignalP-noTM
WP_018624556.1        0.124  22  0.132  16  0.198  12  0.138   0.135 N  0.570      SignalP-noTM
WP_018624557.1        0.215  25  0.112  25  0.155   1  0.085   0.102 N  0.510      SignalP-TM
WP_018624558.1        0.116  39  0.085  11  0.111   2  0.068   0.079 N  0.510      SignalP-TM
WP_018624559.1        0.134  51  0.119  11  0.214   1  0.134   0.126 N  0.570      SignalP-noTM
WP_018624560.1        0.182  25  0.383  25  0.903  20  0.793   0.576 Y  0.570      SignalP-noTM
WP_018624561.1        0.829  21  0.825  21  0.919  17  0.823   0.824 Y  0.570      SignalP-noTM
WP_018624562.1        0.106  21  0.103  60  0.123  24  0.095   0.099 N  0.570      SignalP-noTM
WP_018624563.1        0.102  47  0.103  27  0.123  22  0.097   0.100 N  0.570      SignalP-noTM
WP_018624564.1        0.165  27  0.141  27  0.193  48  0.113   0.128 N  0.570      SignalP-noTM
WP_018624565.1        0.116  41  0.115  18  0.168  17  0.127   0.119 N  0.510      SignalP-TM
WP_018624566.1        0.109  22  0.100  69  0.132   1  0.089   0.095 N  0.570      SignalP-noTM
WP_018624567.1        0.144  18  0.110  18  0.110   1  0.088   0.099 N  0.570      SignalP-noTM
WP_018624568.1        0.102  28  0.102  39  0.118  41  0.088   0.096 N  0.570      SignalP-noTM
WP_018624569.1        0.309  23  0.513  23  0.931   2  0.869   0.680 Y  0.570      SignalP-noTM
WP_018624570.1        0.193  29  0.178  29  0.314   1  0.170   0.175 N  0.510      SignalP-TM
WP_018624571.1        0.456  19  0.628  19  0.923  16  0.858   0.736 Y  0.570      SignalP-noTM
WP_018624572.1        0.143  22  0.187  22  0.379  21  0.263   0.223 N  0.570      SignalP-noTM
WP_018624573.1        0.117  44  0.110  44  0.131  41  0.077   0.095 N  0.570      SignalP-noTM
WP_018624574.1        0.106  18  0.108  61  0.130  52  0.092   0.100 N  0.570      SignalP-noTM
WP_018624575.1        0.501  27  0.380  27  0.404  26  0.238   0.328 N  0.510      SignalP-TM
WP_018624576.1        0.155  38  0.109  38  0.124  10  0.086   0.098 N  0.570      SignalP-noTM
WP_018624577.1        0.138  58  0.119  58  0.152   1  0.102   0.111 N  0.570      SignalP-noTM
WP_018624578.1        0.109  38  0.107  45  0.130  39  0.082   0.097 N  0.510      SignalP-TM
WP_018624579.1        0.202  52  0.151  52  0.167  51  0.077   0.124 N  0.510      SignalP-TM
WP_018624580.1        0.108  47  0.103  57  0.117  52  0.067   0.090 N  0.510      SignalP-TM
WP_018624581.1        0.179  30  0.234  11  0.675   4  0.580   0.362 N  0.510      SignalP-TM
WP_018624583.1        0.118  29  0.143  11  0.289   1  0.197   0.163 N  0.510      SignalP-TM
WP_018624584.1        0.794  20  0.843  20  0.933  16  0.874   0.857 Y  0.570      SignalP-noTM
WP_018624585.1        0.477  55  0.212  55  0.252   1  0.092   0.168 N  0.510      SignalP-TM
WP_018624586.1        0.586  29  0.651  29  0.941  18  0.793   0.718 Y  0.570      SignalP-noTM
WP_018624587.1        0.104  22  0.104  24  0.169   1  0.101   0.103 N  0.570      SignalP-noTM
WP_018624588.1        0.106  66  0.103  55  0.127  50  0.094   0.099 N  0.570      SignalP-noTM
WP_018624589.1        0.343  20  0.556  20  0.947   1  0.911   0.723 Y  0.570      SignalP-noTM
WP_018624590.1        0.214  23  0.178  23  0.344   2  0.176   0.177 N  0.570      SignalP-noTM
WP_018624591.1        0.732  19  0.784  19  0.889  18  0.839   0.810 Y  0.570      SignalP-noTM
WP_018624592.1        0.107  40  0.121  11  0.195   1  0.141   0.130 N  0.570      SignalP-noTM
WP_018624594.1        0.114  56  0.105  23  0.169  12  0.097   0.102 N  0.570      SignalP-noTM
WP_018624595.1        0.120  47  0.111  13  0.164   9  0.127   0.118 N  0.570      SignalP-noTM
WP_018624596.1        0.115  26  0.099  38  0.110  35  0.084   0.092 N  0.570      SignalP-noTM
WP_018624597.1        0.124  62  0.128  48  0.249  47  0.112   0.121 N  0.570      SignalP-noTM
WP_018624598.1        0.132  25  0.186  11  0.432   7  0.356   0.266 N  0.570      SignalP-noTM
WP_018624599.1        0.151  43  0.121  43  0.130   1  0.099   0.111 N  0.570      SignalP-noTM
WP_018624600.1        0.125  41  0.150  11  0.302   2  0.214   0.180 N  0.570      SignalP-noTM
WP_018624601.1        0.220  30  0.346  30  0.935   5  0.706   0.515 N  0.570      SignalP-noTM
WP_018624602.1        0.116  26  0.242  11  0.764   1  0.559   0.391 N  0.570      SignalP-noTM
WP_018624603.1        0.110  58  0.111  46  0.159   1  0.108   0.110 N  0.570      SignalP-noTM
WP_018624604.1        0.125  21  0.111  53  0.158  43  0.099   0.106 N  0.570      SignalP-noTM
WP_018624606.1        0.130  22  0.145  22  0.235  21  0.167   0.156 N  0.570      SignalP-noTM
WP_018624609.1        0.116  11  0.148  11  0.281   2  0.184   0.165 N  0.570      SignalP-noTM
WP_018624610.1        0.188  45  0.105  11  0.149   1  0.110   0.107 N  0.510      SignalP-TM
WP_018624611.1        0.423  19  0.597  19  0.900  10  0.843   0.713 Y  0.570      SignalP-noTM
WP_018624612.1        0.122  53  0.152  11  0.309   2  0.231   0.189 N  0.570      SignalP-noTM
WP_018624613.1        0.116  35  0.114  35  0.172  51  0.101   0.108 N  0.570      SignalP-noTM
WP_018624614.1        0.214  22  0.172  22  0.279  30  0.145   0.159 N  0.570      SignalP-noTM
WP_018624615.1        0.130  55  0.137  55  0.207  47  0.104   0.121 N  0.570      SignalP-noTM
WP_018624616.1        0.655  29  0.638  29  0.901  13  0.765   0.698 Y  0.570      SignalP-noTM
WP_018624617.1        0.100  56  0.106  29  0.127  25  0.087   0.097 N  0.570      SignalP-noTM
WP_018624619.1        0.340  22  0.500  22  0.873  15  0.780   0.632 Y  0.570      SignalP-noTM
WP_018624620.1        0.102  60  0.100  53  0.111  52  0.087   0.094 N  0.570      SignalP-noTM
WP_018624621.1        0.162  54  0.107  31  0.134  20  0.103   0.105 N  0.510      SignalP-TM
WP_018624622.1        0.133  36  0.118  40  0.228  35  0.103   0.111 N  0.570      SignalP-noTM
WP_018624623.1        0.116  51  0.100  51  0.103  67  0.083   0.092 N  0.570      SignalP-noTM
WP_018624624.1        0.295  22  0.529  22  0.966  14  0.944   0.724 Y  0.570      SignalP-noTM
WP_018624625.1        0.143  35  0.132  35  0.148   4  0.118   0.126 N  0.570      SignalP-noTM
WP_018624626.1        0.106  36  0.098  36  0.107  14  0.090   0.094 N  0.570      SignalP-noTM
WP_018624627.1        0.507  23  0.594  23  0.866  20  0.647   0.619 Y  0.570      SignalP-noTM
WP_018624628.1        0.232  19  0.322  19  0.565  15  0.437   0.365 N  0.510      SignalP-TM
WP_018624629.1        0.345  23  0.522  23  0.945   2  0.849   0.676 Y  0.570      SignalP-noTM
WP_018624631.1        0.112  61  0.107  61  0.153   6  0.096   0.101 N  0.570      SignalP-noTM
WP_018624632.1        0.107  42  0.104  11  0.139   1  0.111   0.107 N  0.510      SignalP-TM
WP_018624633.1        0.108   8  0.107  66  0.121  44  0.095   0.101 N  0.570      SignalP-noTM
WP_018624634.1        0.302  21  0.501  21  0.931  17  0.828   0.655 Y  0.570      SignalP-noTM
WP_018624635.1        0.102  26  0.107  26  0.131  30  0.103   0.105 N  0.570      SignalP-noTM
WP_018624636.1        0.102  32  0.125  11  0.211   2  0.154   0.139 N  0.570      SignalP-noTM
WP_018624637.1        0.253  22  0.275  22  0.636   1  0.387   0.316 N  0.510      SignalP-TM
WP_018624638.1        0.162  23  0.150  23  0.197   1  0.143   0.147 N  0.570      SignalP-noTM
WP_018624639.1        0.126  26  0.116  26  0.141   3  0.108   0.112 N  0.570      SignalP-noTM
WP_018624640.1        0.106  33  0.108  54  0.128  51  0.104   0.106 N  0.570      SignalP-noTM
WP_018624641.1        0.106  48  0.112  11  0.180   1  0.118   0.114 N  0.570      SignalP-noTM
WP_018624642.1        0.104  45  0.099  11  0.144   2  0.104   0.101 N  0.510      SignalP-TM
WP_018624645.1        0.225  51  0.251  51  0.603  49  0.145   0.202 N  0.570      SignalP-noTM
WP_018624646.1        0.847  24  0.798  24  0.853  20  0.731   0.767 Y  0.570      SignalP-noTM
WP_018624647.1        0.146  32  0.110  32  0.116  52  0.071   0.092 N  0.570      SignalP-noTM
WP_018624648.1        0.140  44  0.118  44  0.193   1  0.099   0.109 N  0.570      SignalP-noTM
WP_018624649.1        0.208  19  0.225  19  0.325  28  0.238   0.230 N  0.510      SignalP-TM
WP_018624650.1        0.147  22  0.184  18  0.302  14  0.238   0.209 N  0.570      SignalP-noTM
WP_018624652.1        0.102  35  0.113  16  0.156   8  0.120   0.116 N  0.570      SignalP-noTM
WP_018624653.1        0.832  26  0.770  26  0.901  18  0.781   0.775 Y  0.570      SignalP-noTM
WP_018624654.1        0.203  20  0.416  20  0.891  18  0.855   0.622 Y  0.570      SignalP-noTM
WP_018624655.1        0.128  26  0.102  70  0.119  58  0.085   0.094 N  0.570      SignalP-noTM
WP_018624656.1        0.117  49  0.117  49  0.146  46  0.092   0.105 N  0.570      SignalP-noTM
WP_018624657.1        0.108  38  0.123  17  0.194   8  0.140   0.131 N  0.570      SignalP-noTM
WP_018624658.1        0.110  32  0.156  11  0.331   1  0.232   0.192 N  0.570      SignalP-noTM
WP_018624659.1        0.142  53  0.141  53  0.232  50  0.098   0.121 N  0.570      SignalP-noTM
WP_018624660.1        0.166  36  0.162  21  0.325   2  0.196   0.174 N  0.510      SignalP-TM
WP_018624661.1        0.131  42  0.116  11  0.188   1  0.128   0.122 N  0.570      SignalP-noTM
WP_018624662.1        0.152  22  0.130  22  0.173   7  0.127   0.129 N  0.510      SignalP-TM
WP_018624663.1        0.147  49  0.151  11  0.309   1  0.232   0.181 N  0.510      SignalP-TM
WP_018624664.1        0.527  21  0.638  21  0.901  11  0.790   0.710 Y  0.570      SignalP-noTM
WP_018624666.1        0.115  21  0.166  11  0.457   2  0.264   0.203 N  0.510      SignalP-TM
WP_018624667.1        0.109  21  0.116  14  0.174   5  0.135   0.125 N  0.570      SignalP-noTM
WP_018624669.1        0.135  52  0.125  52  0.157  50  0.118   0.121 N  0.570      SignalP-noTM
WP_018624670.1        0.212  26  0.170  12  0.394   6  0.300   0.231 N  0.570      SignalP-noTM
WP_018624671.1        0.120  47  0.119  22  0.206  10  0.121   0.120 N  0.570      SignalP-noTM
WP_018624672.1        0.126  21  0.116  21  0.182   1  0.117   0.116 N  0.570      SignalP-noTM
WP_018624673.1        0.111  35  0.115  11  0.230   2  0.136   0.125 N  0.570      SignalP-noTM
WP_018624674.1        0.110  27  0.104  65  0.128   2  0.094   0.099 N  0.570      SignalP-noTM
WP_018624676.1        0.114  47  0.103  70  0.157  65  0.075   0.093 N  0.510      SignalP-TM
WP_018624677.1        0.161  55  0.137  55  0.246   3  0.129   0.133 N  0.570      SignalP-noTM
WP_018624678.1        0.108  42  0.108  12  0.139   8  0.118   0.113 N  0.570      SignalP-noTM
WP_018624679.1        0.141  23  0.134  23  0.229  19  0.106   0.121 N  0.570      SignalP-noTM
WP_018624680.1        0.111  23  0.108  18  0.133  11  0.104   0.106 N  0.570      SignalP-noTM
WP_018624681.1        0.130  52  0.109  25  0.137   2  0.095   0.102 N  0.570      SignalP-noTM
WP_018624682.1        0.137  29  0.135  29  0.200   1  0.138   0.136 N  0.570      SignalP-noTM
WP_018624683.1        0.664  24  0.750  24  0.957  19  0.880   0.811 Y  0.570      SignalP-noTM
WP_018624684.1        0.777  34  0.765  34  0.919  17  0.812   0.787 Y  0.570      SignalP-noTM
WP_018624685.1        0.507  25  0.377  25  0.402   5  0.299   0.348 N  0.510      SignalP-TM
WP_018624686.1        0.852  21  0.732  21  0.890  17  0.621   0.680 Y  0.570      SignalP-noTM
WP_018624687.1        0.125  40  0.124  40  0.138  39  0.115   0.120 N  0.570      SignalP-noTM
WP_018624688.1        0.102  45  0.120  11  0.174   1  0.140   0.130 N  0.570      SignalP-noTM
WP_018624689.1        0.101  52  0.109  29  0.152   1  0.116   0.112 N  0.570      SignalP-noTM
WP_018624690.1        0.140  42  0.122  42  0.170  40  0.085   0.105 N  0.570      SignalP-noTM
WP_018624691.1        0.788  20  0.863  20  0.968  18  0.936   0.898 Y  0.570      SignalP-noTM
WP_018624692.1        0.189  54  0.151  54  0.177   4  0.107   0.131 N  0.570      SignalP-noTM
WP_018624693.1        0.116  28  0.228  11  0.614   4  0.532   0.371 N  0.570      SignalP-noTM
WP_018624694.1        0.136  33  0.200  31  0.413  18  0.296   0.235 N  0.510      SignalP-TM
WP_018624695.1        0.436  31  0.631  29  0.956  18  0.900   0.757 Y  0.570      SignalP-noTM
WP_018624696.1        0.135  56  0.112  56  0.127  12  0.096   0.105 N  0.570      SignalP-noTM
WP_018624697.1        0.110  27  0.103  47  0.117  40  0.093   0.098 N  0.570      SignalP-noTM
WP_018624698.1        0.714  28  0.450  28  0.483  27  0.216   0.363 N  0.510      SignalP-TM
WP_018624699.1        0.746  22  0.811  22  0.943  18  0.843   0.826 Y  0.570      SignalP-noTM
WP_018624700.1        0.101  69  0.104  36  0.120  26  0.089   0.097 N  0.570      SignalP-noTM
WP_018624701.1        0.160  55  0.146  11  0.315   2  0.205   0.174 N  0.570      SignalP-noTM
WP_018624702.1        0.107  24  0.107  24  0.127  20  0.087   0.097 N  0.570      SignalP-noTM
WP_018624703.1        0.500  21  0.198  21  0.131   1  0.086   0.146 N  0.570      SignalP-noTM
WP_018624704.1        0.111  37  0.111  37  0.172  36  0.104   0.107 N  0.570      SignalP-noTM
WP_018624705.1        0.104  30  0.207  13  0.482   5  0.418   0.306 N  0.570      SignalP-noTM
WP_018624706.1        0.535  25  0.664  25  0.918   6  0.838   0.746 Y  0.570      SignalP-noTM
WP_018624707.1        0.153  31  0.137  31  0.158  29  0.111   0.125 N  0.570      SignalP-noTM
WP_018624708.1        0.141  22  0.137  22  0.180   7  0.139   0.138 N  0.570      SignalP-noTM
WP_018624709.1        0.265  46  0.177  46  0.173  42  0.104   0.143 N  0.570      SignalP-noTM
WP_018624710.1        0.234  22  0.142  22  0.119  21  0.089   0.117 N  0.570      SignalP-noTM
WP_018624711.1        0.141  25  0.150  12  0.314   5  0.226   0.186 N  0.570      SignalP-noTM
WP_018624712.1        0.112  30  0.126  41  0.221  32  0.118   0.122 N  0.570      SignalP-noTM
WP_018624713.1        0.134  35  0.124  53  0.177  49  0.120   0.122 N  0.570      SignalP-noTM
WP_018624714.1        0.144  30  0.206  11  0.539   2  0.428   0.311 N  0.570      SignalP-noTM
WP_018624715.1        0.104  21  0.106  11  0.125   9  0.113   0.110 N  0.570      SignalP-noTM
WP_018624716.1        0.104  20  0.112  20  0.149   9  0.122   0.117 N  0.570      SignalP-noTM
WP_018624717.1        0.129  40  0.152  40  0.349  39  0.127   0.140 N  0.570      SignalP-noTM
WP_018624718.1        0.140  43  0.116  43  0.154   1  0.109   0.113 N  0.570      SignalP-noTM
WP_018624719.1        0.134  35  0.113  35  0.156  33  0.087   0.101 N  0.570      SignalP-noTM
WP_018624720.1        0.117  42  0.107  68  0.124  66  0.090   0.099 N  0.570      SignalP-noTM
WP_018624721.1        0.101  56  0.101  56  0.107  52  0.084   0.093 N  0.570      SignalP-noTM
WP_018624722.1        0.136  23  0.119  23  0.135  10  0.107   0.114 N  0.570      SignalP-noTM
WP_018624723.1        0.387  19  0.445  19  0.697  11  0.461   0.453 N  0.570      SignalP-noTM
WP_018624724.1        0.117  44  0.111  21  0.154  15  0.109   0.110 N  0.570      SignalP-noTM
WP_018624725.1        0.207  61  0.164  61  0.266  45  0.137   0.151 N  0.570      SignalP-noTM
WP_018624726.1        0.174  60  0.150  11  0.312   2  0.218   0.182 N  0.570      SignalP-noTM
WP_018624727.1        0.646  21  0.698  21  0.816  15  0.751   0.723 Y  0.570      SignalP-noTM
WP_018624728.1        0.109  42  0.091  26  0.114  70  0.076   0.086 N  0.510      SignalP-TM
WP_018624729.1        0.109  61  0.111  44  0.126  33  0.089   0.101 N  0.570      SignalP-noTM
WP_018624730.1        0.241  16  0.227  16  0.390  12  0.197   0.213 N  0.570      SignalP-noTM
WP_018624732.1        0.191  20  0.135  20  0.138  54  0.090   0.114 N  0.570      SignalP-noTM
WP_018624734.1        0.110  41  0.102  60  0.125   9  0.084   0.094 N  0.570      SignalP-noTM
WP_018624735.1        0.113  52  0.143  17  0.286  16  0.188   0.164 N  0.570      SignalP-noTM
WP_018624737.1        0.118  43  0.150  11  0.334   1  0.212   0.179 N  0.570      SignalP-noTM
WP_018624738.1        0.281  23  0.442  23  0.874  20  0.732   0.578 Y  0.570      SignalP-noTM
WP_018624739.1        0.163  25  0.130  25  0.126  22  0.092   0.112 N  0.570      SignalP-noTM
WP_018624741.1        0.155  64  0.114  64  0.125  50  0.083   0.100 N  0.570      SignalP-noTM
WP_018624742.1        0.113  28  0.133  28  0.249  24  0.150   0.139 N  0.510      SignalP-TM
WP_018624743.1        0.111  29  0.096  33  0.116  32  0.066   0.085 N  0.510      SignalP-TM
WP_018624744.1        0.120  32  0.122  16  0.174   8  0.140   0.130 N  0.570      SignalP-noTM
WP_018624745.1        0.115  55  0.187  11  0.510   1  0.335   0.257 N  0.570      SignalP-noTM
WP_018624746.1        0.129   9  0.125  11  0.219   1  0.155   0.139 N  0.570      SignalP-noTM
WP_018624747.1        0.126  20  0.102  11  0.170   1  0.097   0.100 N  0.510      SignalP-TM
WP_018624748.1        0.115  54  0.105  31  0.135   1  0.092   0.099 N  0.570      SignalP-noTM
WP_018624749.1        0.121  23  0.151  12  0.276   4  0.235   0.190 N  0.570      SignalP-noTM
WP_018624750.1        0.291  27  0.508  27  0.973  14  0.921   0.702 Y  0.570      SignalP-noTM
WP_018624751.1        0.145  29  0.136  29  0.206   5  0.127   0.132 N  0.570      SignalP-noTM
WP_018624753.1        0.162  19  0.294  19  0.748   1  0.588   0.433 N  0.570      SignalP-noTM
WP_018624754.1        0.115  31  0.165  15  0.329  29  0.254   0.207 N  0.570      SignalP-noTM
WP_018624755.1        0.112  46  0.109  46  0.127  35  0.081   0.096 N  0.570      SignalP-noTM
WP_018624756.1        0.115  38  0.113  38  0.144  34  0.107   0.110 N  0.570      SignalP-noTM
WP_018624757.1        0.159  39  0.096  11  0.125   5  0.099   0.097 N  0.510      SignalP-TM
WP_018624758.1        0.106   3  0.099  46  0.104  35  0.086   0.093 N  0.570      SignalP-noTM
WP_018624759.1        0.475  25  0.564  25  0.893  12  0.753   0.653 Y  0.570      SignalP-noTM
WP_018624760.1        0.108  63  0.105  63  0.111  54  0.078   0.093 N  0.570      SignalP-noTM
WP_018624761.1        0.112  46  0.097  69  0.100  66  0.078   0.088 N  0.570      SignalP-noTM
WP_018624762.1        0.107   3  0.105  24  0.134  10  0.104   0.105 N  0.570      SignalP-noTM
WP_018624763.1        0.193  21  0.136  21  0.155   2  0.108   0.123 N  0.570      SignalP-noTM
WP_018624764.1        0.127  21  0.100  63  0.110  51  0.083   0.092 N  0.570      SignalP-noTM
WP_018624765.1        0.123  32  0.179  11  0.415   4  0.337   0.238 N  0.510      SignalP-TM
WP_018624766.1        0.102  29  0.108  29  0.133   2  0.112   0.110 N  0.570      SignalP-noTM
WP_018624767.1        0.307  22  0.255  22  0.311  14  0.206   0.232 N  0.570      SignalP-noTM
WP_018624768.1        0.385  20  0.288  20  0.569   2  0.275   0.283 N  0.510      SignalP-TM
WP_018624769.1        0.109  40  0.104  24  0.140   2  0.102   0.103 N  0.570      SignalP-noTM
WP_018624770.1        0.109  13  0.124  11  0.244   3  0.151   0.137 N  0.570      SignalP-noTM
WP_018624771.1        0.105  61  0.106  55  0.154  49  0.092   0.100 N  0.570      SignalP-noTM
WP_018624772.1        0.101  23  0.102  68  0.112  60  0.090   0.096 N  0.570      SignalP-noTM
WP_018624774.1        0.124  20  0.127  11  0.213   1  0.156   0.141 N  0.570      SignalP-noTM
WP_018624775.1        0.203  57  0.128  57  0.132  19  0.094   0.112 N  0.570      SignalP-noTM
WP_018624776.1        0.173  29  0.130  29  0.131  25  0.103   0.117 N  0.570      SignalP-noTM
WP_018624777.1        0.167  50  0.190  18  0.594  17  0.208   0.198 N  0.570      SignalP-noTM
WP_018624778.1        0.206  31  0.211  22  0.518  15  0.353   0.264 N  0.510      SignalP-TM
WP_018624779.1        0.108  22  0.105  66  0.115  56  0.087   0.097 N  0.570      SignalP-noTM
WP_018624780.1        0.668  24  0.764  24  0.946  13  0.892   0.824 Y  0.570      SignalP-noTM
WP_018624781.1        0.319  22  0.490  22  0.878  19  0.758   0.616 Y  0.570      SignalP-noTM
WP_018624782.1        0.109  55  0.116  34  0.135  20  0.111   0.113 N  0.570      SignalP-noTM
WP_018624783.1        0.121  69  0.108  69  0.117  43  0.091   0.100 N  0.570      SignalP-noTM
WP_018624784.1        0.244  36  0.244  36  0.356  34  0.196   0.222 N  0.570      SignalP-noTM
WP_018624785.1        0.108  47  0.099  69  0.116   1  0.086   0.092 N  0.570      SignalP-noTM
WP_018624786.1        0.102  62  0.135  11  0.272   2  0.174   0.153 N  0.570      SignalP-noTM
WP_018624787.1        0.128  46  0.116  11  0.210   1  0.122   0.119 N  0.570      SignalP-noTM
WP_018624788.1        0.507  19  0.625  19  0.873  17  0.752   0.685 Y  0.570      SignalP-noTM
WP_018624789.1        0.125  32  0.107  32  0.133   4  0.098   0.103 N  0.570      SignalP-noTM
WP_018624790.1        0.146  28  0.118  28  0.135  41  0.087   0.103 N  0.570      SignalP-noTM
WP_018624791.1        0.150  19  0.135  19  0.219  18  0.121   0.128 N  0.570      SignalP-noTM
WP_018624792.1        0.109  26  0.111  26  0.123  12  0.114   0.113 N  0.570      SignalP-noTM
WP_018624793.1        0.173  37  0.181  37  0.316  33  0.165   0.175 N  0.510      SignalP-TM
WP_018624794.1        0.287  25  0.234  25  0.361   4  0.218   0.228 N  0.510      SignalP-TM
WP_018624795.1        0.111  46  0.118  46  0.153  41  0.106   0.112 N  0.570      SignalP-noTM
WP_018624796.1        0.133  21  0.233  11  0.682   3  0.584   0.363 N  0.510      SignalP-TM
WP_018624797.1        0.130  65  0.124  11  0.226   1  0.144   0.133 N  0.570      SignalP-noTM
WP_018624798.1        0.120  38  0.107  11  0.145   1  0.115   0.110 N  0.510      SignalP-TM
WP_018624799.1        0.729  23  0.806  22  0.947  18  0.927   0.863 Y  0.570      SignalP-noTM
WP_018624800.1        0.110  64  0.105  68  0.139   1  0.097   0.101 N  0.570      SignalP-noTM
WP_018624802.1        0.121  28  0.138  11  0.223   1  0.189   0.162 N  0.570      SignalP-noTM
WP_018624804.1        0.175  17  0.336  17  0.828  14  0.673   0.495 N  0.570      SignalP-noTM
WP_018624805.1        0.117  63  0.137  11  0.281   1  0.178   0.157 N  0.570      SignalP-noTM
WP_018624806.1        0.129  21  0.114  21  0.152  50  0.100   0.107 N  0.570      SignalP-noTM
WP_018624807.1        0.151  27  0.143  27  0.195   1  0.140   0.142 N  0.510      SignalP-TM
WP_018624808.1        0.382  23  0.535  23  0.885   5  0.799   0.659 Y  0.570      SignalP-noTM
WP_018624809.1        0.829  22  0.861  22  0.952  10  0.914   0.886 Y  0.570      SignalP-noTM
WP_018624810.1        0.109  30  0.099  69  0.108  64  0.083   0.091 N  0.570      SignalP-noTM
WP_018624811.1        0.113  39  0.140  11  0.230   4  0.204   0.163 N  0.510      SignalP-TM
WP_018624812.1        0.692  24  0.762  24  0.910  17  0.840   0.799 Y  0.570      SignalP-noTM
WP_018624813.1        0.106  30  0.109  37  0.175   2  0.100   0.105 N  0.570      SignalP-noTM
WP_018624814.1        0.105  24  0.103  11  0.133   4  0.109   0.105 N  0.510      SignalP-TM
WP_018624815.1        0.112  40  0.107  70  0.145   1  0.095   0.101 N  0.570      SignalP-noTM
WP_018624816.1        0.133  61  0.142  11  0.229   7  0.217   0.170 N  0.510      SignalP-TM
WP_018624817.1        0.231  24  0.443  24  0.933   4  0.881   0.649 Y  0.570      SignalP-noTM
WP_018624818.1        0.387  30  0.534  30  0.955  13  0.811   0.664 Y  0.570      SignalP-noTM
WP_018624819.1        0.206  40  0.151  40  0.153   9  0.092   0.129 N  0.510      SignalP-TM
WP_018624820.1        0.117  38  0.189  11  0.449   3  0.370   0.256 N  0.510      SignalP-TM
WP_018624822.1        0.115  42  0.096  70  0.107   1  0.078   0.088 N  0.570      SignalP-noTM
WP_018624823.1        0.103  38  0.104  38  0.134  12  0.100   0.102 N  0.570      SignalP-noTM
WP_018624824.1        0.100  39  0.102  28  0.116  21  0.085   0.094 N  0.570      SignalP-noTM
WP_018624825.1        0.107  54  0.102  15  0.126   7  0.107   0.104 N  0.570      SignalP-noTM
WP_018624826.1        0.113  60  0.110  60  0.134  35  0.094   0.102 N  0.570      SignalP-noTM
WP_018624827.1        0.130  39  0.138  39  0.215  33  0.107   0.127 N  0.510      SignalP-TM
WP_018624829.1        0.103  28  0.107  54  0.132  44  0.093   0.101 N  0.570      SignalP-noTM
WP_018624830.1        0.189  59  0.128  59  0.134  58  0.073   0.108 N  0.510      SignalP-TM
WP_018624831.1        0.121  69  0.170  11  0.347   5  0.295   0.216 N  0.510      SignalP-TM
WP_018624833.1        0.167  40  0.151  40  0.309  38  0.106   0.130 N  0.570      SignalP-noTM
WP_018624834.1        0.106  67  0.104  18  0.124   9  0.097   0.101 N  0.570      SignalP-noTM
WP_018624835.1        0.774  25  0.770  25  0.946  17  0.839   0.803 Y  0.570      SignalP-noTM
WP_018624837.1        0.105  66  0.104  21  0.125   9  0.101   0.103 N  0.570      SignalP-noTM
WP_018624838.1        0.131  48  0.107  31  0.136  61  0.107   0.107 N  0.510      SignalP-TM
WP_018624839.1        0.136  25  0.168  11  0.322   4  0.282   0.210 N  0.510      SignalP-TM
WP_018624840.1        0.120  51  0.118  60  0.132   7  0.100   0.109 N  0.570      SignalP-noTM
WP_018624841.1        0.109  46  0.099  46  0.157   4  0.092   0.096 N  0.570      SignalP-noTM
WP_018624842.1        0.165  20  0.115  32  0.169  19  0.100   0.109 N  0.510      SignalP-TM
WP_018624843.1        0.124  23  0.235  23  0.668   2  0.444   0.334 N  0.570      SignalP-noTM
WP_018624844.1        0.137  35  0.130  11  0.252   1  0.166   0.143 N  0.510      SignalP-TM
WP_018624845.1        0.223  36  0.137  36  0.150   1  0.080   0.116 N  0.510      SignalP-TM
WP_018624846.1        0.125  39  0.106  11  0.148   3  0.119   0.111 N  0.510      SignalP-TM
WP_018624847.1        0.100  33  0.098  60  0.119   9  0.066   0.086 N  0.510      SignalP-TM
WP_018624848.1        0.110  22  0.105  56  0.150   1  0.092   0.099 N  0.570      SignalP-noTM
WP_018624849.1        0.125  26  0.137  18  0.245  12  0.174   0.154 N  0.570      SignalP-noTM
WP_018624850.1        0.195  21  0.226  21  0.493   1  0.279   0.251 N  0.570      SignalP-noTM
WP_018624851.1        0.123  17  0.111  48  0.138   9  0.102   0.107 N  0.570      SignalP-noTM
WP_018624852.1        0.102  65  0.106  12  0.125   7  0.113   0.109 N  0.570      SignalP-noTM
WP_018624853.1        0.110  29  0.108  53  0.153   4  0.105   0.107 N  0.570      SignalP-noTM
WP_018624854.1        0.109  36  0.111  36  0.146  38  0.097   0.104 N  0.570      SignalP-noTM
WP_018624855.1        0.129  33  0.165  33  0.321  30  0.166   0.165 N  0.510      SignalP-TM
WP_018624856.1        0.119  21  0.111  17  0.139   5  0.108   0.109 N  0.570      SignalP-noTM
WP_018624859.1        0.102  57  0.117  12  0.183   3  0.138   0.127 N  0.570      SignalP-noTM
WP_018624860.1        0.100  55  0.101  55  0.122  11  0.089   0.095 N  0.570      SignalP-noTM
WP_018624862.1        0.167  24  0.114  11  0.158   1  0.133   0.121 N  0.510      SignalP-TM
WP_018624863.1        0.115  22  0.186  12  0.392   1  0.318   0.248 N  0.570      SignalP-noTM
WP_018624864.1        0.106  37  0.125  37  0.175  35  0.126   0.125 N  0.570      SignalP-noTM
WP_018624865.1        0.119  41  0.116  41  0.138  39  0.095   0.106 N  0.570      SignalP-noTM
WP_018624866.1        0.385  32  0.200  32  0.187   1  0.076   0.154 N  0.510      SignalP-TM
WP_018624868.1        0.108  43  0.101  68  0.114  22  0.074   0.091 N  0.510      SignalP-TM
WP_018624869.1        0.561  26  0.643  26  0.914  13  0.816   0.724 Y  0.570      SignalP-noTM
WP_018624870.1        0.158  36  0.168  36  0.299  42  0.187   0.177 N  0.570      SignalP-noTM
WP_018624871.1        0.117  21  0.103  61  0.118  37  0.090   0.096 N  0.570      SignalP-noTM
WP_018624872.1        0.125  27  0.148  18  0.246  12  0.217   0.181 N  0.570      SignalP-noTM
WP_018624873.1        0.786  20  0.867  20  0.970  17  0.935   0.899 Y  0.570      SignalP-noTM
WP_018624874.1        0.174  32  0.151  32  0.159  16  0.131   0.142 N  0.570      SignalP-noTM
WP_018624875.1        0.146  43  0.150  43  0.224  39  0.112   0.136 N  0.510      SignalP-TM
WP_018624877.1        0.178  28  0.158  39  0.281  35  0.171   0.163 N  0.510      SignalP-TM
WP_018624878.1        0.351  22  0.523  22  0.886   6  0.812   0.659 Y  0.570      SignalP-noTM
WP_018624879.1        0.839  24  0.856  24  0.946  18  0.877   0.866 Y  0.570      SignalP-noTM
WP_018624881.1        0.111  33  0.106  33  0.123  45  0.100   0.103 N  0.570      SignalP-noTM
WP_018624882.1        0.140  17  0.129  17  0.157  26  0.117   0.123 N  0.570      SignalP-noTM
WP_018624883.1        0.114  34  0.127  34  0.188   5  0.122   0.125 N  0.570      SignalP-noTM
WP_018624884.1        0.103   6  0.100  52  0.108  42  0.088   0.094 N  0.570      SignalP-noTM
WP_018624885.1        0.113  51  0.106  51  0.116  54  0.098   0.102 N  0.570      SignalP-noTM
WP_018624888.1        0.115  53  0.105  31  0.126  26  0.096   0.101 N  0.570      SignalP-noTM
WP_018624889.1        0.114  59  0.107  57  0.144   2  0.091   0.100 N  0.570      SignalP-noTM
WP_018624890.1        0.107  46  0.114  27  0.167  20  0.098   0.106 N  0.570      SignalP-noTM
WP_018624891.1        0.100  26  0.103  69  0.111  68  0.086   0.095 N  0.570      SignalP-noTM
WP_018624892.1        0.134  34  0.104  34  0.115  32  0.083   0.096 N  0.510      SignalP-TM
WP_018624894.1        0.106  58  0.110  13  0.148   8  0.121   0.114 N  0.510      SignalP-TM
WP_018624895.1        0.114  29  0.123  29  0.188  23  0.121   0.122 N  0.570      SignalP-noTM
WP_018624896.1        0.116  38  0.114  38  0.200  37  0.103   0.109 N  0.570      SignalP-noTM
WP_018624897.1        0.112  33  0.106  17  0.126   5  0.105   0.106 N  0.570      SignalP-noTM
WP_018624898.1        0.152  24  0.169  11  0.366   2  0.289   0.213 N  0.510      SignalP-TM
WP_018624899.1        0.112  60  0.104  60  0.129   1  0.091   0.097 N  0.570      SignalP-noTM
WP_018624900.1        0.112  50  0.176  11  0.411   2  0.312   0.240 N  0.570      SignalP-noTM
WP_018624901.1        0.106  45  0.119  33  0.174  31  0.124   0.121 N  0.570      SignalP-noTM
WP_018624902.1        0.110  36  0.111  27  0.153  24  0.118   0.114 N  0.570      SignalP-noTM
WP_018624903.1        0.105  46  0.108  54  0.158  43  0.089   0.101 N  0.510      SignalP-TM
WP_018624904.1        0.105  32  0.109  32  0.139  20  0.100   0.105 N  0.570      SignalP-noTM
WP_018624905.1        0.687  32  0.754  32  0.984  13  0.899   0.822 Y  0.570      SignalP-noTM
WP_018624906.1        0.361  25  0.549  25  0.933  21  0.866   0.698 Y  0.570      SignalP-noTM
WP_018624907.1        0.121  38  0.192  11  0.413   1  0.386   0.264 N  0.510      SignalP-TM
WP_018624908.1        0.117  34  0.104  34  0.116  14  0.092   0.098 N  0.570      SignalP-noTM
WP_018624909.1        0.253  37  0.229  37  0.301  27  0.192   0.215 N  0.510      SignalP-TM
WP_018624910.1        0.364  32  0.519  32  0.980  15  0.858   0.678 Y  0.570      SignalP-noTM
WP_018624912.1        0.173  36  0.176  36  0.441   3  0.187   0.180 N  0.510      SignalP-TM
WP_018624915.1        0.151  24  0.183  24  0.440   1  0.260   0.212 N  0.510      SignalP-TM
WP_018624917.1        0.126  38  0.176  31  0.400  24  0.254   0.205 N  0.510      SignalP-TM
WP_018624918.1        0.162  67  0.126  12  0.190   9  0.165   0.140 N  0.510      SignalP-TM
WP_018624919.1        0.124  30  0.116  11  0.158   5  0.137   0.126 N  0.570      SignalP-noTM
WP_018624920.1        0.184  47  0.130  47  0.125   2  0.087   0.110 N  0.570      SignalP-noTM
WP_018624921.1        0.137  17  0.228  17  0.664   1  0.430   0.303 N  0.510      SignalP-TM
WP_018624922.1        0.122  28  0.102  63  0.111  26  0.093   0.098 N  0.570      SignalP-noTM
WP_018624923.1        0.102  40  0.116  11  0.156   1  0.130   0.122 N  0.570      SignalP-noTM
WP_018624924.1        0.127  65  0.166  11  0.390   3  0.275   0.218 N  0.570      SignalP-noTM
WP_018624925.1        0.130  44  0.125  44  0.131  43  0.101   0.114 N  0.570      SignalP-noTM
WP_018624926.1        0.106  31  0.110  12  0.147   5  0.123   0.116 N  0.570      SignalP-noTM
WP_018624927.1        0.101  49  0.199  11  0.508   6  0.420   0.303 N  0.570      SignalP-noTM
WP_018624928.1        0.270  29  0.204  29  0.192  23  0.132   0.177 N  0.510      SignalP-TM
WP_018624929.1        0.108  30  0.162  17  0.366   7  0.241   0.191 N  0.510      SignalP-TM
WP_018624930.1        0.103  66  0.098  66  0.108  38  0.086   0.093 N  0.570      SignalP-noTM
WP_018624931.1        0.114  23  0.098  58  0.115   1  0.083   0.093 N  0.510      SignalP-TM
WP_018624933.1        0.123  32  0.143  32  0.262  16  0.179   0.160 N  0.570      SignalP-noTM
WP_018624934.1        0.150  34  0.134  34  0.181  14  0.129   0.132 N  0.570      SignalP-noTM
WP_018624935.1        0.233  39  0.223  39  0.382  24  0.209   0.218 N  0.510      SignalP-TM
WP_018624936.1        0.136  22  0.234  22  0.533  17  0.362   0.281 N  0.510      SignalP-TM
WP_018624937.1        0.264  20  0.305  20  0.516  17  0.378   0.332 N  0.510      SignalP-TM
WP_018624939.1        0.157  25  0.240  25  0.473   7  0.402   0.300 N  0.510      SignalP-TM
WP_018624940.1        0.169  33  0.209  27  0.395  23  0.274   0.233 N  0.510      SignalP-TM
WP_018624941.1        0.565  33  0.690  25  0.980  23  0.922   0.799 Y  0.570      SignalP-noTM
WP_018624942.1        0.106  36  0.117  11  0.184   4  0.141   0.126 N  0.510      SignalP-TM
WP_018624943.1        0.122  48  0.105  11  0.144   1  0.111   0.108 N  0.510      SignalP-TM
WP_018624944.1        0.601  25  0.705  25  0.952  21  0.852   0.774 Y  0.570      SignalP-noTM
WP_018624945.1        0.132  20  0.107  33  0.155  26  0.085   0.099 N  0.510      SignalP-TM
WP_018624946.1        0.379  41  0.241  41  0.279  38  0.161   0.211 N  0.510      SignalP-TM
WP_018624947.1        0.104  27  0.105  64  0.119  57  0.091   0.098 N  0.570      SignalP-noTM
WP_018624948.1        0.111  47  0.104  47  0.111  34  0.090   0.098 N  0.570      SignalP-noTM
WP_018624949.1        0.222  26  0.151  26  0.214  40  0.092   0.123 N  0.570      SignalP-noTM
WP_018624950.1        0.122  59  0.160  11  0.378   1  0.250   0.194 N  0.510      SignalP-TM
WP_018624951.1        0.328  43  0.221  43  0.308  41  0.128   0.177 N  0.570      SignalP-noTM
WP_018624952.1        0.186  27  0.372  20  0.889   3  0.830   0.587 Y  0.570      SignalP-noTM
WP_018624953.1        0.169  28  0.138  28  0.207   2  0.126   0.132 N  0.570      SignalP-noTM
WP_018624954.1        0.120  64  0.106  31  0.125  25  0.094   0.100 N  0.570      SignalP-noTM
WP_018624955.1        0.188  35  0.176  35  0.221  29  0.160   0.170 N  0.510      SignalP-TM
WP_018624956.1        0.113  48  0.107  29  0.165  44  0.090   0.101 N  0.510      SignalP-TM
WP_018624957.1        0.113  56  0.103  56  0.114  14  0.089   0.096 N  0.570      SignalP-noTM
WP_018624958.1        0.100  27  0.110  16  0.156   8  0.117   0.113 N  0.570      SignalP-noTM
WP_018624959.1        0.106  14  0.120  11  0.211   1  0.137   0.128 N  0.570      SignalP-noTM
WP_018624960.1        0.116  61  0.199  14  0.509   8  0.394   0.291 N  0.570      SignalP-noTM
WP_018624961.1        0.100  60  0.102  34  0.124  23  0.086   0.095 N  0.570      SignalP-noTM
WP_018624963.1        0.105  31  0.135  17  0.247   9  0.164   0.149 N  0.570      SignalP-noTM
WP_018624964.1        0.141  33  0.129  33  0.147  42  0.101   0.116 N  0.570      SignalP-noTM
WP_018624965.1        0.137  26  0.117  11  0.214   3  0.144   0.130 N  0.570      SignalP-noTM
WP_018624966.1        0.140  37  0.138  37  0.204  36  0.115   0.127 N  0.570      SignalP-noTM
WP_018624967.1        0.104  46  0.105  27  0.125  56  0.091   0.098 N  0.570      SignalP-noTM
WP_018624969.1        0.795  55  0.558  55  0.639  51  0.233   0.437 N  0.510      SignalP-TM
WP_018624970.1        0.114  25  0.149  11  0.260   4  0.226   0.185 N  0.570      SignalP-noTM
WP_018624971.1        0.113  41  0.115  53  0.155  44  0.121   0.118 N  0.570      SignalP-noTM
WP_018624973.1        0.106  45  0.106  12  0.168   3  0.114   0.110 N  0.570      SignalP-noTM
WP_018624974.1        0.156  22  0.174  22  0.412   2  0.209   0.190 N  0.570      SignalP-noTM
WP_018624975.1        0.110  19  0.118  19  0.170  10  0.108   0.114 N  0.570      SignalP-noTM
WP_018624976.1        0.101  70  0.128  11  0.262   1  0.151   0.139 N  0.570      SignalP-noTM
WP_018624977.1        0.103  55  0.099  27  0.126  21  0.096   0.098 N  0.510      SignalP-TM
WP_018624978.1        0.754  22  0.698  22  0.876  18  0.652   0.677 Y  0.570      SignalP-noTM
WP_018624979.1        0.107  29  0.104  59  0.123  45  0.095   0.100 N  0.570      SignalP-noTM
WP_018624980.1        0.100  45  0.105  34  0.124  29  0.079   0.093 N  0.570      SignalP-noTM
WP_018624981.1        0.265  30  0.398  30  0.841   9  0.665   0.524 N  0.570      SignalP-noTM
WP_018624982.1        0.187  43  0.116  17  0.180   9  0.127   0.120 N  0.510      SignalP-TM
WP_018624983.1        0.141  34  0.120  34  0.192   2  0.114   0.118 N  0.570      SignalP-noTM
WP_018624984.1        0.115  23  0.101  23  0.118  10  0.083   0.093 N  0.570      SignalP-noTM
WP_018624985.1        0.165  36  0.128  36  0.119  50  0.087   0.109 N  0.570      SignalP-noTM
WP_018624987.1        0.461  26  0.631  25  0.950  15  0.901   0.758 Y  0.570      SignalP-noTM
WP_018624988.1        0.484  24  0.654  24  0.961  20  0.887   0.764 Y  0.570      SignalP-noTM
WP_018624989.1        0.669  23  0.739  23  0.886  16  0.821   0.777 Y  0.570      SignalP-noTM
WP_018624990.1        0.172  20  0.386  20  0.917  14  0.872   0.614 Y  0.570      SignalP-noTM
WP_018624992.1        0.106  56  0.096  70  0.103  70  0.078   0.087 N  0.570      SignalP-noTM
WP_018624994.1        0.103  46  0.100  40  0.117  36  0.084   0.092 N  0.570      SignalP-noTM
WP_018624995.1        0.135  43  0.114  43  0.136  12  0.104   0.109 N  0.570      SignalP-noTM
WP_018624997.1        0.129  23  0.144  11  0.350   1  0.192   0.162 N  0.510      SignalP-TM
WP_018624998.1        0.113  24  0.118  11  0.171   1  0.137   0.127 N  0.570      SignalP-noTM
WP_018625000.1        0.215  23  0.179  23  0.190  19  0.153   0.166 N  0.570      SignalP-noTM
WP_018625001.1        0.122  37  0.132  12  0.271   3  0.174   0.151 N  0.570      SignalP-noTM
WP_018625002.1        0.112  22  0.127  22  0.174   2  0.149   0.137 N  0.570      SignalP-noTM
WP_018625003.1        0.143  23  0.107  33  0.135   2  0.091   0.099 N  0.570      SignalP-noTM
WP_018625004.1        0.103  24  0.184  14  0.406  14  0.344   0.259 N  0.570      SignalP-noTM
WP_018625005.1        0.102  17  0.103  40  0.150   1  0.094   0.099 N  0.570      SignalP-noTM
WP_018625006.1        0.101  16  0.104  44  0.130   6  0.095   0.100 N  0.570      SignalP-noTM
WP_018625007.1        0.770  18  0.743  18  0.825  17  0.695   0.720 Y  0.570      SignalP-noTM
WP_018625008.1        0.100  46  0.098  56  0.107  47  0.089   0.094 N  0.570      SignalP-noTM
WP_018625009.1        0.136  22  0.113  22  0.127  10  0.092   0.103 N  0.570      SignalP-noTM
WP_018625010.1        0.101  56  0.129  11  0.242   1  0.157   0.142 N  0.570      SignalP-noTM
WP_018625011.1        0.710  23  0.811  23  0.961  12  0.930   0.867 Y  0.570      SignalP-noTM
WP_018625012.1        0.118  30  0.090  17  0.099   9  0.072   0.083 N  0.510      SignalP-TM
WP_018625013.1        0.129  38  0.123  38  0.157  33  0.083   0.108 N  0.510      SignalP-TM
WP_018625014.1        0.310  25  0.416  25  0.680  12  0.490   0.443 N  0.510      SignalP-TM
WP_018625015.1        0.189  25  0.283  25  0.481  18  0.388   0.322 N  0.510      SignalP-TM
WP_018625016.1        0.108  28  0.120  28  0.167  25  0.125   0.122 N  0.570      SignalP-noTM
WP_018625017.1        0.100  66  0.108  21  0.145  14  0.104   0.106 N  0.570      SignalP-noTM
WP_018625018.1        0.102  60  0.103  36  0.121  29  0.082   0.093 N  0.570      SignalP-noTM
WP_018625019.1        0.790  22  0.803  22  0.900  20  0.805   0.804 Y  0.570      SignalP-noTM
WP_018625020.1        0.103  38  0.110  48  0.142   2  0.103   0.107 N  0.570      SignalP-noTM
WP_018625021.1        0.136  25  0.107  52  0.142   1  0.093   0.102 N  0.510      SignalP-TM
WP_018625022.1        0.140  54  0.192  16  0.496  11  0.364   0.273 N  0.570      SignalP-noTM
WP_018625023.1        0.120  55  0.112  55  0.215  52  0.080   0.100 N  0.510      SignalP-TM
WP_018625024.1        0.655  27  0.725  27  0.925  21  0.810   0.765 Y  0.570      SignalP-noTM
WP_018625025.1        0.134  39  0.117  39  0.144   1  0.088   0.103 N  0.570      SignalP-noTM
WP_018625026.1        0.105  18  0.115  38  0.158   7  0.123   0.119 N  0.570      SignalP-noTM
WP_018625027.1        0.106  20  0.102  68  0.117   8  0.097   0.100 N  0.570      SignalP-noTM
WP_018625028.1        0.282  33  0.114  33  0.177   1  0.065   0.096 N  0.510      SignalP-TM
WP_018625029.1        0.835  19  0.798  19  0.826  17  0.735   0.769 Y  0.570      SignalP-noTM
WP_018625030.1        0.107  33  0.146  11  0.270   1  0.209   0.176 N  0.570      SignalP-noTM
WP_018625031.1        0.117  36  0.093  15  0.096  70  0.078   0.088 N  0.510      SignalP-TM
WP_018625032.1        0.136  54  0.119  54  0.127  52  0.096   0.108 N  0.570      SignalP-noTM
WP_018625033.1        0.836  26  0.864  26  0.922  12  0.895   0.879 Y  0.570      SignalP-noTM
WP_018625034.1        0.226  25  0.438  25  0.939  16  0.857   0.635 Y  0.570      SignalP-noTM
WP_018625035.1        0.136  33  0.193  33  0.347  25  0.181   0.188 N  0.510      SignalP-TM
WP_018625036.1        0.153  38  0.120  22  0.171  17  0.137   0.127 N  0.510      SignalP-TM
WP_018625037.1        0.152  39  0.123  22  0.180  18  0.140   0.129 N  0.510      SignalP-TM
WP_018625038.1        0.126  44  0.126  17  0.200   6  0.158   0.138 N  0.510      SignalP-TM
WP_018625039.1        0.111  24  0.144  11  0.272   1  0.198   0.170 N  0.570      SignalP-noTM
WP_018625040.1        0.136  65  0.120  15  0.163   5  0.145   0.132 N  0.570      SignalP-noTM
WP_018625041.1        0.121  23  0.152  23  0.274  18  0.190   0.170 N  0.570      SignalP-noTM
WP_018625042.1        0.190  39  0.134  39  0.129  34  0.089   0.117 N  0.510      SignalP-TM
WP_018625043.1        0.105  21  0.104  21  0.143   1  0.103   0.103 N  0.570      SignalP-noTM
WP_018625044.1        0.163  54  0.106  11  0.179   1  0.105   0.106 N  0.510      SignalP-TM
WP_018625045.1        0.625  21  0.688  21  0.887  13  0.742   0.713 Y  0.570      SignalP-noTM
WP_018625046.1        0.138  35  0.119  35  0.235  34  0.104   0.112 N  0.570      SignalP-noTM
WP_018625047.1        0.184  30  0.154  30  0.229  27  0.112   0.134 N  0.570      SignalP-noTM
WP_018625048.1        0.363  38  0.524  38  0.969  31  0.678   0.596 Y  0.570      SignalP-noTM
WP_018625049.1        0.263  18  0.196  18  0.274  16  0.144   0.172 N  0.570      SignalP-noTM
WP_018625050.1        0.123  25  0.118  11  0.243   1  0.126   0.122 N  0.570      SignalP-noTM
WP_018625051.1        0.100  46  0.102  27  0.119  22  0.076   0.090 N  0.570      SignalP-noTM
WP_018625053.1        0.116  40  0.108  63  0.113  58  0.089   0.099 N  0.570      SignalP-noTM
WP_018625054.1        0.112  42  0.104  42  0.122  24  0.094   0.099 N  0.570      SignalP-noTM
WP_018625055.1        0.138  36  0.116  36  0.124  11  0.098   0.108 N  0.570      SignalP-noTM
WP_018625056.1        0.140  21  0.128  11  0.253   2  0.162   0.140 N  0.510      SignalP-TM
WP_018625058.1        0.101  61  0.109  34  0.132  27  0.114   0.111 N  0.570      SignalP-noTM
WP_018625059.1        0.148  47  0.121  14  0.174   4  0.142   0.131 N  0.570      SignalP-noTM
WP_018625060.1        0.104  25  0.108  39  0.135  33  0.092   0.101 N  0.570      SignalP-noTM
WP_018625062.1        0.123  52  0.142  11  0.364   1  0.175   0.157 N  0.570      SignalP-noTM
WP_018625063.1        0.121  23  0.118  23  0.186  13  0.109   0.113 N  0.570      SignalP-noTM
WP_018625065.1        0.102  20  0.110  46  0.136  42  0.092   0.101 N  0.570      SignalP-noTM
WP_018625066.1        0.213  20  0.185  20  0.291   1  0.168   0.179 N  0.510      SignalP-TM
WP_018625067.1        0.107  46  0.105  12  0.134   7  0.111   0.107 N  0.570      SignalP-noTM
WP_018625068.1        0.656  28  0.723  28  0.903  10  0.779   0.750 Y  0.570      SignalP-noTM
WP_018625070.1        0.103  56  0.109  11  0.167   1  0.119   0.114 N  0.570      SignalP-noTM
WP_018625071.1        0.118  67  0.108  18  0.138  11  0.114   0.111 N  0.570      SignalP-noTM
WP_018625073.1        0.166  28  0.133  28  0.215   5  0.129   0.131 N  0.570      SignalP-noTM
WP_018625074.1        0.144  45  0.135  11  0.329   2  0.179   0.156 N  0.570      SignalP-noTM
WP_018625076.1        0.481  26  0.472  26  0.715  19  0.387   0.432 N  0.570      SignalP-noTM
WP_018625077.1        0.188  10  0.130  15  0.219   8  0.158   0.141 N  0.510      SignalP-TM
WP_018625078.1        0.153  32  0.157  32  0.259  24  0.144   0.151 N  0.570      SignalP-noTM
WP_018625079.1        0.111  27  0.109  13  0.175   5  0.122   0.115 N  0.570      SignalP-noTM
WP_018625080.1        0.125  32  0.114  20  0.142   9  0.103   0.109 N  0.570      SignalP-noTM
WP_018625081.1        0.135  56  0.111  15  0.164  11  0.120   0.115 N  0.570      SignalP-noTM
WP_018625082.1        0.116  31  0.138  31  0.218  23  0.129   0.134 N  0.570      SignalP-noTM
WP_018625083.1        0.211  31  0.207  31  0.343  30  0.181   0.195 N  0.570      SignalP-noTM
WP_018625084.1        0.126  22  0.163  11  0.397   1  0.244   0.201 N  0.570      SignalP-noTM
WP_018625085.1        0.113  22  0.114  22  0.173   6  0.120   0.117 N  0.570      SignalP-noTM
WP_018625086.1        0.212  26  0.141  26  0.147   2  0.099   0.121 N  0.570      SignalP-noTM
WP_018625087.1        0.206  20  0.235  20  0.559   2  0.338   0.283 N  0.570      SignalP-noTM
WP_018625088.1        0.768  21  0.768  21  0.841  18  0.745   0.757 Y  0.570      SignalP-noTM
WP_018625089.1        0.110  62  0.119  70  0.194  61  0.111   0.116 N  0.510      SignalP-TM
WP_018625090.1        0.175  18  0.196  18  0.263   8  0.226   0.210 N  0.570      SignalP-noTM
WP_018625091.1        0.127  30  0.201  11  0.558   1  0.400   0.275 N  0.510      SignalP-TM
WP_018625096.1        0.131  24  0.296  19  0.818  13  0.681   0.477 N  0.570      SignalP-noTM
WP_018625097.1        0.623  25  0.753  25  0.952  12  0.919   0.831 Y  0.570      SignalP-noTM
WP_018625098.1        0.122  33  0.132  11  0.280   2  0.173   0.151 N  0.570      SignalP-noTM
WP_018625099.1        0.249  29  0.130  29  0.163   1  0.074   0.104 N  0.570      SignalP-noTM
WP_018625100.1        0.122  21  0.120  16  0.136  10  0.122   0.121 N  0.570      SignalP-noTM
WP_018625101.1        0.500  49  0.408  49  0.553  43  0.175   0.299 N  0.570      SignalP-noTM
WP_018625102.1        0.139   6  0.116  11  0.189   5  0.144   0.126 N  0.510      SignalP-TM
WP_018625103.1        0.107  21  0.118  21  0.166   9  0.122   0.120 N  0.570      SignalP-noTM
WP_018625104.1        0.186  27  0.174  27  0.362  13  0.236   0.203 N  0.570      SignalP-noTM
WP_018625105.1        0.106  38  0.136  12  0.243   4  0.186   0.160 N  0.570      SignalP-noTM
WP_018625106.1        0.170  25  0.126  25  0.202  40  0.090   0.109 N  0.570      SignalP-noTM
WP_018625107.1        0.177  27  0.168  54  0.424  46  0.132   0.151 N  0.570      SignalP-noTM
WP_018625108.1        0.119  30  0.154  13  0.362   4  0.243   0.196 N  0.570      SignalP-noTM
WP_018625109.1        0.104  37  0.109  45  0.137  39  0.093   0.101 N  0.570      SignalP-noTM
WP_018625110.1        0.101  50  0.144  14  0.272   4  0.207   0.174 N  0.570      SignalP-noTM
WP_018625111.1        0.111  32  0.126  20  0.187  11  0.147   0.136 N  0.570      SignalP-noTM
WP_018625112.1        0.110  40  0.179  11  0.529   2  0.306   0.239 N  0.570      SignalP-noTM
WP_018625113.1        0.500  49  0.408  49  0.553  43  0.175   0.299 N  0.570      SignalP-noTM
WP_018625114.1        0.101  24  0.114  11  0.182   2  0.128   0.120 N  0.570      SignalP-noTM
WP_018625115.1        0.150  31  0.139  31  0.184   1  0.133   0.136 N  0.570      SignalP-noTM
WP_018625116.1        0.147  20  0.123  20  0.165  37  0.103   0.114 N  0.570      SignalP-noTM
WP_018625117.1        0.104   7  0.138  11  0.272   1  0.177   0.156 N  0.570      SignalP-noTM
WP_018625118.1        0.113  25  0.118  54  0.193  22  0.116   0.117 N  0.570      SignalP-noTM
WP_018625119.1        0.113  25  0.117  11  0.182   1  0.129   0.122 N  0.570      SignalP-noTM
WP_018625120.1        0.103  35  0.170  14  0.357   5  0.294   0.228 N  0.570      SignalP-noTM
WP_018625121.1        0.102  36  0.099  36  0.109  31  0.093   0.096 N  0.570      SignalP-noTM
WP_018625122.1        0.148  49  0.114  49  0.112   2  0.091   0.103 N  0.570      SignalP-noTM
WP_018625123.1        0.100  51  0.106  22  0.134  11  0.100   0.103 N  0.570      SignalP-noTM
WP_018625125.1        0.105  56  0.114  56  0.140  45  0.107   0.111 N  0.570      SignalP-noTM
WP_018625126.1        0.107  21  0.142  35  0.248  24  0.163   0.152 N  0.570      SignalP-noTM
WP_018625127.1        0.140  65  0.123  11  0.243   1  0.141   0.132 N  0.570      SignalP-noTM
WP_018625128.1        0.121  38  0.200  14  0.476   9  0.391   0.289 N  0.570      SignalP-noTM
WP_018625129.1        0.108   3  0.114  23  0.156  34  0.123   0.119 N  0.570      SignalP-noTM
WP_018625130.1        0.102  37  0.163  11  0.327   2  0.267   0.212 N  0.570      SignalP-noTM
WP_018625131.1        0.101  37  0.115  11  0.153   8  0.135   0.125 N  0.570      SignalP-noTM
WP_018625132.1        0.115  10  0.115  42  0.176  35  0.096   0.108 N  0.510      SignalP-TM
WP_018625133.1        0.126  31  0.115  16  0.151   6  0.116   0.116 N  0.570      SignalP-noTM
WP_018625134.1        0.114  43  0.108  11  0.177   2  0.108   0.108 N  0.570      SignalP-noTM
WP_018625135.1        0.136  53  0.137  53  0.294  52  0.114   0.126 N  0.570      SignalP-noTM
WP_018625136.1        0.109  42  0.190  16  0.502  13  0.344   0.262 N  0.570      SignalP-noTM
WP_018625137.1        0.126  31  0.107  11  0.172   1  0.111   0.108 N  0.510      SignalP-TM
WP_018625138.1        0.105  59  0.098  59  0.119   9  0.089   0.094 N  0.570      SignalP-noTM
WP_018625140.1        0.158  32  0.118  51  0.165  43  0.095   0.107 N  0.570      SignalP-noTM
WP_018625142.1        0.111  18  0.106  57  0.116  47  0.092   0.100 N  0.570      SignalP-noTM
WP_018625143.1        0.106  10  0.111  45  0.131  20  0.105   0.108 N  0.570      SignalP-noTM
WP_018625145.1        0.107  14  0.106  24  0.149  13  0.098   0.102 N  0.570      SignalP-noTM
WP_018625146.1        0.104  65  0.107  33  0.130  28  0.094   0.101 N  0.570      SignalP-noTM
WP_018625147.1        0.234  41  0.160  41  0.281   8  0.141   0.153 N  0.510      SignalP-TM
WP_018625148.1        0.129  38  0.126  38  0.155  34  0.110   0.119 N  0.570      SignalP-noTM
WP_018625149.1        0.108  29  0.131  29  0.228   1  0.164   0.146 N  0.570      SignalP-noTM
WP_018625150.1        0.115  19  0.102  24  0.110  30  0.090   0.097 N  0.570      SignalP-noTM
WP_018625151.1        0.165  51  0.164  19  0.304  13  0.238   0.191 N  0.510      SignalP-TM
WP_018625152.1        0.118  50  0.104  11  0.138   1  0.108   0.106 N  0.570      SignalP-noTM
WP_018625153.1        0.149  61  0.121  61  0.163   2  0.099   0.111 N  0.570      SignalP-noTM
WP_018625154.1        0.099  16  0.106  37  0.125  32  0.096   0.101 N  0.570      SignalP-noTM
WP_018625155.1        0.103  35  0.114  35  0.146   9  0.124   0.118 N  0.570      SignalP-noTM
WP_018625156.1        0.169  23  0.166  11  0.390   7  0.294   0.214 N  0.510      SignalP-TM
WP_018625157.1        0.575  23  0.603  23  0.765   2  0.664   0.632 Y  0.570      SignalP-noTM
WP_018625158.1        0.120  41  0.115  41  0.138  36  0.096   0.106 N  0.570      SignalP-noTM
WP_018625159.1        0.101  18  0.113  18  0.164  17  0.118   0.116 N  0.570      SignalP-noTM
WP_018625160.1        0.112  37  0.099  67  0.111  11  0.092   0.096 N  0.570      SignalP-noTM
WP_018625161.1        0.097  70  0.108  31  0.135  24  0.075   0.096 N  0.510      SignalP-TM
WP_018625162.1        0.567  24  0.712  24  0.952  20  0.827   0.766 Y  0.570      SignalP-noTM
WP_018625163.1        0.120  21  0.134  11  0.268   2  0.176   0.154 N  0.570      SignalP-noTM
WP_018625164.1        0.319  19  0.436  19  0.765   1  0.592   0.509 N  0.570      SignalP-noTM
WP_018625165.1        0.223  49  0.117  49  0.163   4  0.079   0.103 N  0.510      SignalP-TM
WP_018625166.1        0.149  41  0.120  41  0.124  38  0.085   0.104 N  0.570      SignalP-noTM
WP_018625168.1        0.100  24  0.127  11  0.211   4  0.165   0.145 N  0.570      SignalP-noTM
WP_018625169.1        0.104  36  0.103  31  0.122  21  0.087   0.096 N  0.570      SignalP-noTM
WP_018625170.1        0.105  29  0.105  34  0.118  28  0.086   0.096 N  0.570      SignalP-noTM
WP_018625171.1        0.132  57  0.132  57  0.185  50  0.111   0.122 N  0.570      SignalP-noTM
WP_018625172.1        0.103  48  0.098  68  0.105  23  0.084   0.092 N  0.570      SignalP-noTM
WP_018625173.1        0.835  23  0.887  23  0.969  12  0.943   0.913 Y  0.570      SignalP-noTM
WP_018625174.1        0.792  26  0.767  26  0.919  19  0.788   0.777 Y  0.570      SignalP-noTM
WP_018625175.1        0.110  26  0.101  53  0.115  49  0.081   0.092 N  0.570      SignalP-noTM
WP_018625176.1        0.138  32  0.105  32  0.165  30  0.073   0.093 N  0.510      SignalP-TM
WP_018625177.1        0.114  27  0.127  27  0.189  26  0.138   0.132 N  0.570      SignalP-noTM
WP_018625178.1        0.106   3  0.121  11  0.164  12  0.148   0.134 N  0.570      SignalP-noTM
WP_018625179.1        0.109  58  0.112  58  0.157  50  0.090   0.101 N  0.570      SignalP-noTM
WP_018625180.1        0.125  48  0.105  48  0.130   1  0.085   0.096 N  0.570      SignalP-noTM
WP_018625181.1        0.130  61  0.111  61  0.146  34  0.087   0.100 N  0.570      SignalP-noTM
WP_018625182.1        0.136  23  0.127  23  0.172  33  0.117   0.122 N  0.570      SignalP-noTM
WP_018625183.1        0.156  12  0.217  12  0.526   9  0.312   0.262 N  0.570      SignalP-noTM
WP_018625184.1        0.153  40  0.121  40  0.194   1  0.098   0.110 N  0.570      SignalP-noTM
WP_018625185.1        0.131  24  0.171  11  0.403   3  0.292   0.228 N  0.570      SignalP-noTM
WP_018625186.1        0.107  53  0.110  39  0.156  33  0.110   0.110 N  0.570      SignalP-noTM
WP_018625187.1        0.128  24  0.105  24  0.127  23  0.069   0.088 N  0.570      SignalP-noTM
WP_018625188.1        0.100   3  0.105  24  0.119  18  0.099   0.103 N  0.510      SignalP-TM
WP_018625189.1        0.110  28  0.149  11  0.319   4  0.226   0.177 N  0.510      SignalP-TM
WP_018625190.1        0.114  22  0.113  11  0.161   4  0.133   0.121 N  0.510      SignalP-TM
WP_018625191.1        0.112  31  0.103  31  0.107  39  0.088   0.096 N  0.570      SignalP-noTM
WP_018625192.1        0.103  39  0.116  14  0.157   5  0.133   0.124 N  0.570      SignalP-noTM
WP_018625193.1        0.149  38  0.112  38  0.168   2  0.096   0.104 N  0.570      SignalP-noTM
WP_018625194.1        0.106  25  0.109  13  0.164   8  0.116   0.112 N  0.570      SignalP-noTM
WP_018625195.1        0.126  20  0.139  11  0.252   3  0.197   0.161 N  0.510      SignalP-TM
WP_018625197.1        0.124  39  0.119  39  0.149  30  0.113   0.116 N  0.570      SignalP-noTM
WP_018625198.1        0.182  35  0.158  35  0.229  32  0.127   0.143 N  0.570      SignalP-noTM
WP_018625199.1        0.903  19  0.907  19  0.938  18  0.906   0.907 Y  0.570      SignalP-noTM
WP_018625202.1        0.228  28  0.132  28  0.149   2  0.098   0.119 N  0.510      SignalP-TM
WP_018625203.1        0.119  38  0.121  11  0.241   2  0.141   0.129 N  0.510      SignalP-TM
WP_018625204.1        0.109  23  0.129  11  0.258   4  0.166   0.142 N  0.510      SignalP-TM
WP_018625205.1        0.102  57  0.114  33  0.152  27  0.109   0.112 N  0.510      SignalP-TM
WP_018625206.1        0.114  42  0.160  42  0.336  41  0.160   0.160 N  0.510      SignalP-TM
WP_018625207.1        0.135  21  0.124  21  0.154  18  0.101   0.113 N  0.570      SignalP-noTM
WP_018625208.1        0.138  26  0.146  31  0.238  27  0.130   0.140 N  0.510      SignalP-TM
WP_018625209.1        0.160  25  0.207  25  0.393  24  0.277   0.233 N  0.510      SignalP-TM
WP_018625210.1        0.104  23  0.116  52  0.208  48  0.106   0.111 N  0.570      SignalP-noTM
WP_018625211.1        0.112  26  0.167  11  0.365   3  0.269   0.215 N  0.570      SignalP-noTM
WP_018625212.1        0.133  40  0.180  24  0.460  23  0.315   0.243 N  0.570      SignalP-noTM
WP_018625213.1        0.102  49  0.117  11  0.198   1  0.125   0.120 N  0.570      SignalP-noTM
WP_018625214.1        0.113  23  0.154  11  0.448   1  0.206   0.178 N  0.570      SignalP-noTM
WP_018625215.1        0.151  50  0.109  50  0.119   9  0.086   0.098 N  0.570      SignalP-noTM
WP_018625216.1        0.104  24  0.113  19  0.156  12  0.120   0.116 N  0.570      SignalP-noTM
WP_018625217.1        0.139  24  0.181  24  0.551  22  0.247   0.212 N  0.570      SignalP-noTM
WP_018625218.1        0.156  45  0.112  45  0.154   2  0.093   0.105 N  0.510      SignalP-TM
WP_018625219.1        0.166  43  0.122  15  0.183  16  0.130   0.126 N  0.570      SignalP-noTM
WP_018625220.1        0.110  58  0.107  58  0.117  57  0.089   0.099 N  0.570      SignalP-noTM
WP_018625221.1        0.106  51  0.113  34  0.148  24  0.097   0.105 N  0.570      SignalP-noTM
WP_018625222.1        0.150  27  0.132  27  0.220   4  0.134   0.133 N  0.570      SignalP-noTM
WP_018625223.1        0.333  20  0.548  20  0.969  18  0.909   0.718 Y  0.570      SignalP-noTM
WP_018625224.1        0.104  36  0.103  59  0.132  12  0.096   0.100 N  0.570      SignalP-noTM
WP_018625225.1        0.103  22  0.114  30  0.147  21  0.104   0.109 N  0.570      SignalP-noTM
WP_018625226.1        0.164  18  0.336  18  0.829  13  0.694   0.505 N  0.570      SignalP-noTM
WP_018625227.1        0.144  52  0.132  52  0.182  51  0.120   0.126 N  0.570      SignalP-noTM
WP_018625228.1        0.108  47  0.104  47  0.146   1  0.090   0.098 N  0.570      SignalP-noTM
WP_018625229.1        0.132  43  0.119  43  0.169  20  0.091   0.106 N  0.570      SignalP-noTM
WP_018625230.1        0.154  27  0.268  20  0.632  15  0.539   0.369 N  0.510      SignalP-TM
WP_018625231.1        0.306  18  0.534  18  0.972  17  0.921   0.716 Y  0.570      SignalP-noTM
WP_018625232.1        0.116  39  0.139  39  0.233  29  0.134   0.137 N  0.570      SignalP-noTM
WP_018625233.1        0.165  28  0.131  28  0.203   2  0.110   0.121 N  0.570      SignalP-noTM
WP_018625234.1        0.214  33  0.176  33  0.309   1  0.167   0.173 N  0.510      SignalP-TM
WP_018625235.1        0.112  21  0.143  11  0.384   1  0.179   0.160 N  0.570      SignalP-noTM
WP_018625236.1        0.100  22  0.110  11  0.178   1  0.120   0.114 N  0.510      SignalP-TM
WP_018625237.1        0.104  63  0.102  33  0.119  48  0.087   0.095 N  0.570      SignalP-noTM
WP_018625238.1        0.143  24  0.119  24  0.132  36  0.094   0.107 N  0.570      SignalP-noTM
WP_018625239.1        0.208  22  0.370  22  0.815  18  0.646   0.499 N  0.570      SignalP-noTM
WP_018625240.1        0.566  41  0.454  41  0.517  40  0.213   0.341 N  0.570      SignalP-noTM
WP_018625241.1        0.131  34  0.121  11  0.187   6  0.152   0.133 N  0.510      SignalP-TM
WP_018625243.1        0.205  28  0.146  28  0.174  29  0.087   0.124 N  0.510      SignalP-TM
WP_018625244.1        0.291  20  0.381  20  0.760  13  0.519   0.446 N  0.570      SignalP-noTM
WP_018625245.1        0.137  20  0.140  22  0.312   1  0.165   0.150 N  0.510      SignalP-TM
WP_018625246.1        0.105  30  0.105  53  0.118  47  0.089   0.098 N  0.570      SignalP-noTM
WP_018625247.1        0.173  38  0.173  38  0.309   2  0.203   0.187 N  0.570      SignalP-noTM
WP_018625248.1        0.115  51  0.134  51  0.245  48  0.114   0.125 N  0.570      SignalP-noTM
WP_018625249.1        0.120  27  0.153  16  0.279   9  0.236   0.183 N  0.510      SignalP-TM
WP_018625250.1        0.236  33  0.188  19  0.412   1  0.222   0.201 N  0.510      SignalP-TM
WP_018625251.1        0.226  29  0.433  21  0.903  17  0.840   0.624 Y  0.570      SignalP-noTM
WP_018625252.1        0.109  34  0.155  11  0.365   2  0.234   0.192 N  0.570      SignalP-noTM
WP_018625253.1        0.529  18  0.551  18  0.695   3  0.587   0.564 Y  0.510      SignalP-TM
WP_018625254.1        0.130  32  0.149  11  0.346   1  0.208   0.171 N  0.510      SignalP-TM
WP_018625255.1        0.394  21  0.576  21  0.893  17  0.824   0.693 Y  0.570      SignalP-noTM
WP_018625256.1        0.107   9  0.101  69  0.118  24  0.084   0.093 N  0.570      SignalP-noTM
WP_018625258.1        0.118  56  0.114  56  0.215   1  0.108   0.111 N  0.570      SignalP-noTM
WP_018625259.1        0.340  20  0.557  20  0.958   2  0.921   0.728 Y  0.570      SignalP-noTM
WP_018625260.1        0.116  44  0.137  52  0.236  42  0.096   0.122 N  0.510      SignalP-TM
WP_018625261.1        0.500  47  0.323  47  0.381  43  0.116   0.225 N  0.570      SignalP-noTM
WP_018625262.1        0.100  53  0.100  52  0.109  46  0.084   0.092 N  0.570      SignalP-noTM
WP_018625263.1        0.117  27  0.111  58  0.127  30  0.094   0.103 N  0.570      SignalP-noTM
WP_018625264.1        0.293  20  0.153  20  0.226   1  0.105   0.135 N  0.510      SignalP-TM
WP_018625266.1        0.118  38  0.137  38  0.233  34  0.149   0.142 N  0.510      SignalP-TM
WP_018625267.1        0.129  27  0.196  28  0.486  26  0.252   0.217 N  0.510      SignalP-TM
WP_018625268.1        0.138  43  0.224  19  0.528  11  0.436   0.323 N  0.570      SignalP-noTM
WP_018625269.1        0.115  21  0.161  21  0.402   2  0.239   0.190 N  0.510      SignalP-TM
WP_018625270.1        0.310  54  0.220  27  0.375  25  0.214   0.217 N  0.570      SignalP-noTM
WP_018625271.1        0.164  21  0.136  21  0.173   6  0.127   0.132 N  0.570      SignalP-noTM
WP_018625272.1        0.103  23  0.107  23  0.133  11  0.114   0.109 N  0.510      SignalP-TM
WP_018625274.1        0.107  22  0.116  11  0.179   3  0.141   0.128 N  0.570      SignalP-noTM
WP_018625276.1        0.510  21  0.703  21  0.983  17  0.961   0.824 Y  0.570      SignalP-noTM
WP_018625278.1        0.517  24  0.689  24  0.982  11  0.934   0.804 Y  0.570      SignalP-noTM
WP_018625279.1        0.134  23  0.169  11  0.365   1  0.278   0.220 N  0.570      SignalP-noTM
WP_018625280.1        0.114  56  0.157  14  0.302   4  0.252   0.192 N  0.510      SignalP-TM
WP_018625281.1        0.153  30  0.138  11  0.257   1  0.192   0.158 N  0.510      SignalP-TM
WP_018625282.1        0.148  33  0.165  19  0.292  18  0.230   0.189 N  0.510      SignalP-TM
WP_018625283.1        0.115  43  0.106  53  0.138  46  0.097   0.101 N  0.570      SignalP-noTM
WP_018625284.1        0.172  33  0.203  20  0.444  16  0.292   0.245 N  0.570      SignalP-noTM
WP_018625285.1        0.101  15  0.107  15  0.136   4  0.111   0.109 N  0.570      SignalP-noTM
WP_018625286.1        0.297  19  0.502  19  0.909   2  0.864   0.672 Y  0.570      SignalP-noTM
WP_018625287.1        0.106  55  0.104  55  0.140   2  0.096   0.100 N  0.570      SignalP-noTM
WP_018625288.1        0.147  22  0.190  22  0.412  20  0.251   0.219 N  0.570      SignalP-noTM
WP_018625289.1        0.117  18  0.130  18  0.183  16  0.137   0.134 N  0.570      SignalP-noTM
WP_018625290.1        0.100   8  0.103  18  0.148   9  0.100   0.102 N  0.570      SignalP-noTM
WP_018625291.1        0.109  51  0.110  30  0.160   1  0.103   0.107 N  0.570      SignalP-noTM
WP_018625292.1        0.277  40  0.304  40  0.588  30  0.278   0.295 N  0.510      SignalP-TM
WP_018625293.1        0.182  17  0.125  17  0.117  38  0.084   0.105 N  0.570      SignalP-noTM
WP_018625294.1        0.115  25  0.119  17  0.181  11  0.122   0.120 N  0.570      SignalP-noTM
WP_018625295.1        0.243  19  0.437  19  0.918   1  0.809   0.612 Y  0.570      SignalP-noTM
WP_018625296.1        0.226  26  0.460  26  0.985  13  0.948   0.690 Y  0.570      SignalP-noTM
WP_018625297.1        0.138  25  0.127  17  0.166   1  0.127   0.127 N  0.570      SignalP-noTM
WP_018625298.1        0.101  32  0.106  70  0.118  63  0.088   0.098 N  0.570      SignalP-noTM
WP_018625299.1        0.109  24  0.106  70  0.116  62  0.087   0.097 N  0.570      SignalP-noTM
WP_018625301.1        0.113  41  0.139  11  0.240   1  0.191   0.164 N  0.570      SignalP-noTM
WP_018625303.1        0.119  32  0.101  11  0.135   1  0.102   0.101 N  0.510      SignalP-TM
WP_018625304.1        0.143  30  0.141  30  0.281  28  0.140   0.141 N  0.570      SignalP-noTM
WP_018625305.1        0.120  56  0.111  56  0.164   3  0.110   0.110 N  0.570      SignalP-noTM
WP_018625306.1        0.104  38  0.101  11  0.152   1  0.099   0.100 N  0.510      SignalP-TM
WP_018625307.1        0.145  43  0.110  23  0.149   1  0.114   0.112 N  0.570      SignalP-noTM
WP_018625308.1        0.118  33  0.102  62  0.116  55  0.085   0.094 N  0.570      SignalP-noTM
WP_018625309.1        0.110  51  0.101  41  0.120  11  0.095   0.099 N  0.570      SignalP-noTM
WP_018625310.1        0.856  32  0.879  32  0.942  29  0.758   0.823 Y  0.570      SignalP-noTM
WP_018625311.1        0.114  18  0.117  40  0.167  34  0.097   0.108 N  0.570      SignalP-noTM
WP_018625312.1        0.104  54  0.108  11  0.181   2  0.113   0.110 N  0.570      SignalP-noTM
WP_018625313.1        0.114  20  0.118  11  0.173   1  0.140   0.129 N  0.570      SignalP-noTM
WP_018625314.1        0.148  19  0.124  19  0.166  31  0.093   0.109 N  0.570      SignalP-noTM
WP_018625315.1        0.145  26  0.112  26  0.111  70  0.079   0.096 N  0.570      SignalP-noTM
WP_018625316.1        0.115  35  0.140  35  0.261  31  0.140   0.140 N  0.570      SignalP-noTM
WP_018625317.1        0.104  63  0.111  15  0.147   6  0.122   0.116 N  0.570      SignalP-noTM
WP_018625318.1        0.618  24  0.732  24  0.956   9  0.897   0.810 Y  0.570      SignalP-noTM
WP_018625319.1        0.270  22  0.368  22  0.734   1  0.510   0.421 N  0.510      SignalP-TM
WP_018625321.1        0.180  67  0.129  27  0.149  26  0.095   0.113 N  0.570      SignalP-noTM
WP_018625322.1        0.136  19  0.169  19  0.315  18  0.185   0.175 N  0.510      SignalP-TM
WP_018625323.1        0.133  51  0.107  51  0.124  19  0.088   0.098 N  0.570      SignalP-noTM
WP_018625324.1        0.225  25  0.166  25  0.205  31  0.100   0.142 N  0.510      SignalP-TM
WP_018625325.1        0.119  34  0.144  34  0.276  32  0.122   0.136 N  0.510      SignalP-TM
WP_018625326.1        0.137  33  0.153  11  0.418   1  0.210   0.174 N  0.510      SignalP-TM
WP_018625327.1        0.185  24  0.152  24  0.234   1  0.152   0.152 N  0.510      SignalP-TM
WP_018625328.1        0.657  22  0.675  22  0.834  11  0.706   0.689 Y  0.570      SignalP-noTM
WP_018625329.1        0.117  26  0.135  11  0.281   1  0.173   0.153 N  0.570      SignalP-noTM
WP_018625330.1        0.169  28  0.110  28  0.128   1  0.076   0.094 N  0.570      SignalP-noTM
WP_018625331.1        0.154  34  0.161  34  0.337  15  0.203   0.177 N  0.510      SignalP-TM
WP_018625332.1        0.106   3  0.103  30  0.125   2  0.103   0.103 N  0.570      SignalP-noTM
WP_018625334.1        0.104  28  0.175  13  0.397   4  0.312   0.240 N  0.570      SignalP-noTM
WP_018625335.1        0.380  44  0.232  44  0.465   3  0.237   0.234 N  0.510      SignalP-TM
WP_018625336.1        0.119  25  0.113  11  0.162   5  0.135   0.121 N  0.510      SignalP-TM
WP_018625337.1        0.865  19  0.909  19  0.968  18  0.948   0.927 Y  0.570      SignalP-noTM
WP_018625338.1        0.150  24  0.152  24  0.386   1  0.175   0.163 N  0.570      SignalP-noTM
WP_018625339.1        0.126  60  0.120  20  0.193  19  0.124   0.122 N  0.570      SignalP-noTM
WP_018625340.1        0.311  31  0.481  31  0.978  16  0.870   0.664 Y  0.570      SignalP-noTM
WP_018625341.1        0.113  31  0.101  31  0.136   2  0.089   0.096 N  0.570      SignalP-noTM
WP_018625342.1        0.124  65  0.111  65  0.141   7  0.099   0.105 N  0.570      SignalP-noTM
WP_018625344.1        0.175  22  0.136  22  0.236  21  0.101   0.120 N  0.570      SignalP-noTM
WP_018625345.1        0.805  21  0.837  21  0.950  16  0.879   0.857 Y  0.570      SignalP-noTM
WP_018625347.1        0.113  25  0.093  11  0.126   2  0.087   0.091 N  0.510      SignalP-TM
WP_018625348.1        0.134  55  0.129  55  0.171  53  0.118   0.124 N  0.570      SignalP-noTM
WP_018625349.1        0.103  46  0.097  70  0.103  61  0.078   0.088 N  0.570      SignalP-noTM
WP_018625350.1        0.181  48  0.133  48  0.164  47  0.083   0.114 N  0.510      SignalP-TM
WP_018625351.1        0.200  38  0.234  38  0.373  34  0.244   0.238 N  0.510      SignalP-TM
WP_018625352.1        0.213  48  0.130  32  0.171   6  0.120   0.125 N  0.570      SignalP-noTM
WP_018625353.1        0.105  11  0.107  20  0.136  10  0.101   0.104 N  0.570      SignalP-noTM
WP_018625354.1        0.109  20  0.101  60  0.122  45  0.087   0.096 N  0.510      SignalP-TM
WP_018625355.1        0.181  28  0.204  28  0.397  13  0.268   0.234 N  0.570      SignalP-noTM
WP_018625356.1        0.318  54  0.246  54  0.269  48  0.109   0.195 N  0.510      SignalP-TM
WP_018625357.1        0.544  22  0.397  22  0.426   1  0.296   0.350 N  0.570      SignalP-noTM
WP_018625358.1        0.105  35  0.118  14  0.178   7  0.144   0.128 N  0.510      SignalP-TM
WP_018625359.1        0.105  21  0.101  70  0.119  17  0.095   0.098 N  0.570      SignalP-noTM
WP_018625360.1        0.203  43  0.146  35  0.245  17  0.147   0.146 N  0.510      SignalP-TM
WP_018625361.1        0.140  23  0.142  23  0.226  22  0.147   0.144 N  0.570      SignalP-noTM
WP_018625364.1        0.114  23  0.148  11  0.300   1  0.208   0.176 N  0.570      SignalP-noTM
WP_018625365.1        0.128  39  0.148  39  0.282  18  0.164   0.154 N  0.510      SignalP-TM
WP_018625366.1        0.108  38  0.124  14  0.193   5  0.155   0.139 N  0.570      SignalP-noTM
WP_018625367.1        0.120  22  0.132  11  0.221   2  0.173   0.151 N  0.570      SignalP-noTM
WP_018625368.1        0.121  20  0.123  20  0.156  14  0.117   0.120 N  0.570      SignalP-noTM
WP_018625370.1        0.113  69  0.108  15  0.142  10  0.116   0.112 N  0.570      SignalP-noTM
WP_018625371.1        0.103  20  0.176  11  0.357   1  0.313   0.241 N  0.570      SignalP-noTM
WP_018625373.1        0.143  29  0.141  29  0.283  14  0.158   0.149 N  0.570      SignalP-noTM
WP_018625374.1        0.109  30  0.134  14  0.229  12  0.181   0.156 N  0.570      SignalP-noTM
WP_018625375.1        0.115  14  0.114  11  0.165   6  0.136   0.122 N  0.510      SignalP-TM
WP_018625376.1        0.124  20  0.165  20  0.284  17  0.218   0.190 N  0.570      SignalP-noTM
WP_018625377.1        0.108  65  0.107  17  0.140   9  0.102   0.105 N  0.570      SignalP-noTM
WP_018625378.1        0.115  22  0.132  19  0.213   7  0.157   0.142 N  0.510      SignalP-TM
WP_018625379.1        0.111  32  0.104  32  0.121  26  0.080   0.093 N  0.570      SignalP-noTM
WP_018625380.1        0.151  55  0.121  55  0.132  39  0.091   0.107 N  0.570      SignalP-noTM
WP_018625381.1        0.210  21  0.197  21  0.328  19  0.173   0.186 N  0.570      SignalP-noTM
WP_018625383.1        0.112  22  0.150  11  0.359   1  0.217   0.175 N  0.510      SignalP-TM
WP_018625384.1        0.728  29  0.681  29  0.914  16  0.740   0.709 Y  0.570      SignalP-noTM
WP_018625385.1        0.834  21  0.820  21  0.910  19  0.824   0.822 Y  0.570      SignalP-noTM
WP_018625386.1        0.148  22  0.340  16  0.894   1  0.854   0.582 Y  0.570      SignalP-noTM
WP_018625387.1        0.119  26  0.124  32  0.189   6  0.126   0.125 N  0.570      SignalP-noTM
WP_018625388.1        0.100  61  0.103  21  0.133  11  0.104   0.103 N  0.570      SignalP-noTM
WP_018625389.1        0.108  20  0.111  20  0.139   2  0.115   0.113 N  0.570      SignalP-noTM
WP_018625390.1        0.254  30  0.206  30  0.252  11  0.171   0.193 N  0.510      SignalP-TM
WP_018625391.1        0.107  42  0.100  53  0.116  29  0.089   0.095 N  0.570      SignalP-noTM
WP_018625392.1        0.170  29  0.138  29  0.181   1  0.118   0.128 N  0.570      SignalP-noTM
WP_018625393.1        0.104  37  0.101  37  0.108  30  0.081   0.091 N  0.570      SignalP-noTM
WP_018625394.1        0.170  52  0.166  52  0.235   1  0.138   0.153 N  0.570      SignalP-noTM
WP_018625395.1        0.109  45  0.115  11  0.166   2  0.138   0.126 N  0.570      SignalP-noTM
WP_018625397.1        0.117  43  0.132  43  0.254  42  0.140   0.136 N  0.570      SignalP-noTM
WP_018625398.1        0.103  38  0.102  14  0.135   9  0.106   0.103 N  0.510      SignalP-TM
WP_018625399.1        0.103  56  0.101  11  0.137   2  0.099   0.100 N  0.570      SignalP-noTM
WP_018625400.1        0.135  52  0.113  52  0.110  12  0.092   0.103 N  0.570      SignalP-noTM
WP_018625401.1        0.122  57  0.117  57  0.162  35  0.120   0.118 N  0.570      SignalP-noTM
WP_018625402.1        0.117  52  0.116  52  0.136  24  0.100   0.108 N  0.570      SignalP-noTM
WP_018625403.1        0.135  55  0.110  36  0.130  26  0.094   0.102 N  0.570      SignalP-noTM
WP_018625404.1        0.170  20  0.368  20  0.902  12  0.769   0.556 N  0.570      SignalP-noTM
WP_018625405.1        0.126  13  0.126  41  0.206  34  0.128   0.127 N  0.570      SignalP-noTM
WP_018625406.1        0.103  20  0.111  35  0.136  27  0.096   0.104 N  0.570      SignalP-noTM
WP_018625407.1        0.111  43  0.110  15  0.157   6  0.122   0.116 N  0.570      SignalP-noTM
WP_018625408.1        0.102  25  0.103  52  0.160   1  0.092   0.098 N  0.570      SignalP-noTM
WP_018625409.1        0.700  28  0.765  28  0.972  15  0.866   0.813 Y  0.570      SignalP-noTM
WP_018625410.1        0.113  41  0.112  15  0.147   9  0.127   0.119 N  0.570      SignalP-noTM
WP_018625411.1        0.109  36  0.124  11  0.234   3  0.152   0.137 N  0.570      SignalP-noTM
WP_018625412.1        0.124  39  0.089  70  0.104   6  0.053   0.075 N  0.510      SignalP-TM
WP_018625413.1        0.116  58  0.152  11  0.268   2  0.244   0.186 N  0.510      SignalP-TM
WP_018625414.1        0.102  44  0.096  52  0.107  46  0.085   0.091 N  0.570      SignalP-noTM
WP_018625415.1        0.143  40  0.105  64  0.117  55  0.082   0.094 N  0.570      SignalP-noTM
WP_018625416.1        0.108  56  0.132  51  0.188  45  0.126   0.129 N  0.570      SignalP-noTM
WP_018625417.1        0.289  27  0.400  27  0.745  20  0.504   0.438 N  0.510      SignalP-TM
WP_018625418.1        0.107  17  0.116  11  0.191   1  0.127   0.121 N  0.570      SignalP-noTM
WP_018625419.1        0.149  20  0.114  20  0.185   3  0.108   0.112 N  0.510      SignalP-TM
WP_018625420.1        0.164  51  0.152  51  0.196  46  0.088   0.128 N  0.510      SignalP-TM
WP_018625421.1        0.125  66  0.107  38  0.136   9  0.096   0.102 N  0.570      SignalP-noTM
WP_018625422.1        0.102  22  0.113  17  0.159   9  0.126   0.119 N  0.570      SignalP-noTM
WP_018625423.1        0.113  15  0.118  39  0.142  37  0.108   0.113 N  0.570      SignalP-noTM
WP_018625424.1        0.180  32  0.131  32  0.135  19  0.103   0.118 N  0.570      SignalP-noTM
WP_018625425.1        0.101  29  0.107  52  0.142  50  0.106   0.107 N  0.570      SignalP-noTM
WP_018625426.1        0.806  23  0.762  23  0.868   2  0.769   0.765 Y  0.570      SignalP-noTM
WP_018625427.1        0.203  24  0.199  24  0.262  36  0.203   0.201 N  0.570      SignalP-noTM
WP_018625428.1        0.157  36  0.150  36  0.293  35  0.131   0.141 N  0.570      SignalP-noTM
WP_018625429.1        0.711  20  0.772  20  0.890   6  0.848   0.808 Y  0.570      SignalP-noTM
WP_018625430.1        0.230  30  0.132  11  0.237   1  0.175   0.148 N  0.510      SignalP-TM
WP_018625431.1        0.218  21  0.212  21  0.442   1  0.246   0.225 N  0.510      SignalP-TM
WP_018625432.1        0.146  25  0.138  25  0.196   2  0.143   0.140 N  0.510      SignalP-TM
WP_018625434.1        0.182  26  0.103  26  0.140   1  0.076   0.093 N  0.510      SignalP-TM
WP_018625435.1        0.147  54  0.113  54  0.126  49  0.074   0.099 N  0.510      SignalP-TM
WP_018625436.1        0.157  25  0.106  11  0.177   1  0.108   0.107 N  0.510      SignalP-TM
WP_018625437.1        0.104   3  0.113  20  0.160  20  0.121   0.116 N  0.510      SignalP-TM
WP_018625438.1        0.134  20  0.099  39  0.137   2  0.083   0.093 N  0.510      SignalP-TM
WP_018625439.1        0.428  22  0.619  22  0.959  17  0.893   0.748 Y  0.570      SignalP-noTM
WP_018625440.1        0.102  49  0.105  49  0.134  10  0.101   0.103 N  0.570      SignalP-noTM
WP_018625441.1        0.221  23  0.333  23  0.633  17  0.471   0.384 N  0.510      SignalP-TM
WP_018625442.1        0.163  15  0.160  15  0.254  13  0.166   0.163 N  0.570      SignalP-noTM
WP_018625443.1        0.270  19  0.459  19  0.918  17  0.802   0.620 Y  0.570      SignalP-noTM
WP_018625444.1        0.178  32  0.171  32  0.349  30  0.101   0.145 N  0.510      SignalP-TM
WP_018625445.1        0.126  36  0.109  36  0.128  35  0.093   0.102 N  0.570      SignalP-noTM
WP_018625446.1        0.110  28  0.137  11  0.284   2  0.191   0.163 N  0.570      SignalP-noTM
WP_018625447.1        0.127  22  0.332  20  0.918  19  0.862   0.581 Y  0.570      SignalP-noTM
WP_018625448.1        0.124  29  0.318  26  0.924  19  0.843   0.565 N  0.570      SignalP-noTM
WP_018625449.1        0.150  31  0.152  31  0.275   3  0.177   0.161 N  0.510      SignalP-TM
WP_018625450.1        0.106  31  0.115  38  0.149  37  0.109   0.112 N  0.570      SignalP-noTM
WP_018625451.1        0.111  59  0.097  70  0.112  68  0.065   0.085 N  0.510      SignalP-TM
WP_018625453.1        0.139  18  0.104  40  0.158   3  0.088   0.097 N  0.570      SignalP-noTM
WP_018625454.1        0.132  22  0.189  22  0.362  10  0.266   0.225 N  0.570      SignalP-noTM
WP_018625455.1        0.106  67  0.107  27  0.124   1  0.100   0.104 N  0.570      SignalP-noTM
WP_018625456.1        0.109  56  0.100  23  0.107  14  0.086   0.093 N  0.570      SignalP-noTM
WP_018625457.1        0.427  27  0.521  27  0.895   6  0.730   0.619 Y  0.570      SignalP-noTM
WP_018625458.1        0.830  25  0.796  25  0.954  12  0.848   0.820 Y  0.570      SignalP-noTM
WP_018625460.1        0.130  34  0.132  34  0.189  33  0.118   0.126 N  0.510      SignalP-TM
WP_018625461.1        0.125  15  0.117  15  0.141  32  0.107   0.112 N  0.570      SignalP-noTM
WP_018625462.1        0.114  20  0.146  20  0.254  11  0.169   0.157 N  0.570      SignalP-noTM
WP_018625463.1        0.120  24  0.125  24  0.153  20  0.126   0.125 N  0.570      SignalP-noTM
WP_018625464.1        0.107  22  0.136  12  0.272   2  0.182   0.158 N  0.570      SignalP-noTM
WP_018625465.1        0.127  25  0.132  11  0.260   1  0.167   0.148 N  0.570      SignalP-noTM
WP_018625466.1        0.142  26  0.118  26  0.135  46  0.102   0.111 N  0.570      SignalP-noTM
WP_018625467.1        0.133  24  0.129  24  0.235   1  0.128   0.128 N  0.510      SignalP-TM
WP_018625470.1        0.206  37  0.238  23  0.420  18  0.318   0.276 N  0.570      SignalP-noTM
WP_018625471.1        0.112  40  0.103  11  0.151   1  0.102   0.103 N  0.570      SignalP-noTM
WP_018625472.1        0.123  18  0.124  11  0.200   1  0.155   0.136 N  0.510      SignalP-TM
WP_018625473.1        0.205  24  0.110  24  0.144  52  0.069   0.095 N  0.510      SignalP-TM
WP_018625474.1        0.110  45  0.127  11  0.218   3  0.165   0.145 N  0.570      SignalP-noTM
WP_018625475.1        0.108  53  0.099  53  0.130   2  0.080   0.090 N  0.570      SignalP-noTM
WP_018625476.1        0.548  32  0.640  32  0.907  26  0.783   0.707 Y  0.570      SignalP-noTM
WP_018625477.1        0.110  22  0.111  18  0.144  17  0.111   0.111 N  0.570      SignalP-noTM
WP_018625478.1        0.153  28  0.249  28  0.609  21  0.410   0.309 N  0.510      SignalP-TM
WP_018625479.1        0.112  12  0.117  12  0.144  39  0.121   0.119 N  0.570      SignalP-noTM
WP_018625480.1        0.164  37  0.141  37  0.228  36  0.115   0.129 N  0.570      SignalP-noTM
WP_018625481.1        0.116  30  0.105  60  0.131   3  0.098   0.102 N  0.570      SignalP-noTM
WP_018625482.1        0.254  32  0.324  32  0.569  31  0.297   0.314 N  0.510      SignalP-TM
WP_018625483.1        0.114  27  0.109  27  0.153   1  0.102   0.106 N  0.510      SignalP-TM
WP_018625484.1        0.219  22  0.178  22  0.293  20  0.132   0.161 N  0.510      SignalP-TM
WP_018625485.1        0.298  42  0.181  42  0.142  27  0.106   0.146 N  0.570      SignalP-noTM
WP_018625486.1        0.108  68  0.109  42  0.132  32  0.096   0.103 N  0.570      SignalP-noTM
WP_018625487.1        0.117  35  0.106  11  0.151   1  0.111   0.108 N  0.510      SignalP-TM
WP_018625488.1        0.200  48  0.127  48  0.155   5  0.093   0.111 N  0.570      SignalP-noTM
WP_018625489.1        0.115  41  0.153  11  0.329   4  0.249   0.198 N  0.570      SignalP-noTM
WP_018625490.1        0.114  33  0.137  11  0.230   3  0.193   0.163 N  0.570      SignalP-noTM
WP_018625491.1        0.118  55  0.099  69  0.106  67  0.082   0.091 N  0.570      SignalP-noTM
WP_018625492.1        0.280  36  0.192  36  0.225  35  0.133   0.170 N  0.510      SignalP-TM
WP_018625494.1        0.111  25  0.117  29  0.194  24  0.098   0.110 N  0.510      SignalP-TM
WP_018625495.1        0.125  53  0.104  53  0.117  48  0.085   0.095 N  0.570      SignalP-noTM
WP_018625496.1        0.106  23  0.123  12  0.177   7  0.149   0.135 N  0.570      SignalP-noTM
WP_018625497.1        0.111  28  0.133  11  0.285   2  0.175   0.153 N  0.570      SignalP-noTM
WP_018625498.1        0.107  19  0.135  13  0.279  11  0.187   0.159 N  0.570      SignalP-noTM
WP_018625499.1        0.112  22  0.109  22  0.127  39  0.096   0.103 N  0.570      SignalP-noTM
WP_018625501.1        0.754  20  0.845  20  0.960  15  0.941   0.890 Y  0.570      SignalP-noTM
WP_018625502.1        0.105  43  0.130  12  0.198   9  0.173   0.150 N  0.570      SignalP-noTM
WP_018625503.1        0.107  20  0.123  14  0.176  12  0.156   0.139 N  0.570      SignalP-noTM
WP_018625504.1        0.254  30  0.381  29  0.896  20  0.714   0.538 N  0.570      SignalP-noTM
WP_018625505.1        0.111  23  0.099  62  0.124  19  0.070   0.088 N  0.510      SignalP-TM
WP_018625507.1        0.126  56  0.139  11  0.231   2  0.206   0.164 N  0.510      SignalP-TM
WP_018625510.1        0.110  35  0.108  35  0.132  43  0.098   0.103 N  0.570      SignalP-noTM
WP_018625513.1        0.111  38  0.112  19  0.152   9  0.117   0.114 N  0.570      SignalP-noTM
WP_018625514.1        0.112  68  0.106  33  0.136  51  0.096   0.102 N  0.570      SignalP-noTM
WP_018625515.1        0.137  25  0.143  11  0.286   1  0.195   0.168 N  0.570      SignalP-noTM
WP_018625516.1        0.132  58  0.122  22  0.173  20  0.124   0.123 N  0.570      SignalP-noTM
WP_018625517.1        0.242  26  0.340  26  0.706  11  0.513   0.421 N  0.570      SignalP-noTM
WP_018625518.1        0.127  26  0.131  26  0.230  15  0.135   0.133 N  0.570      SignalP-noTM
WP_018625519.1        0.136  48  0.122  48  0.137  46  0.103   0.113 N  0.570      SignalP-noTM
WP_018625520.1        0.133  20  0.182  20  0.358  16  0.229   0.200 N  0.510      SignalP-TM
WP_018625521.1        0.111  23  0.177  11  0.474   1  0.303   0.236 N  0.570      SignalP-noTM
WP_018625522.1        0.124  41  0.112  41  0.132   9  0.104   0.108 N  0.570      SignalP-noTM
WP_018625523.1        0.108  39  0.104  39  0.122  40  0.095   0.100 N  0.570      SignalP-noTM
WP_018625524.1        0.119  55  0.127  54  0.243  50  0.126   0.126 N  0.570      SignalP-noTM
WP_018625525.1        0.115  21  0.129  21  0.178   3  0.148   0.138 N  0.570      SignalP-noTM
WP_018625526.1        0.120  30  0.113  11  0.200   3  0.131   0.121 N  0.570      SignalP-noTM
WP_018625527.1        0.106  24  0.097  55  0.101  53  0.081   0.090 N  0.570      SignalP-noTM
WP_018625528.1        0.126  43  0.104  43  0.116   1  0.094   0.099 N  0.570      SignalP-noTM
WP_018625529.1        0.114  55  0.096  70  0.112  54  0.080   0.089 N  0.570      SignalP-noTM
WP_018625530.1        0.109  14  0.119  14  0.184   4  0.130   0.124 N  0.570      SignalP-noTM
WP_018625531.1        0.123  28  0.111  34  0.142  27  0.094   0.103 N  0.570      SignalP-noTM
WP_018625532.1        0.119  27  0.122  27  0.186  35  0.137   0.129 N  0.570      SignalP-noTM
WP_018625533.1        0.141  55  0.145  55  0.246  53  0.125   0.138 N  0.510      SignalP-TM
WP_018625534.1        0.126  39  0.140  39  0.254  28  0.135   0.138 N  0.510      SignalP-TM
WP_018625535.1        0.867  21  0.829  21  0.863  12  0.748   0.791 Y  0.570      SignalP-noTM
WP_018625536.1        0.118  39  0.096  67  0.101   1  0.075   0.086 N  0.570      SignalP-noTM
WP_018625537.1        0.146  48  0.126  19  0.148  45  0.119   0.122 N  0.570      SignalP-noTM
WP_018625538.1        0.206  34  0.174  34  0.200  32  0.151   0.166 N  0.510      SignalP-TM
WP_018625539.1        0.113  12  0.096  70  0.098  67  0.078   0.088 N  0.570      SignalP-noTM
WP_018625540.1        0.138  42  0.122  42  0.135  31  0.106   0.115 N  0.570      SignalP-noTM
WP_018625542.1        0.104  59  0.096  68  0.098  37  0.079   0.088 N  0.570      SignalP-noTM
WP_018625543.1        0.195  23  0.177  23  0.261   1  0.173   0.175 N  0.570      SignalP-noTM
WP_018625545.1        0.102  45  0.102  68  0.122   1  0.096   0.099 N  0.570      SignalP-noTM
WP_018625546.1        0.107  57  0.105  57  0.130  31  0.095   0.100 N  0.570      SignalP-noTM
WP_018625547.1        0.121  42  0.107  42  0.200  38  0.077   0.093 N  0.570      SignalP-noTM
WP_018625548.1        0.150  24  0.148  11  0.302   4  0.231   0.187 N  0.570      SignalP-noTM
WP_018625549.1        0.132  22  0.116  44  0.157  38  0.098   0.107 N  0.570      SignalP-noTM
WP_018625550.1        0.223  30  0.161  30  0.332   1  0.120   0.146 N  0.510      SignalP-TM
WP_018625551.1        0.278  25  0.170  25  0.156   2  0.114   0.144 N  0.570      SignalP-noTM
WP_018625552.1        0.153  27  0.135  27  0.166  16  0.115   0.126 N  0.570      SignalP-noTM
WP_018625553.1        0.105  10  0.099  35  0.111  28  0.090   0.095 N  0.570      SignalP-noTM
WP_018625554.1        0.104  20  0.101  55  0.138   1  0.094   0.098 N  0.570      SignalP-noTM
WP_018625555.1        0.106  26  0.109  39  0.138  37  0.092   0.101 N  0.570      SignalP-noTM
WP_018625556.1        0.122  23  0.109  23  0.150   3  0.102   0.106 N  0.570      SignalP-noTM
WP_018625559.1        0.260  21  0.402  21  0.753  19  0.555   0.459 N  0.510      SignalP-TM
WP_018625560.1        0.175  56  0.115  56  0.122  28  0.086   0.102 N  0.570      SignalP-noTM
WP_018625561.1        0.117  50  0.131  50  0.249  43  0.100   0.116 N  0.570      SignalP-noTM
WP_018625562.1        0.128  41  0.119  41  0.124  38  0.096   0.108 N  0.570      SignalP-noTM
WP_018625563.1        0.145  39  0.122  39  0.148   8  0.101   0.112 N  0.570      SignalP-noTM
WP_018625564.1        0.586  22  0.381  22  0.373  21  0.223   0.323 N  0.510      SignalP-TM
WP_018625565.1        0.119  25  0.124  11  0.242   1  0.147   0.133 N  0.510      SignalP-TM
WP_018625566.1        0.109  21  0.100  50  0.110  45  0.085   0.093 N  0.570      SignalP-noTM
WP_018625567.1        0.679  22  0.713  22  0.904  12  0.784   0.747 Y  0.570      SignalP-noTM
WP_018625568.1        0.332  34  0.218  34  0.276   2  0.172   0.201 N  0.510      SignalP-TM
WP_018625570.1        0.271  17  0.199  17  0.551   1  0.217   0.205 N  0.510      SignalP-TM
WP_018625571.1        0.113  27  0.101  27  0.106  69  0.080   0.091 N  0.570      SignalP-noTM
WP_018625572.1        0.169  34  0.161  34  0.195  31  0.139   0.153 N  0.510      SignalP-TM
WP_018625573.1        0.206  31  0.229  21  0.512  14  0.408   0.313 N  0.570      SignalP-noTM
WP_018625574.1        0.142  30  0.152  11  0.347   4  0.250   0.198 N  0.570      SignalP-noTM
WP_018625575.1        0.121  51  0.108  51  0.118  48  0.083   0.096 N  0.570      SignalP-noTM
WP_018625576.1        0.876  23  0.903  23  0.975  19  0.927   0.914 Y  0.570      SignalP-noTM
WP_018625577.1        0.109  68  0.102  68  0.127  19  0.094   0.098 N  0.570      SignalP-noTM
WP_018625578.1        0.102  62  0.102  48  0.130   1  0.089   0.096 N  0.570      SignalP-noTM
WP_018625579.1        0.790  19  0.806  19  0.896   1  0.828   0.816 Y  0.570      SignalP-noTM
WP_018625580.1        0.272  30  0.474  30  0.941  21  0.832   0.642 Y  0.570      SignalP-noTM
WP_018625581.1        0.181  31  0.285  31  0.612  30  0.377   0.319 N  0.510      SignalP-TM
WP_018625582.1        0.115  30  0.108  30  0.154   2  0.102   0.106 N  0.510      SignalP-TM
WP_018625583.1        0.126  42  0.144  11  0.248  25  0.210   0.175 N  0.570      SignalP-noTM
WP_018625584.1        0.100  17  0.100  63  0.183   1  0.090   0.095 N  0.570      SignalP-noTM
WP_018625587.1        0.243  23  0.241  23  0.481  19  0.210   0.229 N  0.510      SignalP-TM
WP_018625588.1        0.106  33  0.202  17  0.503  15  0.359   0.276 N  0.570      SignalP-noTM
WP_018625589.1        0.103  17  0.127  11  0.205   1  0.160   0.143 N  0.570      SignalP-noTM
WP_018625590.1        0.110  27  0.113  46  0.146  38  0.110   0.112 N  0.570      SignalP-noTM
WP_018625592.1        0.138  36  0.127  36  0.206  34  0.075   0.108 N  0.510      SignalP-TM
WP_018625593.1        0.118  47  0.121  11  0.201   1  0.142   0.131 N  0.570      SignalP-noTM
WP_018625594.1        0.128  53  0.118  53  0.140  46  0.097   0.108 N  0.570      SignalP-noTM
WP_018625595.1        0.108   5  0.099  69  0.110  11  0.085   0.092 N  0.570      SignalP-noTM
WP_018625596.1        0.343  46  0.199  46  0.168  69  0.085   0.157 N  0.510      SignalP-TM
WP_018625597.1        0.275  45  0.250  45  0.364  36  0.188   0.221 N  0.570      SignalP-noTM
WP_018625598.1        0.457  43  0.313  43  0.440  42  0.160   0.241 N  0.570      SignalP-noTM
WP_018625599.1        0.165  53  0.136  35  0.196  24  0.144   0.139 N  0.510      SignalP-TM
WP_018625600.1        0.138  26  0.199  11  0.481   3  0.427   0.283 N  0.510      SignalP-TM
WP_018625601.1        0.107  51  0.125  12  0.179   7  0.158   0.137 N  0.510      SignalP-TM
WP_018625602.1        0.106  51  0.106  11  0.157   1  0.107   0.106 N  0.570      SignalP-noTM
WP_018625603.1        0.169  25  0.174  25  0.346  21  0.144   0.163 N  0.510      SignalP-TM
WP_018625604.1        0.121  38  0.122  38  0.141  30  0.092   0.111 N  0.510      SignalP-TM
WP_018625605.1        0.142  59  0.114  59  0.169   1  0.096   0.105 N  0.570      SignalP-noTM
WP_018625607.1        0.136  36  0.137  36  0.248   3  0.145   0.141 N  0.570      SignalP-noTM
WP_018625608.1        0.187  19  0.189  19  0.358  16  0.181   0.185 N  0.570      SignalP-noTM
WP_018625609.1        0.162  17  0.130  17  0.126  23  0.106   0.119 N  0.570      SignalP-noTM
WP_018625610.1        0.105  29  0.102  58  0.118  49  0.089   0.096 N  0.570      SignalP-noTM
WP_018625611.1        0.755  25  0.805  25  0.924  21  0.857   0.829 Y  0.570      SignalP-noTM
WP_018625612.1        0.112  46  0.117  66  0.226  62  0.071   0.100 N  0.510      SignalP-TM
WP_018625613.1        0.122  51  0.141  11  0.282   2  0.188   0.163 N  0.570      SignalP-noTM
WP_018625614.1        0.120  27  0.106  27  0.113  66  0.086   0.096 N  0.570      SignalP-noTM
WP_018625615.1        0.108  45  0.107  45  0.123  24  0.101   0.104 N  0.570      SignalP-noTM
WP_018625616.1        0.666  21  0.727  21  0.873  13  0.753   0.739 Y  0.570      SignalP-noTM
WP_018625617.1        0.325  40  0.408  40  0.683  36  0.338   0.382 N  0.510      SignalP-TM
WP_018625618.1        0.183  18  0.161  18  0.178  16  0.143   0.152 N  0.570      SignalP-noTM
WP_018625619.1        0.120  56  0.117  56  0.143  46  0.096   0.107 N  0.570      SignalP-noTM
WP_018625620.1        0.119  33  0.288  14  0.849   7  0.809   0.533 N  0.570      SignalP-noTM
WP_018625621.1        0.121  54  0.110  54  0.115  44  0.093   0.102 N  0.570      SignalP-noTM
WP_018625622.1        0.535  26  0.672  26  0.942   6  0.875   0.767 Y  0.570      SignalP-noTM
WP_018625623.1        0.128  34  0.099  11  0.151   4  0.099   0.099 N  0.510      SignalP-TM
WP_018625624.1        0.136  18  0.097  18  0.102  59  0.064   0.081 N  0.570      SignalP-noTM
WP_018625625.1        0.116  40  0.105  40  0.127  13  0.092   0.099 N  0.570      SignalP-noTM
WP_018625626.1        0.114  60  0.103  32  0.117  26  0.102   0.103 N  0.570      SignalP-noTM
WP_018625627.1        0.836  24  0.872  24  0.950  19  0.908   0.889 Y  0.570      SignalP-noTM
WP_018625628.1        0.165  33  0.135  11  0.217   1  0.187   0.154 N  0.510      SignalP-TM
WP_018625629.1        0.105  39  0.116  39  0.145  29  0.109   0.113 N  0.570      SignalP-noTM
WP_018625630.1        0.120  43  0.126  43  0.220  42  0.093   0.111 N  0.570      SignalP-noTM
WP_018625631.1        0.116  58  0.104  58  0.133   5  0.099   0.101 N  0.570      SignalP-noTM
WP_018625632.1        0.112  48  0.106  48  0.160   8  0.101   0.103 N  0.570      SignalP-noTM
WP_018625633.1        0.107  14  0.105  14  0.125  10  0.100   0.102 N  0.570      SignalP-noTM
WP_018625634.1        0.762  21  0.744  21  0.853  18  0.714   0.730 Y  0.570      SignalP-noTM
WP_018625635.1        0.455  26  0.578  26  0.910   3  0.810   0.687 Y  0.570      SignalP-noTM
WP_018625636.1        0.180  31  0.137  31  0.190  29  0.100   0.120 N  0.570      SignalP-noTM
WP_018625637.1        0.107  48  0.135  33  0.261  37  0.154   0.144 N  0.570      SignalP-noTM
WP_018625638.1        0.125  40  0.132  31  0.202  22  0.143   0.136 N  0.510      SignalP-TM
WP_018625639.1        0.849  19  0.848  19  0.936  16  0.834   0.841 Y  0.570      SignalP-noTM
WP_018625640.1        0.272  26  0.491  26  0.956   5  0.908   0.687 Y  0.570      SignalP-noTM
WP_018625641.1        0.167  22  0.174  22  0.332  14  0.208   0.190 N  0.570      SignalP-noTM
WP_018625642.1        0.117  61  0.128  11  0.215   1  0.160   0.143 N  0.570      SignalP-noTM
WP_018625643.1        0.248  32  0.232  32  0.372   1  0.234   0.232 N  0.510      SignalP-TM
WP_018625644.1        0.134  24  0.134  24  0.209   3  0.142   0.137 N  0.570      SignalP-noTM
WP_018625646.1        0.118  56  0.117  11  0.166   6  0.145   0.127 N  0.510      SignalP-TM
WP_018625647.1        0.278  43  0.192  43  0.188  41  0.104   0.160 N  0.510      SignalP-TM
WP_018625648.1        0.123  57  0.145  11  0.291   3  0.218   0.172 N  0.510      SignalP-TM
WP_018625649.1        0.327  27  0.465  27  0.900   6  0.746   0.597 Y  0.570      SignalP-noTM
WP_018625650.1        0.176  29  0.168  11  0.350   1  0.285   0.211 N  0.510      SignalP-TM
WP_018625651.1        0.123  36  0.158  11  0.356   3  0.251   0.192 N  0.510      SignalP-TM
WP_018625652.1        0.115  41  0.110  26  0.140  25  0.087   0.102 N  0.510      SignalP-TM
WP_018625653.1        0.122  28  0.121  11  0.212   2  0.146   0.130 N  0.510      SignalP-TM
WP_018625654.1        0.104  32  0.135  11  0.211   7  0.189   0.155 N  0.510      SignalP-TM
WP_018625655.1        0.215  39  0.218  39  0.323  28  0.187   0.206 N  0.510      SignalP-TM
WP_018625656.1        0.592  25  0.708  25  0.940  19  0.863   0.781 Y  0.570      SignalP-noTM
WP_018625657.1        0.113  23  0.183  15  0.428  10  0.321   0.248 N  0.570      SignalP-noTM
WP_018625658.1        0.110  44  0.099  63  0.108  56  0.083   0.092 N  0.570      SignalP-noTM
WP_018625659.1        0.214  25  0.245  25  0.615   4  0.366   0.302 N  0.570      SignalP-noTM
WP_018625660.1        0.121  46  0.110  46  0.130  10  0.101   0.106 N  0.570      SignalP-noTM
WP_018625661.1        0.165  20  0.134  20  0.165  37  0.104   0.120 N  0.570      SignalP-noTM
WP_018625662.1        0.116  43  0.103  18  0.125  11  0.099   0.101 N  0.570      SignalP-noTM
WP_018625663.1        0.106  36  0.119  43  0.220  35  0.103   0.111 N  0.570      SignalP-noTM
WP_018625664.1        0.129  47  0.163  13  0.395   8  0.279   0.218 N  0.570      SignalP-noTM
WP_018625666.1        0.158  33  0.161  43  0.425  37  0.152   0.156 N  0.570      SignalP-noTM
WP_018625667.1        0.115  21  0.106  56  0.123  56  0.095   0.101 N  0.570      SignalP-noTM
WP_018625668.1        0.108  59  0.108  11  0.165   2  0.119   0.112 N  0.510      SignalP-TM
WP_018625671.1        0.252  29  0.317  29  0.595  19  0.332   0.322 N  0.510      SignalP-TM
WP_018625672.1        0.123  28  0.123  13  0.188  12  0.150   0.135 N  0.570      SignalP-noTM
WP_018625673.1        0.563  23  0.723  23  0.961  19  0.926   0.819 Y  0.570      SignalP-noTM
WP_018625674.1        0.353  34  0.499  34  0.983  16  0.855   0.667 Y  0.570      SignalP-noTM
WP_018625675.1        0.136  41  0.145  13  0.267   4  0.220   0.173 N  0.510      SignalP-TM
WP_018625676.1        0.123  29  0.107  29  0.132   1  0.092   0.100 N  0.570      SignalP-noTM
WP_018625677.1        0.110  27  0.137  12  0.226  10  0.188   0.161 N  0.570      SignalP-noTM
WP_018625678.1        0.150  24  0.176  24  0.469  14  0.202   0.188 N  0.570      SignalP-noTM
WP_018625679.1        0.207  28  0.394  28  0.896  16  0.799   0.584 Y  0.570      SignalP-noTM
WP_018625681.1        0.142  20  0.168  11  0.404   1  0.274   0.207 N  0.510      SignalP-TM
WP_018625682.1        0.107  44  0.132  12  0.276   5  0.184   0.157 N  0.570      SignalP-noTM
WP_018625683.1        0.769  26  0.814  26  0.976  11  0.908   0.858 Y  0.570      SignalP-noTM
WP_018625684.1        0.117  18  0.101  70  0.112  70  0.089   0.096 N  0.570      SignalP-noTM
WP_018625685.1        0.125  43  0.128  13  0.221  11  0.153   0.140 N  0.570      SignalP-noTM
WP_018625686.1        0.196  42  0.376  38  0.943  29  0.714   0.534 N  0.570      SignalP-noTM
WP_018625688.1        0.232  21  0.424  21  0.876  17  0.786   0.594 Y  0.570      SignalP-noTM
WP_018625689.1        0.164  24  0.209  24  0.432  12  0.269   0.237 N  0.570      SignalP-noTM
WP_018625690.1        0.196  33  0.166  33  0.203  32  0.129   0.148 N  0.570      SignalP-noTM
WP_018625691.1        0.107   3  0.122  49  0.190  44  0.109   0.116 N  0.570      SignalP-noTM
WP_018625692.1        0.168  27  0.129  27  0.146  26  0.091   0.112 N  0.570      SignalP-noTM
WP_018625693.1        0.180  37  0.149  37  0.227  36  0.110   0.130 N  0.570      SignalP-noTM
WP_018625694.1        0.160  39  0.151  39  0.207   5  0.159   0.155 N  0.570      SignalP-noTM
WP_018625695.1        0.108  40  0.110  23  0.140  39  0.111   0.111 N  0.570      SignalP-noTM
WP_018625696.1        0.196  39  0.167  39  0.242   5  0.148   0.160 N  0.510      SignalP-TM
WP_018625697.1        0.326  39  0.334  28  0.638   2  0.505   0.397 N  0.510      SignalP-TM
WP_018625698.1        0.398  32  0.416  32  0.616  23  0.408   0.413 N  0.510      SignalP-TM
WP_018625699.1        0.524  29  0.521  29  0.656  26  0.510   0.517 Y  0.510      SignalP-TM
WP_018625700.1        0.106  30  0.176  11  0.363   1  0.308   0.238 N  0.570      SignalP-noTM
WP_018625701.1        0.113  11  0.136  11  0.302   9  0.166   0.150 N  0.570      SignalP-noTM
WP_018625702.1        0.110  51  0.127  11  0.206   1  0.154   0.139 N  0.570      SignalP-noTM
WP_018625703.1        0.129  53  0.126  11  0.202   3  0.160   0.138 N  0.510      SignalP-TM
WP_018625705.1        0.120  38  0.112  11  0.160   1  0.126   0.118 N  0.570      SignalP-noTM
WP_018625706.1        0.224  22  0.172  22  0.279   3  0.164   0.168 N  0.570      SignalP-noTM
WP_018625707.1        0.798  24  0.862  24  0.981  22  0.911   0.885 Y  0.570      SignalP-noTM
WP_018625708.1        0.254  25  0.447  25  0.955   1  0.836   0.630 Y  0.570      SignalP-noTM
WP_018625709.1        0.137  20  0.211  13  0.602  10  0.386   0.293 N  0.570      SignalP-noTM
WP_018625710.1        0.735  26  0.715  26  0.957  15  0.818   0.764 Y  0.570      SignalP-noTM
WP_018625711.1        0.113  41  0.109  11  0.153   1  0.116   0.112 N  0.570      SignalP-noTM
WP_018625712.1        0.109  40  0.104  68  0.113  58  0.093   0.099 N  0.570      SignalP-noTM
WP_018625713.1        0.204  25  0.163  25  0.293   1  0.148   0.156 N  0.570      SignalP-noTM
WP_018625715.1        0.113  38  0.104  38  0.126  61  0.079   0.095 N  0.510      SignalP-TM
WP_018625717.1        0.239  34  0.416  34  0.916  23  0.763   0.579 Y  0.570      SignalP-noTM
WP_018625719.1        0.450  28  0.462  28  0.906  14  0.667   0.559 N  0.570      SignalP-noTM
WP_018625720.1        0.271  46  0.154  46  0.138   4  0.093   0.125 N  0.570      SignalP-noTM
WP_018625721.1        0.108  33  0.106  11  0.148   2  0.111   0.108 N  0.570      SignalP-noTM
WP_018625723.1        0.131  34  0.204  28  0.496  22  0.343   0.255 N  0.510      SignalP-TM
WP_018625724.1        0.567  19  0.735  19  0.963   9  0.943   0.833 Y  0.570      SignalP-noTM
WP_018625725.1        0.120  18  0.124  18  0.209  10  0.123   0.123 N  0.570      SignalP-noTM
WP_018625726.1        0.115  60  0.120  11  0.233   1  0.135   0.126 N  0.510      SignalP-TM
WP_018625727.1        0.142  19  0.121  19  0.151  13  0.099   0.111 N  0.570      SignalP-noTM
WP_018625728.1        0.140  21  0.133  21  0.192   1  0.130   0.132 N  0.570      SignalP-noTM
WP_018625729.1        0.224  22  0.437  22  0.922   2  0.876   0.644 Y  0.570      SignalP-noTM
WP_018625730.1        0.530  62  0.242  62  0.183  44  0.097   0.189 N  0.510      SignalP-TM
WP_018625731.1        0.158  48  0.162  40  0.274  39  0.144   0.154 N  0.570      SignalP-noTM
WP_018625732.1        0.119  51  0.133  51  0.321  48  0.113   0.123 N  0.570      SignalP-noTM
WP_018625733.1        0.331  20  0.476  20  0.841   1  0.686   0.575 Y  0.570      SignalP-noTM
WP_018625734.1        0.101  65  0.121  12  0.172   2  0.146   0.133 N  0.570      SignalP-noTM
WP_018625735.1        0.136  25  0.115  25  0.108  42  0.087   0.102 N  0.570      SignalP-noTM
WP_018625736.1        0.117  27  0.102  39  0.167   1  0.075   0.092 N  0.510      SignalP-TM
WP_018625737.1        0.108  33  0.111  11  0.200   2  0.119   0.115 N  0.570      SignalP-noTM
WP_018625738.1        0.823  20  0.842  20  0.936  18  0.853   0.847 Y  0.570      SignalP-noTM
WP_018625739.1        0.110  36  0.109  36  0.126  31  0.094   0.102 N  0.570      SignalP-noTM
WP_018625740.1        0.111  41  0.108  41  0.131  14  0.096   0.102 N  0.570      SignalP-noTM
WP_018625741.1        0.104  68  0.106  30  0.126   1  0.096   0.101 N  0.570      SignalP-noTM
WP_018625742.1        0.150  46  0.126  11  0.188   4  0.158   0.141 N  0.570      SignalP-noTM
WP_018625743.1        0.129  35  0.111  35  0.116   6  0.099   0.105 N  0.570      SignalP-noTM
WP_018625744.1        0.188  22  0.145  22  0.193   1  0.135   0.140 N  0.570      SignalP-noTM
WP_018625745.1        0.109  59  0.104  29  0.120  25  0.097   0.101 N  0.570      SignalP-noTM
WP_018625746.1        0.159  24  0.159  24  0.301   5  0.191   0.174 N  0.570      SignalP-noTM
WP_018625747.1        0.103  27  0.102  31  0.115  25  0.089   0.096 N  0.570      SignalP-noTM
WP_018625748.1        0.110  34  0.112  34  0.145  33  0.093   0.103 N  0.570      SignalP-noTM
WP_018625749.1        0.109  38  0.104  22  0.139  13  0.088   0.096 N  0.570      SignalP-noTM
WP_018625750.1        0.115  41  0.120  11  0.173   4  0.147   0.133 N  0.570      SignalP-noTM
WP_018625751.1        0.125  21  0.144  11  0.267   1  0.209   0.168 N  0.510      SignalP-TM
WP_018625752.1        0.264  36  0.241  36  0.303  34  0.159   0.210 N  0.510      SignalP-TM
WP_018625753.1        0.115  35  0.127  35  0.206  14  0.138   0.131 N  0.510      SignalP-TM
WP_018625754.1        0.103   3  0.092  42  0.108  36  0.078   0.087 N  0.510      SignalP-TM
WP_018625755.1        0.625  21  0.652  21  0.809  18  0.667   0.659 Y  0.570      SignalP-noTM
WP_018625756.1        0.132  28  0.161  11  0.328   4  0.270   0.212 N  0.570      SignalP-noTM
WP_018625757.1        0.510  27  0.613  27  0.957  11  0.834   0.717 Y  0.570      SignalP-noTM
WP_018625758.1        0.108  36  0.146  13  0.279   5  0.218   0.179 N  0.570      SignalP-noTM
WP_018625760.1        0.132  28  0.143  11  0.293   2  0.205   0.166 N  0.510      SignalP-TM
WP_018625761.1        0.103  35  0.112  40  0.177  34  0.103   0.108 N  0.570      SignalP-noTM
WP_018625762.1        0.296  39  0.248  39  0.306  36  0.120   0.201 N  0.510      SignalP-TM
WP_018625764.1        0.109  22  0.102  28  0.106  21  0.093   0.098 N  0.570      SignalP-noTM
WP_018625766.1        0.103  62  0.104  46  0.115  41  0.090   0.097 N  0.570      SignalP-noTM
WP_018625768.1        0.107  23  0.102  33  0.203   1  0.087   0.096 N  0.510      SignalP-TM
WP_018625771.1        0.118  47  0.121  11  0.189   2  0.151   0.132 N  0.510      SignalP-TM
WP_018625772.1        0.324  23  0.531  23  0.926  21  0.867   0.689 Y  0.570      SignalP-noTM
WP_018625773.1        0.399  30  0.420  30  0.657  20  0.456   0.433 N  0.510      SignalP-TM
WP_018625774.1        0.574  22  0.736  22  0.968  20  0.933   0.829 Y  0.570      SignalP-noTM
WP_018625775.1        0.107  29  0.158  52  0.336  47  0.163   0.160 N  0.570      SignalP-noTM
WP_018625776.1        0.196  28  0.245  28  0.512   9  0.374   0.293 N  0.510      SignalP-TM
WP_026309152.1        0.133  18  0.145  31  0.252  24  0.145   0.145 N  0.510      SignalP-TM
WP_026309153.1        0.101  22  0.109  28  0.143   1  0.103   0.106 N  0.570      SignalP-noTM
WP_026309156.1        0.100  38  0.104  60  0.119  51  0.087   0.096 N  0.570      SignalP-noTM
WP_026309157.1        0.117  29  0.109  29  0.135   9  0.109   0.109 N  0.570      SignalP-noTM
WP_026309161.1        0.290  28  0.508  26  0.960  17  0.904   0.694 Y  0.570      SignalP-noTM
WP_026309162.1        0.130  23  0.144  11  0.309   2  0.206   0.167 N  0.510      SignalP-TM
WP_026309163.1        0.121  34  0.111  34  0.123  33  0.087   0.100 N  0.570      SignalP-noTM
WP_026309165.1        0.129  58  0.132  16  0.225  13  0.171   0.150 N  0.570      SignalP-noTM
WP_026309167.1        0.132  22  0.206  18  0.426  12  0.317   0.258 N  0.570      SignalP-noTM
WP_026309168.1        0.136  44  0.139  44  0.307  43  0.135   0.137 N  0.570      SignalP-noTM
WP_026309169.1        0.165  69  0.127  69  0.232  21  0.104   0.116 N  0.570      SignalP-noTM
WP_026309171.1        0.135  21  0.129  21  0.179  20  0.119   0.124 N  0.570      SignalP-noTM
WP_026309175.1        0.109  18  0.138  11  0.318   1  0.170   0.153 N  0.570      SignalP-noTM
WP_026309180.1        0.144  20  0.195  20  0.375  11  0.223   0.208 N  0.570      SignalP-noTM
WP_026309182.1        0.122  36  0.146  11  0.323   5  0.229   0.185 N  0.570      SignalP-noTM
WP_026309183.1        0.105  57  0.114  42  0.162  35  0.091   0.103 N  0.570      SignalP-noTM
WP_026309184.1        0.126  28  0.139  11  0.282   1  0.189   0.158 N  0.510      SignalP-TM
WP_026309185.1        0.364  25  0.532  25  0.908  19  0.803   0.659 Y  0.570      SignalP-noTM
WP_026309187.1        0.117  28  0.123  28  0.155  22  0.130   0.126 N  0.570      SignalP-noTM
WP_026309190.1        0.116  27  0.130  11  0.234   1  0.160   0.144 N  0.570      SignalP-noTM
WP_026309191.1        0.111  21  0.137  11  0.286   1  0.180   0.153 N  0.510      SignalP-TM
WP_026309195.1        0.108  61  0.098  61  0.133   1  0.084   0.091 N  0.570      SignalP-noTM
WP_026309196.1        0.156  21  0.170  13  0.391   1  0.268   0.216 N  0.570      SignalP-noTM
WP_026309200.1        0.114  21  0.140  52  0.229  31  0.151   0.145 N  0.570      SignalP-noTM
WP_026309202.1        0.116  29  0.108  11  0.220   1  0.103   0.105 N  0.570      SignalP-noTM
WP_026309206.1        0.149  69  0.112  69  0.106  12  0.080   0.097 N  0.570      SignalP-noTM
WP_026309208.1        0.135  10  0.115  12  0.159   9  0.133   0.123 N  0.570      SignalP-noTM
WP_026309212.1        0.116  26  0.105  11  0.136   2  0.113   0.109 N  0.570      SignalP-noTM
WP_026309214.1        0.128  37  0.169  19  0.485  13  0.247   0.206 N  0.570      SignalP-noTM
WP_026309216.1        0.104  35  0.159  11  0.349   2  0.246   0.200 N  0.570      SignalP-noTM
WP_026309217.1        0.113  20  0.132  11  0.347   1  0.146   0.139 N  0.570      SignalP-noTM
WP_026309220.1        0.104  37  0.106  53  0.119  52  0.092   0.099 N  0.570      SignalP-noTM
WP_026309221.1        0.116  52  0.150  11  0.302   4  0.228   0.187 N  0.570      SignalP-noTM
WP_026309223.1        0.104  32  0.101  70  0.117   1  0.090   0.096 N  0.570      SignalP-noTM
WP_026309229.1        0.110  58  0.105  36  0.140  44  0.094   0.100 N  0.570      SignalP-noTM
WP_026309232.1        0.112  25  0.103  46  0.126   1  0.072   0.092 N  0.510      SignalP-TM
WP_026309235.1        0.120  20  0.167  20  0.410   1  0.239   0.201 N  0.570      SignalP-noTM
WP_026309238.1        0.173  27  0.341  18  0.844  14  0.720   0.519 N  0.570      SignalP-noTM
WP_026309239.1        0.146  23  0.120  23  0.123  19  0.083   0.103 N  0.570      SignalP-noTM
WP_026309240.1        0.108   3  0.111  32  0.147  27  0.108   0.109 N  0.570      SignalP-noTM
WP_026309241.1        0.107  25  0.167  11  0.397   1  0.267   0.214 N  0.570      SignalP-noTM
WP_026309243.1        0.104  18  0.103  54  0.142   1  0.097   0.100 N  0.570      SignalP-noTM
WP_026309250.1        0.130  25  0.143  25  0.270   1  0.150   0.146 N  0.510      SignalP-TM
WP_026309252.1        0.195  23  0.184  23  0.371   2  0.219   0.200 N  0.570      SignalP-noTM
WP_026309253.1        0.109  18  0.097  70  0.126   1  0.084   0.091 N  0.570      SignalP-noTM
WP_026309261.1        0.114  27  0.113  15  0.141  12  0.126   0.119 N  0.570      SignalP-noTM
WP_026309264.1        0.135  48  0.124  48  0.189  46  0.097   0.111 N  0.570      SignalP-noTM
WP_026309265.1        0.116  69  0.213  13  0.495   3  0.459   0.328 N  0.570      SignalP-noTM
WP_026309266.1        0.120  40  0.110  40  0.138  39  0.089   0.100 N  0.570      SignalP-noTM
WP_026309275.1        0.106  26  0.109  11  0.154   1  0.115   0.112 N  0.570      SignalP-noTM
WP_026309277.1        0.112  43  0.127  15  0.199   4  0.162   0.143 N  0.570      SignalP-noTM
WP_026309279.1        0.110  36  0.107  36  0.131   4  0.089   0.098 N  0.570      SignalP-noTM
WP_026309282.1        0.129  46  0.140  14  0.276   1  0.172   0.155 N  0.570      SignalP-noTM
WP_026309283.1        0.180  28  0.169  28  0.274  25  0.135   0.156 N  0.510      SignalP-TM
WP_026309284.1        0.150  27  0.152  21  0.221  18  0.163   0.157 N  0.570      SignalP-noTM
WP_026309285.1        0.132  35  0.231  20  0.660  14  0.469   0.343 N  0.570      SignalP-noTM
WP_026309287.1        0.390  29  0.513  29  0.885  19  0.739   0.619 Y  0.570      SignalP-noTM
WP_026309289.1        0.211  23  0.415  23  0.921   1  0.834   0.612 Y  0.570      SignalP-noTM
WP_026309295.1        0.125  52  0.153  11  0.305   2  0.246   0.187 N  0.510      SignalP-TM
WP_026309301.1        0.153  18  0.221  18  0.371  16  0.292   0.247 N  0.510      SignalP-TM
WP_026309302.1        0.103  41  0.114  51  0.151  49  0.100   0.107 N  0.570      SignalP-noTM
WP_026309306.1        0.131  51  0.119  51  0.131  36  0.103   0.111 N  0.570      SignalP-noTM
WP_026309309.1        0.115  30  0.120  14  0.159   4  0.145   0.131 N  0.570      SignalP-noTM
WP_026309310.1        0.107  67  0.128  12  0.195   1  0.164   0.145 N  0.570      SignalP-noTM
WP_026309313.1        0.124  36  0.133  19  0.221  12  0.147   0.138 N  0.510      SignalP-TM
WP_026309315.1        0.126  36  0.114  36  0.128  33  0.096   0.107 N  0.510      SignalP-TM
WP_026309316.1        0.761  22  0.745  22  0.797  19  0.656   0.712 Y  0.510      SignalP-TM
WP_026309318.1        0.102  32  0.100  68  0.110  48  0.087   0.094 N  0.570      SignalP-noTM
WP_026309322.1        0.132  63  0.127  13  0.217   4  0.167   0.142 N  0.510      SignalP-TM
WP_026309325.1        0.102  58  0.118  18  0.165   9  0.124   0.121 N  0.570      SignalP-noTM
WP_026309326.1        0.379  22  0.234  22  0.216  21  0.153   0.196 N  0.570      SignalP-noTM
WP_026309329.1        0.248  27  0.169  27  0.198   1  0.139   0.155 N  0.570      SignalP-noTM
WP_026309333.1        0.190  22  0.207  22  0.631   1  0.295   0.249 N  0.570      SignalP-noTM
WP_026309338.1        0.132  42  0.123  42  0.155  13  0.113   0.118 N  0.570      SignalP-noTM
WP_026309339.1        0.104  56  0.156  11  0.306   4  0.262   0.195 N  0.510      SignalP-TM
WP_026309340.1        0.540  31  0.668  31  0.937  10  0.876   0.766 Y  0.570      SignalP-noTM
WP_026309342.1        0.125  54  0.125  11  0.270   1  0.140   0.132 N  0.570      SignalP-noTM
WP_026309343.1        0.105  46  0.110  46  0.153  39  0.108   0.109 N  0.570      SignalP-noTM
WP_026309345.1        0.214  56  0.144  56  0.259   6  0.142   0.143 N  0.570      SignalP-noTM
WP_026309347.1        0.744  27  0.763  27  0.953   6  0.865   0.811 Y  0.570      SignalP-noTM
WP_026309350.1        0.130  41  0.137  12  0.252   8  0.198   0.160 N  0.510      SignalP-TM
WP_026309351.1        0.130  47  0.112  65  0.145   6  0.097   0.106 N  0.510      SignalP-TM
WP_026309355.1        0.108  26  0.104  34  0.114  28  0.089   0.097 N  0.570      SignalP-noTM
WP_026309359.1        0.138  30  0.133  11  0.241   1  0.171   0.151 N  0.570      SignalP-noTM
WP_026309363.1        0.105  25  0.177  11  0.430   1  0.291   0.230 N  0.570      SignalP-noTM
WP_026309364.1        0.133  45  0.111  30  0.163  18  0.099   0.106 N  0.570      SignalP-noTM
WP_026309368.1        0.132  47  0.124  47  0.185  46  0.115   0.120 N  0.570      SignalP-noTM
WP_026309374.1        0.176  24  0.154  27  0.234  25  0.138   0.148 N  0.510      SignalP-TM
WP_026309375.1        0.102  41  0.105  29  0.116  26  0.092   0.099 N  0.570      SignalP-noTM
WP_026309377.1        0.386  38  0.218  38  0.228  49  0.112   0.168 N  0.570      SignalP-noTM
WP_026309382.1        0.102  56  0.109  52  0.174   2  0.102   0.106 N  0.570      SignalP-noTM
WP_026309383.1        0.110  33  0.134  13  0.213   5  0.181   0.156 N  0.570      SignalP-noTM
WP_026309384.1        0.113  58  0.105  45  0.119  51  0.094   0.100 N  0.570      SignalP-noTM
WP_026309391.1        0.121  19  0.106  38  0.119  27  0.090   0.098 N  0.570      SignalP-noTM
WP_026309394.1        0.149  49  0.153  20  0.259   6  0.188   0.169 N  0.570      SignalP-noTM
WP_026309395.1        0.114  21  0.133  11  0.248   2  0.178   0.154 N  0.570      SignalP-noTM
WP_026309396.1        0.130  26  0.172  12  0.385   1  0.286   0.226 N  0.570      SignalP-noTM
WP_026309398.1        0.124  59  0.108  29  0.139  21  0.092   0.100 N  0.570      SignalP-noTM
WP_026309402.1        0.101  34  0.109  34  0.132  32  0.102   0.106 N  0.570      SignalP-noTM
WP_026309403.1        0.128  34  0.117  18  0.202   6  0.122   0.119 N  0.570      SignalP-noTM
WP_026309404.1        0.160  21  0.365  21  0.921   2  0.851   0.593 Y  0.570      SignalP-noTM
WP_026309405.1        0.114  28  0.131  12  0.221   4  0.178   0.153 N  0.570      SignalP-noTM
WP_026309406.1        0.124  44  0.146  11  0.313   5  0.219   0.180 N  0.570      SignalP-noTM
WP_026309407.1        0.107  31  0.119  17  0.176  14  0.137   0.125 N  0.510      SignalP-TM
WP_033413759.1        0.386  33  0.245  24  0.434  21  0.221   0.236 N  0.510      SignalP-TM
WP_033413770.1        0.257  21  0.368  21  0.756   9  0.563   0.460 N  0.570      SignalP-noTM
WP_033413781.1        0.193  28  0.177  28  0.216  23  0.141   0.163 N  0.510      SignalP-TM
WP_033413795.1        0.119  47  0.111  37  0.136   1  0.105   0.109 N  0.570      SignalP-noTM
WP_033413807.1        0.164  22  0.199  22  0.339  19  0.257   0.226 N  0.570      SignalP-noTM
WP_033413810.1        0.143  21  0.120  11  0.257   2  0.139   0.127 N  0.510      SignalP-TM
WP_033413814.1        0.144  37  0.154  11  0.310   5  0.250   0.190 N  0.510      SignalP-TM
WP_033413817.1        0.853  36  0.802  36  0.979  20  0.828   0.814 Y  0.570      SignalP-noTM
WP_033413825.1        0.109  36  0.163  11  0.331   2  0.274   0.215 N  0.570      SignalP-noTM
WP_033413827.1        0.521  31  0.612  31  0.952  20  0.825   0.712 Y  0.570      SignalP-noTM
WP_033413831.1        0.196  45  0.149  45  0.265   2  0.144   0.147 N  0.570      SignalP-noTM
WP_033413840.1        0.429  20  0.617  20  0.952  18  0.877   0.739 Y  0.570      SignalP-noTM
WP_033413848.1        0.378  33  0.543  33  0.935  24  0.826   0.676 Y  0.570      SignalP-noTM
WP_033413860.1        0.114  40  0.142  11  0.334   2  0.198   0.163 N  0.510      SignalP-TM
WP_033413883.1        0.114  20  0.110  26  0.137  52  0.108   0.109 N  0.570      SignalP-noTM
WP_033413884.1        0.113  51  0.109  51  0.139  41  0.099   0.104 N  0.570      SignalP-noTM
WP_033413897.1        0.112  52  0.125  11  0.254   1  0.149   0.134 N  0.510      SignalP-TM
WP_033413920.1        0.110  63  0.114  21  0.158  11  0.119   0.116 N  0.570      SignalP-noTM
WP_033413930.1        0.112  30  0.209  30  0.517  27  0.324   0.251 N  0.510      SignalP-TM
WP_033413933.1        0.134  26  0.161  26  0.279   9  0.191   0.175 N  0.570      SignalP-noTM
WP_033413940.1        0.312  38  0.179  38  0.236  49  0.095   0.139 N  0.570      SignalP-noTM
WP_033413942.1        0.122  42  0.143  16  0.286  34  0.188   0.164 N  0.570      SignalP-noTM
WP_033413952.1        0.113  53  0.104  35  0.126  25  0.083   0.094 N  0.570      SignalP-noTM
WP_033413965.1        0.107   9  0.107  39  0.125  27  0.102   0.105 N  0.570      SignalP-noTM
WP_033413972.1        0.133  28  0.175  24  0.305  19  0.210   0.188 N  0.510      SignalP-TM
WP_033413982.1        0.110  56  0.102  56  0.107  58  0.089   0.096 N  0.570      SignalP-noTM
WP_033413984.1        0.118  68  0.121  11  0.201   3  0.158   0.138 N  0.570      SignalP-noTM
WP_033413996.1        0.206  61  0.131  61  0.220   1  0.099   0.116 N  0.570      SignalP-noTM
WP_033414021.1        0.395  24  0.577  24  0.933   3  0.863   0.712 Y  0.570      SignalP-noTM
WP_033414025.1        0.117  31  0.110  31  0.121  30  0.090   0.100 N  0.570      SignalP-noTM
WP_033414027.1        0.107  38  0.096  25  0.106  18  0.083   0.091 N  0.510      SignalP-TM
WP_033414035.1        0.111  24  0.108  11  0.156   1  0.111   0.109 N  0.570      SignalP-noTM
WP_033414037.1        0.132  29  0.151  18  0.275   1  0.200   0.169 N  0.510      SignalP-TM
WP_033414047.1        0.102  39  0.104  29  0.118  23  0.087   0.096 N  0.570      SignalP-noTM
WP_033414106.1        0.107  36  0.140  11  0.250   1  0.197   0.167 N  0.570      SignalP-noTM
WP_033414111.1        0.171  26  0.382  26  0.966  12  0.893   0.622 Y  0.570      SignalP-noTM
WP_033414119.1        0.114  26  0.136  12  0.219   5  0.192   0.162 N  0.570      SignalP-noTM
WP_033414123.1        0.114  38  0.195  24  0.435  15  0.324   0.256 N  0.570      SignalP-noTM
WP_033414128.1        0.112  43  0.101  69  0.112  68  0.087   0.094 N  0.570      SignalP-noTM
WP_033414133.1        0.675  26  0.610  26  0.749  23  0.465   0.556 Y  0.510      SignalP-TM
WP_033414149.1        0.692  22  0.716  22  0.887  19  0.734   0.724 Y  0.570      SignalP-noTM
WP_033414153.1        0.157  65  0.128  14  0.208   5  0.165   0.145 N  0.570      SignalP-noTM
WP_033414155.1        0.139  50  0.121  27  0.160   4  0.122   0.122 N  0.570      SignalP-noTM
WP_033414159.1        0.217  21  0.186  14  0.384   2  0.301   0.228 N  0.510      SignalP-TM
WP_033414161.1        0.225  32  0.169  32  0.177  31  0.123   0.147 N  0.570      SignalP-noTM
WP_033414171.1        0.420  26  0.450  26  0.614  22  0.480   0.461 N  0.510      SignalP-TM
WP_033414173.1        0.104  27  0.105  65  0.116  44  0.096   0.101 N  0.570      SignalP-noTM
WP_033414178.1        0.135  43  0.132  43  0.149   3  0.121   0.127 N  0.570      SignalP-noTM
WP_033414195.1        0.104  31  0.106  36  0.127  29  0.093   0.100 N  0.570      SignalP-noTM
WP_051082494.1        0.131  25  0.136  11  0.252   2  0.177   0.155 N  0.570      SignalP-noTM
WP_051082495.1        0.700  22  0.665  22  0.818  19  0.630   0.649 Y  0.570      SignalP-noTM
WP_051082496.1        0.119  33  0.109  66  0.116  10  0.090   0.100 N  0.570      SignalP-noTM
WP_051082497.1        0.163  28  0.328  21  0.878  19  0.763   0.532 N  0.570      SignalP-noTM
WP_051082498.1        0.185  35  0.215  35  0.429  17  0.250   0.228 N  0.510      SignalP-TM
WP_051082499.1        0.140  35  0.153  11  0.348   4  0.250   0.189 N  0.510      SignalP-TM
WP_051082500.1        0.671  29  0.759  29  0.963   5  0.909   0.829 Y  0.570      SignalP-noTM
WP_051082501.1        0.709  43  0.539  43  0.576  41  0.245   0.430 N  0.510      SignalP-TM
WP_051082502.1        0.112  38  0.191  27  0.482  24  0.266   0.219 N  0.510      SignalP-TM
WP_051082503.1        0.101  52  0.111  28  0.143   1  0.115   0.113 N  0.570      SignalP-noTM
WP_051082504.1        0.141  26  0.136  26  0.199  23  0.130   0.133 N  0.570      SignalP-noTM
WP_051082505.1        0.140  26  0.151  26  0.328  22  0.159   0.155 N  0.570      SignalP-noTM
WP_051082506.1        0.104  42  0.134  12  0.217   3  0.184   0.157 N  0.570      SignalP-noTM
WP_051082507.1        0.147  42  0.131  23  0.205  20  0.118   0.125 N  0.570      SignalP-noTM
WP_051082508.1        0.251  28  0.184  28  0.240   1  0.129   0.158 N  0.570      SignalP-noTM
WP_051082509.1        0.134  27  0.119  11  0.188   1  0.138   0.128 N  0.570      SignalP-noTM
WP_051082510.1        0.111  40  0.102  67  0.112  61  0.079   0.091 N  0.570      SignalP-noTM
WP_051082511.1        0.113  41  0.135  14  0.231   8  0.188   0.155 N  0.510      SignalP-TM
WP_051082512.1        0.136  29  0.116  29  0.163   1  0.104   0.110 N  0.570      SignalP-noTM
WP_051082513.1        0.146  55  0.118  27  0.152   1  0.104   0.111 N  0.570      SignalP-noTM
WP_051082514.1        0.162  28  0.150  28  0.202  19  0.121   0.136 N  0.570      SignalP-noTM
WP_051082515.1        0.108  15  0.110  34  0.137  26  0.090   0.101 N  0.570      SignalP-noTM
WP_051082516.1        0.137  64  0.151  12  0.253   2  0.231   0.188 N  0.570      SignalP-noTM
WP_051082517.1        0.136  32  0.150  32  0.254  26  0.149   0.150 N  0.510      SignalP-TM
WP_051082518.1        0.106   3  0.102  33  0.132   2  0.092   0.097 N  0.570      SignalP-noTM
WP_051082519.1        0.303  39  0.321  39  0.815  26  0.457   0.385 N  0.570      SignalP-noTM
