# Supplementary material for: Comparative Genomics Reveals Evidence of Genome Reduction and High Extracellular Protein Degradation Potential in Kangiella
Source: Front Microbiol. 2018 Jun 7;9:1224. doi: 10.3389/fmicb.2018.01224 (PMC6000758; doi:10.3389/fmicb.2018.01224)
Supplement: MATERIAL S3 — Peptidase genes predicted with MEROPS batch BLAST and SignalP prediction of 23 genomes corresponding to Supplementary Table S8. [file Data_Sheet_3.ZIP › Supplementary material 3/Kangiella_geojedonensis_KCTC_23420.merops.batch_blastp.txt]

AKE51005.1	M24B	156-436	H227, H333, H344	D245, D256, H337, E382, E421	MER0001250	157-438	1.60e-78
AKE51017.1	S08A	205-451	D213, H244, N335, S402		MER0000319	134-377	4.10e-29
AKE51039.1	S54	43-197	S129, H184		MER0035255	133-277	5.40e-26
AKE51052.1	C26	113-279	C167, H261, E263		MER0043394	25-186	7.10e-64
AKE51069.1	S09X	112-204	S122, D176, >H		MER0209507	186-280	5.70e-15
AKE51079.1	S08A	112-388	D142, H175, N268, >S		MER0055027	111-373	2.00e-72
AKE51079.1	S08A	458-540	<D, <H, <N, S485		MER0002267	333-413	2.60e-17
AKE51079.1	I09	34-101			MER0005772	32-100	9.00e-06
AKE51080.1	S08A	126-506	D130, H170, N261, S457		MER0055027	137-501	3.70e-52
AKE51081.1	S08A	89-327	D120, H160, X251N, N315S		MER0002267	137-370	5.30e-42
AKE51081.1	S08A	374-507	<D, <H, N399, S452		MER0002267	271-413	4.80e-12
AKE51082.1	S08A	116-492	D120, H160, X251N, S443		MER0055027	137-501	2.70e-44
AKE51083.1	S08A	135-350	D145, X178H, N272, S338		MER0000326	170-375	2.10e-44
AKE51084.1	S08A	137-326	D146, H181, N274, >S		MER0000326	171-349	1.90e-34
AKE51090.1	S12	85-373	S103, K106, Y194		MER0002489	82-388	3.10e-44
AKE51099.1	C56	76-141	A99E, C136, I137H		MER0160094	117-182	5.80e-19
AKE51115.1	M24B	168-435	H240, H347, H358	D257, D268, H351, E381, E410	MER0001244	172-432	2.30e-73
AKE51138.1	C60A	67-190	H111, C168		MER0223878	75-198	3.20e-14
AKE51147.1	C56	37-133	R81E, C107, T108H		MER0002455	28-125	3.90e-05
AKE51148.1	S33	132-214	S165, >D, >H		MER0011785	161-241	9.10e-05
AKE51187.1	C26	234-376	C276, H360, E362		MER0115185	227-369	7.80e-76
AKE51205.1	M41	369-645	E422	H421, H425, D499	MER0001620	365-642	2.20e-103
AKE51269.1	S41A	211-380	S313, K338		MER0001425	191-361	7.40e-51
AKE51270.1	M23B	226-383	G364H	L289D, Y366H	MER0005300	254-410	8.60e-28
AKE51272.1	I87	4-205			MER0192051	81-284	1.90e-11
AKE51323.1	S08A	120-393	D158, X191H, N278, S341		MER0000326	142-414	6.80e-94
AKE51324.1	S08A	120-459	D169, H229, N331, S406		MER0002562	142-487	9.30e-117
AKE51325.1	S08A	120-400	D158, H190, N277, S345		MER0000326	142-417	2.30e-92
AKE51327.1	T01B	7-179	T7		MER0001627	2-174	1.70e-69
AKE51346.1	S33	5-324	S139, D268, H296		MER0059846	16-335	1.10e-62
AKE51380.1	M01	272-482	E354, Y438	H353, H357, E376	MER0002968	288-499	6.00e-53
AKE51409.1	M48B	126-331	E178	H177, H181, E263	MER0002637	89-286	2.10e-14
AKE51416.1	M14B	85-223	R211, >E	H134, E137, >H	MER0003428	213-325	2.30e-05
AKE51429.1	S33	9-248	S84, D210, H238		MER0017142	7-245	4.40e-70
AKE51436.1	S09X	79-166	S85, D139, H166		MER0209142	96-192	2.00e-11
AKE51441.1	S16	187-453	S369, R412		MER0014135	206-472	1.60e-97
AKE51471.1	M28A	327-526	D349, E402	H347, D368, E403, D430, H522	MER0002161	111-296	1.80e-13
AKE51472.1	S09B	561-786	S674, D749, H783		MER0058228	503-724	3.00e-40
AKE51482.1	S09C	422-647	S508, D595, H626		MER0001920	431-657	9.70e-29
AKE51484.1	M20X	3-365	D39, E82	H37, D48, E83, H339	MER0026469	45-408	5.70e-51
AKE51488.1	C44	2-170	C2		MER0034539	2-165	3.70e-22
AKE51549.1	S51	24-227	S129, H166, E201		MER0002251	21-224	3.30e-51
AKE51565.1	S14	11-202	S107, H132, D181		MER0000474	15-206	1.80e-81
AKE51569.1	S16	534-773	S677, K720		MER0000485	537-775	1.50e-93
AKE51604.1	S49B	155-334	S198, S220, K250		MER0001300	135-314	3.40e-72
AKE51606.1	S09C	336-637	S501, D586, H618		MER0015682	410-707	1.20e-80
AKE51611.1	M56	140-274	X186E	X185H, X189H, E226	MER0003629	159-297	8.50e-06
AKE51635.1	C56	1052-1147	A1062E, F1097C, S1098H		MER0042827	1072-1167	6.20e-25
AKE51657.1	M14A	68-259	R195, >E	H118, E121, >H	MER0021822	137-311	3.70e-16
AKE51660.1	M90	28-270	E175	H174, H178, X235E	MER0217243	7-246	8.40e-22
AKE51677.1	M24B	169-398	H238, H331, H342	D255, D266, H335, E364, E378	MER0004931	122-347	1.30e-37
AKE51703.1	T02	31-261	T203		MER0017326	22-244	2.20e-52
AKE51706.1	M38	6-302	D247	H13, H15, K99, H136, H174	MER0061068	10-306	4.10e-98
AKE51727.1	U69	2275-2516			MER0195951	648-890	6.90e-07
AKE51731.1	M24B	198-442	H270, W361H, H372	D285, D297, H365, D403E, E421	MER0004532	131-354	1.60e-09
AKE51739.1	S08A	188-485	D230, H262, N357, S431		MER0003536	186-487	7.10e-66
AKE51749.1	M61	2-475	E281	H280, H284, E314	MER0073084	28-505	2.70e-133
AKE51767.1	M19	48-422		H64, D66, E165, H234, H255	MER0006319	37-412	2.40e-43
AKE51817.1	T03	37-573	T381		MER0223926	5-524	3.40e-91
AKE51825.1	M03A	62-739	F531E	E530H, A534H, F559E	MER0001158	4-678	2.60e-144
AKE51831.1	C40	67-174	C84, H134, H146		MER0004054	152-264	7.80e-23
AKE51856.1	S09C	435-672	S541, D622, H654		MER0000263	454-693	4.00e-61
AKE51880.1	M16B	496-701	A540E, L610E	S537H, G541H, S617E	MER0039456	495-700	7.50e-26
AKE51880.1	M16B	42-226	E85, E155	H82, H86, E162	MER0003448	9-193	6.70e-23
AKE51882.1	U73	50-141			MER0492485	51-141	2.00e-08
AKE51889.1	M38	76-385	L339D	H82, H84, D222K, K250H, S257H	MER0033186	81-391	4.20e-66
AKE51917.1	S09A	444-698	S563, D646, H678		MER0005694	415-671	8.50e-69
AKE51925.1	M01	233-442	E318, Y401	H317, H321, E340	MER0001001	212-421	1.40e-96
AKE51934.1	C44	2-235	C2		MER0011806	87-308	1.20e-35
AKE51941.1	S51	65-249	Y132S, H174, E201		MER0005768	64-249	1.40e-24
AKE51942.1	M01	255-490	E340, Y425	H339, H343, E362	MER0036308	240-475	6.50e-105
AKE51943.1	M16B	55-234	E97, E169	H94, H98, N175E	MER0195774	38-214	3.00e-31
AKE51943.1	M16B	552-726	S571E, I641E	Y568H, E572H, G648E	MER0001229	54-227	5.30e-12
AKE51956.1	S24	26-140	S61, K98		MER0000576	25-139	3.60e-27
AKE51958.1	S09C	414-636	S500, D583, H615		MER0001920	431-657	2.30e-30
AKE51959.1	S09X	6-277	S148, D224, H257		MER0061081	4-276	1.00e-107
AKE51982.1	M20D	47-442	D113, X179E	D111, D147, X180E/H, H211, H415	MER0002007	12-392	7.80e-76
AKE52019.1	S08A	91-426	D133, S179H, N285, S374		MER0004123	112-436	8.00e-33
AKE52020.1	S08A	198-444	<D, H199, N298, S401		MER0004123	186-421	1.60e-31
AKE52025.1	S08A	140-379	D159, H209, N310, >S		MER0016688	112-328	3.50e-21
AKE52025.1	S08A	407-450	<D, <H, <N, S414		MER0000316	317-360	2.60e-05
AKE52027.1	S41A	380-566	S490, K515		MER0001295	357-532	9.40e-42
AKE52075.1	M02	52-613	E385	H384, H388, E412	MER0001019	666-1221	5.20e-128
AKE52078.1	A02D	47-135	D59		MER0001447	93-176	1.30e-07
AKE52078.1	A28A	49-155	D59		MER0030081	292-398	5.60e-05
AKE52081.1	S49A	44-619	K206, S411, S433		MER0001299	46-612	1.60e-116
AKE52087.1	S33	8-283	S106, D204, H266		MER0036115	22-306	3.40e-38
AKE52092.1	M38	52-128	>D	H112, H114, >K, >H, >H	MER0015112	7-82	3.20e-05
AKE52109.1	M23B	164-265	H251	H171, D175, D253H	MER0003376	40-153	1.20e-17
AKE52141.1	S09C	396-637	S519, D601, H634		MER0003558	367-606	3.50e-28
AKE52159.1	M23A	235-397	H349	X250H, D264, H351	MER0001281	202-364	2.60e-53
AKE52212.1	S46	21-721	H83, D191, S657		MER0014366	24-712	1.50e-87
AKE52228.1	S41A	261-447	S385, K411		MER0195376	263-445	6.20e-46
AKE52251.1	S33	258-364	<S, D305, H335		MER0044357	344-459	4.00e-10
AKE52251.1	S33	84-237	S159, >D, >H		MER0044357	77-249	1.70e-06
AKE52255.1	M14B	106-260	R217	H166, E169, H259	MER0033179	843-1018	7.50e-22
AKE52265.1	M48C	73-247	E136	H135, H139, E200	MER0031491	75-248	2.40e-40
AKE52278.1	C26	4-188	C81, H168, E170		MER0045094	15-201	8.70e-37
AKE52290.1	A08	39-167	D116, D145		MER0001313	37-163	7.50e-34
AKE52323.1	T03	37-574	T387		MER0001978	42-580	7.80e-165
AKE52370.1	S54	42-91	>S, >H		MER0047974	108-154	9.60e-05
AKE52382.1	M38	75-319	D319	H82, H84, S194K, -225H, H231	MER0037714	75-330	1.50e-23
AKE52404.1	M23B	222-337	K317H	G237H, D242, H319	MER0015415	484-609	6.00e-22
AKE52413.1	C26	12-202	C93, H186, E188		MER0065588	1-194	9.20e-26
AKE52420.1	C26	276-543	C378, H514, E516		MER0065554	277-544	1.40e-98
AKE52445.1	M06	110-733	E322	H321, H325, D331	MER0001625	113-751	4.60e-148
AKE52455.1	M17	15-495	K280, R354	K268, D273, D291, D350, E352	MER0001236	15-497	9.40e-172
AKE52464.1	C26	10-240	C86, H181, E183		MER0045886	14-236	4.00e-60
AKE52476.1	I22	201-296			MER0018322	13-102	6.30e-10
AKE52506.1	M20A	27-272	D94, E159	H92, D125, E160, E188, >H	MER0001272	5-237	1.00e-54
AKE52506.1	M20A	309-400	<D, <E	<H, <D, <E, <D/E, >H	MER0001272	174-265	1.60e-18
AKE52530.1	M50B	19-200	E23	H22, H26, >D	MER0004480	19-200	1.80e-39
AKE52530.1	M50B	315-406	<E	<H, <H, >D	MER0004480	244-335	1.50e-27
AKE52555.1	M24A	86-276	H101	D118, D129, H192, E225, E257	MER0001243	64-254	6.80e-75
AKE52555.1	M24A	1-68	>H	>D, >D, >H, >E, >E	MER0001243	1-66	9.10e-20
AKE52559.1	M20A	1-177	D71, E136	H69, D102, E137, E165, >H	MER0001272	1-174	2.00e-57
AKE52559.1	M20A	285-377	<D, <E	<H, <D, <E, <D/E, >H	MER0001272	174-266	1.70e-26
AKE52560.1	M15B	104-200	E176	H113, D120, H179	MER0001333	154-244	1.90e-05
AKE52562.1	M28D	261-460	D285, E329	H283, X295D, E330, D357, H428	MER0005244	268-466	8.60e-29
AKE52571.1	S26A	71-210	S84, K139		MER0000589	78-219	3.20e-30
AKE52571.1	S26A	231-300	<S, <K		MER0000589	261-324	3.00e-11
AKE52573.1	S01C	68-392	H75, D105, S180		MER0001372	102-422	1.60e-59
AKE52583.1	S08A	153-384	D180, H222, N317, >S		MER0000313	108-318	4.40e-27
AKE52583.1	S08A	386-442	<D, <H, <N, S411		MER0013656	282-338	7.70e-06
AKE52585.1	S08A	175-426	D183, H218, N311, S390		MER0042897	121-357	8.90e-12
AKE52601.1	S08A	359-730	<D, <H, N434, S667		MER0005034	236-589	6.00e-26
AKE52601.1	S08A	226-331	D235, H313, >N, >S		MER0006036	124-223	8.70e-06
AKE52611.1	M13	50-700	E538, D602	H537, H541, E598	MER0004775	36-689	9.30e-170
AKE52614.1	S09B	517-755	S625, D700, H732		MER0058228	504-743	1.50e-72
AKE52625.1	A24A	68-293	D154, D226		MER0000870	63-280	2.10e-65
AKE52632.1	M23B	196-300	H286	H207, D211, H288	MER0003380	303-407	3.50e-23
AKE52670.1	S09C	37-115	S110, >D, >H		MER0017368	168-251	9.90e-08
AKE52674.1	S01C	104-382	H120, D150, S220		MER0001372	92-358	1.70e-35
AKE52687.1	U62	9-455			MER0016222	3-448	1.30e-107
AKE52689.1	U62	8-467			MER0016301	6-470	4.70e-152
AKE52718.1	S09X	2-130	S108, >D, >H		MER0036038	12-137	9.40e-13
AKE52732.1	S54	143-285	S208, H271		MER0017194	65-210	1.10e-14
AKE52743.1	M16B	53-232	E95, Q167E	H92, H96, N173E	MER0195774	38-214	1.30e-33
AKE52743.1	M16B	524-699	A566E, E638	S563H, S567H, I644E	MER0195774	38-213	9.00e-06
AKE52749.1	M48B	86-295	E148	H147, H151, E224	MER0002637	78-286	7.50e-53
AKE52773.1	M20F	72-218	D84, E140	H82, D113, E141, Q168D, >H	MER0003397	89-246	1.20e-11
AKE52777.1	S10	76-201	S200, >D, >H		MER0015618	62-184	1.40e-08
AKE52785.1	I87	22-247			MER0191412	19-251	2.60e-38
AKE52786.1	I87	55-335			MER0192051	81-360	2.90e-71
AKE52888.1	M38	48-416	D352	H92, H94, K218, N250H, H259	MER0005900	16-373	1.60e-44
AKE52895.1	M23B	247-483	H463	H384, D388, H465	MER0003380	182-413	1.40e-44
AKE52922.1	M28B	89-196	D126, E178	H124, D145, E179, >D/E, >H	MER0005139	361-461	1.70e-07
AKE52926.1	M17	3-417	K200, R274	K188, D193, D211, D270, E272	MER0002497	5-422	1.70e-103
AKE52928.1	S09C	7-225	S155, D221, >H		MER0017239	34-267	2.40e-12
AKE52928.1	S33	79-196	S155, >D, >H		MER0036060	58-183	3.00e-06
AKE52930.1	C39	17-139	Q21, C27, H100, D116		MER0002031	22-144	3.60e-37
AKE52956.1	S11	30-384	S61, K64, S126		MER0000450	38-394	2.70e-95
AKE52974.1	M04	215-508	E353, H435	H352, H356, E376	MER0029943	188-478	1.80e-130
AKE52975.1	M28E	173-411	D230, E280	H228, D246, E281, D308, H385	MER0001284	148-392	1.80e-75
AKE53002.1	S33	70-326	S154, D280, H307		MER0059846	69-329	2.10e-13
AKE53074.1	S49C	58-133	S107, N126K		MER0042954	48-123	8.70e-21
AKE53074.1	S49C	172-238	<S, <K		MER0042954	138-204	9.90e-06
AKE53075.1	I87	18-158			MER0192051	95-236	9.80e-10
AKE53094.1	M38	661-851	>D	-713H, H714, S808K, D851H, >H	MER0030136	10-207	7.10e-06
AKE53100.1	C56	61-188	L106E, C133, H134		MER0031431	67-198	5.00e-18
AKE53116.1	M03A	14-679	E471	H470, H474, E500	MER0001161	14-678	1.30e-234
AKE53133.1	U73	33-188			MER0492485	34-187	2.00e-23
AKE53181.1	C44	2-233	C2		MER0003327	2-233	5.40e-81
