# Supplementary material for: Comparative Genomics Reveals Evidence of Genome Reduction and High Extracellular Protein Degradation Potential in Kangiella
Source: Front Microbiol. 2018 Jun 7;9:1224. doi: 10.3389/fmicb.2018.01224 (PMC6000758; doi:10.3389/fmicb.2018.01224)
Supplement: MATERIAL S3 — Peptidase genes predicted with MEROPS batch BLAST and SignalP prediction of 23 genomes corresponding to Supplementary Table S8. [file Data_Sheet_3.ZIP › Supplementary material 3/Kangiella_geojedonensis_KCTC_23420.signalP.txt]

# SignalP-4.1 gram- predictions
# name                     Cmax  pos  Ymax  pos  Smax  pos  Smean   D     ?  Dmaxcut    Networks-used
AKE50996.1              0.105  49  0.135  11  0.238   2  0.181   0.157 N  0.570      SignalP-noTM
AKE50997.1              0.126  46  0.162  11  0.425   1  0.243   0.200 N  0.570      SignalP-noTM
AKE50998.1              0.127  35  0.119  35  0.167   8  0.120   0.119 N  0.570      SignalP-noTM
AKE50999.1              0.109  56  0.132  11  0.265   1  0.159   0.145 N  0.570      SignalP-noTM
AKE51000.1              0.110  70  0.116  57  0.208  50  0.107   0.112 N  0.570      SignalP-noTM
AKE51001.1              0.102  38  0.109  28  0.133  20  0.099   0.104 N  0.570      SignalP-noTM
AKE51002.1              0.221  43  0.160  43  0.217  10  0.127   0.145 N  0.570      SignalP-noTM
AKE51003.1              0.131  50  0.138  21  0.218  18  0.148   0.142 N  0.510      SignalP-TM
AKE51004.1              0.115  54  0.117  54  0.130  36  0.101   0.110 N  0.570      SignalP-noTM
AKE51005.1              0.102  42  0.105  42  0.141  36  0.092   0.099 N  0.570      SignalP-noTM
AKE51006.1              0.112  70  0.109  32  0.134  29  0.105   0.107 N  0.570      SignalP-noTM
AKE51007.1              0.118  28  0.124  11  0.177   2  0.153   0.137 N  0.570      SignalP-noTM
AKE51008.1              0.136  26  0.217  26  0.597  14  0.359   0.283 N  0.570      SignalP-noTM
AKE51009.1              0.127  53  0.113  53  0.131   6  0.103   0.108 N  0.570      SignalP-noTM
AKE51010.1              0.173  30  0.134  30  0.214  27  0.093   0.119 N  0.510      SignalP-TM
AKE51011.1              0.115  64  0.102  18  0.133  12  0.101   0.102 N  0.570      SignalP-noTM
AKE51012.1              0.141  18  0.109  45  0.148  38  0.097   0.103 N  0.570      SignalP-noTM
AKE51013.1              0.131  34  0.110  34  0.112  55  0.080   0.096 N  0.570      SignalP-noTM
AKE51014.1              0.116  46  0.111  26  0.171  22  0.121   0.116 N  0.570      SignalP-noTM
AKE51015.1              0.646  35  0.265  35  0.169  34  0.088   0.182 N  0.570      SignalP-noTM
AKE51016.1              0.183  26  0.143  26  0.221   1  0.121   0.133 N  0.570      SignalP-noTM
AKE51017.1              0.452  23  0.500  23  0.752   1  0.563   0.530 N  0.570      SignalP-noTM
AKE51018.1              0.792  20  0.764  20  0.857   1  0.762   0.763 Y  0.570      SignalP-noTM
AKE51019.1              0.366  23  0.581  23  0.963  10  0.919   0.740 Y  0.570      SignalP-noTM
AKE51020.1              0.189  41  0.150  11  0.324   1  0.212   0.179 N  0.570      SignalP-noTM
AKE51021.1              0.111  24  0.105  43  0.163   1  0.103   0.104 N  0.570      SignalP-noTM
AKE51022.1              0.107  25  0.089  11  0.120   1  0.077   0.084 N  0.510      SignalP-TM
AKE51023.1              0.112  32  0.135  32  0.228   1  0.170   0.152 N  0.570      SignalP-noTM
AKE51024.1              0.263  35  0.289  35  0.496  31  0.204   0.257 N  0.510      SignalP-TM
AKE51025.1              0.760  23  0.780  23  0.825  22  0.744   0.767 Y  0.510      SignalP-TM
AKE51026.1              0.519  60  0.284  60  0.243  10  0.139   0.230 N  0.510      SignalP-TM
AKE51027.1              0.101  47  0.107  47  0.128  41  0.098   0.103 N  0.570      SignalP-noTM
AKE51028.1              0.108  24  0.107  49  0.145   2  0.097   0.103 N  0.570      SignalP-noTM
AKE51029.1              0.133  24  0.159  24  0.303  18  0.201   0.179 N  0.570      SignalP-noTM
AKE51030.1              0.108  52  0.114  52  0.146  44  0.096   0.106 N  0.570      SignalP-noTM
AKE51031.1              0.118  35  0.139  11  0.306   2  0.192   0.164 N  0.570      SignalP-noTM
AKE51032.1              0.210  18  0.188  18  0.280  11  0.166   0.178 N  0.570      SignalP-noTM
AKE51033.1              0.131  32  0.114  32  0.117  27  0.092   0.104 N  0.570      SignalP-noTM
AKE51034.1              0.104  49  0.095  26  0.104  24  0.074   0.087 N  0.510      SignalP-TM
AKE51035.1              0.109  48  0.099  11  0.136   3  0.100   0.099 N  0.510      SignalP-TM
AKE51036.1              0.113  34  0.105  34  0.104  30  0.084   0.095 N  0.570      SignalP-noTM
AKE51037.1              0.112  52  0.103  52  0.132  46  0.081   0.093 N  0.570      SignalP-noTM
AKE51038.1              0.115  66  0.105  38  0.116  37  0.093   0.099 N  0.570      SignalP-noTM
AKE51039.1              0.116  30  0.126  30  0.187  14  0.132   0.128 N  0.510      SignalP-TM
AKE51040.1              0.139  48  0.122  48  0.174  47  0.097   0.110 N  0.570      SignalP-noTM
AKE51041.1              0.208  18  0.170  18  0.210   6  0.147   0.159 N  0.570      SignalP-noTM
AKE51042.1              0.104  58  0.103  58  0.120  11  0.096   0.100 N  0.570      SignalP-noTM
AKE51043.1              0.121  40  0.107  70  0.188  61  0.086   0.099 N  0.510      SignalP-TM
AKE51044.1              0.121  24  0.202  11  0.599   2  0.406   0.298 N  0.570      SignalP-noTM
AKE51045.1              0.124  33  0.124  11  0.224   2  0.151   0.137 N  0.570      SignalP-noTM
AKE51046.1              0.174  22  0.145  22  0.183  16  0.116   0.131 N  0.570      SignalP-noTM
AKE51047.1              0.139  22  0.141  22  0.187  13  0.125   0.135 N  0.510      SignalP-TM
AKE51048.1              0.135  67  0.115  67  0.127  22  0.094   0.105 N  0.570      SignalP-noTM
AKE51049.1              0.106  58  0.106  58  0.129  53  0.084   0.096 N  0.570      SignalP-noTM
AKE51050.1              0.128  19  0.129  11  0.280   1  0.146   0.137 N  0.570      SignalP-noTM
AKE51051.1              0.143  23  0.134  23  0.178  19  0.120   0.128 N  0.570      SignalP-noTM
AKE51052.1              0.600  22  0.748  22  0.962  18  0.928   0.833 Y  0.570      SignalP-noTM
AKE51053.1              0.470  19  0.585  19  0.852  12  0.714   0.646 Y  0.570      SignalP-noTM
AKE51054.1              0.113  54  0.130  35  0.268  42  0.128   0.129 N  0.570      SignalP-noTM
AKE51055.1              0.115  47  0.114  13  0.150   5  0.132   0.123 N  0.570      SignalP-noTM
AKE51056.1              0.141  22  0.162  11  0.360   2  0.259   0.208 N  0.570      SignalP-noTM
AKE51057.1              0.141  23  0.230  23  0.683   1  0.430   0.304 N  0.510      SignalP-TM
AKE51058.1              0.351  40  0.167  40  0.104  24  0.077   0.125 N  0.570      SignalP-noTM
AKE51059.1              0.117  24  0.127  24  0.191   6  0.144   0.135 N  0.570      SignalP-noTM
AKE51060.1              0.201  46  0.153  46  0.162  34  0.090   0.130 N  0.510      SignalP-TM
AKE51061.1              0.106  30  0.119  59  0.204   2  0.116   0.118 N  0.570      SignalP-noTM
AKE51062.1              0.125  23  0.113  23  0.178   1  0.111   0.113 N  0.510      SignalP-TM
AKE51063.1              0.100  56  0.104  70  0.116  60  0.091   0.098 N  0.570      SignalP-noTM
AKE51064.1              0.117  17  0.108  17  0.134  19  0.099   0.104 N  0.570      SignalP-noTM
AKE51065.1              0.130  26  0.162  12  0.354   1  0.258   0.207 N  0.570      SignalP-noTM
AKE51066.1              0.124  62  0.105  62  0.160   4  0.090   0.098 N  0.570      SignalP-noTM
AKE51067.1              0.110  47  0.097  40  0.159  66  0.072   0.088 N  0.510      SignalP-TM
AKE51068.1              0.117  30  0.108  20  0.144  13  0.110   0.109 N  0.510      SignalP-TM
AKE51069.1              0.121  22  0.105  22  0.126   1  0.091   0.098 N  0.570      SignalP-noTM
AKE51070.1              0.100  62  0.112  45  0.139  36  0.094   0.104 N  0.570      SignalP-noTM
AKE51071.1              0.116  51  0.177  51  0.391  36  0.176   0.177 N  0.510      SignalP-TM
AKE51072.1              0.123  21  0.110  21  0.132  20  0.085   0.098 N  0.570      SignalP-noTM
AKE51073.1              0.116   5  0.104  37  0.119  30  0.094   0.099 N  0.570      SignalP-noTM
AKE51074.1              0.125  69  0.110  27  0.164  21  0.106   0.108 N  0.570      SignalP-noTM
AKE51075.1              0.101  57  0.103  37  0.120  29  0.097   0.100 N  0.570      SignalP-noTM
AKE51076.1              0.143  24  0.108  57  0.127  51  0.090   0.100 N  0.570      SignalP-noTM
AKE51077.1              0.136  46  0.114  46  0.119   7  0.090   0.103 N  0.570      SignalP-noTM
AKE51078.1              0.130  55  0.132  55  0.173  51  0.105   0.120 N  0.570      SignalP-noTM
AKE51079.1              0.504  23  0.693  23  0.978  19  0.940   0.809 Y  0.570      SignalP-noTM
AKE51080.1              0.322  23  0.520  23  0.926  19  0.866   0.682 Y  0.570      SignalP-noTM
AKE51081.1              0.660  23  0.746  23  0.906  13  0.857   0.798 Y  0.570      SignalP-noTM
AKE51082.1              0.551  23  0.697  23  0.929  17  0.891   0.788 Y  0.570      SignalP-noTM
AKE51083.1              0.325  22  0.508  20  0.919  17  0.832   0.660 Y  0.570      SignalP-noTM
AKE51084.1              0.582  22  0.650  22  0.886  18  0.716   0.681 Y  0.570      SignalP-noTM
AKE51085.1              0.103  12  0.107  36  0.121  30  0.097   0.102 N  0.570      SignalP-noTM
AKE51086.1              0.137  18  0.330  18  0.881   5  0.808   0.555 N  0.570      SignalP-noTM
AKE51087.1              0.126  41  0.113  41  0.142  20  0.096   0.105 N  0.570      SignalP-noTM
AKE51088.1              0.190  25  0.154  25  0.252   2  0.140   0.148 N  0.510      SignalP-TM
AKE51089.1              0.133  52  0.118  11  0.207   1  0.136   0.125 N  0.510      SignalP-TM
AKE51090.1              0.393  38  0.521  38  0.910  28  0.708   0.609 Y  0.570      SignalP-noTM
AKE51091.1              0.106  44  0.112  44  0.131  42  0.105   0.108 N  0.570      SignalP-noTM
AKE51092.1              0.127  21  0.127  55  0.176  41  0.132   0.129 N  0.570      SignalP-noTM
AKE51093.1              0.832  24  0.868  24  0.954  19  0.894   0.880 Y  0.570      SignalP-noTM
AKE51094.1              0.145  21  0.160  21  0.310   3  0.199   0.179 N  0.570      SignalP-noTM
AKE51095.1              0.440  21  0.591  21  0.910   6  0.825   0.701 Y  0.570      SignalP-noTM
AKE51096.1              0.603  24  0.717  24  0.940  16  0.864   0.786 Y  0.570      SignalP-noTM
AKE51097.1              0.130  29  0.108  40  0.164   1  0.084   0.099 N  0.510      SignalP-TM
AKE51098.1              0.182  58  0.131  58  0.123  50  0.085   0.109 N  0.570      SignalP-noTM
AKE51099.1              0.128  41  0.132  20  0.205  14  0.142   0.137 N  0.570      SignalP-noTM
AKE51100.1              0.295  29  0.333  29  0.497  19  0.378   0.349 N  0.510      SignalP-TM
AKE51101.1              0.118  32  0.147  11  0.269   5  0.219   0.181 N  0.570      SignalP-noTM
AKE51102.1              0.119  20  0.144  11  0.280   2  0.196   0.168 N  0.570      SignalP-noTM
AKE51103.1              0.118  48  0.104  48  0.121   4  0.092   0.099 N  0.570      SignalP-noTM
AKE51104.1              0.127  14  0.132  14  0.206   9  0.132   0.132 N  0.570      SignalP-noTM
AKE51105.1              0.225  37  0.166  37  0.214   9  0.131   0.149 N  0.570      SignalP-noTM
AKE51106.1              0.157  17  0.133  17  0.193  16  0.125   0.130 N  0.570      SignalP-noTM
AKE51107.1              0.148  23  0.138  23  0.251   2  0.130   0.134 N  0.570      SignalP-noTM
AKE51108.1              0.116  36  0.096  36  0.112  42  0.056   0.081 N  0.510      SignalP-TM
AKE51109.1              0.318  36  0.188  36  0.164  33  0.103   0.148 N  0.570      SignalP-noTM
AKE51110.1              0.108  29  0.106  70  0.118  64  0.098   0.102 N  0.570      SignalP-noTM
AKE51111.1              0.102   3  0.099  56  0.119   1  0.088   0.094 N  0.570      SignalP-noTM
AKE51112.1              0.120  26  0.116  11  0.188   3  0.138   0.126 N  0.570      SignalP-noTM
AKE51113.1              0.101   3  0.108  50  0.125  49  0.100   0.104 N  0.570      SignalP-noTM
AKE51114.1              0.112   7  0.100  62  0.106  50  0.085   0.093 N  0.570      SignalP-noTM
AKE51115.1              0.110  70  0.217  15  0.659   8  0.456   0.329 N  0.570      SignalP-noTM
AKE51116.1              0.233  42  0.239  42  0.477  24  0.296   0.260 N  0.510      SignalP-TM
AKE51117.1              0.182  23  0.273  18  0.720  11  0.432   0.348 N  0.570      SignalP-noTM
AKE51118.1              0.110  33  0.112  35  0.182  31  0.107   0.110 N  0.510      SignalP-TM
AKE51119.1              0.317  22  0.493  22  0.901   2  0.812   0.643 Y  0.570      SignalP-noTM
AKE51120.1              0.146  27  0.148  27  0.242  25  0.146   0.147 N  0.510      SignalP-TM
AKE51121.1              0.185  22  0.329  22  0.838   1  0.645   0.477 N  0.570      SignalP-noTM
AKE51122.1              0.110  39  0.100  68  0.108   1  0.081   0.091 N  0.570      SignalP-noTM
AKE51123.1              0.122  34  0.109  64  0.127  57  0.092   0.101 N  0.570      SignalP-noTM
AKE51124.1              0.104  48  0.102  70  0.111  67  0.091   0.097 N  0.570      SignalP-noTM
AKE51125.1              0.100  23  0.103  47  0.117  39  0.095   0.099 N  0.570      SignalP-noTM
AKE51126.1              0.188  27  0.246  27  0.553   6  0.365   0.302 N  0.570      SignalP-noTM
AKE51127.1              0.607  28  0.459  28  0.437  23  0.280   0.393 N  0.510      SignalP-TM
AKE51128.1              0.473  22  0.546  22  0.849  19  0.641   0.591 Y  0.570      SignalP-noTM
AKE51129.1              0.302  60  0.196  60  0.174  52  0.107   0.154 N  0.570      SignalP-noTM
AKE51130.1              0.105  43  0.109  30  0.144  10  0.108   0.109 N  0.570      SignalP-noTM
AKE51131.1              0.110  41  0.110  15  0.140  10  0.121   0.115 N  0.570      SignalP-noTM
AKE51132.1              0.339  23  0.138  23  0.184   1  0.082   0.117 N  0.510      SignalP-TM
AKE51133.1              0.129  41  0.110  41  0.120  46  0.065   0.093 N  0.510      SignalP-TM
AKE51134.1              0.103  70  0.110  49  0.140  45  0.100   0.105 N  0.570      SignalP-noTM
AKE51135.1              0.123  27  0.122  11  0.220   1  0.145   0.133 N  0.570      SignalP-noTM
AKE51136.1              0.485  22  0.477  22  0.525  17  0.453   0.468 N  0.510      SignalP-TM
AKE51137.1              0.106  64  0.105  43  0.123  38  0.093   0.099 N  0.570      SignalP-noTM
AKE51138.1              0.347  24  0.380  24  0.639   6  0.473   0.415 N  0.510      SignalP-TM
AKE51139.1              0.757  22  0.620  22  0.795   3  0.589   0.608 Y  0.510      SignalP-TM
AKE51140.1              0.189  24  0.117  24  0.157   1  0.086   0.106 N  0.510      SignalP-TM
AKE51141.1              0.161  33  0.115  33  0.137   1  0.092   0.104 N  0.570      SignalP-noTM
AKE51142.1              0.151  55  0.191  28  0.441  24  0.228   0.208 N  0.570      SignalP-noTM
AKE51143.1              0.131  29  0.117  29  0.143   3  0.104   0.111 N  0.570      SignalP-noTM
AKE51144.1              0.119  25  0.125  25  0.183   4  0.139   0.131 N  0.570      SignalP-noTM
AKE51145.1              0.111  28  0.095  66  0.119   1  0.080   0.088 N  0.570      SignalP-noTM
AKE51146.1              0.396  40  0.146  40  0.155   1  0.083   0.122 N  0.510      SignalP-TM
AKE51147.1              0.182  28  0.198  28  0.329  10  0.225   0.210 N  0.570      SignalP-noTM
AKE51148.1              0.182  21  0.361  21  0.845   1  0.718   0.529 N  0.570      SignalP-noTM
AKE51149.1              0.193  54  0.138  11  0.283   1  0.178   0.157 N  0.570      SignalP-noTM
AKE51150.1              0.198  25  0.146  25  0.156  40  0.106   0.128 N  0.570      SignalP-noTM
AKE51151.1              0.141  69  0.111  69  0.103  43  0.082   0.097 N  0.570      SignalP-noTM
AKE51152.1              0.112  66  0.111  11  0.151   7  0.127   0.118 N  0.570      SignalP-noTM
AKE51153.1              0.139  26  0.156  26  0.277   9  0.201   0.177 N  0.570      SignalP-noTM
AKE51154.1              0.170  10  0.130  15  0.207   9  0.146   0.137 N  0.570      SignalP-noTM
AKE51155.1              0.106  36  0.104  27  0.129   4  0.100   0.102 N  0.570      SignalP-noTM
AKE51156.1              0.106  31  0.119  31  0.146  25  0.121   0.120 N  0.570      SignalP-noTM
AKE51157.1              0.179  28  0.231  28  0.624   7  0.422   0.321 N  0.570      SignalP-noTM
AKE51158.1              0.169  22  0.162  11  0.350   1  0.262   0.199 N  0.510      SignalP-TM
AKE51159.1              0.109  53  0.103  25  0.118  13  0.094   0.099 N  0.570      SignalP-noTM
AKE51160.1              0.192  37  0.152  37  0.228  36  0.114   0.134 N  0.570      SignalP-noTM
AKE51161.1              0.118  42  0.163  11  0.362   2  0.262   0.210 N  0.570      SignalP-noTM
AKE51162.1              0.146  23  0.283  23  0.863   1  0.628   0.445 N  0.570      SignalP-noTM
AKE51163.1              0.166  21  0.264  21  0.495  19  0.406   0.317 N  0.510      SignalP-TM
AKE51164.1              0.549  25  0.573  25  0.903  11  0.730   0.647 Y  0.570      SignalP-noTM
AKE51165.1              0.420  28  0.510  28  0.778  23  0.493   0.504 N  0.510      SignalP-TM
AKE51166.1              0.106  43  0.110  14  0.141   5  0.122   0.116 N  0.570      SignalP-noTM
AKE51167.1              0.111  41  0.121  22  0.178  20  0.140   0.128 N  0.510      SignalP-TM
AKE51168.1              0.111  46  0.107  11  0.147   4  0.120   0.112 N  0.510      SignalP-TM
AKE51169.1              0.582  49  0.259  49  0.167  46  0.097   0.183 N  0.570      SignalP-noTM
AKE51170.1              0.104  12  0.124  47  0.208  37  0.106   0.116 N  0.570      SignalP-noTM
AKE51171.1              0.275  17  0.512  17  0.974   9  0.948   0.717 Y  0.570      SignalP-noTM
AKE51172.1              0.113  35  0.128  11  0.186   7  0.162   0.144 N  0.570      SignalP-noTM
AKE51173.1              0.839  28  0.880  28  0.982  19  0.945   0.911 Y  0.570      SignalP-noTM
AKE51174.1              0.104  26  0.108  45  0.159   1  0.103   0.106 N  0.570      SignalP-noTM
AKE51175.1              0.114  39  0.114  39  0.129  37  0.092   0.104 N  0.570      SignalP-noTM
AKE51176.1              0.212  51  0.157  51  0.157  47  0.092   0.126 N  0.570      SignalP-noTM
AKE51177.1              0.127  55  0.104  55  0.130  18  0.092   0.099 N  0.570      SignalP-noTM
AKE51178.1              0.158  65  0.144  29  0.285   1  0.161   0.152 N  0.570      SignalP-noTM
AKE51179.1              0.100  69  0.108  64  0.126  57  0.104   0.106 N  0.570      SignalP-noTM
AKE51180.1              0.103  55  0.102  40  0.117   1  0.095   0.099 N  0.570      SignalP-noTM
AKE51181.1              0.777  22  0.789  22  0.871   2  0.810   0.799 Y  0.570      SignalP-noTM
AKE51182.1              0.794  23  0.805  23  0.891  19  0.816   0.810 Y  0.570      SignalP-noTM
AKE51183.1              0.142  18  0.137  18  0.188  16  0.135   0.136 N  0.570      SignalP-noTM
AKE51184.1              0.107  19  0.107  13  0.143   9  0.114   0.110 N  0.570      SignalP-noTM
AKE51185.1              0.344  23  0.534  23  0.905   5  0.845   0.680 Y  0.570      SignalP-noTM
AKE51186.1              0.162  25  0.157  25  0.263   2  0.188   0.172 N  0.570      SignalP-noTM
AKE51187.1              0.148  28  0.127  28  0.202   1  0.125   0.126 N  0.570      SignalP-noTM
AKE51188.1              0.229  24  0.271  24  0.521  19  0.328   0.298 N  0.570      SignalP-noTM
AKE51189.1              0.104  32  0.103  69  0.110  62  0.086   0.095 N  0.570      SignalP-noTM
AKE51190.1              0.125  22  0.138  11  0.338   1  0.167   0.152 N  0.570      SignalP-noTM
AKE51191.1              0.104  24  0.102  11  0.133   1  0.099   0.101 N  0.570      SignalP-noTM
AKE51192.1              0.545  19  0.613  19  0.783  15  0.709   0.658 Y  0.570      SignalP-noTM
AKE51193.1              0.116  23  0.109  23  0.118  20  0.095   0.102 N  0.570      SignalP-noTM
AKE51194.1              0.154  48  0.097  26  0.112  64  0.074   0.088 N  0.510      SignalP-TM
AKE51195.1              0.121  16  0.162  17  0.382  15  0.204   0.182 N  0.570      SignalP-noTM
AKE51196.1              0.100  23  0.118  11  0.179   3  0.144   0.130 N  0.570      SignalP-noTM
AKE51197.1              0.107  34  0.137  11  0.253   3  0.187   0.160 N  0.570      SignalP-noTM
AKE51198.1              0.301  28  0.148  28  0.192   1  0.105   0.132 N  0.510      SignalP-TM
AKE51199.1              0.115  40  0.089  70  0.099  68  0.051   0.075 N  0.510      SignalP-TM
AKE51200.1              0.105  33  0.106  22  0.140  11  0.108   0.107 N  0.570      SignalP-noTM
AKE51201.1              0.124  30  0.181  20  0.396  10  0.316   0.231 N  0.510      SignalP-TM
AKE51202.1              0.136  33  0.115  43  0.122   7  0.091   0.104 N  0.570      SignalP-noTM
AKE51203.1              0.112  42  0.146  11  0.277   4  0.213   0.177 N  0.570      SignalP-noTM
AKE51204.1              0.107  67  0.100  41  0.137   1  0.097   0.099 N  0.570      SignalP-noTM
AKE51205.1              0.107  31  0.136  27  0.250  24  0.154   0.143 N  0.510      SignalP-TM
AKE51206.1              0.136  28  0.149  11  0.299   2  0.234   0.189 N  0.570      SignalP-noTM
AKE51207.1              0.107  39  0.137  11  0.223   9  0.193   0.164 N  0.570      SignalP-noTM
AKE51208.1              0.848  21  0.842  21  0.904   3  0.848   0.845 Y  0.570      SignalP-noTM
AKE51209.1              0.132  21  0.141  11  0.332   2  0.184   0.157 N  0.510      SignalP-TM
AKE51210.1              0.367  21  0.534  21  0.957  16  0.770   0.645 Y  0.570      SignalP-noTM
AKE51211.1              0.163  32  0.220  32  0.444  27  0.160   0.198 N  0.510      SignalP-TM
AKE51212.1              0.226  21  0.155  21  0.214  29  0.118   0.141 N  0.510      SignalP-TM
AKE51213.1              0.180  35  0.171  35  0.198  22  0.143   0.161 N  0.510      SignalP-TM
AKE51214.1              0.407  29  0.421  29  0.611  27  0.335   0.389 N  0.510      SignalP-TM
AKE51215.1              0.103  41  0.111  50  0.176  40  0.083   0.101 N  0.510      SignalP-TM
AKE51216.1              0.112  46  0.109  46  0.122   9  0.096   0.103 N  0.570      SignalP-noTM
AKE51217.1              0.137  44  0.118  44  0.134  35  0.090   0.105 N  0.570      SignalP-noTM
AKE51218.1              0.150  29  0.133  29  0.217  22  0.089   0.117 N  0.510      SignalP-TM
AKE51219.1              0.157  54  0.165  11  0.363   6  0.284   0.221 N  0.570      SignalP-noTM
AKE51220.1              0.112  40  0.106  11  0.180   1  0.104   0.105 N  0.570      SignalP-noTM
AKE51221.1              0.103  17  0.104  17  0.132   8  0.098   0.101 N  0.570      SignalP-noTM
AKE51222.1              0.184  37  0.148  37  0.234   6  0.149   0.148 N  0.570      SignalP-noTM
AKE51223.1              0.156  54  0.120  54  0.126  50  0.087   0.104 N  0.570      SignalP-noTM
AKE51224.1              0.174  33  0.150  33  0.234   5  0.139   0.145 N  0.570      SignalP-noTM
AKE51225.1              0.170  31  0.131  11  0.231   3  0.178   0.153 N  0.570      SignalP-noTM
AKE51226.1              0.176  19  0.343  19  0.852  13  0.660   0.492 N  0.570      SignalP-noTM
AKE51227.1              0.117  25  0.110  25  0.160  62  0.102   0.107 N  0.510      SignalP-TM
AKE51228.1              0.153  33  0.167  33  0.277   1  0.187   0.176 N  0.570      SignalP-noTM
AKE51229.1              0.103  53  0.123  11  0.179   2  0.151   0.136 N  0.570      SignalP-noTM
AKE51230.1              0.107  45  0.120  16  0.175   9  0.144   0.131 N  0.570      SignalP-noTM
AKE51231.1              0.107  20  0.106  30  0.157  20  0.087   0.099 N  0.510      SignalP-TM
AKE51232.1              0.124  54  0.106  29  0.139  22  0.108   0.107 N  0.510      SignalP-TM
AKE51233.1              0.204  33  0.202  33  0.377   9  0.263   0.225 N  0.510      SignalP-TM
AKE51234.1              0.186  33  0.274  33  0.646   1  0.452   0.340 N  0.510      SignalP-TM
AKE51235.1              0.138  66  0.139  42  0.248  38  0.126   0.134 N  0.510      SignalP-TM
AKE51236.1              0.158  33  0.188  11  0.456   4  0.378   0.258 N  0.510      SignalP-TM
AKE51237.1              0.118  27  0.135  41  0.240  40  0.122   0.130 N  0.510      SignalP-TM
AKE51238.1              0.159  26  0.130  26  0.189   1  0.123   0.127 N  0.510      SignalP-TM
AKE51239.1              0.185  27  0.326  27  0.858  16  0.689   0.460 N  0.510      SignalP-TM
AKE51240.1              0.184  23  0.124  55  0.179  44  0.091   0.109 N  0.570      SignalP-noTM
AKE51241.1              0.210  22  0.427  22  0.926   6  0.883   0.641 Y  0.570      SignalP-noTM
AKE51242.1              0.104  66  0.107  30  0.129  23  0.097   0.103 N  0.510      SignalP-TM
AKE51243.1              0.120  28  0.124  11  0.282   2  0.144   0.133 N  0.570      SignalP-noTM
AKE51244.1              0.120  22  0.123  11  0.187   4  0.161   0.137 N  0.510      SignalP-TM
AKE51245.1              0.121  67  0.110  67  0.119  69  0.082   0.097 N  0.570      SignalP-noTM
AKE51246.1              0.115  24  0.137  24  0.248  20  0.169   0.149 N  0.510      SignalP-TM
AKE51247.1              0.225  22  0.141  22  0.118  58  0.085   0.115 N  0.570      SignalP-noTM
AKE51248.1              0.101  28  0.105  45  0.120   5  0.104   0.104 N  0.570      SignalP-noTM
AKE51249.1              0.119  42  0.158  11  0.325   3  0.260   0.195 N  0.510      SignalP-TM
AKE51250.1              0.121  59  0.113  11  0.185   2  0.128   0.120 N  0.570      SignalP-noTM
AKE51251.1              0.125  29  0.130  11  0.225   3  0.170   0.149 N  0.570      SignalP-noTM
AKE51252.1              0.501  33  0.168  33  0.273   6  0.132   0.155 N  0.510      SignalP-TM
AKE51253.1              0.362  41  0.365  41  0.517  35  0.255   0.324 N  0.510      SignalP-TM
AKE51254.1              0.161  33  0.128  33  0.141  12  0.105   0.117 N  0.570      SignalP-noTM
AKE51255.1              0.105   3  0.101  44  0.121  37  0.088   0.095 N  0.570      SignalP-noTM
AKE51256.1              0.113  42  0.168  19  0.420  16  0.277   0.208 N  0.510      SignalP-TM
AKE51257.1              0.134  16  0.211  16  0.538  10  0.313   0.259 N  0.570      SignalP-noTM
AKE51258.1              0.171  25  0.171  11  0.375   3  0.295   0.217 N  0.510      SignalP-TM
AKE51259.1              0.334  28  0.183  28  0.309   2  0.169   0.178 N  0.510      SignalP-TM
AKE51260.1              0.193  27  0.160  27  0.243   1  0.152   0.157 N  0.510      SignalP-TM
AKE51261.1              0.161  33  0.105  33  0.127   4  0.087   0.097 N  0.570      SignalP-noTM
AKE51262.1              0.107  37  0.096  16  0.114   7  0.092   0.094 N  0.510      SignalP-TM
AKE51263.1              0.169  28  0.262  28  0.486  19  0.305   0.278 N  0.510      SignalP-TM
AKE51264.1              0.131  31  0.109  31  0.115  26  0.090   0.100 N  0.570      SignalP-noTM
AKE51265.1              0.111  36  0.152  11  0.276   5  0.228   0.188 N  0.570      SignalP-noTM
AKE51266.1              0.548  24  0.608  24  0.890   1  0.763   0.681 Y  0.570      SignalP-noTM
AKE51267.1              0.135  21  0.325  21  0.865  18  0.789   0.543 N  0.570      SignalP-noTM
AKE51268.1              0.330  25  0.489  25  0.900  16  0.776   0.624 Y  0.570      SignalP-noTM
AKE51269.1              0.792  22  0.855  22  0.964  18  0.922   0.887 Y  0.570      SignalP-noTM
AKE51270.1              0.418  23  0.629  23  0.961  13  0.937   0.774 Y  0.570      SignalP-noTM
AKE51271.1              0.117  20  0.119  11  0.272   1  0.122   0.121 N  0.570      SignalP-noTM
AKE51272.1              0.157  26  0.155  26  0.191  22  0.133   0.147 N  0.510      SignalP-TM
AKE51273.1              0.734  24  0.812  24  0.964  20  0.918   0.862 Y  0.570      SignalP-noTM
AKE51274.1              0.380  23  0.586  23  0.968  12  0.923   0.744 Y  0.570      SignalP-noTM
AKE51275.1              0.696  25  0.816  25  0.970  14  0.944   0.876 Y  0.570      SignalP-noTM
AKE51276.1              0.472  22  0.672  22  0.976  13  0.949   0.802 Y  0.570      SignalP-noTM
AKE51277.1              0.548  22  0.699  22  0.969  18  0.900   0.793 Y  0.570      SignalP-noTM
AKE51278.1              0.595  19  0.480  19  0.580  16  0.406   0.453 N  0.510      SignalP-TM
AKE51279.1              0.676  20  0.737  20  0.908  18  0.812   0.772 Y  0.570      SignalP-noTM
AKE51280.1              0.115  47  0.113  33  0.158  25  0.107   0.110 N  0.570      SignalP-noTM
AKE51281.1              0.861  23  0.895  23  0.970  12  0.939   0.916 Y  0.570      SignalP-noTM
AKE51282.1              0.234  23  0.422  23  0.915  21  0.719   0.562 N  0.570      SignalP-noTM
AKE51283.1              0.108  18  0.108  18  0.122   9  0.100   0.105 N  0.570      SignalP-noTM
AKE51284.1              0.111  16  0.106  59  0.121  52  0.095   0.101 N  0.570      SignalP-noTM
AKE51285.1              0.150  23  0.168  13  0.415  12  0.262   0.212 N  0.570      SignalP-noTM
AKE51286.1              0.192  40  0.241  40  0.391  37  0.199   0.226 N  0.510      SignalP-TM
AKE51287.1              0.113  19  0.137  11  0.262   1  0.181   0.158 N  0.570      SignalP-noTM
AKE51288.1              0.136  32  0.117  32  0.133  50  0.077   0.098 N  0.570      SignalP-noTM
AKE51289.1              0.413  21  0.403  21  0.469  11  0.366   0.389 N  0.510      SignalP-TM
AKE51290.1              0.104  33  0.111  17  0.156   7  0.114   0.112 N  0.570      SignalP-noTM
AKE51291.1              0.116  37  0.104  37  0.124  32  0.092   0.098 N  0.570      SignalP-noTM
AKE51292.1              0.157  30  0.133  30  0.216   1  0.113   0.123 N  0.570      SignalP-noTM
AKE51293.1              0.663  23  0.773  23  0.963   7  0.919   0.842 Y  0.570      SignalP-noTM
AKE51294.1              0.102  28  0.107  28  0.127  19  0.099   0.103 N  0.570      SignalP-noTM
AKE51295.1              0.562  33  0.634  33  0.981  19  0.821   0.722 Y  0.570      SignalP-noTM
AKE51296.1              0.101  31  0.138  12  0.241   6  0.198   0.166 N  0.570      SignalP-noTM
AKE51297.1              0.125  26  0.129  11  0.228   3  0.172   0.150 N  0.570      SignalP-noTM
AKE51298.1              0.125  39  0.203  34  0.581  31  0.306   0.251 N  0.570      SignalP-noTM
AKE51299.1              0.170  21  0.121  21  0.163   3  0.110   0.117 N  0.510      SignalP-TM
AKE51300.1              0.636  20  0.670  20  0.799  16  0.669   0.669 Y  0.570      SignalP-noTM
AKE51301.1              0.106  37  0.107  55  0.123  43  0.094   0.101 N  0.570      SignalP-noTM
AKE51302.1              0.259  18  0.460  18  0.908   5  0.837   0.637 Y  0.570      SignalP-noTM
AKE51303.1              0.107  30  0.109  43  0.127  34  0.100   0.105 N  0.570      SignalP-noTM
AKE51304.1              0.133  33  0.142  11  0.329   2  0.197   0.163 N  0.510      SignalP-TM
AKE51305.1              0.125  25  0.178  25  0.390   9  0.262   0.209 N  0.510      SignalP-TM
AKE51306.1              0.163  50  0.142  50  0.195  41  0.111   0.128 N  0.570      SignalP-noTM
AKE51307.1              0.234  24  0.164  24  0.253   1  0.146   0.158 N  0.510      SignalP-TM
AKE51308.1              0.121  22  0.128  49  0.317  44  0.110   0.120 N  0.570      SignalP-noTM
AKE51309.1              0.109  23  0.106  11  0.170   3  0.116   0.110 N  0.510      SignalP-TM
AKE51310.1              0.238  30  0.450  30  0.940  11  0.878   0.651 Y  0.570      SignalP-noTM
AKE51311.1              0.368  35  0.303  35  0.449  26  0.248   0.283 N  0.510      SignalP-TM
AKE51312.1              0.580  22  0.713  22  0.949  10  0.895   0.798 Y  0.570      SignalP-noTM
AKE51313.1              0.154  30  0.141  30  0.157  28  0.123   0.133 N  0.570      SignalP-noTM
AKE51314.1              0.433  23  0.407  23  0.518  18  0.379   0.397 N  0.510      SignalP-TM
AKE51315.1              0.151  22  0.251  22  0.637   6  0.474   0.356 N  0.570      SignalP-noTM
AKE51316.1              0.158  41  0.106  11  0.130   1  0.115   0.110 N  0.510      SignalP-TM
AKE51317.1              0.120  23  0.114  11  0.213   2  0.127   0.119 N  0.510      SignalP-TM
AKE51318.1              0.173  30  0.154  30  0.238   3  0.125   0.143 N  0.510      SignalP-TM
AKE51319.1              0.183  50  0.166  50  0.371  46  0.149   0.158 N  0.570      SignalP-noTM
AKE51320.1              0.111  20  0.110  27  0.147  23  0.103   0.107 N  0.570      SignalP-noTM
AKE51321.1              0.107  53  0.099  68  0.110   9  0.089   0.094 N  0.570      SignalP-noTM
AKE51322.1              0.108  43  0.119  43  0.171  40  0.117   0.118 N  0.570      SignalP-noTM
AKE51323.1              0.606  22  0.646  22  0.802  15  0.671   0.658 Y  0.570      SignalP-noTM
AKE51324.1              0.337  24  0.545  24  0.978  18  0.905   0.714 Y  0.570      SignalP-noTM
AKE51325.1              0.480  22  0.561  22  0.876  18  0.646   0.601 Y  0.570      SignalP-noTM
AKE51326.1              0.129  23  0.114  48  0.152  39  0.101   0.108 N  0.570      SignalP-noTM
AKE51327.1              0.107  22  0.148  11  0.295   1  0.210   0.177 N  0.570      SignalP-noTM
AKE51328.1              0.106  51  0.169  16  0.356   7  0.269   0.206 N  0.510      SignalP-TM
AKE51329.1              0.113  30  0.157  11  0.360   2  0.243   0.197 N  0.570      SignalP-noTM
AKE51330.1              0.111  26  0.146  11  0.340   2  0.208   0.169 N  0.510      SignalP-TM
AKE51331.1              0.657  26  0.734  26  0.924  19  0.824   0.776 Y  0.570      SignalP-noTM
AKE51332.1              0.658  30  0.653  30  0.931   9  0.772   0.709 Y  0.570      SignalP-noTM
AKE51333.1              0.303  24  0.369  24  0.543   8  0.473   0.407 N  0.510      SignalP-TM
AKE51334.1              0.275  24  0.332  24  0.559  20  0.364   0.344 N  0.510      SignalP-TM
AKE51335.1              0.121  30  0.114  30  0.182   2  0.113   0.114 N  0.570      SignalP-noTM
AKE51336.1              0.120  34  0.141  34  0.258   4  0.150   0.144 N  0.510      SignalP-TM
AKE51337.1              0.117  25  0.123  11  0.174   5  0.155   0.138 N  0.570      SignalP-noTM
AKE51338.1              0.190  45  0.158  45  0.207  42  0.080   0.129 N  0.510      SignalP-TM
AKE51339.1              0.102  29  0.101  21  0.127  10  0.095   0.099 N  0.510      SignalP-TM
AKE51340.1              0.219  22  0.406  22  0.901   3  0.801   0.592 Y  0.570      SignalP-noTM
AKE51341.1              0.736  46  0.800  46  0.946  31  0.595   0.703 Y  0.570      SignalP-noTM
AKE51342.1              0.112  26  0.122  11  0.192   1  0.146   0.133 N  0.570      SignalP-noTM
AKE51343.1              0.108  49  0.103  54  0.134   8  0.098   0.100 N  0.570      SignalP-noTM
AKE51344.1              0.118  60  0.108  60  0.130   5  0.095   0.102 N  0.570      SignalP-noTM
AKE51345.1              0.291  58  0.175  58  0.146  30  0.106   0.143 N  0.570      SignalP-noTM
AKE51346.1              0.102  23  0.115  14  0.181   3  0.136   0.125 N  0.570      SignalP-noTM
AKE51347.1              0.107  16  0.105  66  0.117  55  0.085   0.096 N  0.570      SignalP-noTM
AKE51348.1              0.497  25  0.600  25  0.949  10  0.825   0.706 Y  0.570      SignalP-noTM
AKE51349.1              0.108  38  0.125  38  0.210  35  0.135   0.130 N  0.570      SignalP-noTM
AKE51350.1              0.101  21  0.111  70  0.140  39  0.104   0.108 N  0.570      SignalP-noTM
AKE51351.1              0.166  28  0.200  28  0.338  22  0.212   0.205 N  0.510      SignalP-TM
AKE51352.1              0.278  24  0.237  24  0.268  21  0.194   0.221 N  0.510      SignalP-TM
AKE51353.1              0.109  45  0.112  45  0.170  43  0.093   0.103 N  0.570      SignalP-noTM
AKE51354.1              0.127  37  0.121  51  0.188  35  0.101   0.114 N  0.510      SignalP-TM
AKE51355.1              0.146  41  0.121  14  0.189   6  0.150   0.132 N  0.510      SignalP-TM
AKE51356.1              0.116  29  0.117  29  0.163   8  0.120   0.119 N  0.570      SignalP-noTM
AKE51357.1              0.101  21  0.109  11  0.168   1  0.113   0.111 N  0.570      SignalP-noTM
AKE51358.1              0.141  22  0.170  22  0.262  20  0.182   0.176 N  0.570      SignalP-noTM
AKE51359.1              0.110  42  0.120  11  0.207   1  0.140   0.129 N  0.570      SignalP-noTM
AKE51360.1              0.191  46  0.163  46  0.358   1  0.166   0.165 N  0.570      SignalP-noTM
AKE51361.1              0.147  43  0.132  11  0.235   2  0.180   0.150 N  0.510      SignalP-TM
AKE51362.1              0.120  56  0.162  11  0.412   2  0.256   0.206 N  0.570      SignalP-noTM
AKE51363.1              0.519  22  0.623  22  0.947  15  0.798   0.705 Y  0.570      SignalP-noTM
AKE51364.1              0.147  48  0.114  48  0.149   1  0.099   0.107 N  0.570      SignalP-noTM
AKE51365.1              0.101  46  0.109  59  0.136  54  0.109   0.109 N  0.570      SignalP-noTM
AKE51366.1              0.104  41  0.106  11  0.165   4  0.112   0.109 N  0.570      SignalP-noTM
AKE51367.1              0.123  46  0.149  46  0.250  44  0.111   0.131 N  0.570      SignalP-noTM
AKE51368.1              0.526  27  0.642  21  0.961  10  0.928   0.777 Y  0.570      SignalP-noTM
AKE51369.1              0.480  26  0.671  26  0.983  14  0.926   0.791 Y  0.570      SignalP-noTM
AKE51370.1              0.104  51  0.115  11  0.167   4  0.135   0.124 N  0.570      SignalP-noTM
AKE51371.1              0.125  18  0.173  18  0.349  22  0.265   0.207 N  0.510      SignalP-TM
AKE51372.1              0.130  25  0.141  25  0.263  17  0.139   0.140 N  0.570      SignalP-noTM
AKE51373.1              0.103  34  0.104  68  0.118  52  0.090   0.097 N  0.570      SignalP-noTM
AKE51374.1              0.115  39  0.142  32  0.316  25  0.153   0.147 N  0.570      SignalP-noTM
AKE51375.1              0.167  24  0.229  24  0.445  19  0.316   0.261 N  0.510      SignalP-TM
AKE51376.1              0.120  67  0.107  25  0.121  18  0.090   0.099 N  0.570      SignalP-noTM
AKE51377.1              0.104  17  0.099  32  0.119  29  0.083   0.091 N  0.570      SignalP-noTM
AKE51378.1              0.113  70  0.109  31  0.122  30  0.098   0.104 N  0.570      SignalP-noTM
AKE51379.1              0.118  28  0.168  12  0.338   2  0.301   0.217 N  0.510      SignalP-TM
AKE51380.1              0.103   4  0.104  25  0.128  20  0.093   0.099 N  0.570      SignalP-noTM
AKE51381.1              0.161  37  0.162  37  0.319   1  0.178   0.168 N  0.510      SignalP-TM
AKE51382.1              0.131  23  0.208  12  0.482   6  0.384   0.273 N  0.510      SignalP-TM
AKE51383.1              0.107  22  0.113  11  0.182   2  0.127   0.118 N  0.510      SignalP-TM
AKE51384.1              0.109  30  0.125  11  0.240   1  0.148   0.136 N  0.570      SignalP-noTM
AKE51385.1              0.124  32  0.119  32  0.147  28  0.099   0.110 N  0.570      SignalP-noTM
AKE51386.1              0.105  36  0.111  40  0.182  35  0.098   0.105 N  0.570      SignalP-noTM
AKE51387.1              0.100  27  0.121  12  0.187   6  0.149   0.134 N  0.570      SignalP-noTM
AKE51388.1              0.641  25  0.679  25  0.862  14  0.777   0.725 Y  0.570      SignalP-noTM
AKE51389.1              0.107  37  0.106  58  0.135  47  0.091   0.099 N  0.570      SignalP-noTM
AKE51390.1              0.381  22  0.287  22  0.427   1  0.287   0.287 N  0.510      SignalP-TM
AKE51391.1              0.193  39  0.204  27  0.509   8  0.343   0.256 N  0.510      SignalP-TM
AKE51392.1              0.133  22  0.126  37  0.168  36  0.114   0.121 N  0.510      SignalP-TM
AKE51393.1              0.102  42  0.099  70  0.119  12  0.088   0.093 N  0.570      SignalP-noTM
AKE51394.1              0.117  40  0.112  40  0.151   5  0.112   0.112 N  0.570      SignalP-noTM
AKE51395.1              0.165  25  0.248  25  0.618   7  0.413   0.326 N  0.570      SignalP-noTM
AKE51396.1              0.147  38  0.113  38  0.100  10  0.079   0.097 N  0.570      SignalP-noTM
AKE51397.1              0.538  20  0.661  20  0.893   9  0.820   0.720 Y  0.510      SignalP-TM
AKE51398.1              0.150  43  0.139  26  0.197  24  0.140   0.140 N  0.510      SignalP-TM
AKE51399.1              0.109  30  0.106  65  0.121   1  0.091   0.099 N  0.570      SignalP-noTM
AKE51400.1              0.173  27  0.193  59  0.456  52  0.156   0.179 N  0.510      SignalP-TM
AKE51401.1              0.117  17  0.126  17  0.165   1  0.139   0.131 N  0.510      SignalP-TM
AKE51402.1              0.109  29  0.100  36  0.133  28  0.075   0.091 N  0.510      SignalP-TM
AKE51403.1              0.149  52  0.137  52  0.242  48  0.096   0.118 N  0.570      SignalP-noTM
AKE51404.1              0.188  30  0.134  30  0.115  41  0.083   0.110 N  0.570      SignalP-noTM
AKE51405.1              0.651  24  0.752  24  0.946   8  0.891   0.817 Y  0.570      SignalP-noTM
AKE51406.1              0.236  29  0.240  29  0.351  28  0.181   0.218 N  0.510      SignalP-TM
AKE51407.1              0.118  46  0.101  62  0.113  58  0.087   0.095 N  0.570      SignalP-noTM
AKE51408.1              0.100  61  0.108  47  0.132  43  0.087   0.098 N  0.570      SignalP-noTM
AKE51409.1              0.234  32  0.132  32  0.227   7  0.126   0.130 N  0.510      SignalP-TM
AKE51410.1              0.189  37  0.160  37  0.227   2  0.109   0.141 N  0.510      SignalP-TM
AKE51411.1              0.105  21  0.098  43  0.103  38  0.082   0.090 N  0.570      SignalP-noTM
AKE51412.1              0.103   7  0.102  40  0.121  38  0.094   0.098 N  0.570      SignalP-noTM
AKE51413.1              0.147  24  0.161  11  0.338   1  0.256   0.206 N  0.570      SignalP-noTM
AKE51414.1              0.379  21  0.445  21  0.742   1  0.532   0.486 N  0.570      SignalP-noTM
AKE51415.1              0.304  39  0.159  39  0.146   1  0.092   0.127 N  0.570      SignalP-noTM
AKE51416.1              0.343  27  0.362  27  0.559  12  0.423   0.385 N  0.510      SignalP-TM
AKE51417.1              0.743  23  0.834  23  0.966  15  0.936   0.882 Y  0.570      SignalP-noTM
AKE51418.1              0.565  24  0.543  24  0.788   1  0.560   0.551 N  0.570      SignalP-noTM
AKE51419.1              0.109  22  0.108  37  0.130  24  0.092   0.100 N  0.570      SignalP-noTM
AKE51420.1              0.109  45  0.101  20  0.127  11  0.097   0.100 N  0.510      SignalP-TM
AKE51421.1              0.170  45  0.130  45  0.191   1  0.127   0.129 N  0.510      SignalP-TM
AKE51422.1              0.115  70  0.108  70  0.119  24  0.093   0.101 N  0.570      SignalP-noTM
AKE51423.1              0.201  18  0.184  18  0.208   3  0.173   0.180 N  0.510      SignalP-TM
AKE51424.1              0.137  25  0.139  25  0.259  22  0.118   0.131 N  0.510      SignalP-TM
AKE51425.1              0.235  26  0.463  26  0.956  19  0.920   0.678 Y  0.570      SignalP-noTM
AKE51426.1              0.153  52  0.147  17  0.357   9  0.197   0.171 N  0.570      SignalP-noTM
AKE51427.1              0.109  36  0.106  47  0.130  41  0.099   0.103 N  0.570      SignalP-noTM
AKE51428.1              0.113  60  0.127  12  0.253   6  0.173   0.149 N  0.570      SignalP-noTM
AKE51429.1              0.119  28  0.109  11  0.142   6  0.121   0.115 N  0.570      SignalP-noTM
AKE51430.1              0.142  70  0.118  70  0.124  37  0.091   0.106 N  0.570      SignalP-noTM
AKE51431.1              0.176  20  0.360  20  0.905  16  0.723   0.531 N  0.570      SignalP-noTM
AKE51432.1              0.176  30  0.165  35  0.274  27  0.137   0.154 N  0.510      SignalP-TM
AKE51433.1              0.133  48  0.161  26  0.289  33  0.187   0.173 N  0.570      SignalP-noTM
AKE51434.1              0.259  26  0.478  26  0.957  11  0.909   0.681 Y  0.570      SignalP-noTM
AKE51435.1              0.122  54  0.116  25  0.155   7  0.118   0.117 N  0.510      SignalP-TM
AKE51436.1              0.108  24  0.141  17  0.263  13  0.190   0.164 N  0.570      SignalP-noTM
AKE51437.1              0.154  60  0.153  18  0.207   4  0.175   0.164 N  0.570      SignalP-noTM
AKE51438.1              0.109  56  0.111  56  0.157   2  0.103   0.107 N  0.570      SignalP-noTM
AKE51439.1              0.509  44  0.458  44  0.551  34  0.220   0.370 N  0.510      SignalP-TM
AKE51440.1              0.114  61  0.104  49  0.113  35  0.091   0.098 N  0.570      SignalP-noTM
AKE51441.1              0.212  22  0.168  22  0.167  20  0.128   0.149 N  0.570      SignalP-noTM
AKE51442.1              0.121  33  0.123  11  0.202   4  0.158   0.136 N  0.510      SignalP-TM
AKE51443.1              0.118  68  0.123  12  0.214   2  0.150   0.136 N  0.570      SignalP-noTM
AKE51444.1              0.118  60  0.105  34  0.139  30  0.081   0.094 N  0.570      SignalP-noTM
AKE51445.1              0.114  43  0.196  23  0.461  19  0.318   0.253 N  0.570      SignalP-noTM
AKE51446.1              0.335  23  0.446  23  0.769  13  0.625   0.530 N  0.570      SignalP-noTM
AKE51447.1              0.138  17  0.114  45  0.144  38  0.097   0.106 N  0.570      SignalP-noTM
AKE51448.1              0.116  24  0.100  45  0.118   2  0.070   0.089 N  0.510      SignalP-TM
AKE51449.1              0.173  22  0.340  22  0.841  15  0.682   0.501 N  0.570      SignalP-noTM
AKE51450.1              0.194  42  0.165  42  0.250  40  0.113   0.141 N  0.570      SignalP-noTM
AKE51451.1              0.119  19  0.121  11  0.189   4  0.148   0.131 N  0.510      SignalP-TM
AKE51452.1              0.123  25  0.111  11  0.198   1  0.113   0.112 N  0.570      SignalP-noTM
AKE51453.1              0.159  57  0.115  57  0.125  63  0.082   0.102 N  0.510      SignalP-TM
AKE51454.1              0.111  33  0.093  47  0.116  41  0.064   0.082 N  0.510      SignalP-TM
AKE51455.1              0.902  21  0.856  21  0.912   2  0.842   0.849 Y  0.570      SignalP-noTM
AKE51456.1              0.102  70  0.111  28  0.147  19  0.107   0.110 N  0.510      SignalP-TM
AKE51457.1              0.178  46  0.155  46  0.222   1  0.104   0.136 N  0.510      SignalP-TM
AKE51458.1              0.115  36  0.103  36  0.103  18  0.089   0.097 N  0.570      SignalP-noTM
AKE51459.1              0.104  40  0.104  69  0.115  59  0.091   0.098 N  0.570      SignalP-noTM
AKE51460.1              0.128  33  0.115  33  0.130  27  0.082   0.100 N  0.570      SignalP-noTM
AKE51461.1              0.234  32  0.148  32  0.124   8  0.092   0.127 N  0.510      SignalP-TM
AKE51462.1              0.608  23  0.712  23  0.918  19  0.854   0.779 Y  0.570      SignalP-noTM
AKE51463.1              0.163  12  0.129  12  0.143   1  0.098   0.114 N  0.570      SignalP-noTM
AKE51464.1              0.116  31  0.115  14  0.182  11  0.133   0.122 N  0.510      SignalP-TM
AKE51465.1              0.138  20  0.135  48  0.236  37  0.100   0.122 N  0.510      SignalP-TM
AKE51466.1              0.243  24  0.184  24  0.230   1  0.138   0.162 N  0.570      SignalP-noTM
AKE51467.1              0.133  27  0.176  11  0.428   1  0.291   0.230 N  0.570      SignalP-noTM
AKE51468.1              0.208  25  0.144  25  0.181   2  0.102   0.124 N  0.570      SignalP-noTM
AKE51469.1              0.104  37  0.117  17  0.172   8  0.133   0.125 N  0.570      SignalP-noTM
AKE51470.1              0.239  31  0.376  31  0.762  24  0.445   0.401 N  0.510      SignalP-TM
AKE51471.1              0.192  25  0.364  25  0.930   1  0.784   0.561 N  0.570      SignalP-noTM
AKE51472.1              0.273  29  0.413  29  0.896  23  0.699   0.547 N  0.570      SignalP-noTM
AKE51473.1              0.104  24  0.105  69  0.160  62  0.078   0.095 N  0.510      SignalP-TM
AKE51474.1              0.118  55  0.105  38  0.123  26  0.093   0.099 N  0.570      SignalP-noTM
AKE51475.1              0.267  26  0.484  26  0.947  24  0.859   0.660 Y  0.570      SignalP-noTM
AKE51476.1              0.173  31  0.214  28  0.392  12  0.277   0.237 N  0.510      SignalP-TM
AKE51477.1              0.315  24  0.493  24  0.930  12  0.824   0.648 Y  0.570      SignalP-noTM
AKE51478.1              0.138  57  0.165  16  0.291  11  0.226   0.193 N  0.570      SignalP-noTM
AKE51479.1              0.105  48  0.104  23  0.127  19  0.098   0.102 N  0.510      SignalP-TM
AKE51480.1              0.679  22  0.770  22  0.940  14  0.889   0.826 Y  0.570      SignalP-noTM
AKE51481.1              0.167  43  0.147  43  0.232  37  0.104   0.127 N  0.570      SignalP-noTM
AKE51482.1              0.758  20  0.784  20  0.873  13  0.803   0.793 Y  0.570      SignalP-noTM
AKE51483.1              0.104  21  0.139  11  0.303   3  0.201   0.168 N  0.570      SignalP-noTM
AKE51484.1              0.123  46  0.109  14  0.138   8  0.120   0.114 N  0.570      SignalP-noTM
AKE51485.1              0.101  22  0.114  33  0.142  26  0.094   0.105 N  0.570      SignalP-noTM
AKE51486.1              0.143  52  0.133  52  0.279   1  0.097   0.119 N  0.510      SignalP-TM
AKE51487.1              0.105  55  0.098  68  0.120   1  0.082   0.091 N  0.570      SignalP-noTM
AKE51488.1              0.115  26  0.104  26  0.123   7  0.092   0.098 N  0.570      SignalP-noTM
AKE51489.1              0.106  26  0.168  11  0.442   1  0.259   0.211 N  0.570      SignalP-noTM
AKE51490.1              0.668  23  0.789  23  0.973  10  0.936   0.858 Y  0.570      SignalP-noTM
AKE51491.1              0.416  28  0.511  28  0.868   3  0.717   0.608 Y  0.570      SignalP-noTM
AKE51492.1              0.501  21  0.657  21  0.929   4  0.876   0.760 Y  0.570      SignalP-noTM
AKE51493.1              0.322  23  0.500  23  0.948  19  0.775   0.629 Y  0.570      SignalP-noTM
AKE51494.1              0.718  20  0.789  20  0.919  16  0.856   0.821 Y  0.570      SignalP-noTM
AKE51495.1              0.103  34  0.111  11  0.211   2  0.112   0.111 N  0.570      SignalP-noTM
AKE51496.1              0.153  20  0.282  20  0.691   6  0.547   0.406 N  0.570      SignalP-noTM
AKE51497.1              0.107  53  0.109  11  0.175   1  0.110   0.109 N  0.570      SignalP-noTM
AKE51498.1              0.109  65  0.109  14  0.137   4  0.119   0.114 N  0.570      SignalP-noTM
AKE51499.1              0.157  28  0.126  28  0.116  25  0.094   0.111 N  0.570      SignalP-noTM
AKE51500.1              0.457  33  0.528  33  0.902  11  0.695   0.607 Y  0.570      SignalP-noTM
AKE51501.1              0.108  66  0.133  11  0.303   1  0.162   0.147 N  0.570      SignalP-noTM
AKE51502.1              0.115  54  0.163  22  0.383  10  0.251   0.204 N  0.570      SignalP-noTM
AKE51503.1              0.138  38  0.123  38  0.151  36  0.103   0.114 N  0.570      SignalP-noTM
AKE51504.1              0.117  25  0.138  25  0.262   2  0.167   0.149 N  0.510      SignalP-TM
AKE51505.1              0.403  25  0.584  25  0.950  21  0.863   0.715 Y  0.570      SignalP-noTM
AKE51506.1              0.122  54  0.103  28  0.120  28  0.092   0.098 N  0.570      SignalP-noTM
AKE51507.1              0.102  55  0.109  38  0.136  28  0.099   0.104 N  0.570      SignalP-noTM
AKE51508.1              0.125  27  0.182  12  0.458   4  0.338   0.255 N  0.570      SignalP-noTM
AKE51509.1              0.188  28  0.192  28  0.328   6  0.225   0.207 N  0.570      SignalP-noTM
AKE51510.1              0.102  54  0.104  31  0.120  20  0.093   0.099 N  0.570      SignalP-noTM
AKE51511.1              0.106  63  0.106  40  0.140  38  0.099   0.102 N  0.570      SignalP-noTM
AKE51512.1              0.164  44  0.196  44  0.380  38  0.238   0.212 N  0.510      SignalP-TM
AKE51513.1              0.173  20  0.162  20  0.337   2  0.175   0.168 N  0.570      SignalP-noTM
AKE51514.1              0.122  44  0.161  11  0.398   3  0.251   0.203 N  0.570      SignalP-noTM
AKE51515.1              0.165  31  0.197  23  0.358  11  0.271   0.231 N  0.570      SignalP-noTM
AKE51516.1              0.127  57  0.110  57  0.145  10  0.097   0.104 N  0.570      SignalP-noTM
AKE51517.1              0.127  38  0.123  38  0.229   1  0.115   0.119 N  0.570      SignalP-noTM
AKE51518.1              0.216  23  0.397  23  0.862   1  0.761   0.568 N  0.570      SignalP-noTM
AKE51519.1              0.106  49  0.120  15  0.190   7  0.144   0.131 N  0.570      SignalP-noTM
AKE51520.1              0.129  54  0.123  12  0.198   7  0.153   0.137 N  0.570      SignalP-noTM
AKE51521.1              0.114  52  0.133  52  0.215  49  0.119   0.126 N  0.570      SignalP-noTM
AKE51522.1              0.570  37  0.241  37  0.266   2  0.141   0.204 N  0.510      SignalP-TM
AKE51523.1              0.111  43  0.105  43  0.126  28  0.104   0.104 N  0.570      SignalP-noTM
AKE51524.1              0.109  65  0.103  42  0.136   4  0.101   0.102 N  0.570      SignalP-noTM
AKE51525.1              0.105  49  0.107  49  0.143  44  0.088   0.100 N  0.510      SignalP-TM
AKE51526.1              0.143  29  0.215  29  0.520  21  0.332   0.259 N  0.510      SignalP-TM
AKE51527.1              0.240  29  0.441  29  0.955  13  0.862   0.639 Y  0.570      SignalP-noTM
AKE51528.1              0.768  26  0.791  26  0.941   8  0.866   0.827 Y  0.570      SignalP-noTM
AKE51529.1              0.437  23  0.575  23  0.901  15  0.795   0.678 Y  0.570      SignalP-noTM
AKE51530.1              0.243  34  0.163  34  0.210  33  0.141   0.155 N  0.510      SignalP-TM
AKE51531.1              0.108  52  0.115  52  0.137  47  0.099   0.108 N  0.570      SignalP-noTM
AKE51532.1              0.101  18  0.105  41  0.124  16  0.101   0.103 N  0.570      SignalP-noTM
AKE51533.1              0.143  28  0.153  28  0.271   2  0.171   0.162 N  0.570      SignalP-noTM
AKE51534.1              0.729  26  0.826  26  0.987  17  0.936   0.878 Y  0.570      SignalP-noTM
AKE51535.1              0.282  35  0.174  35  0.160   4  0.092   0.143 N  0.510      SignalP-TM
AKE51536.1              0.117  22  0.110  55  0.172   1  0.092   0.103 N  0.510      SignalP-TM
AKE51537.1              0.117  10  0.098  70  0.114  64  0.057   0.083 N  0.510      SignalP-TM
AKE51538.1              0.254  31  0.168  31  0.189  30  0.093   0.132 N  0.570      SignalP-noTM
AKE51539.1              0.134  43  0.151  43  0.322  33  0.136   0.144 N  0.570      SignalP-noTM
AKE51540.1              0.117  41  0.140  13  0.242   6  0.205   0.170 N  0.570      SignalP-noTM
AKE51541.1              0.146  70  0.112  70  0.117  37  0.088   0.101 N  0.570      SignalP-noTM
AKE51542.1              0.099  18  0.107  32  0.136  24  0.104   0.106 N  0.510      SignalP-TM
AKE51543.1              0.693  21  0.665  21  0.886   1  0.682   0.673 Y  0.570      SignalP-noTM
AKE51544.1              0.756  27  0.822  27  0.973  13  0.910   0.864 Y  0.570      SignalP-noTM
AKE51545.1              0.176  55  0.185  39  0.446  36  0.207   0.195 N  0.570      SignalP-noTM
AKE51546.1              0.110  57  0.121  20  0.175  12  0.132   0.125 N  0.510      SignalP-TM
AKE51547.1              0.116  38  0.114  11  0.148   2  0.135   0.122 N  0.510      SignalP-TM
AKE51548.1              0.169  27  0.132  27  0.171  26  0.088   0.111 N  0.570      SignalP-noTM
AKE51549.1              0.141  58  0.140  21  0.299   1  0.166   0.152 N  0.570      SignalP-noTM
AKE51550.1              0.530  23  0.670  23  0.963  10  0.884   0.771 Y  0.570      SignalP-noTM
AKE51551.1              0.190  44  0.122  44  0.127   2  0.090   0.107 N  0.570      SignalP-noTM
AKE51552.1              0.296  21  0.493  21  0.919   1  0.833   0.653 Y  0.570      SignalP-noTM
AKE51553.1              0.102  35  0.100  66  0.110  46  0.087   0.094 N  0.570      SignalP-noTM
AKE51554.1              0.103  61  0.108  11  0.181   2  0.108   0.108 N  0.570      SignalP-noTM
AKE51555.1              0.145  42  0.132  42  0.209  41  0.116   0.124 N  0.570      SignalP-noTM
AKE51556.1              0.125  41  0.111  41  0.117  42  0.086   0.099 N  0.570      SignalP-noTM
AKE51557.1              0.127  24  0.112  11  0.171   1  0.121   0.116 N  0.570      SignalP-noTM
AKE51558.1              0.165  26  0.192  26  0.327   5  0.250   0.213 N  0.510      SignalP-TM
AKE51559.1              0.231  26  0.140  26  0.207   7  0.122   0.133 N  0.510      SignalP-TM
AKE51560.1              0.104  37  0.108  37  0.169   1  0.101   0.106 N  0.510      SignalP-TM
AKE51561.1              0.257  22  0.443  22  0.920  17  0.766   0.594 Y  0.570      SignalP-noTM
AKE51562.1              0.201  23  0.251  23  0.420  21  0.250   0.250 N  0.510      SignalP-TM
AKE51563.1              0.118  58  0.128  47  0.237  46  0.103   0.116 N  0.570      SignalP-noTM
AKE51564.1              0.102  31  0.107  43  0.128  35  0.099   0.103 N  0.570      SignalP-noTM
AKE51565.1              0.114  27  0.124  27  0.208  26  0.115   0.120 N  0.570      SignalP-noTM
AKE51566.1              0.117  23  0.110  11  0.150   5  0.125   0.115 N  0.510      SignalP-TM
AKE51567.1              0.491  39  0.476  39  0.651  37  0.216   0.380 N  0.510      SignalP-TM
AKE51568.1              0.116  29  0.109  29  0.151   1  0.100   0.105 N  0.570      SignalP-noTM
AKE51569.1              0.116  31  0.126  31  0.196   9  0.143   0.134 N  0.570      SignalP-noTM
AKE51570.1              0.127  22  0.109  22  0.131  56  0.093   0.101 N  0.570      SignalP-noTM
AKE51571.1              0.116  37  0.138  37  0.247  29  0.143   0.140 N  0.510      SignalP-TM
AKE51572.1              0.119  38  0.130  66  0.234  62  0.096   0.117 N  0.510      SignalP-TM
AKE51573.1              0.135  45  0.134  45  0.207  43  0.129   0.132 N  0.510      SignalP-TM
AKE51574.1              0.151  31  0.199  31  0.416  27  0.217   0.206 N  0.510      SignalP-TM
AKE51575.1              0.198  45  0.343  45  0.745  38  0.399   0.370 N  0.570      SignalP-noTM
AKE51576.1              0.879  25  0.881  25  0.962  21  0.893   0.887 Y  0.570      SignalP-noTM
AKE51577.1              0.646  26  0.768  26  0.958  12  0.915   0.837 Y  0.570      SignalP-noTM
AKE51578.1              0.704  24  0.750  24  0.931   7  0.848   0.796 Y  0.570      SignalP-noTM
AKE51579.1              0.100  36  0.097  70  0.104  59  0.058   0.083 N  0.510      SignalP-TM
AKE51580.1              0.128  41  0.107  41  0.155  37  0.067   0.092 N  0.510      SignalP-TM
AKE51581.1              0.238  33  0.219  33  0.345   1  0.179   0.204 N  0.510      SignalP-TM
AKE51582.1              0.149   9  0.135  11  0.240   3  0.191   0.161 N  0.570      SignalP-noTM
AKE51583.1              0.120  27  0.142  37  0.255  35  0.168   0.154 N  0.570      SignalP-noTM
AKE51584.1              0.104  53  0.107  50  0.130  38  0.092   0.100 N  0.570      SignalP-noTM
AKE51585.1              0.101  59  0.098  20  0.117  14  0.086   0.092 N  0.570      SignalP-noTM
AKE51586.1              0.118  49  0.115  46  0.183  34  0.087   0.105 N  0.510      SignalP-TM
AKE51587.1              0.221  23  0.370  23  0.829   1  0.643   0.498 N  0.570      SignalP-noTM
AKE51588.1              0.114  55  0.109  11  0.142   5  0.121   0.115 N  0.570      SignalP-noTM
AKE51589.1              0.102  23  0.099  53  0.108  50  0.090   0.095 N  0.570      SignalP-noTM
AKE51590.1              0.102  55  0.104  42  0.117  53  0.093   0.098 N  0.570      SignalP-noTM
AKE51591.1              0.123  29  0.148  11  0.301   1  0.216   0.173 N  0.510      SignalP-TM
AKE51592.1              0.163  36  0.141  28  0.308   1  0.154   0.146 N  0.510      SignalP-TM
AKE51593.1              0.234  61  0.182  61  0.280  58  0.097   0.151 N  0.510      SignalP-TM
AKE51594.1              0.145  28  0.252  20  0.616  10  0.510   0.347 N  0.510      SignalP-TM
AKE51595.1              0.191  26  0.098  26  0.123   1  0.066   0.086 N  0.510      SignalP-TM
AKE51596.1              0.140  41  0.116  11  0.168   3  0.140   0.125 N  0.510      SignalP-TM
AKE51597.1              0.100  43  0.112  20  0.147  13  0.115   0.113 N  0.510      SignalP-TM
AKE51598.1              0.119  29  0.110  12  0.155   2  0.124   0.115 N  0.510      SignalP-TM
AKE51599.1              0.598  24  0.677  24  0.879   3  0.781   0.726 Y  0.570      SignalP-noTM
AKE51600.1              0.104  49  0.114  15  0.161   7  0.123   0.118 N  0.570      SignalP-noTM
AKE51601.1              0.388  23  0.579  23  0.936  17  0.875   0.718 Y  0.570      SignalP-noTM
AKE51602.1              0.147  15  0.150  15  0.277  13  0.162   0.155 N  0.570      SignalP-noTM
AKE51603.1              0.223  25  0.368  19  0.908  17  0.823   0.582 Y  0.570      SignalP-noTM
AKE51604.1              0.105  33  0.119  38  0.222  31  0.082   0.105 N  0.510      SignalP-TM
AKE51605.1              0.115  12  0.128  12  0.167   6  0.142   0.135 N  0.570      SignalP-noTM
AKE51606.1              0.144  21  0.128  21  0.167   3  0.121   0.124 N  0.570      SignalP-noTM
AKE51607.1              0.131  33  0.119  33  0.182   5  0.120   0.120 N  0.570      SignalP-noTM
AKE51608.1              0.153  52  0.113  52  0.104  68  0.078   0.096 N  0.570      SignalP-noTM
AKE51609.1              0.144  31  0.143  31  0.245   1  0.152   0.147 N  0.510      SignalP-TM
AKE51610.1              0.114  27  0.110  34  0.135  37  0.099   0.105 N  0.570      SignalP-noTM
AKE51611.1              0.125  59  0.100  70  0.129  62  0.073   0.090 N  0.510      SignalP-TM
AKE51612.1              0.159  35  0.130  22  0.158  19  0.114   0.122 N  0.570      SignalP-noTM
AKE51613.1              0.121  29  0.128  15  0.184  13  0.139   0.133 N  0.570      SignalP-noTM
AKE51614.1              0.113  33  0.118  22  0.150  21  0.109   0.113 N  0.570      SignalP-noTM
AKE51615.1              0.110  64  0.114  32  0.146  30  0.113   0.113 N  0.570      SignalP-noTM
AKE51616.1              0.448  27  0.488  27  0.809   4  0.622   0.551 N  0.570      SignalP-noTM
AKE51617.1              0.738  28  0.781  28  0.952  10  0.875   0.826 Y  0.570      SignalP-noTM
AKE51618.1              0.133  65  0.125  61  0.205  51  0.108   0.117 N  0.570      SignalP-noTM
AKE51619.1              0.130  32  0.137  16  0.196   7  0.152   0.143 N  0.510      SignalP-TM
AKE51620.1              0.125  15  0.113  15  0.121  14  0.102   0.108 N  0.570      SignalP-noTM
AKE51621.1              0.140  39  0.145  39  0.236  37  0.141   0.143 N  0.570      SignalP-noTM
AKE51622.1              0.120  24  0.112  24  0.131  15  0.098   0.105 N  0.570      SignalP-noTM
AKE51623.1              0.160  24  0.155  24  0.206  17  0.143   0.149 N  0.570      SignalP-noTM
AKE51624.1              0.148  40  0.153  11  0.355   1  0.224   0.187 N  0.570      SignalP-noTM
AKE51625.1              0.137  19  0.108  30  0.144  25  0.085   0.099 N  0.510      SignalP-TM
AKE51626.1              0.110  58  0.101  35  0.115  23  0.086   0.094 N  0.570      SignalP-noTM
AKE51627.1              0.141  25  0.132  25  0.192   3  0.122   0.127 N  0.570      SignalP-noTM
AKE51628.1              0.286  28  0.172  28  0.119  47  0.088   0.133 N  0.570      SignalP-noTM
AKE51629.1              0.115  36  0.100  64  0.123  52  0.065   0.087 N  0.510      SignalP-TM
AKE51630.1              0.106  41  0.114  11  0.171   3  0.128   0.121 N  0.570      SignalP-noTM
AKE51631.1              0.109  27  0.127  11  0.240   2  0.162   0.143 N  0.570      SignalP-noTM
AKE51632.1              0.544  32  0.584  32  0.916  20  0.705   0.641 Y  0.570      SignalP-noTM
AKE51633.1              0.136  29  0.138  22  0.305  16  0.178   0.156 N  0.570      SignalP-noTM
AKE51634.1              0.146  25  0.340  25  0.910   6  0.838   0.574 Y  0.570      SignalP-noTM
AKE51635.1              0.117  12  0.114  12  0.151   3  0.110   0.112 N  0.570      SignalP-noTM
AKE51636.1              0.102  26  0.119  11  0.174   6  0.151   0.131 N  0.510      SignalP-TM
AKE51637.1              0.250  22  0.197  22  0.328  20  0.135   0.174 N  0.510      SignalP-TM
AKE51638.1              0.324  24  0.509  24  0.944  20  0.804   0.648 Y  0.570      SignalP-noTM
AKE51639.1              0.113  38  0.167  11  0.338   1  0.259   0.201 N  0.510      SignalP-TM
AKE51640.1              0.105  40  0.144  12  0.251   1  0.203   0.166 N  0.510      SignalP-TM
AKE51641.1              0.113  19  0.110  39  0.155   1  0.111   0.110 N  0.570      SignalP-noTM
AKE51642.1              0.113  23  0.103  53  0.133  62  0.069   0.091 N  0.510      SignalP-TM
AKE51643.1              0.121  55  0.104  46  0.123  39  0.092   0.098 N  0.570      SignalP-noTM
AKE51644.1              0.120  31  0.107  31  0.145   3  0.100   0.104 N  0.570      SignalP-noTM
AKE51645.1              0.249  47  0.179  16  0.442  13  0.310   0.228 N  0.510      SignalP-TM
AKE51646.1              0.153  38  0.186  11  0.447   3  0.348   0.246 N  0.510      SignalP-TM
AKE51647.1              0.121  30  0.170  18  0.357  14  0.278   0.210 N  0.510      SignalP-TM
AKE51648.1              0.208  47  0.153  47  0.158  26  0.107   0.131 N  0.570      SignalP-noTM
AKE51649.1              0.109  59  0.117  19  0.150  11  0.124   0.121 N  0.570      SignalP-noTM
AKE51650.1              0.134  48  0.118  48  0.127   2  0.096   0.107 N  0.570      SignalP-noTM
AKE51651.1              0.111  61  0.110  14  0.141   9  0.125   0.117 N  0.570      SignalP-noTM
AKE51652.1              0.109  32  0.117  11  0.196   1  0.130   0.123 N  0.570      SignalP-noTM
AKE51653.1              0.166  34  0.126  34  0.190  16  0.129   0.127 N  0.510      SignalP-TM
AKE51654.1              0.113  22  0.099  66  0.108  69  0.085   0.093 N  0.570      SignalP-noTM
AKE51655.1              0.113  62  0.110  62  0.157   3  0.103   0.106 N  0.570      SignalP-noTM
AKE51656.1              0.460  24  0.541  24  0.835   1  0.694   0.613 Y  0.570      SignalP-noTM
AKE51657.1              0.841  23  0.879  23  0.958  16  0.922   0.899 Y  0.570      SignalP-noTM
AKE51658.1              0.425  25  0.255  25  0.241   3  0.163   0.221 N  0.510      SignalP-TM
AKE51659.1              0.126  23  0.172  27  0.326  21  0.217   0.189 N  0.510      SignalP-TM
AKE51660.1              0.133  22  0.157  11  0.403   3  0.242   0.189 N  0.510      SignalP-TM
AKE51661.1              0.123  54  0.125  54  0.213  48  0.085   0.110 N  0.510      SignalP-TM
AKE51662.1              0.360  21  0.339  21  0.456  18  0.303   0.326 N  0.510      SignalP-TM
AKE51663.1              0.210  23  0.410  23  0.931   1  0.834   0.609 Y  0.570      SignalP-noTM
AKE51664.1              0.107  42  0.119  26  0.169  15  0.125   0.122 N  0.570      SignalP-noTM
AKE51665.1              0.245  33  0.130  33  0.206   3  0.100   0.119 N  0.510      SignalP-TM
AKE51666.1              0.211  38  0.152  38  0.166  37  0.104   0.130 N  0.570      SignalP-noTM
AKE51667.1              0.278  26  0.402  26  0.860  15  0.713   0.548 N  0.570      SignalP-noTM
AKE51668.1              0.113  40  0.149  11  0.334   1  0.213   0.172 N  0.510      SignalP-TM
AKE51669.1              0.463  23  0.614  23  0.903  20  0.819   0.710 Y  0.570      SignalP-noTM
AKE51670.1              0.129  39  0.105  51  0.152  69  0.081   0.097 N  0.510      SignalP-TM
AKE51671.1              0.127  23  0.231  11  0.704   1  0.524   0.339 N  0.510      SignalP-TM
AKE51672.1              0.111  24  0.118  11  0.181   2  0.145   0.128 N  0.510      SignalP-TM
AKE51673.1              0.536  27  0.636  27  0.884   9  0.785   0.706 Y  0.570      SignalP-noTM
AKE51674.1              0.502  32  0.390  32  0.484  25  0.232   0.331 N  0.510      SignalP-TM
AKE51675.1              0.724  20  0.789  20  0.945  19  0.841   0.813 Y  0.570      SignalP-noTM
AKE51676.1              0.341  24  0.527  24  0.964  18  0.871   0.689 Y  0.570      SignalP-noTM
AKE51677.1              0.198  31  0.151  31  0.179   2  0.110   0.132 N  0.570      SignalP-noTM
AKE51678.1              0.099  50  0.104  21  0.132  10  0.095   0.100 N  0.570      SignalP-noTM
AKE51679.1              0.110  23  0.107  53  0.129  50  0.097   0.102 N  0.570      SignalP-noTM
AKE51680.1              0.109  69  0.112  34  0.160  50  0.112   0.112 N  0.570      SignalP-noTM
AKE51681.1              0.145  49  0.162  40  0.321  24  0.174   0.168 N  0.570      SignalP-noTM
AKE51682.1              0.151  20  0.166  20  0.294  19  0.203   0.184 N  0.570      SignalP-noTM
AKE51683.1              0.122  32  0.121  11  0.169   6  0.145   0.132 N  0.570      SignalP-noTM
AKE51684.1              0.104  35  0.102  69  0.110  62  0.086   0.095 N  0.570      SignalP-noTM
AKE51685.1              0.111  56  0.107  56  0.124  46  0.092   0.100 N  0.570      SignalP-noTM
AKE51686.1              0.317  25  0.414  25  0.627  22  0.450   0.427 N  0.510      SignalP-TM
AKE51687.1              0.129  31  0.161  11  0.421   1  0.244   0.192 N  0.510      SignalP-TM
AKE51688.1              0.114  51  0.124  11  0.207   4  0.167   0.140 N  0.510      SignalP-TM
AKE51689.1              0.113  45  0.109  61  0.133  57  0.091   0.100 N  0.570      SignalP-noTM
AKE51690.1              0.127  30  0.106  30  0.120   2  0.095   0.101 N  0.570      SignalP-noTM
AKE51691.1              0.132  18  0.154  18  0.247  17  0.168   0.161 N  0.570      SignalP-noTM
AKE51692.1              0.169  34  0.160  11  0.391   2  0.253   0.204 N  0.570      SignalP-noTM
AKE51693.1              0.193  30  0.154  30  0.371   1  0.138   0.146 N  0.570      SignalP-noTM
AKE51694.1              0.136  53  0.126  11  0.235   1  0.148   0.136 N  0.570      SignalP-noTM
AKE51695.1              0.211  19  0.131  19  0.189  27  0.091   0.116 N  0.510      SignalP-TM
AKE51696.1              0.119  22  0.151  11  0.306   1  0.232   0.181 N  0.510      SignalP-TM
AKE51697.1              0.133  39  0.116  39  0.137  28  0.079   0.099 N  0.570      SignalP-noTM
AKE51698.1              0.771  25  0.837  25  0.976  20  0.924   0.878 Y  0.570      SignalP-noTM
AKE51699.1              0.670  22  0.555  22  0.784   1  0.511   0.534 N  0.570      SignalP-noTM
AKE51700.1              0.115  31  0.181  11  0.445   1  0.320   0.232 N  0.510      SignalP-TM
AKE51701.1              0.103  70  0.102  70  0.106  48  0.085   0.094 N  0.570      SignalP-noTM
AKE51702.1              0.143  25  0.295  25  0.815   4  0.612   0.444 N  0.570      SignalP-noTM
AKE51703.1              0.678  23  0.769  23  0.949   6  0.899   0.830 Y  0.570      SignalP-noTM
AKE51704.1              0.103  57  0.112  57  0.168  50  0.103   0.108 N  0.570      SignalP-noTM
AKE51705.1              0.148  28  0.128  28  0.183   1  0.120   0.124 N  0.570      SignalP-noTM
AKE51706.1              0.135  53  0.130  53  0.193   3  0.106   0.119 N  0.570      SignalP-noTM
AKE51707.1              0.165  34  0.137  34  0.210  30  0.114   0.129 N  0.510      SignalP-TM
AKE51708.1              0.821  20  0.847  20  0.917  17  0.873   0.859 Y  0.570      SignalP-noTM
AKE51709.1              0.678  21  0.737  21  0.884   6  0.828   0.780 Y  0.570      SignalP-noTM
AKE51710.1              0.113  22  0.103  22  0.120  21  0.094   0.100 N  0.510      SignalP-TM
AKE51711.1              0.192  19  0.099  19  0.137   1  0.066   0.087 N  0.510      SignalP-TM
AKE51712.1              0.101  34  0.101  21  0.124  17  0.095   0.099 N  0.510      SignalP-TM
AKE51713.1              0.104  50  0.112  11  0.174   1  0.121   0.116 N  0.570      SignalP-noTM
AKE51714.1              0.132  23  0.121  23  0.172  19  0.113   0.117 N  0.570      SignalP-noTM
AKE51715.1              0.784  19  0.777  19  0.875  16  0.733   0.756 Y  0.570      SignalP-noTM
AKE51716.1              0.215  21  0.211  21  0.428   1  0.256   0.232 N  0.570      SignalP-noTM
AKE51717.1              0.128  24  0.144  15  0.287  13  0.181   0.162 N  0.570      SignalP-noTM
AKE51718.1              0.173  23  0.154  23  0.277   2  0.155   0.154 N  0.570      SignalP-noTM
AKE51719.1              0.143  35  0.104  69  0.117  68  0.078   0.092 N  0.570      SignalP-noTM
AKE51720.1              0.127  26  0.107  26  0.134   1  0.088   0.098 N  0.570      SignalP-noTM
AKE51721.1              0.100  53  0.121  12  0.209   2  0.144   0.131 N  0.570      SignalP-noTM
AKE51722.1              0.104  22  0.130  56  0.227  46  0.120   0.126 N  0.570      SignalP-noTM
AKE51723.1              0.101  35  0.103  29  0.131  45  0.081   0.092 N  0.570      SignalP-noTM
AKE51724.1              0.130  53  0.111  53  0.153  10  0.099   0.105 N  0.570      SignalP-noTM
AKE51725.1              0.099  69  0.105  69  0.117  32  0.099   0.102 N  0.570      SignalP-noTM
AKE51726.1              0.102  37  0.113  58  0.134  47  0.105   0.109 N  0.570      SignalP-noTM
AKE51727.1              0.827  40  0.842  40  0.920  32  0.749   0.798 Y  0.570      SignalP-noTM
AKE51728.1              0.417  28  0.506  28  0.831  11  0.688   0.592 Y  0.570      SignalP-noTM
AKE51729.1              0.122  23  0.129  23  0.191   1  0.140   0.134 N  0.570      SignalP-noTM
AKE51730.1              0.118  57  0.104  57  0.110  35  0.092   0.099 N  0.570      SignalP-noTM
AKE51731.1              0.310  20  0.459  20  0.838  17  0.663   0.555 N  0.570      SignalP-noTM
AKE51732.1              0.770  22  0.857  22  0.970  20  0.943   0.898 Y  0.570      SignalP-noTM
AKE51733.1              0.110  36  0.100  36  0.132   4  0.086   0.094 N  0.570      SignalP-noTM
AKE51734.1              0.105  30  0.120  11  0.194   5  0.146   0.132 N  0.570      SignalP-noTM
AKE51735.1              0.185  30  0.125  11  0.242   1  0.150   0.134 N  0.510      SignalP-TM
AKE51736.1              0.568  20  0.625  20  0.789   1  0.681   0.651 Y  0.570      SignalP-noTM
AKE51737.1              0.172  33  0.145  33  0.165  11  0.124   0.135 N  0.570      SignalP-noTM
AKE51738.1              0.128  42  0.120  42  0.157   1  0.111   0.116 N  0.570      SignalP-noTM
AKE51739.1              0.394  28  0.525  28  0.929  11  0.800   0.654 Y  0.570      SignalP-noTM
AKE51740.1              0.417  26  0.377  26  0.587  24  0.328   0.359 N  0.510      SignalP-TM
AKE51741.1              0.136  27  0.108  27  0.129  40  0.083   0.096 N  0.570      SignalP-noTM
AKE51742.1              0.380  38  0.319  38  0.476  36  0.187   0.270 N  0.510      SignalP-TM
AKE51743.1              0.126  26  0.129  26  0.235  24  0.134   0.131 N  0.510      SignalP-TM
AKE51744.1              0.108  34  0.129  11  0.233   4  0.159   0.143 N  0.570      SignalP-noTM
AKE51745.1              0.794  29  0.701  29  0.852   6  0.676   0.689 Y  0.570      SignalP-noTM
AKE51746.1              0.172  45  0.130  45  0.166  50  0.095   0.113 N  0.570      SignalP-noTM
AKE51747.1              0.174  36  0.158  11  0.376   2  0.251   0.192 N  0.510      SignalP-TM
AKE51748.1              0.115  57  0.109  57  0.138   7  0.099   0.104 N  0.570      SignalP-noTM
AKE51749.1              0.110  30  0.105  11  0.149   4  0.111   0.108 N  0.570      SignalP-noTM
AKE51750.1              0.125  18  0.130  11  0.251   1  0.160   0.144 N  0.570      SignalP-noTM
AKE51751.1              0.157  31  0.137  11  0.237   1  0.192   0.158 N  0.510      SignalP-TM
AKE51752.1              0.111  18  0.101  43  0.116   5  0.089   0.095 N  0.570      SignalP-noTM
AKE51753.1              0.164  53  0.136  53  0.209  51  0.104   0.121 N  0.570      SignalP-noTM
AKE51754.1              0.152  35  0.130  20  0.187   7  0.148   0.137 N  0.510      SignalP-TM
AKE51755.1              0.130  25  0.108  25  0.124   1  0.093   0.101 N  0.570      SignalP-noTM
AKE51756.1              0.109  34  0.106  34  0.116  32  0.087   0.097 N  0.570      SignalP-noTM
AKE51757.1              0.116  35  0.127  13  0.206   1  0.142   0.134 N  0.570      SignalP-noTM
AKE51758.1              0.147  20  0.132  20  0.175   1  0.126   0.129 N  0.570      SignalP-noTM
AKE51759.1              0.208  25  0.116  25  0.130  24  0.074   0.101 N  0.510      SignalP-TM
AKE51760.1              0.165  33  0.108  33  0.133   1  0.067   0.093 N  0.510      SignalP-TM
AKE51761.1              0.105  41  0.104  32  0.119  24  0.084   0.094 N  0.570      SignalP-noTM
AKE51762.1              0.102  34  0.101  70  0.117   1  0.092   0.096 N  0.570      SignalP-noTM
AKE51763.1              0.103  62  0.102  11  0.145   6  0.106   0.104 N  0.570      SignalP-noTM
AKE51764.1              0.123  38  0.116  38  0.150  17  0.106   0.112 N  0.510      SignalP-TM
AKE51765.1              0.125  45  0.111  45  0.137  44  0.092   0.102 N  0.570      SignalP-noTM
AKE51766.1              0.106  40  0.100  21  0.128   7  0.095   0.098 N  0.570      SignalP-noTM
AKE51767.1              0.166  44  0.391  34  0.982  24  0.809   0.587 Y  0.570      SignalP-noTM
AKE51768.1              0.148  30  0.146  11  0.332   1  0.201   0.166 N  0.510      SignalP-TM
AKE51769.1              0.747  23  0.822  23  0.964  18  0.914   0.865 Y  0.570      SignalP-noTM
AKE51770.1              0.193  23  0.205  23  0.415  21  0.220   0.212 N  0.570      SignalP-noTM
AKE51771.1              0.115  42  0.110  44  0.140  40  0.080   0.096 N  0.570      SignalP-noTM
AKE51772.1              0.108  23  0.108  23  0.161  21  0.093   0.101 N  0.570      SignalP-noTM
AKE51773.1              0.483  20  0.624  20  0.864   1  0.807   0.710 Y  0.570      SignalP-noTM
AKE51774.1              0.113  21  0.107  21  0.126   7  0.102   0.105 N  0.570      SignalP-noTM
AKE51775.1              0.105  45  0.100  49  0.114  27  0.086   0.094 N  0.570      SignalP-noTM
AKE51776.1              0.186  38  0.137  38  0.172  37  0.093   0.121 N  0.510      SignalP-TM
AKE51777.1              0.130  47  0.102  57  0.131   1  0.083   0.095 N  0.510      SignalP-TM
AKE51778.1              0.142  49  0.125  49  0.136  48  0.067   0.103 N  0.510      SignalP-TM
AKE51779.1              0.174  25  0.201  11  0.512   4  0.426   0.284 N  0.510      SignalP-TM
AKE51780.1              0.133  31  0.104  11  0.165   1  0.105   0.105 N  0.510      SignalP-TM
AKE51781.1              0.291  26  0.185  26  0.272   1  0.134   0.166 N  0.510      SignalP-TM
AKE51782.1              0.812  19  0.806  19  0.894  15  0.787   0.797 Y  0.570      SignalP-noTM
AKE51783.1              0.166  21  0.140  49  0.208  42  0.104   0.127 N  0.510      SignalP-TM
AKE51784.1              0.430  29  0.556  29  0.964  20  0.764   0.653 Y  0.570      SignalP-noTM
AKE51785.1              0.120  60  0.114  60  0.138  50  0.084   0.100 N  0.570      SignalP-noTM
AKE51786.1              0.105  60  0.103  33  0.120  26  0.095   0.099 N  0.570      SignalP-noTM
AKE51787.1              0.264  20  0.471  20  0.913   1  0.852   0.650 Y  0.570      SignalP-noTM
AKE51788.1              0.189  23  0.143  23  0.232   2  0.127   0.135 N  0.570      SignalP-noTM
AKE51789.1              0.099  36  0.113  30  0.178   1  0.120   0.116 N  0.570      SignalP-noTM
AKE51790.1              0.117  27  0.113  27  0.133  14  0.116   0.114 N  0.510      SignalP-TM
AKE51791.1              0.111  41  0.111  41  0.154  40  0.103   0.107 N  0.570      SignalP-noTM
AKE51792.1              0.103  46  0.103  11  0.152   1  0.098   0.100 N  0.570      SignalP-noTM
AKE51793.1              0.761  20  0.794  20  0.870  15  0.811   0.802 Y  0.570      SignalP-noTM
AKE51794.1              0.209  23  0.239  23  0.476  22  0.318   0.276 N  0.570      SignalP-noTM
AKE51795.1              0.426  20  0.605  20  0.916   2  0.871   0.730 Y  0.570      SignalP-noTM
AKE51796.1              0.121  69  0.118  58  0.184   1  0.124   0.121 N  0.570      SignalP-noTM
AKE51797.1              0.151  27  0.153  21  0.228  18  0.167   0.159 N  0.570      SignalP-noTM
AKE51798.1              0.120  59  0.121  46  0.264  39  0.109   0.115 N  0.570      SignalP-noTM
AKE51799.1              0.112  62  0.106  17  0.148   9  0.104   0.105 N  0.570      SignalP-noTM
AKE51800.1              0.107  38  0.100  38  0.111  35  0.074   0.087 N  0.570      SignalP-noTM
AKE51801.1              0.185  28  0.137  28  0.167   8  0.104   0.122 N  0.570      SignalP-noTM
AKE51802.1              0.118  27  0.155  12  0.299   9  0.241   0.195 N  0.570      SignalP-noTM
AKE51803.1              0.125  43  0.113  43  0.115  27  0.094   0.104 N  0.570      SignalP-noTM
AKE51804.1              0.180  36  0.160  36  0.291  12  0.184   0.171 N  0.570      SignalP-noTM
AKE51805.1              0.104  34  0.104  23  0.129  16  0.092   0.098 N  0.570      SignalP-noTM
AKE51806.1              0.529  25  0.696  25  0.974  12  0.930   0.806 Y  0.570      SignalP-noTM
AKE51807.1              0.111  12  0.144  12  0.235   4  0.187   0.164 N  0.570      SignalP-noTM
AKE51808.1              0.103  55  0.118  55  0.214  52  0.116   0.117 N  0.570      SignalP-noTM
AKE51809.1              0.129  60  0.133  11  0.212   7  0.186   0.158 N  0.570      SignalP-noTM
AKE51810.1              0.153  31  0.120  31  0.138   5  0.097   0.109 N  0.570      SignalP-noTM
AKE51811.1              0.133  20  0.102  20  0.118  25  0.067   0.089 N  0.510      SignalP-TM
AKE51812.1              0.219  22  0.192  22  0.334   1  0.192   0.192 N  0.570      SignalP-noTM
AKE51813.1              0.206  33  0.352  33  0.773  29  0.382   0.363 N  0.510      SignalP-TM
AKE51814.1              0.868  24  0.834  24  0.893  12  0.827   0.831 Y  0.570      SignalP-noTM
AKE51815.1              0.143  34  0.135  11  0.240   1  0.184   0.153 N  0.510      SignalP-TM
AKE51816.1              0.112  54  0.110  12  0.146   3  0.120   0.115 N  0.570      SignalP-noTM
AKE51817.1              0.822  23  0.851  23  0.938  16  0.887   0.868 Y  0.570      SignalP-noTM
AKE51818.1              0.104  24  0.109  11  0.177   1  0.110   0.109 N  0.570      SignalP-noTM
AKE51819.1              0.109  49  0.104  36  0.131  31  0.088   0.096 N  0.570      SignalP-noTM
AKE51820.1              0.379  20  0.553  20  0.893  16  0.795   0.667 Y  0.570      SignalP-noTM
AKE51821.1              0.744  23  0.667  23  0.744  21  0.558   0.627 Y  0.510      SignalP-TM
AKE51822.1              0.120  26  0.129  11  0.240   1  0.164   0.142 N  0.510      SignalP-TM
AKE51823.1              0.195  33  0.216  23  0.557   7  0.377   0.276 N  0.510      SignalP-TM
AKE51824.1              0.104  26  0.161  11  0.306   6  0.267   0.211 N  0.570      SignalP-noTM
AKE51825.1              0.175  25  0.323  25  0.915  15  0.716   0.508 N  0.570      SignalP-noTM
AKE51826.1              0.107  29  0.108  64  0.149   6  0.105   0.106 N  0.570      SignalP-noTM
AKE51827.1              0.101  51  0.101  11  0.151   1  0.097   0.099 N  0.570      SignalP-noTM
AKE51828.1              0.113  49  0.104  11  0.150   3  0.110   0.106 N  0.510      SignalP-TM
AKE51829.1              0.200  35  0.234  35  0.437  23  0.248   0.239 N  0.510      SignalP-TM
AKE51830.1              0.129  60  0.121  60  0.135   1  0.096   0.109 N  0.570      SignalP-noTM
AKE51831.1              0.188  27  0.380  27  0.879   9  0.770   0.563 N  0.570      SignalP-noTM
AKE51832.1              0.101  26  0.115  43  0.168   3  0.119   0.117 N  0.570      SignalP-noTM
AKE51833.1              0.100  31  0.107  26  0.126  20  0.110   0.108 N  0.570      SignalP-noTM
AKE51834.1              0.117  28  0.162  11  0.419   1  0.241   0.199 N  0.570      SignalP-noTM
AKE51835.1              0.161  45  0.095  11  0.129   2  0.097   0.096 N  0.510      SignalP-TM
AKE51836.1              0.209  51  0.228  51  0.542  49  0.137   0.185 N  0.570      SignalP-noTM
AKE51837.1              0.777  20  0.759  20  0.827   1  0.732   0.746 Y  0.570      SignalP-noTM
AKE51838.1              0.522  26  0.708  26  0.977  22  0.936   0.815 Y  0.570      SignalP-noTM
AKE51839.1              0.105  30  0.108  60  0.127  52  0.094   0.102 N  0.570      SignalP-noTM
AKE51840.1              0.113  41  0.142  34  0.411  28  0.153   0.147 N  0.570      SignalP-noTM
AKE51841.1              0.196  18  0.237  18  0.455  14  0.281   0.258 N  0.570      SignalP-noTM
AKE51842.1              0.640  23  0.779  23  0.979  20  0.941   0.855 Y  0.570      SignalP-noTM
AKE51843.1              0.358  25  0.544  25  0.953   4  0.867   0.696 Y  0.570      SignalP-noTM
AKE51844.1              0.101  47  0.114  17  0.159  10  0.117   0.116 N  0.570      SignalP-noTM
AKE51845.1              0.495  25  0.630  25  0.910   6  0.830   0.724 Y  0.570      SignalP-noTM
AKE51846.1              0.100  45  0.103  55  0.115  31  0.092   0.098 N  0.570      SignalP-noTM
AKE51847.1              0.715  20  0.802  20  0.943  17  0.875   0.836 Y  0.570      SignalP-noTM
AKE51848.1              0.119  29  0.104  69  0.118  61  0.087   0.096 N  0.570      SignalP-noTM
AKE51849.1              0.110  34  0.111  48  0.146  46  0.093   0.103 N  0.570      SignalP-noTM
AKE51850.1              0.121  31  0.101  65  0.115  12  0.089   0.095 N  0.570      SignalP-noTM
AKE51851.1              0.111  33  0.158  11  0.380   1  0.234   0.194 N  0.570      SignalP-noTM
AKE51852.1              0.161  53  0.139  53  0.162  29  0.102   0.122 N  0.570      SignalP-noTM
AKE51853.1              0.125  42  0.113  42  0.171   1  0.107   0.110 N  0.570      SignalP-noTM
AKE51854.1              0.160  22  0.134  22  0.135  14  0.114   0.127 N  0.510      SignalP-TM
AKE51855.1              0.162  34  0.179  34  0.387   2  0.252   0.206 N  0.510      SignalP-TM
AKE51856.1              0.490  19  0.589  19  0.827  13  0.673   0.628 Y  0.570      SignalP-noTM
AKE51857.1              0.138  30  0.209  27  0.528  14  0.355   0.263 N  0.510      SignalP-TM
AKE51858.1              0.147  41  0.147  11  0.279   1  0.215   0.172 N  0.510      SignalP-TM
AKE51859.1              0.130  30  0.106  30  0.108  34  0.076   0.092 N  0.570      SignalP-noTM
AKE51860.1              0.748  29  0.756  29  0.967  14  0.862   0.806 Y  0.570      SignalP-noTM
AKE51861.1              0.110  28  0.103  28  0.118  53  0.085   0.095 N  0.570      SignalP-noTM
AKE51862.1              0.102  34  0.101  66  0.125   1  0.085   0.093 N  0.570      SignalP-noTM
AKE51863.1              0.689  20  0.798  20  0.956   6  0.929   0.859 Y  0.570      SignalP-noTM
AKE51864.1              0.102  47  0.112  55  0.136  53  0.107   0.110 N  0.570      SignalP-noTM
AKE51865.1              0.136  52  0.122  52  0.148  50  0.113   0.118 N  0.570      SignalP-noTM
AKE51866.1              0.214  26  0.180  12  0.467   4  0.334   0.252 N  0.570      SignalP-noTM
AKE51867.1              0.133  64  0.130  43  0.237  10  0.130   0.130 N  0.570      SignalP-noTM
AKE51868.1              0.116  30  0.218  11  0.573   5  0.495   0.320 N  0.510      SignalP-TM
AKE51869.1              0.185  32  0.195  24  0.469   3  0.304   0.235 N  0.510      SignalP-TM
AKE51870.1              0.117  67  0.109  11  0.200   2  0.119   0.114 N  0.570      SignalP-noTM
AKE51871.1              0.114  44  0.106  11  0.143   1  0.110   0.108 N  0.570      SignalP-noTM
AKE51872.1              0.141  35  0.127  35  0.161   1  0.098   0.116 N  0.510      SignalP-TM
AKE51873.1              0.133  39  0.113  12  0.150   4  0.133   0.120 N  0.510      SignalP-TM
AKE51874.1              0.171  50  0.149  50  0.229   3  0.140   0.145 N  0.570      SignalP-noTM
AKE51875.1              0.100  51  0.108  12  0.139   1  0.119   0.113 N  0.570      SignalP-noTM
AKE51876.1              0.139  21  0.124  21  0.221  19  0.100   0.113 N  0.570      SignalP-noTM
AKE51877.1              0.111  32  0.106  18  0.131  11  0.102   0.104 N  0.570      SignalP-noTM
AKE51878.1              0.121  52  0.108  25  0.137   2  0.095   0.102 N  0.570      SignalP-noTM
AKE51879.1              0.135  29  0.136  29  0.195   1  0.144   0.140 N  0.570      SignalP-noTM
AKE51880.1              0.668  24  0.728  24  0.869  21  0.812   0.768 Y  0.570      SignalP-noTM
AKE51881.1              0.113  17  0.122  22  0.199  18  0.120   0.121 N  0.570      SignalP-noTM
AKE51882.1              0.482  24  0.635  24  0.952  15  0.876   0.748 Y  0.570      SignalP-noTM
AKE51883.1              0.707  21  0.725  21  0.839  18  0.744   0.734 Y  0.570      SignalP-noTM
AKE51884.1              0.125  27  0.121  11  0.245   1  0.130   0.125 N  0.570      SignalP-noTM
AKE51885.1              0.103  43  0.106  18  0.131  14  0.111   0.108 N  0.570      SignalP-noTM
AKE51886.1              0.113  27  0.127  11  0.225   1  0.152   0.139 N  0.570      SignalP-noTM
AKE51887.1              0.129  42  0.110  42  0.134  39  0.084   0.098 N  0.570      SignalP-noTM
AKE51888.1              0.119  64  0.105  29  0.124  14  0.095   0.100 N  0.570      SignalP-noTM
AKE51889.1              0.133  27  0.121  11  0.216   4  0.154   0.137 N  0.570      SignalP-noTM
AKE51890.1              0.129  18  0.135  11  0.347   1  0.156   0.145 N  0.570      SignalP-noTM
AKE51891.1              0.122  31  0.161  11  0.316   1  0.266   0.199 N  0.510      SignalP-TM
AKE51892.1              0.107  27  0.110  45  0.129  40  0.093   0.102 N  0.570      SignalP-noTM
AKE51893.1              0.367  23  0.499  23  0.825  19  0.656   0.573 Y  0.570      SignalP-noTM
AKE51894.1              0.453  27  0.489  27  0.811  14  0.637   0.559 N  0.570      SignalP-noTM
AKE51895.1              0.103   3  0.103  69  0.112  50  0.093   0.098 N  0.570      SignalP-noTM
AKE51896.1              0.107  26  0.101  26  0.111  20  0.079   0.091 N  0.570      SignalP-noTM
AKE51897.1              0.500  21  0.203  21  0.136  20  0.089   0.150 N  0.570      SignalP-noTM
AKE51898.1              0.106  37  0.101  69  0.113  14  0.093   0.097 N  0.570      SignalP-noTM
AKE51899.1              0.127  19  0.223  19  0.434  12  0.382   0.298 N  0.570      SignalP-noTM
AKE51900.1              0.591  24  0.712  24  0.931   8  0.885   0.793 Y  0.570      SignalP-noTM
AKE51901.1              0.161  18  0.120  18  0.126   5  0.096   0.109 N  0.570      SignalP-noTM
AKE51902.1              0.108  25  0.111  25  0.145   7  0.119   0.115 N  0.570      SignalP-noTM
AKE51903.1              0.129  46  0.118  46  0.143  34  0.098   0.109 N  0.570      SignalP-noTM
AKE51904.1              0.165  27  0.115  27  0.108   1  0.082   0.100 N  0.570      SignalP-noTM
AKE51905.1              0.125  41  0.115  28  0.131  26  0.098   0.107 N  0.570      SignalP-noTM
AKE51906.1              0.138  33  0.142  33  0.252  32  0.137   0.140 N  0.570      SignalP-noTM
AKE51907.1              0.135  35  0.119  50  0.162   9  0.116   0.118 N  0.570      SignalP-noTM
AKE51908.1              0.127  30  0.193  11  0.522   2  0.362   0.272 N  0.570      SignalP-noTM
AKE51909.1              0.104  21  0.106  11  0.126   9  0.113   0.110 N  0.570      SignalP-noTM
AKE51910.1              0.104  20  0.113  20  0.147   9  0.120   0.116 N  0.570      SignalP-noTM
AKE51911.1              0.127  42  0.156  42  0.370  38  0.121   0.140 N  0.570      SignalP-noTM
AKE51912.1              0.136  43  0.099  24  0.134   1  0.088   0.094 N  0.570      SignalP-noTM
AKE51913.1              0.148  35  0.120  35  0.173  33  0.087   0.104 N  0.570      SignalP-noTM
AKE51914.1              0.137  42  0.107  68  0.125  66  0.086   0.097 N  0.570      SignalP-noTM
AKE51915.1              0.102  58  0.103  58  0.124  22  0.091   0.097 N  0.570      SignalP-noTM
AKE51916.1              0.149  23  0.122  23  0.125   2  0.102   0.113 N  0.570      SignalP-noTM
AKE51917.1              0.491  26  0.508  26  0.731   1  0.611   0.556 N  0.570      SignalP-noTM
AKE51918.1              0.111  44  0.111  44  0.120  36  0.090   0.101 N  0.570      SignalP-noTM
AKE51919.1              0.240  16  0.236  16  0.398  12  0.213   0.225 N  0.570      SignalP-noTM
AKE51920.1              0.153  20  0.115  20  0.116  50  0.082   0.100 N  0.570      SignalP-noTM
AKE51921.1              0.702  25  0.602  25  0.800   4  0.558   0.581 Y  0.570      SignalP-noTM
AKE51922.1              0.168  31  0.159  31  0.274  12  0.170   0.163 N  0.510      SignalP-TM
AKE51923.1              0.110  36  0.111  36  0.134  23  0.108   0.110 N  0.570      SignalP-noTM
AKE51924.1              0.711  21  0.580  21  0.746   6  0.568   0.575 Y  0.510      SignalP-TM
AKE51925.1              0.112  52  0.115  52  0.150  48  0.096   0.106 N  0.570      SignalP-noTM
AKE51926.1              0.152  18  0.224  18  0.392   7  0.309   0.256 N  0.510      SignalP-TM
AKE51927.1              0.130  43  0.115  43  0.149   1  0.112   0.114 N  0.570      SignalP-noTM
AKE51928.1              0.313  23  0.495  23  0.869  20  0.806   0.641 Y  0.570      SignalP-noTM
AKE51929.1              0.127  24  0.120  24  0.155  21  0.105   0.113 N  0.570      SignalP-noTM
AKE51930.1              0.103  39  0.109  54  0.141  44  0.103   0.106 N  0.570      SignalP-noTM
AKE51931.1              0.111  67  0.098  67  0.105  31  0.081   0.090 N  0.570      SignalP-noTM
AKE51932.1              0.126  34  0.177  11  0.410   2  0.321   0.230 N  0.510      SignalP-TM
AKE51933.1              0.108  28  0.088  61  0.102   1  0.062   0.078 N  0.510      SignalP-TM
AKE51934.1              0.125  32  0.130  11  0.211   5  0.177   0.152 N  0.570      SignalP-noTM
AKE51935.1              0.122  47  0.134  51  0.232  45  0.114   0.125 N  0.570      SignalP-noTM
AKE51936.1              0.583  44  0.420  44  0.379  33  0.224   0.347 N  0.510      SignalP-TM
AKE51937.1              0.146  52  0.104  18  0.144   1  0.096   0.101 N  0.510      SignalP-TM
AKE51938.1              0.121  26  0.118  29  0.175   2  0.101   0.110 N  0.570      SignalP-noTM
AKE51939.1              0.128  31  0.151  12  0.283   4  0.233   0.189 N  0.570      SignalP-noTM
AKE51940.1              0.699  30  0.697  30  0.968  20  0.775   0.734 Y  0.570      SignalP-noTM
AKE51941.1              0.171  44  0.153  44  0.183  41  0.115   0.135 N  0.570      SignalP-noTM
AKE51942.1              0.155  24  0.326  21  0.871   1  0.734   0.518 N  0.570      SignalP-noTM
AKE51943.1              0.171  27  0.365  27  0.929  19  0.811   0.575 Y  0.570      SignalP-noTM
AKE51944.1              0.114  17  0.107  41  0.138  33  0.082   0.095 N  0.570      SignalP-noTM
AKE51945.1              0.296  48  0.224  21  0.608   1  0.415   0.294 N  0.510      SignalP-TM
AKE51946.1              0.115  39  0.112  39  0.140  34  0.099   0.106 N  0.570      SignalP-noTM
AKE51947.1              0.117  39  0.092  12  0.108   5  0.089   0.091 N  0.510      SignalP-TM
AKE51948.1              0.106  61  0.097  11  0.106   1  0.093   0.095 N  0.570      SignalP-noTM
AKE51949.1              0.102  32  0.102  61  0.111  53  0.079   0.091 N  0.570      SignalP-noTM
AKE51950.1              0.104  41  0.099  64  0.107  59  0.090   0.095 N  0.570      SignalP-noTM
AKE51951.1              0.107   3  0.105  24  0.132  10  0.102   0.104 N  0.570      SignalP-noTM
AKE51952.1              0.225  21  0.141  21  0.233   2  0.114   0.129 N  0.570      SignalP-noTM
AKE51953.1              0.138  21  0.102  63  0.115  55  0.084   0.093 N  0.570      SignalP-noTM
AKE51954.1              0.107  26  0.107  43  0.155   2  0.101   0.104 N  0.570      SignalP-noTM
AKE51955.1              0.129  21  0.130  21  0.221  20  0.134   0.132 N  0.570      SignalP-noTM
AKE51956.1              0.122  56  0.116  15  0.171  11  0.125   0.120 N  0.570      SignalP-noTM
AKE51957.1              0.863  30  0.851  30  0.950  13  0.878   0.864 Y  0.570      SignalP-noTM
AKE51958.1              0.576  21  0.723  21  0.941  18  0.901   0.806 Y  0.570      SignalP-noTM
AKE51959.1              0.151  41  0.166  41  0.414  40  0.121   0.145 N  0.570      SignalP-noTM
AKE51960.1              0.113  55  0.108  55  0.136  46  0.097   0.103 N  0.570      SignalP-noTM
AKE51961.1              0.121  22  0.112  22  0.146  12  0.097   0.105 N  0.570      SignalP-noTM
AKE51962.1              0.376  21  0.515  21  0.812   1  0.690   0.598 Y  0.570      SignalP-noTM
AKE51963.1              0.132  20  0.114  20  0.124  37  0.096   0.106 N  0.570      SignalP-noTM
AKE51964.1              0.116  52  0.124  11  0.266   1  0.136   0.130 N  0.570      SignalP-noTM
AKE51965.1              0.134  43  0.113  43  0.134   2  0.099   0.106 N  0.570      SignalP-noTM
AKE51966.1              0.112  24  0.106  33  0.158   2  0.100   0.103 N  0.570      SignalP-noTM
AKE51967.1              0.150  47  0.118  14  0.179   6  0.137   0.127 N  0.570      SignalP-noTM
AKE51968.1              0.101  28  0.104  34  0.129  11  0.106   0.105 N  0.570      SignalP-noTM
AKE51969.1              0.146  36  0.118  36  0.139   9  0.108   0.113 N  0.570      SignalP-noTM
AKE51970.1              0.112  42  0.105  28  0.126  24  0.095   0.100 N  0.570      SignalP-noTM
AKE51971.1              0.111  40  0.101  66  0.106  23  0.089   0.095 N  0.570      SignalP-noTM
AKE51972.1              0.100  61  0.102  68  0.109  26  0.091   0.097 N  0.570      SignalP-noTM
AKE51973.1              0.313  18  0.238  18  0.359  17  0.184   0.212 N  0.570      SignalP-noTM
AKE51974.1              0.668  24  0.761  24  0.916  16  0.863   0.809 Y  0.570      SignalP-noTM
AKE51975.1              0.120  30  0.130  30  0.277  29  0.131   0.131 N  0.570      SignalP-noTM
AKE51976.1              0.117   9  0.103  38  0.137  33  0.096   0.100 N  0.570      SignalP-noTM
AKE51977.1              0.142  21  0.099  11  0.158   1  0.093   0.097 N  0.510      SignalP-TM
AKE51978.1              0.105  36  0.106  36  0.130   2  0.099   0.103 N  0.570      SignalP-noTM
AKE51979.1              0.120  22  0.111  22  0.143   2  0.112   0.112 N  0.570      SignalP-noTM
AKE51980.1              0.125  24  0.140  11  0.256   2  0.192   0.165 N  0.570      SignalP-noTM
AKE51981.1              0.225  22  0.440  22  0.961  11  0.873   0.644 Y  0.570      SignalP-noTM
AKE51982.1              0.305  29  0.483  29  0.929  10  0.839   0.650 Y  0.570      SignalP-noTM
AKE51983.1              0.112  69  0.091  15  0.103  70  0.086   0.089 N  0.510      SignalP-TM
AKE51984.1              0.285  29  0.168  29  0.161  12  0.104   0.144 N  0.510      SignalP-TM
AKE51985.1              0.113  20  0.108  20  0.131  19  0.088   0.099 N  0.570      SignalP-noTM
AKE51986.1              0.112   8  0.096  68  0.101  70  0.082   0.089 N  0.570      SignalP-noTM
AKE51987.1              0.125  53  0.111  44  0.135   1  0.098   0.105 N  0.570      SignalP-noTM
AKE51988.1              0.161  26  0.362  26  0.905  19  0.812   0.574 Y  0.570      SignalP-noTM
AKE51989.1              0.159  32  0.222  32  0.411  24  0.282   0.244 N  0.510      SignalP-TM
AKE51990.1              0.200  55  0.132  55  0.168  52  0.076   0.112 N  0.510      SignalP-TM
AKE51991.1              0.147  29  0.197  15  0.508  11  0.384   0.285 N  0.570      SignalP-noTM
AKE51992.1              0.131  25  0.108  33  0.155   1  0.096   0.104 N  0.510      SignalP-TM
AKE51993.1              0.104  26  0.119  11  0.237   1  0.130   0.124 N  0.570      SignalP-noTM
AKE51994.1              0.175  30  0.200  30  0.401   5  0.246   0.217 N  0.510      SignalP-TM
AKE51995.1              0.490  38  0.274  38  0.425  37  0.104   0.194 N  0.570      SignalP-noTM
AKE51996.1              0.775  23  0.742  23  0.805   3  0.724   0.734 Y  0.570      SignalP-noTM
AKE51997.1              0.101  63  0.106  11  0.156   1  0.109   0.107 N  0.570      SignalP-noTM
AKE51998.1              0.101  67  0.108  30  0.126   1  0.103   0.106 N  0.570      SignalP-noTM
AKE51999.1              0.108  63  0.109  33  0.125  10  0.097   0.103 N  0.570      SignalP-noTM
AKE52000.1              0.532  20  0.709  20  0.977  13  0.933   0.814 Y  0.570      SignalP-noTM
AKE52001.1              0.106  36  0.112  11  0.178   2  0.126   0.118 N  0.570      SignalP-noTM
AKE52002.1              0.100  56  0.104  46  0.127   1  0.098   0.101 N  0.570      SignalP-noTM
AKE52003.1              0.117  35  0.175  35  0.372  25  0.206   0.186 N  0.510      SignalP-TM
AKE52004.1              0.123  20  0.141  20  0.250   1  0.177   0.158 N  0.570      SignalP-noTM
AKE52005.1              0.134  40  0.114  40  0.112  57  0.084   0.100 N  0.570      SignalP-noTM
AKE52006.1              0.103  24  0.191  14  0.433   2  0.365   0.273 N  0.570      SignalP-noTM
AKE52007.1              0.129  32  0.117  32  0.155  30  0.109   0.113 N  0.570      SignalP-noTM
AKE52008.1              0.110  22  0.110  22  0.145   2  0.115   0.112 N  0.570      SignalP-noTM
AKE52009.1              0.160  37  0.193  21  0.416  14  0.309   0.247 N  0.570      SignalP-noTM
AKE52010.1              0.289  23  0.207  23  0.184  28  0.148   0.179 N  0.570      SignalP-noTM
AKE52011.1              0.118  47  0.111  65  0.137  57  0.096   0.104 N  0.570      SignalP-noTM
AKE52012.1              0.190  22  0.212  22  0.653   1  0.308   0.257 N  0.570      SignalP-noTM
AKE52013.1              0.103  14  0.101  70  0.113  69  0.087   0.095 N  0.570      SignalP-noTM
AKE52014.1              0.189  17  0.213  17  0.537   2  0.297   0.244 N  0.510      SignalP-TM
AKE52015.1              0.125  25  0.113  25  0.132  14  0.104   0.109 N  0.570      SignalP-noTM
AKE52016.1              0.111  66  0.101  66  0.109  21  0.083   0.093 N  0.570      SignalP-noTM
AKE52017.1              0.112  46  0.110  46  0.144  38  0.089   0.100 N  0.570      SignalP-noTM
AKE52018.1              0.223  29  0.132  29  0.113  50  0.061   0.099 N  0.570      SignalP-noTM
AKE52019.1              0.505  23  0.673  23  0.936  13  0.898   0.779 Y  0.570      SignalP-noTM
AKE52020.1              0.406  24  0.604  24  0.961  11  0.915   0.750 Y  0.570      SignalP-noTM
AKE52021.1              0.394  24  0.514  24  0.895  20  0.710   0.606 Y  0.570      SignalP-noTM
AKE52022.1              0.103  26  0.110  33  0.146   5  0.105   0.108 N  0.570      SignalP-noTM
AKE52023.1              0.110  54  0.105  54  0.120  52  0.089   0.097 N  0.570      SignalP-noTM
AKE52024.1              0.143  40  0.114  40  0.140   2  0.087   0.101 N  0.570      SignalP-noTM
AKE52025.1              0.302  20  0.436  20  0.700  12  0.545   0.476 N  0.510      SignalP-TM
AKE52026.1              0.099  65  0.109  34  0.129  30  0.087   0.099 N  0.570      SignalP-noTM
AKE52027.1              0.622  22  0.700  22  0.899  18  0.777   0.736 Y  0.570      SignalP-noTM
AKE52028.1              0.114  40  0.095  56  0.099  48  0.059   0.081 N  0.510      SignalP-TM
AKE52029.1              0.105  64  0.108  45  0.132  39  0.096   0.102 N  0.570      SignalP-noTM
AKE52030.1              0.118  45  0.105  29  0.153  44  0.082   0.096 N  0.510      SignalP-TM
AKE52031.1              0.111  25  0.151  11  0.321   3  0.227   0.186 N  0.570      SignalP-noTM
AKE52032.1              0.107  64  0.106  31  0.131  25  0.098   0.102 N  0.570      SignalP-noTM
AKE52033.1              0.808  25  0.819  25  0.937  11  0.871   0.843 Y  0.570      SignalP-noTM
AKE52034.1              0.115  10  0.189  21  0.446  17  0.315   0.235 N  0.510      SignalP-TM
AKE52035.1              0.148  39  0.180  11  0.381   4  0.345   0.241 N  0.510      SignalP-TM
AKE52036.1              0.116  42  0.105  42  0.124  21  0.090   0.098 N  0.570      SignalP-noTM
AKE52037.1              0.207  38  0.200  38  0.287   5  0.205   0.202 N  0.510      SignalP-TM
AKE52038.1              0.112  36  0.115  36  0.188  35  0.107   0.111 N  0.570      SignalP-noTM
AKE52039.1              0.152  28  0.167  11  0.385   1  0.278   0.208 N  0.510      SignalP-TM
AKE52040.1              0.115  35  0.106  11  0.143   1  0.112   0.108 N  0.510      SignalP-TM
AKE52041.1              0.304  25  0.185  25  0.155   3  0.118   0.160 N  0.510      SignalP-TM
AKE52042.1              0.110  31  0.144  11  0.237   8  0.211   0.176 N  0.570      SignalP-noTM
AKE52043.1              0.112  25  0.119  25  0.161  22  0.121   0.120 N  0.570      SignalP-noTM
AKE52044.1              0.119  44  0.104  44  0.108  39  0.079   0.092 N  0.570      SignalP-noTM
AKE52045.1              0.171  42  0.101  12  0.123  53  0.105   0.102 N  0.510      SignalP-TM
AKE52046.1              0.102  52  0.088  25  0.091  20  0.065   0.079 N  0.510      SignalP-TM
AKE52047.1              0.117  27  0.119  37  0.200  32  0.119   0.119 N  0.570      SignalP-noTM
AKE52048.1              0.143  39  0.132  39  0.147  33  0.107   0.120 N  0.570      SignalP-noTM
AKE52049.1              0.359  26  0.517  23  0.951  21  0.873   0.685 Y  0.570      SignalP-noTM
AKE52050.1              0.107  12  0.104  56  0.116  33  0.097   0.100 N  0.570      SignalP-noTM
AKE52051.1              0.106  44  0.117  15  0.192   5  0.135   0.125 N  0.570      SignalP-noTM
AKE52052.1              0.107  52  0.133  11  0.232   3  0.173   0.152 N  0.570      SignalP-noTM
AKE52053.1              0.276  27  0.352  27  0.630  20  0.449   0.388 N  0.510      SignalP-TM
AKE52054.1              0.769  28  0.815  28  0.947  19  0.877   0.844 Y  0.570      SignalP-noTM
AKE52055.1              0.636  23  0.726  23  0.941  18  0.750   0.738 Y  0.570      SignalP-noTM
AKE52056.1              0.362  25  0.512  25  0.876  21  0.775   0.635 Y  0.570      SignalP-noTM
AKE52057.1              0.110  66  0.121  66  0.184  62  0.082   0.106 N  0.510      SignalP-TM
AKE52058.1              0.108  58  0.108  12  0.134  17  0.119   0.113 N  0.570      SignalP-noTM
AKE52059.1              0.203  48  0.148  48  0.133  47  0.093   0.122 N  0.570      SignalP-noTM
AKE52060.1              0.106  59  0.097  32  0.107  30  0.076   0.087 N  0.570      SignalP-noTM
AKE52061.1              0.218  21  0.238  21  0.390   1  0.273   0.255 N  0.570      SignalP-noTM
AKE52062.1              0.141  55  0.152  21  0.236  17  0.184   0.167 N  0.570      SignalP-noTM
AKE52063.1              0.120  56  0.110  56  0.110  58  0.085   0.098 N  0.570      SignalP-noTM
AKE52064.1              0.118  42  0.098  60  0.121   9  0.073   0.089 N  0.510      SignalP-TM
AKE52065.1              0.124  48  0.113  48  0.150  39  0.086   0.103 N  0.510      SignalP-TM
AKE52066.1              0.257  36  0.163  36  0.168  32  0.094   0.137 N  0.510      SignalP-TM
AKE52067.1              0.161  15  0.311  15  0.670  13  0.605   0.420 N  0.510      SignalP-TM
AKE52068.1              0.469  20  0.584  20  0.807   9  0.698   0.627 Y  0.510      SignalP-TM
AKE52069.1              0.128  65  0.115  65  0.150  10  0.098   0.108 N  0.510      SignalP-TM
AKE52070.1              0.111  45  0.122  24  0.223   1  0.136   0.129 N  0.570      SignalP-noTM
AKE52071.1              0.123  36  0.127  19  0.185  12  0.129   0.128 N  0.510      SignalP-TM
AKE52072.1              0.342  27  0.440  27  0.906  17  0.722   0.572 Y  0.570      SignalP-noTM
AKE52073.1              0.117  66  0.101  66  0.131  12  0.088   0.095 N  0.570      SignalP-noTM
AKE52074.1              0.123  60  0.144  17  0.244  10  0.183   0.163 N  0.570      SignalP-noTM
AKE52075.1              0.608  25  0.594  25  0.829   2  0.642   0.616 Y  0.570      SignalP-noTM
AKE52076.1              0.252  20  0.156  20  0.274   2  0.140   0.150 N  0.510      SignalP-TM
AKE52077.1              0.117  20  0.118  32  0.259  25  0.104   0.113 N  0.510      SignalP-TM
AKE52078.1              0.517  26  0.708  26  0.983  21  0.933   0.814 Y  0.570      SignalP-noTM
AKE52079.1              0.115  27  0.105  70  0.152  67  0.075   0.094 N  0.510      SignalP-TM
AKE52080.1              0.107  66  0.119  12  0.174   8  0.144   0.131 N  0.570      SignalP-noTM
AKE52081.1              0.107  45  0.118  50  0.164  41  0.104   0.113 N  0.510      SignalP-TM
AKE52082.1              0.461  21  0.566  21  0.860   1  0.740   0.648 Y  0.570      SignalP-noTM
AKE52083.1              0.109  47  0.106  57  0.129  22  0.095   0.101 N  0.570      SignalP-noTM
AKE52084.1              0.105  23  0.102  23  0.136   7  0.098   0.100 N  0.570      SignalP-noTM
AKE52085.1              0.114  39  0.110  39  0.116  34  0.085   0.098 N  0.570      SignalP-noTM
AKE52086.1              0.130  56  0.106  56  0.122   9  0.099   0.103 N  0.570      SignalP-noTM
AKE52087.1              0.114  42  0.121  13  0.177   8  0.149   0.134 N  0.570      SignalP-noTM
AKE52088.1              0.113  35  0.112  18  0.156   7  0.121   0.116 N  0.570      SignalP-noTM
AKE52089.1              0.140  20  0.260  20  0.573  14  0.488   0.345 N  0.510      SignalP-TM
AKE52090.1              0.184  40  0.146  40  0.170   4  0.107   0.131 N  0.510      SignalP-TM
AKE52091.1              0.667  23  0.785  23  0.960  13  0.929   0.853 Y  0.570      SignalP-noTM
AKE52092.1              0.143  21  0.303  21  0.864   4  0.716   0.497 N  0.570      SignalP-noTM
AKE52093.1              0.131  61  0.201  11  0.487   4  0.434   0.287 N  0.510      SignalP-TM
AKE52094.1              0.116  32  0.112  11  0.165   1  0.122   0.117 N  0.570      SignalP-noTM
AKE52095.1              0.111  24  0.097  58  0.118   1  0.063   0.084 N  0.510      SignalP-TM
AKE52096.1              0.113  30  0.110  30  0.131  24  0.086   0.099 N  0.570      SignalP-noTM
AKE52097.1              0.509  26  0.412  26  0.425  18  0.308   0.374 N  0.510      SignalP-TM
AKE52098.1              0.123  53  0.131  16  0.215   7  0.160   0.142 N  0.510      SignalP-TM
AKE52099.1              0.115  30  0.102  69  0.113  64  0.085   0.094 N  0.570      SignalP-noTM
AKE52100.1              0.386  24  0.587  24  0.964  16  0.911   0.740 Y  0.570      SignalP-noTM
AKE52101.1              0.697  26  0.718  26  0.909   6  0.812   0.762 Y  0.570      SignalP-noTM
AKE52102.1              0.142  18  0.148  18  0.227   1  0.158   0.152 N  0.510      SignalP-TM
AKE52103.1              0.123  27  0.110  27  0.127  12  0.100   0.105 N  0.570      SignalP-noTM
AKE52104.1              0.103  21  0.118  11  0.182   4  0.148   0.132 N  0.570      SignalP-noTM
AKE52105.1              0.148  17  0.310  17  0.832   1  0.675   0.482 N  0.570      SignalP-noTM
AKE52106.1              0.133  51  0.121  51  0.135  50  0.102   0.112 N  0.570      SignalP-noTM
AKE52107.1              0.147  49  0.145  49  0.218   1  0.165   0.154 N  0.570      SignalP-noTM
AKE52108.1              0.135  30  0.108  30  0.115   2  0.089   0.099 N  0.570      SignalP-noTM
AKE52109.1              0.447  21  0.337  21  0.460   3  0.311   0.328 N  0.510      SignalP-TM
AKE52110.1              0.115  43  0.123  11  0.213   1  0.151   0.134 N  0.510      SignalP-TM
AKE52111.1              0.139  64  0.106  64  0.099  36  0.077   0.092 N  0.570      SignalP-noTM
AKE52112.1              0.674  19  0.795  19  0.956  17  0.929   0.858 Y  0.570      SignalP-noTM
AKE52113.1              0.137  20  0.155  20  0.226  14  0.178   0.164 N  0.510      SignalP-TM
AKE52114.1              0.118   8  0.103  53  0.117  23  0.092   0.098 N  0.570      SignalP-noTM
AKE52115.1              0.153  26  0.141  11  0.255   3  0.202   0.169 N  0.570      SignalP-noTM
AKE52116.1              0.188  21  0.171  21  0.369   1  0.166   0.169 N  0.570      SignalP-noTM
AKE52117.1              0.102  26  0.110  60  0.141  19  0.113   0.112 N  0.570      SignalP-noTM
AKE52118.1              0.117  25  0.113  25  0.166   1  0.103   0.108 N  0.570      SignalP-noTM
AKE52119.1              0.105  25  0.119  11  0.239   2  0.139   0.128 N  0.570      SignalP-noTM
AKE52120.1              0.140  62  0.112  62  0.133  45  0.089   0.101 N  0.570      SignalP-noTM
AKE52121.1              0.133  28  0.128  28  0.156  16  0.116   0.123 N  0.510      SignalP-TM
AKE52122.1              0.149  37  0.165  37  0.272  31  0.138   0.155 N  0.510      SignalP-TM
AKE52123.1              0.101  21  0.141  11  0.248   5  0.193   0.166 N  0.570      SignalP-noTM
AKE52124.1              0.106  22  0.112  22  0.137  13  0.101   0.107 N  0.570      SignalP-noTM
AKE52125.1              0.100  27  0.103  45  0.133  34  0.094   0.099 N  0.570      SignalP-noTM
AKE52126.1              0.153  22  0.274  22  0.679   1  0.521   0.390 N  0.570      SignalP-noTM
AKE52127.1              0.168  44  0.187  44  0.361  42  0.128   0.159 N  0.570      SignalP-noTM
AKE52128.1              0.128  68  0.111  68  0.104  59  0.087   0.100 N  0.570      SignalP-noTM
AKE52129.1              0.109  55  0.115  34  0.136  58  0.113   0.114 N  0.570      SignalP-noTM
AKE52130.1              0.133  27  0.110  27  0.137   7  0.101   0.107 N  0.510      SignalP-TM
AKE52131.1              0.122  30  0.149  11  0.264   6  0.225   0.185 N  0.570      SignalP-noTM
AKE52132.1              0.103  40  0.114  40  0.150  36  0.115   0.115 N  0.570      SignalP-noTM
AKE52133.1              0.158  22  0.344  22  0.882  18  0.773   0.546 N  0.570      SignalP-noTM
AKE52134.1              0.402  24  0.599  24  0.935  20  0.902   0.742 Y  0.570      SignalP-noTM
AKE52135.1              0.103  55  0.107  68  0.136  49  0.094   0.101 N  0.570      SignalP-noTM
AKE52136.1              0.119  41  0.143  11  0.336   2  0.196   0.163 N  0.510      SignalP-TM
AKE52137.1              0.176  33  0.133  11  0.258   3  0.173   0.152 N  0.570      SignalP-noTM
AKE52138.1              0.177  45  0.128  45  0.124  12  0.096   0.113 N  0.570      SignalP-noTM
AKE52139.1              0.109  47  0.116  47  0.159  43  0.099   0.108 N  0.570      SignalP-noTM
AKE52140.1              0.147  42  0.119  42  0.120  40  0.088   0.105 N  0.570      SignalP-noTM
AKE52141.1              0.521  24  0.589  24  0.872   8  0.752   0.665 Y  0.570      SignalP-noTM
AKE52142.1              0.107  44  0.100  44  0.109  15  0.084   0.093 N  0.570      SignalP-noTM
AKE52143.1              0.113  57  0.108  57  0.139  49  0.096   0.102 N  0.570      SignalP-noTM
AKE52144.1              0.101  13  0.109  11  0.186   1  0.114   0.111 N  0.570      SignalP-noTM
AKE52145.1              0.113  43  0.155  25  0.340  21  0.193   0.173 N  0.570      SignalP-noTM
AKE52146.1              0.164  20  0.120  42  0.274   1  0.103   0.114 N  0.510      SignalP-TM
AKE52147.1              0.108  45  0.106  45  0.151  44  0.098   0.103 N  0.570      SignalP-noTM
AKE52148.1              0.207  36  0.158  36  0.317   4  0.147   0.153 N  0.570      SignalP-noTM
AKE52149.1              0.421  23  0.557  23  0.912  17  0.761   0.653 Y  0.570      SignalP-noTM
AKE52150.1              0.690  26  0.759  26  0.978  11  0.893   0.822 Y  0.570      SignalP-noTM
AKE52151.1              0.102  16  0.110  48  0.137  42  0.095   0.103 N  0.570      SignalP-noTM
AKE52152.1              0.158  20  0.120  20  0.193   1  0.103   0.114 N  0.510      SignalP-TM
AKE52153.1              0.106  64  0.103  45  0.118  25  0.093   0.098 N  0.570      SignalP-noTM
AKE52154.1              0.533  28  0.610  28  0.865  19  0.666   0.637 Y  0.570      SignalP-noTM
AKE52155.1              0.113  10  0.130  11  0.225   7  0.183   0.149 N  0.510      SignalP-TM
AKE52156.1              0.110  35  0.119  13  0.202   5  0.146   0.131 N  0.570      SignalP-noTM
AKE52157.1              0.131  67  0.113  67  0.126   9  0.093   0.104 N  0.570      SignalP-noTM
AKE52158.1              0.201  28  0.124  28  0.125  34  0.075   0.101 N  0.570      SignalP-noTM
AKE52159.1              0.288  28  0.357  28  0.807  14  0.566   0.456 N  0.570      SignalP-noTM
AKE52160.1              0.129  21  0.150  11  0.368   3  0.228   0.187 N  0.570      SignalP-noTM
AKE52161.1              0.107  43  0.109  11  0.186   4  0.120   0.114 N  0.570      SignalP-noTM
AKE52162.1              0.104  26  0.133  11  0.263   2  0.168   0.150 N  0.570      SignalP-noTM
AKE52163.1              0.106  59  0.127  21  0.200  14  0.138   0.131 N  0.510      SignalP-TM
AKE52164.1              0.123  36  0.134  14  0.210  25  0.178   0.155 N  0.570      SignalP-noTM
AKE52165.1              0.124  53  0.114  11  0.193   5  0.137   0.125 N  0.570      SignalP-noTM
AKE52166.1              0.253  65  0.157  65  0.164  38  0.100   0.130 N  0.570      SignalP-noTM
AKE52167.1              0.109  67  0.110  32  0.131  21  0.099   0.104 N  0.570      SignalP-noTM
AKE52168.1              0.146  33  0.140  33  0.215  32  0.130   0.135 N  0.570      SignalP-noTM
AKE52169.1              0.108  21  0.206  15  0.492  14  0.431   0.312 N  0.570      SignalP-noTM
AKE52170.1              0.111  21  0.111  12  0.163   6  0.126   0.118 N  0.570      SignalP-noTM
AKE52171.1              0.209  28  0.142  28  0.171   1  0.101   0.123 N  0.570      SignalP-noTM
AKE52172.1              0.187  20  0.168  20  0.334   2  0.193   0.179 N  0.570      SignalP-noTM
AKE52173.1              0.681  23  0.753  23  0.929  17  0.828   0.788 Y  0.570      SignalP-noTM
AKE52174.1              0.113  29  0.106  42  0.149  64  0.089   0.100 N  0.510      SignalP-TM
AKE52175.1              0.115  49  0.112  49  0.145  36  0.095   0.104 N  0.570      SignalP-noTM
AKE52176.1              0.183  25  0.377  21  0.886  13  0.785   0.568 N  0.570      SignalP-noTM
AKE52177.1              0.193  25  0.182  25  0.349  24  0.176   0.180 N  0.510      SignalP-TM
AKE52178.1              0.197  28  0.241  28  0.514   5  0.368   0.288 N  0.510      SignalP-TM
AKE52179.1              0.126  29  0.127  52  0.208  47  0.125   0.126 N  0.570      SignalP-noTM
AKE52180.1              0.663  24  0.776  24  0.978  20  0.927   0.847 Y  0.570      SignalP-noTM
AKE52181.1              0.164  21  0.368  21  0.940  20  0.841   0.590 Y  0.570      SignalP-noTM
AKE52182.1              0.246  18  0.267  18  0.500   8  0.270   0.268 N  0.570      SignalP-noTM
AKE52183.1              0.130  25  0.109  25  0.172   1  0.101   0.106 N  0.510      SignalP-TM
AKE52184.1              0.138  62  0.141  11  0.279   5  0.199   0.168 N  0.570      SignalP-noTM
AKE52185.1              0.130  33  0.114  11  0.200   1  0.124   0.117 N  0.510      SignalP-TM
AKE52186.1              0.104  19  0.165  12  0.312   8  0.271   0.215 N  0.570      SignalP-noTM
AKE52187.1              0.101  63  0.107  46  0.126  41  0.101   0.104 N  0.570      SignalP-noTM
AKE52188.1              0.151  26  0.323  23  0.878   2  0.760   0.528 N  0.570      SignalP-noTM
AKE52189.1              0.102  22  0.103  32  0.114  21  0.096   0.100 N  0.570      SignalP-noTM
AKE52190.1              0.247  35  0.153  35  0.183   2  0.106   0.131 N  0.570      SignalP-noTM
AKE52191.1              0.385  39  0.262  39  0.311  37  0.115   0.208 N  0.510      SignalP-TM
AKE52192.1              0.105  29  0.108  42  0.140  37  0.097   0.103 N  0.570      SignalP-noTM
AKE52193.1              0.264  30  0.292  30  0.399  26  0.282   0.288 N  0.510      SignalP-TM
AKE52194.1              0.108  24  0.103  63  0.113  52  0.089   0.096 N  0.570      SignalP-noTM
AKE52195.1              0.140  31  0.123  31  0.159  14  0.110   0.117 N  0.570      SignalP-noTM
AKE52196.1              0.105   3  0.090  33  0.099  31  0.062   0.080 N  0.510      SignalP-TM
AKE52197.1              0.112  34  0.126  20  0.228  32  0.155   0.136 N  0.510      SignalP-TM
AKE52198.1              0.142  52  0.137  38  0.281  36  0.146   0.140 N  0.510      SignalP-TM
AKE52199.1              0.118  40  0.145  11  0.269   1  0.209   0.169 N  0.510      SignalP-TM
AKE52200.1              0.111  41  0.120  11  0.165   2  0.149   0.134 N  0.570      SignalP-noTM
AKE52201.1              0.147  66  0.115  66  0.141  13  0.090   0.103 N  0.570      SignalP-noTM
AKE52202.1              0.824  22  0.852  22  0.949  20  0.855   0.853 Y  0.570      SignalP-noTM
AKE52203.1              0.104  26  0.160  11  0.303   8  0.260   0.207 N  0.570      SignalP-noTM
AKE52204.1              0.108  28  0.114  47  0.158  27  0.107   0.111 N  0.570      SignalP-noTM
AKE52205.1              0.103  25  0.103  35  0.110  37  0.086   0.095 N  0.570      SignalP-noTM
AKE52206.1              0.127  24  0.139  11  0.266   3  0.202   0.169 N  0.570      SignalP-noTM
AKE52207.1              0.103  59  0.105  29  0.119  25  0.099   0.102 N  0.570      SignalP-noTM
AKE52208.1              0.133  22  0.121  11  0.186   1  0.146   0.133 N  0.570      SignalP-noTM
AKE52209.1              0.107  34  0.109  17  0.133  10  0.114   0.111 N  0.570      SignalP-noTM
AKE52210.1              0.150  57  0.127  11  0.189   1  0.159   0.142 N  0.570      SignalP-noTM
AKE52211.1              0.112  41  0.111  41  0.142  14  0.105   0.108 N  0.570      SignalP-noTM
AKE52212.1              0.662  22  0.722  22  0.880  12  0.814   0.765 Y  0.570      SignalP-noTM
AKE52213.1              0.103  49  0.122  12  0.223   5  0.155   0.137 N  0.570      SignalP-noTM
AKE52214.1              0.484  28  0.629  28  0.963  12  0.882   0.748 Y  0.570      SignalP-noTM
AKE52215.1              0.122  25  0.109  25  0.116  30  0.087   0.098 N  0.570      SignalP-noTM
AKE52216.1              0.303  25  0.465  25  0.874   6  0.772   0.609 Y  0.570      SignalP-noTM
AKE52217.1              0.145  51  0.135  51  0.204  48  0.106   0.122 N  0.570      SignalP-noTM
AKE52218.1              0.125  47  0.107  47  0.128  18  0.084   0.096 N  0.570      SignalP-noTM
AKE52219.1              0.314  51  0.166  51  0.250  25  0.104   0.143 N  0.510      SignalP-TM
AKE52220.1              0.149  43  0.124  43  0.188   1  0.097   0.112 N  0.570      SignalP-noTM
AKE52221.1              0.239  22  0.464  22  0.957  18  0.900   0.669 Y  0.570      SignalP-noTM
AKE52222.1              0.131  56  0.115  20  0.171   1  0.121   0.118 N  0.570      SignalP-noTM
AKE52223.1              0.117   5  0.108  29  0.136  35  0.090   0.100 N  0.570      SignalP-noTM
AKE52224.1              0.120  18  0.125  18  0.213  10  0.125   0.125 N  0.570      SignalP-noTM
AKE52225.1              0.127  28  0.161  12  0.322   6  0.276   0.204 N  0.510      SignalP-TM
AKE52226.1              0.274  46  0.160  46  0.186   7  0.108   0.136 N  0.570      SignalP-noTM
AKE52227.1              0.189  43  0.279  15  0.865   1  0.751   0.501 N  0.570      SignalP-noTM
AKE52228.1              0.170  29  0.375  29  0.927  21  0.852   0.599 Y  0.570      SignalP-noTM
AKE52229.1              0.234  25  0.176  25  0.293   1  0.151   0.164 N  0.570      SignalP-noTM
AKE52230.1              0.125  40  0.107  40  0.115  65  0.086   0.097 N  0.570      SignalP-noTM
AKE52231.1              0.121  67  0.127  11  0.194   5  0.163   0.144 N  0.570      SignalP-noTM
AKE52232.1              0.828  28  0.788  28  0.870  25  0.637   0.732 Y  0.510      SignalP-TM
AKE52233.1              0.157  30  0.365  30  0.925  24  0.719   0.531 N  0.570      SignalP-noTM
AKE52234.1              0.301  24  0.524  24  0.945  14  0.900   0.701 Y  0.570      SignalP-noTM
AKE52235.1              0.174  22  0.156  22  0.287   2  0.168   0.161 N  0.570      SignalP-noTM
AKE52236.1              0.116  35  0.104  58  0.115  54  0.090   0.097 N  0.570      SignalP-noTM
AKE52237.1              0.364  21  0.515  21  0.849  19  0.743   0.622 Y  0.570      SignalP-noTM
AKE52238.1              0.105  26  0.109  57  0.130  48  0.088   0.099 N  0.570      SignalP-noTM
AKE52239.1              0.140  44  0.123  44  0.176  12  0.114   0.119 N  0.570      SignalP-noTM
AKE52240.1              0.116  29  0.178  11  0.368   1  0.318   0.244 N  0.570      SignalP-noTM
AKE52241.1              0.123  35  0.118  15  0.159  12  0.139   0.128 N  0.570      SignalP-noTM
AKE52242.1              0.119  68  0.120  14  0.210   7  0.145   0.132 N  0.570      SignalP-noTM
AKE52243.1              0.125  23  0.134  23  0.188  20  0.149   0.141 N  0.570      SignalP-noTM
AKE52244.1              0.131  47  0.107  47  0.142   1  0.096   0.102 N  0.570      SignalP-noTM
AKE52245.1              0.155  45  0.116  16  0.152   7  0.131   0.123 N  0.570      SignalP-noTM
AKE52246.1              0.222  30  0.148  30  0.209   3  0.103   0.127 N  0.570      SignalP-noTM
AKE52247.1              0.101  24  0.107  11  0.130   6  0.118   0.112 N  0.570      SignalP-noTM
AKE52248.1              0.107  29  0.106  51  0.138   4  0.101   0.104 N  0.570      SignalP-noTM
AKE52249.1              0.136  51  0.127  51  0.151  38  0.111   0.119 N  0.570      SignalP-noTM
AKE52250.1              0.130  25  0.126  25  0.165  23  0.114   0.120 N  0.570      SignalP-noTM
AKE52251.1              0.109  17  0.110  38  0.153   1  0.113   0.111 N  0.510      SignalP-TM
AKE52252.1              0.110  40  0.120  49  0.181  44  0.113   0.117 N  0.570      SignalP-noTM
AKE52253.1              0.358  21  0.545  21  0.898   3  0.849   0.688 Y  0.570      SignalP-noTM
AKE52254.1              0.128  59  0.105  59  0.122  21  0.086   0.096 N  0.570      SignalP-noTM
AKE52255.1              0.109  59  0.106  24  0.124  23  0.101   0.103 N  0.570      SignalP-noTM
AKE52256.1              0.441  27  0.634  27  0.975  13  0.917   0.767 Y  0.570      SignalP-noTM
AKE52257.1              0.118  30  0.101  30  0.110  39  0.076   0.090 N  0.570      SignalP-noTM
AKE52258.1              0.159  24  0.170  11  0.484   1  0.266   0.206 N  0.510      SignalP-TM
AKE52259.1              0.113  35  0.135  14  0.228   6  0.186   0.159 N  0.570      SignalP-noTM
AKE52260.1              0.430  26  0.608  26  0.932  10  0.861   0.727 Y  0.570      SignalP-noTM
AKE52261.1              0.130  54  0.120  54  0.158   7  0.105   0.113 N  0.570      SignalP-noTM
AKE52262.1              0.100  45  0.104  67  0.114   1  0.092   0.099 N  0.570      SignalP-noTM
AKE52263.1              0.123  29  0.150  21  0.266   1  0.198   0.173 N  0.570      SignalP-noTM
AKE52264.1              0.120  41  0.142  11  0.270   3  0.215   0.169 N  0.510      SignalP-TM
AKE52265.1              0.482  21  0.608  21  0.861   4  0.794   0.695 Y  0.570      SignalP-noTM
AKE52266.1              0.241  21  0.471  21  0.962  16  0.928   0.686 Y  0.570      SignalP-noTM
AKE52267.1              0.234  30  0.225  30  0.285  17  0.189   0.212 N  0.510      SignalP-TM
AKE52268.1              0.118  43  0.114  11  0.174   2  0.132   0.123 N  0.570      SignalP-noTM
AKE52269.1              0.165  20  0.187  18  0.325   8  0.240   0.212 N  0.570      SignalP-noTM
AKE52270.1              0.217  24  0.214  11  0.617   3  0.495   0.318 N  0.510      SignalP-TM
AKE52271.1              0.145  21  0.106  21  0.123  43  0.076   0.092 N  0.570      SignalP-noTM
AKE52272.1              0.163  36  0.208  36  0.363  35  0.211   0.209 N  0.570      SignalP-noTM
AKE52273.1              0.105  43  0.103  69  0.115  67  0.087   0.096 N  0.570      SignalP-noTM
AKE52274.1              0.146  22  0.151  22  0.229  12  0.153   0.152 N  0.570      SignalP-noTM
AKE52275.1              0.103  36  0.105  45  0.145  35  0.090   0.098 N  0.570      SignalP-noTM
AKE52276.1              0.110  18  0.101  69  0.115   1  0.089   0.096 N  0.570      SignalP-noTM
AKE52277.1              0.126  38  0.117  38  0.158  36  0.104   0.111 N  0.570      SignalP-noTM
AKE52278.1              0.112  24  0.115  41  0.159  35  0.115   0.115 N  0.570      SignalP-noTM
AKE52279.1              0.169  25  0.201  11  0.548   4  0.406   0.298 N  0.570      SignalP-noTM
AKE52280.1              0.124  15  0.103  15  0.141   9  0.083   0.094 N  0.570      SignalP-noTM
AKE52281.1              0.127  37  0.177  15  0.377  13  0.306   0.238 N  0.570      SignalP-noTM
AKE52282.1              0.171  32  0.169  24  0.339   8  0.224   0.190 N  0.510      SignalP-TM
AKE52283.1              0.817  35  0.650  35  0.917  19  0.718   0.682 Y  0.570      SignalP-noTM
AKE52284.1              0.110  40  0.161  11  0.357   1  0.256   0.196 N  0.510      SignalP-TM
AKE52285.1              0.121  32  0.124  11  0.191   7  0.164   0.139 N  0.510      SignalP-TM
AKE52286.1              0.144  32  0.127  11  0.195   4  0.168   0.142 N  0.510      SignalP-TM
AKE52287.1              0.171  38  0.170  38  0.248  11  0.178   0.173 N  0.510      SignalP-TM
AKE52288.1              0.118  19  0.106  38  0.125   1  0.093   0.100 N  0.570      SignalP-noTM
AKE52289.1              0.134  37  0.142  11  0.297   3  0.204   0.171 N  0.570      SignalP-noTM
AKE52290.1              0.176  30  0.190  30  0.257  19  0.168   0.182 N  0.510      SignalP-TM
AKE52291.1              0.115  61  0.120  11  0.188   4  0.143   0.131 N  0.570      SignalP-noTM
AKE52292.1              0.178  22  0.200  22  0.412   6  0.285   0.240 N  0.570      SignalP-noTM
AKE52293.1              0.643  29  0.720  29  0.984  12  0.897   0.803 Y  0.570      SignalP-noTM
AKE52294.1              0.160  25  0.307  25  0.738  20  0.571   0.431 N  0.570      SignalP-noTM
AKE52295.1              0.133  50  0.128  33  0.239  24  0.141   0.134 N  0.570      SignalP-noTM
AKE52296.1              0.101  45  0.101  35  0.129   1  0.097   0.099 N  0.570      SignalP-noTM
AKE52297.1              0.498  22  0.468  22  0.639   1  0.455   0.462 N  0.570      SignalP-noTM
AKE52298.1              0.468  20  0.479  20  0.736   1  0.499   0.488 N  0.570      SignalP-noTM
AKE52299.1              0.101  14  0.107  69  0.122   9  0.099   0.103 N  0.570      SignalP-noTM
AKE52300.1              0.111  48  0.106  16  0.161   8  0.111   0.108 N  0.570      SignalP-noTM
AKE52301.1              0.114  57  0.105  57  0.140   5  0.101   0.103 N  0.570      SignalP-noTM
AKE52302.1              0.101  23  0.139  43  0.250  30  0.149   0.143 N  0.570      SignalP-noTM
AKE52303.1              0.144  68  0.116  43  0.174  40  0.085   0.101 N  0.570      SignalP-noTM
AKE52304.1              0.105  28  0.121  40  0.158  29  0.110   0.116 N  0.570      SignalP-noTM
AKE52305.1              0.143  30  0.330  23  0.885  19  0.826   0.563 N  0.570      SignalP-noTM
AKE52306.1              0.188  68  0.132  68  0.122  14  0.089   0.112 N  0.570      SignalP-noTM
AKE52307.1              0.110  46  0.102  46  0.111  42  0.085   0.094 N  0.570      SignalP-noTM
AKE52308.1              0.107  25  0.128  11  0.219   4  0.166   0.142 N  0.510      SignalP-TM
AKE52309.1              0.673  28  0.554  28  0.679  16  0.512   0.538 Y  0.510      SignalP-TM
AKE52310.1              0.184  33  0.135  33  0.124   2  0.089   0.114 N  0.570      SignalP-noTM
AKE52311.1              0.147  63  0.357  18  0.960  12  0.942   0.632 Y  0.570      SignalP-noTM
AKE52312.1              0.109  62  0.103  62  0.114  31  0.090   0.096 N  0.570      SignalP-noTM
AKE52313.1              0.160  28  0.197  28  0.377  24  0.220   0.208 N  0.570      SignalP-noTM
AKE52314.1              0.108  39  0.106  39  0.122  24  0.095   0.101 N  0.570      SignalP-noTM
AKE52315.1              0.502  21  0.575  21  0.842   1  0.673   0.621 Y  0.570      SignalP-noTM
AKE52316.1              0.114  35  0.121  35  0.181  31  0.110   0.117 N  0.510      SignalP-TM
AKE52317.1              0.192  24  0.261  24  0.501  15  0.397   0.312 N  0.510      SignalP-TM
AKE52318.1              0.441  21  0.605  21  0.904  10  0.846   0.718 Y  0.570      SignalP-noTM
AKE52319.1              0.107  62  0.105  62  0.118  24  0.100   0.103 N  0.570      SignalP-noTM
AKE52320.1              0.133  54  0.107  54  0.126  16  0.091   0.099 N  0.570      SignalP-noTM
AKE52321.1              0.118  56  0.147  11  0.338   1  0.205   0.174 N  0.570      SignalP-noTM
AKE52322.1              0.141  45  0.122  69  0.209  62  0.073   0.104 N  0.510      SignalP-TM
AKE52323.1              0.464  23  0.632  23  0.929  15  0.881   0.749 Y  0.570      SignalP-noTM
AKE52324.1              0.121  38  0.126  38  0.151  30  0.098   0.116 N  0.510      SignalP-TM
AKE52325.1              0.146  25  0.150  25  0.306  21  0.129   0.142 N  0.510      SignalP-TM
AKE52326.1              0.112  22  0.114  31  0.158  24  0.106   0.110 N  0.570      SignalP-noTM
AKE52327.1              0.109  12  0.147  12  0.271   9  0.204   0.168 N  0.510      SignalP-TM
AKE52328.1              0.267  18  0.375  18  0.740   3  0.583   0.452 N  0.510      SignalP-TM
AKE52329.1              0.130  53  0.126  33  0.180  26  0.121   0.124 N  0.510      SignalP-TM
AKE52330.1              0.456  43  0.306  43  0.410  42  0.149   0.232 N  0.570      SignalP-noTM
AKE52331.1              0.714  21  0.522  21  0.532  18  0.395   0.475 N  0.510      SignalP-TM
AKE52332.1              0.308  45  0.264  45  0.367  37  0.149   0.210 N  0.570      SignalP-noTM
AKE52333.1              0.186  37  0.135  37  0.178  69  0.074   0.112 N  0.510      SignalP-TM
AKE52334.1              0.109  58  0.096  69  0.103  14  0.084   0.090 N  0.570      SignalP-noTM
AKE52335.1              0.121  54  0.123  54  0.175  45  0.108   0.116 N  0.570      SignalP-noTM
AKE52336.1              0.106  41  0.085  18  0.085   6  0.073   0.081 N  0.510      SignalP-TM
AKE52337.1              0.120  24  0.214  23  0.618  17  0.391   0.297 N  0.570      SignalP-noTM
AKE52338.1              0.116  25  0.110  59  0.136  49  0.102   0.106 N  0.570      SignalP-noTM
AKE52339.1              0.142  20  0.174  11  0.472   2  0.280   0.224 N  0.570      SignalP-noTM
AKE52340.1              0.150  32  0.123  32  0.136  12  0.101   0.113 N  0.570      SignalP-noTM
AKE52341.1              0.239  23  0.237  23  0.421   5  0.281   0.258 N  0.570      SignalP-noTM
AKE52342.1              0.107  34  0.102  12  0.135   1  0.103   0.103 N  0.570      SignalP-noTM
AKE52343.1              0.274  44  0.179  20  0.267  16  0.210   0.193 N  0.570      SignalP-noTM
AKE52344.1              0.124  13  0.105  13  0.151  12  0.090   0.098 N  0.570      SignalP-noTM
AKE52345.1              0.113  38  0.152  11  0.366   2  0.222   0.178 N  0.510      SignalP-TM
AKE52346.1              0.151  21  0.236  21  0.527  16  0.354   0.292 N  0.570      SignalP-noTM
AKE52347.1              0.113  51  0.117  11  0.216   1  0.133   0.124 N  0.570      SignalP-noTM
AKE52348.1              0.203  24  0.116  24  0.170   1  0.088   0.106 N  0.510      SignalP-TM
AKE52349.1              0.116  23  0.113  30  0.129  22  0.102   0.108 N  0.570      SignalP-noTM
AKE52350.1              0.113  28  0.109  59  0.125  51  0.092   0.101 N  0.570      SignalP-noTM
AKE52351.1              0.115  28  0.149  13  0.269   7  0.222   0.183 N  0.570      SignalP-noTM
AKE52352.1              0.100  42  0.113  12  0.150   1  0.126   0.119 N  0.570      SignalP-noTM
AKE52353.1              0.115  57  0.118  57  0.160  50  0.096   0.108 N  0.570      SignalP-noTM
AKE52354.1              0.101  30  0.102  48  0.116  44  0.097   0.100 N  0.570      SignalP-noTM
AKE52355.1              0.111  53  0.099  19  0.113   8  0.093   0.096 N  0.510      SignalP-TM
AKE52356.1              0.553  19  0.587  19  0.762  17  0.603   0.595 Y  0.570      SignalP-noTM
AKE52357.1              0.288  23  0.501  23  0.951  15  0.891   0.685 Y  0.570      SignalP-noTM
AKE52358.1              0.116  63  0.100  63  0.110  46  0.087   0.094 N  0.570      SignalP-noTM
AKE52359.1              0.111  22  0.108  22  0.154  20  0.094   0.102 N  0.570      SignalP-noTM
AKE52360.1              0.261  34  0.387  34  0.767  31  0.411   0.396 N  0.510      SignalP-TM
AKE52361.1              0.120  51  0.111  51  0.131  50  0.083   0.098 N  0.570      SignalP-noTM
AKE52362.1              0.128  30  0.151  11  0.307   4  0.231   0.189 N  0.570      SignalP-noTM
AKE52363.1              0.332  20  0.514  20  0.925   1  0.808   0.652 Y  0.570      SignalP-noTM
AKE52364.1              0.101  67  0.114  51  0.165  50  0.111   0.113 N  0.570      SignalP-noTM
AKE52365.1              0.301  17  0.184  17  0.449   1  0.167   0.178 N  0.510      SignalP-TM
AKE52366.1              0.122  20  0.155  20  0.303  13  0.160   0.157 N  0.570      SignalP-noTM
AKE52367.1              0.104  60  0.108  52  0.141  44  0.112   0.110 N  0.570      SignalP-noTM
AKE52368.1              0.108  34  0.121  12  0.157   2  0.146   0.131 N  0.510      SignalP-TM
AKE52369.1              0.122  20  0.148  20  0.265  13  0.153   0.150 N  0.570      SignalP-noTM
AKE52370.1              0.186  34  0.148  11  0.260   1  0.223   0.176 N  0.510      SignalP-TM
AKE52371.1              0.452  22  0.580  22  0.931   1  0.759   0.664 Y  0.570      SignalP-noTM
AKE52372.1              0.234  21  0.152  21  0.127  12  0.095   0.125 N  0.570      SignalP-noTM
AKE52373.1              0.140  29  0.175  11  0.427   1  0.304   0.223 N  0.510      SignalP-TM
AKE52374.1              0.647  22  0.566  22  0.595  20  0.442   0.520 Y  0.510      SignalP-TM
AKE52375.1              0.110  21  0.103  21  0.130   7  0.093   0.098 N  0.570      SignalP-noTM
AKE52376.1              0.112  41  0.107  41  0.120  57  0.098   0.103 N  0.570      SignalP-noTM
AKE52377.1              0.117  51  0.130  51  0.249  44  0.112   0.122 N  0.570      SignalP-noTM
AKE52378.1              0.386  56  0.181  56  0.121  28  0.089   0.138 N  0.570      SignalP-noTM
AKE52379.1              0.118  49  0.134  11  0.222   7  0.192   0.155 N  0.510      SignalP-TM
AKE52380.1              0.102  52  0.115  11  0.181   3  0.133   0.124 N  0.570      SignalP-noTM
AKE52381.1              0.105  36  0.109  39  0.139  37  0.093   0.101 N  0.570      SignalP-noTM
AKE52382.1              0.103  23  0.108  32  0.128  30  0.092   0.101 N  0.570      SignalP-noTM
AKE52383.1              0.158  27  0.138  27  0.206  16  0.126   0.132 N  0.570      SignalP-noTM
AKE52384.1              0.115  32  0.105  11  0.148   4  0.110   0.108 N  0.570      SignalP-noTM
AKE52385.1              0.153  27  0.213  27  0.446  23  0.282   0.238 N  0.510      SignalP-TM
AKE52386.1              0.131  44  0.123  44  0.138  38  0.096   0.111 N  0.570      SignalP-noTM
AKE52387.1              0.109  31  0.134  11  0.273   2  0.169   0.151 N  0.570      SignalP-noTM
AKE52388.1              0.117  27  0.105  41  0.226  37  0.078   0.093 N  0.570      SignalP-noTM
AKE52389.1              0.113  47  0.110  47  0.172  30  0.093   0.102 N  0.570      SignalP-noTM
AKE52390.1              0.106  56  0.110  16  0.168   6  0.122   0.116 N  0.570      SignalP-noTM
AKE52391.1              0.109  25  0.127  25  0.176  23  0.118   0.123 N  0.570      SignalP-noTM
AKE52392.1              0.161  25  0.207  25  0.359  17  0.275   0.239 N  0.570      SignalP-noTM
AKE52393.1              0.103  36  0.099  63  0.106  15  0.085   0.093 N  0.570      SignalP-noTM
AKE52394.1              0.114  24  0.145  11  0.252   1  0.215   0.178 N  0.570      SignalP-noTM
AKE52395.1              0.118  30  0.121  30  0.141  25  0.103   0.112 N  0.570      SignalP-noTM
AKE52396.1              0.113  45  0.103  29  0.122  20  0.095   0.099 N  0.570      SignalP-noTM
AKE52397.1              0.156  24  0.121  33  0.144   1  0.090   0.107 N  0.570      SignalP-noTM
AKE52398.1              0.147  42  0.124  42  0.164  30  0.111   0.118 N  0.570      SignalP-noTM
AKE52399.1              0.105  26  0.101  51  0.142  25  0.090   0.096 N  0.570      SignalP-noTM
AKE52400.1              0.154  67  0.110  11  0.140   1  0.124   0.115 N  0.510      SignalP-TM
AKE52401.1              0.195  55  0.138  55  0.192  45  0.103   0.121 N  0.570      SignalP-noTM
AKE52402.1              0.104  44  0.097  70  0.142   3  0.080   0.089 N  0.570      SignalP-noTM
AKE52403.1              0.171  20  0.254  20  0.499  19  0.390   0.304 N  0.510      SignalP-TM
AKE52404.1              0.175  39  0.179  39  0.235  28  0.146   0.167 N  0.510      SignalP-TM
AKE52405.1              0.150  50  0.124  50  0.199   1  0.103   0.117 N  0.510      SignalP-TM
AKE52406.1              0.107  56  0.132  11  0.239   5  0.183   0.156 N  0.570      SignalP-noTM
AKE52407.1              0.113  31  0.107  12  0.152   6  0.120   0.113 N  0.570      SignalP-noTM
AKE52408.1              0.104  24  0.102  30  0.113  21  0.093   0.098 N  0.570      SignalP-noTM
AKE52409.1              0.123  37  0.101  37  0.122   6  0.085   0.094 N  0.570      SignalP-noTM
AKE52410.1              0.107  43  0.105  69  0.146   1  0.091   0.098 N  0.570      SignalP-noTM
AKE52411.1              0.108  20  0.099  35  0.103  29  0.079   0.090 N  0.570      SignalP-noTM
AKE52412.1              0.115  31  0.118  11  0.219   3  0.149   0.133 N  0.570      SignalP-noTM
AKE52413.1              0.134  42  0.192  11  0.502   1  0.353   0.268 N  0.570      SignalP-noTM
AKE52414.1              0.118  49  0.127  11  0.233   1  0.151   0.138 N  0.570      SignalP-noTM
AKE52415.1              0.166  20  0.119  20  0.121  19  0.091   0.106 N  0.570      SignalP-noTM
AKE52416.1              0.107  41  0.113  37  0.139  10  0.116   0.114 N  0.570      SignalP-noTM
AKE52417.1              0.113  22  0.119  11  0.234   1  0.129   0.124 N  0.570      SignalP-noTM
AKE52418.1              0.164  48  0.127  48  0.133  10  0.102   0.115 N  0.570      SignalP-noTM
AKE52419.1              0.116  24  0.111  30  0.146   4  0.105   0.108 N  0.570      SignalP-noTM
AKE52420.1              0.242  26  0.364  26  0.715  11  0.552   0.452 N  0.570      SignalP-noTM
AKE52421.1              0.124  25  0.125  25  0.158  20  0.123   0.124 N  0.570      SignalP-noTM
AKE52422.1              0.114  47  0.103  47  0.113  18  0.090   0.097 N  0.570      SignalP-noTM
AKE52423.1              0.112  68  0.099  68  0.116  12  0.088   0.094 N  0.570      SignalP-noTM
AKE52424.1              0.110  35  0.127  48  0.237  44  0.115   0.121 N  0.570      SignalP-noTM
AKE52425.1              0.106  33  0.158  11  0.390   2  0.251   0.202 N  0.570      SignalP-noTM
AKE52426.1              0.142  17  0.100  48  0.116  43  0.086   0.093 N  0.570      SignalP-noTM
AKE52427.1              0.645  33  0.630  33  0.715  26  0.393   0.543 Y  0.510      SignalP-TM
AKE52428.1              0.168  35  0.182  35  0.432   2  0.209   0.192 N  0.510      SignalP-TM
AKE52429.1              0.185  33  0.146  53  0.218  47  0.121   0.134 N  0.570      SignalP-noTM
AKE52430.1              0.135  21  0.101  11  0.167   1  0.096   0.099 N  0.510      SignalP-TM
AKE52431.1              0.315  22  0.456  22  0.787   1  0.688   0.565 N  0.570      SignalP-noTM
AKE52432.1              0.171  35  0.133  35  0.175   1  0.112   0.123 N  0.570      SignalP-noTM
AKE52433.1              0.116  10  0.107  31  0.130  20  0.096   0.102 N  0.570      SignalP-noTM
AKE52434.1              0.619  25  0.754  25  0.971  19  0.910   0.827 Y  0.570      SignalP-noTM
AKE52435.1              0.114  54  0.128  54  0.187  48  0.107   0.118 N  0.570      SignalP-noTM
AKE52436.1              0.109  22  0.107  47  0.125  39  0.101   0.104 N  0.570      SignalP-noTM
AKE52437.1              0.110  21  0.119  21  0.204  12  0.132   0.125 N  0.570      SignalP-noTM
AKE52438.1              0.105  28  0.112  35  0.156  31  0.101   0.107 N  0.570      SignalP-noTM
AKE52439.1              0.106  46  0.123  12  0.201   7  0.153   0.137 N  0.570      SignalP-noTM
AKE52440.1              0.862  22  0.815  22  0.875  10  0.801   0.808 Y  0.570      SignalP-noTM
AKE52441.1              0.102  60  0.103  35  0.134  23  0.095   0.099 N  0.570      SignalP-noTM
AKE52442.1              0.115  35  0.105  42  0.137   8  0.096   0.102 N  0.510      SignalP-TM
AKE52443.1              0.216  27  0.174  27  0.246  25  0.133   0.159 N  0.510      SignalP-TM
AKE52444.1              0.247  36  0.156  36  0.189  35  0.106   0.138 N  0.510      SignalP-TM
AKE52445.1              0.669  22  0.794  22  0.970  11  0.933   0.859 Y  0.570      SignalP-noTM
AKE52446.1              0.141  19  0.191  19  0.370   9  0.246   0.217 N  0.570      SignalP-noTM
AKE52447.1              0.669  20  0.735  20  0.875  17  0.816   0.773 Y  0.570      SignalP-noTM
AKE52448.1              0.656  21  0.781  21  0.969  10  0.931   0.851 Y  0.570      SignalP-noTM
AKE52449.1              0.116  27  0.111  57  0.172  47  0.099   0.106 N  0.570      SignalP-noTM
AKE52450.1              0.106   8  0.107  15  0.156  32  0.114   0.110 N  0.510      SignalP-TM
AKE52451.1              0.837  23  0.873  23  0.948  19  0.913   0.892 Y  0.570      SignalP-noTM
AKE52452.1              0.113   3  0.103  57  0.149  46  0.073   0.092 N  0.510      SignalP-TM
AKE52453.1              0.125  32  0.157  32  0.302   6  0.172   0.163 N  0.510      SignalP-TM
AKE52454.1              0.145  39  0.125  11  0.191   2  0.160   0.138 N  0.510      SignalP-TM
AKE52455.1              0.190  33  0.146  33  0.174   3  0.122   0.135 N  0.570      SignalP-noTM
AKE52456.1              0.134  41  0.114  41  0.109  69  0.088   0.102 N  0.570      SignalP-noTM
AKE52457.1              0.132  37  0.132  11  0.227   2  0.176   0.148 N  0.510      SignalP-TM
AKE52458.1              0.152  27  0.202  20  0.435  14  0.322   0.258 N  0.570      SignalP-noTM
AKE52459.1              0.107  49  0.104  33  0.112  22  0.092   0.098 N  0.570      SignalP-noTM
AKE52460.1              0.766  21  0.820  21  0.960  17  0.878   0.847 Y  0.570      SignalP-noTM
AKE52461.1              0.372  24  0.498  24  0.782   3  0.696   0.591 Y  0.570      SignalP-noTM
AKE52462.1              0.117  57  0.195  40  0.488  36  0.208   0.201 N  0.570      SignalP-noTM
AKE52463.1              0.189  59  0.134  59  0.203   1  0.100   0.118 N  0.570      SignalP-noTM
AKE52464.1              0.111  25  0.112  47  0.138  41  0.100   0.106 N  0.570      SignalP-noTM
AKE52465.1              0.194  28  0.153  28  0.328  46  0.099   0.127 N  0.570      SignalP-noTM
AKE52466.1              0.106  56  0.113  18  0.152  10  0.117   0.115 N  0.570      SignalP-noTM
AKE52467.1              0.154  31  0.139  17  0.230   6  0.189   0.162 N  0.570      SignalP-noTM
AKE52468.1              0.176  29  0.393  21  0.930   3  0.890   0.627 Y  0.570      SignalP-noTM
AKE52469.1              0.117  61  0.102  21  0.126  12  0.093   0.099 N  0.510      SignalP-TM
AKE52470.1              0.110  40  0.111  45  0.159  39  0.102   0.107 N  0.570      SignalP-noTM
AKE52471.1              0.120  69  0.191  13  0.414  12  0.374   0.277 N  0.570      SignalP-noTM
AKE52472.1              0.105  47  0.102  69  0.131   3  0.097   0.099 N  0.570      SignalP-noTM
AKE52473.1              0.165  29  0.253  22  0.646   1  0.512   0.375 N  0.570      SignalP-noTM
AKE52474.1              0.124  36  0.132  11  0.254   1  0.166   0.148 N  0.570      SignalP-noTM
AKE52475.1              0.121  17  0.115  48  0.174  46  0.099   0.107 N  0.570      SignalP-noTM
AKE52476.1              0.491  22  0.619  22  0.855  14  0.774   0.692 Y  0.570      SignalP-noTM
AKE52477.1              0.544  21  0.439  21  0.584   2  0.383   0.413 N  0.570      SignalP-noTM
AKE52478.1              0.147  45  0.133  45  0.180  14  0.129   0.131 N  0.570      SignalP-noTM
AKE52479.1              0.343  24  0.542  24  0.945  14  0.879   0.701 Y  0.570      SignalP-noTM
AKE52480.1              0.675  19  0.803  19  0.969   9  0.955   0.874 Y  0.570      SignalP-noTM
AKE52481.1              0.714  23  0.773  23  0.933  18  0.846   0.807 Y  0.570      SignalP-noTM
AKE52482.1              0.124  62  0.164  11  0.355   2  0.272   0.204 N  0.510      SignalP-TM
AKE52483.1              0.136  42  0.126  42  0.179   2  0.105   0.118 N  0.510      SignalP-TM
AKE52484.1              0.203  37  0.103  37  0.121   1  0.052   0.084 N  0.510      SignalP-TM
AKE52485.1              0.112  25  0.114  25  0.134  38  0.107   0.111 N  0.570      SignalP-noTM
AKE52486.1              0.104  68  0.108  28  0.134  23  0.102   0.106 N  0.570      SignalP-noTM
AKE52487.1              0.116  46  0.111  11  0.160   1  0.122   0.116 N  0.570      SignalP-noTM
AKE52488.1              0.105  26  0.108  55  0.171  45  0.099   0.105 N  0.510      SignalP-TM
AKE52489.1              0.627  21  0.753  21  0.945  17  0.908   0.826 Y  0.570      SignalP-noTM
AKE52490.1              0.114  62  0.149  11  0.330   2  0.226   0.185 N  0.570      SignalP-noTM
AKE52491.1              0.109  31  0.127  11  0.198   2  0.166   0.145 N  0.570      SignalP-noTM
AKE52492.1              0.131  61  0.154  11  0.324   1  0.234   0.192 N  0.570      SignalP-noTM
AKE52493.1              0.266  28  0.184  28  0.223  34  0.159   0.175 N  0.510      SignalP-TM
AKE52494.1              0.113  56  0.116  11  0.161   1  0.134   0.125 N  0.570      SignalP-noTM
AKE52495.1              0.100  47  0.163  11  0.338   5  0.277   0.205 N  0.510      SignalP-TM
AKE52496.1              0.128  62  0.110  62  0.186   5  0.094   0.102 N  0.570      SignalP-noTM
AKE52497.1              0.115  41  0.128  16  0.199   7  0.161   0.140 N  0.510      SignalP-TM
AKE52498.1              0.723  25  0.833  25  0.988  12  0.967   0.896 Y  0.570      SignalP-noTM
AKE52499.1              0.174  61  0.124  61  0.191   6  0.113   0.119 N  0.570      SignalP-noTM
AKE52500.1              0.115  70  0.106  36  0.127  22  0.093   0.100 N  0.570      SignalP-noTM
AKE52501.1              0.105  37  0.113  37  0.192  35  0.102   0.107 N  0.570      SignalP-noTM
AKE52502.1              0.108  65  0.108  22  0.130  16  0.099   0.104 N  0.570      SignalP-noTM
AKE52503.1              0.103  36  0.101  24  0.127  13  0.089   0.095 N  0.570      SignalP-noTM
AKE52504.1              0.131  36  0.139  11  0.248   1  0.190   0.163 N  0.570      SignalP-noTM
AKE52505.1              0.107  30  0.108  41  0.144  34  0.090   0.099 N  0.570      SignalP-noTM
AKE52506.1              0.130  22  0.108  22  0.114  14  0.092   0.100 N  0.570      SignalP-noTM
AKE52507.1              0.378  61  0.183  61  0.231   3  0.135   0.165 N  0.510      SignalP-TM
AKE52508.1              0.147  26  0.263  11  0.853   3  0.711   0.473 N  0.570      SignalP-noTM
AKE52509.1              0.131  19  0.116  52  0.142  35  0.098   0.107 N  0.570      SignalP-noTM
AKE52510.1              0.800  21  0.838  21  0.911  15  0.844   0.841 Y  0.570      SignalP-noTM
AKE52511.1              0.230  28  0.154  28  0.222  27  0.095   0.126 N  0.570      SignalP-noTM
AKE52512.1              0.110  59  0.182  52  0.424  46  0.184   0.183 N  0.570      SignalP-noTM
AKE52513.1              0.170  25  0.152  45  0.218  40  0.128   0.141 N  0.570      SignalP-noTM
AKE52514.1              0.530  25  0.638  25  0.914  16  0.781   0.705 Y  0.570      SignalP-noTM
AKE52515.1              0.125  37  0.130  12  0.226   5  0.169   0.148 N  0.570      SignalP-noTM
AKE52516.1              0.122  20  0.168  20  0.333   1  0.230   0.197 N  0.570      SignalP-noTM
AKE52517.1              0.171  19  0.112  63  0.157   1  0.080   0.100 N  0.510      SignalP-TM
AKE52518.1              0.170  47  0.131  47  0.170   3  0.115   0.123 N  0.570      SignalP-noTM
AKE52519.1              0.129  21  0.153  11  0.298   3  0.235   0.183 N  0.510      SignalP-TM
AKE52520.1              0.148  21  0.163  21  0.399  20  0.171   0.166 N  0.510      SignalP-TM
AKE52521.1              0.146  33  0.117  33  0.142  32  0.070   0.100 N  0.510      SignalP-TM
AKE52522.1              0.122  60  0.119  60  0.140  52  0.109   0.115 N  0.570      SignalP-noTM
AKE52523.1              0.149  30  0.124  30  0.145  43  0.090   0.108 N  0.570      SignalP-noTM
AKE52524.1              0.116  24  0.124  11  0.203   1  0.152   0.137 N  0.570      SignalP-noTM
AKE52525.1              0.124  16  0.106  68  0.118  64  0.096   0.101 N  0.570      SignalP-noTM
AKE52526.1              0.130  40  0.123  40  0.154   2  0.111   0.117 N  0.570      SignalP-noTM
AKE52527.1              0.126  66  0.109  66  0.108  41  0.085   0.098 N  0.570      SignalP-noTM
AKE52528.1              0.750  20  0.846  20  0.969  18  0.940   0.890 Y  0.570      SignalP-noTM
AKE52529.1              0.573  23  0.635  23  0.845  18  0.687   0.659 Y  0.570      SignalP-noTM
AKE52530.1              0.149  23  0.118  11  0.237   1  0.131   0.123 N  0.510      SignalP-TM
AKE52531.1              0.104  26  0.111  11  0.168   1  0.119   0.115 N  0.570      SignalP-noTM
AKE52532.1              0.132  30  0.142  11  0.292   3  0.205   0.166 N  0.510      SignalP-TM
AKE52533.1              0.144  34  0.115  34  0.152   7  0.105   0.110 N  0.570      SignalP-noTM
AKE52534.1              0.114  47  0.105  47  0.135  45  0.095   0.100 N  0.570      SignalP-noTM
AKE52535.1              0.145  26  0.147  20  0.275  19  0.165   0.155 N  0.570      SignalP-noTM
AKE52536.1              0.140  49  0.113  49  0.119  12  0.096   0.105 N  0.570      SignalP-noTM
AKE52537.1              0.103  18  0.116  11  0.182   1  0.132   0.123 N  0.570      SignalP-noTM
AKE52538.1              0.155  19  0.365  19  0.908   1  0.866   0.600 Y  0.570      SignalP-noTM
AKE52539.1              0.132  27  0.151  27  0.269   3  0.157   0.153 N  0.510      SignalP-TM
AKE52540.1              0.114  30  0.139  11  0.241   3  0.190   0.163 N  0.570      SignalP-noTM
AKE52541.1              0.110  45  0.117  11  0.197   2  0.132   0.124 N  0.570      SignalP-noTM
AKE52542.1              0.152  31  0.193  31  0.343  16  0.230   0.207 N  0.510      SignalP-TM
AKE52543.1              0.123  25  0.112  57  0.166   7  0.108   0.110 N  0.570      SignalP-noTM
AKE52544.1              0.113  22  0.120  18  0.208   9  0.130   0.125 N  0.570      SignalP-noTM
AKE52545.1              0.629  24  0.778  24  0.971  14  0.934   0.851 Y  0.570      SignalP-noTM
AKE52546.1              0.109  31  0.105  65  0.122  54  0.089   0.097 N  0.570      SignalP-noTM
AKE52547.1              0.109  18  0.106  43  0.126  12  0.102   0.104 N  0.570      SignalP-noTM
AKE52548.1              0.112   5  0.102  31  0.116  30  0.080   0.092 N  0.570      SignalP-noTM
AKE52549.1              0.161  23  0.153  23  0.218  11  0.158   0.155 N  0.570      SignalP-noTM
AKE52550.1              0.176  22  0.367  22  0.909   1  0.801   0.571 Y  0.570      SignalP-noTM
AKE52551.1              0.122  23  0.100  59  0.106  34  0.079   0.090 N  0.570      SignalP-noTM
AKE52552.1              0.483  26  0.646  26  0.981  10  0.914   0.772 Y  0.570      SignalP-noTM
AKE52553.1              0.107  35  0.105  14  0.137  10  0.113   0.108 N  0.510      SignalP-TM
AKE52554.1              0.146  22  0.334  22  0.920  15  0.769   0.538 N  0.570      SignalP-noTM
AKE52555.1              0.104  22  0.114  11  0.166   3  0.135   0.124 N  0.570      SignalP-noTM
AKE52556.1              0.123  26  0.098  26  0.124   2  0.077   0.088 N  0.570      SignalP-noTM
AKE52557.1              0.133  45  0.112  45  0.121  43  0.086   0.100 N  0.570      SignalP-noTM
AKE52558.1              0.101  23  0.110  11  0.162   3  0.123   0.116 N  0.570      SignalP-noTM
AKE52559.1              0.114  24  0.109  24  0.145  39  0.109   0.109 N  0.570      SignalP-noTM
AKE52560.1              0.111  67  0.106  67  0.107  46  0.088   0.097 N  0.570      SignalP-noTM
AKE52561.1              0.153  43  0.142  43  0.254  40  0.109   0.126 N  0.570      SignalP-noTM
AKE52562.1              0.784  23  0.832  23  0.936  17  0.878   0.854 Y  0.570      SignalP-noTM
AKE52563.1              0.202  24  0.192  24  0.242   7  0.195   0.194 N  0.570      SignalP-noTM
AKE52564.1              0.106  59  0.108  64  0.129  53  0.101   0.105 N  0.570      SignalP-noTM
AKE52565.1              0.115  29  0.109  29  0.116  37  0.095   0.102 N  0.570      SignalP-noTM
AKE52566.1              0.155  21  0.121  21  0.134  19  0.106   0.114 N  0.570      SignalP-noTM
AKE52567.1              0.177  39  0.146  39  0.198  38  0.104   0.126 N  0.570      SignalP-noTM
AKE52568.1              0.102  28  0.128  11  0.188   5  0.167   0.146 N  0.570      SignalP-noTM
AKE52569.1              0.132  61  0.106  23  0.144   9  0.108   0.107 N  0.570      SignalP-noTM
AKE52570.1              0.122  46  0.127  12  0.248   6  0.170   0.143 N  0.510      SignalP-TM
AKE52571.1              0.111  38  0.106  11  0.146   1  0.111   0.108 N  0.510      SignalP-TM
AKE52572.1              0.105  17  0.107  11  0.165   1  0.110   0.109 N  0.570      SignalP-noTM
AKE52573.1              0.818  24  0.866  24  0.960  21  0.916   0.889 Y  0.570      SignalP-noTM
AKE52574.1              0.143  39  0.129  39  0.226   3  0.123   0.126 N  0.570      SignalP-noTM
AKE52575.1              0.115  51  0.101  70  0.110  50  0.087   0.094 N  0.570      SignalP-noTM
AKE52576.1              0.112  44  0.103  44  0.115  41  0.086   0.095 N  0.570      SignalP-noTM
AKE52577.1              0.116  58  0.113  32  0.157  21  0.116   0.114 N  0.510      SignalP-TM
AKE52578.1              0.137  21  0.135  11  0.194   1  0.180   0.151 N  0.510      SignalP-TM
AKE52579.1              0.113  42  0.126  11  0.228   3  0.161   0.143 N  0.570      SignalP-noTM
AKE52580.1              0.115  33  0.109  33  0.156   5  0.100   0.105 N  0.570      SignalP-noTM
AKE52581.1              0.825  23  0.887  23  0.967  19  0.951   0.917 Y  0.570      SignalP-noTM
AKE52582.1              0.258  22  0.450  22  0.916   2  0.812   0.620 Y  0.570      SignalP-noTM
AKE52583.1              0.809  28  0.789  28  0.908   7  0.827   0.807 Y  0.570      SignalP-noTM
AKE52584.1              0.128  24  0.274  17  0.852   1  0.688   0.468 N  0.570      SignalP-noTM
AKE52585.1              0.101  27  0.098  43  0.105  35  0.087   0.093 N  0.570      SignalP-noTM
AKE52586.1              0.108  26  0.105  12  0.158   3  0.111   0.108 N  0.570      SignalP-noTM
AKE52587.1              0.117  20  0.160  11  0.440   1  0.227   0.192 N  0.570      SignalP-noTM
AKE52588.1              0.101  21  0.100  52  0.107  44  0.093   0.097 N  0.570      SignalP-noTM
AKE52589.1              0.129  43  0.112  15  0.160   6  0.125   0.118 N  0.570      SignalP-noTM
AKE52590.1              0.102  20  0.106  35  0.122  34  0.089   0.098 N  0.570      SignalP-noTM
AKE52591.1              0.104  30  0.140  19  0.283  15  0.184   0.161 N  0.570      SignalP-noTM
AKE52592.1              0.385  24  0.460  24  0.852   1  0.633   0.541 N  0.570      SignalP-noTM
AKE52593.1              0.103  46  0.102  37  0.120   1  0.087   0.095 N  0.570      SignalP-noTM
AKE52594.1              0.113  32  0.111  57  0.135  29  0.102   0.107 N  0.570      SignalP-noTM
AKE52595.1              0.114  60  0.118  45  0.154  36  0.116   0.117 N  0.570      SignalP-noTM
AKE52596.1              0.237  63  0.140  63  0.114  48  0.083   0.113 N  0.570      SignalP-noTM
AKE52597.1              0.127  25  0.107  25  0.111  24  0.069   0.089 N  0.570      SignalP-noTM
AKE52598.1              0.108  61  0.103  47  0.198  46  0.085   0.096 N  0.510      SignalP-TM
AKE52599.1              0.132  52  0.105  52  0.111  25  0.082   0.094 N  0.570      SignalP-noTM
AKE52600.1              0.337  38  0.175  38  0.146   1  0.106   0.143 N  0.570      SignalP-noTM
AKE52601.1              0.212  23  0.437  23  0.949   9  0.900   0.655 Y  0.570      SignalP-noTM
AKE52602.1              0.724  20  0.756  20  0.880  15  0.783   0.769 Y  0.570      SignalP-noTM
AKE52603.1              0.625  25  0.744  25  0.946  19  0.852   0.795 Y  0.570      SignalP-noTM
AKE52604.1              0.109  23  0.098  67  0.106  21  0.081   0.090 N  0.570      SignalP-noTM
AKE52605.1              0.328  30  0.402  30  0.631  24  0.512   0.443 N  0.510      SignalP-TM
AKE52606.1              0.168  29  0.179  25  0.258  18  0.165   0.174 N  0.510      SignalP-TM
AKE52607.1              0.215  21  0.402  21  0.816  14  0.740   0.561 N  0.570      SignalP-noTM
AKE52608.1              0.308  26  0.512  26  0.924  17  0.845   0.668 Y  0.570      SignalP-noTM
AKE52609.1              0.130  62  0.148  11  0.272   4  0.224   0.184 N  0.570      SignalP-noTM
AKE52610.1              0.110  30  0.107  60  0.139   7  0.099   0.103 N  0.570      SignalP-noTM
AKE52611.1              0.154  28  0.320  19  0.888  11  0.779   0.536 N  0.570      SignalP-noTM
AKE52612.1              0.110  22  0.103  41  0.116   1  0.091   0.098 N  0.570      SignalP-noTM
AKE52613.1              0.655  18  0.759  18  0.940  16  0.868   0.810 Y  0.570      SignalP-noTM
AKE52614.1              0.698  27  0.648  27  0.914  11  0.744   0.693 Y  0.570      SignalP-noTM
AKE52615.1              0.118  39  0.145  11  0.335   1  0.206   0.168 N  0.510      SignalP-TM
AKE52616.1              0.175  17  0.398  17  0.940  10  0.900   0.634 Y  0.570      SignalP-noTM
AKE52617.1              0.210  21  0.197  21  0.328  19  0.173   0.186 N  0.570      SignalP-noTM
AKE52618.1              0.102  55  0.102  42  0.124  39  0.085   0.094 N  0.570      SignalP-noTM
AKE52619.1              0.111  33  0.102  33  0.115  27  0.068   0.086 N  0.570      SignalP-noTM
AKE52620.1              0.140  24  0.135  19  0.179  11  0.132   0.134 N  0.510      SignalP-TM
AKE52621.1              0.134  24  0.105  24  0.153   1  0.091   0.099 N  0.570      SignalP-noTM
AKE52622.1              0.111  69  0.103  37  0.133  12  0.101   0.102 N  0.570      SignalP-noTM
AKE52623.1              0.106  35  0.101  35  0.125  34  0.091   0.096 N  0.570      SignalP-noTM
AKE52624.1              0.135  18  0.150  18  0.300  17  0.168   0.159 N  0.570      SignalP-noTM
AKE52625.1              0.109  29  0.120  11  0.182   5  0.146   0.130 N  0.510      SignalP-TM
AKE52626.1              0.123  61  0.133  11  0.231   6  0.186   0.157 N  0.570      SignalP-noTM
AKE52627.1              0.189  53  0.147  18  0.305  14  0.154   0.150 N  0.570      SignalP-noTM
AKE52628.1              0.208  30  0.179  30  0.296  20  0.156   0.170 N  0.510      SignalP-TM
AKE52629.1              0.151  34  0.145  34  0.271  25  0.170   0.154 N  0.510      SignalP-TM
AKE52630.1              0.138  47  0.136  11  0.245   3  0.177   0.155 N  0.570      SignalP-noTM
AKE52631.1              0.120  44  0.122  17  0.182  11  0.146   0.134 N  0.570      SignalP-noTM
AKE52632.1              0.144  37  0.154  39  0.279  36  0.146   0.151 N  0.510      SignalP-TM
AKE52633.1              0.107  33  0.141  11  0.248   4  0.196   0.167 N  0.570      SignalP-noTM
AKE52634.1              0.105  25  0.180  11  0.444   1  0.303   0.238 N  0.570      SignalP-noTM
AKE52635.1              0.119  30  0.121  30  0.157  27  0.124   0.122 N  0.570      SignalP-noTM
AKE52636.1              0.159  30  0.150  23  0.258  22  0.153   0.152 N  0.570      SignalP-noTM
AKE52637.1              0.188  38  0.136  20  0.212  20  0.129   0.133 N  0.510      SignalP-TM
AKE52638.1              0.105  46  0.103  46  0.116  12  0.095   0.099 N  0.570      SignalP-noTM
AKE52639.1              0.111  34  0.104  13  0.131  17  0.112   0.107 N  0.510      SignalP-TM
AKE52640.1              0.546  26  0.430  26  0.500   1  0.362   0.398 N  0.570      SignalP-noTM
AKE52641.1              0.211  54  0.187  54  0.260  51  0.107   0.157 N  0.510      SignalP-TM
AKE52642.1              0.117  25  0.130  11  0.237   1  0.161   0.144 N  0.570      SignalP-noTM
AKE52643.1              0.119  36  0.106  56  0.156  45  0.096   0.102 N  0.510      SignalP-TM
AKE52644.1              0.124  51  0.161  11  0.367   1  0.235   0.196 N  0.570      SignalP-noTM
AKE52645.1              0.117  59  0.114  16  0.162   5  0.119   0.117 N  0.570      SignalP-noTM
AKE52646.1              0.163  38  0.239  38  0.522  34  0.290   0.258 N  0.510      SignalP-TM
AKE52647.1              0.124  36  0.129  19  0.208  12  0.155   0.138 N  0.510      SignalP-TM
AKE52648.1              0.144  57  0.116  57  0.108  55  0.078   0.099 N  0.570      SignalP-noTM
AKE52649.1              0.137  55  0.142  55  0.197  45  0.138   0.140 N  0.570      SignalP-noTM
AKE52650.1              0.138  32  0.115  32  0.125  52  0.084   0.100 N  0.570      SignalP-noTM
AKE52651.1              0.125  40  0.117  40  0.133   7  0.110   0.114 N  0.570      SignalP-noTM
AKE52652.1              0.128  32  0.121  17  0.182  10  0.140   0.130 N  0.570      SignalP-noTM
AKE52653.1              0.689  26  0.763  26  0.961  11  0.886   0.821 Y  0.570      SignalP-noTM
AKE52654.1              0.124  42  0.121  42  0.166  40  0.095   0.109 N  0.570      SignalP-noTM
AKE52655.1              0.194  26  0.331  26  0.910   3  0.706   0.507 N  0.570      SignalP-noTM
AKE52656.1              0.111  51  0.114  12  0.179   3  0.135   0.124 N  0.570      SignalP-noTM
AKE52657.1              0.243  41  0.152  41  0.139   2  0.099   0.127 N  0.570      SignalP-noTM
AKE52658.1              0.354  31  0.360  31  0.565  21  0.371   0.364 N  0.510      SignalP-TM
AKE52659.1              0.140  31  0.132  31  0.157  19  0.115   0.124 N  0.570      SignalP-noTM
AKE52660.1              0.131  29  0.139  23  0.237   1  0.157   0.148 N  0.570      SignalP-noTM
AKE52661.1              0.862  19  0.906  19  0.965  18  0.947   0.925 Y  0.570      SignalP-noTM
AKE52662.1              0.120  25  0.114  11  0.166   8  0.138   0.123 N  0.510      SignalP-TM
AKE52663.1              0.380  44  0.230  44  0.540   3  0.264   0.242 N  0.510      SignalP-TM
AKE52664.1              0.107  28  0.167  11  0.390   4  0.286   0.223 N  0.570      SignalP-noTM
AKE52665.1              0.121  30  0.113  30  0.145   8  0.111   0.112 N  0.570      SignalP-noTM
AKE52666.1              0.106   3  0.113  13  0.188   2  0.129   0.121 N  0.570      SignalP-noTM
AKE52667.1              0.363  19  0.452  19  0.796   1  0.569   0.507 N  0.570      SignalP-noTM
AKE52668.1              0.156  37  0.141  14  0.268   5  0.202   0.164 N  0.510      SignalP-TM
AKE52669.1              0.102  38  0.101  48  0.111  37  0.084   0.093 N  0.570      SignalP-noTM
AKE52670.1              0.124  42  0.106  52  0.130  49  0.092   0.099 N  0.570      SignalP-noTM
AKE52671.1              0.505  22  0.630  22  0.898  17  0.791   0.706 Y  0.570      SignalP-noTM
AKE52672.1              0.187  24  0.201  24  0.287  20  0.212   0.205 N  0.510      SignalP-TM
AKE52673.1              0.142  17  0.153  11  0.417   1  0.211   0.174 N  0.510      SignalP-TM
AKE52674.1              0.127  34  0.149  34  0.221  33  0.114   0.136 N  0.510      SignalP-TM
AKE52675.1              0.151  25  0.130  25  0.172  31  0.091   0.116 N  0.510      SignalP-TM
AKE52676.1              0.118  64  0.104  23  0.122   3  0.101   0.103 N  0.570      SignalP-noTM
AKE52677.1              0.124  22  0.153  24  0.270  18  0.162   0.156 N  0.510      SignalP-TM
AKE52678.1              0.170  25  0.133  25  0.137  24  0.098   0.116 N  0.570      SignalP-noTM
AKE52679.1              0.107  30  0.124  12  0.189   2  0.160   0.141 N  0.570      SignalP-noTM
AKE52680.1              0.216  31  0.221  22  0.545   1  0.407   0.290 N  0.510      SignalP-TM
AKE52681.1              0.386  24  0.536  24  0.866  22  0.741   0.632 Y  0.570      SignalP-noTM
AKE52682.1              0.107  58  0.132  12  0.218   6  0.180   0.155 N  0.570      SignalP-noTM
AKE52683.1              0.119  53  0.105  53  0.110  69  0.084   0.095 N  0.570      SignalP-noTM
AKE52684.1              0.129  30  0.123  30  0.149   1  0.108   0.116 N  0.570      SignalP-noTM
AKE52685.1              0.115  30  0.123  11  0.187   1  0.150   0.136 N  0.570      SignalP-noTM
AKE52686.1              0.104  39  0.123  11  0.262   2  0.145   0.133 N  0.570      SignalP-noTM
AKE52687.1              0.154  42  0.116  42  0.128  10  0.089   0.103 N  0.570      SignalP-noTM
AKE52688.1              0.105  60  0.104  19  0.145  10  0.095   0.100 N  0.570      SignalP-noTM
AKE52689.1              0.111  39  0.103  60  0.119  51  0.089   0.097 N  0.570      SignalP-noTM
AKE52690.1              0.106  38  0.148  11  0.310   3  0.216   0.173 N  0.510      SignalP-TM
AKE52691.1              0.117  56  0.110  36  0.133  35  0.107   0.109 N  0.570      SignalP-noTM
AKE52692.1              0.111  35  0.131  11  0.221   4  0.176   0.152 N  0.570      SignalP-noTM
AKE52693.1              0.112  27  0.110  11  0.158   2  0.128   0.117 N  0.510      SignalP-TM
AKE52694.1              0.114  36  0.125  11  0.238   1  0.147   0.133 N  0.510      SignalP-TM
AKE52695.1              0.110  41  0.139  11  0.239   1  0.191   0.163 N  0.570      SignalP-noTM
AKE52696.1              0.115  40  0.112  40  0.127  38  0.096   0.105 N  0.570      SignalP-noTM
AKE52697.1              0.100  70  0.103  70  0.112  58  0.090   0.097 N  0.570      SignalP-noTM
AKE52698.1              0.158  43  0.130  43  0.174  29  0.114   0.123 N  0.570      SignalP-noTM
AKE52699.1              0.156  20  0.119  20  0.210   2  0.108   0.114 N  0.570      SignalP-noTM
AKE52700.1              0.128  29  0.344  27  0.962  25  0.870   0.591 Y  0.570      SignalP-noTM
AKE52701.1              0.116  23  0.125  23  0.168   4  0.132   0.128 N  0.570      SignalP-noTM
AKE52702.1              0.198  17  0.151  17  0.195  36  0.109   0.131 N  0.570      SignalP-noTM
AKE52703.1              0.101  41  0.107  18  0.161   9  0.105   0.106 N  0.570      SignalP-noTM
AKE52704.1              0.154  18  0.148  18  0.196  16  0.132   0.141 N  0.570      SignalP-noTM
AKE52705.1              0.146  22  0.189  22  0.407  20  0.248   0.217 N  0.570      SignalP-noTM
AKE52706.1              0.105  51  0.105  48  0.121  37  0.099   0.102 N  0.570      SignalP-noTM
AKE52707.1              0.221  22  0.229  22  0.325  19  0.239   0.233 N  0.510      SignalP-TM
AKE52708.1              0.112  33  0.144  11  0.241   7  0.217   0.171 N  0.510      SignalP-TM
AKE52709.1              0.113  21  0.104  41  0.119   1  0.088   0.096 N  0.570      SignalP-noTM
AKE52710.1              0.103  29  0.111  49  0.141  45  0.101   0.106 N  0.570      SignalP-noTM
AKE52711.1              0.117  62  0.104  62  0.110  50  0.084   0.095 N  0.570      SignalP-noTM
AKE52712.1              0.110  28  0.112  43  0.144  38  0.109   0.110 N  0.570      SignalP-noTM
AKE52713.1              0.131  28  0.124  28  0.171  27  0.098   0.112 N  0.570      SignalP-noTM
AKE52714.1              0.177  70  0.136  70  0.226  50  0.121   0.129 N  0.570      SignalP-noTM
AKE52715.1              0.122  53  0.105  53  0.114  47  0.067   0.091 N  0.510      SignalP-TM
AKE52716.1              0.137  35  0.127  20  0.240   3  0.150   0.138 N  0.570      SignalP-noTM
AKE52717.1              0.163  30  0.281  19  0.840   2  0.655   0.456 N  0.570      SignalP-noTM
AKE52718.1              0.162  55  0.153  55  0.244   3  0.145   0.149 N  0.570      SignalP-noTM
AKE52719.1              0.154  36  0.164  11  0.419   1  0.258   0.199 N  0.510      SignalP-TM
AKE52720.1              0.102  64  0.109  43  0.144   2  0.104   0.107 N  0.570      SignalP-noTM
AKE52721.1              0.112  28  0.107  47  0.133  45  0.093   0.100 N  0.570      SignalP-noTM
AKE52722.1              0.146  23  0.154  23  0.285   1  0.193   0.172 N  0.570      SignalP-noTM
AKE52723.1              0.104  23  0.109  23  0.142  24  0.113   0.110 N  0.510      SignalP-TM
AKE52724.1              0.113  21  0.110  21  0.124  11  0.102   0.106 N  0.570      SignalP-noTM
AKE52725.1              0.204  50  0.209  50  0.515   2  0.218   0.213 N  0.570      SignalP-noTM
AKE52726.1              0.118  21  0.195  21  0.434  14  0.319   0.241 N  0.510      SignalP-TM
AKE52727.1              0.180  43  0.216  15  0.548   8  0.454   0.328 N  0.570      SignalP-noTM
AKE52728.1              0.176  26  0.207  11  0.541   1  0.433   0.290 N  0.510      SignalP-TM
AKE52729.1              0.118  26  0.102  70  0.114  70  0.085   0.094 N  0.570      SignalP-noTM
AKE52730.1              0.107  45  0.119  51  0.194  44  0.103   0.113 N  0.510      SignalP-TM
AKE52731.1              0.143  26  0.248  26  0.646  25  0.412   0.309 N  0.510      SignalP-TM
AKE52732.1              0.107  45  0.136  35  0.310  29  0.150   0.141 N  0.510      SignalP-TM
AKE52733.1              0.105  27  0.143  15  0.296  12  0.197   0.168 N  0.570      SignalP-noTM
AKE52734.1              0.127  26  0.104  11  0.167   2  0.102   0.103 N  0.510      SignalP-TM
AKE52735.1              0.118  27  0.108  58  0.131  30  0.094   0.101 N  0.570      SignalP-noTM
AKE52736.1              0.182  22  0.117  68  0.167  67  0.090   0.107 N  0.510      SignalP-TM
AKE52737.1              0.184  55  0.155  55  0.213  51  0.098   0.128 N  0.570      SignalP-noTM
AKE52738.1              0.177  39  0.208  39  0.366  38  0.191   0.202 N  0.510      SignalP-TM
AKE52739.1              0.287  31  0.421  31  0.795  24  0.509   0.454 N  0.510      SignalP-TM
AKE52740.1              0.191  42  0.160  12  0.296   8  0.264   0.209 N  0.570      SignalP-noTM
AKE52741.1              0.374  23  0.512  23  0.891   4  0.756   0.627 Y  0.570      SignalP-noTM
AKE52742.1              0.728  28  0.766  28  0.885  21  0.828   0.795 Y  0.570      SignalP-noTM
AKE52743.1              0.188  25  0.304  25  0.764  17  0.549   0.420 N  0.570      SignalP-noTM
AKE52744.1              0.362  30  0.220  30  0.264   1  0.138   0.190 N  0.510      SignalP-TM
AKE52745.1              0.109  34  0.153  21  0.343   2  0.241   0.194 N  0.570      SignalP-noTM
AKE52746.1              0.294  23  0.485  23  0.901  17  0.805   0.635 Y  0.570      SignalP-noTM
AKE52747.1              0.111  61  0.107  39  0.178  34  0.096   0.102 N  0.570      SignalP-noTM
AKE52748.1              0.108  47  0.122  11  0.197   2  0.152   0.136 N  0.570      SignalP-noTM
AKE52749.1              0.299  33  0.232  33  0.338   1  0.190   0.217 N  0.510      SignalP-TM
AKE52750.1              0.126  50  0.123  50  0.149  44  0.108   0.116 N  0.570      SignalP-noTM
AKE52751.1              0.123  64  0.127  46  0.187  45  0.112   0.120 N  0.570      SignalP-noTM
AKE52752.1              0.105  30  0.104  51  0.124  41  0.090   0.098 N  0.570      SignalP-noTM
AKE52753.1              0.115  24  0.117  24  0.140   1  0.113   0.115 N  0.570      SignalP-noTM
AKE52754.1              0.139  32  0.112  32  0.144  31  0.082   0.101 N  0.510      SignalP-TM
AKE52755.1              0.193  21  0.339  21  0.808  11  0.588   0.456 N  0.570      SignalP-noTM
AKE52756.1              0.116  37  0.111  37  0.139  36  0.104   0.108 N  0.570      SignalP-noTM
AKE52757.1              0.106  30  0.152  11  0.413   1  0.205   0.177 N  0.570      SignalP-noTM
AKE52758.1              0.103  39  0.102  52  0.127  48  0.092   0.097 N  0.570      SignalP-noTM
AKE52759.1              0.131  27  0.198  13  0.537  11  0.390   0.289 N  0.570      SignalP-noTM
AKE52760.1              0.123  55  0.173  11  0.404   1  0.279   0.223 N  0.570      SignalP-noTM
AKE52761.1              0.118  53  0.123  11  0.179   1  0.155   0.138 N  0.570      SignalP-noTM
AKE52762.1              0.136  37  0.110  11  0.180   1  0.115   0.112 N  0.570      SignalP-noTM
AKE52763.1              0.103  49  0.114  39  0.151  29  0.122   0.118 N  0.570      SignalP-noTM
AKE52764.1              0.189  27  0.255  17  0.683  12  0.611   0.387 N  0.510      SignalP-TM
AKE52765.1              0.129  42  0.121  42  0.155  35  0.095   0.109 N  0.570      SignalP-noTM
AKE52766.1              0.138  25  0.134  25  0.172  22  0.117   0.126 N  0.570      SignalP-noTM
AKE52767.1              0.102  36  0.106  56  0.131  44  0.095   0.101 N  0.570      SignalP-noTM
AKE52768.1              0.244  22  0.482  22  0.973  12  0.955   0.704 Y  0.570      SignalP-noTM
AKE52769.1              0.138  28  0.151  11  0.373   1  0.206   0.177 N  0.570      SignalP-noTM
AKE52770.1              0.249  49  0.149  49  0.106   7  0.084   0.118 N  0.570      SignalP-noTM
AKE52771.1              0.130  33  0.130  33  0.207  25  0.138   0.134 N  0.570      SignalP-noTM
AKE52772.1              0.129  23  0.112  23  0.121  34  0.085   0.099 N  0.570      SignalP-noTM
AKE52773.1              0.110  47  0.138  18  0.217   9  0.170   0.153 N  0.570      SignalP-noTM
AKE52774.1              0.111  22  0.132  11  0.217   1  0.169   0.150 N  0.570      SignalP-noTM
AKE52775.1              0.105  56  0.113  56  0.219  48  0.094   0.104 N  0.570      SignalP-noTM
AKE52776.1              0.307  21  0.523  21  0.931  11  0.896   0.698 Y  0.570      SignalP-noTM
AKE52777.1              0.849  23  0.832  23  0.924   3  0.847   0.839 Y  0.570      SignalP-noTM
AKE52778.1              0.186  35  0.148  35  0.208  32  0.117   0.134 N  0.570      SignalP-noTM
AKE52779.1              0.297  19  0.518  19  0.937  15  0.899   0.697 Y  0.570      SignalP-noTM
AKE52780.1              0.121  24  0.123  11  0.212   1  0.145   0.133 N  0.570      SignalP-noTM
AKE52781.1              0.115  21  0.108  11  0.180   1  0.108   0.108 N  0.570      SignalP-noTM
AKE52782.1              0.108  20  0.094  11  0.102  44  0.091   0.093 N  0.510      SignalP-TM
AKE52783.1              0.106  31  0.100  31  0.105  21  0.086   0.093 N  0.570      SignalP-noTM
AKE52784.1              0.132  26  0.096  41  0.123  36  0.074   0.088 N  0.510      SignalP-TM
AKE52785.1              0.146  26  0.142  11  0.333   4  0.208   0.167 N  0.510      SignalP-TM
AKE52786.1              0.100   3  0.105  33  0.124  30  0.100   0.103 N  0.510      SignalP-TM
AKE52787.1              0.125  48  0.109  48  0.115  32  0.083   0.097 N  0.570      SignalP-noTM
AKE52788.1              0.107  53  0.110  39  0.154  33  0.109   0.109 N  0.570      SignalP-noTM
AKE52789.1              0.114  40  0.134  11  0.264   1  0.172   0.152 N  0.570      SignalP-noTM
AKE52790.1              0.126   9  0.141  11  0.254   5  0.209   0.173 N  0.570      SignalP-noTM
AKE52791.1              0.116  39  0.111  46  0.153  41  0.102   0.107 N  0.570      SignalP-noTM
AKE52792.1              0.144  48  0.111  48  0.122   1  0.084   0.098 N  0.570      SignalP-noTM
AKE52793.1              0.101  18  0.103  31  0.115  21  0.085   0.095 N  0.570      SignalP-noTM
AKE52794.1              0.101  61  0.103  44  0.129   2  0.102   0.102 N  0.570      SignalP-noTM
AKE52795.1              0.125  32  0.157  27  0.378  16  0.204   0.179 N  0.570      SignalP-noTM
AKE52796.1              0.157  35  0.143  35  0.279  33  0.094   0.125 N  0.510      SignalP-TM
AKE52797.1              0.122  17  0.110  17  0.130  14  0.096   0.104 N  0.570      SignalP-noTM
AKE52798.1              0.200  41  0.160  41  0.204  15  0.143   0.152 N  0.570      SignalP-noTM
AKE52799.1              0.270  34  0.182  34  0.214   1  0.137   0.161 N  0.570      SignalP-noTM
AKE52800.1              0.104  36  0.100  36  0.124   9  0.095   0.097 N  0.570      SignalP-noTM
AKE52801.1              0.864  27  0.766  27  0.901   6  0.760   0.763 Y  0.570      SignalP-noTM
AKE52802.1              0.113  18  0.117  46  0.203  39  0.097   0.107 N  0.570      SignalP-noTM
AKE52803.1              0.122  23  0.101  11  0.129   5  0.106   0.103 N  0.510      SignalP-TM
AKE52804.1              0.620  23  0.717  23  0.925  17  0.851   0.780 Y  0.570      SignalP-noTM
AKE52805.1              0.242  22  0.405  22  0.860   1  0.695   0.541 N  0.570      SignalP-noTM
AKE52806.1              0.114  21  0.143  11  0.300   2  0.198   0.169 N  0.570      SignalP-noTM
AKE52807.1              0.197  20  0.289  20  0.548  17  0.394   0.328 N  0.510      SignalP-TM
AKE52808.1              0.117  21  0.121  21  0.150  14  0.107   0.116 N  0.510      SignalP-TM
AKE52809.1              0.112   3  0.102  69  0.116  58  0.090   0.096 N  0.570      SignalP-noTM
AKE52810.1              0.101  20  0.105  40  0.132   8  0.104   0.105 N  0.570      SignalP-noTM
AKE52811.1              0.119  41  0.136  18  0.190  15  0.137   0.137 N  0.570      SignalP-noTM
AKE52812.1              0.652  26  0.713  26  0.933  21  0.808   0.757 Y  0.570      SignalP-noTM
AKE52813.1              0.119  27  0.139  11  0.295   1  0.186   0.156 N  0.510      SignalP-TM
AKE52814.1              0.172  19  0.395  19  0.948  11  0.910   0.637 Y  0.570      SignalP-noTM
AKE52815.1              0.175  32  0.138  32  0.246   3  0.131   0.136 N  0.510      SignalP-TM
AKE52816.1              0.115  66  0.101  66  0.118  19  0.086   0.094 N  0.570      SignalP-noTM
AKE52817.1              0.103  41  0.099  16  0.134  10  0.094   0.096 N  0.570      SignalP-noTM
AKE52818.1              0.101  20  0.116  11  0.206   1  0.128   0.121 N  0.570      SignalP-noTM
AKE52819.1              0.128  61  0.118  61  0.135  40  0.099   0.109 N  0.570      SignalP-noTM
AKE52820.1              0.122  50  0.101  69  0.114  54  0.088   0.094 N  0.570      SignalP-noTM
AKE52821.1              0.134  23  0.164  23  0.246   2  0.197   0.176 N  0.510      SignalP-TM
AKE52822.1              0.103  40  0.105  33  0.124  31  0.095   0.100 N  0.570      SignalP-noTM
AKE52823.1              0.112  33  0.125  33  0.171   1  0.128   0.126 N  0.570      SignalP-noTM
AKE52824.1              0.112  43  0.106  43  0.139   7  0.098   0.102 N  0.570      SignalP-noTM
AKE52825.1              0.104  65  0.104  33  0.123  29  0.089   0.097 N  0.570      SignalP-noTM
AKE52826.1              0.226  61  0.163  61  0.156  59  0.098   0.132 N  0.570      SignalP-noTM
AKE52827.1              0.221  60  0.144  60  0.250  23  0.144   0.144 N  0.570      SignalP-noTM
AKE52828.1              0.109  10  0.112  23  0.151  20  0.119   0.115 N  0.570      SignalP-noTM
AKE52829.1              0.106  57  0.108  38  0.127  35  0.089   0.099 N  0.570      SignalP-noTM
AKE52830.1              0.218  22  0.409  22  0.888  14  0.771   0.579 Y  0.570      SignalP-noTM
AKE52831.1              0.118  21  0.117  51  0.157  43  0.104   0.111 N  0.570      SignalP-noTM
AKE52832.1              0.168  10  0.103  64  0.141  62  0.076   0.093 N  0.510      SignalP-TM
AKE52833.1              0.103  37  0.118  55  0.275  50  0.106   0.112 N  0.570      SignalP-noTM
AKE52834.1              0.115  63  0.106  36  0.146  26  0.102   0.104 N  0.570      SignalP-noTM
AKE52835.1              0.155  20  0.314  20  0.837  11  0.626   0.461 N  0.570      SignalP-noTM
AKE52836.1              0.326  24  0.505  24  0.940  17  0.838   0.661 Y  0.570      SignalP-noTM
AKE52837.1              0.109  42  0.191  16  0.506  13  0.346   0.264 N  0.570      SignalP-noTM
AKE52838.1              0.136  53  0.136  53  0.288  52  0.108   0.123 N  0.570      SignalP-noTM
AKE52839.1              0.114  28  0.107  11  0.176   2  0.107   0.107 N  0.570      SignalP-noTM
AKE52840.1              0.109  45  0.174  18  0.369  13  0.295   0.231 N  0.570      SignalP-noTM
AKE52841.1              0.158  31  0.122  31  0.147   6  0.103   0.113 N  0.570      SignalP-noTM
AKE52842.1              0.134  49  0.122  49  0.164   9  0.097   0.113 N  0.510      SignalP-TM
AKE52843.1              0.101  37  0.116  11  0.155   8  0.137   0.126 N  0.570      SignalP-noTM
AKE52844.1              0.108  23  0.176  11  0.398   3  0.319   0.243 N  0.570      SignalP-noTM
AKE52845.1              0.108   3  0.114  23  0.158  34  0.123   0.118 N  0.570      SignalP-noTM
AKE52846.1              0.123  38  0.195  13  0.472   9  0.375   0.279 N  0.570      SignalP-noTM
AKE52847.1              0.141  65  0.130  11  0.260   1  0.155   0.142 N  0.570      SignalP-noTM
AKE52848.1              0.107  21  0.112  12  0.162   1  0.126   0.118 N  0.570      SignalP-noTM
AKE52849.1              0.105  56  0.116  56  0.148  45  0.110   0.113 N  0.570      SignalP-noTM
AKE52850.1              0.117  46  0.119  46  0.164  39  0.105   0.112 N  0.570      SignalP-noTM
AKE52851.1              0.104  51  0.101  51  0.117  41  0.095   0.098 N  0.570      SignalP-noTM
AKE52852.1              0.215  34  0.163  34  0.189  30  0.119   0.142 N  0.570      SignalP-noTM
AKE52853.1              0.149  49  0.112  49  0.116  11  0.094   0.104 N  0.570      SignalP-noTM
AKE52854.1              0.103  36  0.104  36  0.119  12  0.099   0.102 N  0.570      SignalP-noTM
AKE52855.1              0.103  48  0.162  15  0.304  11  0.266   0.211 N  0.570      SignalP-noTM
AKE52856.1              0.113  25  0.115  11  0.175   1  0.124   0.119 N  0.570      SignalP-noTM
AKE52857.1              0.146  59  0.118  59  0.158   2  0.099   0.109 N  0.570      SignalP-noTM
AKE52858.1              0.110  25  0.113  54  0.172  22  0.110   0.112 N  0.570      SignalP-noTM
AKE52859.1              0.177  32  0.141  11  0.270   1  0.190   0.164 N  0.570      SignalP-noTM
AKE52860.1              0.122  24  0.125  24  0.185  15  0.133   0.129 N  0.570      SignalP-noTM
AKE52861.1              0.147  20  0.127  41  0.167  37  0.106   0.117 N  0.570      SignalP-noTM
AKE52862.1              0.151  31  0.140  31  0.185   1  0.134   0.137 N  0.570      SignalP-noTM
AKE52863.1              0.107  35  0.129  11  0.214   2  0.170   0.148 N  0.570      SignalP-noTM
AKE52864.1              0.155  25  0.121  25  0.159   1  0.105   0.114 N  0.570      SignalP-noTM
AKE52865.1              0.105  19  0.112  19  0.143  13  0.109   0.111 N  0.570      SignalP-noTM
AKE52866.1              0.126  21  0.128  21  0.191   1  0.131   0.130 N  0.570      SignalP-noTM
AKE52867.1              0.104  21  0.114  13  0.160   8  0.130   0.122 N  0.570      SignalP-noTM
AKE52868.1              0.754  29  0.621  29  0.683   8  0.543   0.584 Y  0.570      SignalP-noTM
AKE52869.1              0.228  27  0.418  27  0.953   2  0.849   0.621 Y  0.570      SignalP-noTM
AKE52870.1              0.192  29  0.227  29  0.417  24  0.300   0.254 N  0.510      SignalP-TM
AKE52871.1              0.622  23  0.716  23  0.905  21  0.776   0.744 Y  0.570      SignalP-noTM
AKE52872.1              0.474  49  0.466  49  0.773  43  0.215   0.348 N  0.570      SignalP-noTM
AKE52873.1              0.110  40  0.186  11  0.565   2  0.331   0.254 N  0.570      SignalP-noTM
AKE52874.1              0.106  20  0.123  20  0.169  11  0.137   0.130 N  0.570      SignalP-noTM
AKE52875.1              0.103  26  0.141  13  0.258   4  0.203   0.170 N  0.570      SignalP-noTM
AKE52876.1              0.105  37  0.112  45  0.144  36  0.092   0.102 N  0.570      SignalP-noTM
AKE52877.1              0.118  30  0.168  20  0.381  16  0.275   0.218 N  0.570      SignalP-noTM
AKE52878.1              0.184  27  0.179  53  0.364  45  0.123   0.152 N  0.570      SignalP-noTM
AKE52879.1              0.144  25  0.126  46  0.207  40  0.109   0.118 N  0.570      SignalP-noTM
AKE52880.1              0.122  39  0.124  12  0.207   4  0.157   0.140 N  0.570      SignalP-noTM
AKE52881.1              0.174  27  0.160  19  0.262   2  0.214   0.185 N  0.570      SignalP-noTM
AKE52882.1              0.104  13  0.116  18  0.182  12  0.125   0.120 N  0.570      SignalP-noTM
AKE52883.1              0.148   6  0.094  11  0.117   3  0.093   0.094 N  0.510      SignalP-TM
AKE52884.1              0.474  49  0.466  49  0.773  43  0.215   0.348 N  0.570      SignalP-noTM
AKE52885.1              0.130  28  0.137  28  0.197  24  0.151   0.144 N  0.570      SignalP-noTM
AKE52886.1              0.424  29  0.222  29  0.198   1  0.115   0.172 N  0.570      SignalP-noTM
AKE52887.1              0.116  16  0.121  11  0.191   1  0.146   0.130 N  0.510      SignalP-TM
AKE52888.1              0.693  28  0.787  28  0.951  15  0.904   0.842 Y  0.570      SignalP-noTM
AKE52889.1              0.278  19  0.466  19  0.880  12  0.742   0.596 Y  0.570      SignalP-noTM
AKE52890.1              0.142  38  0.121  38  0.145  20  0.094   0.108 N  0.570      SignalP-noTM
AKE52891.1              0.113  27  0.143  11  0.242   1  0.208   0.174 N  0.570      SignalP-noTM
AKE52892.1              0.112  22  0.113  30  0.174  23  0.107   0.110 N  0.570      SignalP-noTM
AKE52893.1              0.100  48  0.107  30  0.133  21  0.098   0.103 N  0.570      SignalP-noTM
AKE52894.1              0.101  67  0.105  31  0.130  22  0.089   0.097 N  0.570      SignalP-noTM
AKE52895.1              0.141  54  0.171  54  0.297  39  0.176   0.173 N  0.510      SignalP-TM
AKE52896.1              0.124  15  0.168  15  0.298  10  0.223   0.194 N  0.570      SignalP-noTM
AKE52897.1              0.136  39  0.108  47  0.141  46  0.074   0.096 N  0.510      SignalP-TM
AKE52898.1              0.112  34  0.164  11  0.325   1  0.269   0.213 N  0.570      SignalP-noTM
AKE52899.1              0.195  38  0.135  38  0.227  19  0.115   0.128 N  0.510      SignalP-TM
AKE52900.1              0.170  32  0.123  11  0.226   1  0.144   0.131 N  0.510      SignalP-TM
AKE52901.1              0.140  22  0.099  22  0.154   1  0.070   0.089 N  0.510      SignalP-TM
AKE52902.1              0.125  39  0.140  11  0.240   5  0.210   0.166 N  0.510      SignalP-TM
AKE52903.1              0.114  33  0.111  33  0.128  12  0.101   0.107 N  0.570      SignalP-noTM
AKE52904.1              0.107  21  0.106  69  0.119  57  0.091   0.099 N  0.570      SignalP-noTM
AKE52905.1              0.296  30  0.184  30  0.201   4  0.122   0.154 N  0.570      SignalP-noTM
AKE52906.1              0.119  42  0.146  42  0.285   4  0.151   0.148 N  0.510      SignalP-TM
AKE52907.1              0.117  30  0.141  11  0.284   5  0.207   0.172 N  0.570      SignalP-noTM
AKE52908.1              0.500  25  0.518  25  0.678   8  0.569   0.537 Y  0.510      SignalP-TM
AKE52909.1              0.102  21  0.108  31  0.136  23  0.100   0.105 N  0.570      SignalP-noTM
AKE52910.1              0.110  49  0.123  49  0.239  47  0.100   0.112 N  0.570      SignalP-noTM
AKE52911.1              0.144  26  0.129  26  0.156  11  0.126   0.128 N  0.570      SignalP-noTM
AKE52912.1              0.148  53  0.141  11  0.242   5  0.209   0.166 N  0.510      SignalP-TM
AKE52913.1              0.258  25  0.225  25  0.330   1  0.201   0.214 N  0.570      SignalP-noTM
AKE52914.1              0.109  30  0.109  30  0.124  47  0.094   0.102 N  0.570      SignalP-noTM
AKE52915.1              0.106  53  0.119  23  0.165  14  0.110   0.115 N  0.570      SignalP-noTM
AKE52916.1              0.126  38  0.125  21  0.193  11  0.135   0.130 N  0.570      SignalP-noTM
AKE52917.1              0.109  33  0.105  70  0.121   4  0.097   0.101 N  0.570      SignalP-noTM
AKE52918.1              0.101  22  0.106  70  0.120  66  0.088   0.097 N  0.570      SignalP-noTM
AKE52919.1              0.125  38  0.113  38  0.116   9  0.094   0.104 N  0.570      SignalP-noTM
AKE52920.1              0.149  53  0.117  53  0.120  52  0.080   0.099 N  0.570      SignalP-noTM
AKE52921.1              0.106  23  0.126  11  0.219   5  0.163   0.140 N  0.510      SignalP-TM
AKE52922.1              0.535  22  0.678  22  0.898  12  0.870   0.768 Y  0.570      SignalP-noTM
AKE52923.1              0.131  11  0.154  11  0.250  10  0.173   0.163 N  0.570      SignalP-noTM
AKE52924.1              0.117  20  0.152  31  0.301  28  0.213   0.174 N  0.510      SignalP-TM
AKE52925.1              0.109  18  0.161  11  0.371   3  0.254   0.204 N  0.570      SignalP-noTM
AKE52926.1              0.113  34  0.095  58  0.098  56  0.077   0.087 N  0.570      SignalP-noTM
AKE52927.1              0.107  23  0.098  11  0.119   3  0.096   0.097 N  0.570      SignalP-noTM
AKE52928.1              0.137  41  0.136  41  0.149  31  0.070   0.112 N  0.510      SignalP-TM
AKE52929.1              0.162  18  0.112  45  0.132  47  0.087   0.101 N  0.570      SignalP-noTM
AKE52930.1              0.127  21  0.169  21  0.317   7  0.249   0.199 N  0.510      SignalP-TM
AKE52931.1              0.229  52  0.130  52  0.121  51  0.057   0.103 N  0.510      SignalP-TM
AKE52932.1              0.112  41  0.137  11  0.290   1  0.179   0.153 N  0.510      SignalP-TM
AKE52933.1              0.116  50  0.144  50  0.405  43  0.108   0.127 N  0.570      SignalP-noTM
AKE52934.1              0.118  22  0.172  12  0.325   6  0.292   0.228 N  0.570      SignalP-noTM
AKE52935.1              0.100  24  0.125  11  0.239   2  0.147   0.135 N  0.570      SignalP-noTM
AKE52936.1              0.128  29  0.124  15  0.209   1  0.132   0.127 N  0.510      SignalP-TM
AKE52937.1              0.102  64  0.103  64  0.127  27  0.096   0.099 N  0.570      SignalP-noTM
AKE52938.1              0.188  40  0.132  12  0.257   2  0.173   0.152 N  0.570      SignalP-noTM
AKE52939.1              0.106  25  0.111  43  0.148  37  0.105   0.108 N  0.570      SignalP-noTM
AKE52940.1              0.140  30  0.125  30  0.149   7  0.119   0.122 N  0.570      SignalP-noTM
AKE52941.1              0.193  21  0.158  21  0.159   6  0.128   0.144 N  0.570      SignalP-noTM
AKE52942.1              0.112  46  0.107  11  0.158   2  0.114   0.110 N  0.570      SignalP-noTM
AKE52943.1              0.207  20  0.131  20  0.203   4  0.109   0.121 N  0.570      SignalP-noTM
AKE52944.1              0.119  38  0.102  60  0.105  66  0.074   0.088 N  0.570      SignalP-noTM
AKE52945.1              0.101  37  0.107  44  0.127   9  0.107   0.107 N  0.570      SignalP-noTM
AKE52946.1              0.453  35  0.237  35  0.214  23  0.131   0.198 N  0.510      SignalP-TM
AKE52947.1              0.115  34  0.092  69  0.109  68  0.055   0.078 N  0.510      SignalP-TM
AKE52948.1              0.100  26  0.103  60  0.116  53  0.094   0.099 N  0.570      SignalP-noTM
AKE52949.1              0.118  51  0.119  51  0.163  50  0.111   0.115 N  0.570      SignalP-noTM
AKE52950.1              0.178  22  0.165  22  0.222  20  0.156   0.161 N  0.570      SignalP-noTM
AKE52951.1              0.109  68  0.112  29  0.140  20  0.116   0.114 N  0.570      SignalP-noTM
AKE52952.1              0.103  29  0.122  11  0.178   5  0.152   0.136 N  0.570      SignalP-noTM
AKE52953.1              0.101  54  0.115  38  0.147  29  0.108   0.112 N  0.570      SignalP-noTM
AKE52954.1              0.201  23  0.149  23  0.228   2  0.135   0.143 N  0.570      SignalP-noTM
AKE52955.1              0.124  40  0.126  56  0.225  49  0.110   0.118 N  0.570      SignalP-noTM
AKE52956.1              0.444  23  0.651  23  0.973  17  0.935   0.785 Y  0.570      SignalP-noTM
AKE52957.1              0.158  21  0.350  21  0.914   8  0.801   0.562 N  0.570      SignalP-noTM
AKE52958.1              0.372  24  0.566  24  0.954  11  0.896   0.721 Y  0.570      SignalP-noTM
AKE52959.1              0.120  48  0.127  13  0.227   5  0.162   0.140 N  0.510      SignalP-TM
AKE52960.1              0.136  39  0.113  13  0.166  38  0.133   0.120 N  0.510      SignalP-TM
AKE52961.1              0.112  20  0.118  20  0.175  16  0.114   0.116 N  0.570      SignalP-noTM
AKE52962.1              0.106  47  0.107  47  0.128  39  0.094   0.101 N  0.570      SignalP-noTM
AKE52963.1              0.140  25  0.139  11  0.329   2  0.195   0.166 N  0.570      SignalP-noTM
AKE52964.1              0.147  23  0.129  23  0.207   3  0.133   0.131 N  0.570      SignalP-noTM
AKE52965.1              0.177  19  0.315  19  0.755  17  0.552   0.403 N  0.510      SignalP-TM
AKE52966.1              0.103  62  0.105  22  0.137  13  0.097   0.101 N  0.570      SignalP-noTM
AKE52967.1              0.640  24  0.756  24  0.972  12  0.910   0.828 Y  0.570      SignalP-noTM
AKE52968.1              0.162  31  0.134  11  0.217   4  0.191   0.155 N  0.510      SignalP-TM
AKE52969.1              0.145  37  0.167  42  0.385  36  0.119   0.145 N  0.570      SignalP-noTM
AKE52970.1              0.104  61  0.103  42  0.135   6  0.096   0.099 N  0.570      SignalP-noTM
AKE52971.1              0.136  56  0.115  56  0.151  14  0.105   0.110 N  0.570      SignalP-noTM
AKE52972.1              0.175  25  0.361  25  0.908   9  0.760   0.549 N  0.570      SignalP-noTM
AKE52973.1              0.453  29  0.603  29  0.912  21  0.788   0.690 Y  0.570      SignalP-noTM
AKE52974.1              0.394  24  0.581  24  0.935   1  0.863   0.713 Y  0.570      SignalP-noTM
AKE52975.1              0.586  27  0.647  27  0.898  19  0.782   0.710 Y  0.570      SignalP-noTM
AKE52976.1              0.484  25  0.268  25  0.278   3  0.166   0.230 N  0.510      SignalP-TM
AKE52977.1              0.139  46  0.109  46  0.149   1  0.074   0.096 N  0.510      SignalP-TM
AKE52978.1              0.673  19  0.694  19  0.827   1  0.708   0.700 Y  0.570      SignalP-noTM
AKE52979.1              0.110  29  0.134  12  0.234   2  0.183   0.157 N  0.570      SignalP-noTM
AKE52980.1              0.113  40  0.097  30  0.109  43  0.079   0.089 N  0.570      SignalP-noTM
AKE52981.1              0.117  23  0.121  51  0.205   1  0.116   0.119 N  0.570      SignalP-noTM
AKE52982.1              0.112  25  0.167  11  0.428   2  0.257   0.209 N  0.570      SignalP-noTM
AKE52983.1              0.165  48  0.128  48  0.212   4  0.105   0.117 N  0.570      SignalP-noTM
AKE52984.1              0.148  35  0.124  35  0.140  26  0.100   0.112 N  0.570      SignalP-noTM
AKE52985.1              0.115  42  0.108  66  0.125  59  0.094   0.101 N  0.570      SignalP-noTM
AKE52986.1              0.114  18  0.104  67  0.123   1  0.094   0.099 N  0.570      SignalP-noTM
AKE52987.1              0.108  18  0.139  11  0.320   1  0.183   0.155 N  0.510      SignalP-TM
AKE52988.1              0.146  62  0.143  62  0.182  54  0.075   0.118 N  0.510      SignalP-TM
AKE52989.1              0.147  63  0.151  11  0.299   3  0.241   0.185 N  0.510      SignalP-TM
AKE52990.1              0.143  21  0.140  11  0.307   1  0.184   0.156 N  0.510      SignalP-TM
AKE52991.1              0.218  32  0.175  19  0.218   1  0.152   0.166 N  0.510      SignalP-TM
AKE52992.1              0.103  38  0.153  11  0.304   3  0.235   0.191 N  0.570      SignalP-noTM
AKE52993.1              0.292  33  0.146  33  0.119  40  0.066   0.116 N  0.510      SignalP-TM
AKE52994.1              0.197  64  0.138  64  0.209  48  0.098   0.119 N  0.570      SignalP-noTM
AKE52995.1              0.123  25  0.111  36  0.182  34  0.104   0.108 N  0.570      SignalP-noTM
AKE52996.1              0.121  70  0.107  50  0.119  49  0.087   0.098 N  0.570      SignalP-noTM
AKE52997.1              0.165  37  0.129  37  0.174   8  0.109   0.120 N  0.570      SignalP-noTM
AKE52998.1              0.104  26  0.101  69  0.121  20  0.090   0.096 N  0.570      SignalP-noTM
AKE52999.1              0.209  49  0.237  49  0.443  45  0.149   0.196 N  0.570      SignalP-noTM
AKE53000.1              0.194  38  0.155  38  0.199   1  0.097   0.134 N  0.510      SignalP-TM
AKE53001.1              0.104  18  0.117  18  0.162   8  0.122   0.119 N  0.570      SignalP-noTM
AKE53002.1              0.310  18  0.199  18  0.155  10  0.120   0.162 N  0.570      SignalP-noTM
AKE53003.1              0.346  38  0.429  38  0.845  17  0.623   0.520 N  0.570      SignalP-noTM
AKE53004.1              0.118  23  0.108  37  0.149  33  0.093   0.101 N  0.570      SignalP-noTM
AKE53005.1              0.123  35  0.109  21  0.136  20  0.108   0.109 N  0.510      SignalP-TM
AKE53006.1              0.133  33  0.147  33  0.295  30  0.164   0.153 N  0.510      SignalP-TM
AKE53007.1              0.422  41  0.169  41  0.140  44  0.073   0.134 N  0.510      SignalP-TM
AKE53008.1              0.126  29  0.239  13  0.653   6  0.548   0.353 N  0.510      SignalP-TM
AKE53009.1              0.155  45  0.117  45  0.132  44  0.075   0.098 N  0.570      SignalP-noTM
AKE53010.1              0.240  67  0.150  67  0.108  40  0.093   0.123 N  0.570      SignalP-noTM
AKE53011.1              0.257  32  0.353  32  0.757   9  0.529   0.436 N  0.570      SignalP-noTM
AKE53012.1              0.128  51  0.106  69  0.148  67  0.085   0.098 N  0.510      SignalP-TM
AKE53013.1              0.690  24  0.786  24  0.936  22  0.889   0.834 Y  0.570      SignalP-noTM
AKE53014.1              0.116  46  0.112  46  0.160  67  0.111   0.112 N  0.570      SignalP-noTM
AKE53015.1              0.108  16  0.101  58  0.120  48  0.090   0.096 N  0.570      SignalP-noTM
AKE53016.1              0.422  22  0.376  22  0.424   3  0.335   0.361 N  0.510      SignalP-TM
AKE53017.1              0.129  57  0.123  26  0.162  12  0.127   0.125 N  0.570      SignalP-noTM
AKE53018.1              0.161  57  0.119  57  0.134   2  0.100   0.110 N  0.570      SignalP-noTM
AKE53019.1              0.129  17  0.108  11  0.186   1  0.110   0.109 N  0.510      SignalP-TM
AKE53020.1              0.126  27  0.152  11  0.354   2  0.242   0.194 N  0.570      SignalP-noTM
AKE53021.1              0.787  28  0.848  28  0.990  14  0.930   0.887 Y  0.570      SignalP-noTM
AKE53022.1              0.196  23  0.229  23  0.455   7  0.310   0.259 N  0.510      SignalP-TM
AKE53023.1              0.140  28  0.135  11  0.229   3  0.192   0.156 N  0.510      SignalP-TM
AKE53024.1              0.867  27  0.852  27  0.913   6  0.858   0.855 Y  0.570      SignalP-noTM
AKE53025.1              0.113  33  0.099  67  0.107  68  0.077   0.089 N  0.570      SignalP-noTM
AKE53026.1              0.111  20  0.176  11  0.465   2  0.303   0.236 N  0.570      SignalP-noTM
AKE53027.1              0.113  48  0.107  30  0.130  18  0.104   0.106 N  0.570      SignalP-noTM
AKE53028.1              0.149  57  0.136  38  0.234   4  0.144   0.140 N  0.570      SignalP-noTM
AKE53029.1              0.108  47  0.107  37  0.133  31  0.096   0.102 N  0.570      SignalP-noTM
AKE53030.1              0.157  36  0.120  36  0.113  33  0.077   0.100 N  0.570      SignalP-noTM
AKE53031.1              0.115  56  0.125  11  0.222   3  0.158   0.141 N  0.570      SignalP-noTM
AKE53032.1              0.114  50  0.125  11  0.205   4  0.157   0.140 N  0.570      SignalP-noTM
AKE53033.1              0.103  34  0.116  11  0.188   4  0.137   0.126 N  0.570      SignalP-noTM
AKE53034.1              0.125  42  0.160  11  0.385   1  0.245   0.200 N  0.570      SignalP-noTM
AKE53035.1              0.136  53  0.111  20  0.118  14  0.089   0.100 N  0.570      SignalP-noTM
AKE53036.1              0.194  30  0.218  30  0.391  13  0.246   0.228 N  0.510      SignalP-TM
AKE53037.1              0.201  29  0.365  21  0.905   6  0.844   0.590 Y  0.570      SignalP-noTM
AKE53038.1              0.826  24  0.888  24  0.974  15  0.947   0.915 Y  0.570      SignalP-noTM
AKE53039.1              0.108  33  0.145  12  0.310   5  0.221   0.180 N  0.570      SignalP-noTM
AKE53040.1              0.114  49  0.109  32  0.157   2  0.101   0.106 N  0.570      SignalP-noTM
AKE53041.1              0.137  65  0.160  11  0.385   1  0.240   0.197 N  0.570      SignalP-noTM
AKE53042.1              0.869  22  0.709  22  0.813   2  0.603   0.659 Y  0.570      SignalP-noTM
AKE53043.1              0.152  55  0.095  11  0.131   2  0.091   0.093 N  0.510      SignalP-TM
AKE53044.1              0.117  65  0.111  65  0.145  53  0.091   0.102 N  0.570      SignalP-noTM
AKE53045.1              0.141  23  0.115  69  0.126  35  0.088   0.102 N  0.570      SignalP-noTM
AKE53046.1              0.106  45  0.106  45  0.132  40  0.094   0.100 N  0.570      SignalP-noTM
AKE53047.1              0.127  31  0.124  11  0.236   1  0.141   0.132 N  0.570      SignalP-noTM
AKE53048.1              0.139  69  0.116  69  0.189  21  0.097   0.107 N  0.570      SignalP-noTM
AKE53049.1              0.106  10  0.109  11  0.154   1  0.112   0.110 N  0.570      SignalP-noTM
AKE53050.1              0.338  29  0.241  29  0.249  26  0.159   0.202 N  0.570      SignalP-noTM
AKE53051.1              0.124  33  0.111  33  0.130   2  0.099   0.106 N  0.570      SignalP-noTM
AKE53052.1              0.153  60  0.118  11  0.163   4  0.149   0.133 N  0.570      SignalP-noTM
AKE53053.1              0.411  35  0.281  35  0.327  14  0.198   0.251 N  0.510      SignalP-TM
AKE53054.1              0.104  25  0.107  55  0.149  49  0.091   0.100 N  0.570      SignalP-noTM
AKE53055.1              0.103  23  0.113  23  0.148  21  0.112   0.112 N  0.570      SignalP-noTM
AKE53056.1              0.164  54  0.132  54  0.174   7  0.118   0.125 N  0.570      SignalP-noTM
AKE53057.1              0.103  11  0.105  11  0.130   1  0.102   0.104 N  0.510      SignalP-TM
AKE53058.1              0.151  50  0.119  50  0.107   2  0.090   0.105 N  0.570      SignalP-noTM
AKE53059.1              0.121  39  0.117  39  0.188   1  0.102   0.110 N  0.570      SignalP-noTM
AKE53060.1              0.107  25  0.109  69  0.129  61  0.100   0.105 N  0.570      SignalP-noTM
AKE53061.1              0.116  16  0.105  67  0.118  28  0.091   0.099 N  0.570      SignalP-noTM
AKE53062.1              0.110  20  0.108  20  0.143  17  0.092   0.101 N  0.570      SignalP-noTM
AKE53063.1              0.128  23  0.162  23  0.400  22  0.184   0.173 N  0.570      SignalP-noTM
AKE53064.1              0.123  32  0.153  32  0.248  29  0.136   0.146 N  0.510      SignalP-TM
AKE53065.1              0.665  30  0.671  30  0.960  12  0.832   0.747 Y  0.570      SignalP-noTM
AKE53066.1              0.114  68  0.146  29  0.273  26  0.189   0.166 N  0.570      SignalP-noTM
AKE53067.1              0.116  20  0.124  11  0.207   1  0.151   0.137 N  0.570      SignalP-noTM
AKE53068.1              0.678  19  0.802  19  0.961   1  0.945   0.870 Y  0.570      SignalP-noTM
AKE53069.1              0.184  21  0.366  21  0.872  15  0.694   0.520 N  0.570      SignalP-noTM
AKE53070.1              0.145  22  0.143  22  0.202  18  0.122   0.133 N  0.570      SignalP-noTM
AKE53071.1              0.180  51  0.131  11  0.245   1  0.168   0.145 N  0.510      SignalP-TM
AKE53072.1              0.108  49  0.113  52  0.140  45  0.107   0.110 N  0.570      SignalP-noTM
AKE53073.1              0.101  28  0.101  69  0.110   2  0.090   0.095 N  0.570      SignalP-noTM
AKE53074.1              0.365  23  0.549  23  0.921  16  0.830   0.681 Y  0.570      SignalP-noTM
AKE53075.1              0.130  25  0.115  11  0.262   1  0.115   0.115 N  0.510      SignalP-TM
AKE53076.1              0.201  52  0.156  52  0.155  42  0.113   0.136 N  0.570      SignalP-noTM
AKE53077.1              0.123  55  0.118  55  0.127  21  0.101   0.110 N  0.570      SignalP-noTM
AKE53078.1              0.655  25  0.769  25  0.949  21  0.904   0.832 Y  0.570      SignalP-noTM
AKE53079.1              0.111   3  0.107  24  0.128  21  0.089   0.098 N  0.570      SignalP-noTM
AKE53080.1              0.491  26  0.687  26  0.985  11  0.958   0.815 Y  0.570      SignalP-noTM
AKE53081.1              0.891  22  0.874  22  0.924  17  0.839   0.857 Y  0.570      SignalP-noTM
AKE53082.1              0.227  31  0.211  31  0.318  23  0.156   0.191 N  0.510      SignalP-TM
AKE53083.1              0.170  28  0.199  28  0.299  25  0.199   0.199 N  0.510      SignalP-TM
AKE53084.1              0.109  55  0.113  28  0.150   1  0.111   0.113 N  0.510      SignalP-TM
AKE53085.1              0.133  27  0.110  27  0.118  42  0.085   0.098 N  0.570      SignalP-noTM
AKE53086.1              0.324  25  0.551  25  0.992  11  0.951   0.739 Y  0.570      SignalP-noTM
AKE53087.1              0.110  39  0.102  22  0.134  14  0.099   0.100 N  0.570      SignalP-noTM
AKE53088.1              0.120  24  0.218  24  0.510  19  0.362   0.271 N  0.510      SignalP-TM
AKE53089.1              0.185  23  0.243  23  0.512   2  0.317   0.270 N  0.510      SignalP-TM
AKE53090.1              0.184  23  0.404  23  0.943   4  0.905   0.640 Y  0.570      SignalP-noTM
AKE53091.1              0.170  20  0.328  20  0.861   1  0.640   0.475 N  0.570      SignalP-noTM
AKE53092.1              0.244  35  0.286  35  0.443   5  0.359   0.313 N  0.510      SignalP-TM
AKE53093.1              0.168  44  0.211  44  0.557  43  0.159   0.186 N  0.570      SignalP-noTM
AKE53094.1              0.240  17  0.318  17  0.633  13  0.392   0.353 N  0.570      SignalP-noTM
AKE53095.1              0.857  23  0.915  23  0.990  19  0.961   0.937 Y  0.570      SignalP-noTM
AKE53096.1              0.120  65  0.108  65  0.123  26  0.091   0.100 N  0.570      SignalP-noTM
AKE53097.1              0.133  45  0.122  45  0.145   1  0.105   0.114 N  0.570      SignalP-noTM
AKE53098.1              0.139  22  0.103  61  0.122  53  0.085   0.095 N  0.570      SignalP-noTM
AKE53099.1              0.190  28  0.148  11  0.334   1  0.209   0.170 N  0.510      SignalP-TM
AKE53100.1              0.111  40  0.130  15  0.284  11  0.155   0.141 N  0.570      SignalP-noTM
AKE53101.1              0.121  45  0.107  45  0.126  23  0.090   0.099 N  0.570      SignalP-noTM
AKE53102.1              0.147  26  0.171  11  0.376   3  0.300   0.219 N  0.510      SignalP-TM
AKE53103.1              0.167  59  0.138  11  0.298   1  0.178   0.157 N  0.570      SignalP-noTM
AKE53104.1              0.123  40  0.110  55  0.124  52  0.089   0.100 N  0.570      SignalP-noTM
AKE53105.1              0.167  44  0.126  44  0.121  41  0.085   0.107 N  0.570      SignalP-noTM
AKE53106.1              0.216  35  0.155  13  0.367   3  0.212   0.176 N  0.510      SignalP-TM
AKE53107.1              0.115  38  0.111  38  0.145   1  0.105   0.108 N  0.570      SignalP-noTM
AKE53108.1              0.801  22  0.862  22  0.982  11  0.936   0.897 Y  0.570      SignalP-noTM
AKE53109.1              0.116  41  0.108  56  0.124  50  0.089   0.099 N  0.570      SignalP-noTM
AKE53110.1              0.106   7  0.100  59  0.105  53  0.081   0.091 N  0.570      SignalP-noTM
AKE53111.1              0.191  21  0.292  21  0.609  13  0.441   0.362 N  0.570      SignalP-noTM
AKE53112.1              0.194  40  0.140  40  0.181   4  0.103   0.123 N  0.570      SignalP-noTM
AKE53113.1              0.122  22  0.144  22  0.220  15  0.166   0.154 N  0.570      SignalP-noTM
AKE53114.1              0.120  20  0.119  20  0.152  45  0.118   0.119 N  0.570      SignalP-noTM
AKE53115.1              0.108  21  0.102  42  0.127  39  0.084   0.094 N  0.570      SignalP-noTM
AKE53116.1              0.120  26  0.102  36  0.122   1  0.088   0.095 N  0.570      SignalP-noTM
AKE53117.1              0.145  30  0.126  30  0.188  29  0.118   0.122 N  0.570      SignalP-noTM
AKE53118.1              0.103  60  0.104  11  0.168   5  0.111   0.107 N  0.570      SignalP-noTM
AKE53119.1              0.552  20  0.678  20  0.913  13  0.847   0.757 Y  0.570      SignalP-noTM
AKE53120.1              0.120  59  0.162  41  0.348  37  0.179   0.168 N  0.510      SignalP-TM
AKE53121.1              0.111  32  0.099  11  0.119   1  0.098   0.098 N  0.570      SignalP-noTM
AKE53122.1              0.156  24  0.164  31  0.394  30  0.146   0.155 N  0.570      SignalP-noTM
AKE53123.1              0.113  49  0.101  70  0.116   6  0.087   0.095 N  0.570      SignalP-noTM
AKE53124.1              0.171  43  0.141  43  0.146  33  0.105   0.124 N  0.570      SignalP-noTM
AKE53125.1              0.139  65  0.103  38  0.138  30  0.074   0.092 N  0.510      SignalP-TM
AKE53126.1              0.134  43  0.103  43  0.115  55  0.084   0.094 N  0.570      SignalP-noTM
AKE53127.1              0.134  52  0.147  11  0.313   4  0.218   0.181 N  0.570      SignalP-noTM
AKE53128.1              0.168  19  0.137  19  0.221   1  0.123   0.131 N  0.570      SignalP-noTM
AKE53129.1              0.101   3  0.129  13  0.203   2  0.168   0.147 N  0.570      SignalP-noTM
AKE53130.1              0.103  26  0.108  64  0.129  58  0.100   0.104 N  0.570      SignalP-noTM
AKE53131.1              0.122  32  0.107  58  0.113  51  0.088   0.098 N  0.570      SignalP-noTM
AKE53132.1              0.106  62  0.128  11  0.209   1  0.165   0.142 N  0.510      SignalP-TM
AKE53133.1              0.700  23  0.713  23  0.843  17  0.743   0.727 Y  0.570      SignalP-noTM
AKE53134.1              0.312  24  0.455  24  0.896   1  0.697   0.569 N  0.570      SignalP-noTM
AKE53135.1              0.147  20  0.244  20  0.595   1  0.415   0.324 N  0.570      SignalP-noTM
AKE53136.1              0.127  38  0.141  11  0.243   3  0.212   0.167 N  0.510      SignalP-TM
AKE53137.1              0.108  35  0.102  35  0.108  30  0.078   0.091 N  0.570      SignalP-noTM
AKE53138.1              0.106  27  0.109  11  0.171   3  0.120   0.114 N  0.570      SignalP-noTM
AKE53139.1              0.114  22  0.106  11  0.183   1  0.107   0.107 N  0.510      SignalP-TM
AKE53140.1              0.116  22  0.098  22  0.106  28  0.068   0.084 N  0.570      SignalP-noTM
AKE53141.1              0.119  29  0.103  65  0.100  64  0.077   0.091 N  0.570      SignalP-noTM
AKE53142.1              0.139  43  0.121  43  0.141  42  0.108   0.115 N  0.570      SignalP-noTM
AKE53143.1              0.108  30  0.103  11  0.143  34  0.113   0.107 N  0.510      SignalP-TM
AKE53144.1              0.178  25  0.161  25  0.232   1  0.154   0.158 N  0.570      SignalP-noTM
AKE53145.1              0.126  33  0.113  33  0.165   2  0.096   0.105 N  0.570      SignalP-noTM
AKE53146.1              0.482  24  0.487  24  0.697  15  0.519   0.499 N  0.510      SignalP-TM
AKE53147.1              0.171  24  0.156  24  0.255   4  0.168   0.160 N  0.510      SignalP-TM
AKE53148.1              0.254  23  0.163  23  0.148  20  0.106   0.142 N  0.510      SignalP-TM
AKE53149.1              0.143  24  0.260  20  0.628  18  0.466   0.336 N  0.510      SignalP-TM
AKE53150.1              0.122  23  0.138  11  0.320   1  0.173   0.154 N  0.570      SignalP-noTM
AKE53151.1              0.141  65  0.110  65  0.129   3  0.081   0.096 N  0.570      SignalP-noTM
AKE53152.1              0.119  43  0.177  11  0.368   8  0.318   0.243 N  0.570      SignalP-noTM
AKE53153.1              0.109  21  0.143  11  0.322   1  0.187   0.164 N  0.570      SignalP-noTM
AKE53154.1              0.106  27  0.112  11  0.154   5  0.129   0.120 N  0.570      SignalP-noTM
AKE53155.1              0.114  62  0.103  44  0.118  23  0.101   0.102 N  0.570      SignalP-noTM
AKE53156.1              0.150  27  0.132  11  0.209   1  0.183   0.151 N  0.510      SignalP-TM
AKE53157.1              0.105  21  0.097  70  0.101  68  0.081   0.089 N  0.570      SignalP-noTM
AKE53158.1              0.185  27  0.357  14  0.899  11  0.859   0.593 Y  0.570      SignalP-noTM
AKE53159.1              0.451  46  0.268  46  0.234  42  0.133   0.204 N  0.570      SignalP-noTM
AKE53160.1              0.192  66  0.132  66  0.108  13  0.086   0.111 N  0.570      SignalP-noTM
AKE53161.1              0.128  23  0.333  19  0.954  17  0.910   0.604 Y  0.570      SignalP-noTM
AKE53162.1              0.116  23  0.108  11  0.193   2  0.110   0.109 N  0.510      SignalP-TM
AKE53163.1              0.128  32  0.162  11  0.333   1  0.258   0.207 N  0.570      SignalP-noTM
AKE53164.1              0.144  26  0.120  26  0.122  28  0.090   0.106 N  0.570      SignalP-noTM
AKE53165.1              0.238  42  0.169  42  0.189  40  0.103   0.138 N  0.570      SignalP-noTM
AKE53166.1              0.108  38  0.096  70  0.105  69  0.074   0.088 N  0.510      SignalP-TM
AKE53167.1              0.757  23  0.807  23  0.950  19  0.880   0.841 Y  0.570      SignalP-noTM
AKE53168.1              0.459  20  0.579  20  0.852  16  0.726   0.648 Y  0.570      SignalP-noTM
AKE53169.1              0.165  40  0.138  40  0.240   1  0.120   0.131 N  0.510      SignalP-TM
AKE53170.1              0.123  41  0.112  41  0.115   7  0.092   0.102 N  0.570      SignalP-noTM
AKE53171.1              0.102  36  0.133  11  0.223   4  0.181   0.155 N  0.570      SignalP-noTM
AKE53172.1              0.718  24  0.799  24  0.968   7  0.917   0.854 Y  0.570      SignalP-noTM
AKE53173.1              0.112  42  0.102  42  0.111  67  0.087   0.095 N  0.570      SignalP-noTM
AKE53174.1              0.233  17  0.202  17  0.288  16  0.184   0.194 N  0.570      SignalP-noTM
AKE53175.1              0.204  33  0.157  33  0.229   4  0.138   0.148 N  0.570      SignalP-noTM
AKE53176.1              0.124  19  0.195  19  0.476  16  0.296   0.243 N  0.570      SignalP-noTM
AKE53177.1              0.176  29  0.175  29  0.269   2  0.180   0.177 N  0.510      SignalP-TM
AKE53178.1              0.193  44  0.197  44  0.332  26  0.188   0.194 N  0.510      SignalP-TM
AKE53179.1              0.424  25  0.564  25  0.905   1  0.811   0.680 Y  0.570      SignalP-noTM
AKE53180.1              0.142  26  0.343  20  0.930   1  0.869   0.590 Y  0.570      SignalP-noTM
AKE53181.1              0.111  33  0.104  33  0.117  51  0.087   0.096 N  0.570      SignalP-noTM
AKE53182.1              0.195  43  0.170  43  0.320   8  0.175   0.172 N  0.570      SignalP-noTM
AKE53183.1              0.223  25  0.355  25  0.887  11  0.706   0.520 N  0.570      SignalP-noTM
AKE53184.1              0.116  41  0.107  41  0.115  40  0.093   0.101 N  0.570      SignalP-noTM
AKE53185.1              0.107  44  0.112  29  0.134  20  0.095   0.104 N  0.570      SignalP-noTM
AKE53186.1              0.145  67  0.119  67  0.167   8  0.110   0.115 N  0.570      SignalP-noTM
AKE53187.1              0.142  52  0.113  52  0.119  25  0.092   0.103 N  0.570      SignalP-noTM
AKE53188.1              0.144  30  0.137  30  0.188   3  0.125   0.132 N  0.570      SignalP-noTM
AKE53189.1              0.204  32  0.201  32  0.320   2  0.188   0.196 N  0.510      SignalP-TM
AKE53190.1              0.123  40  0.128  11  0.241   2  0.164   0.141 N  0.510      SignalP-TM
AKE53191.1              0.128  66  0.108  66  0.149  36  0.082   0.098 N  0.510      SignalP-TM
AKE53192.1              0.193  54  0.120  54  0.152   1  0.051   0.095 N  0.510      SignalP-TM
AKE53193.1              0.151  23  0.122  23  0.158   1  0.110   0.116 N  0.570      SignalP-noTM
AKE53194.1              0.111  25  0.142  13  0.257   8  0.201   0.170 N  0.570      SignalP-noTM
AKE53195.1              0.107  50  0.103  50  0.121  30  0.091   0.097 N  0.570      SignalP-noTM
AKE53196.1              0.130  25  0.153  25  0.263  17  0.187   0.169 N  0.570      SignalP-noTM
AKE53197.1              0.173  46  0.154  46  0.245  14  0.128   0.144 N  0.510      SignalP-TM
AKE53198.1              0.181  21  0.165  11  0.524   1  0.238   0.192 N  0.510      SignalP-TM
AKE53199.1              0.121  43  0.144  13  0.286   8  0.213   0.169 N  0.510      SignalP-TM
AKE53200.1              0.114  33  0.113  33  0.154  32  0.104   0.109 N  0.570      SignalP-noTM
AKE53201.1              0.128  25  0.200  25  0.376  21  0.292   0.234 N  0.510      SignalP-TM
AKE53202.1              0.166  22  0.314  22  0.770  12  0.602   0.450 N  0.570      SignalP-noTM
AKE53203.1              0.112  25  0.144  11  0.273   5  0.217   0.178 N  0.570      SignalP-noTM
