# Supplementary material for: Comparative Genomics Reveals Evidence of Genome Reduction and High Extracellular Protein Degradation Potential in Kangiella
Source: Front Microbiol. 2018 Jun 7;9:1224. doi: 10.3389/fmicb.2018.01224 (PMC6000758; doi:10.3389/fmicb.2018.01224)
Supplement: MATERIAL S3 — Peptidase genes predicted with MEROPS batch BLAST and SignalP prediction of 23 genomes corresponding to Supplementary Table S8. [file Data_Sheet_3.ZIP › Supplementary material 3/Kangiella_koreensis_DSM_16069.merops.batch_blastp.txt]

ACV25435.1	M24B	156-436	H227, H332, H343	D245, D256, H336, E381, E420	MER0001250	157-439	8.20e-82
ACV25452.1	S08A	190-452	D217, H248, N340, S403		MER0000319	107-377	3.40e-30
ACV25511.1	S09C	422-648	S515, D610, H641		MER0001920	424-643	1.00e-22
ACV25517.1	S12	41-256	S83, K86, Y166		MER0004154	45-271	9.80e-16
ACV25518.1	S12	133-288	<S, <K, Y175		MER0026262	118-288	4.00e-06
ACV25519.1	S12	58-369	S107, K110, Y208		MER0026262	10-329	1.20e-21
ACV25520.1	S12	32-143	S86, K89, >Y		MER0026262	5-113	2.00e-15
ACV25558.1	S54	9-135	S127, >H		MER0015468	93-209	5.70e-17
ACV25573.1	C26	116-281	C170, H264, E266		MER0043394	25-185	5.30e-60
ACV25593.1	S09X	98-200	S118, D172, >H		MER0209507	176-280	3.40e-19
ACV25604.1	S08A	114-394	D142, H175, N268, >S		MER0055027	113-379	1.00e-68
ACV25604.1	S08A	400-534	<D, <H, <N, S485		MER0055027	372-501	3.20e-24
ACV25605.1	S08A	89-327	D120, H160, N251, D315S		MER0002267	137-370	1.50e-44
ACV25605.1	S08A	374-509	<D, <H, N399, S452		MER0002267	271-415	1.70e-17
ACV25606.1	S08A	89-327	D120, H160, N251, D315S		MER0002267	137-370	2.70e-45
ACV25606.1	S08A	346-508	<D, <H, N376, S452		MER0000309	231-378	9.70e-06
ACV25607.1	S08A	137-326	D146, H181, N274, >S		MER0000326	171-349	3.30e-34
ACV25608.1	S08A	122-344	D146, H181, N274, X340S		MER0000336	16-242	8.70e-37
ACV25614.1	S12	96-335	S103, K106, Y194		MER0002489	97-351	2.00e-35
ACV25626.1	I87	18-158			MER0192051	95-236	4.10e-10
ACV25627.1	S49C	56-131	S105, N124K		MER0042954	48-123	1.80e-19
ACV25706.1	S33	23-335	S156, D282, H309		MER0059846	26-338	8.10e-19
ACV25732.1	M04	212-505	E350, H432	H349, H353, E373	MER0029943	188-478	2.60e-125
ACV25754.1	S11	34-389	S65, K68, S130		MER0000450	38-395	6.10e-97
ACV25761.1	M48C	73-237	E127	H126, H130, E188	MER0026552	299-454	1.60e-25
ACV25781.1	S09X	12-253	S154, D220, H247		MER0017248	27-271	2.30e-15
ACV25781.1	S33	79-157	S154, >D, >H		MER0004146	43-122	4.10e-06
ACV25784.1	M17	3-417	K200, R274	K188, D193, D211, D270, E272	MER0002497	5-422	3.30e-104
ACV25795.1	M28A	112-261	D124, E176	H122, D143, E177, E204, >H	MER0037181	139-272	5.30e-08
ACV25806.1	M10A	164-215	E167	H166, H170, H176	MER0005336	148-195	7.90e-05
ACV25832.1	M23B	228-464	H444	H365, D369, H446	MER0003380	182-413	4.10e-45
ACV25834.1	S08A	169-496	D197, H232, N342, S447		MER0002057	156-491	3.40e-40
ACV25839.1	M38	72-416	D347	H87, H89, K213, K245H, H254	MER0005900	42-379	1.40e-43
ACV25908.1	U69	127-246			MER0195951	695-821	2.40e-05
ACV25940.1	I87	67-352			MER0192051	88-371	7.00e-62
ACV25941.1	I87	163-289			MER0191412	201-327	1.40e-41
ACV25941.1	I87	23-145			MER0191412	21-144	1.10e-27
ACV25952.1	S10	64-240	S196, >D, >H		MER0004615	60-232	1.50e-08
ACV25965.1	M20A	68-358	D74, E130	H72, D103, E131, E155, H342	MER0238460	96-402	5.40e-15
ACV26002.1	M48B	86-295	E148	H147, H151, E224	MER0002637	78-286	3.90e-54
ACV26009.1	M20X	8-471	D103, E167	H101, X134D, E168, D195, H446	MER0052470	10-469	1.50e-129
ACV26019.1	S54	123-285	S207, H270		MER0017194	42-214	1.90e-26
ACV26060.1	U62	35-466			MER0016301	33-470	1.50e-157
ACV26063.1	U62	42-453			MER0016222	36-448	1.20e-110
ACV26077.1	S01C	106-384	H122, D152, S222		MER0001372	92-358	7.80e-40
ACV26081.1	S09C	37-122	S110, >D, >H		MER0017368	168-258	5.30e-06
ACV26117.1	M23B	183-300	H286	H207, D211, H288	MER0069741	271-387	1.10e-18
ACV26128.1	A24A	68-293	D154, D226		MER0000870	63-280	2.50e-68
ACV26136.1	S09B	524-758	S632, D707, H739		MER0058228	504-739	6.30e-70
ACV26138.1	M13	51-697	E535, D599	H534, H538, E595	MER0004775	40-689	3.40e-163
ACV26171.1	S01C	63-392	H79, D109, S184		MER0001372	92-419	9.50e-66
ACV26173.1	S26A	68-166	S81, K136		MER0000589	78-178	1.10e-30
ACV26173.1	S26A	194-289	<S, <K		MER0000589	229-323	3.80e-13
ACV26183.1	M28D	257-456	D281, E325	H279, X291D, E326, D353, H424	MER0005244	268-466	3.50e-26
ACV26198.1	S49B	162-347	S211, S233, K263		MER0001300	129-314	1.50e-72
ACV26200.1	S09C	368-626	S492, D573, H605		MER0015682	454-709	1.30e-84
ACV26230.1	C56	1052-1147	A1062E, F1097C, S1098H		MER0042827	1072-1167	8.20e-25
ACV26269.1	C26	276-542	C378, H514, E516		MER0065554	277-543	4.70e-99
ACV26277.1	C26	13-201	C92, H185, E187		MER0065588	3-194	6.00e-23
ACV26286.1	M23B	217-333	K313H	G229H, D238, H315	MER0015415	484-609	1.40e-22
ACV26311.1	M38	67-311	D311	H74, H76, D181K, N214H, H223	MER0037714	75-330	9.70e-26
ACV26315.1	S09A	446-726	X583S, D668, H703		MER0000410	397-675	2.10e-97
ACV26324.1	S54	19-118	S112, >H		MER0015462	17-132	4.40e-09
ACV26368.1	M61	3-467	E281	H280, H284, E314	MER0073084	29-497	7.20e-136
ACV26391.1	M19	50-420		H65, D67, E164, H233, H254	MER0006319	37-413	3.50e-42
ACV26432.1	M19	102-387		<H, <D, Q148E, H215, H236	MER0013479	42-318	2.60e-40
ACV26447.1	S41A	262-446	S385, K411		MER0195376	264-444	1.10e-44
ACV26452.1	S01A	50-156	H63, D116, >S		MER0011499	331-438	2.90e-05
ACV26471.1	S46	21-270	H81, D217, >S		MER0501051	26-277	9.90e-89
ACV26471.1	S46	559-717	<H, <D, >S		MER0501051	265-423	6.50e-46
ACV26484.1	I39	244-1639			MER0034541	256-1651	5.00e-230
ACV26525.1	S24	26-140	S61, K98		MER0000576	25-139	2.40e-26
ACV26535.1	M23A	226-392	H344	H245, D259, H346	MER0001281	198-364	2.10e-63
ACV26577.1	M20D	29-439	D109, X175E	D107, D143, X176E/H, H207, H411	MER0002007	2-393	6.00e-76
ACV26616.1	M16B	48-227	E90, E162	H87, H91, N168E	MER0195774	38-214	1.80e-23
ACV26616.1	M16B	522-721	A564E, L634E	N561H, E565H, I642E	MER0237414	29-231	2.50e-14
ACV26617.1	S08A	116-427	D133, H181, N286, S375		MER0004123	138-436	6.10e-33
ACV26618.1	S08A	154-444	V182D, H199, N298, S401		MER0004123	127-421	2.70e-30
ACV26625.1	S08A	202-451	<D, H203, N304, S408		MER0004123	186-421	2.50e-23
ACV26628.1	S41A	373-558	S482, K507		MER0001295	356-532	2.80e-50
ACV26639.1	U32	27-221			MER0003855	27-221	2.70e-42
ACV26639.1	U32	242-361			MER0003855	212-334	3.10e-15
ACV26659.1	S12	183-272	S214, K217, >Y		MER0006204	42-134	5.20e-13
ACV26801.1	M02	45-624	E396	H395, H399, E423	MER0001019	647-1221	1.00e-130
ACV26807.1	S49A	38-615	K200, X405S, S427		MER0001299	46-612	1.00e-111
ACV26812.1	S33	23-281	S104, D202, H264		MER0036115	37-306	5.00e-35
ACV26835.1	M23B	166-267	H253	H173, D177, D255H	MER0003376	40-153	5.10e-19
ACV26838.1	S08A	117-393	D142, H177, N274, S336		MER0002267	145-415	6.00e-59
ACV26863.1	S33	5-130	S73, >D, >H		MER0036075	71-207	5.10e-05
ACV26864.1	S09C	428-672	S538, D620, H653		MER0000408	481-726	2.40e-27
ACV26870.1	S09C	5-93	S67, >D, >H		MER0107796	6-95	9.20e-09
ACV26884.1	M01	247-482	E332, Y417	H331, H335, E354	MER0036308	240-475	1.20e-101
ACV26885.1	S51	14-249	Y132S, H174, D201E		MER0005768	9-249	2.70e-25
ACV26892.1	C44	2-235	C2		MER0011806	87-308	1.80e-33
ACV26901.1	M01	227-436	E312, Y395	H311, H315, E334	MER0001001	212-421	1.60e-95
ACV26907.1	S09A	431-687	S552, D635, H667		MER0005694	413-675	2.50e-66
ACV26940.1	M38	72-384	L337D	H80, H82, D220K, K248H, T255H	MER0033186	79-392	4.20e-64
ACV26947.1	U73	52-139			MER0492485	51-137	2.10e-11
ACV26949.1	M16B	42-246	E85, E155	H82, H86, E162	MER0003448	9-213	4.30e-24
ACV26949.1	M16B	497-701	S540E, L610E	S537H, S541H, S617E	MER0039456	496-700	1.70e-21
ACV26968.1	S09C	441-678	S547, D628, H660		MER0000263	454-693	2.50e-66
ACV26987.1	M49	421-544	<E	<H, <H, E431	MER0028047	466-605	6.50e-06
ACV26994.1	T03	43-579	T387		MER0223926	5-524	3.90e-90
ACV27003.1	C40	59-166	C76, H126, H138		MER0004054	152-264	6.90e-24
ACV27007.1	M03A	58-733	F527E	E526H, A530H, F555E	MER0001158	4-678	1.90e-153
ACV27025.1	S33	37-159	S146, >D, >H		MER0044357	34-175	4.00e-09
ACV27025.1	S33	237-339	<S, D288, H318		MER0044357	340-451	1.10e-06
ACV27031.1	S09A	455-675	G570S, E651D, >H		MER0005694	418-643	3.50e-25
ACV27033.1	M14B	106-260	R217	H166, E169, H259	MER0033179	843-1018	3.60e-21
ACV27042.1	S12	29-328	S91, K94, Y183		MER0002489	43-353	1.70e-42
ACV27044.1	M48C	83-257	E146	H145, H149, E210	MER0031491	75-248	1.80e-41
ACV27058.1	C26	4-186	C81, H169, E171		MER0045094	15-198	7.60e-36
ACV27075.1	A08	41-170	D118, D147		MER0001313	37-164	4.30e-34
ACV27109.1	T03	40-580	T393		MER0001978	38-580	5.30e-168
ACV27111.1	U32	36-202			MER0003855	33-203	1.90e-19
ACV27112.1	U32	32-293			MER0037246	38-298	1.00e-56
ACV27143.1	M38	6-302	D247	H13, H15, K99, H136, H174	MER0061068	10-306	1.00e-94
ACV27146.1	T02	13-305	T185		MER0017326	22-305	2.80e-46
ACV27167.1	S12	39-335	S91, K94, Y167		MER0028284	42-360	1.60e-11
ACV27181.1	S08A	120-394	D158, X191H, X278N, S341		MER0000326	142-415	2.90e-86
ACV27183.1	M90	41-272	E175	H174, H178, E235	MER0217243	19-248	5.40e-26
ACV27188.1	M14A	68-245	R195, >E	H118, E121, >H	MER0021822	137-297	1.50e-10
ACV27221.1	C26	30-208	C99, H203, E205		MER0031288	11-189	3.10e-26
ACV27224.1	M06	105-732	E316	H315, H319, D325	MER0001625	113-750	2.90e-143
ACV27226.1	S09B	199-342	S258, D338, >H		MER0005196	540-684	6.60e-07
ACV27226.1	S33	188-299	S258, >D, >H		MER0003537	40-145	7.70e-05
ACV27234.1	M17	15-495	K280, R354	K268, D273, D291, D350, E352	MER0001236	15-497	8.10e-169
ACV27242.1	C26	10-240	C86, H181, E183		MER0045886	14-236	2.70e-59
ACV27255.1	I22	200-312			MER0018322	13-119	2.70e-13
ACV27281.1	M20A	27-275	D91, E156	H89, D122, E157, E185, >H	MER0001272	5-252	3.80e-52
ACV27281.1	M20A	307-397	<D, <E	<H, <D, <E, <D/E, >H	MER0001272	175-265	1.20e-18
ACV27297.1	C56	65-173	L106E, C133, H134		MER0031431	70-179	1.70e-16
ACV27315.1	M50B	22-200	E23	H22, H26, >D	MER0004480	22-200	2.30e-41
ACV27315.1	M50B	284-405	<E	<H, <H, >D	MER0004480	208-335	2.70e-21
ACV27330.1	M24A	85-275	H100	D117, D128, H191, E224, E256	MER0001243	64-254	2.70e-76
ACV27330.1	M24A	1-53	>H	>D, >D, >H, >E, >E	MER0001243	1-53	1.30e-15
ACV27334.1	M20A	5-176	D70, E135	H68, D101, E136, E164, >H	MER0001272	6-174	3.50e-59
ACV27334.1	M20A	285-375	<D, <E	<H, <D, <E, <D/E, >H	MER0001272	175-265	7.00e-25
ACV27335.1	M15B	94-200	E180	H117, D124, H183	MER0014983	144-240	5.80e-06
ACV27363.1	S16	536-775	S679, K722		MER0000485	537-775	8.10e-99
ACV27367.1	S14	12-202	S107, H132, D181		MER0000474	16-206	4.80e-82
ACV27380.1	S51	8-232	S127, H164, E199		MER0001335	2-225	5.60e-49
ACV27457.1	S09X	6-282	S148, D229, H262		MER0061081	4-276	7.30e-102
ACV27460.1	C44	2-170	C2		MER0034539	2-165	2.20e-24
ACV27465.1	M20X	26-399	D70, E113	H68, D79, E114, H370	MER0026469	37-411	5.10e-54
ACV27465.1	M28E	63-127	D70, E113	H68, D79, E114, >D/E, >H	MER0001284	198-268	5.30e-05
ACV27473.1	S09C	407-651	S514, D599, H630		MER0001920	413-657	3.20e-33
ACV27483.1	S09B	560-805	S673, D748, H782		MER0058228	503-743	1.60e-42
ACV27484.1	M28E	322-487	D344, E397	H342, D363, E398, D425, >H	MER0001284	183-346	1.20e-14
ACV27515.1	C56	92-160	M120E, V146C, C147H		MER0038141	131-198	4.60e-09
ACV27516.1	S41A	245-442	S369, F394K		MER0030244	737-920	4.90e-05
ACV27530.1	S16	187-453	S369, R412		MER0014135	206-472	8.10e-99
ACV27535.1	S09X	11-169	S88, D142, H169		MER0209142	33-192	1.10e-15
ACV27541.1	S33	9-248	S84, D210, H238		MER0017142	7-245	4.00e-60
ACV27551.1	M14B	55-221	R209, >E	H132, E135, >H	MER0003817	38-178	2.80e-08
ACV27557.1	M48B	122-326	E174	H173, H177, E258	MER0002637	89-286	4.00e-10
ACV27566.1	M16B	48-286	E92, E169	H89, H93, E176	MER0001233	39-277	5.70e-49
ACV27609.1	M01	295-518	E374, Y458	H373, H377, E396	MER0019759	228-451	4.10e-49
ACV27611.1	M01	263-473	E345, Y429	H344, H348, E367	MER0002968	288-499	8.50e-51
ACV27645.1	S33	5-332	S147, D276, H304		MER0059846	16-335	9.20e-62
ACV27664.1	T01B	7-179	T7		MER0001627	2-174	2.40e-62
ACV27666.1	S08A	120-407	D158, X191H, N278, S341		MER0000326	142-434	1.40e-96
ACV27707.1	I87	7-206			MER0192051	83-284	1.00e-09
ACV27709.1	M23B	237-369	G350H	V275D, Y352H	MER0005300	279-410	1.90e-30
ACV27710.1	S41A	202-375	S304, K329		MER0001425	191-364	2.90e-50
ACV27776.1	M41	369-613	E422	H421, H425, D499	MER0001620	365-609	2.00e-93
ACV27795.1	C26	236-378	C278, H362, E364		MER0115185	227-369	5.10e-73
ACV27795.1	C26	103-145	>C, >H, >E		MER0436691	178-220	5.00e-05
ACV27825.1	C60A	77-199	H121, C178		MER0223878	75-197	1.10e-14
ACV27876.1	M24B	168-430	H240, H347, H358	X257D, D268, H351, E381, E405	MER0001244	172-432	8.50e-69
ACV27894.1	C56	76-145	A99E, C136, I137H		MER0160094	117-186	3.80e-18
ACV27920.1	A01A	16-409	D37, Y69, D283		MER0129252	16-413	1.00e-77
ACV27938.1	M38	662-872	>D	-722H, H723, S817K, D860H, >H	MER0030136	10-223	1.40e-06
ACV27944.1	C82A	78-187	H167, C175		MER0152590	50-155	8.60e-19
ACV27960.1	M03A	1-679	E471	H470, H474, E500	MER0001161	1-678	2.00e-233
ACV27977.1	U73	25-188			MER0492485	24-187	3.20e-28
ACV28007.1	S09X	51-144	S120, >D, >H		MER0036038	51-139	5.80e-05
ACV28014.1	S06	328-612	<H, <D, <S		MER0004115	309-577	2.10e-05
ACV28014.1	S53	421-697	G475E, D479, N567D, S697		MER0002250	260-544	8.20e-05
ACV28033.1	C44	2-232	C2		MER0003327	2-232	3.30e-87
ACV28048.1	M79	122-234			MER0056027	187-294	1.10e-09
