# Supplementary material for: Comparative Genomics Reveals Evidence of Genome Reduction and High Extracellular Protein Degradation Potential in Kangiella
Source: Front Microbiol. 2018 Jun 7;9:1224. doi: 10.3389/fmicb.2018.01224 (PMC6000758; doi:10.3389/fmicb.2018.01224)
Supplement: MATERIAL S3 — Peptidase genes predicted with MEROPS batch BLAST and SignalP prediction of 23 genomes corresponding to Supplementary Table S8. [file Data_Sheet_3.ZIP › Supplementary material 3/Kangiella_koreensis_DSM_16069.signalP.txt]

# SignalP-4.1 gram- predictions
# name                     Cmax  pos  Ymax  pos  Smax  pos  Smean   D     ?  Dmaxcut    Networks-used
ACV25424.1            0.116  20  0.121  20  0.204   2  0.136   0.128 N  0.570      SignalP-noTM
ACV25425.1            0.126  46  0.158  11  0.394   1  0.233   0.193 N  0.570      SignalP-noTM
ACV25426.1            0.129  34  0.130  22  0.186  15  0.146   0.137 N  0.570      SignalP-noTM
ACV25427.1            0.109  56  0.128  11  0.244   1  0.153   0.140 N  0.570      SignalP-noTM
ACV25428.1            0.123  38  0.126  11  0.267   1  0.143   0.134 N  0.570      SignalP-noTM
ACV25429.1            0.101  64  0.108  29  0.133  17  0.096   0.102 N  0.570      SignalP-noTM
ACV25430.1            0.229  55  0.155  43  0.206  10  0.129   0.143 N  0.570      SignalP-noTM
ACV25431.1            0.118  19  0.103  29  0.122  23  0.087   0.095 N  0.570      SignalP-noTM
ACV25432.1            0.102  25  0.102  63  0.122  49  0.080   0.092 N  0.570      SignalP-noTM
ACV25433.1            0.109  13  0.168  11  0.413   1  0.275   0.208 N  0.510      SignalP-TM
ACV25434.1            0.112  50  0.112  50  0.142  43  0.095   0.104 N  0.570      SignalP-noTM
ACV25435.1            0.101  21  0.096  70  0.104  69  0.078   0.087 N  0.570      SignalP-noTM
ACV25436.1            0.117  56  0.109  37  0.128   2  0.105   0.107 N  0.570      SignalP-noTM
ACV25437.1            0.117  29  0.121  29  0.154   2  0.129   0.125 N  0.570      SignalP-noTM
ACV25438.1            0.160  23  0.104  31  0.176   2  0.076   0.094 N  0.510      SignalP-TM
ACV25439.1            0.108  35  0.141  11  0.229   8  0.199   0.168 N  0.570      SignalP-noTM
ACV25440.1            0.122  26  0.141  26  0.233   9  0.159   0.149 N  0.570      SignalP-noTM
ACV25441.1            0.108  47  0.103  50  0.127  45  0.084   0.094 N  0.570      SignalP-noTM
ACV25442.1            0.113  38  0.200  32  0.448  27  0.286   0.232 N  0.510      SignalP-TM
ACV25443.1            0.225  35  0.336  35  0.797  26  0.477   0.388 N  0.510      SignalP-TM
ACV25444.1            0.416  29  0.555  29  0.897  18  0.779   0.660 Y  0.570      SignalP-noTM
ACV25445.1            0.120  33  0.155  11  0.319   5  0.256   0.192 N  0.510      SignalP-TM
ACV25446.1            0.124  45  0.106  45  0.115  44  0.090   0.099 N  0.570      SignalP-noTM
ACV25447.1            0.203  24  0.133  24  0.137  44  0.078   0.107 N  0.570      SignalP-noTM
ACV25448.1            0.130  24  0.107  24  0.120  55  0.077   0.093 N  0.570      SignalP-noTM
ACV25449.1            0.204  27  0.436  19  0.972  11  0.958   0.682 Y  0.570      SignalP-noTM
ACV25450.1            0.107  36  0.101  70  0.108  70  0.082   0.092 N  0.570      SignalP-noTM
ACV25451.1            0.143  26  0.150  11  0.285   2  0.222   0.184 N  0.570      SignalP-noTM
ACV25452.1            0.660  21  0.705  21  0.858  11  0.760   0.731 Y  0.570      SignalP-noTM
ACV25453.1            0.542  20  0.721  20  0.976  18  0.946   0.827 Y  0.570      SignalP-noTM
ACV25454.1            0.646  40  0.715  40  0.915  32  0.589   0.656 Y  0.570      SignalP-noTM
ACV25455.1            0.121  24  0.154  11  0.357   1  0.223   0.186 N  0.570      SignalP-noTM
ACV25456.1            0.105  35  0.128  17  0.211   7  0.152   0.139 N  0.570      SignalP-noTM
ACV25457.1            0.110  47  0.110  11  0.163   1  0.121   0.115 N  0.570      SignalP-noTM
ACV25458.1            0.109  17  0.107  29  0.132  18  0.101   0.104 N  0.570      SignalP-noTM
ACV25459.1            0.109  63  0.112  11  0.165   2  0.124   0.118 N  0.570      SignalP-noTM
ACV25460.1            0.170  61  0.127  61  0.187   1  0.103   0.118 N  0.510      SignalP-TM
ACV25461.1            0.643  22  0.365  22  0.293  21  0.201   0.304 N  0.510      SignalP-TM
ACV25462.1            0.454  18  0.635  18  0.922  14  0.884   0.752 Y  0.570      SignalP-noTM
ACV25463.1            0.131  29  0.161  11  0.395   5  0.275   0.215 N  0.570      SignalP-noTM
ACV25464.1            0.173  46  0.168  46  0.356  38  0.141   0.155 N  0.570      SignalP-noTM
ACV25465.1            0.170  39  0.142  39  0.159  38  0.118   0.131 N  0.570      SignalP-noTM
ACV25466.1            0.122  27  0.121  27  0.175  22  0.117   0.119 N  0.570      SignalP-noTM
ACV25467.1            0.108  60  0.099  70  0.104  68  0.080   0.090 N  0.570      SignalP-noTM
ACV25468.1            0.150  37  0.186  16  0.416  10  0.325   0.252 N  0.570      SignalP-noTM
ACV25469.1            0.125  31  0.117  31  0.137  30  0.100   0.109 N  0.570      SignalP-noTM
ACV25470.1            0.104  21  0.127  11  0.186   1  0.160   0.143 N  0.570      SignalP-noTM
ACV25471.1            0.102  59  0.132  11  0.237   2  0.177   0.153 N  0.570      SignalP-noTM
ACV25472.1            0.100  52  0.109  28  0.133  22  0.098   0.104 N  0.570      SignalP-noTM
ACV25473.1            0.134  42  0.106  42  0.105  60  0.069   0.089 N  0.570      SignalP-noTM
ACV25474.1            0.129  33  0.170  24  0.407  21  0.241   0.203 N  0.570      SignalP-noTM
ACV25475.1            0.126  63  0.113  51  0.189  50  0.095   0.105 N  0.570      SignalP-noTM
ACV25476.1            0.104  57  0.117  11  0.205   2  0.132   0.124 N  0.570      SignalP-noTM
ACV25477.1            0.132  59  0.116  59  0.196   4  0.103   0.110 N  0.570      SignalP-noTM
ACV25478.1            0.116  52  0.165  12  0.345   9  0.278   0.218 N  0.570      SignalP-noTM
ACV25479.1            0.107  56  0.131  46  0.210  42  0.123   0.127 N  0.570      SignalP-noTM
ACV25480.1            0.173  68  0.192  17  0.303   8  0.236   0.213 N  0.570      SignalP-noTM
ACV25481.1            0.209  68  0.142  68  0.153   9  0.064   0.113 N  0.510      SignalP-TM
ACV25482.1            0.127  33  0.163  11  0.329   2  0.281   0.207 N  0.510      SignalP-TM
ACV25483.1            0.110  31  0.125  14  0.199   5  0.156   0.139 N  0.570      SignalP-noTM
ACV25484.1            0.279  20  0.161  20  0.115  10  0.077   0.122 N  0.570      SignalP-noTM
ACV25485.1            0.109  20  0.114  11  0.176   2  0.130   0.121 N  0.570      SignalP-noTM
ACV25486.1            0.132  28  0.168  11  0.330  10  0.293   0.214 N  0.510      SignalP-TM
ACV25487.1            0.102  39  0.125  17  0.202  10  0.138   0.131 N  0.570      SignalP-noTM
ACV25488.1            0.128  20  0.112  20  0.146  28  0.105   0.109 N  0.570      SignalP-noTM
ACV25489.1            0.112  49  0.113  23  0.159   2  0.124   0.118 N  0.570      SignalP-noTM
ACV25490.1            0.132  25  0.188  20  0.376   4  0.287   0.234 N  0.570      SignalP-noTM
ACV25491.1            0.116  52  0.103  52  0.140   1  0.092   0.098 N  0.570      SignalP-noTM
ACV25492.1            0.177  25  0.141  11  0.275   9  0.193   0.165 N  0.570      SignalP-noTM
ACV25493.1            0.194  20  0.154  20  0.281   2  0.164   0.158 N  0.510      SignalP-TM
ACV25494.1            0.189  41  0.146  41  0.225   1  0.131   0.139 N  0.570      SignalP-noTM
ACV25495.1            0.108  31  0.132  21  0.232  11  0.160   0.145 N  0.570      SignalP-noTM
ACV25496.1            0.143  29  0.121  11  0.176   1  0.150   0.132 N  0.510      SignalP-TM
ACV25497.1            0.115  54  0.115  22  0.208   1  0.122   0.118 N  0.570      SignalP-noTM
ACV25498.1            0.546  26  0.662  26  0.926  10  0.839   0.745 Y  0.570      SignalP-noTM
ACV25499.1            0.129  41  0.158  28  0.370  23  0.187   0.169 N  0.510      SignalP-TM
ACV25500.1            0.101  66  0.104  37  0.121  35  0.083   0.094 N  0.570      SignalP-noTM
ACV25501.1            0.262  20  0.464  20  0.902  18  0.827   0.635 Y  0.570      SignalP-noTM
ACV25502.1            0.152  36  0.125  19  0.163  11  0.133   0.128 N  0.510      SignalP-TM
ACV25503.1            0.546  24  0.663  24  0.918  14  0.825   0.739 Y  0.570      SignalP-noTM
ACV25504.1            0.136  32  0.123  11  0.196   3  0.163   0.138 N  0.510      SignalP-TM
ACV25505.1            0.175  32  0.144  32  0.225   2  0.142   0.144 N  0.510      SignalP-TM
ACV25506.1            0.136  27  0.117  11  0.169   1  0.140   0.125 N  0.510      SignalP-TM
ACV25507.1            0.115  62  0.154  11  0.335   2  0.241   0.195 N  0.570      SignalP-noTM
ACV25508.1            0.123  34  0.116  15  0.195   6  0.131   0.123 N  0.570      SignalP-noTM
ACV25509.1            0.137  55  0.125  55  0.138  50  0.113   0.119 N  0.570      SignalP-noTM
ACV25510.1            0.172  59  0.134  19  0.196   4  0.125   0.131 N  0.510      SignalP-TM
ACV25511.1            0.240  25  0.437  25  0.951   5  0.859   0.635 Y  0.570      SignalP-noTM
ACV25512.1            0.175  44  0.162  44  0.318  43  0.112   0.139 N  0.570      SignalP-noTM
ACV25513.1            0.121  56  0.159  56  0.286  54  0.144   0.152 N  0.570      SignalP-noTM
ACV25514.1            0.123  27  0.129  27  0.188  11  0.144   0.136 N  0.570      SignalP-noTM
ACV25515.1            0.298  22  0.272  22  0.640   6  0.379   0.312 N  0.510      SignalP-TM
ACV25516.1            0.107  47  0.135  23  0.208  17  0.150   0.142 N  0.570      SignalP-noTM
ACV25517.1            0.157  22  0.288  22  0.738   1  0.502   0.389 N  0.570      SignalP-noTM
ACV25518.1            0.142  20  0.154  11  0.331   3  0.237   0.185 N  0.510      SignalP-TM
ACV25519.1            0.164  23  0.259  23  0.606  19  0.403   0.327 N  0.570      SignalP-noTM
ACV25520.1            0.123  22  0.242  18  0.768  11  0.457   0.343 N  0.570      SignalP-noTM
ACV25521.1            0.104  22  0.105  22  0.124  13  0.099   0.102 N  0.570      SignalP-noTM
ACV25522.1            0.106  22  0.107  22  0.128  22  0.092   0.100 N  0.570      SignalP-noTM
ACV25523.1            0.186  33  0.161  33  0.245  32  0.142   0.152 N  0.570      SignalP-noTM
ACV25524.1            0.184  33  0.211  33  0.410  31  0.170   0.196 N  0.510      SignalP-TM
ACV25525.1            0.139  31  0.115  31  0.157  27  0.074   0.100 N  0.510      SignalP-TM
ACV25526.1            0.102  27  0.124  11  0.202   4  0.160   0.137 N  0.510      SignalP-TM
ACV25527.1            0.124  26  0.110  26  0.130  47  0.095   0.103 N  0.570      SignalP-noTM
ACV25528.1            0.806  20  0.754  20  0.814  11  0.685   0.722 Y  0.570      SignalP-noTM
ACV25529.1            0.107  29  0.110  52  0.130  41  0.101   0.106 N  0.570      SignalP-noTM
ACV25530.1            0.101  34  0.108  53  0.134  40  0.097   0.103 N  0.570      SignalP-noTM
ACV25531.1            0.100  57  0.108  32  0.134  28  0.099   0.105 N  0.510      SignalP-TM
ACV25532.1            0.366  24  0.525  24  0.948  17  0.829   0.668 Y  0.570      SignalP-noTM
ACV25533.1            0.128  22  0.107  22  0.138  37  0.085   0.097 N  0.570      SignalP-noTM
ACV25534.1            0.638  26  0.636  26  0.886  18  0.673   0.653 Y  0.570      SignalP-noTM
ACV25535.1            0.144  20  0.191  20  0.374  11  0.214   0.202 N  0.570      SignalP-noTM
ACV25536.1            0.486  30  0.483  30  0.669  23  0.427   0.462 N  0.510      SignalP-TM
ACV25537.1            0.107  31  0.138  54  0.261  48  0.115   0.127 N  0.570      SignalP-noTM
ACV25538.1            0.143  46  0.129  46  0.191   1  0.122   0.126 N  0.570      SignalP-noTM
ACV25539.1            0.166  31  0.159  31  0.249  30  0.146   0.154 N  0.510      SignalP-TM
ACV25540.1            0.413  18  0.320  18  0.359   1  0.258   0.297 N  0.510      SignalP-TM
ACV25541.1            0.316  30  0.366  30  0.493  21  0.343   0.357 N  0.510      SignalP-TM
ACV25542.1            0.317  60  0.183  60  0.314   2  0.141   0.168 N  0.510      SignalP-TM
ACV25543.1            0.113  18  0.113  18  0.161  11  0.105   0.109 N  0.570      SignalP-noTM
ACV25544.1            0.110  26  0.115  12  0.154   3  0.134   0.124 N  0.570      SignalP-noTM
ACV25545.1            0.102  39  0.100  58  0.106  54  0.087   0.094 N  0.570      SignalP-noTM
ACV25546.1            0.098  30  0.102  39  0.131  63  0.088   0.097 N  0.510      SignalP-TM
ACV25547.1            0.104   3  0.102  66  0.171   2  0.095   0.099 N  0.570      SignalP-noTM
ACV25548.1            0.151  39  0.164  39  0.307  51  0.181   0.172 N  0.570      SignalP-noTM
ACV25549.1            0.113  47  0.107  54  0.135  44  0.091   0.100 N  0.570      SignalP-noTM
ACV25550.1            0.131  35  0.144  35  0.240   2  0.148   0.145 N  0.570      SignalP-noTM
ACV25551.1            0.193  22  0.183  22  0.293   1  0.197   0.189 N  0.570      SignalP-noTM
ACV25552.1            0.101  27  0.104  43  0.122  40  0.088   0.097 N  0.570      SignalP-noTM
ACV25553.1            0.101  17  0.111  69  0.195  64  0.097   0.106 N  0.510      SignalP-TM
ACV25554.1            0.125  42  0.106  11  0.165   2  0.114   0.109 N  0.510      SignalP-TM
ACV25555.1            0.115  34  0.101  34  0.103  65  0.079   0.091 N  0.570      SignalP-noTM
ACV25556.1            0.102  25  0.102  69  0.130  46  0.087   0.095 N  0.570      SignalP-noTM
ACV25557.1            0.106  32  0.134  18  0.250  15  0.170   0.151 N  0.570      SignalP-noTM
ACV25558.1            0.137  34  0.119  18  0.206  15  0.136   0.125 N  0.510      SignalP-TM
ACV25559.1            0.167  32  0.120  32  0.113   5  0.085   0.104 N  0.570      SignalP-noTM
ACV25560.1            0.180  30  0.138  18  0.264   6  0.139   0.138 N  0.570      SignalP-noTM
ACV25561.1            0.104  28  0.106  17  0.140   8  0.105   0.106 N  0.570      SignalP-noTM
ACV25562.1            0.111  49  0.105  59  0.120   4  0.092   0.099 N  0.570      SignalP-noTM
ACV25563.1            0.156  13  0.149  13  0.243  12  0.141   0.145 N  0.570      SignalP-noTM
ACV25564.1            0.125  63  0.116  63  0.123  52  0.095   0.106 N  0.570      SignalP-noTM
ACV25565.1            0.131  36  0.121  11  0.191   1  0.149   0.132 N  0.510      SignalP-TM
ACV25566.1            0.135  56  0.205  11  0.566   2  0.425   0.308 N  0.570      SignalP-noTM
ACV25567.1            0.123  34  0.129  51  0.197  49  0.109   0.120 N  0.570      SignalP-noTM
ACV25568.1            0.139  18  0.109  54  0.128  50  0.092   0.101 N  0.570      SignalP-noTM
ACV25569.1            0.125  22  0.110  22  0.128   1  0.092   0.103 N  0.510      SignalP-TM
ACV25570.1            0.104  70  0.116  26  0.159  16  0.109   0.113 N  0.570      SignalP-noTM
ACV25571.1            0.110  21  0.113  49  0.142  49  0.107   0.110 N  0.570      SignalP-noTM
ACV25572.1            0.123  19  0.105  19  0.164   1  0.095   0.100 N  0.570      SignalP-noTM
ACV25573.1            0.421  26  0.411  26  0.660  14  0.394   0.405 N  0.510      SignalP-TM
ACV25574.1            0.113  54  0.128  35  0.256  42  0.124   0.126 N  0.570      SignalP-noTM
ACV25575.1            0.199  47  0.145  47  0.156   8  0.102   0.125 N  0.570      SignalP-noTM
ACV25576.1            0.103  20  0.108  43  0.167   1  0.100   0.104 N  0.570      SignalP-noTM
ACV25577.1            0.115  23  0.101  41  0.175   1  0.082   0.094 N  0.510      SignalP-TM
ACV25578.1            0.790  28  0.834  28  0.966  10  0.913   0.871 Y  0.570      SignalP-noTM
ACV25579.1            0.413  21  0.603  21  0.928  10  0.884   0.735 Y  0.570      SignalP-noTM
ACV25580.1            0.838  23  0.873  23  0.966   9  0.925   0.897 Y  0.570      SignalP-noTM
ACV25581.1            0.115  31  0.118  11  0.204   2  0.136   0.126 N  0.570      SignalP-noTM
ACV25582.1            0.125  46  0.113  46  0.159  35  0.088   0.104 N  0.510      SignalP-TM
ACV25583.1            0.123  22  0.119  11  0.217   2  0.140   0.129 N  0.570      SignalP-noTM
ACV25584.1            0.114  23  0.111  23  0.166   2  0.114   0.112 N  0.570      SignalP-noTM
ACV25585.1            0.127  33  0.158  18  0.277   2  0.212   0.183 N  0.570      SignalP-noTM
ACV25586.1            0.159  23  0.105  23  0.161   1  0.081   0.096 N  0.510      SignalP-TM
ACV25587.1            0.104  22  0.108  22  0.136   9  0.107   0.107 N  0.570      SignalP-noTM
ACV25588.1            0.131  46  0.131  46  0.210   4  0.118   0.125 N  0.570      SignalP-noTM
ACV25589.1            0.113  17  0.147  11  0.306   3  0.209   0.176 N  0.570      SignalP-noTM
ACV25590.1            0.108  62  0.111  11  0.205   4  0.135   0.123 N  0.570      SignalP-noTM
ACV25591.1            0.221  43  0.150  43  0.148  40  0.094   0.130 N  0.510      SignalP-TM
ACV25592.1            0.167  39  0.102  20  0.130  13  0.091   0.098 N  0.510      SignalP-TM
ACV25593.1            0.104  28  0.098  31  0.126  27  0.088   0.093 N  0.570      SignalP-noTM
ACV25594.1            0.100  67  0.103  46  0.120  26  0.090   0.097 N  0.570      SignalP-noTM
ACV25595.1            0.250  22  0.460  22  0.903   4  0.858   0.647 Y  0.570      SignalP-noTM
ACV25596.1            0.115  28  0.111  11  0.159   7  0.125   0.117 N  0.570      SignalP-noTM
ACV25597.1            0.101  32  0.100  39  0.107  35  0.092   0.096 N  0.570      SignalP-noTM
ACV25598.1            0.111  46  0.122  22  0.190  19  0.138   0.130 N  0.570      SignalP-noTM
ACV25599.1            0.101  45  0.097  70  0.105   3  0.086   0.092 N  0.570      SignalP-noTM
ACV25600.1            0.238  22  0.376  22  0.834  13  0.647   0.503 N  0.570      SignalP-noTM
ACV25601.1            0.104  23  0.103  56  0.118  52  0.081   0.093 N  0.570      SignalP-noTM
ACV25602.1            0.465  19  0.657  19  0.947  17  0.926   0.783 Y  0.570      SignalP-noTM
ACV25603.1            0.110  67  0.120  60  0.184  51  0.113   0.116 N  0.570      SignalP-noTM
ACV25604.1            0.447  23  0.642  23  0.964  10  0.927   0.776 Y  0.570      SignalP-noTM
ACV25605.1            0.658  23  0.753  23  0.930  13  0.877   0.812 Y  0.570      SignalP-noTM
ACV25606.1            0.659  23  0.755  23  0.932  13  0.880   0.814 Y  0.570      SignalP-noTM
ACV25607.1            0.449  22  0.634  22  0.966  18  0.903   0.760 Y  0.570      SignalP-noTM
ACV25608.1            0.737  22  0.821  22  0.962  18  0.910   0.863 Y  0.570      SignalP-noTM
ACV25609.1            0.100  54  0.103  33  0.114  61  0.093   0.098 N  0.570      SignalP-noTM
ACV25610.1            0.215  25  0.445  25  0.968  15  0.915   0.666 Y  0.570      SignalP-noTM
ACV25611.1            0.125  41  0.115  41  0.122   1  0.096   0.106 N  0.570      SignalP-noTM
ACV25612.1            0.149  33  0.116  33  0.230   1  0.086   0.105 N  0.510      SignalP-TM
ACV25613.1            0.123  38  0.110  11  0.169   1  0.119   0.113 N  0.510      SignalP-TM
ACV25614.1            0.768  23  0.808  23  0.931  20  0.846   0.826 Y  0.570      SignalP-noTM
ACV25615.1            0.125  55  0.115  41  0.143  39  0.104   0.110 N  0.570      SignalP-noTM
ACV25616.1            0.113  51  0.132  11  0.279   2  0.174   0.152 N  0.570      SignalP-noTM
ACV25617.1            0.286  23  0.389  23  0.593  21  0.488   0.426 N  0.510      SignalP-TM
ACV25618.1            0.136  22  0.123  11  0.232   2  0.156   0.139 N  0.570      SignalP-noTM
ACV25619.1            0.132  24  0.173  11  0.376   2  0.309   0.237 N  0.570      SignalP-noTM
ACV25620.1            0.117  41  0.106  41  0.136  50  0.079   0.093 N  0.570      SignalP-noTM
ACV25621.1            0.103  55  0.105  12  0.127   7  0.112   0.108 N  0.570      SignalP-noTM
ACV25622.1            0.133  29  0.145  11  0.399   1  0.178   0.161 N  0.570      SignalP-noTM
ACV25623.1            0.111  30  0.106  30  0.122   1  0.094   0.101 N  0.570      SignalP-noTM
ACV25624.1            0.101  50  0.138  11  0.247   1  0.183   0.159 N  0.570      SignalP-noTM
ACV25625.1            0.107  59  0.114  18  0.141   1  0.125   0.119 N  0.570      SignalP-noTM
ACV25626.1            0.109  22  0.113  11  0.242   1  0.114   0.114 N  0.510      SignalP-TM
ACV25627.1            0.565  24  0.685  24  0.956  17  0.860   0.767 Y  0.570      SignalP-noTM
ACV25628.1            0.106  41  0.103  41  0.141   2  0.094   0.098 N  0.570      SignalP-noTM
ACV25629.1            0.133  21  0.118  21  0.152   1  0.109   0.114 N  0.570      SignalP-noTM
ACV25630.1            0.198  51  0.139  11  0.269   1  0.192   0.158 N  0.510      SignalP-TM
ACV25631.1            0.137  33  0.152  11  0.287   6  0.239   0.193 N  0.570      SignalP-noTM
ACV25632.1            0.151  27  0.292  27  0.837  17  0.580   0.427 N  0.570      SignalP-noTM
ACV25633.1            0.103  21  0.126  11  0.186   2  0.158   0.141 N  0.570      SignalP-noTM
ACV25634.1            0.115  68  0.117  11  0.189   4  0.141   0.128 N  0.570      SignalP-noTM
ACV25635.1            0.795  30  0.719  30  0.869  16  0.749   0.733 Y  0.570      SignalP-noTM
ACV25636.1            0.109  33  0.142  33  0.306  29  0.118   0.133 N  0.510      SignalP-TM
ACV25637.1            0.138  23  0.154  23  0.250  22  0.160   0.157 N  0.510      SignalP-TM
ACV25638.1            0.135  21  0.145  21  0.217  20  0.141   0.143 N  0.570      SignalP-noTM
ACV25639.1            0.116  16  0.105  67  0.120  47  0.092   0.099 N  0.570      SignalP-noTM
ACV25640.1            0.114  50  0.121  50  0.167  47  0.096   0.109 N  0.570      SignalP-noTM
ACV25641.1            0.382  28  0.274  28  0.310   1  0.222   0.255 N  0.510      SignalP-TM
ACV25642.1            0.139  35  0.149  35  0.207   1  0.155   0.152 N  0.570      SignalP-noTM
ACV25643.1            0.147  27  0.143  20  0.189   4  0.152   0.147 N  0.570      SignalP-noTM
ACV25644.1            0.117  46  0.125  46  0.208  41  0.104   0.117 N  0.510      SignalP-TM
ACV25645.1            0.114  54  0.115  18  0.170   9  0.120   0.117 N  0.570      SignalP-noTM
ACV25646.1            0.107  23  0.114  23  0.153  21  0.113   0.114 N  0.570      SignalP-noTM
ACV25647.1            0.116  42  0.103  66  0.115   4  0.087   0.096 N  0.570      SignalP-noTM
ACV25648.1            0.117  48  0.121  55  0.213  50  0.092   0.107 N  0.570      SignalP-noTM
ACV25649.1            0.230  35  0.176  35  0.231  15  0.159   0.170 N  0.510      SignalP-TM
ACV25650.1            0.119  37  0.121  37  0.182  36  0.100   0.111 N  0.570      SignalP-noTM
ACV25651.1            0.127  33  0.110  33  0.125   2  0.089   0.100 N  0.570      SignalP-noTM
ACV25652.1            0.199  21  0.287  21  0.583   9  0.423   0.351 N  0.570      SignalP-noTM
ACV25653.1            0.141  29  0.181  29  0.305  25  0.209   0.194 N  0.570      SignalP-noTM
ACV25654.1            0.121  20  0.140  11  0.290   1  0.180   0.158 N  0.570      SignalP-noTM
ACV25655.1            0.150  69  0.120  69  0.231  21  0.103   0.112 N  0.570      SignalP-noTM
ACV25656.1            0.106  21  0.123  15  0.184  10  0.146   0.131 N  0.510      SignalP-TM
ACV25657.1            0.145  23  0.104  69  0.105  35  0.076   0.091 N  0.570      SignalP-noTM
ACV25658.1            0.116  65  0.113  65  0.170  53  0.091   0.103 N  0.570      SignalP-noTM
ACV25659.1            0.139  55  0.088  70  0.101  64  0.065   0.080 N  0.510      SignalP-TM
ACV25660.1            0.119  19  0.141  11  0.310   2  0.200   0.163 N  0.510      SignalP-TM
ACV25661.1            0.617  23  0.727  23  0.912   8  0.870   0.794 Y  0.570      SignalP-noTM
ACV25662.1            0.141  65  0.160  11  0.412   1  0.234   0.195 N  0.570      SignalP-noTM
ACV25663.1            0.103  67  0.110  37  0.152  29  0.090   0.101 N  0.570      SignalP-noTM
ACV25664.1            0.175  15  0.201  15  0.331   5  0.236   0.218 N  0.570      SignalP-noTM
ACV25665.1            0.716  22  0.832  22  0.978  12  0.960   0.892 Y  0.570      SignalP-noTM
ACV25666.1            0.451  22  0.618  22  0.927  18  0.867   0.735 Y  0.570      SignalP-noTM
ACV25667.1            0.204  24  0.154  24  0.284   3  0.163   0.158 N  0.510      SignalP-TM
ACV25668.1            0.150  61  0.125  23  0.163  14  0.107   0.117 N  0.570      SignalP-noTM
ACV25669.1            0.126  27  0.168  12  0.396   1  0.275   0.219 N  0.570      SignalP-noTM
ACV25670.1            0.106  48  0.103  22  0.124  11  0.099   0.101 N  0.570      SignalP-noTM
ACV25671.1            0.131  47  0.148  12  0.300  46  0.221   0.182 N  0.570      SignalP-noTM
ACV25672.1            0.117  56  0.124  11  0.219   3  0.156   0.139 N  0.570      SignalP-noTM
ACV25673.1            0.164  36  0.140  36  0.165  29  0.093   0.118 N  0.570      SignalP-noTM
ACV25674.1            0.175  48  0.144  48  0.147  44  0.096   0.121 N  0.570      SignalP-noTM
ACV25675.1            0.148  57  0.132  36  0.226   4  0.138   0.135 N  0.570      SignalP-noTM
ACV25676.1            0.127  51  0.106  36  0.126  18  0.101   0.104 N  0.570      SignalP-noTM
ACV25677.1            0.132  42  0.114  17  0.199  13  0.125   0.119 N  0.570      SignalP-noTM
ACV25678.1            0.104  47  0.105  69  0.121  62  0.087   0.096 N  0.570      SignalP-noTM
ACV25679.1            0.146  28  0.182  13  0.428   7  0.333   0.238 N  0.510      SignalP-TM
ACV25680.1            0.145  24  0.179  24  0.279  23  0.206   0.189 N  0.510      SignalP-TM
ACV25681.1            0.743  31  0.613  31  0.568  17  0.442   0.550 Y  0.510      SignalP-TM
ACV25682.1            0.222  26  0.143  26  0.123  23  0.088   0.117 N  0.570      SignalP-noTM
ACV25683.1            0.868  26  0.796  26  0.907   5  0.784   0.791 Y  0.570      SignalP-noTM
ACV25684.1            0.485  28  0.557  28  0.947  17  0.789   0.666 Y  0.570      SignalP-noTM
ACV25685.1            0.697  28  0.778  28  0.958  13  0.895   0.833 Y  0.570      SignalP-noTM
ACV25686.1            0.121  37  0.109  37  0.119  52  0.085   0.098 N  0.570      SignalP-noTM
ACV25687.1            0.114  15  0.109  11  0.210   1  0.108   0.109 N  0.510      SignalP-TM
ACV25688.1            0.195  57  0.134  57  0.143   1  0.100   0.118 N  0.570      SignalP-noTM
ACV25689.1            0.129  57  0.129  26  0.218   4  0.148   0.138 N  0.570      SignalP-noTM
ACV25690.1            0.099   9  0.125  11  0.167   4  0.156   0.139 N  0.570      SignalP-noTM
ACV25691.1            0.131  53  0.121  11  0.190   3  0.150   0.132 N  0.510      SignalP-TM
ACV25692.1            0.102  49  0.104  58  0.124  49  0.099   0.101 N  0.570      SignalP-noTM
ACV25693.1            0.131  61  0.112  38  0.160  35  0.098   0.105 N  0.570      SignalP-noTM
ACV25694.1            0.252  25  0.330  25  0.555  18  0.391   0.353 N  0.510      SignalP-TM
ACV25695.1            0.130  51  0.121  37  0.147  34  0.104   0.115 N  0.510      SignalP-TM
ACV25696.1            0.339  26  0.524  26  0.887  25  0.728   0.620 Y  0.570      SignalP-noTM
ACV25697.1            0.105  61  0.104  61  0.122  26  0.092   0.098 N  0.570      SignalP-noTM
ACV25698.1            0.103  32  0.102  70  0.151  67  0.083   0.095 N  0.510      SignalP-TM
ACV25699.1            0.255  27  0.364  27  0.711   8  0.577   0.443 N  0.510      SignalP-TM
ACV25700.1            0.423  41  0.169  41  0.133  40  0.073   0.134 N  0.510      SignalP-TM
ACV25701.1            0.156  36  0.163  36  0.280  33  0.166   0.164 N  0.510      SignalP-TM
ACV25702.1            0.163  35  0.171  35  0.249  32  0.146   0.162 N  0.510      SignalP-TM
ACV25703.1            0.149  34  0.126  34  0.146  33  0.093   0.111 N  0.570      SignalP-noTM
ACV25704.1            0.276  28  0.368  28  0.812  20  0.618   0.486 N  0.570      SignalP-noTM
ACV25705.1            0.105  40  0.122  40  0.173  33  0.104   0.114 N  0.570      SignalP-noTM
ACV25706.1            0.120  45  0.122  45  0.210  42  0.125   0.124 N  0.570      SignalP-noTM
ACV25707.1            0.192  19  0.148  19  0.148  16  0.099   0.125 N  0.570      SignalP-noTM
ACV25708.1            0.100  43  0.104  37  0.120  28  0.091   0.098 N  0.570      SignalP-noTM
ACV25709.1            0.105  67  0.130  20  0.216  11  0.146   0.138 N  0.570      SignalP-noTM
ACV25710.1            0.167  35  0.180  35  0.274  29  0.127   0.161 N  0.510      SignalP-TM
ACV25711.1            0.209  49  0.243  49  0.452  45  0.161   0.205 N  0.570      SignalP-noTM
ACV25712.1            0.141  33  0.111  33  0.112   2  0.080   0.097 N  0.570      SignalP-noTM
ACV25713.1            0.165  37  0.130  37  0.165   8  0.107   0.119 N  0.570      SignalP-noTM
ACV25714.1            0.105  58  0.104  31  0.124  26  0.084   0.095 N  0.570      SignalP-noTM
ACV25715.1            0.110  25  0.105  43  0.138  34  0.098   0.102 N  0.570      SignalP-noTM
ACV25716.1            0.202  64  0.142  64  0.180  48  0.100   0.122 N  0.570      SignalP-noTM
ACV25717.1            0.283  33  0.133  33  0.109  49  0.062   0.107 N  0.510      SignalP-TM
ACV25718.1            0.116  26  0.202  11  0.492   5  0.416   0.303 N  0.570      SignalP-noTM
ACV25719.1            0.185  32  0.137  32  0.179  27  0.107   0.126 N  0.510      SignalP-TM
ACV25720.1            0.126  21  0.129  11  0.248   1  0.159   0.140 N  0.510      SignalP-TM
ACV25721.1            0.115  22  0.134  11  0.241   3  0.179   0.151 N  0.510      SignalP-TM
ACV25722.1            0.240  58  0.156  58  0.169  57  0.064   0.122 N  0.510      SignalP-TM
ACV25723.1            0.145  29  0.138  29  0.229  19  0.135   0.137 N  0.510      SignalP-TM
ACV25724.1            0.131  30  0.108  30  0.119   1  0.085   0.097 N  0.570      SignalP-noTM
ACV25725.1            0.117  42  0.102  69  0.113  59  0.088   0.095 N  0.570      SignalP-noTM
ACV25726.1            0.114  27  0.103  12  0.121  11  0.107   0.105 N  0.570      SignalP-noTM
ACV25727.1            0.127  48  0.115  11  0.213   4  0.137   0.125 N  0.570      SignalP-noTM
ACV25728.1            0.111  47  0.168  11  0.441   1  0.258   0.211 N  0.570      SignalP-noTM
ACV25729.1            0.115  23  0.118  51  0.168  42  0.103   0.111 N  0.570      SignalP-noTM
ACV25730.1            0.150  10  0.098  40  0.113  43  0.073   0.086 N  0.570      SignalP-noTM
ACV25731.1            0.133  42  0.147  12  0.249   2  0.221   0.182 N  0.570      SignalP-noTM
ACV25732.1            0.424  24  0.556  24  0.921   1  0.788   0.665 Y  0.570      SignalP-noTM
ACV25733.1            0.720  24  0.834  24  0.976  20  0.957   0.892 Y  0.570      SignalP-noTM
ACV25734.1            0.772  27  0.742  27  0.898  17  0.786   0.763 Y  0.570      SignalP-noTM
ACV25735.1            0.172  18  0.156  18  0.230  16  0.149   0.153 N  0.510      SignalP-TM
ACV25736.1            0.136  56  0.115  56  0.151  14  0.105   0.110 N  0.570      SignalP-noTM
ACV25737.1            0.100  64  0.105  43  0.149   6  0.096   0.100 N  0.570      SignalP-noTM
ACV25738.1            0.112  39  0.102  65  0.112  64  0.086   0.095 N  0.570      SignalP-noTM
ACV25739.1            0.103  27  0.108  11  0.208   1  0.103   0.106 N  0.570      SignalP-noTM
ACV25740.1            0.131  23  0.158  12  0.366   2  0.259   0.196 N  0.510      SignalP-TM
ACV25741.1            0.136  26  0.109  26  0.121  20  0.076   0.097 N  0.510      SignalP-TM
ACV25742.1            0.129  33  0.121  33  0.171  32  0.107   0.115 N  0.570      SignalP-noTM
ACV25743.1            0.152  47  0.255  47  0.607  45  0.215   0.240 N  0.510      SignalP-TM
ACV25744.1            0.102  58  0.104  23  0.130  14  0.089   0.097 N  0.570      SignalP-noTM
ACV25745.1            0.170  20  0.275  20  0.626   3  0.472   0.348 N  0.510      SignalP-TM
ACV25746.1            0.127  23  0.116  11  0.154   6  0.137   0.126 N  0.570      SignalP-noTM
ACV25747.1            0.140  22  0.141  22  0.247   1  0.141   0.141 N  0.570      SignalP-noTM
ACV25748.1            0.114  47  0.115  47  0.135  39  0.089   0.103 N  0.570      SignalP-noTM
ACV25749.1            0.106  17  0.111  25  0.170  16  0.107   0.109 N  0.570      SignalP-noTM
ACV25750.1            0.109  43  0.120  12  0.198   5  0.153   0.133 N  0.510      SignalP-TM
ACV25751.1            0.140  42  0.099  13  0.119   5  0.091   0.096 N  0.510      SignalP-TM
ACV25752.1            0.191  26  0.399  26  0.924   8  0.853   0.612 Y  0.570      SignalP-noTM
ACV25753.1            0.291  32  0.464  32  0.919  21  0.776   0.611 Y  0.570      SignalP-noTM
ACV25754.1            0.843  28  0.838  28  0.922  21  0.821   0.830 Y  0.570      SignalP-noTM
ACV25755.1            0.124  40  0.105  40  0.136  46  0.083   0.095 N  0.570      SignalP-noTM
ACV25756.1            0.142  24  0.127  11  0.207   3  0.158   0.141 N  0.570      SignalP-noTM
ACV25757.1            0.103  56  0.113  35  0.148  28  0.108   0.111 N  0.570      SignalP-noTM
ACV25758.1            0.113  33  0.119  11  0.178   2  0.149   0.133 N  0.570      SignalP-noTM
ACV25759.1            0.105  51  0.111  29  0.136  20  0.115   0.113 N  0.570      SignalP-noTM
ACV25760.1            0.107  29  0.107  29  0.138   7  0.107   0.107 N  0.570      SignalP-noTM
ACV25761.1            0.197  18  0.424  18  0.947   1  0.919   0.657 Y  0.570      SignalP-noTM
ACV25762.1            0.110  24  0.114  11  0.213   1  0.122   0.118 N  0.570      SignalP-noTM
ACV25763.1            0.103  43  0.104  11  0.156   6  0.112   0.108 N  0.570      SignalP-noTM
ACV25764.1            0.210  22  0.134  22  0.130  68  0.083   0.115 N  0.510      SignalP-TM
ACV25765.1            0.385  33  0.219  33  0.316  21  0.132   0.187 N  0.510      SignalP-TM
ACV25766.1            0.155  41  0.164  41  0.235  36  0.114   0.145 N  0.510      SignalP-TM
ACV25767.1            0.146  32  0.110  32  0.105  54  0.070   0.091 N  0.570      SignalP-noTM
ACV25768.1            0.350  26  0.459  26  0.888   8  0.726   0.585 Y  0.570      SignalP-noTM
ACV25769.1            0.148  38  0.150  11  0.334  21  0.233   0.189 N  0.570      SignalP-noTM
ACV25770.1            0.108  46  0.117  11  0.214   1  0.124   0.120 N  0.570      SignalP-noTM
ACV25771.1            0.162  49  0.139  36  0.252   1  0.159   0.149 N  0.570      SignalP-noTM
ACV25772.1            0.111  37  0.110  37  0.127  32  0.099   0.105 N  0.570      SignalP-noTM
ACV25773.1            0.115  27  0.112  14  0.157   1  0.123   0.117 N  0.570      SignalP-noTM
ACV25774.1            0.129  52  0.158  11  0.336   3  0.251   0.202 N  0.570      SignalP-noTM
ACV25775.1            0.121  19  0.163  19  0.370   2  0.241   0.200 N  0.570      SignalP-noTM
ACV25776.1            0.152  21  0.183  21  0.391   2  0.267   0.222 N  0.570      SignalP-noTM
ACV25777.1            0.102  43  0.117  11  0.206   1  0.126   0.121 N  0.570      SignalP-noTM
ACV25778.1            0.104  30  0.126  12  0.199   3  0.161   0.142 N  0.570      SignalP-noTM
ACV25779.1            0.138  29  0.148  36  0.270   1  0.152   0.150 N  0.510      SignalP-TM
ACV25780.1            0.208  18  0.152  18  0.188  17  0.093   0.124 N  0.570      SignalP-noTM
ACV25781.1            0.158  15  0.127  36  0.201  28  0.099   0.116 N  0.510      SignalP-TM
ACV25782.1            0.812  23  0.848  23  0.933  18  0.889   0.867 Y  0.570      SignalP-noTM
ACV25783.1            0.146  48  0.107  48  0.139   5  0.085   0.097 N  0.570      SignalP-noTM
ACV25784.1            0.176  17  0.130  17  0.142   2  0.105   0.118 N  0.570      SignalP-noTM
ACV25785.1            0.106  38  0.108  56  0.124  48  0.094   0.101 N  0.570      SignalP-noTM
ACV25786.1            0.196  35  0.154  35  0.208  20  0.126   0.140 N  0.570      SignalP-noTM
ACV25787.1            0.105  56  0.104  56  0.160   1  0.099   0.102 N  0.570      SignalP-noTM
ACV25788.1            0.104  42  0.110  42  0.165   5  0.113   0.111 N  0.570      SignalP-noTM
ACV25789.1            0.177  32  0.185  32  0.381  20  0.248   0.214 N  0.570      SignalP-noTM
ACV25790.1            0.111  22  0.106  36  0.126  35  0.094   0.101 N  0.570      SignalP-noTM
ACV25791.1            0.183  35  0.152  35  0.237  16  0.160   0.155 N  0.510      SignalP-TM
ACV25792.1            0.112  29  0.108  29  0.144  28  0.098   0.103 N  0.570      SignalP-noTM
ACV25793.1            0.101  21  0.154  14  0.339   7  0.241   0.186 N  0.510      SignalP-TM
ACV25794.1            0.128  36  0.112  36  0.163  10  0.102   0.107 N  0.570      SignalP-noTM
ACV25795.1            0.830  24  0.784  24  0.933  16  0.795   0.789 Y  0.570      SignalP-noTM
ACV25796.1            0.103  24  0.119  11  0.182   4  0.145   0.128 N  0.510      SignalP-TM
ACV25797.1            0.101  35  0.106  60  0.127  52  0.082   0.094 N  0.570      SignalP-noTM
ACV25798.1            0.114  41  0.104  11  0.133   1  0.109   0.107 N  0.570      SignalP-noTM
ACV25799.1            0.100  22  0.103  69  0.114  66  0.086   0.095 N  0.570      SignalP-noTM
ACV25800.1            0.107  33  0.107  11  0.130   3  0.119   0.113 N  0.570      SignalP-noTM
ACV25801.1            0.114  38  0.125  21  0.198  11  0.132   0.128 N  0.570      SignalP-noTM
ACV25802.1            0.104  23  0.112  23  0.151  14  0.098   0.106 N  0.570      SignalP-noTM
ACV25803.1            0.222  30  0.402  30  0.897  22  0.760   0.570 Y  0.570      SignalP-noTM
ACV25804.1            0.106  44  0.130  14  0.193   9  0.166   0.147 N  0.570      SignalP-noTM
ACV25805.1            0.576  31  0.667  31  0.976  18  0.853   0.754 Y  0.570      SignalP-noTM
ACV25806.1            0.363  23  0.543  23  0.956  12  0.844   0.685 Y  0.570      SignalP-noTM
ACV25807.1            0.117  21  0.110  30  0.144   1  0.106   0.108 N  0.570      SignalP-noTM
ACV25808.1            0.244  26  0.175  26  0.193  21  0.126   0.152 N  0.570      SignalP-noTM
ACV25809.1            0.100  66  0.104  51  0.123  56  0.097   0.101 N  0.570      SignalP-noTM
ACV25810.1            0.161  34  0.137  34  0.182   2  0.121   0.130 N  0.570      SignalP-noTM
ACV25811.1            0.102  56  0.121  13  0.170   4  0.150   0.134 N  0.570      SignalP-noTM
ACV25812.1            0.142  26  0.134  26  0.163   1  0.134   0.134 N  0.570      SignalP-noTM
ACV25813.1            0.102  54  0.101  11  0.120   2  0.105   0.103 N  0.570      SignalP-noTM
ACV25814.1            0.101  21  0.110  31  0.137  21  0.102   0.106 N  0.570      SignalP-noTM
ACV25815.1            0.809  21  0.847  21  0.955  18  0.879   0.862 Y  0.570      SignalP-noTM
ACV25816.1            0.187  32  0.135  37  0.276  31  0.086   0.117 N  0.510      SignalP-TM
ACV25817.1            0.159  35  0.235  22  0.531   2  0.421   0.304 N  0.510      SignalP-TM
ACV25818.1            0.118  48  0.107  11  0.169   2  0.112   0.109 N  0.510      SignalP-TM
ACV25819.1            0.276  37  0.159  37  0.192   1  0.113   0.138 N  0.570      SignalP-noTM
ACV25820.1            0.357  27  0.245  27  0.257  23  0.160   0.205 N  0.570      SignalP-noTM
ACV25821.1            0.101  53  0.104  70  0.127  14  0.097   0.101 N  0.570      SignalP-noTM
ACV25822.1            0.108  53  0.117  17  0.167   7  0.130   0.123 N  0.570      SignalP-noTM
ACV25823.1            0.100  66  0.109  11  0.157   1  0.116   0.112 N  0.570      SignalP-noTM
ACV25824.1            0.443  27  0.446  27  0.603  23  0.372   0.418 N  0.510      SignalP-TM
ACV25825.1            0.373  22  0.215  22  0.174  15  0.124   0.182 N  0.510      SignalP-TM
ACV25826.1            0.138  18  0.145  31  0.255  24  0.146   0.146 N  0.510      SignalP-TM
ACV25827.1            0.206  32  0.117  11  0.204   1  0.131   0.122 N  0.510      SignalP-TM
ACV25828.1            0.113  54  0.110  54  0.148  19  0.087   0.101 N  0.510      SignalP-TM
ACV25829.1            0.104  39  0.105  11  0.156   1  0.106   0.106 N  0.570      SignalP-noTM
ACV25830.1            0.138  43  0.128  43  0.207  40  0.102   0.116 N  0.570      SignalP-noTM
ACV25831.1            0.129  29  0.142  18  0.255  12  0.177   0.158 N  0.570      SignalP-noTM
ACV25832.1            0.114  39  0.205  39  0.490  24  0.312   0.245 N  0.510      SignalP-TM
ACV25833.1            0.118  10  0.100  31  0.121  22  0.076   0.089 N  0.570      SignalP-noTM
ACV25834.1            0.131  42  0.149  16  0.284  65  0.192   0.165 N  0.510      SignalP-TM
ACV25835.1            0.117  32  0.144  11  0.276   1  0.197   0.169 N  0.570      SignalP-noTM
ACV25836.1            0.676  19  0.726  19  0.854  17  0.767   0.745 Y  0.570      SignalP-noTM
ACV25837.1            0.133  53  0.112  53  0.123  27  0.091   0.102 N  0.570      SignalP-noTM
ACV25838.1            0.186  19  0.274  19  0.712   2  0.462   0.344 N  0.510      SignalP-TM
ACV25839.1            0.644  23  0.748  23  0.926  18  0.881   0.811 Y  0.570      SignalP-noTM
ACV25840.1            0.156  20  0.143  20  0.203   4  0.145   0.144 N  0.510      SignalP-TM
ACV25841.1            0.278  29  0.144  29  0.175   1  0.085   0.116 N  0.570      SignalP-noTM
ACV25842.1            0.111  30  0.109  13  0.143   3  0.119   0.114 N  0.570      SignalP-noTM
ACV25843.1            0.364  49  0.367  49  0.687  43  0.187   0.283 N  0.570      SignalP-noTM
ACV25844.1            0.157  62  0.123  62  0.164  58  0.088   0.110 N  0.510      SignalP-TM
ACV25845.1            0.107  21  0.118  21  0.176   9  0.124   0.121 N  0.570      SignalP-noTM
ACV25846.1            0.185  27  0.175  27  0.365  13  0.238   0.204 N  0.570      SignalP-noTM
ACV25847.1            0.110  23  0.138  12  0.244   3  0.189   0.162 N  0.570      SignalP-noTM
ACV25848.1            0.150  25  0.124  25  0.200  40  0.105   0.115 N  0.570      SignalP-noTM
ACV25849.1            0.178  27  0.160  53  0.374  46  0.122   0.142 N  0.570      SignalP-noTM
ACV25850.1            0.128  67  0.154  13  0.365   4  0.245   0.197 N  0.570      SignalP-noTM
ACV25851.1            0.104  37  0.109  45  0.137  39  0.093   0.101 N  0.570      SignalP-noTM
ACV25852.1            0.101  50  0.144  14  0.278   4  0.209   0.175 N  0.570      SignalP-noTM
ACV25853.1            0.111  32  0.126  20  0.187  11  0.147   0.136 N  0.570      SignalP-noTM
ACV25854.1            0.110  40  0.152  11  0.381   2  0.219   0.183 N  0.570      SignalP-noTM
ACV25855.1            0.364  49  0.367  49  0.687  43  0.187   0.283 N  0.570      SignalP-noTM
ACV25856.1            0.101  24  0.115  11  0.186   2  0.130   0.122 N  0.570      SignalP-noTM
ACV25857.1            0.150  31  0.139  31  0.182   1  0.132   0.135 N  0.570      SignalP-noTM
ACV25858.1            0.147  20  0.123  20  0.165  37  0.103   0.114 N  0.570      SignalP-noTM
ACV25859.1            0.111  24  0.109  11  0.142   3  0.121   0.115 N  0.570      SignalP-noTM
ACV25860.1            0.106  26  0.138  11  0.275   1  0.176   0.156 N  0.570      SignalP-noTM
ACV25861.1            0.113  25  0.118  54  0.193  22  0.116   0.117 N  0.570      SignalP-noTM
ACV25862.1            0.146  59  0.117  59  0.150   2  0.098   0.108 N  0.570      SignalP-noTM
ACV25863.1            0.113  25  0.116  11  0.179   1  0.127   0.121 N  0.570      SignalP-noTM
ACV25864.1            0.103  35  0.170  14  0.357   5  0.294   0.228 N  0.570      SignalP-noTM
ACV25865.1            0.102  36  0.101  53  0.114  31  0.096   0.099 N  0.570      SignalP-noTM
ACV25866.1            0.150  49  0.119  49  0.116  48  0.093   0.107 N  0.570      SignalP-noTM
ACV25867.1            0.215  34  0.167  34  0.202  32  0.124   0.147 N  0.570      SignalP-noTM
ACV25868.1            0.101  67  0.106  22  0.136  11  0.102   0.104 N  0.570      SignalP-noTM
ACV25869.1            0.105  47  0.110  29  0.151   1  0.110   0.110 N  0.570      SignalP-noTM
ACV25870.1            0.106  56  0.112  56  0.135  12  0.107   0.109 N  0.570      SignalP-noTM
ACV25871.1            0.107  21  0.146  38  0.264  24  0.160   0.153 N  0.570      SignalP-noTM
ACV25872.1            0.128  65  0.122  11  0.239   1  0.140   0.130 N  0.570      SignalP-noTM
ACV25873.1            0.121  38  0.200  14  0.476   9  0.391   0.289 N  0.570      SignalP-noTM
ACV25874.1            0.108   3  0.114  23  0.156  34  0.123   0.119 N  0.570      SignalP-noTM
ACV25875.1            0.101  37  0.160  11  0.326   2  0.256   0.205 N  0.570      SignalP-noTM
ACV25876.1            0.101  37  0.115  11  0.153   8  0.135   0.125 N  0.570      SignalP-noTM
ACV25877.1            0.119  10  0.116  42  0.174  35  0.096   0.109 N  0.510      SignalP-TM
ACV25878.1            0.099   6  0.181  14  0.400  12  0.335   0.254 N  0.570      SignalP-noTM
ACV25879.1            0.126  31  0.117  16  0.156   6  0.120   0.119 N  0.570      SignalP-noTM
ACV25880.1            0.108  44  0.170  18  0.408  12  0.281   0.222 N  0.570      SignalP-noTM
ACV25881.1            0.114  43  0.108  11  0.177   2  0.108   0.108 N  0.570      SignalP-noTM
ACV25882.1            0.136  53  0.137  53  0.294  52  0.114   0.126 N  0.570      SignalP-noTM
ACV25883.1            0.107  42  0.181  16  0.443  13  0.315   0.244 N  0.570      SignalP-noTM
ACV25884.1            0.128  25  0.113  11  0.190   2  0.126   0.118 N  0.510      SignalP-TM
ACV25885.1            0.110  64  0.105  18  0.139   9  0.100   0.103 N  0.570      SignalP-noTM
ACV25886.1            0.113  65  0.107  23  0.138  17  0.096   0.103 N  0.510      SignalP-TM
ACV25887.1            0.119  24  0.126  48  0.202  43  0.105   0.116 N  0.570      SignalP-noTM
ACV25888.1            0.273  23  0.498  23  0.940  21  0.884   0.679 Y  0.570      SignalP-noTM
ACV25889.1            0.106  57  0.106  57  0.118  18  0.095   0.101 N  0.570      SignalP-noTM
ACV25890.1            0.106  10  0.111  45  0.133  20  0.106   0.109 N  0.570      SignalP-noTM
ACV25891.1            0.243  56  0.150  56  0.231   5  0.142   0.146 N  0.570      SignalP-noTM
ACV25892.1            0.185  61  0.134  61  0.152  13  0.097   0.117 N  0.570      SignalP-noTM
ACV25893.1            0.104  65  0.104  33  0.123  29  0.087   0.096 N  0.570      SignalP-noTM
ACV25894.1            0.126  24  0.123  38  0.186  34  0.111   0.117 N  0.570      SignalP-noTM
ACV25895.1            0.102  63  0.136  11  0.269   1  0.176   0.155 N  0.570      SignalP-noTM
ACV25896.1            0.108  61  0.104  34  0.109  30  0.097   0.100 N  0.570      SignalP-noTM
ACV25897.1            0.116  54  0.166  17  0.306  13  0.258   0.200 N  0.510      SignalP-TM
ACV25898.1            0.158  28  0.126  28  0.189   2  0.121   0.124 N  0.570      SignalP-noTM
ACV25899.1            0.277  22  0.422  22  0.867  14  0.637   0.523 N  0.570      SignalP-noTM
ACV25900.1            0.112  30  0.109  30  0.132  16  0.102   0.106 N  0.570      SignalP-noTM
ACV25901.1            0.586  26  0.605  26  0.801  20  0.574   0.590 Y  0.570      SignalP-noTM
ACV25902.1            0.375  29  0.336  24  0.662  17  0.517   0.421 N  0.570      SignalP-noTM
ACV25903.1            0.118  50  0.100  69  0.122   1  0.086   0.093 N  0.570      SignalP-noTM
ACV25904.1            0.155  61  0.124  61  0.184   3  0.103   0.114 N  0.570      SignalP-noTM
ACV25905.1            0.100   6  0.104  36  0.127  32  0.092   0.098 N  0.570      SignalP-noTM
ACV25906.1            0.102  19  0.135  11  0.221   6  0.183   0.157 N  0.570      SignalP-noTM
ACV25907.1            0.171  23  0.181  11  0.468   7  0.356   0.246 N  0.510      SignalP-TM
ACV25908.1            0.421  23  0.544  23  0.854  17  0.735   0.634 Y  0.570      SignalP-noTM
ACV25909.1            0.115  41  0.112  41  0.185  36  0.093   0.103 N  0.570      SignalP-noTM
ACV25910.1            0.101  20  0.112  20  0.158  17  0.118   0.115 N  0.570      SignalP-noTM
ACV25911.1            0.113  37  0.101  60  0.117  11  0.093   0.097 N  0.570      SignalP-noTM
ACV25912.1            0.097  70  0.107  31  0.129  26  0.073   0.095 N  0.510      SignalP-TM
ACV25913.1            0.396  24  0.600  24  0.959  22  0.900   0.741 Y  0.570      SignalP-noTM
ACV25914.1            0.118  21  0.129  11  0.250   2  0.163   0.145 N  0.570      SignalP-noTM
ACV25915.1            0.237  19  0.367  19  0.810   1  0.576   0.465 N  0.570      SignalP-noTM
ACV25916.1            0.114  40  0.118  11  0.179   4  0.147   0.129 N  0.510      SignalP-TM
ACV25917.1            0.122  39  0.108  39  0.118  38  0.081   0.095 N  0.570      SignalP-noTM
ACV25918.1            0.366  26  0.530  26  0.920   6  0.806   0.660 Y  0.570      SignalP-noTM
ACV25919.1            0.100  10  0.119  11  0.184   4  0.141   0.130 N  0.570      SignalP-noTM
ACV25920.1            0.103  36  0.102  70  0.115  21  0.086   0.094 N  0.570      SignalP-noTM
ACV25921.1            0.107  29  0.105  11  0.149   1  0.106   0.106 N  0.570      SignalP-noTM
ACV25922.1            0.131  57  0.123  57  0.160  36  0.106   0.115 N  0.570      SignalP-noTM
ACV25923.1            0.106  48  0.104  27  0.127  10  0.095   0.100 N  0.570      SignalP-noTM
ACV25924.1            0.105  34  0.114  11  0.147   9  0.131   0.122 N  0.570      SignalP-noTM
ACV25925.1            0.835  23  0.887  23  0.969  12  0.943   0.913 Y  0.570      SignalP-noTM
ACV25926.1            0.744  26  0.742  26  0.916  19  0.778   0.759 Y  0.570      SignalP-noTM
ACV25927.1            0.130  70  0.114  70  0.134  48  0.088   0.101 N  0.570      SignalP-noTM
ACV25928.1            0.126  32  0.112  38  0.188  30  0.084   0.102 N  0.510      SignalP-TM
ACV25929.1            0.115  27  0.127  27  0.198  26  0.140   0.133 N  0.570      SignalP-noTM
ACV25930.1            0.106   3  0.105  11  0.135   4  0.112   0.109 N  0.570      SignalP-noTM
ACV25931.1            0.107  58  0.126  58  0.233  50  0.105   0.116 N  0.570      SignalP-noTM
ACV25932.1            0.116  48  0.105  48  0.125   1  0.087   0.097 N  0.570      SignalP-noTM
ACV25933.1            0.123  36  0.119  36  0.162  34  0.101   0.110 N  0.570      SignalP-noTM
ACV25934.1            0.123  23  0.122  23  0.190  33  0.117   0.120 N  0.570      SignalP-noTM
ACV25935.1            0.593  25  0.493  25  0.766   6  0.526   0.505 N  0.510      SignalP-TM
ACV25936.1            0.153  40  0.123  12  0.209  11  0.149   0.135 N  0.570      SignalP-noTM
ACV25937.1            0.142  24  0.143  11  0.333   3  0.210   0.174 N  0.570      SignalP-noTM
ACV25938.1            0.107  53  0.110  39  0.156  33  0.110   0.110 N  0.570      SignalP-noTM
ACV25939.1            0.124  55  0.106  55  0.117  21  0.080   0.094 N  0.570      SignalP-noTM
ACV25940.1            0.100  34  0.105  24  0.145  69  0.098   0.102 N  0.510      SignalP-TM
ACV25941.1            0.115  27  0.161  11  0.372   4  0.264   0.199 N  0.510      SignalP-TM
ACV25942.1            0.111  22  0.109  11  0.165   3  0.121   0.114 N  0.510      SignalP-TM
ACV25943.1            0.112  31  0.103  31  0.107  39  0.088   0.096 N  0.570      SignalP-noTM
ACV25944.1            0.150  46  0.122  11  0.183   1  0.141   0.129 N  0.510      SignalP-TM
ACV25945.1            0.130  32  0.113  32  0.135   3  0.102   0.108 N  0.570      SignalP-noTM
ACV25946.1            0.209  38  0.136  38  0.216  20  0.128   0.132 N  0.570      SignalP-noTM
ACV25947.1            0.116  26  0.123  13  0.199  11  0.151   0.136 N  0.570      SignalP-noTM
ACV25948.1            0.156  20  0.175  20  0.377   2  0.234   0.197 N  0.510      SignalP-TM
ACV25949.1            0.133  24  0.153  12  0.335   8  0.251   0.189 N  0.510      SignalP-TM
ACV25950.1            0.123  69  0.120  12  0.166   8  0.143   0.131 N  0.570      SignalP-noTM
ACV25951.1            0.182  35  0.158  35  0.231  32  0.130   0.145 N  0.570      SignalP-noTM
ACV25952.1            0.902  19  0.903  19  0.935   1  0.904   0.903 Y  0.570      SignalP-noTM
ACV25953.1            0.163  28  0.121  11  0.207   1  0.146   0.130 N  0.510      SignalP-TM
ACV25954.1            0.131  46  0.114  64  0.139   5  0.098   0.108 N  0.510      SignalP-TM
ACV25955.1            0.228  28  0.132  28  0.149   2  0.098   0.119 N  0.510      SignalP-TM
ACV25956.1            0.116  28  0.120  11  0.237   2  0.138   0.127 N  0.510      SignalP-TM
ACV25957.1            0.110  34  0.127  11  0.248   4  0.161   0.139 N  0.510      SignalP-TM
ACV25958.1            0.101  57  0.110  30  0.140  27  0.104   0.108 N  0.510      SignalP-TM
ACV25959.1            0.114  42  0.158  42  0.318  41  0.158   0.158 N  0.510      SignalP-TM
ACV25960.1            0.147  21  0.130  21  0.174  20  0.102   0.117 N  0.570      SignalP-noTM
ACV25961.1            0.161  26  0.176  26  0.308  27  0.160   0.170 N  0.510      SignalP-TM
ACV25962.1            0.158  25  0.179  25  0.372  24  0.182   0.180 N  0.510      SignalP-TM
ACV25963.1            0.104  56  0.114  52  0.203  48  0.092   0.104 N  0.570      SignalP-noTM
ACV25964.1            0.113  26  0.165  11  0.360   3  0.265   0.212 N  0.570      SignalP-noTM
ACV25965.1            0.121  18  0.148  18  0.254   1  0.190   0.168 N  0.570      SignalP-noTM
ACV25966.1            0.103  22  0.117  11  0.201   1  0.126   0.122 N  0.570      SignalP-noTM
ACV25967.1            0.132  49  0.132  11  0.336   1  0.151   0.141 N  0.570      SignalP-noTM
ACV25968.1            0.174  59  0.119  11  0.177   2  0.141   0.129 N  0.570      SignalP-noTM
ACV25969.1            0.104  24  0.115  19  0.160  12  0.124   0.119 N  0.570      SignalP-noTM
ACV25970.1            0.139  24  0.181  24  0.553  22  0.246   0.211 N  0.570      SignalP-noTM
ACV25971.1            0.127  45  0.106  45  0.196  42  0.094   0.102 N  0.510      SignalP-TM
ACV25972.1            0.168  66  0.120  26  0.184  16  0.130   0.124 N  0.570      SignalP-noTM
ACV25973.1            0.208  29  0.278  29  0.525  25  0.319   0.297 N  0.570      SignalP-noTM
ACV25974.1            0.191  27  0.153  27  0.240   6  0.142   0.148 N  0.570      SignalP-noTM
ACV25975.1            0.177  19  0.404  19  0.974  18  0.923   0.648 Y  0.570      SignalP-noTM
ACV25976.1            0.104  36  0.104  16  0.152  12  0.105   0.104 N  0.570      SignalP-noTM
ACV25977.1            0.102  23  0.110  30  0.136  21  0.098   0.104 N  0.570      SignalP-noTM
ACV25978.1            0.165  18  0.349  18  0.831  13  0.740   0.533 N  0.570      SignalP-noTM
ACV25979.1            0.239  27  0.233  27  0.455  14  0.276   0.249 N  0.510      SignalP-TM
ACV25980.1            0.144  52  0.133  52  0.192   2  0.131   0.132 N  0.570      SignalP-noTM
ACV25981.1            0.109  47  0.106  47  0.175   1  0.096   0.101 N  0.570      SignalP-noTM
ACV25982.1            0.132  44  0.117  44  0.186  21  0.096   0.107 N  0.570      SignalP-noTM
ACV25983.1            0.154  27  0.259  20  0.653  15  0.566   0.372 N  0.510      SignalP-TM
ACV25984.1            0.119  39  0.119  39  0.154  13  0.111   0.115 N  0.570      SignalP-noTM
ACV25985.1            0.165  28  0.123  28  0.202   2  0.104   0.114 N  0.570      SignalP-noTM
ACV25986.1            0.205  33  0.146  33  0.227   6  0.127   0.139 N  0.510      SignalP-TM
ACV25987.1            0.117  27  0.134  11  0.338   1  0.156   0.145 N  0.570      SignalP-noTM
ACV25988.1            0.112  40  0.103  11  0.137   7  0.113   0.107 N  0.510      SignalP-TM
ACV25989.1            0.104  63  0.102  49  0.118  42  0.094   0.098 N  0.570      SignalP-noTM
ACV25990.1            0.102  60  0.157  11  0.435   1  0.219   0.186 N  0.570      SignalP-noTM
ACV25991.1            0.150  24  0.121  24  0.130  36  0.093   0.108 N  0.570      SignalP-noTM
ACV25992.1            0.181  41  0.235  41  0.395  34  0.190   0.214 N  0.570      SignalP-noTM
ACV25993.1            0.143  35  0.122  11  0.191  34  0.153   0.134 N  0.510      SignalP-TM
ACV25994.1            0.109  26  0.103  34  0.110  63  0.089   0.097 N  0.570      SignalP-noTM
ACV25995.1            0.104  56  0.103  66  0.119  58  0.095   0.099 N  0.570      SignalP-noTM
ACV25996.1            0.116  23  0.109  11  0.143   1  0.118   0.113 N  0.570      SignalP-noTM
ACV25997.1            0.121  24  0.136  24  0.214   2  0.161   0.148 N  0.570      SignalP-noTM
ACV25998.1            0.105  30  0.105  53  0.119   2  0.090   0.098 N  0.570      SignalP-noTM
ACV25999.1            0.134  32  0.153  11  0.315   2  0.231   0.190 N  0.570      SignalP-noTM
ACV26000.1            0.120  51  0.139  51  0.254  47  0.112   0.126 N  0.570      SignalP-noTM
ACV26001.1            0.121  27  0.144  16  0.243   9  0.211   0.169 N  0.510      SignalP-TM
ACV26002.1            0.124  24  0.130  11  0.260   1  0.162   0.142 N  0.510      SignalP-TM
ACV26003.1            0.233  29  0.437  21  0.904  17  0.843   0.628 Y  0.570      SignalP-noTM
ACV26004.1            0.109  23  0.140  47  0.305  43  0.142   0.141 N  0.570      SignalP-noTM
ACV26005.1            0.126  22  0.206  22  0.508  20  0.313   0.246 N  0.510      SignalP-TM
ACV26006.1            0.317  23  0.398  23  0.611  19  0.448   0.417 N  0.510      SignalP-TM
ACV26007.1            0.148  32  0.203  11  0.593   1  0.400   0.276 N  0.510      SignalP-TM
ACV26008.1            0.758  24  0.837  24  0.956  19  0.926   0.879 Y  0.570      SignalP-noTM
ACV26009.1            0.113   7  0.105  28  0.124  20  0.084   0.095 N  0.570      SignalP-noTM
ACV26010.1            0.122  13  0.102  45  0.149  10  0.089   0.096 N  0.570      SignalP-noTM
ACV26011.1            0.119  56  0.119  11  0.225   1  0.134   0.126 N  0.570      SignalP-noTM
ACV26012.1            0.158  25  0.354  25  0.935   1  0.846   0.585 Y  0.570      SignalP-noTM
ACV26013.1            0.153  44  0.139  44  0.195  43  0.096   0.123 N  0.510      SignalP-TM
ACV26014.1            0.433  55  0.261  55  0.236  51  0.094   0.182 N  0.570      SignalP-noTM
ACV26015.1            0.104  43  0.101  59  0.118   1  0.092   0.097 N  0.570      SignalP-noTM
ACV26016.1            0.112  27  0.111  58  0.125  30  0.091   0.102 N  0.570      SignalP-noTM
ACV26017.1            0.267  20  0.126  20  0.237   1  0.092   0.114 N  0.510      SignalP-TM
ACV26018.1            0.107  36  0.141  11  0.253   1  0.198   0.168 N  0.570      SignalP-noTM
ACV26019.1            0.143  38  0.183  38  0.329  27  0.184   0.184 N  0.510      SignalP-TM
ACV26020.1            0.184  28  0.234  28  0.502  26  0.225   0.231 N  0.510      SignalP-TM
ACV26021.1            0.166  34  0.219  14  0.527   6  0.466   0.335 N  0.570      SignalP-noTM
ACV26022.1            0.115  21  0.161  21  0.402   2  0.239   0.190 N  0.510      SignalP-TM
ACV26023.1            0.268  59  0.218  32  0.304  30  0.222   0.220 N  0.570      SignalP-noTM
ACV26024.1            0.164  21  0.136  21  0.167   6  0.124   0.130 N  0.570      SignalP-noTM
ACV26025.1            0.102  23  0.104  23  0.134  24  0.108   0.106 N  0.510      SignalP-TM
ACV26026.1            0.107  22  0.128  11  0.226   3  0.170   0.148 N  0.570      SignalP-noTM
ACV26027.1            0.499  21  0.656  21  0.935   1  0.866   0.755 Y  0.570      SignalP-noTM
ACV26028.1            0.124  53  0.107  53  0.115  32  0.085   0.097 N  0.570      SignalP-noTM
ACV26029.1            0.513  24  0.692  24  0.971  14  0.937   0.807 Y  0.570      SignalP-noTM
ACV26030.1            0.132  65  0.175  11  0.390   1  0.299   0.233 N  0.570      SignalP-noTM
ACV26031.1            0.144  31  0.162  18  0.319  13  0.238   0.190 N  0.510      SignalP-TM
ACV26032.1            0.238  30  0.135  30  0.180   1  0.079   0.115 N  0.510      SignalP-TM
ACV26033.1            0.146  33  0.168  19  0.329  18  0.234   0.192 N  0.510      SignalP-TM
ACV26034.1            0.122  25  0.106  25  0.152   2  0.089   0.098 N  0.570      SignalP-noTM
ACV26035.1            0.189  26  0.133  26  0.141  14  0.090   0.113 N  0.570      SignalP-noTM
ACV26036.1            0.117  43  0.109  53  0.156   1  0.095   0.102 N  0.570      SignalP-noTM
ACV26037.1            0.184  33  0.298  20  0.736  16  0.553   0.418 N  0.570      SignalP-noTM
ACV26038.1            0.147  50  0.112  50  0.112  30  0.085   0.099 N  0.570      SignalP-noTM
ACV26039.1            0.118  12  0.119  12  0.162  11  0.123   0.120 N  0.510      SignalP-TM
ACV26040.1            0.112  53  0.122  14  0.193   6  0.148   0.134 N  0.570      SignalP-noTM
ACV26041.1            0.103  15  0.105  51  0.115  41  0.097   0.101 N  0.570      SignalP-noTM
ACV26042.1            0.214  24  0.288  24  0.499  16  0.378   0.322 N  0.510      SignalP-TM
ACV26043.1            0.146  22  0.189  22  0.408  20  0.248   0.217 N  0.570      SignalP-noTM
ACV26044.1            0.120  18  0.130  18  0.185  16  0.134   0.132 N  0.570      SignalP-noTM
ACV26045.1            0.101   8  0.107  12  0.151   9  0.118   0.112 N  0.570      SignalP-noTM
ACV26046.1            0.182  17  0.125  17  0.117  38  0.084   0.105 N  0.570      SignalP-noTM
ACV26047.1            0.113  25  0.113  17  0.140  11  0.114   0.113 N  0.570      SignalP-noTM
ACV26048.1            0.197  19  0.415  19  0.933   1  0.884   0.636 Y  0.570      SignalP-noTM
ACV26049.1            0.399  21  0.623  21  0.986  13  0.966   0.784 Y  0.570      SignalP-noTM
ACV26050.1            0.138  25  0.128  17  0.166   1  0.128   0.128 N  0.570      SignalP-noTM
ACV26051.1            0.102  70  0.107  70  0.120  60  0.089   0.099 N  0.570      SignalP-noTM
ACV26052.1            0.160  20  0.135  20  0.159   8  0.116   0.126 N  0.570      SignalP-noTM
ACV26053.1            0.113  41  0.139  11  0.240   1  0.191   0.164 N  0.570      SignalP-noTM
ACV26054.1            0.221  39  0.289  29  0.736  26  0.397   0.340 N  0.570      SignalP-noTM
ACV26055.1            0.129  35  0.111  11  0.166   3  0.129   0.118 N  0.510      SignalP-TM
ACV26056.1            0.165  30  0.170  30  0.335  28  0.170   0.170 N  0.570      SignalP-noTM
ACV26057.1            0.120  56  0.113  56  0.166   3  0.112   0.113 N  0.570      SignalP-noTM
ACV26058.1            0.105  38  0.105  11  0.161   2  0.108   0.106 N  0.510      SignalP-TM
ACV26059.1            0.131  19  0.144  19  0.301   1  0.164   0.153 N  0.570      SignalP-noTM
ACV26060.1            0.101  22  0.101  62  0.115  55  0.086   0.094 N  0.570      SignalP-noTM
ACV26061.1            0.104  51  0.101  17  0.120   8  0.097   0.099 N  0.570      SignalP-noTM
ACV26062.1            0.657  22  0.745  22  0.898  19  0.802   0.772 Y  0.570      SignalP-noTM
ACV26063.1            0.122   3  0.124  35  0.193  29  0.108   0.117 N  0.570      SignalP-noTM
ACV26064.1            0.104  54  0.108  11  0.181   2  0.113   0.110 N  0.570      SignalP-noTM
ACV26065.1            0.114  20  0.119  11  0.176   1  0.142   0.130 N  0.570      SignalP-noTM
ACV26066.1            0.151  19  0.133  19  0.166   1  0.111   0.122 N  0.570      SignalP-noTM
ACV26067.1            0.118  26  0.104  64  0.111  70  0.084   0.095 N  0.570      SignalP-noTM
ACV26068.1            0.119  35  0.136  35  0.227  34  0.126   0.132 N  0.570      SignalP-noTM
ACV26069.1            0.104  63  0.112  15  0.153   6  0.125   0.118 N  0.570      SignalP-noTM
ACV26070.1            0.869  24  0.896  24  0.975   9  0.936   0.915 Y  0.570      SignalP-noTM
ACV26071.1            0.268  22  0.357  22  0.682   1  0.471   0.399 N  0.510      SignalP-TM
ACV26072.1            0.136  69  0.115  18  0.155   8  0.130   0.122 N  0.570      SignalP-noTM
ACV26073.1            0.180  67  0.127  67  0.138  46  0.093   0.111 N  0.570      SignalP-noTM
ACV26074.1            0.136  19  0.170  19  0.319  18  0.187   0.176 N  0.510      SignalP-TM
ACV26075.1            0.112  64  0.103  26  0.118  19  0.087   0.096 N  0.570      SignalP-noTM
ACV26076.1            0.176  25  0.143  25  0.211  31  0.093   0.125 N  0.510      SignalP-TM
ACV26077.1            0.115  34  0.173  34  0.360  32  0.166   0.170 N  0.510      SignalP-TM
ACV26078.1            0.176  26  0.178  26  0.537   1  0.221   0.194 N  0.510      SignalP-TM
ACV26079.1            0.175  23  0.196  23  0.281  20  0.230   0.209 N  0.510      SignalP-TM
ACV26080.1            0.666  22  0.699  22  0.855  18  0.708   0.703 Y  0.570      SignalP-noTM
ACV26081.1            0.128  42  0.112  58  0.161  41  0.091   0.102 N  0.570      SignalP-noTM
ACV26082.1            0.150  28  0.109  28  0.106  45  0.081   0.096 N  0.570      SignalP-noTM
ACV26083.1            0.100  21  0.097  25  0.121  21  0.087   0.093 N  0.510      SignalP-TM
ACV26084.1            0.105   3  0.110  13  0.163   2  0.123   0.116 N  0.570      SignalP-noTM
ACV26085.1            0.139  30  0.133  11  0.244   1  0.173   0.152 N  0.570      SignalP-noTM
ACV26086.1            0.109  28  0.167  11  0.390   4  0.285   0.222 N  0.570      SignalP-noTM
ACV26087.1            0.381  44  0.233  44  0.464   3  0.237   0.235 N  0.510      SignalP-TM
ACV26088.1            0.109  68  0.113  11  0.171   5  0.136   0.121 N  0.510      SignalP-TM
ACV26089.1            0.863  19  0.905  19  0.959  17  0.942   0.923 Y  0.570      SignalP-noTM
ACV26090.1            0.150  24  0.152  24  0.386   1  0.175   0.163 N  0.570      SignalP-noTM
ACV26091.1            0.128  60  0.117  20  0.185  19  0.118   0.117 N  0.570      SignalP-noTM
ACV26092.1            0.611  23  0.767  23  0.984  13  0.956   0.856 Y  0.570      SignalP-noTM
ACV26093.1            0.113  31  0.102  31  0.137   2  0.090   0.096 N  0.570      SignalP-noTM
ACV26094.1            0.113  65  0.107  65  0.118  15  0.095   0.102 N  0.570      SignalP-noTM
ACV26095.1            0.290  26  0.516  26  0.966  12  0.920   0.706 Y  0.570      SignalP-noTM
ACV26096.1            0.166  22  0.146  22  0.263   1  0.156   0.151 N  0.570      SignalP-noTM
ACV26097.1            0.739  21  0.806  21  0.962  16  0.880   0.841 Y  0.570      SignalP-noTM
ACV26098.1            0.142  28  0.088  11  0.108   1  0.078   0.084 N  0.510      SignalP-TM
ACV26099.1            0.141  32  0.119  32  0.140  31  0.084   0.102 N  0.570      SignalP-noTM
ACV26100.1            0.134  55  0.130  55  0.173  53  0.118   0.124 N  0.570      SignalP-noTM
ACV26101.1            0.107  29  0.097  70  0.104  28  0.080   0.089 N  0.570      SignalP-noTM
ACV26102.1            0.212  48  0.151  48  0.174   5  0.095   0.130 N  0.510      SignalP-TM
ACV26103.1            0.191  38  0.230  38  0.419  34  0.279   0.248 N  0.510      SignalP-TM
ACV26104.1            0.138  59  0.125  12  0.224   1  0.151   0.137 N  0.570      SignalP-noTM
ACV26105.1            0.120  20  0.112  20  0.162  10  0.104   0.108 N  0.570      SignalP-noTM
ACV26106.1            0.109  20  0.102  60  0.117  51  0.088   0.097 N  0.510      SignalP-TM
ACV26107.1            0.189  25  0.245  25  0.425   7  0.344   0.292 N  0.570      SignalP-noTM
ACV26108.1            0.302  54  0.226  54  0.218  45  0.104   0.181 N  0.510      SignalP-TM
ACV26109.1            0.497  22  0.430  22  0.462  20  0.369   0.402 N  0.570      SignalP-noTM
ACV26110.1            0.103  39  0.117  23  0.164  14  0.128   0.121 N  0.510      SignalP-TM
ACV26111.1            0.109  45  0.114  45  0.177  40  0.109   0.112 N  0.570      SignalP-noTM
ACV26112.1            0.151  39  0.202  35  0.436  24  0.242   0.217 N  0.510      SignalP-TM
ACV26113.1            0.142  30  0.143  23  0.224  22  0.147   0.145 N  0.570      SignalP-noTM
ACV26114.1            0.135  53  0.120  30  0.152  27  0.118   0.119 N  0.570      SignalP-noTM
ACV26115.1            0.105  25  0.177  11  0.430   1  0.291   0.230 N  0.570      SignalP-noTM
ACV26116.1            0.118  23  0.146  11  0.273   1  0.204   0.173 N  0.570      SignalP-noTM
ACV26117.1            0.122  39  0.148  23  0.305  19  0.180   0.160 N  0.510      SignalP-TM
ACV26118.1            0.106  38  0.126  12  0.206   5  0.164   0.144 N  0.570      SignalP-noTM
ACV26119.1            0.132  22  0.110  22  0.157   1  0.106   0.109 N  0.570      SignalP-noTM
ACV26120.1            0.125  20  0.117  20  0.147  17  0.106   0.112 N  0.570      SignalP-noTM
ACV26121.1            0.141  51  0.136  11  0.245   2  0.185   0.159 N  0.570      SignalP-noTM
ACV26122.1            0.104  35  0.101  35  0.124   2  0.095   0.098 N  0.570      SignalP-noTM
ACV26123.1            0.111  33  0.178  12  0.360   2  0.324   0.247 N  0.570      SignalP-noTM
ACV26124.1            0.149  34  0.151  12  0.276  10  0.236   0.183 N  0.510      SignalP-TM
ACV26125.1            0.138  26  0.122  26  0.213   1  0.117   0.120 N  0.510      SignalP-TM
ACV26126.1            0.146  59  0.145  18  0.336  14  0.186   0.164 N  0.570      SignalP-noTM
ACV26127.1            0.113  61  0.140  12  0.232   4  0.199   0.168 N  0.570      SignalP-noTM
ACV26128.1            0.117  28  0.117  11  0.169   5  0.140   0.125 N  0.510      SignalP-TM
ACV26129.1            0.124  20  0.170  20  0.282   9  0.228   0.197 N  0.570      SignalP-noTM
ACV26130.1            0.108  65  0.101  21  0.124   9  0.093   0.097 N  0.570      SignalP-noTM
ACV26131.1            0.125  22  0.150  19  0.281   7  0.194   0.166 N  0.510      SignalP-TM
ACV26132.1            0.110  37  0.102  37  0.115  31  0.079   0.091 N  0.570      SignalP-noTM
ACV26133.1            0.152  55  0.121  55  0.122  39  0.088   0.105 N  0.570      SignalP-noTM
ACV26134.1            0.211  21  0.197  21  0.329  19  0.171   0.185 N  0.570      SignalP-noTM
ACV26135.1            0.112  22  0.152  11  0.368   1  0.223   0.178 N  0.510      SignalP-TM
ACV26136.1            0.387  40  0.467  40  0.959  16  0.749   0.600 Y  0.570      SignalP-noTM
ACV26137.1            0.498  24  0.640  24  0.913  19  0.836   0.732 Y  0.570      SignalP-noTM
ACV26138.1            0.145  27  0.339  16  0.889   1  0.845   0.577 Y  0.570      SignalP-noTM
ACV26139.1            0.119  26  0.127  32  0.185  22  0.130   0.129 N  0.570      SignalP-noTM
ACV26140.1            0.119  34  0.111  17  0.146  11  0.114   0.113 N  0.570      SignalP-noTM
ACV26141.1            0.219  30  0.229  28  0.340  25  0.185   0.213 N  0.510      SignalP-TM
ACV26142.1            0.107  42  0.099  53  0.116  41  0.086   0.093 N  0.570      SignalP-noTM
ACV26143.1            0.109  55  0.143  11  0.270   3  0.205   0.172 N  0.570      SignalP-noTM
ACV26144.1            0.173  20  0.142  20  0.175   1  0.121   0.132 N  0.570      SignalP-noTM
ACV26145.1            0.106  56  0.102  31  0.145   1  0.097   0.100 N  0.570      SignalP-noTM
ACV26146.1            0.194  52  0.154  52  0.154  40  0.102   0.130 N  0.570      SignalP-noTM
ACV26147.1            0.125  45  0.119  13  0.182   2  0.146   0.132 N  0.570      SignalP-noTM
ACV26148.1            0.171  47  0.157  47  0.246  44  0.112   0.136 N  0.570      SignalP-noTM
ACV26149.1            0.214  54  0.191  54  0.327  42  0.137   0.166 N  0.570      SignalP-noTM
ACV26150.1            0.101  38  0.098  14  0.129   9  0.099   0.098 N  0.510      SignalP-TM
ACV26151.1            0.129  32  0.110  32  0.106  51  0.081   0.096 N  0.570      SignalP-noTM
ACV26152.1            0.124  65  0.113  24  0.164  16  0.111   0.112 N  0.570      SignalP-noTM
ACV26153.1            0.172  57  0.146  57  0.173  43  0.122   0.135 N  0.570      SignalP-noTM
ACV26154.1            0.127  23  0.115  52  0.137  24  0.101   0.109 N  0.570      SignalP-noTM
ACV26155.1            0.113  55  0.104  32  0.153   1  0.090   0.097 N  0.570      SignalP-noTM
ACV26156.1            0.225  26  0.340  20  0.903  12  0.732   0.525 N  0.570      SignalP-noTM
ACV26157.1            0.126  18  0.130  41  0.240  34  0.127   0.128 N  0.570      SignalP-noTM
ACV26158.1            0.100  63  0.112  55  0.137  41  0.114   0.113 N  0.570      SignalP-noTM
ACV26159.1            0.117  43  0.113  15  0.166   6  0.129   0.121 N  0.570      SignalP-noTM
ACV26160.1            0.103  65  0.105  25  0.138   1  0.102   0.103 N  0.570      SignalP-noTM
ACV26161.1            0.592  28  0.729  28  0.982  16  0.897   0.808 Y  0.570      SignalP-noTM
ACV26162.1            0.424  23  0.522  23  0.797  17  0.571   0.540 Y  0.510      SignalP-TM
ACV26163.1            0.114  41  0.115  15  0.152   9  0.134   0.124 N  0.570      SignalP-noTM
ACV26164.1            0.103  33  0.117  11  0.198   3  0.134   0.125 N  0.570      SignalP-noTM
ACV26165.1            0.152  61  0.111  61  0.131  58  0.064   0.094 N  0.510      SignalP-TM
ACV26166.1            0.113  61  0.139  16  0.234   7  0.190   0.158 N  0.510      SignalP-TM
ACV26167.1            0.102  44  0.097  52  0.108  46  0.082   0.090 N  0.570      SignalP-noTM
ACV26168.1            0.159  33  0.120  39  0.122  38  0.070   0.096 N  0.570      SignalP-noTM
ACV26169.1            0.101  36  0.129  17  0.191  15  0.168   0.147 N  0.570      SignalP-noTM
ACV26170.1            0.109  48  0.131  48  0.196  46  0.112   0.122 N  0.570      SignalP-noTM
ACV26171.1            0.666  29  0.643  29  0.718  21  0.587   0.622 Y  0.510      SignalP-TM
ACV26172.1            0.114  41  0.115  11  0.189   1  0.127   0.121 N  0.570      SignalP-noTM
ACV26173.1            0.110  23  0.106  11  0.162   1  0.111   0.108 N  0.510      SignalP-TM
ACV26174.1            0.163  51  0.147  51  0.186  46  0.084   0.124 N  0.510      SignalP-TM
ACV26175.1            0.129  66  0.127  21  0.218   9  0.144   0.135 N  0.570      SignalP-noTM
ACV26176.1            0.101  22  0.118  13  0.172  12  0.142   0.129 N  0.570      SignalP-noTM
ACV26177.1            0.114  39  0.120  39  0.142  37  0.110   0.116 N  0.570      SignalP-noTM
ACV26178.1            0.177  32  0.128  32  0.134  19  0.101   0.115 N  0.570      SignalP-noTM
ACV26179.1            0.100  52  0.105  29  0.122  50  0.099   0.102 N  0.570      SignalP-noTM
ACV26180.1            0.628  23  0.684  23  0.937  17  0.802   0.740 Y  0.570      SignalP-noTM
ACV26181.1            0.210  24  0.190  24  0.218   9  0.182   0.186 N  0.570      SignalP-noTM
ACV26182.1            0.157  36  0.151  36  0.293  35  0.135   0.143 N  0.570      SignalP-noTM
ACV26183.1            0.842  20  0.875  20  0.946  10  0.910   0.891 Y  0.570      SignalP-noTM
ACV26184.1            0.162  28  0.140  11  0.305   1  0.190   0.159 N  0.510      SignalP-TM
ACV26185.1            0.220  21  0.243  21  0.454   1  0.303   0.265 N  0.510      SignalP-TM
ACV26186.1            0.139  40  0.130  40  0.191   4  0.116   0.125 N  0.510      SignalP-TM
ACV26187.1            0.278  21  0.241  21  0.482   2  0.294   0.261 N  0.510      SignalP-TM
ACV26188.1            0.168  26  0.128  56  0.157  55  0.079   0.110 N  0.510      SignalP-TM
ACV26189.1            0.150  41  0.110  54  0.156  47  0.079   0.099 N  0.510      SignalP-TM
ACV26190.1            0.157  25  0.104  25  0.154   1  0.080   0.095 N  0.510      SignalP-TM
ACV26191.1            0.104   3  0.107  18  0.143   7  0.112   0.109 N  0.510      SignalP-TM
ACV26192.1            0.118  29  0.121  11  0.167   2  0.138   0.128 N  0.510      SignalP-TM
ACV26193.1            0.571  26  0.551  26  0.861   1  0.610   0.579 Y  0.570      SignalP-noTM
ACV26194.1            0.109  24  0.126  11  0.241   1  0.149   0.137 N  0.570      SignalP-noTM
ACV26195.1            0.203  19  0.338  19  0.637  11  0.547   0.415 N  0.510      SignalP-TM
ACV26196.1            0.163  15  0.160  15  0.254  13  0.166   0.163 N  0.570      SignalP-noTM
ACV26197.1            0.259  19  0.439  19  0.902  17  0.779   0.599 Y  0.570      SignalP-noTM
ACV26198.1            0.111  33  0.143  37  0.288  29  0.109   0.130 N  0.510      SignalP-TM
ACV26199.1            0.106  56  0.116  56  0.151  48  0.108   0.112 N  0.570      SignalP-noTM
ACV26200.1            0.175  22  0.156  22  0.307   2  0.190   0.172 N  0.570      SignalP-noTM
ACV26201.1            0.114  46  0.198  13  0.492  10  0.407   0.275 N  0.510      SignalP-TM
ACV26202.1            0.154  31  0.170  11  0.417   1  0.284   0.212 N  0.510      SignalP-TM
ACV26203.1            0.107  27  0.114  34  0.142  33  0.111   0.113 N  0.570      SignalP-noTM
ACV26204.1            0.111  59  0.097  70  0.112  68  0.066   0.086 N  0.510      SignalP-TM
ACV26205.1            0.195  38  0.158  38  0.237   1  0.136   0.148 N  0.570      SignalP-noTM
ACV26206.1            0.125  32  0.111  11  0.177   2  0.122   0.116 N  0.570      SignalP-noTM
ACV26207.1            0.139  22  0.173  22  0.258  20  0.210   0.191 N  0.570      SignalP-noTM
ACV26208.1            0.109  27  0.108  27  0.137   1  0.105   0.107 N  0.570      SignalP-noTM
ACV26209.1            0.376  27  0.490  27  0.934   6  0.762   0.618 Y  0.570      SignalP-noTM
ACV26210.1            0.637  25  0.551  25  0.660  18  0.483   0.526 Y  0.510      SignalP-TM
ACV26211.1            0.137  64  0.160  12  0.305   9  0.262   0.208 N  0.570      SignalP-noTM
ACV26212.1            0.130  34  0.128  34  0.182  33  0.116   0.124 N  0.510      SignalP-TM
ACV26213.1            0.125  15  0.117  15  0.141  32  0.108   0.112 N  0.570      SignalP-noTM
ACV26214.1            0.113  44  0.133  20  0.218  19  0.150   0.141 N  0.570      SignalP-noTM
ACV26215.1            0.127  24  0.128  24  0.148  15  0.125   0.126 N  0.570      SignalP-noTM
ACV26216.1            0.103  29  0.146  12  0.332   2  0.205   0.174 N  0.570      SignalP-noTM
ACV26217.1            0.123  25  0.117  11  0.185   1  0.134   0.125 N  0.570      SignalP-noTM
ACV26218.1            0.142  26  0.118  26  0.135  46  0.102   0.111 N  0.570      SignalP-noTM
ACV26219.1            0.133  24  0.129  24  0.235   1  0.128   0.128 N  0.510      SignalP-TM
ACV26220.1            0.127  53  0.103  53  0.117  24  0.084   0.094 N  0.570      SignalP-noTM
ACV26221.1            0.174  35  0.156  26  0.240   1  0.178   0.166 N  0.570      SignalP-noTM
ACV26222.1            0.133  40  0.114  40  0.150   1  0.095   0.105 N  0.570      SignalP-noTM
ACV26223.1            0.114  35  0.130  15  0.215   6  0.166   0.143 N  0.510      SignalP-TM
ACV26224.1            0.114  39  0.104  58  0.132  52  0.063   0.089 N  0.510      SignalP-TM
ACV26225.1            0.110  45  0.136  11  0.251   3  0.188   0.160 N  0.570      SignalP-noTM
ACV26226.1            0.104  27  0.099  60  0.127   2  0.087   0.093 N  0.570      SignalP-noTM
ACV26227.1            0.434  32  0.569  32  0.913  26  0.773   0.665 Y  0.570      SignalP-noTM
ACV26228.1            0.108  22  0.115  18  0.164  17  0.120   0.117 N  0.570      SignalP-noTM
ACV26229.1            0.149  30  0.284  24  0.713  22  0.524   0.373 N  0.510      SignalP-TM
ACV26230.1            0.112  12  0.138  12  0.204   3  0.170   0.153 N  0.570      SignalP-noTM
ACV26231.1            0.192  20  0.126  55  0.219  49  0.113   0.120 N  0.570      SignalP-noTM
ACV26232.1            0.112  18  0.108  34  0.131  36  0.097   0.103 N  0.570      SignalP-noTM
ACV26233.1            0.120  27  0.103  27  0.118   1  0.083   0.096 N  0.510      SignalP-TM
ACV26234.1            0.220  22  0.179  22  0.314  20  0.131   0.161 N  0.510      SignalP-TM
ACV26235.1            0.302  42  0.185  42  0.203   1  0.134   0.161 N  0.570      SignalP-noTM
ACV26236.1            0.109  68  0.109  42  0.138  32  0.099   0.105 N  0.570      SignalP-noTM
ACV26237.1            0.111  35  0.107  11  0.145   1  0.116   0.110 N  0.510      SignalP-TM
ACV26238.1            0.305  44  0.155  44  0.146   1  0.086   0.123 N  0.570      SignalP-noTM
ACV26239.1            0.115  41  0.149  11  0.308   3  0.232   0.188 N  0.570      SignalP-noTM
ACV26240.1            0.112  33  0.134  11  0.223   3  0.180   0.156 N  0.570      SignalP-noTM
ACV26241.1            0.117  55  0.102  22  0.113   1  0.092   0.097 N  0.570      SignalP-noTM
ACV26242.1            0.240  36  0.196  36  0.247  34  0.145   0.177 N  0.510      SignalP-TM
ACV26243.1            0.181  27  0.169  27  0.279  25  0.149   0.161 N  0.510      SignalP-TM
ACV26244.1            0.165  27  0.144  27  0.218  24  0.094   0.125 N  0.510      SignalP-TM
ACV26245.1            0.125  53  0.104  53  0.117  48  0.085   0.095 N  0.570      SignalP-noTM
ACV26246.1            0.611  22  0.719  22  0.917  16  0.849   0.780 Y  0.570      SignalP-noTM
ACV26247.1            0.181  60  0.126  60  0.134  20  0.098   0.113 N  0.570      SignalP-noTM
ACV26248.1            0.106  23  0.123  12  0.179   7  0.151   0.136 N  0.570      SignalP-noTM
ACV26249.1            0.110  28  0.134  11  0.275   2  0.180   0.156 N  0.570      SignalP-noTM
ACV26250.1            0.111  34  0.122  19  0.196  12  0.139   0.130 N  0.570      SignalP-noTM
ACV26251.1            0.110  22  0.108  47  0.126  39  0.103   0.105 N  0.570      SignalP-noTM
ACV26252.1            0.102  41  0.104  29  0.118  26  0.090   0.097 N  0.570      SignalP-noTM
ACV26253.1            0.794  20  0.864  20  0.953  15  0.933   0.897 Y  0.570      SignalP-noTM
ACV26254.1            0.110  28  0.106  28  0.138   2  0.094   0.100 N  0.570      SignalP-noTM
ACV26255.1            0.138  45  0.122  45  0.153  10  0.119   0.121 N  0.570      SignalP-noTM
ACV26256.1            0.367  26  0.522  26  0.961  18  0.813   0.659 Y  0.570      SignalP-noTM
ACV26257.1            0.154  49  0.102  62  0.124  19  0.070   0.091 N  0.510      SignalP-TM
ACV26258.1            0.323  38  0.192  38  0.227  49  0.109   0.153 N  0.570      SignalP-noTM
ACV26259.1            0.128  56  0.136  11  0.227   2  0.199   0.159 N  0.510      SignalP-TM
ACV26260.1            0.374  26  0.334  26  0.558  23  0.247   0.301 N  0.510      SignalP-TM
ACV26261.1            0.110  35  0.109  35  0.130  43  0.098   0.104 N  0.570      SignalP-noTM
ACV26262.1            0.106  24  0.185  11  0.466   3  0.350   0.262 N  0.570      SignalP-noTM
ACV26263.1            0.100  56  0.142  11  0.302   4  0.202   0.170 N  0.570      SignalP-noTM
ACV26264.1            0.162  35  0.135  29  0.193   1  0.138   0.136 N  0.510      SignalP-TM
ACV26265.1            0.112  68  0.106  57  0.136  49  0.095   0.101 N  0.570      SignalP-noTM
ACV26266.1            0.118  25  0.123  11  0.174   1  0.149   0.135 N  0.570      SignalP-noTM
ACV26267.1            0.128  42  0.115  22  0.159  15  0.119   0.117 N  0.510      SignalP-TM
ACV26268.1            0.132  58  0.127  22  0.199  21  0.131   0.129 N  0.570      SignalP-noTM
ACV26269.1            0.164  26  0.283  23  0.654  11  0.498   0.384 N  0.570      SignalP-noTM
ACV26270.1            0.113  30  0.112  30  0.173  29  0.099   0.106 N  0.570      SignalP-noTM
ACV26271.1            0.136  48  0.120  48  0.130  46  0.102   0.112 N  0.570      SignalP-noTM
ACV26272.1            0.133  20  0.184  20  0.369  16  0.234   0.202 N  0.510      SignalP-TM
ACV26273.1            0.110  23  0.134  11  0.273   2  0.175   0.153 N  0.570      SignalP-noTM
ACV26274.1            0.123  41  0.113  41  0.138   9  0.106   0.110 N  0.570      SignalP-noTM
ACV26275.1            0.113  39  0.107  39  0.112  35  0.092   0.100 N  0.570      SignalP-noTM
ACV26276.1            0.123  55  0.138  55  0.280  50  0.129   0.134 N  0.570      SignalP-noTM
ACV26277.1            0.109  41  0.125  41  0.175  40  0.128   0.127 N  0.570      SignalP-noTM
ACV26278.1            0.125  23  0.114  23  0.156   1  0.111   0.113 N  0.570      SignalP-noTM
ACV26279.1            0.106  24  0.096  52  0.095  53  0.078   0.088 N  0.570      SignalP-noTM
ACV26280.1            0.126  43  0.105  20  0.118   1  0.105   0.105 N  0.570      SignalP-noTM
ACV26281.1            0.113  55  0.097  70  0.109  54  0.080   0.089 N  0.570      SignalP-noTM
ACV26282.1            0.111  20  0.115  11  0.187   1  0.130   0.122 N  0.570      SignalP-noTM
ACV26283.1            0.123  28  0.110  34  0.140  27  0.093   0.102 N  0.570      SignalP-noTM
ACV26284.1            0.112  38  0.129  12  0.212   4  0.172   0.149 N  0.570      SignalP-noTM
ACV26285.1            0.132  55  0.133  55  0.211  53  0.121   0.128 N  0.510      SignalP-TM
ACV26286.1            0.143  39  0.154  39  0.246  28  0.136   0.147 N  0.510      SignalP-TM
ACV26287.1            0.124  23  0.095  11  0.151   2  0.085   0.091 N  0.510      SignalP-TM
ACV26288.1            0.118  39  0.098  11  0.120   1  0.095   0.096 N  0.570      SignalP-noTM
ACV26289.1            0.130  26  0.121  26  0.142  45  0.114   0.118 N  0.570      SignalP-noTM
ACV26290.1            0.167  18  0.229  18  0.391   1  0.329   0.266 N  0.510      SignalP-TM
ACV26291.1            0.113  12  0.100  70  0.108  25  0.083   0.092 N  0.570      SignalP-noTM
ACV26292.1            0.138  42  0.121  42  0.133  31  0.105   0.114 N  0.570      SignalP-noTM
ACV26293.1            0.110  24  0.109  12  0.151   1  0.117   0.113 N  0.570      SignalP-noTM
ACV26294.1            0.144  24  0.130  11  0.269   1  0.166   0.147 N  0.570      SignalP-noTM
ACV26295.1            0.124  45  0.109  45  0.115  44  0.089   0.100 N  0.570      SignalP-noTM
ACV26296.1            0.168  19  0.175  19  0.251  18  0.190   0.182 N  0.570      SignalP-noTM
ACV26297.1            0.144  62  0.118  62  0.146  33  0.110   0.115 N  0.570      SignalP-noTM
ACV26298.1            0.109  69  0.110  43  0.138  36  0.098   0.104 N  0.570      SignalP-noTM
ACV26299.1            0.118  38  0.096  68  0.095  66  0.072   0.085 N  0.570      SignalP-noTM
ACV26300.1            0.156  23  0.147  23  0.253   1  0.161   0.154 N  0.570      SignalP-noTM
ACV26301.1            0.112  23  0.111  11  0.179   2  0.119   0.115 N  0.570      SignalP-noTM
ACV26302.1            0.106  70  0.103  70  0.121   1  0.094   0.099 N  0.570      SignalP-noTM
ACV26303.1            0.107  57  0.104  57  0.111  41  0.088   0.096 N  0.570      SignalP-noTM
ACV26304.1            0.124  42  0.110  42  0.213  38  0.071   0.091 N  0.570      SignalP-noTM
ACV26305.1            0.114  31  0.138  11  0.263   4  0.194   0.164 N  0.570      SignalP-noTM
ACV26306.1            0.132  22  0.117  41  0.167  40  0.097   0.108 N  0.570      SignalP-noTM
ACV26307.1            0.235  30  0.176  30  0.356   1  0.134   0.161 N  0.510      SignalP-TM
ACV26308.1            0.321  25  0.165  25  0.127  23  0.091   0.130 N  0.570      SignalP-noTM
ACV26309.1            0.153  27  0.126  27  0.145   1  0.102   0.115 N  0.570      SignalP-noTM
ACV26310.1            0.101  10  0.099  37  0.111  28  0.092   0.096 N  0.570      SignalP-noTM
ACV26311.1            0.111  52  0.112  52  0.154   1  0.104   0.108 N  0.570      SignalP-noTM
ACV26312.1            0.106  26  0.109  39  0.138  37  0.092   0.101 N  0.570      SignalP-noTM
ACV26313.1            0.117  23  0.106  48  0.153   3  0.099   0.103 N  0.570      SignalP-noTM
ACV26314.1            0.104  22  0.115  51  0.153  40  0.117   0.116 N  0.570      SignalP-noTM
ACV26315.1            0.188  21  0.296  21  0.526  13  0.426   0.344 N  0.510      SignalP-TM
ACV26316.1            0.253  56  0.141  56  0.122  28  0.088   0.116 N  0.570      SignalP-noTM
ACV26317.1            0.117  50  0.130  50  0.224  43  0.102   0.117 N  0.570      SignalP-noTM
ACV26318.1            0.128  41  0.118  41  0.119  38  0.096   0.108 N  0.570      SignalP-noTM
ACV26319.1            0.104  21  0.102  17  0.150   7  0.098   0.101 N  0.570      SignalP-noTM
ACV26320.1            0.590  22  0.394  22  0.365  21  0.242   0.338 N  0.510      SignalP-TM
ACV26321.1            0.120  58  0.123  11  0.234   1  0.146   0.132 N  0.510      SignalP-TM
ACV26322.1            0.159  19  0.107  19  0.099  35  0.067   0.088 N  0.570      SignalP-noTM
ACV26323.1            0.686  21  0.715  21  0.916  13  0.768   0.740 Y  0.570      SignalP-noTM
ACV26324.1            0.309  34  0.187  34  0.225   2  0.139   0.169 N  0.510      SignalP-TM
ACV26325.1            0.161  22  0.197  22  0.310  13  0.204   0.200 N  0.570      SignalP-noTM
ACV26326.1            0.270  17  0.188  17  0.537   1  0.203   0.193 N  0.510      SignalP-TM
ACV26327.1            0.113  27  0.101  27  0.106  69  0.080   0.091 N  0.570      SignalP-noTM
ACV26328.1            0.178  39  0.152  39  0.207  31  0.126   0.142 N  0.510      SignalP-TM
ACV26329.1            0.157  31  0.224  21  0.509  14  0.397   0.305 N  0.570      SignalP-noTM
ACV26330.1            0.142  30  0.151  11  0.342   4  0.247   0.196 N  0.570      SignalP-noTM
ACV26331.1            0.121  51  0.108  51  0.118  48  0.080   0.095 N  0.570      SignalP-noTM
ACV26332.1            0.732  23  0.828  23  0.977  19  0.928   0.875 Y  0.570      SignalP-noTM
ACV26333.1            0.103  68  0.112  15  0.161   6  0.125   0.118 N  0.570      SignalP-noTM
ACV26334.1            0.103  24  0.119  14  0.158  12  0.144   0.131 N  0.570      SignalP-noTM
ACV26335.1            0.494  26  0.662  26  0.943  15  0.886   0.767 Y  0.570      SignalP-noTM
ACV26336.1            0.317  19  0.422  19  0.669  17  0.550   0.482 N  0.570      SignalP-noTM
ACV26337.1            0.107  59  0.107  30  0.133  21  0.090   0.101 N  0.510      SignalP-TM
ACV26338.1            0.127  24  0.180  27  0.319  23  0.216   0.193 N  0.510      SignalP-TM
ACV26339.1            0.151  23  0.137  23  0.224   6  0.154   0.145 N  0.570      SignalP-noTM
ACV26340.1            0.228  23  0.247  23  0.548  19  0.259   0.251 N  0.510      SignalP-TM
ACV26341.1            0.151  31  0.191  18  0.352  16  0.298   0.241 N  0.570      SignalP-noTM
ACV26342.1            0.133  25  0.146  11  0.282   2  0.217   0.172 N  0.510      SignalP-TM
ACV26343.1            0.169  30  0.183  30  0.271  14  0.203   0.190 N  0.510      SignalP-TM
ACV26344.1            0.289  23  0.352  23  0.556  21  0.399   0.374 N  0.570      SignalP-noTM
ACV26345.1            0.116  47  0.154  11  0.368   2  0.223   0.186 N  0.570      SignalP-noTM
ACV26346.1            0.148  34  0.124  11  0.210   2  0.155   0.135 N  0.510      SignalP-TM
ACV26347.1            0.121  46  0.175  17  0.391   7  0.281   0.225 N  0.570      SignalP-noTM
ACV26348.1            0.184  21  0.177  21  0.229  11  0.158   0.168 N  0.570      SignalP-noTM
ACV26349.1            0.108  23  0.197  11  0.597   1  0.368   0.277 N  0.570      SignalP-noTM
ACV26350.1            0.379  34  0.319  34  0.390  31  0.236   0.289 N  0.510      SignalP-TM
ACV26351.1            0.391  23  0.217  23  0.162  20  0.113   0.168 N  0.570      SignalP-noTM
ACV26352.1            0.169  42  0.142  42  0.189  22  0.131   0.137 N  0.570      SignalP-noTM
ACV26353.1            0.128  53  0.118  53  0.139  46  0.098   0.108 N  0.570      SignalP-noTM
ACV26354.1            0.107  58  0.099  69  0.113  11  0.086   0.093 N  0.570      SignalP-noTM
ACV26355.1            0.259  46  0.174  46  0.139  69  0.089   0.142 N  0.510      SignalP-TM
ACV26356.1            0.274  45  0.245  45  0.366  37  0.160   0.205 N  0.570      SignalP-noTM
ACV26357.1            0.455  43  0.307  43  0.417  42  0.151   0.234 N  0.570      SignalP-noTM
ACV26358.1            0.171  53  0.137  35  0.197  24  0.145   0.140 N  0.510      SignalP-TM
ACV26359.1            0.121  26  0.191  11  0.433   3  0.389   0.265 N  0.510      SignalP-TM
ACV26360.1            0.148  18  0.168  18  0.261  10  0.206   0.182 N  0.510      SignalP-TM
ACV26361.1            0.106  51  0.106  11  0.155   1  0.108   0.107 N  0.570      SignalP-noTM
ACV26362.1            0.212  25  0.193  25  0.344  21  0.136   0.172 N  0.510      SignalP-TM
ACV26363.1            0.121  38  0.122  38  0.141  30  0.092   0.111 N  0.510      SignalP-TM
ACV26364.1            0.528  22  0.671  22  0.921  13  0.828   0.745 Y  0.570      SignalP-noTM
ACV26365.1            0.110  36  0.107  36  0.131   4  0.089   0.098 N  0.570      SignalP-noTM
ACV26366.1            0.106  31  0.116  11  0.226   4  0.145   0.130 N  0.570      SignalP-noTM
ACV26367.1            0.152  33  0.130  11  0.251   2  0.162   0.142 N  0.510      SignalP-TM
ACV26368.1            0.104  45  0.105  11  0.163   4  0.112   0.108 N  0.570      SignalP-noTM
ACV26369.1            0.106  64  0.126  11  0.217   1  0.153   0.138 N  0.570      SignalP-noTM
ACV26370.1            0.140  40  0.135  11  0.248   1  0.182   0.152 N  0.510      SignalP-TM
ACV26371.1            0.122  23  0.104  23  0.115   1  0.091   0.098 N  0.570      SignalP-noTM
ACV26372.1            0.106  23  0.110  36  0.135  30  0.103   0.107 N  0.570      SignalP-noTM
ACV26373.1            0.179  58  0.131  58  0.108  50  0.084   0.109 N  0.570      SignalP-noTM
ACV26374.1            0.117  20  0.133  20  0.235   7  0.161   0.143 N  0.510      SignalP-TM
ACV26375.1            0.124  43  0.099  69  0.127   8  0.086   0.093 N  0.570      SignalP-noTM
ACV26376.1            0.112  33  0.102  23  0.118  12  0.082   0.093 N  0.570      SignalP-noTM
ACV26377.1            0.116  13  0.115  13  0.165   1  0.115   0.115 N  0.570      SignalP-noTM
ACV26378.1            0.130  20  0.133  20  0.167  12  0.132   0.133 N  0.570      SignalP-noTM
ACV26379.1            0.226  25  0.109  25  0.149   1  0.077   0.097 N  0.510      SignalP-TM
ACV26380.1            0.109  39  0.084  11  0.101   2  0.069   0.078 N  0.510      SignalP-TM
ACV26381.1            0.110  51  0.117  11  0.208   1  0.127   0.122 N  0.570      SignalP-noTM
ACV26382.1            0.276  40  0.223  40  0.410   1  0.172   0.204 N  0.510      SignalP-TM
ACV26383.1            0.647  21  0.689  21  0.836  15  0.743   0.714 Y  0.570      SignalP-noTM
ACV26384.1            0.106  21  0.108  56  0.130  49  0.098   0.103 N  0.570      SignalP-noTM
ACV26385.1            0.102  47  0.103  27  0.123  22  0.097   0.100 N  0.570      SignalP-noTM
ACV26386.1            0.126  36  0.110  36  0.137  48  0.094   0.102 N  0.570      SignalP-noTM
ACV26387.1            0.137  37  0.127  39  0.231  35  0.118   0.124 N  0.510      SignalP-TM
ACV26388.1            0.113  45  0.123  11  0.210   2  0.150   0.136 N  0.570      SignalP-noTM
ACV26389.1            0.127  18  0.095  48  0.099  70  0.078   0.087 N  0.570      SignalP-noTM
ACV26390.1            0.102  29  0.104  40  0.123  42  0.088   0.096 N  0.570      SignalP-noTM
ACV26391.1            0.711  20  0.758  20  0.925   3  0.837   0.795 Y  0.570      SignalP-noTM
ACV26392.1            0.136  22  0.148  11  0.345   1  0.206   0.170 N  0.510      SignalP-TM
ACV26393.1            0.524  19  0.601  19  0.848  15  0.670   0.633 Y  0.570      SignalP-noTM
ACV26394.1            0.143  22  0.187  22  0.383  21  0.260   0.221 N  0.570      SignalP-noTM
ACV26395.1            0.117  44  0.110  44  0.136  41  0.075   0.094 N  0.570      SignalP-noTM
ACV26396.1            0.108  18  0.107  61  0.128  52  0.093   0.100 N  0.570      SignalP-noTM
ACV26397.1            0.155  38  0.109  38  0.127  10  0.087   0.099 N  0.570      SignalP-noTM
ACV26398.1            0.138  58  0.120  58  0.172   1  0.105   0.113 N  0.570      SignalP-noTM
ACV26399.1            0.109  38  0.115  45  0.152  39  0.090   0.106 N  0.510      SignalP-TM
ACV26400.1            0.196  52  0.146  52  0.167  51  0.076   0.120 N  0.510      SignalP-TM
ACV26401.1            0.168  58  0.137  58  0.130  52  0.070   0.112 N  0.510      SignalP-TM
ACV26402.1            0.179  30  0.201  11  0.504   4  0.432   0.287 N  0.510      SignalP-TM
ACV26403.1            0.193  28  0.160  28  0.219  25  0.114   0.143 N  0.510      SignalP-TM
ACV26404.1            0.119  29  0.130  11  0.258   1  0.157   0.140 N  0.510      SignalP-TM
ACV26405.1            0.534  20  0.674  20  0.903  13  0.824   0.745 Y  0.570      SignalP-noTM
ACV26406.1            0.363  55  0.188  55  0.152   1  0.070   0.145 N  0.510      SignalP-TM
ACV26407.1            0.625  29  0.683  29  0.958  18  0.824   0.749 Y  0.570      SignalP-noTM
ACV26408.1            0.101  66  0.106  11  0.189   1  0.104   0.105 N  0.570      SignalP-noTM
ACV26409.1            0.118  19  0.107  19  0.131   7  0.099   0.103 N  0.570      SignalP-noTM
ACV26410.1            0.414  20  0.616  20  0.941   1  0.919   0.758 Y  0.570      SignalP-noTM
ACV26411.1            0.213  23  0.177  23  0.337   2  0.173   0.175 N  0.570      SignalP-noTM
ACV26412.1            0.577  31  0.566  31  0.757  29  0.409   0.508 N  0.510      SignalP-TM
ACV26413.1            0.133  60  0.116  40  0.178   1  0.115   0.116 N  0.570      SignalP-noTM
ACV26414.1            0.150  27  0.155  21  0.239  18  0.169   0.161 N  0.570      SignalP-noTM
ACV26415.1            0.114  56  0.116  20  0.190  12  0.116   0.116 N  0.570      SignalP-noTM
ACV26416.1            0.128  47  0.140  22  0.225  19  0.177   0.157 N  0.570      SignalP-noTM
ACV26417.1            0.122  17  0.101  17  0.115   1  0.084   0.093 N  0.570      SignalP-noTM
ACV26418.1            0.124  62  0.128  48  0.249  47  0.112   0.121 N  0.570      SignalP-noTM
ACV26419.1            0.132  25  0.188  11  0.439   7  0.362   0.270 N  0.570      SignalP-noTM
ACV26420.1            0.189  43  0.135  43  0.128   1  0.100   0.119 N  0.570      SignalP-noTM
ACV26421.1            0.141  32  0.178  32  0.309  28  0.193   0.185 N  0.570      SignalP-noTM
ACV26422.1            0.135  36  0.165  17  0.364  14  0.265   0.212 N  0.570      SignalP-noTM
ACV26423.1            0.147  37  0.144  37  0.204  24  0.106   0.130 N  0.510      SignalP-TM
ACV26424.1            0.648  26  0.511  26  0.484  24  0.350   0.452 N  0.510      SignalP-TM
ACV26425.1            0.737  26  0.817  26  0.949  15  0.911   0.861 Y  0.570      SignalP-noTM
ACV26426.1            0.532  20  0.688  20  0.938   2  0.900   0.788 Y  0.570      SignalP-noTM
ACV26427.1            0.164  26  0.315  22  0.716  12  0.579   0.413 N  0.510      SignalP-TM
ACV26428.1            0.535  26  0.487  26  0.705  23  0.361   0.440 N  0.510      SignalP-TM
ACV26429.1            0.116  11  0.147  11  0.277   2  0.181   0.163 N  0.570      SignalP-noTM
ACV26430.1            0.118  35  0.113  35  0.183  52  0.091   0.102 N  0.570      SignalP-noTM
ACV26431.1            0.210  54  0.177  54  0.204  48  0.104   0.142 N  0.570      SignalP-noTM
ACV26432.1            0.649  29  0.661  29  0.875  11  0.770   0.712 Y  0.570      SignalP-noTM
ACV26433.1            0.104  34  0.106  28  0.128  23  0.086   0.096 N  0.570      SignalP-noTM
ACV26434.1            0.128  35  0.237  17  0.647   9  0.541   0.380 N  0.570      SignalP-noTM
ACV26435.1            0.372  22  0.507  22  0.855   8  0.752   0.622 Y  0.570      SignalP-noTM
ACV26436.1            0.100  69  0.104  57  0.125  46  0.091   0.098 N  0.570      SignalP-noTM
ACV26437.1            0.148  38  0.133  38  0.179  37  0.106   0.120 N  0.570      SignalP-noTM
ACV26438.1            0.146  53  0.120  53  0.171  20  0.106   0.113 N  0.570      SignalP-noTM
ACV26439.1            0.301  20  0.535  20  0.961  12  0.940   0.725 Y  0.570      SignalP-noTM
ACV26440.1            0.120  38  0.141  11  0.237   4  0.202   0.170 N  0.570      SignalP-noTM
ACV26441.1            0.154  22  0.137  22  0.264   3  0.150   0.143 N  0.570      SignalP-noTM
ACV26442.1            0.502  26  0.565  26  0.923  15  0.748   0.651 Y  0.570      SignalP-noTM
ACV26443.1            0.113  41  0.109  11  0.153   1  0.116   0.112 N  0.570      SignalP-noTM
ACV26444.1            0.102  40  0.104  68  0.116  58  0.094   0.100 N  0.570      SignalP-noTM
ACV26445.1            0.204  25  0.166  25  0.306   1  0.153   0.160 N  0.570      SignalP-noTM
ACV26446.1            0.113  38  0.106  38  0.121  37  0.084   0.097 N  0.510      SignalP-TM
ACV26447.1            0.177  34  0.357  32  0.912  23  0.763   0.548 N  0.570      SignalP-noTM
ACV26448.1            0.177  28  0.372  17  0.934   1  0.850   0.597 Y  0.570      SignalP-noTM
ACV26449.1            0.271  46  0.153  46  0.136   4  0.092   0.124 N  0.570      SignalP-noTM
ACV26450.1            0.105  24  0.101  26  0.111  20  0.085   0.094 N  0.570      SignalP-noTM
ACV26451.1            0.107  23  0.105  11  0.184   2  0.108   0.106 N  0.510      SignalP-TM
ACV26452.1            0.534  21  0.503  21  0.614  16  0.457   0.486 N  0.510      SignalP-TM
ACV26453.1            0.171  30  0.197  30  0.274  20  0.210   0.202 N  0.510      SignalP-TM
ACV26454.1            0.256  22  0.176  22  0.195   6  0.143   0.164 N  0.510      SignalP-TM
ACV26455.1            0.826  20  0.851  20  0.937  18  0.855   0.853 Y  0.570      SignalP-noTM
ACV26456.1            0.123  28  0.175  28  0.345   2  0.272   0.211 N  0.510      SignalP-TM
ACV26457.1            0.109  23  0.144  11  0.335   1  0.194   0.167 N  0.570      SignalP-noTM
ACV26458.1            0.120  18  0.120  18  0.201  10  0.116   0.118 N  0.570      SignalP-noTM
ACV26459.1            0.115  60  0.120  11  0.233   1  0.135   0.126 N  0.510      SignalP-TM
ACV26460.1            0.143  61  0.117  19  0.141  13  0.098   0.108 N  0.570      SignalP-noTM
ACV26461.1            0.106  26  0.112  32  0.179   1  0.111   0.111 N  0.570      SignalP-noTM
ACV26462.1            0.226  22  0.447  22  0.931  18  0.897   0.658 Y  0.570      SignalP-noTM
ACV26463.1            0.530  62  0.242  62  0.187  44  0.102   0.190 N  0.510      SignalP-TM
ACV26464.1            0.116  37  0.117  37  0.179  30  0.101   0.110 N  0.570      SignalP-noTM
ACV26465.1            0.109  53  0.119  53  0.221  48  0.108   0.114 N  0.570      SignalP-noTM
ACV26466.1            0.203  20  0.387  20  0.879  14  0.749   0.557 N  0.570      SignalP-noTM
ACV26467.1            0.101  63  0.109  46  0.127  40  0.100   0.104 N  0.570      SignalP-noTM
ACV26468.1            0.144  25  0.118  25  0.107  42  0.085   0.102 N  0.570      SignalP-noTM
ACV26469.1            0.109  27  0.111  34  0.201   1  0.090   0.103 N  0.510      SignalP-TM
ACV26470.1            0.784  27  0.800  27  0.927  19  0.855   0.826 Y  0.570      SignalP-noTM
ACV26471.1            0.823  20  0.842  20  0.936  18  0.853   0.847 Y  0.570      SignalP-noTM
ACV26472.1            0.110  36  0.108  36  0.130  31  0.090   0.100 N  0.570      SignalP-noTM
ACV26473.1            0.123  58  0.114  58  0.130  14  0.101   0.108 N  0.570      SignalP-noTM
ACV26474.1            0.104  68  0.107  30  0.128   1  0.098   0.103 N  0.570      SignalP-noTM
ACV26475.1            0.150  46  0.126  11  0.186   4  0.156   0.140 N  0.570      SignalP-noTM
ACV26476.1            0.120  43  0.108  43  0.140   1  0.096   0.102 N  0.570      SignalP-noTM
ACV26477.1            0.188  22  0.145  22  0.193   1  0.135   0.140 N  0.570      SignalP-noTM
ACV26478.1            0.109  59  0.103  29  0.113  25  0.096   0.100 N  0.570      SignalP-noTM
ACV26479.1            0.159  24  0.159  24  0.301   5  0.191   0.174 N  0.570      SignalP-noTM
ACV26480.1            0.103  27  0.102  31  0.115  25  0.089   0.096 N  0.570      SignalP-noTM
ACV26481.1            0.115  21  0.111  34  0.142  48  0.097   0.104 N  0.570      SignalP-noTM
ACV26482.1            0.101  26  0.167  11  0.346   5  0.279   0.220 N  0.570      SignalP-noTM
ACV26483.1            0.635  23  0.757  23  0.932  13  0.908   0.828 Y  0.570      SignalP-noTM
ACV26484.1            0.141  22  0.307  22  0.781  20  0.580   0.408 N  0.510      SignalP-TM
ACV26485.1            0.249  36  0.175  36  0.201  15  0.144   0.164 N  0.510      SignalP-TM
ACV26486.1            0.117  38  0.106  38  0.142  13  0.088   0.098 N  0.570      SignalP-noTM
ACV26487.1            0.115  41  0.121  11  0.173   4  0.148   0.133 N  0.570      SignalP-noTM
ACV26488.1            0.125  21  0.142  11  0.262   1  0.204   0.165 N  0.510      SignalP-TM
ACV26489.1            0.243  36  0.238  36  0.317  35  0.170   0.213 N  0.510      SignalP-TM
ACV26490.1            0.115  35  0.130  35  0.199  14  0.140   0.134 N  0.510      SignalP-TM
ACV26491.1            0.108  19  0.089  28  0.104  70  0.073   0.083 N  0.510      SignalP-TM
ACV26492.1            0.288  19  0.424  19  0.765  15  0.594   0.504 N  0.570      SignalP-noTM
ACV26493.1            0.117  33  0.140  18  0.241  12  0.191   0.164 N  0.570      SignalP-noTM
ACV26494.1            0.100  51  0.110  38  0.134  34  0.106   0.108 N  0.570      SignalP-noTM
ACV26495.1            0.153  28  0.145  28  0.269   2  0.175   0.156 N  0.510      SignalP-TM
ACV26496.1            0.102  35  0.116  40  0.181  35  0.102   0.109 N  0.570      SignalP-noTM
ACV26497.1            0.305  39  0.228  39  0.232  36  0.103   0.182 N  0.510      SignalP-TM
ACV26498.1            0.148  30  0.124  30  0.175   6  0.109   0.117 N  0.570      SignalP-noTM
ACV26499.1            0.109  22  0.102  28  0.106  21  0.093   0.098 N  0.570      SignalP-noTM
ACV26500.1            0.149  33  0.274  33  0.683  29  0.360   0.306 N  0.510      SignalP-TM
ACV26501.1            0.103  36  0.105  46  0.118  42  0.091   0.098 N  0.570      SignalP-noTM
ACV26502.1            0.112  25  0.138  11  0.224   6  0.189   0.162 N  0.570      SignalP-noTM
ACV26503.1            0.109  29  0.109  11  0.208   1  0.110   0.109 N  0.510      SignalP-TM
ACV26504.1            0.161  48  0.149  11  0.325   5  0.227   0.186 N  0.570      SignalP-noTM
ACV26505.1            0.146  44  0.120  44  0.183  42  0.096   0.111 N  0.510      SignalP-TM
ACV26506.1            0.148  32  0.115  32  0.128  24  0.083   0.103 N  0.510      SignalP-TM
ACV26507.1            0.272  27  0.461  27  0.885  16  0.791   0.616 Y  0.570      SignalP-noTM
ACV26508.1            0.189  22  0.416  22  0.951  20  0.917   0.652 Y  0.570      SignalP-noTM
ACV26509.1            0.742  24  0.768  24  0.886  14  0.812   0.788 Y  0.570      SignalP-noTM
ACV26510.1            0.109  29  0.154  52  0.327  47  0.148   0.151 N  0.570      SignalP-noTM
ACV26511.1            0.191  28  0.231  28  0.459   9  0.348   0.275 N  0.510      SignalP-TM
ACV26512.1            0.208  18  0.159  18  0.256   1  0.151   0.155 N  0.570      SignalP-noTM
ACV26513.1            0.152  19  0.110  19  0.154  62  0.083   0.100 N  0.510      SignalP-TM
ACV26514.1            0.249  21  0.236  21  0.312  12  0.236   0.236 N  0.510      SignalP-TM
ACV26515.1            0.253  28  0.298  28  0.610  19  0.357   0.326 N  0.570      SignalP-noTM
ACV26516.1            0.212  26  0.141  26  0.142   1  0.095   0.119 N  0.570      SignalP-noTM
ACV26517.1            0.113  22  0.105  60  0.123  20  0.099   0.102 N  0.570      SignalP-noTM
ACV26518.1            0.105  19  0.154  11  0.365   1  0.217   0.183 N  0.570      SignalP-noTM
ACV26519.1            0.211  31  0.205  31  0.338  30  0.178   0.192 N  0.570      SignalP-noTM
ACV26520.1            0.409  34  0.585  34  0.918  28  0.737   0.657 Y  0.570      SignalP-noTM
ACV26521.1            0.107  22  0.112  22  0.145  50  0.111   0.111 N  0.570      SignalP-noTM
ACV26522.1            0.177  21  0.222  21  0.440  19  0.256   0.235 N  0.510      SignalP-TM
ACV26523.1            0.171  19  0.268  19  0.597  16  0.403   0.332 N  0.570      SignalP-noTM
ACV26524.1            0.116  31  0.145  31  0.251  21  0.149   0.147 N  0.570      SignalP-noTM
ACV26525.1            0.135  56  0.111  15  0.164  11  0.120   0.115 N  0.570      SignalP-noTM
ACV26526.1            0.125  32  0.114  20  0.140   9  0.102   0.108 N  0.570      SignalP-noTM
ACV26527.1            0.111  27  0.109  13  0.175   5  0.122   0.115 N  0.570      SignalP-noTM
ACV26528.1            0.156  32  0.155  32  0.221  24  0.142   0.149 N  0.570      SignalP-noTM
ACV26529.1            0.145  26  0.129  15  0.218   8  0.166   0.143 N  0.510      SignalP-TM
ACV26530.1            0.474  26  0.471  26  0.693  19  0.400   0.438 N  0.570      SignalP-noTM
ACV26531.1            0.101  30  0.098  30  0.118  42  0.086   0.093 N  0.570      SignalP-noTM
ACV26532.1            0.114  67  0.106  67  0.172   2  0.091   0.099 N  0.570      SignalP-noTM
ACV26533.1            0.132  63  0.119  63  0.162   1  0.100   0.110 N  0.570      SignalP-noTM
ACV26534.1            0.178  28  0.155  28  0.265   5  0.169   0.162 N  0.570      SignalP-noTM
ACV26535.1            0.508  31  0.639  31  0.934  24  0.850   0.738 Y  0.570      SignalP-noTM
ACV26536.1            0.126  67  0.109  67  0.140  13  0.098   0.104 N  0.570      SignalP-noTM
ACV26537.1            0.107  35  0.110  11  0.168   1  0.120   0.114 N  0.570      SignalP-noTM
ACV26538.1            0.154  54  0.157  54  0.315   2  0.143   0.152 N  0.510      SignalP-TM
ACV26539.1            0.393  27  0.582  27  0.950  25  0.870   0.717 Y  0.570      SignalP-noTM
ACV26540.1            0.114  29  0.128  11  0.209   1  0.165   0.145 N  0.570      SignalP-noTM
ACV26541.1            0.207  20  0.188  20  0.303   1  0.174   0.183 N  0.510      SignalP-TM
ACV26542.1            0.102  20  0.113  46  0.146  42  0.094   0.104 N  0.570      SignalP-noTM
ACV26543.1            0.393  21  0.599  21  0.959  16  0.910   0.745 Y  0.570      SignalP-noTM
ACV26544.1            0.113  21  0.101  68  0.120  38  0.092   0.097 N  0.570      SignalP-noTM
ACV26545.1            0.123  52  0.154  11  0.428   1  0.206   0.178 N  0.570      SignalP-noTM
ACV26546.1            0.144  22  0.131  22  0.195   1  0.135   0.133 N  0.570      SignalP-noTM
ACV26547.1            0.105  25  0.106  37  0.131  33  0.089   0.098 N  0.570      SignalP-noTM
ACV26548.1            0.142  47  0.120  17  0.175  13  0.139   0.129 N  0.570      SignalP-noTM
ACV26549.1            0.101  61  0.109  34  0.132  27  0.114   0.111 N  0.570      SignalP-noTM
ACV26550.1            0.133  21  0.132  11  0.272   2  0.171   0.146 N  0.510      SignalP-TM
ACV26551.1            0.138  36  0.116  36  0.123  11  0.098   0.108 N  0.570      SignalP-noTM
ACV26552.1            0.112  42  0.104  28  0.125  24  0.092   0.098 N  0.570      SignalP-noTM
ACV26553.1            0.116  40  0.108  63  0.113  58  0.089   0.099 N  0.570      SignalP-noTM
ACV26554.1            0.151  46  0.123  46  0.115  22  0.083   0.104 N  0.570      SignalP-noTM
ACV26555.1            0.136  25  0.107  68  0.160   1  0.088   0.098 N  0.570      SignalP-noTM
ACV26556.1            0.265  18  0.202  18  0.290  16  0.155   0.180 N  0.570      SignalP-noTM
ACV26557.1            0.866  24  0.906  24  0.983  12  0.948   0.926 Y  0.570      SignalP-noTM
ACV26558.1            0.184  30  0.157  30  0.256  27  0.115   0.137 N  0.570      SignalP-noTM
ACV26559.1            0.178  35  0.136  35  0.225  34  0.108   0.123 N  0.570      SignalP-noTM
ACV26560.1            0.191  25  0.192  25  0.268  17  0.184   0.189 N  0.510      SignalP-TM
ACV26561.1            0.587  15  0.429  15  0.582  11  0.297   0.367 N  0.570      SignalP-noTM
ACV26562.1            0.148  24  0.104  11  0.171   1  0.101   0.102 N  0.510      SignalP-TM
ACV26563.1            0.105  21  0.104  21  0.139   1  0.103   0.104 N  0.570      SignalP-noTM
ACV26564.1            0.119  39  0.098  14  0.124   7  0.099   0.098 N  0.510      SignalP-TM
ACV26565.1            0.129  24  0.114  24  0.121  23  0.099   0.107 N  0.570      SignalP-noTM
ACV26566.1            0.136  65  0.121  15  0.164   5  0.146   0.133 N  0.570      SignalP-noTM
ACV26567.1            0.104  17  0.104  42  0.136  40  0.088   0.096 N  0.570      SignalP-noTM
ACV26568.1            0.111  24  0.144  11  0.272   1  0.198   0.170 N  0.570      SignalP-noTM
ACV26569.1            0.101  23  0.103  11  0.133   2  0.107   0.104 N  0.570      SignalP-noTM
ACV26570.1            0.129  25  0.125  49  0.196  45  0.119   0.122 N  0.570      SignalP-noTM
ACV26571.1            0.121  44  0.112  44  0.130  43  0.084   0.099 N  0.570      SignalP-noTM
ACV26572.1            0.108  44  0.102  46  0.111  48  0.086   0.094 N  0.570      SignalP-noTM
ACV26573.1            0.680  26  0.762  26  0.914   6  0.862   0.809 Y  0.570      SignalP-noTM
ACV26574.1            0.145  54  0.123  54  0.128  52  0.096   0.110 N  0.570      SignalP-noTM
ACV26575.1            0.117  36  0.087  14  0.096  70  0.071   0.081 N  0.510      SignalP-TM
ACV26576.1            0.114  35  0.179  14  0.392   8  0.327   0.249 N  0.570      SignalP-noTM
ACV26577.1            0.741  28  0.802  28  0.931  16  0.817   0.809 Y  0.570      SignalP-noTM
ACV26578.1            0.233  33  0.104  33  0.171   1  0.066   0.090 N  0.510      SignalP-TM
ACV26579.1            0.105  20  0.102  35  0.113  29  0.090   0.096 N  0.570      SignalP-noTM
ACV26580.1            0.104  37  0.106  47  0.130   3  0.104   0.105 N  0.570      SignalP-noTM
ACV26581.1            0.131  39  0.114  39  0.142   1  0.087   0.101 N  0.570      SignalP-noTM
ACV26582.1            0.586  27  0.674  27  0.907  21  0.751   0.710 Y  0.570      SignalP-noTM
ACV26583.1            0.112  54  0.113  54  0.181  50  0.089   0.104 N  0.510      SignalP-TM
ACV26584.1            0.140  54  0.192  16  0.496  11  0.364   0.273 N  0.570      SignalP-noTM
ACV26585.1            0.137  25  0.105  36  0.143   1  0.084   0.097 N  0.510      SignalP-TM
ACV26586.1            0.104  23  0.106  66  0.132  12  0.100   0.103 N  0.570      SignalP-noTM
ACV26587.1            0.631  22  0.750  22  0.932  16  0.896   0.818 Y  0.570      SignalP-noTM
ACV26588.1            0.101  63  0.103  39  0.159   2  0.094   0.099 N  0.570      SignalP-noTM
ACV26589.1            0.100  66  0.099  66  0.112  14  0.091   0.095 N  0.570      SignalP-noTM
ACV26590.1            0.108  28  0.120  28  0.167  25  0.122   0.121 N  0.570      SignalP-noTM
ACV26591.1            0.461  22  0.529  22  0.778   8  0.667   0.594 Y  0.570      SignalP-noTM
ACV26592.1            0.818  22  0.878  22  0.964  12  0.923   0.899 Y  0.570      SignalP-noTM
ACV26593.1            0.128  21  0.110  38  0.162   1  0.087   0.102 N  0.510      SignalP-TM
ACV26594.1            0.110  30  0.094  16  0.107  11  0.088   0.091 N  0.510      SignalP-TM
ACV26595.1            0.747  23  0.834  23  0.957  16  0.927   0.878 Y  0.570      SignalP-noTM
ACV26596.1            0.104  34  0.128  11  0.212   5  0.167   0.146 N  0.570      SignalP-noTM
ACV26597.1            0.136  22  0.113  22  0.127  10  0.092   0.103 N  0.570      SignalP-noTM
ACV26598.1            0.100  46  0.099  70  0.107   4  0.091   0.095 N  0.570      SignalP-noTM
ACV26599.1            0.110  27  0.116  27  0.144  26  0.096   0.109 N  0.510      SignalP-TM
ACV26600.1            0.113  26  0.100  70  0.144   1  0.059   0.085 N  0.510      SignalP-TM
ACV26601.1            0.102  31  0.106  31  0.144   6  0.100   0.103 N  0.570      SignalP-noTM
ACV26602.1            0.102  17  0.103  40  0.150   1  0.094   0.099 N  0.570      SignalP-noTM
ACV26603.1            0.106  24  0.191  14  0.432   9  0.364   0.272 N  0.570      SignalP-noTM
ACV26604.1            0.133  32  0.112  32  0.137   6  0.095   0.104 N  0.570      SignalP-noTM
ACV26605.1            0.112  22  0.126  21  0.179   2  0.152   0.138 N  0.570      SignalP-noTM
ACV26606.1            0.112  42  0.128  12  0.242   3  0.163   0.145 N  0.570      SignalP-noTM
ACV26607.1            0.215  23  0.179  23  0.190  19  0.153   0.166 N  0.570      SignalP-noTM
ACV26608.1            0.118  47  0.111  65  0.136  57  0.101   0.106 N  0.570      SignalP-noTM
ACV26609.1            0.190  22  0.210  22  0.650   1  0.305   0.255 N  0.570      SignalP-noTM
ACV26610.1            0.115  25  0.111  11  0.150   5  0.127   0.118 N  0.570      SignalP-noTM
ACV26611.1            0.122  22  0.145  11  0.345   1  0.198   0.164 N  0.510      SignalP-TM
ACV26612.1            0.113  51  0.107  51  0.135  41  0.099   0.103 N  0.570      SignalP-noTM
ACV26613.1            0.134  43  0.112  43  0.136  12  0.104   0.108 N  0.570      SignalP-noTM
ACV26614.1            0.103  46  0.100  40  0.117  36  0.084   0.092 N  0.570      SignalP-noTM
ACV26615.1            0.105  17  0.099  61  0.107  53  0.077   0.089 N  0.570      SignalP-noTM
ACV26616.1            0.164  21  0.375  21  0.912  14  0.861   0.603 Y  0.570      SignalP-noTM
ACV26617.1            0.668  23  0.729  23  0.872  16  0.797   0.761 Y  0.570      SignalP-noTM
ACV26618.1            0.443  24  0.629  24  0.968  20  0.894   0.753 Y  0.570      SignalP-noTM
ACV26619.1            0.707  27  0.754  27  0.953   6  0.875   0.811 Y  0.570      SignalP-noTM
ACV26620.1            0.115  20  0.108  41  0.137  52  0.104   0.106 N  0.570      SignalP-noTM
ACV26621.1            0.165  36  0.128  36  0.119  50  0.087   0.109 N  0.570      SignalP-noTM
ACV26622.1            0.115  23  0.101  23  0.118  10  0.083   0.093 N  0.570      SignalP-noTM
ACV26623.1            0.141  34  0.120  34  0.189   2  0.113   0.116 N  0.570      SignalP-noTM
ACV26624.1            0.148  41  0.133  11  0.251   5  0.189   0.154 N  0.510      SignalP-TM
ACV26625.1            0.607  30  0.636  30  0.853  23  0.710   0.671 Y  0.570      SignalP-noTM
ACV26626.1            0.101  45  0.106  34  0.125  29  0.080   0.094 N  0.570      SignalP-noTM
ACV26627.1            0.108  59  0.101  40  0.111  31  0.085   0.094 N  0.570      SignalP-noTM
ACV26628.1            0.741  22  0.748  22  0.902  18  0.743   0.745 Y  0.570      SignalP-noTM
ACV26629.1            0.107  55  0.109  15  0.133  12  0.115   0.112 N  0.510      SignalP-TM
ACV26630.1            0.109   8  0.122  11  0.207   1  0.141   0.131 N  0.570      SignalP-noTM
ACV26631.1            0.108  19  0.111  19  0.144  10  0.098   0.105 N  0.570      SignalP-noTM
ACV26632.1            0.118  40  0.139  11  0.267   3  0.194   0.164 N  0.570      SignalP-noTM
ACV26633.1            0.165  22  0.189  22  0.441   2  0.230   0.208 N  0.570      SignalP-noTM
ACV26634.1            0.108  46  0.100  46  0.141   3  0.091   0.096 N  0.570      SignalP-noTM
ACV26635.1            0.179  63  0.137  63  0.147  48  0.106   0.123 N  0.570      SignalP-noTM
ACV26636.1            0.112  41  0.126  11  0.182   2  0.162   0.143 N  0.570      SignalP-noTM
ACV26637.1            0.120  25  0.155  11  0.312   8  0.251   0.200 N  0.570      SignalP-noTM
ACV26638.1            0.817  25  0.825  25  0.901  22  0.806   0.816 Y  0.570      SignalP-noTM
ACV26639.1            0.379  22  0.235  22  0.218  21  0.154   0.197 N  0.570      SignalP-noTM
ACV26640.1            0.101  27  0.106  33  0.123  55  0.098   0.102 N  0.570      SignalP-noTM
ACV26641.1            0.132  37  0.125  37  0.183  36  0.101   0.114 N  0.570      SignalP-noTM
ACV26642.1            0.118  26  0.103  11  0.144   4  0.113   0.108 N  0.570      SignalP-noTM
ACV26643.1            0.112  48  0.105  28  0.130  47  0.092   0.100 N  0.510      SignalP-TM
ACV26644.1            0.184  35  0.175  35  0.218  29  0.148   0.165 N  0.510      SignalP-TM
ACV26645.1            0.120  64  0.107  41  0.128  38  0.104   0.106 N  0.570      SignalP-noTM
ACV26646.1            0.156  27  0.150  27  0.341   1  0.174   0.161 N  0.570      SignalP-noTM
ACV26647.1            0.137  21  0.261  21  0.645  14  0.465   0.336 N  0.510      SignalP-TM
ACV26648.1            0.615  25  0.713  25  0.900  16  0.845   0.775 Y  0.570      SignalP-noTM
ACV26649.1            0.344  43  0.240  43  0.282  41  0.143   0.194 N  0.570      SignalP-noTM
ACV26650.1            0.129  59  0.157  11  0.348   1  0.241   0.188 N  0.510      SignalP-TM
ACV26651.1            0.232  26  0.146  26  0.121  39  0.096   0.122 N  0.570      SignalP-noTM
ACV26652.1            0.109  47  0.105  47  0.112  13  0.094   0.100 N  0.570      SignalP-noTM
ACV26653.1            0.101  67  0.103  59  0.113  51  0.088   0.096 N  0.570      SignalP-noTM
ACV26654.1            0.144  21  0.213  21  0.491   3  0.344   0.262 N  0.510      SignalP-TM
ACV26655.1            0.123  28  0.098  33  0.150   2  0.077   0.090 N  0.510      SignalP-TM
ACV26656.1            0.647  26  0.572  26  0.700  20  0.519   0.552 Y  0.510      SignalP-TM
ACV26657.1            0.158  34  0.169  18  0.244   2  0.202   0.181 N  0.510      SignalP-TM
ACV26658.1            0.153  24  0.159  24  0.214  22  0.149   0.154 N  0.570      SignalP-noTM
ACV26659.1            0.285  28  0.452  24  0.966  13  0.882   0.654 Y  0.570      SignalP-noTM
ACV26660.1            0.129  22  0.109  46  0.143  44  0.081   0.099 N  0.510      SignalP-TM
ACV26661.1            0.155  22  0.127  22  0.144   1  0.102   0.115 N  0.570      SignalP-noTM
ACV26662.1            0.171  47  0.161  22  0.418  17  0.213   0.180 N  0.510      SignalP-TM
ACV26663.1            0.122  21  0.144  11  0.301   2  0.207   0.167 N  0.510      SignalP-TM
ACV26664.1            0.113  23  0.105  12  0.136   9  0.111   0.108 N  0.570      SignalP-noTM
ACV26665.1            0.105  55  0.099  65  0.140  58  0.062   0.085 N  0.510      SignalP-TM
ACV26666.1            0.166  23  0.176  11  0.465   4  0.329   0.233 N  0.510      SignalP-TM
ACV26667.1            0.421  56  0.174  56  0.132   3  0.076   0.137 N  0.510      SignalP-TM
ACV26668.1            0.129  25  0.135  11  0.234   6  0.189   0.155 N  0.510      SignalP-TM
ACV26669.1            0.138  37  0.154  28  0.314  21  0.218   0.177 N  0.510      SignalP-TM
ACV26670.1            0.124  57  0.126  57  0.146  55  0.100   0.114 N  0.570      SignalP-noTM
ACV26671.1            0.120  29  0.113  34  0.169  27  0.108   0.111 N  0.570      SignalP-noTM
ACV26672.1            0.101  36  0.106  22  0.136  13  0.102   0.104 N  0.570      SignalP-noTM
ACV26673.1            0.111  32  0.110  32  0.132  20  0.096   0.103 N  0.570      SignalP-noTM
ACV26674.1            0.101  66  0.098  68  0.103  50  0.079   0.089 N  0.570      SignalP-noTM
ACV26675.1            0.106  36  0.106  58  0.126  24  0.100   0.103 N  0.570      SignalP-noTM
ACV26676.1            0.118  55  0.119  45  0.176  38  0.113   0.116 N  0.570      SignalP-noTM
ACV26677.1            0.111  50  0.168  11  0.438   2  0.273   0.218 N  0.570      SignalP-noTM
ACV26678.1            0.175  17  0.152  17  0.169  26  0.126   0.140 N  0.570      SignalP-noTM
ACV26679.1            0.111  33  0.108  23  0.128  15  0.108   0.108 N  0.570      SignalP-noTM
ACV26680.1            0.633  24  0.741  24  0.960  20  0.872   0.803 Y  0.570      SignalP-noTM
ACV26681.1            0.839  24  0.856  24  0.946  18  0.877   0.866 Y  0.570      SignalP-noTM
ACV26682.1            0.325  22  0.481  22  0.840  11  0.751   0.608 Y  0.570      SignalP-noTM
ACV26683.1            0.178  28  0.158  39  0.281  35  0.171   0.163 N  0.510      SignalP-TM
ACV26684.1            0.102  21  0.111  21  0.153  18  0.105   0.108 N  0.570      SignalP-noTM
ACV26685.1            0.102  32  0.101  68  0.111  48  0.087   0.094 N  0.570      SignalP-noTM
ACV26686.1            0.146  43  0.151  43  0.225  39  0.114   0.137 N  0.510      SignalP-TM
ACV26687.1            0.174  32  0.151  32  0.159  16  0.131   0.142 N  0.570      SignalP-noTM
ACV26688.1            0.787  20  0.868  20  0.971  16  0.938   0.901 Y  0.570      SignalP-noTM
ACV26689.1            0.225  26  0.125  13  0.210   7  0.162   0.139 N  0.510      SignalP-TM
ACV26690.1            0.109  18  0.118  18  0.202  10  0.124   0.121 N  0.570      SignalP-noTM
ACV26691.1            0.104  28  0.099  46  0.113  41  0.085   0.093 N  0.570      SignalP-noTM
ACV26692.1            0.143  26  0.098  47  0.162   1  0.063   0.085 N  0.510      SignalP-TM
ACV26693.1            0.740  44  0.836  44  0.981  40  0.688   0.767 Y  0.570      SignalP-noTM
ACV26694.1            0.247  27  0.464  27  0.966  14  0.894   0.666 Y  0.570      SignalP-noTM
ACV26695.1            0.254  25  0.156  25  0.270   7  0.147   0.153 N  0.510      SignalP-TM
ACV26696.1            0.866  27  0.908  27  0.970  20  0.935   0.921 Y  0.570      SignalP-noTM
ACV26697.1            0.134  25  0.186  11  0.392   6  0.365   0.253 N  0.510      SignalP-TM
ACV26698.1            0.835  22  0.857  22  0.928   6  0.897   0.876 Y  0.570      SignalP-noTM
ACV26699.1            0.154  59  0.127  44  0.178  43  0.102   0.118 N  0.510      SignalP-TM
ACV26700.1            0.216  24  0.280  24  0.412  17  0.330   0.299 N  0.510      SignalP-TM
ACV26701.1            0.108  29  0.124  12  0.184   8  0.159   0.140 N  0.570      SignalP-noTM
ACV26702.1            0.877  23  0.900  23  0.964  21  0.919   0.909 Y  0.570      SignalP-noTM
ACV26703.1            0.763  22  0.740  22  0.831  18  0.735   0.738 Y  0.570      SignalP-noTM
ACV26704.1            0.511  22  0.519  22  0.742   2  0.552   0.535 N  0.570      SignalP-noTM
ACV26705.1            0.145  40  0.202  11  0.496   2  0.424   0.284 N  0.510      SignalP-TM
ACV26706.1            0.462  31  0.251  31  0.231  21  0.115   0.201 N  0.510      SignalP-TM
ACV26707.1            0.243  29  0.278  29  0.486  20  0.291   0.282 N  0.510      SignalP-TM
ACV26708.1            0.127  41  0.111  41  0.124  14  0.091   0.101 N  0.570      SignalP-noTM
ACV26709.1            0.705  24  0.671  24  0.765  21  0.630   0.651 Y  0.570      SignalP-noTM
ACV26710.1            0.134  34  0.162  11  0.323   6  0.271   0.202 N  0.510      SignalP-TM
ACV26711.1            0.312  34  0.315  34  0.493  26  0.262   0.295 N  0.510      SignalP-TM
ACV26712.1            0.453  25  0.599  22  0.873   4  0.821   0.703 Y  0.570      SignalP-noTM
ACV26713.1            0.175  65  0.127  11  0.214   4  0.172   0.144 N  0.510      SignalP-TM
ACV26714.1            0.194  25  0.156  25  0.137  24  0.114   0.136 N  0.570      SignalP-noTM
ACV26715.1            0.160  32  0.235  24  0.643  17  0.434   0.309 N  0.510      SignalP-TM
ACV26716.1            0.228  22  0.264  22  0.459  18  0.286   0.272 N  0.510      SignalP-TM
ACV26717.1            0.210  22  0.451  22  0.984  13  0.957   0.689 Y  0.570      SignalP-noTM
ACV26718.1            0.190  39  0.200  39  0.344  28  0.179   0.192 N  0.510      SignalP-TM
ACV26719.1            0.104  21  0.135  46  0.214  45  0.135   0.135 N  0.570      SignalP-noTM
ACV26720.1            0.118  62  0.115  62  0.138  53  0.102   0.109 N  0.570      SignalP-noTM
ACV26721.1            0.115  30  0.116  30  0.149  22  0.084   0.104 N  0.510      SignalP-TM
ACV26722.1            0.104  34  0.144  11  0.301   2  0.205   0.173 N  0.570      SignalP-noTM
ACV26723.1            0.117  29  0.195  16  0.503   6  0.335   0.247 N  0.510      SignalP-TM
ACV26724.1            0.152  27  0.131  27  0.149  23  0.103   0.121 N  0.510      SignalP-TM
ACV26725.1            0.109  27  0.099  12  0.119   5  0.100   0.100 N  0.570      SignalP-noTM
ACV26726.1            0.105  60  0.138  54  0.239  47  0.127   0.133 N  0.570      SignalP-noTM
ACV26727.1            0.110  60  0.111  11  0.170   1  0.121   0.116 N  0.570      SignalP-noTM
ACV26728.1            0.108  29  0.126  19  0.187   8  0.150   0.137 N  0.570      SignalP-noTM
ACV26729.1            0.125  54  0.125  54  0.162  45  0.107   0.117 N  0.570      SignalP-noTM
ACV26730.1            0.139  30  0.119  11  0.232  34  0.141   0.127 N  0.510      SignalP-TM
ACV26731.1            0.166  38  0.143  20  0.263  14  0.179   0.160 N  0.570      SignalP-noTM
ACV26732.1            0.147  28  0.124  28  0.166   1  0.118   0.121 N  0.570      SignalP-noTM
ACV26733.1            0.128  26  0.117  15  0.166   4  0.136   0.126 N  0.570      SignalP-noTM
ACV26734.1            0.132  32  0.135  15  0.226   7  0.185   0.153 N  0.510      SignalP-TM
ACV26735.1            0.124  67  0.165  11  0.359   2  0.263   0.211 N  0.570      SignalP-noTM
ACV26736.1            0.213  21  0.201  21  0.300  11  0.191   0.196 N  0.570      SignalP-noTM
ACV26737.1            0.148  30  0.177  30  0.294  27  0.208   0.188 N  0.510      SignalP-TM
ACV26738.1            0.464  19  0.579  19  0.900  13  0.759   0.664 Y  0.570      SignalP-noTM
ACV26739.1            0.472  27  0.596  27  0.873  24  0.726   0.657 Y  0.570      SignalP-noTM
ACV26740.1            0.128  21  0.106  43  0.131  37  0.084   0.096 N  0.570      SignalP-noTM
ACV26741.1            0.138  36  0.168  46  0.442  42  0.165   0.167 N  0.570      SignalP-noTM
ACV26742.1            0.160  40  0.122  47  0.142  39  0.080   0.106 N  0.510      SignalP-TM
ACV26743.1            0.103  32  0.107  11  0.188   1  0.104   0.106 N  0.570      SignalP-noTM
ACV26744.1            0.131  29  0.107  29  0.112  36  0.074   0.092 N  0.570      SignalP-noTM
ACV26745.1            0.127  61  0.109  61  0.134   6  0.096   0.103 N  0.570      SignalP-noTM
ACV26746.1            0.109  44  0.112  44  0.133  35  0.088   0.101 N  0.570      SignalP-noTM
ACV26747.1            0.163  23  0.132  23  0.270   1  0.121   0.127 N  0.570      SignalP-noTM
ACV26748.1            0.126  20  0.115  20  0.126  35  0.101   0.108 N  0.570      SignalP-noTM
ACV26749.1            0.120  36  0.094  36  0.106   2  0.060   0.081 N  0.510      SignalP-TM
ACV26750.1            0.514  19  0.652  19  0.922  13  0.806   0.724 Y  0.570      SignalP-noTM
ACV26751.1            0.321  36  0.230  36  0.245  33  0.151   0.193 N  0.570      SignalP-noTM
ACV26752.1            0.106  47  0.101  11  0.154   4  0.109   0.105 N  0.570      SignalP-noTM
ACV26753.1            0.130  19  0.105  11  0.137   4  0.114   0.108 N  0.510      SignalP-TM
ACV26754.1            0.130  20  0.156  20  0.240  17  0.182   0.168 N  0.570      SignalP-noTM
ACV26755.1            0.119  32  0.163  11  0.328   5  0.274   0.215 N  0.570      SignalP-noTM
ACV26756.1            0.107  32  0.113  42  0.140  35  0.104   0.109 N  0.570      SignalP-noTM
ACV26757.1            0.106  45  0.097  28  0.115  21  0.072   0.088 N  0.510      SignalP-TM
ACV26758.1            0.402  21  0.313  21  0.410   2  0.299   0.307 N  0.510      SignalP-TM
ACV26759.1            0.202  21  0.403  21  0.897  10  0.821   0.599 Y  0.570      SignalP-noTM
ACV26760.1            0.110  36  0.107  36  0.130   1  0.093   0.101 N  0.570      SignalP-noTM
ACV26761.1            0.132  44  0.118  44  0.195   3  0.106   0.113 N  0.570      SignalP-noTM
ACV26762.1            0.104  28  0.187  11  0.431   3  0.349   0.263 N  0.570      SignalP-noTM
ACV26763.1            0.115  23  0.119  51  0.237  47  0.102   0.113 N  0.510      SignalP-TM
ACV26764.1            0.747  22  0.539  22  0.484  18  0.344   0.467 N  0.510      SignalP-TM
ACV26765.1            0.688  26  0.685  26  0.831  16  0.683   0.684 Y  0.570      SignalP-noTM
ACV26766.1            0.103  44  0.105  66  0.125  59  0.079   0.095 N  0.510      SignalP-TM
ACV26767.1            0.105  39  0.112  25  0.147  19  0.107   0.109 N  0.570      SignalP-noTM
ACV26768.1            0.418  32  0.215  32  0.232   1  0.093   0.170 N  0.510      SignalP-TM
ACV26769.1            0.112  41  0.134  11  0.265   1  0.173   0.152 N  0.570      SignalP-noTM
ACV26770.1            0.121  35  0.121  66  0.204  61  0.128   0.124 N  0.510      SignalP-TM
ACV26771.1            0.127  62  0.115  49  0.160  46  0.107   0.111 N  0.570      SignalP-noTM
ACV26772.1            0.101  29  0.111  11  0.163   2  0.124   0.117 N  0.570      SignalP-noTM
ACV26773.1            0.122  22  0.179  12  0.366   1  0.293   0.233 N  0.570      SignalP-noTM
ACV26774.1            0.169  24  0.123  24  0.165   1  0.113   0.119 N  0.510      SignalP-TM
ACV26775.1            0.100  55  0.102  17  0.127  11  0.100   0.101 N  0.570      SignalP-noTM
ACV26776.1            0.102  57  0.123  12  0.192   3  0.153   0.137 N  0.570      SignalP-noTM
ACV26777.1            0.129  36  0.119  36  0.174   1  0.107   0.113 N  0.570      SignalP-noTM
ACV26778.1            0.113  17  0.128  17  0.199   1  0.151   0.139 N  0.570      SignalP-noTM
ACV26779.1            0.153  31  0.121  31  0.136  48  0.082   0.106 N  0.510      SignalP-TM
ACV26780.1            0.109  36  0.112  36  0.145  38  0.097   0.105 N  0.570      SignalP-noTM
ACV26781.1            0.110  29  0.103  47  0.133   4  0.095   0.100 N  0.570      SignalP-noTM
ACV26782.1            0.102  48  0.101  12  0.121   7  0.104   0.103 N  0.570      SignalP-noTM
ACV26783.1            0.122  17  0.114  48  0.132  41  0.103   0.109 N  0.570      SignalP-noTM
ACV26784.1            0.195  21  0.229  21  0.497   1  0.285   0.255 N  0.570      SignalP-noTM
ACV26785.1            0.123  26  0.137  15  0.234  12  0.180   0.157 N  0.570      SignalP-noTM
ACV26786.1            0.106  22  0.106  56  0.149   1  0.095   0.100 N  0.570      SignalP-noTM
ACV26787.1            0.101  33  0.100  55  0.120  52  0.063   0.086 N  0.510      SignalP-TM
ACV26788.1            0.124  39  0.105  11  0.147   3  0.117   0.110 N  0.510      SignalP-TM
ACV26789.1            0.239  36  0.164  36  0.182   1  0.094   0.138 N  0.510      SignalP-TM
ACV26790.1            0.113  35  0.133  12  0.255   1  0.179   0.150 N  0.510      SignalP-TM
ACV26791.1            0.183  19  0.400  19  0.918  13  0.868   0.620 Y  0.570      SignalP-noTM
ACV26792.1            0.112  40  0.114  40  0.130  13  0.109   0.112 N  0.570      SignalP-noTM
ACV26793.1            0.113  41  0.107  41  0.132  38  0.083   0.096 N  0.570      SignalP-noTM
ACV26794.1            0.321  47  0.269  25  0.489  10  0.347   0.297 N  0.510      SignalP-TM
ACV26795.1            0.135  48  0.114  69  0.166  61  0.109   0.112 N  0.510      SignalP-TM
ACV26796.1            0.112  66  0.105  18  0.134   9  0.104   0.104 N  0.570      SignalP-noTM
ACV26797.1            0.124  36  0.133  19  0.221  12  0.147   0.138 N  0.510      SignalP-TM
ACV26798.1            0.769  25  0.724  25  0.922  15  0.780   0.750 Y  0.570      SignalP-noTM
ACV26799.1            0.126  67  0.106  67  0.122  13  0.093   0.100 N  0.570      SignalP-noTM
ACV26800.1            0.175  40  0.148  40  0.265  38  0.097   0.124 N  0.570      SignalP-noTM
ACV26801.1            0.315  25  0.523  25  0.954   6  0.898   0.700 Y  0.570      SignalP-noTM
ACV26802.1            0.156  40  0.130  26  0.249  21  0.139   0.133 N  0.510      SignalP-TM
ACV26803.1            0.212  59  0.147  59  0.140  57  0.079   0.122 N  0.510      SignalP-TM
ACV26804.1            0.119  28  0.109  53  0.137  43  0.095   0.103 N  0.570      SignalP-noTM
ACV26805.1            0.165  38  0.157  38  0.264  35  0.107   0.138 N  0.510      SignalP-TM
ACV26806.1            0.108  66  0.125  11  0.184   1  0.155   0.139 N  0.570      SignalP-noTM
ACV26807.1            0.121  38  0.142  40  0.266  33  0.124   0.135 N  0.510      SignalP-TM
ACV26808.1            0.105  60  0.105  48  0.130  42  0.089   0.097 N  0.570      SignalP-noTM
ACV26809.1            0.113  54  0.103  33  0.132   7  0.103   0.103 N  0.570      SignalP-noTM
ACV26810.1            0.107  39  0.098  39  0.117  38  0.081   0.090 N  0.570      SignalP-noTM
ACV26811.1            0.103  38  0.103  38  0.111  29  0.089   0.096 N  0.570      SignalP-noTM
ACV26812.1            0.113  42  0.097  67  0.105   1  0.081   0.090 N  0.570      SignalP-noTM
ACV26813.1            0.115  30  0.119  14  0.164   4  0.145   0.131 N  0.570      SignalP-noTM
ACV26814.1            0.148  39  0.201  13  0.533   6  0.424   0.283 N  0.510      SignalP-TM
ACV26815.1            0.206  40  0.153  40  0.156   9  0.094   0.131 N  0.510      SignalP-TM
ACV26816.1            0.341  30  0.369  30  0.597  14  0.422   0.389 N  0.510      SignalP-TM
ACV26817.1            0.216  26  0.415  26  0.933   9  0.850   0.619 Y  0.570      SignalP-noTM
ACV26818.1            0.132  61  0.146  11  0.256   5  0.231   0.177 N  0.510      SignalP-TM
ACV26819.1            0.121  34  0.098  11  0.117   7  0.101   0.099 N  0.510      SignalP-TM
ACV26820.1            0.103  20  0.105  70  0.127   1  0.089   0.097 N  0.570      SignalP-noTM
ACV26821.1            0.104  24  0.100  58  0.110  56  0.064   0.087 N  0.510      SignalP-TM
ACV26822.1            0.106  30  0.104  11  0.172   2  0.105   0.105 N  0.570      SignalP-noTM
ACV26823.1            0.709  25  0.788  25  0.950  10  0.899   0.840 Y  0.570      SignalP-noTM
ACV26824.1            0.111  44  0.150  11  0.277   9  0.234   0.181 N  0.510      SignalP-TM
ACV26825.1            0.106  23  0.099  69  0.109  64  0.084   0.092 N  0.570      SignalP-noTM
ACV26826.1            0.622  22  0.739  22  0.948  11  0.899   0.814 Y  0.570      SignalP-noTM
ACV26827.1            0.468  23  0.568  23  0.858   3  0.733   0.646 Y  0.570      SignalP-noTM
ACV26828.1            0.173  27  0.160  27  0.198  23  0.135   0.151 N  0.510      SignalP-TM
ACV26829.1            0.128  21  0.119  58  0.211  50  0.110   0.115 N  0.570      SignalP-noTM
ACV26830.1            0.127  22  0.148  11  0.340   3  0.222   0.183 N  0.570      SignalP-noTM
ACV26831.1            0.175  17  0.351  17  0.836   1  0.729   0.529 N  0.570      SignalP-noTM
ACV26832.1            0.132  51  0.120  51  0.133  36  0.101   0.111 N  0.570      SignalP-noTM
ACV26833.1            0.121  50  0.140  11  0.229   1  0.195   0.166 N  0.570      SignalP-noTM
ACV26834.1            0.108  51  0.104  68  0.142   1  0.090   0.097 N  0.570      SignalP-noTM
ACV26835.1            0.451  23  0.601  23  0.942  16  0.848   0.717 Y  0.570      SignalP-noTM
ACV26836.1            0.115  30  0.103  36  0.141  28  0.079   0.094 N  0.510      SignalP-TM
ACV26837.1            0.202  23  0.373  23  0.902   2  0.772   0.561 N  0.570      SignalP-noTM
ACV26838.1            0.629  24  0.765  24  0.966  21  0.928   0.842 Y  0.570      SignalP-noTM
ACV26839.1            0.115  34  0.162  11  0.370   1  0.254   0.196 N  0.510      SignalP-TM
ACV26840.1            0.287  25  0.234  25  0.361   4  0.218   0.228 N  0.510      SignalP-TM
ACV26841.1            0.172  37  0.169  37  0.293  33  0.153   0.163 N  0.510      SignalP-TM
ACV26842.1            0.106  25  0.110  18  0.150  11  0.109   0.110 N  0.570      SignalP-noTM
ACV26843.1            0.103  33  0.107  12  0.136  50  0.115   0.111 N  0.570      SignalP-noTM
ACV26844.1            0.111  31  0.105  43  0.121  38  0.102   0.104 N  0.570      SignalP-noTM
ACV26845.1            0.110  67  0.130  16  0.203   5  0.170   0.149 N  0.570      SignalP-noTM
ACV26846.1            0.124  32  0.108  32  0.118   4  0.095   0.102 N  0.570      SignalP-noTM
ACV26847.1            0.141  44  0.131  11  0.215   3  0.179   0.149 N  0.510      SignalP-TM
ACV26848.1            0.103  26  0.126  11  0.208   1  0.154   0.139 N  0.570      SignalP-noTM
ACV26849.1            0.102  26  0.109  23  0.139  19  0.119   0.114 N  0.570      SignalP-noTM
ACV26850.1            0.128  46  0.116  11  0.213   1  0.122   0.119 N  0.570      SignalP-noTM
ACV26851.1            0.102  62  0.136  11  0.280   2  0.178   0.156 N  0.570      SignalP-noTM
ACV26852.1            0.113  47  0.104  47  0.130  46  0.092   0.098 N  0.570      SignalP-noTM
ACV26853.1            0.203  44  0.195  44  0.268  42  0.154   0.176 N  0.570      SignalP-noTM
ACV26854.1            0.121  69  0.108  69  0.108  43  0.089   0.099 N  0.570      SignalP-noTM
ACV26855.1            0.109  55  0.116  34  0.135  20  0.111   0.113 N  0.570      SignalP-noTM
ACV26856.1            0.305  22  0.484  22  0.903  19  0.781   0.624 Y  0.570      SignalP-noTM
ACV26857.1            0.630  24  0.694  24  0.876   3  0.783   0.735 Y  0.570      SignalP-noTM
ACV26858.1            0.107  22  0.103  68  0.122  31  0.092   0.098 N  0.570      SignalP-noTM
ACV26859.1            0.227  38  0.172  22  0.423   2  0.263   0.205 N  0.510      SignalP-TM
ACV26860.1            0.167  50  0.186  18  0.562  17  0.206   0.195 N  0.570      SignalP-noTM
ACV26861.1            0.116  41  0.107  68  0.130   2  0.101   0.104 N  0.570      SignalP-noTM
ACV26862.1            0.240  46  0.143  46  0.119  44  0.086   0.116 N  0.570      SignalP-noTM
ACV26863.1            0.130  20  0.141  11  0.247   1  0.193   0.165 N  0.570      SignalP-noTM
ACV26864.1            0.604  43  0.450  43  0.543  41  0.198   0.357 N  0.510      SignalP-TM
ACV26865.1            0.101  24  0.109  33  0.128  26  0.105   0.107 N  0.570      SignalP-noTM
ACV26866.1            0.105  61  0.106  55  0.154  49  0.092   0.100 N  0.570      SignalP-noTM
ACV26867.1            0.111  13  0.119  13  0.193   3  0.128   0.124 N  0.570      SignalP-noTM
ACV26868.1            0.109  40  0.105  24  0.142   2  0.103   0.104 N  0.570      SignalP-noTM
ACV26869.1            0.208  20  0.184  20  0.484   1  0.226   0.199 N  0.510      SignalP-TM
ACV26870.1            0.340  21  0.243  21  0.249  13  0.164   0.206 N  0.570      SignalP-noTM
ACV26871.1            0.102  29  0.110  11  0.158   2  0.122   0.116 N  0.570      SignalP-noTM
ACV26872.1            0.129  48  0.187  11  0.431   5  0.364   0.252 N  0.510      SignalP-TM
ACV26873.1            0.136  21  0.100  69  0.106  51  0.082   0.091 N  0.570      SignalP-noTM
ACV26874.1            0.193  21  0.131  21  0.155   2  0.102   0.117 N  0.570      SignalP-noTM
ACV26875.1            0.107   3  0.105  24  0.133  10  0.104   0.104 N  0.570      SignalP-noTM
ACV26876.1            0.110  46  0.096  69  0.098  66  0.077   0.087 N  0.570      SignalP-noTM
ACV26877.1            0.104  65  0.103  65  0.130   2  0.080   0.092 N  0.570      SignalP-noTM
ACV26878.1            0.453  25  0.571  25  0.882   6  0.790   0.674 Y  0.570      SignalP-noTM
ACV26879.1            0.100  34  0.100  45  0.112  38  0.089   0.095 N  0.570      SignalP-noTM
ACV26880.1            0.170  39  0.101  39  0.126   3  0.063   0.087 N  0.510      SignalP-TM
ACV26881.1            0.109  31  0.108  39  0.126  34  0.105   0.107 N  0.570      SignalP-noTM
ACV26882.1            0.133  46  0.121  46  0.133  35  0.080   0.102 N  0.570      SignalP-noTM
ACV26883.1            0.116  64  0.111  64  0.140   9  0.102   0.107 N  0.570      SignalP-noTM
ACV26884.1            0.108   6  0.111  31  0.137  22  0.090   0.101 N  0.570      SignalP-noTM
ACV26885.1            0.162  44  0.141  44  0.206   5  0.123   0.133 N  0.570      SignalP-noTM
ACV26886.1            0.226  27  0.436  27  0.963  14  0.886   0.647 Y  0.570      SignalP-noTM
ACV26887.1            0.121  23  0.153  12  0.282   4  0.240   0.194 N  0.570      SignalP-noTM
ACV26888.1            0.127  56  0.108  56  0.148   1  0.086   0.098 N  0.570      SignalP-noTM
ACV26889.1            0.117  20  0.102  11  0.169   1  0.099   0.101 N  0.510      SignalP-TM
ACV26890.1            0.192  43  0.181  43  0.252  39  0.169   0.176 N  0.510      SignalP-TM
ACV26891.1            0.106  53  0.227  11  0.773   1  0.481   0.346 N  0.570      SignalP-noTM
ACV26892.1            0.120  32  0.120  16  0.180   8  0.136   0.127 N  0.570      SignalP-noTM
ACV26893.1            0.111  50  0.091  33  0.109   1  0.062   0.080 N  0.510      SignalP-TM
ACV26894.1            0.113  28  0.127  11  0.216   2  0.161   0.139 N  0.510      SignalP-TM
ACV26895.1            0.142  54  0.136  54  0.180  50  0.099   0.119 N  0.570      SignalP-noTM
ACV26896.1            0.103  40  0.113  49  0.157  47  0.099   0.107 N  0.570      SignalP-noTM
ACV26897.1            0.130  58  0.115  58  0.132  22  0.096   0.106 N  0.570      SignalP-noTM
ACV26898.1            0.281  23  0.442  23  0.874  20  0.732   0.578 Y  0.570      SignalP-noTM
ACV26899.1            0.118  43  0.152  11  0.337   1  0.223   0.186 N  0.570      SignalP-noTM
ACV26900.1            0.112  29  0.161  18  0.275  10  0.225   0.184 N  0.510      SignalP-TM
ACV26901.1            0.110  51  0.109  15  0.131   8  0.120   0.114 N  0.570      SignalP-noTM
ACV26902.1            0.108  26  0.099  31  0.115  25  0.083   0.092 N  0.570      SignalP-noTM
ACV26903.1            0.178  32  0.129  32  0.141  54  0.095   0.113 N  0.570      SignalP-noTM
ACV26904.1            0.240  16  0.223  16  0.380  12  0.190   0.208 N  0.570      SignalP-noTM
ACV26905.1            0.110  61  0.111  44  0.126  33  0.090   0.101 N  0.570      SignalP-noTM
ACV26906.1            0.113  16  0.148  16  0.255   7  0.196   0.166 N  0.510      SignalP-TM
ACV26907.1            0.628  21  0.696  21  0.820  13  0.763   0.727 Y  0.570      SignalP-noTM
ACV26908.1            0.351  60  0.288  28  0.537  27  0.352   0.318 N  0.570      SignalP-noTM
ACV26909.1            0.196  61  0.170  61  0.304  48  0.142   0.157 N  0.570      SignalP-noTM
ACV26910.1            0.117  44  0.110  22  0.153  14  0.113   0.111 N  0.570      SignalP-noTM
ACV26911.1            0.124  18  0.120  18  0.139  10  0.117   0.119 N  0.570      SignalP-noTM
ACV26912.1            0.100  18  0.102  56  0.109  52  0.083   0.093 N  0.570      SignalP-noTM
ACV26913.1            0.112  42  0.107  68  0.125  65  0.092   0.100 N  0.570      SignalP-noTM
ACV26914.1            0.148  35  0.121  35  0.175  33  0.085   0.104 N  0.570      SignalP-noTM
ACV26915.1            0.130  43  0.119  28  0.159   1  0.113   0.116 N  0.570      SignalP-noTM
ACV26916.1            0.129  40  0.149  40  0.356  38  0.123   0.137 N  0.570      SignalP-noTM
ACV26917.1            0.109  39  0.113  20  0.155   9  0.122   0.117 N  0.570      SignalP-noTM
ACV26918.1            0.104  21  0.106  11  0.124   9  0.113   0.109 N  0.570      SignalP-noTM
ACV26919.1            0.144  30  0.208  11  0.545   2  0.434   0.314 N  0.570      SignalP-noTM
ACV26920.1            0.130  35  0.127  53  0.193  48  0.124   0.126 N  0.570      SignalP-noTM
ACV26921.1            0.131  35  0.132  35  0.228  34  0.115   0.124 N  0.570      SignalP-noTM
ACV26922.1            0.118  23  0.116  11  0.196   3  0.134   0.125 N  0.570      SignalP-noTM
ACV26923.1            0.125  31  0.104  31  0.104  69  0.086   0.096 N  0.570      SignalP-noTM
ACV26924.1            0.126  46  0.119  46  0.179  35  0.103   0.112 N  0.570      SignalP-noTM
ACV26925.1            0.141  22  0.135  22  0.177   7  0.135   0.135 N  0.570      SignalP-noTM
ACV26926.1            0.135  26  0.119  26  0.149   5  0.106   0.113 N  0.570      SignalP-noTM
ACV26927.1            0.497  25  0.677  25  0.961  21  0.927   0.795 Y  0.570      SignalP-noTM
ACV26928.1            0.103  29  0.196  13  0.423   5  0.376   0.280 N  0.570      SignalP-noTM
ACV26929.1            0.111  37  0.108  37  0.158  36  0.099   0.104 N  0.570      SignalP-noTM
ACV26930.1            0.500  21  0.198  21  0.131   1  0.086   0.146 N  0.570      SignalP-noTM
ACV26931.1            0.117  51  0.109  27  0.130  21  0.093   0.101 N  0.570      SignalP-noTM
ACV26932.1            0.101  69  0.104  36  0.120  26  0.089   0.097 N  0.570      SignalP-noTM
ACV26933.1            0.582  24  0.710  24  0.929  16  0.874   0.787 Y  0.570      SignalP-noTM
ACV26934.1            0.499  49  0.371  49  0.580  48  0.156   0.291 N  0.510      SignalP-TM
ACV26935.1            0.116  27  0.101  43  0.108  26  0.088   0.095 N  0.570      SignalP-noTM
ACV26936.1            0.108  14  0.104  35  0.131  32  0.085   0.095 N  0.570      SignalP-noTM
ACV26937.1            0.332  31  0.442  31  0.752  26  0.538   0.478 N  0.510      SignalP-TM
ACV26938.1            0.118  26  0.155  11  0.287   8  0.259   0.193 N  0.510      SignalP-TM
ACV26939.1            0.139  22  0.108  22  0.167   1  0.088   0.098 N  0.570      SignalP-noTM
ACV26940.1            0.114  25  0.123  13  0.204   4  0.151   0.136 N  0.570      SignalP-noTM
ACV26941.1            0.791  20  0.862  20  0.960  19  0.932   0.895 Y  0.570      SignalP-noTM
ACV26942.1            0.161  42  0.133  42  0.153  40  0.089   0.112 N  0.570      SignalP-noTM
ACV26943.1            0.101  70  0.109  29  0.154   1  0.117   0.113 N  0.570      SignalP-noTM
ACV26944.1            0.102  45  0.124  11  0.183  34  0.153   0.138 N  0.570      SignalP-noTM
ACV26945.1            0.116  40  0.116  40  0.132  36  0.101   0.109 N  0.570      SignalP-noTM
ACV26946.1            0.832  21  0.822  21  0.946  17  0.790   0.807 Y  0.570      SignalP-noTM
ACV26947.1            0.411  26  0.576  26  0.928  19  0.829   0.695 Y  0.570      SignalP-noTM
ACV26948.1            0.411  44  0.402  44  0.574  38  0.305   0.356 N  0.570      SignalP-noTM
ACV26949.1            0.659  24  0.750  24  0.962  19  0.885   0.813 Y  0.570      SignalP-noTM
ACV26950.1            0.135  29  0.133  29  0.192   3  0.135   0.134 N  0.570      SignalP-noTM
ACV26951.1            0.139  52  0.108  52  0.113   2  0.089   0.099 N  0.570      SignalP-noTM
ACV26952.1            0.111  23  0.108  18  0.133  11  0.104   0.106 N  0.570      SignalP-noTM
ACV26953.1            0.124  20  0.120  23  0.209  19  0.101   0.111 N  0.570      SignalP-noTM
ACV26954.1            0.106  42  0.109  12  0.151   8  0.121   0.115 N  0.570      SignalP-noTM
ACV26955.1            0.161  55  0.145  11  0.278   3  0.214   0.177 N  0.570      SignalP-noTM
ACV26956.1            0.113  47  0.102  70  0.154  65  0.076   0.093 N  0.510      SignalP-TM
ACV26957.1            0.123  21  0.148  11  0.287   2  0.230   0.178 N  0.510      SignalP-TM
ACV26958.1            0.110  27  0.102  11  0.127   2  0.108   0.105 N  0.570      SignalP-noTM
ACV26959.1            0.117  35  0.134  11  0.314   2  0.187   0.159 N  0.570      SignalP-noTM
ACV26960.1            0.116  24  0.102  66  0.114  57  0.083   0.093 N  0.570      SignalP-noTM
ACV26961.1            0.119  43  0.115  20  0.196  10  0.112   0.113 N  0.570      SignalP-noTM
ACV26962.1            0.174  26  0.190  12  0.463   4  0.371   0.275 N  0.570      SignalP-noTM
ACV26963.1            0.135  52  0.123  52  0.142  50  0.111   0.117 N  0.570      SignalP-noTM
ACV26964.1            0.101  54  0.110  41  0.129  31  0.102   0.106 N  0.570      SignalP-noTM
ACV26965.1            0.102  22  0.106  11  0.167   1  0.103   0.104 N  0.570      SignalP-noTM
ACV26966.1            0.128  20  0.161  11  0.422   2  0.245   0.192 N  0.510      SignalP-TM
ACV26967.1            0.110  30  0.111  32  0.150  34  0.114   0.112 N  0.570      SignalP-noTM
ACV26968.1            0.583  20  0.709  20  0.903  15  0.870   0.785 Y  0.570      SignalP-noTM
ACV26969.1            0.120  33  0.122  11  0.205   4  0.153   0.133 N  0.510      SignalP-TM
ACV26970.1            0.157  22  0.134  22  0.185   7  0.134   0.134 N  0.510      SignalP-TM
ACV26971.1            0.135  42  0.115  11  0.182   1  0.125   0.119 N  0.570      SignalP-noTM
ACV26972.1            0.157  36  0.153  33  0.297   2  0.173   0.160 N  0.510      SignalP-TM
ACV26973.1            0.143  53  0.143  53  0.227  50  0.103   0.124 N  0.570      SignalP-noTM
ACV26974.1            0.111  49  0.156  11  0.330   1  0.231   0.191 N  0.570      SignalP-noTM
ACV26975.1            0.164  63  0.125  63  0.129   9  0.089   0.108 N  0.570      SignalP-noTM
ACV26976.1            0.122  28  0.118  49  0.148  46  0.093   0.107 N  0.570      SignalP-noTM
ACV26977.1            0.126  29  0.103  65  0.117  61  0.084   0.094 N  0.570      SignalP-noTM
ACV26978.1            0.107  46  0.148  11  0.286   3  0.226   0.177 N  0.510      SignalP-TM
ACV26979.1            0.129  23  0.114  39  0.204   2  0.093   0.106 N  0.510      SignalP-TM
ACV26980.1            0.187  23  0.105  23  0.126   2  0.071   0.092 N  0.510      SignalP-TM
ACV26981.1            0.138  67  0.185  18  0.511  15  0.300   0.240 N  0.570      SignalP-noTM
ACV26982.1            0.156  16  0.148  16  0.229  10  0.139   0.144 N  0.570      SignalP-noTM
ACV26983.1            0.112  21  0.120  11  0.199   3  0.145   0.132 N  0.570      SignalP-noTM
ACV26984.1            0.431  23  0.534  23  0.855  18  0.669   0.597 Y  0.570      SignalP-noTM
ACV26985.1            0.859  26  0.808  26  0.915  19  0.814   0.811 Y  0.570      SignalP-noTM
ACV26986.1            0.104  35  0.120  15  0.190   9  0.135   0.127 N  0.570      SignalP-noTM
ACV26987.1            0.212  25  0.445  25  0.968  19  0.925   0.670 Y  0.570      SignalP-noTM
ACV26988.1            0.142  21  0.196  18  0.325  13  0.273   0.232 N  0.570      SignalP-noTM
ACV26989.1            0.216  20  0.244  20  0.475  30  0.232   0.238 N  0.570      SignalP-noTM
ACV26990.1            0.123  46  0.124  11  0.203   2  0.155   0.138 N  0.570      SignalP-noTM
ACV26991.1            0.163  32  0.118  32  0.125  52  0.070   0.095 N  0.570      SignalP-noTM
ACV26992.1            0.547  24  0.566  24  0.759  20  0.548   0.559 Y  0.510      SignalP-TM
ACV26993.1            0.227  51  0.237  51  0.566  49  0.135   0.189 N  0.570      SignalP-noTM
ACV26994.1            0.479  29  0.602  29  0.966  13  0.866   0.726 Y  0.570      SignalP-noTM
ACV26995.1            0.188  45  0.109  11  0.187   3  0.124   0.115 N  0.510      SignalP-TM
ACV26996.1            0.138  30  0.118  30  0.167  29  0.106   0.112 N  0.570      SignalP-noTM
ACV26997.1            0.110  49  0.102  33  0.111   9  0.094   0.098 N  0.570      SignalP-noTM
ACV26998.1            0.139  26  0.123  26  0.179  11  0.115   0.119 N  0.570      SignalP-noTM
ACV26999.1            0.113  67  0.107  16  0.134   9  0.107   0.107 N  0.570      SignalP-noTM
ACV27000.1            0.478  19  0.594  19  0.858  12  0.738   0.662 Y  0.570      SignalP-noTM
ACV27001.1            0.103  32  0.140  11  0.277   2  0.192   0.164 N  0.570      SignalP-noTM
ACV27002.1            0.102  26  0.107  26  0.131  30  0.100   0.103 N  0.570      SignalP-noTM
ACV27003.1            0.603  20  0.754  20  0.971  18  0.940   0.842 Y  0.570      SignalP-noTM
ACV27004.1            0.119   8  0.106  66  0.136   4  0.098   0.102 N  0.570      SignalP-noTM
ACV27005.1            0.106  42  0.082  11  0.081   1  0.070   0.078 N  0.510      SignalP-TM
ACV27006.1            0.128  65  0.117  65  0.136   2  0.094   0.106 N  0.570      SignalP-noTM
ACV27007.1            0.142  24  0.330  20  0.951   6  0.913   0.604 Y  0.570      SignalP-noTM
ACV27008.1            0.488  19  0.569  19  0.792   1  0.665   0.614 Y  0.570      SignalP-noTM
ACV27009.1            0.335  22  0.521  22  0.942  18  0.828   0.665 Y  0.570      SignalP-noTM
ACV27010.1            0.129  49  0.107  49  0.116  48  0.090   0.099 N  0.570      SignalP-noTM
ACV27011.1            0.172  35  0.149  35  0.163   4  0.116   0.134 N  0.570      SignalP-noTM
ACV27012.1            0.115  58  0.155  11  0.301   1  0.246   0.189 N  0.510      SignalP-TM
ACV27013.1            0.852  26  0.806  26  0.919  17  0.810   0.808 Y  0.570      SignalP-noTM
ACV27014.1            0.132  53  0.152  11  0.317   3  0.236   0.183 N  0.510      SignalP-TM
ACV27015.1            0.122  60  0.122  11  0.172   4  0.146   0.133 N  0.570      SignalP-noTM
ACV27016.1            0.401  26  0.538  26  0.892  19  0.780   0.652 Y  0.570      SignalP-noTM
ACV27017.1            0.112  29  0.159  11  0.345   1  0.244   0.199 N  0.570      SignalP-noTM
ACV27018.1            0.657  25  0.794  25  0.978  14  0.941   0.863 Y  0.570      SignalP-noTM
ACV27019.1            0.794  33  0.814  33  0.983  18  0.895   0.852 Y  0.570      SignalP-noTM
ACV27020.1            0.155  24  0.254  24  0.496  19  0.393   0.305 N  0.510      SignalP-TM
ACV27021.1            0.180  39  0.180  39  0.308  30  0.154   0.170 N  0.510      SignalP-TM
ACV27022.1            0.116  42  0.114  42  0.175   4  0.112   0.113 N  0.570      SignalP-noTM
ACV27023.1            0.122  41  0.113  24  0.158   2  0.117   0.115 N  0.570      SignalP-noTM
ACV27024.1            0.488  37  0.253  37  0.279  36  0.113   0.187 N  0.570      SignalP-noTM
ACV27025.1            0.115  29  0.107  29  0.122  17  0.094   0.101 N  0.570      SignalP-noTM
ACV27026.1            0.107   3  0.122  49  0.190  44  0.109   0.116 N  0.570      SignalP-noTM
ACV27027.1            0.180  33  0.160  33  0.165  10  0.137   0.149 N  0.570      SignalP-noTM
ACV27028.1            0.134  24  0.182  23  0.416  12  0.249   0.214 N  0.570      SignalP-noTM
ACV27029.1            0.208  21  0.404  21  0.905   2  0.806   0.593 Y  0.570      SignalP-noTM
ACV27030.1            0.112  49  0.111  25  0.151  24  0.093   0.102 N  0.570      SignalP-noTM
ACV27031.1            0.403  41  0.572  41  0.915  36  0.631   0.599 Y  0.570      SignalP-noTM
ACV27032.1            0.122  43  0.154  13  0.352  12  0.223   0.186 N  0.570      SignalP-noTM
ACV27033.1            0.108  18  0.102  70  0.111  65  0.086   0.094 N  0.570      SignalP-noTM
ACV27034.1            0.732  26  0.754  26  0.950  11  0.853   0.801 Y  0.570      SignalP-noTM
ACV27035.1            0.113  30  0.100  30  0.102  59  0.072   0.087 N  0.570      SignalP-noTM
ACV27036.1            0.138  20  0.175  11  0.446   1  0.299   0.221 N  0.510      SignalP-TM
ACV27037.1            0.126  26  0.116  12  0.168   3  0.132   0.123 N  0.570      SignalP-noTM
ACV27038.1            0.192  28  0.369  28  0.881  16  0.763   0.554 N  0.570      SignalP-noTM
ACV27039.1            0.147  16  0.177  16  0.481  14  0.210   0.192 N  0.570      SignalP-noTM
ACV27040.1            0.107  27  0.138  12  0.235  10  0.192   0.163 N  0.570      SignalP-noTM
ACV27041.1            0.123  29  0.124  11  0.231   1  0.144   0.133 N  0.570      SignalP-noTM
ACV27042.1            0.300  24  0.491  24  0.943  20  0.818   0.645 Y  0.570      SignalP-noTM
ACV27043.1            0.136  41  0.143  13  0.257   4  0.212   0.168 N  0.510      SignalP-TM
ACV27044.1            0.393  37  0.602  37  0.948  28  0.758   0.675 Y  0.570      SignalP-noTM
ACV27045.1            0.138  28  0.206  28  0.446  10  0.338   0.255 N  0.510      SignalP-TM
ACV27046.1            0.183  25  0.148  25  0.174  24  0.125   0.137 N  0.570      SignalP-noTM
ACV27047.1            0.366  29  0.375  29  0.596  19  0.310   0.351 N  0.510      SignalP-TM
ACV27048.1            0.114  21  0.133  11  0.247   2  0.177   0.154 N  0.570      SignalP-noTM
ACV27049.1            0.116  20  0.141  12  0.248   6  0.205   0.171 N  0.570      SignalP-noTM
ACV27050.1            0.118  38  0.117  11  0.178   2  0.142   0.126 N  0.510      SignalP-TM
ACV27051.1            0.115  21  0.106  62  0.124  56  0.096   0.101 N  0.570      SignalP-noTM
ACV27052.1            0.139  33  0.141  33  0.238  31  0.140   0.141 N  0.570      SignalP-noTM
ACV27053.1            0.110  43  0.101  39  0.111  67  0.083   0.093 N  0.570      SignalP-noTM
ACV27054.1            0.147  33  0.186  18  0.430   9  0.277   0.229 N  0.570      SignalP-noTM
ACV27055.1            0.106  36  0.111  37  0.231  35  0.103   0.107 N  0.570      SignalP-noTM
ACV27056.1            0.109  20  0.096  43  0.112  19  0.086   0.092 N  0.570      SignalP-noTM
ACV27057.1            0.134  37  0.121  37  0.136  35  0.109   0.115 N  0.570      SignalP-noTM
ACV27058.1            0.107  62  0.108  34  0.123  29  0.099   0.104 N  0.570      SignalP-noTM
ACV27059.1            0.123  33  0.242  12  0.711   4  0.596   0.408 N  0.570      SignalP-noTM
ACV27060.1            0.106  44  0.098  66  0.108  56  0.079   0.089 N  0.570      SignalP-noTM
ACV27061.1            0.113  23  0.183  15  0.428  10  0.321   0.248 N  0.570      SignalP-noTM
ACV27062.1            0.543  25  0.681  25  0.959  10  0.896   0.782 Y  0.570      SignalP-noTM
ACV27063.1            0.227  39  0.215  39  0.285   1  0.182   0.203 N  0.510      SignalP-TM
ACV27064.1            0.108  40  0.192  11  0.480   1  0.371   0.258 N  0.510      SignalP-TM
ACV27065.1            0.136  28  0.136  11  0.255   2  0.186   0.154 N  0.510      SignalP-TM
ACV27066.1            0.102  16  0.110  16  0.142  27  0.114   0.111 N  0.510      SignalP-TM
ACV27067.1            0.198  37  0.194  37  0.401  28  0.219   0.204 N  0.510      SignalP-TM
ACV27068.1            0.173  30  0.174  15  0.368  10  0.313   0.226 N  0.510      SignalP-TM
ACV27069.1            0.626  30  0.637  30  0.942  14  0.779   0.704 Y  0.570      SignalP-noTM
ACV27070.1            0.128  33  0.184  33  0.407  29  0.264   0.214 N  0.510      SignalP-TM
ACV27071.1            0.109  55  0.134  11  0.247   1  0.179   0.151 N  0.510      SignalP-TM
ACV27072.1            0.116  56  0.133  11  0.210   7  0.186   0.153 N  0.510      SignalP-TM
ACV27073.1            0.121  19  0.107  38  0.122   1  0.092   0.100 N  0.570      SignalP-noTM
ACV27074.1            0.134  24  0.140  24  0.229  22  0.146   0.143 N  0.570      SignalP-noTM
ACV27075.1            0.171  37  0.145  37  0.227   1  0.129   0.139 N  0.510      SignalP-TM
ACV27076.1            0.115  61  0.128  11  0.212   1  0.159   0.142 N  0.570      SignalP-noTM
ACV27077.1            0.248  22  0.269  22  0.565  14  0.345   0.305 N  0.570      SignalP-noTM
ACV27078.1            0.154  25  0.371  25  0.960   5  0.911   0.625 Y  0.570      SignalP-noTM
ACV27079.1            0.144  31  0.262  31  0.669  29  0.415   0.334 N  0.570      SignalP-noTM
ACV27080.1            0.248  50  0.166  50  0.263  37  0.145   0.156 N  0.570      SignalP-noTM
ACV27081.1            0.136  59  0.132  59  0.201  53  0.109   0.121 N  0.570      SignalP-noTM
ACV27082.1            0.806  24  0.792  24  0.862   3  0.778   0.786 Y  0.570      SignalP-noTM
ACV27083.1            0.218  24  0.423  18  0.943  13  0.912   0.653 Y  0.570      SignalP-noTM
ACV27084.1            0.107  14  0.105  14  0.125  10  0.100   0.103 N  0.570      SignalP-noTM
ACV27085.1            0.112  48  0.107  48  0.160   8  0.101   0.104 N  0.570      SignalP-noTM
ACV27086.1            0.110  57  0.101  11  0.131   5  0.106   0.103 N  0.570      SignalP-noTM
ACV27087.1            0.122  43  0.128  43  0.214  42  0.098   0.114 N  0.570      SignalP-noTM
ACV27088.1            0.105  39  0.116  39  0.145  29  0.109   0.113 N  0.570      SignalP-noTM
ACV27089.1            0.175  33  0.159  33  0.266  32  0.147   0.155 N  0.510      SignalP-TM
ACV27090.1            0.434  24  0.505  24  0.812   1  0.614   0.556 N  0.570      SignalP-noTM
ACV27091.1            0.114  60  0.101  65  0.114  28  0.090   0.096 N  0.570      SignalP-noTM
ACV27092.1            0.116  40  0.107  40  0.122  36  0.091   0.099 N  0.570      SignalP-noTM
ACV27093.1            0.132  18  0.099  62  0.108  59  0.082   0.091 N  0.570      SignalP-noTM
ACV27094.1            0.133  34  0.105  11  0.159   4  0.108   0.106 N  0.510      SignalP-TM
ACV27095.1            0.345  27  0.409  27  0.565  15  0.464   0.429 N  0.510      SignalP-TM
ACV27096.1            0.109   3  0.096  46  0.099  67  0.077   0.089 N  0.510      SignalP-TM
ACV27097.1            0.126  32  0.321  18  0.899   7  0.845   0.568 N  0.570      SignalP-noTM
ACV27098.1            0.111  56  0.107  56  0.122  31  0.093   0.101 N  0.570      SignalP-noTM
ACV27099.1            0.184  18  0.176  18  0.245  15  0.166   0.171 N  0.570      SignalP-noTM
ACV27100.1            0.372  48  0.394  48  0.602  44  0.200   0.322 N  0.510      SignalP-TM
ACV27101.1            0.557  21  0.614  21  0.799  19  0.678   0.644 Y  0.570      SignalP-noTM
ACV27102.1            0.107  45  0.109  31  0.134  24  0.099   0.104 N  0.570      SignalP-noTM
ACV27103.1            0.111  31  0.106  68  0.121  61  0.094   0.100 N  0.570      SignalP-noTM
ACV27104.1            0.122  51  0.141  11  0.282   2  0.188   0.163 N  0.570      SignalP-noTM
ACV27105.1            0.109  45  0.114  66  0.197  62  0.068   0.097 N  0.510      SignalP-TM
ACV27106.1            0.131  43  0.112  25  0.160   1  0.126   0.117 N  0.510      SignalP-TM
ACV27107.1            0.115  50  0.109  50  0.135  47  0.101   0.105 N  0.570      SignalP-noTM
ACV27108.1            0.146  20  0.143  20  0.188  19  0.142   0.143 N  0.570      SignalP-noTM
ACV27109.1            0.700  27  0.796  27  0.957  23  0.902   0.845 Y  0.570      SignalP-noTM
ACV27110.1            0.103  29  0.101  60  0.112  49  0.087   0.094 N  0.570      SignalP-noTM
ACV27111.1            0.162  17  0.123  17  0.125   1  0.097   0.111 N  0.570      SignalP-noTM
ACV27112.1            0.207  19  0.205  19  0.265  11  0.197   0.201 N  0.570      SignalP-noTM
ACV27113.1            0.141  38  0.170  28  0.362  14  0.217   0.192 N  0.570      SignalP-noTM
ACV27114.1            0.799  32  0.749  32  0.830  10  0.696   0.724 Y  0.570      SignalP-noTM
ACV27115.1            0.110  66  0.124  11  0.211   2  0.156   0.139 N  0.570      SignalP-noTM
ACV27116.1            0.114  35  0.154  16  0.268   4  0.235   0.192 N  0.570      SignalP-noTM
ACV27117.1            0.113  30  0.120  30  0.152  26  0.105   0.113 N  0.570      SignalP-noTM
ACV27118.1            0.103  65  0.107  11  0.144  49  0.118   0.112 N  0.570      SignalP-noTM
ACV27119.1            0.109  43  0.120  11  0.267   1  0.127   0.123 N  0.570      SignalP-noTM
ACV27120.1            0.102  37  0.112  58  0.133  47  0.105   0.109 N  0.570      SignalP-noTM
ACV27121.1            0.099  69  0.105  69  0.117  32  0.098   0.102 N  0.570      SignalP-noTM
ACV27122.1            0.120  53  0.111  15  0.157  10  0.122   0.116 N  0.570      SignalP-noTM
ACV27123.1            0.105  57  0.101  57  0.120  53  0.086   0.094 N  0.570      SignalP-noTM
ACV27124.1            0.106  22  0.129  57  0.217  45  0.124   0.127 N  0.570      SignalP-noTM
ACV27125.1            0.107  53  0.121  12  0.209   2  0.144   0.131 N  0.570      SignalP-noTM
ACV27126.1            0.110  45  0.121  17  0.169   6  0.144   0.132 N  0.570      SignalP-noTM
ACV27127.1            0.163  35  0.110  35  0.118  68  0.070   0.091 N  0.570      SignalP-noTM
ACV27128.1            0.135  67  0.145  11  0.272   1  0.207   0.174 N  0.570      SignalP-noTM
ACV27129.1            0.111  33  0.158  12  0.300   3  0.249   0.201 N  0.570      SignalP-noTM
ACV27130.1            0.323  27  0.235  27  0.238  22  0.130   0.196 N  0.510      SignalP-TM
ACV27131.1            0.108  30  0.118  12  0.175   7  0.143   0.130 N  0.570      SignalP-noTM
ACV27132.1            0.116  51  0.113  51  0.140   5  0.108   0.111 N  0.570      SignalP-noTM
ACV27133.1            0.257  21  0.193  21  0.205  12  0.148   0.172 N  0.570      SignalP-noTM
ACV27134.1            0.124  36  0.124  36  0.218  34  0.116   0.121 N  0.570      SignalP-noTM
ACV27135.1            0.102  32  0.112  16  0.151   7  0.120   0.115 N  0.510      SignalP-TM
ACV27136.1            0.169  24  0.095  56  0.107  53  0.062   0.083 N  0.510      SignalP-TM
ACV27137.1            0.108  16  0.095  16  0.107   3  0.086   0.091 N  0.510      SignalP-TM
ACV27138.1            0.133  52  0.107  11  0.173   1  0.113   0.109 N  0.510      SignalP-TM
ACV27139.1            0.114  34  0.124  11  0.257  10  0.150   0.137 N  0.570      SignalP-noTM
ACV27140.1            0.222  62  0.235  62  0.497  51  0.182   0.216 N  0.510      SignalP-TM
ACV27141.1            0.189  27  0.360  27  0.842  19  0.711   0.525 N  0.570      SignalP-noTM
ACV27142.1            0.104  48  0.106  70  0.134   1  0.101   0.104 N  0.570      SignalP-noTM
ACV27143.1            0.109  53  0.117  53  0.179   3  0.105   0.112 N  0.570      SignalP-noTM
ACV27144.1            0.179  28  0.154  28  0.173  26  0.136   0.146 N  0.570      SignalP-noTM
ACV27145.1            0.116  29  0.106  54  0.138  49  0.089   0.098 N  0.570      SignalP-noTM
ACV27146.1            0.119  35  0.132  11  0.274   2  0.178   0.154 N  0.570      SignalP-noTM
ACV27147.1            0.292  21  0.487  21  0.924  19  0.821   0.644 Y  0.570      SignalP-noTM
ACV27148.1            0.106  18  0.107  65  0.142  48  0.101   0.104 N  0.570      SignalP-noTM
ACV27149.1            0.137  53  0.127  31  0.233   1  0.134   0.130 N  0.570      SignalP-noTM
ACV27150.1            0.206  32  0.155  32  0.295   3  0.142   0.149 N  0.570      SignalP-noTM
ACV27151.1            0.239  22  0.177  22  0.226   4  0.151   0.165 N  0.570      SignalP-noTM
ACV27152.1            0.112  23  0.148  18  0.230  13  0.182   0.164 N  0.570      SignalP-noTM
ACV27153.1            0.145  30  0.110  30  0.113  58  0.086   0.099 N  0.570      SignalP-noTM
ACV27154.1            0.110  25  0.122  11  0.172   2  0.147   0.134 N  0.570      SignalP-noTM
ACV27155.1            0.116  42  0.109  42  0.122  38  0.074   0.092 N  0.570      SignalP-noTM
ACV27156.1            0.150  49  0.163  40  0.276  38  0.169   0.166 N  0.570      SignalP-noTM
ACV27157.1            0.135  35  0.118  35  0.118  25  0.094   0.107 N  0.570      SignalP-noTM
ACV27158.1            0.121  68  0.113  57  0.174  50  0.119   0.116 N  0.570      SignalP-noTM
ACV27159.1            0.105  35  0.102  65  0.114  57  0.079   0.091 N  0.570      SignalP-noTM
ACV27160.1            0.119  26  0.124  26  0.187   6  0.140   0.132 N  0.570      SignalP-noTM
ACV27161.1            0.569  20  0.425  20  0.541  18  0.306   0.381 N  0.510      SignalP-TM
ACV27162.1            0.152  24  0.155  24  0.237   2  0.176   0.163 N  0.510      SignalP-TM
ACV27163.1            0.137  39  0.104  39  0.113   1  0.067   0.091 N  0.510      SignalP-TM
ACV27164.1            0.116  61  0.112  47  0.136  40  0.092   0.102 N  0.570      SignalP-noTM
ACV27165.1            0.115  40  0.107  40  0.141  39  0.094   0.101 N  0.570      SignalP-noTM
ACV27166.1            0.102  34  0.108  34  0.146  30  0.079   0.097 N  0.510      SignalP-TM
ACV27167.1            0.442  21  0.642  21  0.977  19  0.931   0.778 Y  0.570      SignalP-noTM
ACV27168.1            0.163  33  0.156  33  0.245   3  0.159   0.157 N  0.510      SignalP-TM
ACV27169.1            0.184  34  0.122  34  0.158   2  0.085   0.108 N  0.510      SignalP-TM
ACV27170.1            0.132  24  0.178  11  0.482   2  0.306   0.226 N  0.510      SignalP-TM
ACV27171.1            0.102  45  0.090  49  0.099  44  0.073   0.084 N  0.510      SignalP-TM
ACV27172.1            0.265  21  0.147  21  0.179   1  0.087   0.125 N  0.510      SignalP-TM
ACV27173.1            0.114  50  0.100  34  0.113  24  0.080   0.091 N  0.570      SignalP-noTM
ACV27174.1            0.114  40  0.155  11  0.403   2  0.237   0.185 N  0.510      SignalP-TM
ACV27175.1            0.572  27  0.601  27  0.958  11  0.791   0.690 Y  0.570      SignalP-noTM
ACV27176.1            0.130  47  0.119  47  0.163  46  0.112   0.116 N  0.570      SignalP-noTM
ACV27177.1            0.210  38  0.157  38  0.187  37  0.128   0.143 N  0.570      SignalP-noTM
ACV27178.1            0.337  36  0.166  36  0.175   7  0.098   0.141 N  0.510      SignalP-TM
ACV27179.1            0.116  20  0.121  20  0.152   2  0.126   0.123 N  0.570      SignalP-noTM
ACV27180.1            0.103  42  0.100  51  0.114   2  0.095   0.098 N  0.570      SignalP-noTM
ACV27181.1            0.684  22  0.644  22  0.834  18  0.594   0.620 Y  0.570      SignalP-noTM
ACV27182.1            0.147  55  0.134  55  0.191  50  0.083   0.115 N  0.510      SignalP-TM
ACV27183.1            0.151  15  0.193  15  0.349   4  0.253   0.215 N  0.510      SignalP-TM
ACV27184.1            0.494  29  0.625  29  0.968  15  0.883   0.746 Y  0.570      SignalP-noTM
ACV27185.1            0.138  23  0.184  23  0.395   6  0.271   0.216 N  0.510      SignalP-TM
ACV27186.1            0.376  25  0.218  25  0.235   3  0.149   0.192 N  0.510      SignalP-TM
ACV27187.1            0.110  70  0.109  12  0.156   7  0.126   0.115 N  0.510      SignalP-TM
ACV27188.1            0.680  23  0.723  23  0.875  14  0.782   0.750 Y  0.570      SignalP-noTM
ACV27189.1            0.256  24  0.435  24  0.875  21  0.718   0.568 N  0.570      SignalP-noTM
ACV27190.1            0.114  55  0.108  55  0.159  43  0.088   0.099 N  0.570      SignalP-noTM
ACV27191.1            0.111  22  0.101  66  0.108  59  0.085   0.094 N  0.570      SignalP-noTM
ACV27192.1            0.121  35  0.130  45  0.214  42  0.129   0.130 N  0.510      SignalP-TM
ACV27193.1            0.116  57  0.121  57  0.146  50  0.105   0.113 N  0.570      SignalP-noTM
ACV27194.1            0.115  31  0.128  11  0.217   1  0.160   0.143 N  0.570      SignalP-noTM
ACV27195.1            0.111  34  0.128  11  0.218   1  0.163   0.145 N  0.570      SignalP-noTM
ACV27196.1            0.210  23  0.221  23  0.543   3  0.332   0.262 N  0.510      SignalP-TM
ACV27197.1            0.110  33  0.166  12  0.344   3  0.272   0.216 N  0.570      SignalP-noTM
ACV27198.1            0.135  57  0.112  48  0.147   2  0.098   0.105 N  0.570      SignalP-noTM
ACV27199.1            0.153  24  0.146  24  0.198   3  0.143   0.145 N  0.570      SignalP-noTM
ACV27200.1            0.139  47  0.117  47  0.116  43  0.091   0.105 N  0.570      SignalP-noTM
ACV27201.1            0.283  22  0.463  22  0.923   3  0.801   0.622 Y  0.570      SignalP-noTM
ACV27202.1            0.232  23  0.155  11  0.325   1  0.242   0.188 N  0.510      SignalP-TM
ACV27203.1            0.178  47  0.190  16  0.507  13  0.359   0.252 N  0.510      SignalP-TM
ACV27204.1            0.118  24  0.119  11  0.226   1  0.132   0.125 N  0.570      SignalP-noTM
ACV27205.1            0.180  61  0.122  61  0.146  11  0.077   0.105 N  0.510      SignalP-TM
ACV27206.1            0.109  31  0.130  11  0.220   1  0.164   0.146 N  0.570      SignalP-noTM
ACV27207.1            0.135  30  0.173  11  0.371   2  0.297   0.231 N  0.570      SignalP-noTM
ACV27208.1            0.182  20  0.314  20  0.639  13  0.518   0.390 N  0.510      SignalP-TM
ACV27209.1            0.180  61  0.122  61  0.146  11  0.077   0.105 N  0.510      SignalP-TM
ACV27210.1            0.145  54  0.114  54  0.127  28  0.094   0.105 N  0.570      SignalP-noTM
ACV27211.1            0.430  22  0.416  22  0.586   3  0.442   0.426 N  0.510      SignalP-TM
ACV27212.1            0.108  21  0.120  18  0.176   9  0.138   0.128 N  0.570      SignalP-noTM
ACV27213.1            0.114  23  0.107  34  0.119  52  0.093   0.101 N  0.570      SignalP-noTM
ACV27214.1            0.785  24  0.743  24  0.877  17  0.685   0.716 Y  0.570      SignalP-noTM
ACV27215.1            0.245  27  0.287  27  0.519  13  0.393   0.326 N  0.510      SignalP-TM
ACV27216.1            0.742  21  0.766  21  0.880  15  0.766   0.766 Y  0.570      SignalP-noTM
ACV27217.1            0.154  36  0.140  11  0.246   3  0.206   0.164 N  0.510      SignalP-TM
ACV27218.1            0.339  34  0.443  34  0.768  11  0.584   0.509 N  0.570      SignalP-noTM
ACV27219.1            0.632  35  0.542  35  0.659  31  0.304   0.454 N  0.510      SignalP-TM
ACV27220.1            0.106  46  0.102  46  0.112  59  0.085   0.094 N  0.570      SignalP-noTM
ACV27221.1            0.126  44  0.153  15  0.303  10  0.219   0.184 N  0.570      SignalP-noTM
ACV27222.1            0.536  23  0.671  23  0.930  12  0.873   0.766 Y  0.570      SignalP-noTM
ACV27223.1            0.333  29  0.525  29  0.981  13  0.892   0.697 Y  0.570      SignalP-noTM
ACV27224.1            0.599  22  0.711  22  0.891  11  0.838   0.771 Y  0.570      SignalP-noTM
ACV27225.1            0.270  21  0.479  21  0.940   1  0.855   0.656 Y  0.570      SignalP-noTM
ACV27226.1            0.372  25  0.464  25  0.737  20  0.517   0.484 N  0.510      SignalP-TM
ACV27227.1            0.103  61  0.103  57  0.135  47  0.094   0.099 N  0.570      SignalP-noTM
ACV27228.1            0.129  34  0.134  34  0.217  31  0.131   0.133 N  0.510      SignalP-TM
ACV27229.1            0.668  27  0.718  27  0.943  14  0.841   0.775 Y  0.570      SignalP-noTM
ACV27230.1            0.106  10  0.153  11  0.357   1  0.223   0.179 N  0.510      SignalP-TM
ACV27231.1            0.223  64  0.140  64  0.147   9  0.097   0.120 N  0.570      SignalP-noTM
ACV27232.1            0.106  25  0.143  11  0.311   6  0.220   0.171 N  0.510      SignalP-TM
ACV27233.1            0.130  39  0.132  11  0.221   2  0.179   0.150 N  0.510      SignalP-TM
ACV27234.1            0.329  33  0.188  33  0.170   3  0.117   0.155 N  0.570      SignalP-noTM
ACV27235.1            0.125  49  0.102  41  0.105  70  0.086   0.094 N  0.570      SignalP-noTM
ACV27236.1            0.131  27  0.177  12  0.391   2  0.322   0.245 N  0.570      SignalP-noTM
ACV27237.1            0.108  45  0.102  33  0.129   4  0.099   0.100 N  0.570      SignalP-noTM
ACV27238.1            0.794  22  0.828  22  0.934   3  0.882   0.854 Y  0.570      SignalP-noTM
ACV27239.1            0.114  58  0.107  58  0.137  31  0.096   0.102 N  0.570      SignalP-noTM
ACV27240.1            0.132  24  0.152  24  0.367  45  0.188   0.169 N  0.570      SignalP-noTM
ACV27241.1            0.135  59  0.110  59  0.141   1  0.085   0.098 N  0.570      SignalP-noTM
ACV27242.1            0.111  25  0.112  48  0.141  38  0.104   0.108 N  0.570      SignalP-noTM
ACV27243.1            0.207  28  0.150  28  0.210  46  0.093   0.124 N  0.570      SignalP-noTM
ACV27244.1            0.107  54  0.109  14  0.145   8  0.119   0.114 N  0.570      SignalP-noTM
ACV27245.1            0.494  24  0.674  24  0.955  23  0.881   0.771 Y  0.570      SignalP-noTM
ACV27246.1            0.154  31  0.141  17  0.235   6  0.193   0.165 N  0.570      SignalP-noTM
ACV27247.1            0.356  24  0.545  24  0.916  19  0.830   0.679 Y  0.570      SignalP-noTM
ACV27248.1            0.108  53  0.103  20  0.126  10  0.094   0.100 N  0.510      SignalP-TM
ACV27249.1            0.111  40  0.108  40  0.134  39  0.088   0.099 N  0.570      SignalP-noTM
ACV27250.1            0.116  69  0.213  13  0.495   3  0.458   0.328 N  0.570      SignalP-noTM
ACV27251.1            0.108  28  0.101  69  0.109   4  0.092   0.097 N  0.570      SignalP-noTM
ACV27252.1            0.196  30  0.358  26  0.931  16  0.756   0.545 N  0.570      SignalP-noTM
ACV27253.1            0.128  31  0.114  31  0.154   1  0.099   0.107 N  0.570      SignalP-noTM
ACV27254.1            0.120  17  0.114  48  0.173  46  0.097   0.106 N  0.570      SignalP-noTM
ACV27255.1            0.394  25  0.507  25  0.867  20  0.685   0.591 Y  0.570      SignalP-noTM
ACV27256.1            0.582  21  0.488  21  0.583   2  0.442   0.466 N  0.570      SignalP-noTM
ACV27257.1            0.145  45  0.130  45  0.172  14  0.122   0.126 N  0.570      SignalP-noTM
ACV27258.1            0.567  23  0.709  23  0.932   9  0.886   0.792 Y  0.570      SignalP-noTM
ACV27259.1            0.376  19  0.584  19  0.946   1  0.917   0.741 Y  0.570      SignalP-noTM
ACV27260.1            0.278  23  0.454  23  0.900  17  0.762   0.598 Y  0.570      SignalP-noTM
ACV27261.1            0.184  32  0.211  32  0.387  29  0.183   0.200 N  0.510      SignalP-TM
ACV27262.1            0.317  53  0.186  53  0.187  40  0.104   0.156 N  0.510      SignalP-TM
ACV27263.1            0.317  34  0.135  34  0.119  55  0.082   0.116 N  0.510      SignalP-TM
ACV27264.1            0.112  26  0.113  26  0.137   9  0.111   0.112 N  0.570      SignalP-noTM
ACV27265.1            0.107  15  0.107  33  0.127  25  0.085   0.096 N  0.570      SignalP-noTM
ACV27266.1            0.107  56  0.110  11  0.158   1  0.120   0.115 N  0.570      SignalP-noTM
ACV27267.1            0.108  25  0.108  39  0.133  28  0.106   0.107 N  0.570      SignalP-noTM
ACV27268.1            0.207  48  0.146  48  0.165  26  0.108   0.128 N  0.570      SignalP-noTM
ACV27269.1            0.124  24  0.198  24  0.452   1  0.301   0.236 N  0.510      SignalP-TM
ACV27270.1            0.240  25  0.318  25  0.628  23  0.346   0.329 N  0.510      SignalP-TM
ACV27271.1            0.154  58  0.121  58  0.118   4  0.096   0.109 N  0.570      SignalP-noTM
ACV27272.1            0.869  26  0.893  26  0.957  19  0.919   0.905 Y  0.570      SignalP-noTM
ACV27273.1            0.183  30  0.167  30  0.273  28  0.162   0.165 N  0.510      SignalP-TM
ACV27274.1            0.116  27  0.108  45  0.149  44  0.087   0.098 N  0.570      SignalP-noTM
ACV27275.1            0.125  61  0.124  27  0.191   6  0.138   0.130 N  0.570      SignalP-noTM
ACV27276.1            0.109  28  0.109  28  0.140  27  0.092   0.101 N  0.570      SignalP-noTM
ACV27277.1            0.106  37  0.113  37  0.165  35  0.101   0.108 N  0.570      SignalP-noTM
ACV27278.1            0.109  65  0.112  21  0.142  10  0.113   0.112 N  0.570      SignalP-noTM
ACV27279.1            0.102  41  0.106  41  0.139  30  0.102   0.104 N  0.570      SignalP-noTM
ACV27280.1            0.727  23  0.686  23  0.773  21  0.554   0.624 Y  0.570      SignalP-noTM
ACV27281.1            0.114  18  0.102  33  0.121   4  0.095   0.099 N  0.570      SignalP-noTM
ACV27282.1            0.408  25  0.592  25  0.973  19  0.898   0.736 Y  0.570      SignalP-noTM
ACV27283.1            0.346  29  0.528  18  0.940   5  0.891   0.698 Y  0.570      SignalP-noTM
ACV27284.1            0.106  52  0.115  48  0.148  35  0.100   0.108 N  0.570      SignalP-noTM
ACV27285.1            0.658  30  0.485  30  0.412  27  0.347   0.434 N  0.510      SignalP-TM
ACV27286.1            0.210  20  0.182  20  0.345  19  0.165   0.174 N  0.570      SignalP-noTM
ACV27287.1            0.113  70  0.165  52  0.350  46  0.137   0.152 N  0.570      SignalP-noTM
ACV27288.1            0.272  29  0.279  29  0.468   1  0.296   0.285 N  0.510      SignalP-TM
ACV27289.1            0.133  57  0.133  42  0.237  40  0.134   0.133 N  0.570      SignalP-noTM
ACV27290.1            0.100  45  0.115  37  0.141  28  0.091   0.104 N  0.570      SignalP-noTM
ACV27291.1            0.136  60  0.142  12  0.239   7  0.207   0.173 N  0.570      SignalP-noTM
ACV27292.1            0.114  22  0.141  11  0.323   1  0.182   0.160 N  0.570      SignalP-noTM
ACV27293.1            0.113  32  0.116  39  0.158  30  0.111   0.113 N  0.570      SignalP-noTM
ACV27294.1            0.473  27  0.638  27  0.943  23  0.828   0.727 Y  0.570      SignalP-noTM
ACV27295.1            0.750  28  0.742  28  0.966  13  0.840   0.788 Y  0.570      SignalP-noTM
ACV27296.1            0.157  31  0.108  31  0.150  41  0.076   0.093 N  0.570      SignalP-noTM
ACV27297.1            0.110  50  0.111  15  0.203  11  0.116   0.113 N  0.570      SignalP-noTM
ACV27298.1            0.140  22  0.140  22  0.167  20  0.122   0.131 N  0.570      SignalP-noTM
ACV27299.1            0.133  25  0.142  25  0.311   7  0.175   0.154 N  0.510      SignalP-TM
ACV27300.1            0.335  26  0.502  26  0.911   2  0.764   0.625 Y  0.570      SignalP-noTM
ACV27301.1            0.127  26  0.149  11  0.280   2  0.235   0.181 N  0.510      SignalP-TM
ACV27302.1            0.118  19  0.124  11  0.218   2  0.149   0.136 N  0.570      SignalP-noTM
ACV27303.1            0.122  46  0.161  46  0.260  36  0.144   0.153 N  0.570      SignalP-noTM
ACV27304.1            0.110  47  0.115  50  0.145  45  0.095   0.105 N  0.570      SignalP-noTM
ACV27305.1            0.114  19  0.127  11  0.194   3  0.163   0.144 N  0.570      SignalP-noTM
ACV27306.1            0.447  31  0.229  31  0.216  30  0.079   0.173 N  0.510      SignalP-TM
ACV27307.1            0.213  60  0.149  60  0.155  10  0.112   0.132 N  0.570      SignalP-noTM
ACV27308.1            0.166  25  0.146  40  0.203  34  0.102   0.125 N  0.570      SignalP-noTM
ACV27309.1            0.111  28  0.103  12  0.145   3  0.106   0.105 N  0.570      SignalP-noTM
ACV27310.1            0.130  16  0.104  52  0.114  65  0.085   0.095 N  0.570      SignalP-noTM
ACV27311.1            0.107  39  0.106  39  0.122  38  0.103   0.104 N  0.570      SignalP-noTM
ACV27312.1            0.177  66  0.124  66  0.103  22  0.081   0.104 N  0.570      SignalP-noTM
ACV27313.1            0.868  20  0.900  20  0.971  18  0.916   0.907 Y  0.570      SignalP-noTM
ACV27314.1            0.308  23  0.481  23  0.874  17  0.758   0.611 Y  0.570      SignalP-noTM
ACV27315.1            0.148  23  0.109  11  0.192   1  0.113   0.111 N  0.510      SignalP-TM
ACV27316.1            0.126  22  0.138  22  0.253   1  0.169   0.153 N  0.570      SignalP-noTM
ACV27317.1            0.122  40  0.121  11  0.241   3  0.141   0.129 N  0.510      SignalP-TM
ACV27318.1            0.155  30  0.118  30  0.136   2  0.089   0.104 N  0.570      SignalP-noTM
ACV27319.1            0.112  47  0.104  55  0.133  45  0.089   0.097 N  0.570      SignalP-noTM
ACV27320.1            0.155  26  0.163  26  0.366   2  0.203   0.182 N  0.570      SignalP-noTM
ACV27321.1            0.164  49  0.119  49  0.122   7  0.092   0.106 N  0.570      SignalP-noTM
ACV27322.1            0.103  18  0.116  11  0.183   1  0.133   0.124 N  0.570      SignalP-noTM
ACV27323.1            0.134  53  0.118  53  0.150  51  0.109   0.114 N  0.570      SignalP-noTM
ACV27324.1            0.103  64  0.103  70  0.152  66  0.069   0.090 N  0.510      SignalP-TM
ACV27325.1            0.153  44  0.104  21  0.143  15  0.101   0.103 N  0.510      SignalP-TM
ACV27326.1            0.129  32  0.124  32  0.172  30  0.118   0.122 N  0.510      SignalP-TM
ACV27327.1            0.748  19  0.796  19  0.916  18  0.822   0.809 Y  0.570      SignalP-noTM
ACV27328.1            0.171  25  0.354  25  0.890   2  0.770   0.549 N  0.570      SignalP-noTM
ACV27329.1            0.124  23  0.108  23  0.118  22  0.094   0.102 N  0.570      SignalP-noTM
ACV27330.1            0.107  22  0.120  11  0.196   3  0.148   0.133 N  0.570      SignalP-noTM
ACV27331.1            0.105  28  0.105  11  0.173   2  0.103   0.104 N  0.570      SignalP-noTM
ACV27332.1            0.150  45  0.112  45  0.104  20  0.082   0.098 N  0.570      SignalP-noTM
ACV27333.1            0.109  19  0.119  11  0.179   3  0.147   0.132 N  0.570      SignalP-noTM
ACV27334.1            0.121  23  0.106  35  0.134  33  0.093   0.100 N  0.570      SignalP-noTM
ACV27335.1            0.112  38  0.098  70  0.104  50  0.080   0.089 N  0.570      SignalP-noTM
ACV27336.1            0.138  27  0.189  27  0.380  19  0.243   0.209 N  0.510      SignalP-TM
ACV27337.1            0.180  33  0.238  33  0.423  29  0.239   0.238 N  0.510      SignalP-TM
ACV27338.1            0.109  68  0.109  12  0.141   2  0.121   0.114 N  0.570      SignalP-noTM
ACV27339.1            0.101  36  0.104  67  0.118  53  0.098   0.101 N  0.570      SignalP-noTM
ACV27340.1            0.104  23  0.101  15  0.120   9  0.102   0.102 N  0.570      SignalP-noTM
ACV27341.1            0.106  56  0.098  65  0.106  58  0.088   0.094 N  0.570      SignalP-noTM
ACV27342.1            0.107  29  0.109  11  0.135  23  0.113   0.111 N  0.570      SignalP-noTM
ACV27343.1            0.189  22  0.380  22  0.919   1  0.787   0.571 Y  0.570      SignalP-noTM
ACV27344.1            0.134  37  0.141  37  0.324  34  0.106   0.128 N  0.510      SignalP-TM
ACV27345.1            0.232  49  0.141  49  0.102  38  0.083   0.113 N  0.570      SignalP-noTM
ACV27346.1            0.101  40  0.109  11  0.138   5  0.122   0.115 N  0.570      SignalP-noTM
ACV27347.1            0.105  46  0.141  46  0.236  41  0.149   0.145 N  0.570      SignalP-noTM
ACV27348.1            0.844  20  0.633  20  0.670   1  0.510   0.587 Y  0.510      SignalP-TM
ACV27349.1            0.548  22  0.620  22  0.922  19  0.711   0.663 Y  0.570      SignalP-noTM
ACV27350.1            0.190  30  0.290  30  0.667  23  0.353   0.313 N  0.510      SignalP-TM
ACV27351.1            0.128  41  0.120  41  0.187  37  0.079   0.105 N  0.510      SignalP-TM
ACV27352.1            0.102  57  0.096  69  0.103  59  0.058   0.082 N  0.510      SignalP-TM
ACV27353.1            0.491  23  0.628  23  0.911   7  0.835   0.725 Y  0.570      SignalP-noTM
ACV27354.1            0.814  26  0.860  26  0.945  12  0.905   0.881 Y  0.570      SignalP-noTM
ACV27355.1            0.571  33  0.623  33  0.899   9  0.739   0.678 Y  0.570      SignalP-noTM
ACV27356.1            0.237  33  0.381  28  0.840   3  0.686   0.524 N  0.570      SignalP-noTM
ACV27357.1            0.158  31  0.200  31  0.443  27  0.231   0.212 N  0.510      SignalP-TM
ACV27358.1            0.208  41  0.251  41  0.418  38  0.222   0.240 N  0.510      SignalP-TM
ACV27359.1            0.156  66  0.142  66  0.240  60  0.098   0.121 N  0.570      SignalP-noTM
ACV27360.1            0.187  44  0.157  44  0.194  11  0.146   0.152 N  0.570      SignalP-noTM
ACV27361.1            0.143  25  0.194  25  0.367  14  0.249   0.215 N  0.510      SignalP-TM
ACV27362.1            0.127  22  0.112  22  0.134  19  0.097   0.105 N  0.570      SignalP-noTM
ACV27363.1            0.112  33  0.147  12  0.309   1  0.212   0.178 N  0.570      SignalP-noTM
ACV27364.1            0.117  29  0.113  29  0.185   1  0.106   0.110 N  0.570      SignalP-noTM
ACV27365.1            0.540  26  0.544  26  0.752  24  0.478   0.520 Y  0.510      SignalP-TM
ACV27366.1            0.113  61  0.100  25  0.117  24  0.095   0.099 N  0.510      SignalP-TM
ACV27367.1            0.110  27  0.125  27  0.178  26  0.117   0.122 N  0.570      SignalP-noTM
ACV27368.1            0.102  31  0.107  11  0.159   1  0.110   0.109 N  0.570      SignalP-noTM
ACV27369.1            0.118  58  0.124  47  0.228  46  0.103   0.114 N  0.570      SignalP-noTM
ACV27370.1            0.109  33  0.123  11  0.201   1  0.153   0.134 N  0.510      SignalP-TM
ACV27371.1            0.106  52  0.109  11  0.167   1  0.118   0.112 N  0.510      SignalP-TM
ACV27372.1            0.195  36  0.201  36  0.364  34  0.148   0.181 N  0.510      SignalP-TM
ACV27373.1            0.190  30  0.179  30  0.294  12  0.211   0.191 N  0.510      SignalP-TM
ACV27374.1            0.102  38  0.095  38  0.103  37  0.077   0.087 N  0.570      SignalP-noTM
ACV27375.1            0.124  42  0.123  42  0.200  41  0.115   0.119 N  0.570      SignalP-noTM
ACV27376.1            0.118  26  0.112  11  0.169   6  0.125   0.118 N  0.570      SignalP-noTM
ACV27377.1            0.106  35  0.100  62  0.115  46  0.083   0.092 N  0.570      SignalP-noTM
ACV27378.1            0.122  22  0.098  47  0.116  39  0.072   0.086 N  0.570      SignalP-noTM
ACV27379.1            0.663  27  0.697  27  0.882  22  0.676   0.687 Y  0.570      SignalP-noTM
ACV27380.1            0.142  53  0.143  53  0.286  49  0.113   0.129 N  0.570      SignalP-noTM
ACV27381.1            0.113  22  0.104  22  0.150  21  0.100   0.102 N  0.570      SignalP-noTM
ACV27382.1            0.109  53  0.116  20  0.161  18  0.131   0.122 N  0.510      SignalP-TM
ACV27383.1            0.115  59  0.115  11  0.207   2  0.132   0.121 N  0.510      SignalP-TM
ACV27384.1            0.128  55  0.158  39  0.382  36  0.210   0.182 N  0.570      SignalP-noTM
ACV27385.1            0.844  22  0.839  22  0.885   4  0.848   0.843 Y  0.570      SignalP-noTM
ACV27386.1            0.640  20  0.713  20  0.896   1  0.809   0.758 Y  0.570      SignalP-noTM
ACV27387.1            0.209  25  0.197  25  0.280  14  0.207   0.200 N  0.510      SignalP-TM
ACV27388.1            0.153  27  0.117  27  0.107  39  0.074   0.097 N  0.570      SignalP-noTM
ACV27389.1            0.122  31  0.123  31  0.207   8  0.130   0.126 N  0.570      SignalP-noTM
ACV27390.1            0.128  43  0.144  43  0.300  33  0.125   0.135 N  0.570      SignalP-noTM
ACV27391.1            0.218  31  0.164  31  0.199  30  0.108   0.138 N  0.570      SignalP-noTM
ACV27392.1            0.112   8  0.097  69  0.108  59  0.055   0.081 N  0.510      SignalP-TM
ACV27393.1            0.107  46  0.107  54  0.193  70  0.088   0.100 N  0.510      SignalP-TM
ACV27394.1            0.131  40  0.111  40  0.135  36  0.064   0.094 N  0.510      SignalP-TM
ACV27395.1            0.207  21  0.286  21  0.623  18  0.370   0.317 N  0.510      SignalP-TM
ACV27396.1            0.196  23  0.178  23  0.366   2  0.208   0.192 N  0.570      SignalP-noTM
ACV27397.1            0.178  18  0.112  18  0.118  55  0.069   0.092 N  0.570      SignalP-noTM
ACV27398.1            0.102  44  0.111  53  0.147  41  0.100   0.106 N  0.570      SignalP-noTM
ACV27399.1            0.141  34  0.142  34  0.255  33  0.166   0.151 N  0.510      SignalP-TM
ACV27400.1            0.428  21  0.629  21  0.953  17  0.922   0.767 Y  0.570      SignalP-noTM
ACV27401.1            0.772  26  0.840  26  0.975  15  0.931   0.883 Y  0.570      SignalP-noTM
ACV27402.1            0.298  35  0.499  35  0.902  28  0.731   0.608 Y  0.570      SignalP-noTM
ACV27403.1            0.107  35  0.150  11  0.280   5  0.237   0.182 N  0.510      SignalP-TM
ACV27404.1            0.115  49  0.109  54  0.163  46  0.082   0.099 N  0.510      SignalP-TM
ACV27405.1            0.142  42  0.125  42  0.145   8  0.107   0.116 N  0.570      SignalP-noTM
ACV27406.1            0.106  55  0.111  12  0.175   4  0.126   0.118 N  0.570      SignalP-noTM
ACV27407.1            0.643  56  0.286  56  0.289  14  0.166   0.242 N  0.510      SignalP-TM
ACV27408.1            0.105  39  0.101  39  0.127  38  0.090   0.096 N  0.570      SignalP-noTM
ACV27409.1            0.106  19  0.113  12  0.169   7  0.131   0.121 N  0.570      SignalP-noTM
ACV27410.1            0.125  31  0.164  22  0.339  11  0.232   0.196 N  0.570      SignalP-noTM
ACV27411.1            0.127  38  0.125  38  0.218   1  0.121   0.123 N  0.570      SignalP-noTM
ACV27412.1            0.119  52  0.114  42  0.164  16  0.116   0.115 N  0.570      SignalP-noTM
ACV27413.1            0.336  30  0.188  30  0.142   1  0.109   0.151 N  0.570      SignalP-noTM
ACV27414.1            0.174  20  0.165  11  0.438   2  0.272   0.215 N  0.570      SignalP-noTM
ACV27415.1            0.101  23  0.107  12  0.143   3  0.117   0.112 N  0.570      SignalP-noTM
ACV27416.1            0.120  57  0.126  67  0.220  61  0.114   0.122 N  0.510      SignalP-TM
ACV27417.1            0.106  60  0.108  37  0.149  35  0.095   0.102 N  0.570      SignalP-noTM
ACV27418.1            0.103  54  0.108  28  0.144   1  0.098   0.104 N  0.570      SignalP-noTM
ACV27419.1            0.175  28  0.144  28  0.200   1  0.130   0.137 N  0.570      SignalP-noTM
ACV27420.1            0.113  22  0.151  11  0.323   4  0.236   0.191 N  0.570      SignalP-noTM
ACV27421.1            0.102  34  0.108  30  0.131  25  0.101   0.105 N  0.570      SignalP-noTM
ACV27422.1            0.105  54  0.103  19  0.133  13  0.094   0.099 N  0.570      SignalP-noTM
ACV27423.1            0.584  25  0.725  25  0.962  21  0.910   0.812 Y  0.570      SignalP-noTM
ACV27424.1            0.121  33  0.121  33  0.164   3  0.104   0.114 N  0.510      SignalP-TM
ACV27425.1            0.137  29  0.128  29  0.155   7  0.111   0.120 N  0.570      SignalP-noTM
ACV27426.1            0.114  60  0.169  11  0.444   1  0.273   0.218 N  0.570      SignalP-noTM
ACV27427.1            0.105  65  0.121  11  0.195   2  0.143   0.131 N  0.570      SignalP-noTM
ACV27428.1            0.103  63  0.109  34  0.125  22  0.097   0.104 N  0.570      SignalP-noTM
ACV27429.1            0.187  30  0.142  30  0.160  27  0.106   0.125 N  0.570      SignalP-noTM
ACV27430.1            0.106  62  0.107  48  0.120  37  0.097   0.102 N  0.570      SignalP-noTM
ACV27431.1            0.107  53  0.118  25  0.176   1  0.131   0.124 N  0.570      SignalP-noTM
ACV27432.1            0.887  23  0.819  23  0.884  19  0.744   0.784 Y  0.570      SignalP-noTM
ACV27433.1            0.666  27  0.645  27  0.787  16  0.677   0.660 Y  0.570      SignalP-noTM
ACV27434.1            0.770  26  0.831  26  0.936  22  0.883   0.856 Y  0.570      SignalP-noTM
ACV27435.1            0.245  32  0.256  32  0.533  13  0.339   0.286 N  0.510      SignalP-TM
ACV27436.1            0.119  61  0.096  47  0.118  32  0.075   0.088 N  0.510      SignalP-TM
ACV27437.1            0.161  19  0.252  19  0.479  18  0.360   0.292 N  0.510      SignalP-TM
ACV27438.1            0.390  19  0.590  19  0.948   2  0.905   0.738 Y  0.570      SignalP-noTM
ACV27439.1            0.756  31  0.739  31  0.875  18  0.764   0.751 Y  0.570      SignalP-noTM
ACV27440.1            0.106  64  0.106  22  0.126   9  0.112   0.109 N  0.570      SignalP-noTM
ACV27441.1            0.149  35  0.104  12  0.133   8  0.115   0.108 N  0.510      SignalP-TM
ACV27442.1            0.104  40  0.125  19  0.210  16  0.144   0.132 N  0.510      SignalP-TM
ACV27443.1            0.109  48  0.119  12  0.187   1  0.138   0.128 N  0.570      SignalP-noTM
ACV27444.1            0.155  48  0.185  11  0.562   1  0.307   0.242 N  0.570      SignalP-noTM
ACV27445.1            0.178  22  0.155  22  0.172  21  0.118   0.142 N  0.510      SignalP-TM
ACV27446.1            0.185  35  0.203  35  0.351  17  0.207   0.205 N  0.510      SignalP-TM
ACV27447.1            0.120  18  0.101  69  0.107  60  0.084   0.093 N  0.570      SignalP-noTM
ACV27448.1            0.108  27  0.151  11  0.337   2  0.229   0.180 N  0.510      SignalP-TM
ACV27449.1            0.606  23  0.686  23  0.871  12  0.807   0.743 Y  0.570      SignalP-noTM
ACV27450.1            0.175  32  0.228  32  0.457  17  0.292   0.258 N  0.570      SignalP-noTM
ACV27451.1            0.129  41  0.116  41  0.119  37  0.087   0.102 N  0.570      SignalP-noTM
ACV27452.1            0.105  33  0.109  33  0.121  62  0.097   0.103 N  0.570      SignalP-noTM
ACV27453.1            0.130  28  0.112  28  0.120  46  0.091   0.102 N  0.570      SignalP-noTM
ACV27454.1            0.361  33  0.293  33  0.338  30  0.195   0.256 N  0.510      SignalP-TM
ACV27455.1            0.123  18  0.139  11  0.322   1  0.178   0.153 N  0.510      SignalP-TM
ACV27456.1            0.118  31  0.143  14  0.287   6  0.205   0.166 N  0.510      SignalP-TM
ACV27457.1            0.114  28  0.125  44  0.224  40  0.123   0.124 N  0.570      SignalP-noTM
ACV27458.1            0.111  55  0.113  34  0.155  27  0.108   0.111 N  0.570      SignalP-noTM
ACV27459.1            0.113  54  0.142  25  0.240  19  0.153   0.146 N  0.510      SignalP-TM
ACV27460.1            0.106  26  0.105  65  0.116  62  0.094   0.100 N  0.570      SignalP-noTM
ACV27461.1            0.100  21  0.098  68  0.100  58  0.078   0.089 N  0.570      SignalP-noTM
ACV27462.1            0.149  18  0.141  11  0.285   2  0.197   0.162 N  0.510      SignalP-TM
ACV27463.1            0.148  52  0.143  11  0.332   2  0.198   0.163 N  0.510      SignalP-TM
ACV27464.1            0.301  22  0.506  22  0.948  17  0.867   0.676 Y  0.570      SignalP-noTM
ACV27465.1            0.103  57  0.105  42  0.119  38  0.096   0.100 N  0.570      SignalP-noTM
ACV27466.1            0.132  52  0.113  52  0.108  46  0.091   0.103 N  0.570      SignalP-noTM
ACV27467.1            0.104  55  0.120  47  0.178  43  0.124   0.122 N  0.570      SignalP-noTM
ACV27468.1            0.522  23  0.663  23  0.940  19  0.836   0.744 Y  0.570      SignalP-noTM
ACV27469.1            0.134  29  0.339  25  0.939   6  0.898   0.602 Y  0.570      SignalP-noTM
ACV27470.1            0.192  36  0.248  36  0.517  28  0.311   0.271 N  0.510      SignalP-TM
ACV27471.1            0.614  38  0.555  38  0.639  36  0.311   0.465 N  0.510      SignalP-TM
ACV27472.1            0.122  36  0.132  11  0.246   3  0.181   0.155 N  0.570      SignalP-noTM
ACV27473.1            0.249  24  0.341  24  0.687   6  0.509   0.403 N  0.510      SignalP-TM
ACV27474.1            0.118  64  0.205  11  0.520   2  0.428   0.310 N  0.570      SignalP-noTM
ACV27475.1            0.779  22  0.824  22  0.925  14  0.880   0.850 Y  0.570      SignalP-noTM
ACV27476.1            0.126  38  0.179  21  0.474  12  0.277   0.216 N  0.510      SignalP-TM
ACV27477.1            0.178  19  0.263  19  0.544   1  0.396   0.326 N  0.570      SignalP-noTM
ACV27478.1            0.170  23  0.385  23  0.938  18  0.876   0.616 Y  0.570      SignalP-noTM
ACV27479.1            0.243  25  0.479  25  0.956  17  0.934   0.693 Y  0.570      SignalP-noTM
ACV27480.1            0.268  25  0.466  25  0.938   7  0.864   0.653 Y  0.570      SignalP-noTM
ACV27481.1            0.155  27  0.126  27  0.193   1  0.105   0.116 N  0.570      SignalP-noTM
ACV27482.1            0.132  24  0.102  41  0.123  67  0.082   0.094 N  0.510      SignalP-TM
ACV27483.1            0.693  28  0.819  28  0.989  18  0.946   0.879 Y  0.570      SignalP-noTM
ACV27484.1            0.162  18  0.360  18  0.896   1  0.812   0.572 Y  0.570      SignalP-noTM
ACV27485.1            0.532  17  0.643  17  0.869  16  0.775   0.705 Y  0.570      SignalP-noTM
ACV27486.1            0.132  31  0.113  31  0.140  44  0.094   0.104 N  0.570      SignalP-noTM
ACV27487.1            0.116  46  0.143  11  0.335   2  0.185   0.163 N  0.570      SignalP-noTM
ACV27488.1            0.133  27  0.181  11  0.463   1  0.303   0.238 N  0.570      SignalP-noTM
ACV27489.1            0.244  22  0.193  22  0.253   1  0.173   0.184 N  0.570      SignalP-noTM
ACV27490.1            0.179  21  0.106  21  0.132   3  0.084   0.098 N  0.510      SignalP-TM
ACV27491.1            0.200  24  0.250  24  0.382  23  0.276   0.260 N  0.510      SignalP-TM
ACV27492.1            0.123  37  0.110  48  0.139  36  0.087   0.102 N  0.510      SignalP-TM
ACV27493.1            0.150  38  0.105  22  0.143  14  0.098   0.103 N  0.510      SignalP-TM
ACV27494.1            0.117  31  0.111  14  0.166  11  0.125   0.117 N  0.510      SignalP-TM
ACV27495.1            0.106  54  0.115  11  0.196   1  0.125   0.120 N  0.570      SignalP-noTM
ACV27496.1            0.192  23  0.380  23  0.928  14  0.791   0.573 Y  0.570      SignalP-noTM
ACV27497.1            0.635  24  0.665  24  0.903   1  0.757   0.708 Y  0.570      SignalP-noTM
ACV27498.1            0.707  29  0.734  29  0.940   9  0.849   0.788 Y  0.570      SignalP-noTM
ACV27499.1            0.393  33  0.599  33  0.967  22  0.822   0.703 Y  0.570      SignalP-noTM
ACV27500.1            0.102  50  0.104  50  0.137   1  0.103   0.104 N  0.570      SignalP-noTM
ACV27501.1            0.120  20  0.168  20  0.412   1  0.240   0.202 N  0.570      SignalP-noTM
ACV27502.1            0.109  37  0.110  52  0.127  46  0.101   0.105 N  0.570      SignalP-noTM
ACV27503.1            0.172  32  0.132  32  0.152  31  0.103   0.121 N  0.510      SignalP-TM
ACV27504.1            0.137  33  0.118  33  0.134  27  0.084   0.102 N  0.570      SignalP-noTM
ACV27505.1            0.116  65  0.107  65  0.122  40  0.087   0.098 N  0.570      SignalP-noTM
ACV27506.1            0.121  50  0.118  12  0.177   2  0.141   0.129 N  0.570      SignalP-noTM
ACV27507.1            0.122  48  0.133  48  0.219  40  0.090   0.117 N  0.510      SignalP-TM
ACV27508.1            0.102  46  0.118  32  0.190  28  0.119   0.118 N  0.510      SignalP-TM
ACV27509.1            0.894  21  0.846  21  0.879   2  0.819   0.833 Y  0.570      SignalP-noTM
ACV27510.1            0.103  23  0.105  13  0.130  10  0.112   0.108 N  0.570      SignalP-noTM
ACV27511.1            0.260  24  0.486  24  0.975  20  0.899   0.680 Y  0.570      SignalP-noTM
ACV27512.1            0.150  27  0.138  11  0.264   5  0.194   0.159 N  0.510      SignalP-TM
ACV27513.1            0.484  50  0.237  50  0.222   3  0.112   0.191 N  0.510      SignalP-TM
ACV27514.1            0.204  41  0.251  41  0.490  34  0.247   0.250 N  0.510      SignalP-TM
ACV27515.1            0.849  21  0.780  21  0.876   2  0.746   0.764 Y  0.570      SignalP-noTM
ACV27516.1            0.263  23  0.473  23  0.919  14  0.855   0.652 Y  0.570      SignalP-noTM
ACV27517.1            0.123  34  0.112  17  0.183   9  0.109   0.111 N  0.570      SignalP-noTM
ACV27518.1            0.251  37  0.163  37  0.256   7  0.121   0.147 N  0.510      SignalP-TM
ACV27519.1            0.106  37  0.102  47  0.146  41  0.069   0.090 N  0.510      SignalP-TM
ACV27520.1            0.157  55  0.106  26  0.136  19  0.108   0.107 N  0.510      SignalP-TM
ACV27521.1            0.103  25  0.112  48  0.192   1  0.112   0.112 N  0.570      SignalP-noTM
ACV27522.1            0.141  19  0.121  11  0.180   1  0.151   0.132 N  0.510      SignalP-TM
ACV27523.1            0.194  42  0.161  42  0.219  40  0.108   0.136 N  0.570      SignalP-noTM
ACV27524.1            0.116  24  0.100  45  0.121  35  0.071   0.089 N  0.510      SignalP-TM
ACV27525.1            0.183  18  0.306  18  0.671  29  0.484   0.372 N  0.510      SignalP-TM
ACV27526.1            0.109  36  0.187  23  0.437  19  0.287   0.234 N  0.570      SignalP-noTM
ACV27527.1            0.103  46  0.114  11  0.165   4  0.134   0.123 N  0.570      SignalP-noTM
ACV27528.1            0.105  27  0.112  11  0.155   5  0.129   0.120 N  0.570      SignalP-noTM
ACV27529.1            0.139  29  0.179  21  0.437   1  0.270   0.212 N  0.510      SignalP-TM
ACV27530.1            0.248  22  0.197  22  0.177  11  0.147   0.174 N  0.570      SignalP-noTM
ACV27531.1            0.129  33  0.113  33  0.139   5  0.103   0.108 N  0.570      SignalP-noTM
ACV27532.1            0.596  29  0.706  29  0.960  17  0.860   0.779 Y  0.570      SignalP-noTM
ACV27533.1            0.115  55  0.113  55  0.135  53  0.106   0.110 N  0.570      SignalP-noTM
ACV27534.1            0.128  60  0.166  18  0.275   1  0.237   0.199 N  0.570      SignalP-noTM
ACV27535.1            0.145  19  0.181  19  0.354   1  0.236   0.207 N  0.570      SignalP-noTM
ACV27536.1            0.110  43  0.097  11  0.117   1  0.095   0.097 N  0.510      SignalP-TM
ACV27537.1            0.103  24  0.110  46  0.135  37  0.088   0.099 N  0.570      SignalP-noTM
ACV27538.1            0.117  47  0.106  47  0.126  27  0.093   0.100 N  0.570      SignalP-noTM
ACV27539.1            0.263  45  0.163  45  0.234  44  0.107   0.142 N  0.510      SignalP-TM
ACV27540.1            0.111  32  0.112  11  0.141   1  0.126   0.119 N  0.570      SignalP-noTM
ACV27541.1            0.164  35  0.131  35  0.143   6  0.103   0.118 N  0.570      SignalP-noTM
ACV27542.1            0.100  45  0.112  12  0.186   7  0.130   0.120 N  0.570      SignalP-noTM
ACV27543.1            0.143  24  0.107  11  0.177   1  0.106   0.106 N  0.570      SignalP-noTM
ACV27544.1            0.130  39  0.158  18  0.297  10  0.233   0.193 N  0.570      SignalP-noTM
ACV27545.1            0.264  32  0.227  32  0.274  26  0.155   0.200 N  0.510      SignalP-TM
ACV27546.1            0.118  17  0.120  53  0.236  48  0.112   0.116 N  0.570      SignalP-noTM
ACV27547.1            0.188  45  0.141  45  0.199  28  0.143   0.141 N  0.510      SignalP-TM
ACV27548.1            0.104  63  0.106  29  0.132  25  0.090   0.099 N  0.570      SignalP-noTM
ACV27549.1            0.605  24  0.616  24  0.823   3  0.630   0.623 Y  0.570      SignalP-noTM
ACV27550.1            0.660  24  0.567  24  0.675   7  0.513   0.547 Y  0.510      SignalP-TM
ACV27551.1            0.161  23  0.319  23  0.865  10  0.712   0.504 N  0.570      SignalP-noTM
ACV27552.1            0.199  39  0.128  39  0.133   1  0.089   0.110 N  0.570      SignalP-noTM
ACV27553.1            0.151  23  0.157  23  0.354   2  0.184   0.170 N  0.570      SignalP-noTM
ACV27554.1            0.131  33  0.111  33  0.142  39  0.098   0.105 N  0.570      SignalP-noTM
ACV27555.1            0.141  32  0.111  32  0.124  46  0.081   0.097 N  0.570      SignalP-noTM
ACV27556.1            0.148  37  0.132  37  0.162   1  0.081   0.113 N  0.510      SignalP-TM
ACV27557.1            0.172  32  0.118  16  0.184   7  0.139   0.126 N  0.510      SignalP-TM
ACV27558.1            0.122  37  0.107  37  0.113  61  0.070   0.093 N  0.510      SignalP-TM
ACV27559.1            0.310  25  0.392  25  0.809   1  0.508   0.446 N  0.570      SignalP-noTM
ACV27560.1            0.117  31  0.104  65  0.116  57  0.090   0.098 N  0.570      SignalP-noTM
ACV27561.1            0.135  23  0.107  23  0.120  58  0.082   0.095 N  0.570      SignalP-noTM
ACV27562.1            0.495  29  0.388  29  0.410  28  0.219   0.325 N  0.510      SignalP-TM
ACV27563.1            0.903  20  0.898  20  0.922  12  0.881   0.890 Y  0.570      SignalP-noTM
ACV27564.1            0.108  30  0.108  30  0.120  39  0.098   0.103 N  0.570      SignalP-noTM
ACV27565.1            0.109  24  0.101  47  0.111  36  0.084   0.093 N  0.570      SignalP-noTM
ACV27566.1            0.193  25  0.430  25  0.979  23  0.921   0.661 Y  0.570      SignalP-noTM
ACV27567.1            0.108  34  0.107  34  0.133  28  0.078   0.096 N  0.510      SignalP-TM
ACV27568.1            0.104  17  0.110  30  0.142  29  0.103   0.107 N  0.510      SignalP-TM
ACV27569.1            0.269  22  0.474  22  0.927  18  0.845   0.648 Y  0.570      SignalP-noTM
ACV27570.1            0.116  30  0.105  37  0.136   1  0.090   0.098 N  0.570      SignalP-noTM
ACV27571.1            0.146  37  0.142  26  0.208  24  0.145   0.143 N  0.510      SignalP-TM
ACV27572.1            0.815  23  0.717  23  0.810  10  0.653   0.693 Y  0.510      SignalP-TM
ACV27573.1            0.108  61  0.112  12  0.181   9  0.130   0.120 N  0.570      SignalP-noTM
ACV27574.1            0.123  33  0.155  11  0.303   5  0.248   0.199 N  0.570      SignalP-noTM
ACV27575.1            0.114  58  0.117  16  0.165  12  0.122   0.119 N  0.570      SignalP-noTM
ACV27576.1            0.105  42  0.097  22  0.119  12  0.079   0.088 N  0.570      SignalP-noTM
ACV27577.1            0.141  22  0.135  22  0.189  21  0.136   0.135 N  0.510      SignalP-TM
ACV27578.1            0.117  36  0.090  52  0.119  48  0.066   0.081 N  0.510      SignalP-TM
ACV27579.1            0.182  24  0.202  24  0.400   5  0.286   0.233 N  0.510      SignalP-TM
ACV27580.1            0.619  20  0.779  20  0.992  14  0.964   0.866 Y  0.570      SignalP-noTM
ACV27581.1            0.107  26  0.156  19  0.290  12  0.236   0.186 N  0.510      SignalP-TM
ACV27582.1            0.111  37  0.101  51  0.125  47  0.087   0.094 N  0.570      SignalP-noTM
ACV27583.1            0.100  27  0.121  12  0.188   6  0.150   0.135 N  0.570      SignalP-noTM
ACV27584.1            0.109  40  0.124  40  0.231  35  0.113   0.118 N  0.570      SignalP-noTM
ACV27585.1            0.107  53  0.107  33  0.140  48  0.089   0.098 N  0.570      SignalP-noTM
ACV27586.1            0.104  27  0.106  64  0.172   1  0.099   0.103 N  0.570      SignalP-noTM
ACV27587.1            0.129  29  0.171  11  0.440   4  0.293   0.228 N  0.570      SignalP-noTM
ACV27588.1            0.134  25  0.131  32  0.170  22  0.126   0.129 N  0.570      SignalP-noTM
ACV27589.1            0.134  22  0.114  22  0.132  47  0.099   0.107 N  0.570      SignalP-noTM
ACV27590.1            0.230  20  0.221  20  0.606   2  0.286   0.245 N  0.510      SignalP-TM
ACV27591.1            0.830  20  0.876  20  0.967  17  0.911   0.892 Y  0.570      SignalP-noTM
ACV27592.1            0.281  32  0.503  32  0.962  18  0.862   0.672 Y  0.570      SignalP-noTM
ACV27593.1            0.723  20  0.770  20  0.892  16  0.817   0.792 Y  0.570      SignalP-noTM
ACV27594.1            0.627  30  0.710  30  0.908  18  0.780   0.743 Y  0.570      SignalP-noTM
ACV27595.1            0.775  21  0.742  21  0.865  14  0.718   0.731 Y  0.570      SignalP-noTM
ACV27596.1            0.159  19  0.221  19  0.396  16  0.310   0.254 N  0.510      SignalP-TM
ACV27597.1            0.824  20  0.661  20  0.863   3  0.642   0.654 Y  0.510      SignalP-TM
ACV27598.1            0.118  21  0.126  11  0.240   4  0.154   0.136 N  0.510      SignalP-TM
ACV27599.1            0.257  24  0.272  24  0.536   1  0.346   0.307 N  0.570      SignalP-noTM
ACV27600.1            0.659  23  0.707  23  0.870  13  0.777   0.740 Y  0.570      SignalP-noTM
ACV27601.1            0.178  36  0.161  36  0.231   8  0.165   0.163 N  0.570      SignalP-noTM
ACV27602.1            0.258  30  0.194  30  0.210  23  0.138   0.168 N  0.570      SignalP-noTM
ACV27603.1            0.342  20  0.373  20  0.659   1  0.459   0.414 N  0.570      SignalP-noTM
ACV27604.1            0.671  43  0.396  43  0.324  35  0.146   0.304 N  0.510      SignalP-TM
ACV27605.1            0.117  26  0.120  11  0.175   1  0.145   0.131 N  0.570      SignalP-noTM
ACV27606.1            0.113  35  0.138  35  0.234  40  0.162   0.149 N  0.570      SignalP-noTM
ACV27607.1            0.125  31  0.181  12  0.394   4  0.317   0.232 N  0.510      SignalP-TM
ACV27608.1            0.125  27  0.169  14  0.360  12  0.295   0.215 N  0.510      SignalP-TM
ACV27609.1            0.188  20  0.377  20  0.886   2  0.772   0.563 N  0.570      SignalP-noTM
ACV27610.1            0.129  28  0.158  14  0.297   8  0.258   0.195 N  0.510      SignalP-TM
ACV27611.1            0.506  27  0.545  27  0.772  14  0.543   0.544 Y  0.510      SignalP-TM
ACV27612.1            0.295  39  0.195  39  0.320   1  0.133   0.172 N  0.510      SignalP-TM
ACV27613.1            0.130  63  0.112  11  0.165   1  0.125   0.118 N  0.570      SignalP-noTM
ACV27614.1            0.104  26  0.101  59  0.131  50  0.084   0.093 N  0.570      SignalP-noTM
ACV27615.1            0.134  67  0.116  25  0.140   7  0.117   0.116 N  0.570      SignalP-noTM
ACV27616.1            0.108  34  0.174  11  0.415   1  0.297   0.232 N  0.570      SignalP-noTM
ACV27617.1            0.143  26  0.146  26  0.215  19  0.143   0.144 N  0.570      SignalP-noTM
ACV27618.1            0.128  18  0.165  23  0.376  21  0.216   0.184 N  0.510      SignalP-TM
ACV27619.1            0.101  58  0.107  25  0.137  17  0.106   0.107 N  0.570      SignalP-noTM
ACV27620.1            0.108  27  0.105  67  0.129  35  0.099   0.102 N  0.570      SignalP-noTM
ACV27621.1            0.314  27  0.509  27  0.936  19  0.851   0.670 Y  0.570      SignalP-noTM
ACV27622.1            0.745  22  0.779  22  0.879  15  0.802   0.790 Y  0.570      SignalP-noTM
ACV27623.1            0.120  27  0.105  68  0.105  41  0.089   0.098 N  0.570      SignalP-noTM
ACV27624.1            0.101  18  0.113  11  0.191   4  0.131   0.122 N  0.570      SignalP-noTM
ACV27625.1            0.109  36  0.149  12  0.253   6  0.222   0.183 N  0.570      SignalP-noTM
ACV27626.1            0.248  48  0.147  48  0.172   1  0.109   0.129 N  0.570      SignalP-noTM
ACV27627.1            0.550  21  0.512  21  0.668   2  0.511   0.512 Y  0.510      SignalP-TM
ACV27628.1            0.118  56  0.142  11  0.292   2  0.197   0.168 N  0.570      SignalP-noTM
ACV27629.1            0.230  43  0.164  43  0.321   2  0.130   0.152 N  0.510      SignalP-TM
ACV27630.1            0.184  46  0.170  11  0.430  17  0.275   0.219 N  0.570      SignalP-noTM
ACV27631.1            0.217  44  0.149  44  0.167   2  0.114   0.132 N  0.570      SignalP-noTM
ACV27632.1            0.141  22  0.171  22  0.265  20  0.184   0.177 N  0.570      SignalP-noTM
ACV27633.1            0.101  21  0.110  11  0.170   1  0.114   0.112 N  0.570      SignalP-noTM
ACV27634.1            0.104  41  0.109  41  0.148   7  0.105   0.107 N  0.570      SignalP-noTM
ACV27635.1            0.153  59  0.171  13  0.350   3  0.271   0.208 N  0.510      SignalP-TM
ACV27636.1            0.160  41  0.168  41  0.283  37  0.110   0.147 N  0.510      SignalP-TM
ACV27637.1            0.120  28  0.129  28  0.172  19  0.112   0.122 N  0.510      SignalP-TM
ACV27638.1            0.121  24  0.231  24  0.651   1  0.463   0.340 N  0.570      SignalP-noTM
ACV27639.1            0.239  31  0.219  31  0.318  30  0.166   0.199 N  0.510      SignalP-TM
ACV27640.1            0.101  24  0.114  31  0.144  39  0.092   0.104 N  0.570      SignalP-noTM
ACV27641.1            0.105  48  0.118  11  0.164   2  0.138   0.127 N  0.570      SignalP-noTM
ACV27642.1            0.246  35  0.185  35  0.187  33  0.124   0.156 N  0.570      SignalP-noTM
ACV27643.1            0.153  30  0.189  30  0.372  34  0.267   0.218 N  0.510      SignalP-TM
ACV27644.1            0.109  22  0.113  22  0.136  21  0.091   0.103 N  0.570      SignalP-noTM
ACV27645.1            0.104  23  0.144  11  0.292   3  0.209   0.175 N  0.570      SignalP-noTM
ACV27646.1            0.291  58  0.174  58  0.160  30  0.105   0.142 N  0.570      SignalP-noTM
ACV27647.1            0.110  36  0.112  11  0.213   4  0.131   0.121 N  0.570      SignalP-noTM
ACV27648.1            0.107  48  0.101  48  0.105  49  0.081   0.092 N  0.570      SignalP-noTM
ACV27649.1            0.112  26  0.124  11  0.201   1  0.151   0.137 N  0.570      SignalP-noTM
ACV27650.1            0.625  46  0.520  46  0.600  43  0.333   0.451 N  0.510      SignalP-TM
ACV27651.1            0.347  23  0.533  23  0.916  20  0.833   0.674 Y  0.570      SignalP-noTM
ACV27652.1            0.103  38  0.106  46  0.159  37  0.098   0.103 N  0.510      SignalP-TM
ACV27653.1            0.114  45  0.108  55  0.144  44  0.078   0.097 N  0.510      SignalP-TM
ACV27654.1            0.118  25  0.130  11  0.199   1  0.170   0.149 N  0.570      SignalP-noTM
ACV27655.1            0.292  38  0.241  38  0.355   1  0.193   0.223 N  0.510      SignalP-TM
ACV27656.1            0.103  38  0.147  11  0.305   2  0.213   0.178 N  0.570      SignalP-noTM
ACV27657.1            0.153  17  0.289  17  0.704  14  0.502   0.389 N  0.570      SignalP-noTM
ACV27658.1            0.438  30  0.374  30  0.426  29  0.288   0.342 N  0.510      SignalP-TM
ACV27659.1            0.537  35  0.574  35  0.976  15  0.818   0.688 Y  0.570      SignalP-noTM
ACV27660.1            0.313  26  0.534  26  0.978  12  0.930   0.720 Y  0.570      SignalP-noTM
ACV27661.1            0.128  22  0.142  11  0.332   2  0.194   0.161 N  0.510      SignalP-TM
ACV27662.1            0.134  34  0.137  11  0.245   1  0.188   0.161 N  0.570      SignalP-noTM
ACV27663.1            0.108  47  0.172  17  0.348   8  0.275   0.210 N  0.510      SignalP-TM
ACV27664.1            0.113  22  0.157  11  0.337   1  0.235   0.194 N  0.570      SignalP-noTM
ACV27665.1            0.110  23  0.114  48  0.147  39  0.096   0.106 N  0.570      SignalP-noTM
ACV27666.1            0.690  22  0.689  22  0.869  18  0.648   0.670 Y  0.570      SignalP-noTM
ACV27667.1            0.109  45  0.113  45  0.173  44  0.108   0.110 N  0.570      SignalP-noTM
ACV27668.1            0.115  54  0.104  21  0.137  10  0.099   0.102 N  0.570      SignalP-noTM
ACV27669.1            0.141  20  0.142  20  0.283   6  0.166   0.154 N  0.570      SignalP-noTM
ACV27670.1            0.138  50  0.127  50  0.215   1  0.117   0.122 N  0.570      SignalP-noTM
ACV27671.1            0.103  52  0.101  70  0.131  45  0.086   0.094 N  0.570      SignalP-noTM
ACV27672.1            0.172  28  0.153  28  0.284   1  0.131   0.145 N  0.510      SignalP-TM
ACV27673.1            0.106  23  0.105  33  0.147   2  0.090   0.099 N  0.510      SignalP-TM
ACV27674.1            0.186  38  0.095  13  0.103   3  0.094   0.095 N  0.510      SignalP-TM
ACV27675.1            0.123  22  0.215  11  0.536   2  0.477   0.338 N  0.570      SignalP-noTM
ACV27676.1            0.163  23  0.245  23  0.513  18  0.338   0.279 N  0.510      SignalP-TM
ACV27677.1            0.241  55  0.149  55  0.172   1  0.094   0.123 N  0.570      SignalP-noTM
ACV27678.1            0.272  39  0.188  39  0.236   4  0.147   0.169 N  0.570      SignalP-noTM
ACV27679.1            0.887  21  0.893  21  0.950  17  0.879   0.887 Y  0.570      SignalP-noTM
ACV27680.1            0.204  35  0.208  35  0.364  26  0.224   0.214 N  0.510      SignalP-TM
ACV27681.1            0.291  23  0.497  23  0.927  19  0.863   0.669 Y  0.570      SignalP-noTM
ACV27682.1            0.168  28  0.130  11  0.222   1  0.167   0.144 N  0.510      SignalP-TM
ACV27683.1            0.132  48  0.111  21  0.135   1  0.100   0.106 N  0.570      SignalP-noTM
ACV27684.1            0.122  24  0.192  16  0.486   8  0.348   0.250 N  0.510      SignalP-TM
ACV27685.1            0.127  46  0.116  11  0.232   2  0.127   0.120 N  0.510      SignalP-TM
ACV27686.1            0.111  43  0.115  43  0.132  39  0.104   0.110 N  0.570      SignalP-noTM
ACV27687.1            0.172  25  0.315  25  0.835   3  0.659   0.477 N  0.570      SignalP-noTM
ACV27688.1            0.106  37  0.105  56  0.119  52  0.091   0.098 N  0.570      SignalP-noTM
ACV27689.1            0.154  28  0.109  11  0.194   2  0.118   0.112 N  0.510      SignalP-TM
ACV27690.1            0.222  21  0.129  51  0.170   2  0.088   0.113 N  0.510      SignalP-TM
ACV27691.1            0.111  35  0.185  35  0.514  32  0.266   0.223 N  0.570      SignalP-noTM
ACV27692.1            0.135  25  0.131  25  0.216   1  0.140   0.136 N  0.570      SignalP-noTM
ACV27693.1            0.125  26  0.133  26  0.250   1  0.149   0.141 N  0.570      SignalP-noTM
ACV27694.1            0.113  59  0.121  11  0.221   1  0.138   0.129 N  0.570      SignalP-noTM
ACV27695.1            0.184  43  0.146  43  0.238   3  0.131   0.139 N  0.570      SignalP-noTM
ACV27696.1            0.406  33  0.555  33  0.983  16  0.819   0.679 Y  0.570      SignalP-noTM
ACV27697.1            0.101  28  0.105  28  0.126  19  0.098   0.102 N  0.570      SignalP-noTM
ACV27698.1            0.261  27  0.430  27  0.917   8  0.796   0.602 Y  0.570      SignalP-noTM
ACV27699.1            0.240  25  0.203  25  0.353   1  0.185   0.195 N  0.570      SignalP-noTM
ACV27700.1            0.113  22  0.104  41  0.129  40  0.095   0.100 N  0.570      SignalP-noTM
ACV27701.1            0.104  33  0.120  17  0.179   7  0.133   0.126 N  0.570      SignalP-noTM
ACV27702.1            0.526  21  0.434  21  0.462  11  0.367   0.409 N  0.510      SignalP-TM
ACV27703.1            0.236  32  0.150  32  0.131  50  0.092   0.123 N  0.570      SignalP-noTM
ACV27704.1            0.119  19  0.200  11  0.475   3  0.401   0.295 N  0.570      SignalP-noTM
ACV27705.1            0.140  34  0.121  34  0.155   3  0.102   0.114 N  0.510      SignalP-TM
ACV27706.1            0.154  41  0.084  69  0.108  65  0.043   0.069 N  0.510      SignalP-TM
ACV27707.1            0.128  28  0.131  28  0.189  23  0.108   0.123 N  0.510      SignalP-TM
ACV27708.1            0.113  20  0.134  11  0.352   1  0.149   0.141 N  0.570      SignalP-noTM
ACV27709.1            0.387  12  0.314  12  0.442  11  0.263   0.290 N  0.570      SignalP-noTM
ACV27710.1            0.380  21  0.539  21  0.868  17  0.751   0.639 Y  0.570      SignalP-noTM
ACV27711.1            0.159  18  0.382  18  0.950   1  0.922   0.636 Y  0.570      SignalP-noTM
ACV27712.1            0.521  26  0.693  26  0.953  13  0.921   0.800 Y  0.570      SignalP-noTM
ACV27713.1            0.104  35  0.143  11  0.281   2  0.198   0.169 N  0.570      SignalP-noTM
ACV27714.1            0.133  31  0.107  31  0.103  26  0.071   0.090 N  0.570      SignalP-noTM
ACV27715.1            0.255  24  0.180  24  0.221   5  0.146   0.168 N  0.510      SignalP-TM
ACV27716.1            0.113  22  0.112  17  0.184   7  0.121   0.115 N  0.510      SignalP-TM
ACV27717.1            0.118  46  0.103  46  0.115  20  0.087   0.096 N  0.570      SignalP-noTM
ACV27718.1            0.105  42  0.153  12  0.257   3  0.236   0.184 N  0.510      SignalP-TM
ACV27719.1            0.148  29  0.164  40  0.320  28  0.152   0.160 N  0.510      SignalP-TM
ACV27720.1            0.176  26  0.168  11  0.357   4  0.300   0.217 N  0.510      SignalP-TM
ACV27721.1            0.154  46  0.151  46  0.221  42  0.136   0.146 N  0.510      SignalP-TM
ACV27722.1            0.113  42  0.159  11  0.327   3  0.261   0.197 N  0.510      SignalP-TM
ACV27723.1            0.105  22  0.101  46  0.111  29  0.091   0.097 N  0.570      SignalP-noTM
ACV27724.1            0.106  62  0.112  62  0.138  51  0.093   0.103 N  0.570      SignalP-noTM
ACV27725.1            0.863  36  0.827  36  0.961  19  0.786   0.808 Y  0.570      SignalP-noTM
ACV27726.1            0.139  37  0.143  17  0.233  16  0.194   0.162 N  0.510      SignalP-TM
ACV27727.1            0.162  26  0.160  26  0.268  12  0.193   0.175 N  0.570      SignalP-noTM
ACV27728.1            0.155  49  0.132  49  0.205  48  0.099   0.117 N  0.570      SignalP-noTM
ACV27729.1            0.119  42  0.164  11  0.347   3  0.285   0.209 N  0.510      SignalP-TM
ACV27730.1            0.101  28  0.105  45  0.120  37  0.102   0.103 N  0.570      SignalP-noTM
ACV27731.1            0.201  22  0.137  22  0.138   9  0.089   0.114 N  0.570      SignalP-noTM
ACV27732.1            0.159  47  0.142  24  0.285  20  0.192   0.160 N  0.510      SignalP-TM
ACV27733.1            0.133  67  0.116  67  0.125  20  0.088   0.102 N  0.570      SignalP-noTM
ACV27734.1            0.112  48  0.107  30  0.130  25  0.088   0.100 N  0.510      SignalP-TM
ACV27735.1            0.141  36  0.324  36  0.918  28  0.541   0.426 N  0.570      SignalP-noTM
ACV27736.1            0.111  52  0.113  52  0.184  47  0.095   0.105 N  0.570      SignalP-noTM
ACV27737.1            0.162  27  0.253  21  0.597   8  0.451   0.327 N  0.510      SignalP-TM
ACV27738.1            0.143  37  0.180  12  0.412   2  0.307   0.227 N  0.510      SignalP-TM
ACV27739.1            0.103  49  0.122  42  0.194  39  0.132   0.125 N  0.510      SignalP-TM
ACV27740.1            0.167  20  0.233  20  0.554   2  0.385   0.289 N  0.510      SignalP-TM
ACV27741.1            0.124  51  0.112  34  0.159  24  0.101   0.108 N  0.510      SignalP-TM
ACV27742.1            0.200  33  0.299  33  0.669   7  0.529   0.384 N  0.510      SignalP-TM
ACV27743.1            0.181  33  0.191  33  0.315  16  0.227   0.204 N  0.510      SignalP-TM
ACV27744.1            0.153  44  0.122  44  0.184   6  0.096   0.112 N  0.510      SignalP-TM
ACV27745.1            0.114  20  0.106  23  0.168  20  0.079   0.096 N  0.510      SignalP-TM
ACV27746.1            0.111  60  0.118  20  0.176  18  0.136   0.127 N  0.570      SignalP-noTM
ACV27747.1            0.113  34  0.141  11  0.266   2  0.194   0.166 N  0.570      SignalP-noTM
ACV27748.1            0.276  33  0.242  33  0.350  25  0.220   0.232 N  0.570      SignalP-noTM
ACV27749.1            0.165  48  0.131  48  0.129  47  0.084   0.109 N  0.570      SignalP-noTM
ACV27750.1            0.097  23  0.094  11  0.139   1  0.086   0.091 N  0.510      SignalP-TM
ACV27751.1            0.485  19  0.664  19  0.951  18  0.913   0.781 Y  0.570      SignalP-noTM
ACV27752.1            0.111  45  0.114  45  0.146  41  0.096   0.105 N  0.570      SignalP-noTM
ACV27753.1            0.133  36  0.123  36  0.130  32  0.081   0.103 N  0.570      SignalP-noTM
ACV27754.1            0.159  23  0.122  23  0.155  27  0.091   0.107 N  0.570      SignalP-noTM
ACV27755.1            0.107  32  0.113  19  0.161   9  0.122   0.117 N  0.570      SignalP-noTM
ACV27756.1            0.190  44  0.311  44  0.615  41  0.289   0.303 N  0.510      SignalP-TM
ACV27757.1            0.112  29  0.123  15  0.179   5  0.151   0.136 N  0.570      SignalP-noTM
ACV27758.1            0.121  50  0.111  50  0.135  14  0.106   0.109 N  0.570      SignalP-noTM
ACV27759.1            0.160  37  0.152  11  0.330   3  0.240   0.184 N  0.510      SignalP-TM
ACV27760.1            0.134  41  0.148  11  0.272   5  0.229   0.178 N  0.510      SignalP-TM
ACV27761.1            0.160  29  0.140  29  0.219  22  0.095   0.123 N  0.510      SignalP-TM
ACV27762.1            0.116  33  0.119  11  0.166   5  0.144   0.131 N  0.570      SignalP-noTM
ACV27763.1            0.118  46  0.116  46  0.133  43  0.098   0.107 N  0.570      SignalP-noTM
ACV27764.1            0.108  43  0.111  50  0.160  40  0.083   0.100 N  0.510      SignalP-TM
ACV27765.1            0.180  29  0.230  29  0.454  27  0.267   0.244 N  0.510      SignalP-TM
ACV27766.1            0.179  35  0.161  35  0.177  22  0.132   0.150 N  0.510      SignalP-TM
ACV27767.1            0.169  21  0.149  31  0.198  29  0.131   0.142 N  0.510      SignalP-TM
ACV27768.1            0.126  33  0.161  33  0.307  25  0.122   0.146 N  0.510      SignalP-TM
ACV27769.1            0.179  19  0.337  19  0.783   1  0.636   0.478 N  0.570      SignalP-noTM
ACV27770.1            0.840  19  0.689  19  0.764  17  0.539   0.633 Y  0.510      SignalP-TM
ACV27771.1            0.148  21  0.152  21  0.308   2  0.190   0.166 N  0.510      SignalP-TM
ACV27772.1            0.164  28  0.144  28  0.351   2  0.157   0.150 N  0.570      SignalP-noTM
ACV27773.1            0.875  21  0.894  21  0.947  20  0.916   0.905 Y  0.570      SignalP-noTM
ACV27774.1            0.118  33  0.117  13  0.164   2  0.137   0.126 N  0.570      SignalP-noTM
ACV27775.1            0.140  25  0.136  11  0.260   2  0.177   0.155 N  0.570      SignalP-noTM
ACV27776.1            0.114  27  0.167  27  0.309  23  0.206   0.181 N  0.510      SignalP-TM
ACV27777.1            0.109  64  0.103  43  0.130   1  0.099   0.101 N  0.570      SignalP-noTM
ACV27778.1            0.118  48  0.153  29  0.373  24  0.179   0.165 N  0.570      SignalP-noTM
ACV27779.1            0.197  43  0.148  43  0.156  42  0.086   0.119 N  0.570      SignalP-noTM
ACV27780.1            0.126  38  0.170  18  0.393  10  0.257   0.202 N  0.510      SignalP-TM
ACV27781.1            0.138  33  0.113  33  0.118  32  0.093   0.103 N  0.570      SignalP-noTM
ACV27782.1            0.133  22  0.125  30  0.234  21  0.112   0.120 N  0.510      SignalP-TM
ACV27783.1            0.147  23  0.140  11  0.260   1  0.198   0.162 N  0.510      SignalP-TM
ACV27784.1            0.103  31  0.105  11  0.127   3  0.113   0.109 N  0.570      SignalP-noTM
ACV27785.1            0.103  45  0.114  23  0.154  14  0.124   0.119 N  0.570      SignalP-noTM
ACV27786.1            0.181  21  0.224  21  0.591  15  0.248   0.235 N  0.570      SignalP-noTM
ACV27787.1            0.463  52  0.139  52  0.139  25  0.082   0.118 N  0.510      SignalP-TM
ACV27788.1            0.108  39  0.101  25  0.116  14  0.094   0.097 N  0.570      SignalP-noTM
ACV27789.1            0.280  16  0.298  16  0.560  13  0.309   0.303 N  0.570      SignalP-noTM
ACV27790.1            0.117  26  0.133  11  0.224   2  0.180   0.155 N  0.570      SignalP-noTM
ACV27791.1            0.117  45  0.149  11  0.382   1  0.193   0.170 N  0.570      SignalP-noTM
ACV27792.1            0.213  20  0.398  20  0.896   1  0.763   0.569 N  0.570      SignalP-noTM
ACV27793.1            0.112  32  0.103  69  0.110  62  0.089   0.097 N  0.570      SignalP-noTM
ACV27794.1            0.230  24  0.271  24  0.524  19  0.328   0.298 N  0.570      SignalP-noTM
ACV27795.1            0.122  29  0.111  62  0.133   5  0.094   0.103 N  0.570      SignalP-noTM
ACV27796.1            0.127  59  0.124  11  0.202   2  0.151   0.136 N  0.570      SignalP-noTM
ACV27797.1            0.182  36  0.295  23  0.653  19  0.474   0.361 N  0.510      SignalP-TM
ACV27798.1            0.122  57  0.101  30  0.133  28  0.076   0.092 N  0.510      SignalP-TM
ACV27799.1            0.419  25  0.351  25  0.462  24  0.268   0.312 N  0.570      SignalP-noTM
ACV27800.1            0.174  26  0.156  11  0.350   1  0.233   0.184 N  0.510      SignalP-TM
ACV27801.1            0.122  48  0.110  22  0.176   1  0.100   0.106 N  0.510      SignalP-TM
ACV27802.1            0.134  27  0.127  27  0.241   1  0.133   0.130 N  0.570      SignalP-noTM
ACV27803.1            0.133  19  0.163  19  0.361  28  0.187   0.174 N  0.570      SignalP-noTM
ACV27804.1            0.108  19  0.105  19  0.135   9  0.101   0.103 N  0.570      SignalP-noTM
ACV27805.1            0.143  18  0.141  18  0.185  16  0.141   0.141 N  0.570      SignalP-noTM
ACV27806.1            0.606  23  0.723  23  0.917  17  0.853   0.784 Y  0.570      SignalP-noTM
ACV27807.1            0.647  22  0.732  22  0.911  17  0.830   0.778 Y  0.570      SignalP-noTM
ACV27808.1            0.104  40  0.105  40  0.124  13  0.100   0.103 N  0.570      SignalP-noTM
ACV27809.1            0.842  22  0.901  22  0.979  13  0.961   0.929 Y  0.570      SignalP-noTM
ACV27810.1            0.103  38  0.104  48  0.125   2  0.093   0.099 N  0.570      SignalP-noTM
ACV27811.1            0.108  36  0.113  39  0.153  34  0.093   0.103 N  0.570      SignalP-noTM
ACV27812.1            0.119  29  0.121  11  0.180   3  0.151   0.132 N  0.510      SignalP-TM
ACV27813.1            0.157  37  0.195  11  0.588   3  0.381   0.264 N  0.510      SignalP-TM
ACV27814.1            0.265  58  0.135  12  0.210  11  0.181   0.152 N  0.510      SignalP-TM
ACV27815.1            0.103  44  0.132  12  0.202   9  0.167   0.148 N  0.570      SignalP-noTM
ACV27816.1            0.100  18  0.108  48  0.128  39  0.105   0.107 N  0.570      SignalP-noTM
ACV27817.1            0.136  65  0.144  24  0.247   1  0.176   0.159 N  0.570      SignalP-noTM
ACV27818.1            0.111  20  0.105  39  0.117  32  0.092   0.099 N  0.570      SignalP-noTM
ACV27819.1            0.133  51  0.114  51  0.108  50  0.083   0.099 N  0.570      SignalP-noTM
ACV27820.1            0.842  27  0.691  27  0.670  18  0.542   0.636 Y  0.510      SignalP-TM
ACV27821.1            0.153  23  0.117  11  0.249   1  0.123   0.119 N  0.510      SignalP-TM
ACV27822.1            0.107  41  0.106  41  0.135  34  0.069   0.092 N  0.510      SignalP-TM
ACV27823.1            0.103  70  0.119  49  0.185  45  0.114   0.116 N  0.570      SignalP-noTM
ACV27824.1            0.134  21  0.168  15  0.397  13  0.267   0.214 N  0.570      SignalP-noTM
ACV27825.1            0.267  34  0.363  34  0.748  16  0.455   0.397 N  0.510      SignalP-TM
ACV27826.1            0.732  24  0.773  24  0.927  14  0.848   0.808 Y  0.570      SignalP-noTM
ACV27827.1            0.135  24  0.100  70  0.138   1  0.068   0.088 N  0.510      SignalP-TM
ACV27828.1            0.110  33  0.099  68  0.108   1  0.091   0.095 N  0.570      SignalP-noTM
ACV27829.1            0.151  55  0.213  28  0.442  24  0.310   0.258 N  0.570      SignalP-noTM
ACV27830.1            0.118  22  0.104  29  0.137  50  0.091   0.098 N  0.570      SignalP-noTM
ACV27831.1            0.121  25  0.126  25  0.181   4  0.139   0.132 N  0.570      SignalP-noTM
ACV27832.1            0.102  53  0.108  53  0.123  52  0.097   0.103 N  0.570      SignalP-noTM
ACV27833.1            0.175  42  0.114  17  0.154  12  0.118   0.115 N  0.510      SignalP-TM
ACV27834.1            0.215  54  0.179  11  0.523   1  0.291   0.232 N  0.570      SignalP-noTM
ACV27835.1            0.205  25  0.163  25  0.176  21  0.132   0.148 N  0.570      SignalP-noTM
ACV27836.1            0.114  25  0.098  25  0.103  34  0.076   0.088 N  0.570      SignalP-noTM
ACV27837.1            0.108  34  0.110  14  0.151   7  0.123   0.116 N  0.570      SignalP-noTM
ACV27838.1            0.158  25  0.215  25  0.402   8  0.315   0.262 N  0.570      SignalP-noTM
ACV27839.1            0.135  10  0.116  12  0.161   9  0.135   0.125 N  0.570      SignalP-noTM
ACV27840.1            0.113  31  0.107  29  0.119  19  0.096   0.102 N  0.570      SignalP-noTM
ACV27841.1            0.156  43  0.135  43  0.154  25  0.118   0.127 N  0.570      SignalP-noTM
ACV27842.1            0.199  28  0.203  24  0.397   8  0.268   0.234 N  0.570      SignalP-noTM
ACV27843.1            0.107  34  0.131  11  0.271   2  0.162   0.142 N  0.510      SignalP-TM
ACV27844.1            0.110  30  0.103  53  0.123  47  0.087   0.095 N  0.570      SignalP-noTM
ACV27845.1            0.121  42  0.171  11  0.362   4  0.287   0.225 N  0.570      SignalP-noTM
ACV27846.1            0.218  18  0.366  18  0.909   1  0.682   0.514 N  0.570      SignalP-noTM
ACV27847.1            0.148  25  0.276  25  0.627  18  0.456   0.343 N  0.510      SignalP-TM
ACV27848.1            0.503  26  0.613  26  0.853   8  0.784   0.693 Y  0.570      SignalP-noTM
ACV27849.1            0.613  20  0.487  20  0.506  18  0.342   0.433 N  0.510      SignalP-TM
ACV27850.1            0.109  50  0.126  11  0.183   3  0.157   0.141 N  0.570      SignalP-noTM
ACV27851.1            0.186  42  0.206  42  0.458  39  0.227   0.216 N  0.570      SignalP-noTM
ACV27852.1            0.131  47  0.115  47  0.136  45  0.060   0.094 N  0.510      SignalP-TM
ACV27853.1            0.216  49  0.203  49  0.337  39  0.154   0.180 N  0.570      SignalP-noTM
ACV27854.1            0.118  60  0.130  47  0.215  38  0.107   0.120 N  0.570      SignalP-noTM
ACV27855.1            0.261  18  0.493  18  0.965  17  0.929   0.698 Y  0.570      SignalP-noTM
ACV27856.1            0.110  35  0.131  11  0.189   9  0.168   0.149 N  0.570      SignalP-noTM
ACV27857.1            0.150  41  0.115  41  0.133   6  0.098   0.107 N  0.570      SignalP-noTM
ACV27858.1            0.105  43  0.107  66  0.130  24  0.099   0.104 N  0.570      SignalP-noTM
ACV27859.1            0.179  63  0.126  63  0.132  20  0.096   0.112 N  0.570      SignalP-noTM
ACV27860.1            0.499  33  0.349  33  0.328  29  0.188   0.289 N  0.510      SignalP-TM
ACV27861.1            0.822  24  0.878  24  0.979  13  0.938   0.906 Y  0.570      SignalP-noTM
ACV27862.1            0.103  33  0.101  33  0.113  23  0.086   0.094 N  0.570      SignalP-noTM
ACV27863.1            0.212  26  0.151  26  0.159  43  0.104   0.129 N  0.570      SignalP-noTM
ACV27864.1            0.104   3  0.101  37  0.113  26  0.080   0.091 N  0.570      SignalP-noTM
ACV27865.1            0.132  34  0.107  34  0.117  57  0.084   0.096 N  0.570      SignalP-noTM
ACV27866.1            0.107  32  0.104  11  0.149   2  0.108   0.106 N  0.570      SignalP-noTM
ACV27867.1            0.121  22  0.157  12  0.290   4  0.238   0.195 N  0.570      SignalP-noTM
ACV27868.1            0.111  54  0.100  20  0.115  12  0.097   0.099 N  0.510      SignalP-TM
ACV27869.1            0.255  22  0.467  22  0.920   6  0.878   0.661 Y  0.570      SignalP-noTM
ACV27870.1            0.110  24  0.131  24  0.193  12  0.132   0.132 N  0.570      SignalP-noTM
ACV27871.1            0.852  19  0.846  19  0.919  17  0.831   0.839 Y  0.570      SignalP-noTM
ACV27872.1            0.196  24  0.148  24  0.256  23  0.114   0.135 N  0.510      SignalP-TM
ACV27873.1            0.533  28  0.683  28  0.954  19  0.889   0.780 Y  0.570      SignalP-noTM
ACV27874.1            0.214  22  0.375  22  0.781  18  0.613   0.463 N  0.510      SignalP-TM
ACV27875.1            0.184  42  0.251  20  0.458   6  0.374   0.297 N  0.510      SignalP-TM
ACV27876.1            0.109  31  0.198  18  0.553   8  0.358   0.274 N  0.570      SignalP-noTM
ACV27877.1            0.109  60  0.116  21  0.158  15  0.127   0.121 N  0.570      SignalP-noTM
ACV27878.1            0.099  50  0.110  43  0.135  40  0.099   0.105 N  0.570      SignalP-noTM
ACV27879.1            0.113  22  0.118  11  0.218   1  0.129   0.123 N  0.570      SignalP-noTM
ACV27880.1            0.121  44  0.157  28  0.334  21  0.210   0.182 N  0.570      SignalP-noTM
ACV27881.1            0.101  21  0.100  56  0.124   1  0.090   0.095 N  0.570      SignalP-noTM
ACV27882.1            0.111  41  0.104  41  0.112  32  0.081   0.093 N  0.570      SignalP-noTM
ACV27883.1            0.163  24  0.124  24  0.134  10  0.102   0.115 N  0.510      SignalP-TM
ACV27884.1            0.472  39  0.212  39  0.199  22  0.114   0.175 N  0.510      SignalP-TM
ACV27885.1            0.295  66  0.167  66  0.119  41  0.084   0.128 N  0.570      SignalP-noTM
ACV27886.1            0.123  22  0.092  12  0.156   1  0.073   0.085 N  0.510      SignalP-TM
ACV27887.1            0.138  56  0.135  28  0.283   2  0.136   0.136 N  0.570      SignalP-noTM
ACV27888.1            0.109  29  0.108  11  0.214   1  0.105   0.106 N  0.570      SignalP-noTM
ACV27889.1            0.128  38  0.133  14  0.187   9  0.139   0.136 N  0.570      SignalP-noTM
ACV27890.1            0.119  48  0.105  48  0.104   4  0.090   0.098 N  0.570      SignalP-noTM
ACV27891.1            0.119  20  0.146  11  0.289   2  0.202   0.173 N  0.570      SignalP-noTM
ACV27892.1            0.123  18  0.135  11  0.215   6  0.191   0.161 N  0.570      SignalP-noTM
ACV27893.1            0.658  23  0.695  23  0.852  16  0.723   0.708 Y  0.570      SignalP-noTM
ACV27894.1            0.123  41  0.131  20  0.208  12  0.139   0.135 N  0.570      SignalP-noTM
ACV27895.1            0.168  64  0.122  64  0.118  35  0.088   0.106 N  0.570      SignalP-noTM
ACV27896.1            0.141  29  0.122  29  0.150  30  0.089   0.110 N  0.510      SignalP-TM
ACV27897.1            0.637  24  0.568  24  0.785   1  0.570   0.569 N  0.570      SignalP-noTM
ACV27898.1            0.609  19  0.736  19  0.929  15  0.878   0.803 Y  0.570      SignalP-noTM
ACV27899.1            0.124  30  0.140  11  0.312   1  0.180   0.159 N  0.570      SignalP-noTM
ACV27900.1            0.820  20  0.824  20  0.889  14  0.809   0.817 Y  0.570      SignalP-noTM
ACV27901.1            0.184  25  0.361  25  0.866   3  0.732   0.536 N  0.570      SignalP-noTM
ACV27902.1            0.126  21  0.134  43  0.229  31  0.152   0.142 N  0.570      SignalP-noTM
ACV27903.1            0.138  27  0.114  27  0.137  26  0.082   0.099 N  0.570      SignalP-noTM
ACV27904.1            0.104  46  0.108  11  0.186   2  0.118   0.113 N  0.570      SignalP-noTM
ACV27905.1            0.101  53  0.111  33  0.139  20  0.113   0.112 N  0.570      SignalP-noTM
ACV27906.1            0.122  25  0.125  25  0.173  23  0.131   0.128 N  0.570      SignalP-noTM
ACV27907.1            0.101  20  0.107  42  0.129   1  0.103   0.105 N  0.570      SignalP-noTM
ACV27908.1            0.115  34  0.119  15  0.183   6  0.142   0.128 N  0.510      SignalP-TM
ACV27909.1            0.143  53  0.132  53  0.195  50  0.105   0.120 N  0.570      SignalP-noTM
ACV27910.1            0.120  21  0.122  21  0.219  18  0.108   0.115 N  0.570      SignalP-noTM
ACV27911.1            0.126  29  0.188  18  0.535  17  0.322   0.237 N  0.510      SignalP-TM
ACV27912.1            0.115  20  0.143  11  0.287   1  0.189   0.165 N  0.570      SignalP-noTM
ACV27913.1            0.100  65  0.102  15  0.129   7  0.104   0.103 N  0.570      SignalP-noTM
ACV27914.1            0.110  49  0.107  49  0.124   1  0.098   0.103 N  0.570      SignalP-noTM
ACV27915.1            0.100  57  0.103  32  0.116  48  0.091   0.098 N  0.570      SignalP-noTM
ACV27916.1            0.104  49  0.105  24  0.129  18  0.107   0.106 N  0.570      SignalP-noTM
ACV27917.1            0.784  26  0.799  26  0.886  18  0.681   0.755 Y  0.510      SignalP-TM
ACV27918.1            0.902  21  0.875  21  0.902  17  0.847   0.861 Y  0.570      SignalP-noTM
ACV27919.1            0.304  28  0.400  28  0.714  22  0.509   0.440 N  0.510      SignalP-TM
ACV27920.1            0.140  67  0.141  11  0.242   1  0.199   0.168 N  0.570      SignalP-noTM
ACV27921.1            0.154  21  0.102  21  0.181   1  0.080   0.094 N  0.510      SignalP-TM
ACV27922.1            0.129  29  0.106  11  0.160   5  0.115   0.109 N  0.510      SignalP-TM
ACV27923.1            0.119  27  0.107  27  0.146   1  0.104   0.105 N  0.570      SignalP-noTM
ACV27924.1            0.418  26  0.549  26  0.900  19  0.793   0.664 Y  0.570      SignalP-noTM
ACV27925.1            0.195  19  0.411  19  0.934   1  0.874   0.629 Y  0.570      SignalP-noTM
ACV27926.1            0.100  31  0.102  69  0.116   9  0.091   0.097 N  0.570      SignalP-noTM
ACV27927.1            0.397  26  0.174  26  0.163   3  0.103   0.147 N  0.510      SignalP-TM
ACV27928.1            0.197  12  0.217  12  0.260  10  0.240   0.228 N  0.570      SignalP-noTM
ACV27929.1            0.656  19  0.663  19  0.802  12  0.652   0.658 Y  0.570      SignalP-noTM
ACV27930.1            0.138  30  0.110  61  0.106   1  0.082   0.097 N  0.570      SignalP-noTM
ACV27931.1            0.125  20  0.108  46  0.143  40  0.102   0.105 N  0.570      SignalP-noTM
ACV27932.1            0.111  35  0.121  17  0.179  14  0.145   0.132 N  0.570      SignalP-noTM
ACV27933.1            0.126  56  0.101  56  0.121  63  0.085   0.095 N  0.510      SignalP-TM
ACV27934.1            0.173  47  0.154  47  0.227   6  0.117   0.140 N  0.510      SignalP-TM
ACV27935.1            0.398  24  0.390  24  0.474  14  0.374   0.384 N  0.510      SignalP-TM
ACV27936.1            0.828  19  0.838  19  0.906  14  0.837   0.838 Y  0.570      SignalP-noTM
ACV27937.1            0.235  25  0.268  25  0.405  22  0.288   0.276 N  0.510      SignalP-TM
ACV27938.1            0.839  25  0.858  25  0.955   9  0.910   0.883 Y  0.570      SignalP-noTM
ACV27939.1            0.761  22  0.861  22  0.981  11  0.960   0.907 Y  0.570      SignalP-noTM
ACV27940.1            0.122  65  0.108  41  0.129  37  0.104   0.106 N  0.570      SignalP-noTM
ACV27941.1            0.142  45  0.124  45  0.134  25  0.103   0.114 N  0.570      SignalP-noTM
ACV27942.1            0.100  46  0.102  63  0.111  58  0.084   0.093 N  0.570      SignalP-noTM
ACV27943.1            0.213  28  0.146  28  0.186   7  0.125   0.138 N  0.510      SignalP-TM
ACV27944.1            0.156  29  0.125  11  0.291   1  0.142   0.131 N  0.510      SignalP-TM
ACV27945.1            0.142  44  0.119  44  0.121  20  0.092   0.106 N  0.570      SignalP-noTM
ACV27946.1            0.175  55  0.143  20  0.261  18  0.145   0.144 N  0.570      SignalP-noTM
ACV27947.1            0.117  50  0.107  50  0.115  46  0.081   0.095 N  0.570      SignalP-noTM
ACV27948.1            0.209  46  0.137  46  0.123  21  0.091   0.116 N  0.570      SignalP-noTM
ACV27949.1            0.113  24  0.106  11  0.143   1  0.111   0.108 N  0.570      SignalP-noTM
ACV27950.1            0.787  21  0.858  21  0.963  20  0.928   0.891 Y  0.570      SignalP-noTM
ACV27951.1            0.140  32  0.113  32  0.137  15  0.102   0.108 N  0.570      SignalP-noTM
ACV27952.1            0.123  49  0.117  49  0.134   1  0.097   0.108 N  0.570      SignalP-noTM
ACV27953.1            0.101  40  0.104  65  0.118  58  0.081   0.093 N  0.570      SignalP-noTM
ACV27954.1            0.161  26  0.300  26  0.698  20  0.460   0.359 N  0.510      SignalP-TM
ACV27955.1            0.116  61  0.123  11  0.205   1  0.148   0.135 N  0.570      SignalP-noTM
ACV27956.1            0.286  27  0.212  27  0.290   4  0.191   0.202 N  0.570      SignalP-noTM
ACV27957.1            0.149  22  0.166  22  0.267  12  0.190   0.177 N  0.570      SignalP-noTM
ACV27958.1            0.119  20  0.117  20  0.137  12  0.116   0.117 N  0.570      SignalP-noTM
ACV27959.1            0.116  18  0.108  26  0.150   1  0.100   0.104 N  0.570      SignalP-noTM
ACV27960.1            0.154  23  0.134  23  0.199  22  0.120   0.127 N  0.570      SignalP-noTM
ACV27961.1            0.152  30  0.133  46  0.220   1  0.126   0.130 N  0.570      SignalP-noTM
ACV27962.1            0.099  36  0.108  40  0.164  32  0.103   0.106 N  0.510      SignalP-TM
ACV27963.1            0.102  34  0.126  11  0.201   1  0.159   0.141 N  0.570      SignalP-noTM
ACV27964.1            0.808  24  0.829  24  0.966   8  0.898   0.861 Y  0.570      SignalP-noTM
ACV27965.1            0.145  35  0.147  35  0.285  15  0.173   0.156 N  0.510      SignalP-TM
ACV27966.1            0.105  38  0.102  12  0.123   3  0.104   0.103 N  0.570      SignalP-noTM
ACV27967.1            0.202  31  0.167  31  0.290  13  0.182   0.174 N  0.570      SignalP-noTM
ACV27968.1            0.167  17  0.121  17  0.172   1  0.105   0.115 N  0.510      SignalP-TM
ACV27969.1            0.115  45  0.111  30  0.151   2  0.106   0.108 N  0.570      SignalP-noTM
ACV27970.1            0.117  61  0.103  61  0.132   1  0.086   0.095 N  0.570      SignalP-noTM
ACV27971.1            0.184  21  0.142  21  0.207   4  0.130   0.136 N  0.570      SignalP-noTM
ACV27972.1            0.125  20  0.106  20  0.170   2  0.101   0.104 N  0.570      SignalP-noTM
ACV27973.1            0.115  21  0.114  21  0.147   2  0.116   0.115 N  0.570      SignalP-noTM
ACV27974.1            0.101  62  0.114  11  0.216   1  0.118   0.116 N  0.570      SignalP-noTM
ACV27975.1            0.124  58  0.108  58  0.113  56  0.086   0.098 N  0.570      SignalP-noTM
ACV27976.1            0.117  57  0.146  31  0.253  23  0.197   0.165 N  0.510      SignalP-TM
ACV27977.1            0.558  25  0.630  25  0.925   5  0.804   0.712 Y  0.570      SignalP-noTM
ACV27978.1            0.156  27  0.175  12  0.373   2  0.216   0.194 N  0.570      SignalP-noTM
ACV27979.1            0.253  17  0.469  17  0.957  15  0.879   0.662 Y  0.570      SignalP-noTM
ACV27980.1            0.112  24  0.135  56  0.231  47  0.136   0.135 N  0.570      SignalP-noTM
ACV27981.1            0.147  20  0.148  11  0.280   3  0.229   0.178 N  0.510      SignalP-TM
ACV27982.1            0.101  37  0.100  37  0.114  30  0.080   0.091 N  0.570      SignalP-noTM
ACV27983.1            0.109  27  0.102  35  0.130   1  0.089   0.096 N  0.570      SignalP-noTM
ACV27984.1            0.115  51  0.093  11  0.125   3  0.085   0.090 N  0.510      SignalP-TM
ACV27985.1            0.114  64  0.102  64  0.110   1  0.083   0.093 N  0.570      SignalP-noTM
ACV27986.1            0.168  63  0.130  63  0.156  56  0.086   0.114 N  0.510      SignalP-TM
ACV27987.1            0.106  19  0.129  16  0.179   8  0.158   0.142 N  0.570      SignalP-noTM
ACV27988.1            0.218  31  0.166  31  0.192   1  0.125   0.147 N  0.570      SignalP-noTM
ACV27989.1            0.127  35  0.110  35  0.112  33  0.083   0.097 N  0.570      SignalP-noTM
ACV27990.1            0.302  26  0.502  26  0.983  12  0.897   0.687 Y  0.570      SignalP-noTM
ACV27991.1            0.159  23  0.199  23  0.342  17  0.228   0.210 N  0.510      SignalP-TM
ACV27992.1            0.202  23  0.212  23  0.355  20  0.192   0.203 N  0.570      SignalP-noTM
ACV27993.1            0.402  22  0.477  22  0.714   1  0.556   0.514 N  0.570      SignalP-noTM
ACV27994.1            0.122  24  0.191  11  0.514   3  0.362   0.271 N  0.570      SignalP-noTM
ACV27995.1            0.116  34  0.108  34  0.129   1  0.097   0.103 N  0.570      SignalP-noTM
ACV27996.1            0.403  41  0.222  41  0.379   8  0.197   0.210 N  0.570      SignalP-noTM
ACV27997.1            0.126  20  0.144  20  0.288  14  0.163   0.153 N  0.570      SignalP-noTM
ACV27998.1            0.147  45  0.136  45  0.165   8  0.130   0.133 N  0.570      SignalP-noTM
ACV27999.1            0.115  62  0.107  44  0.120  40  0.101   0.104 N  0.570      SignalP-noTM
ACV28000.1            0.117  62  0.108  20  0.175  13  0.114   0.110 N  0.510      SignalP-TM
ACV28001.1            0.107  21  0.097  70  0.101  68  0.079   0.088 N  0.570      SignalP-noTM
ACV28002.1            0.119  27  0.105  53  0.133  43  0.091   0.099 N  0.570      SignalP-noTM
ACV28003.1            0.269  38  0.163  38  0.238  49  0.093   0.130 N  0.570      SignalP-noTM
ACV28004.1            0.238  23  0.447  23  0.938   3  0.876   0.649 Y  0.570      SignalP-noTM
ACV28005.1            0.541  21  0.673  21  0.910  17  0.855   0.759 Y  0.570      SignalP-noTM
ACV28006.1            0.359  46  0.246  46  0.259  42  0.128   0.190 N  0.570      SignalP-noTM
ACV28007.1            0.205  26  0.181  26  0.319  22  0.140   0.162 N  0.570      SignalP-noTM
ACV28008.1            0.505  24  0.425  24  0.498  15  0.372   0.405 N  0.510      SignalP-TM
ACV28009.1            0.174  23  0.132  23  0.131   5  0.101   0.117 N  0.570      SignalP-noTM
ACV28010.1            0.107   4  0.105  25  0.118  20  0.089   0.098 N  0.570      SignalP-noTM
ACV28011.1            0.344  23  0.250  23  0.316  33  0.168   0.211 N  0.570      SignalP-noTM
ACV28012.1            0.168  23  0.145  23  0.163  30  0.126   0.136 N  0.570      SignalP-noTM
ACV28013.1            0.152  55  0.128  23  0.159   7  0.127   0.127 N  0.570      SignalP-noTM
ACV28014.1            0.256  34  0.464  28  0.962  15  0.897   0.668 Y  0.570      SignalP-noTM
ACV28015.1            0.132  28  0.116  28  0.179   2  0.115   0.116 N  0.570      SignalP-noTM
ACV28016.1            0.157  23  0.321  23  0.848   2  0.711   0.505 N  0.570      SignalP-noTM
ACV28017.1            0.125  29  0.102  29  0.142  27  0.067   0.089 N  0.510      SignalP-TM
ACV28018.1            0.120  19  0.161  11  0.357   1  0.250   0.203 N  0.570      SignalP-noTM
ACV28019.1            0.134  26  0.108  26  0.120  35  0.080   0.095 N  0.570      SignalP-noTM
ACV28020.1            0.138  24  0.125  24  0.167  36  0.123   0.124 N  0.570      SignalP-noTM
ACV28021.1            0.111  48  0.127  21  0.214  11  0.129   0.128 N  0.570      SignalP-noTM
ACV28022.1            0.273  33  0.270  33  0.369  27  0.201   0.244 N  0.510      SignalP-TM
ACV28023.1            0.200  65  0.142  65  0.114  66  0.087   0.116 N  0.570      SignalP-noTM
ACV28024.1            0.167  25  0.159  25  0.222  24  0.141   0.150 N  0.570      SignalP-noTM
ACV28025.1            0.475  23  0.624  23  0.906   3  0.842   0.727 Y  0.570      SignalP-noTM
ACV28026.1            0.124  49  0.110  49  0.113  48  0.084   0.098 N  0.570      SignalP-noTM
ACV28027.1            0.249  22  0.223  22  0.340   4  0.223   0.223 N  0.570      SignalP-noTM
ACV28028.1            0.155  34  0.167  28  0.359   8  0.238   0.200 N  0.570      SignalP-noTM
ACV28029.1            0.117  17  0.176  19  0.454  16  0.258   0.214 N  0.570      SignalP-noTM
ACV28030.1            0.153  30  0.171  30  0.252  20  0.171   0.171 N  0.510      SignalP-TM
ACV28031.1            0.331  41  0.294  41  0.480  31  0.334   0.313 N  0.570      SignalP-noTM
ACV28032.1            0.574  23  0.738  23  0.985  10  0.952   0.839 Y  0.570      SignalP-noTM
ACV28033.1            0.107  33  0.107  33  0.138  34  0.097   0.102 N  0.570      SignalP-noTM
ACV28034.1            0.118  10  0.145  19  0.308   9  0.169   0.156 N  0.570      SignalP-noTM
ACV28035.1            0.112  41  0.103  41  0.107  25  0.091   0.098 N  0.570      SignalP-noTM
ACV28036.1            0.107  35  0.106  35  0.126  20  0.093   0.100 N  0.570      SignalP-noTM
ACV28037.1            0.140  67  0.127  41  0.167   8  0.123   0.125 N  0.570      SignalP-noTM
ACV28038.1            0.174  52  0.125  52  0.125  24  0.095   0.111 N  0.570      SignalP-noTM
ACV28039.1            0.124  39  0.116  30  0.200   3  0.114   0.115 N  0.570      SignalP-noTM
ACV28040.1            0.118  21  0.118  11  0.219   2  0.136   0.125 N  0.510      SignalP-TM
ACV28041.1            0.123  40  0.121  11  0.224   2  0.144   0.129 N  0.510      SignalP-TM
ACV28042.1            0.124  66  0.108  66  0.129  38  0.082   0.098 N  0.510      SignalP-TM
ACV28043.1            0.139  69  0.113  69  0.123  11  0.064   0.095 N  0.510      SignalP-TM
ACV28044.1            0.159  24  0.131  24  0.195   1  0.119   0.126 N  0.570      SignalP-noTM
ACV28045.1            0.110  25  0.124  14  0.194   8  0.153   0.138 N  0.570      SignalP-noTM
ACV28046.1            0.130  57  0.125  50  0.205  46  0.105   0.116 N  0.570      SignalP-noTM
ACV28047.1            0.131  25  0.151  25  0.255  21  0.183   0.166 N  0.570      SignalP-noTM
ACV28048.1            0.147  47  0.159  24  0.294  23  0.137   0.151 N  0.510      SignalP-TM
ACV28049.1            0.336  19  0.265  19  0.692   1  0.301   0.278 N  0.510      SignalP-TM
ACV28050.1            0.129  29  0.153  11  0.284   5  0.245   0.187 N  0.510      SignalP-TM
ACV28051.1            0.105  18  0.104  11  0.135  23  0.110   0.107 N  0.570      SignalP-noTM
ACV28052.1            0.126  23  0.196  23  0.424  21  0.271   0.224 N  0.510      SignalP-TM
ACV28053.1            0.130  23  0.175  23  0.294  14  0.235   0.203 N  0.570      SignalP-noTM
ACV28054.1            0.118  48  0.129  48  0.162  46  0.121   0.125 N  0.570      SignalP-noTM
ACV28055.1            0.101  41  0.177  11  0.393   2  0.310   0.239 N  0.570      SignalP-noTM
