# Supplementary material for: Comparative Genomics Reveals Evidence of Genome Reduction and High Extracellular Protein Degradation Potential in Kangiella
Source: Front Microbiol. 2018 Jun 7;9:1224. doi: 10.3389/fmicb.2018.01224 (PMC6000758; doi:10.3389/fmicb.2018.01224)
Supplement: MATERIAL S3 — Peptidase genes predicted with MEROPS batch BLAST and SignalP prediction of 23 genomes corresponding to Supplementary Table S8. [file Data_Sheet_3.ZIP › Supplementary material 3/Kangiella_profundi_FT102.merops.batch_blastp.txt]

orf00130	M24B	156-436	H227, H332, H343	D245, D256, H336, E381, E420	MER0001250	157-439	7.10e-81
orf00500	M28X	83-280	D106, E149	H104, D116, E150, E176, H249	MER0011464	165-368	7.00e-36
orf00500	M20B	39-186	D91, E149	-89H, D116, E150, E176D, >H	MER0028941	17-174	6.20e-05
orf00520	S12	44-349	S80, K83, Y165		MER0026262	23-329	2.60e-38
orf00860	S54	9-158	S127, >H		MER0015468	93-232	1.20e-19
orf01010	C26	116-281	C170, H264, E266		MER0043394	25-185	1.40e-60
orf01160	S09X	98-200	S118, D172, >H		MER0209507	176-280	3.00e-20
orf01280	S08A	114-394	D142, H175, N268, >S		MER0055027	113-379	1.90e-70
orf01280	S08A	400-534	<D, <H, <N, S485		MER0055027	372-501	1.30e-27
orf01290	S08A	100-315	D131, H171, N262, >S		MER0002267	137-349	1.00e-47
orf01290	S08A	357-518	<D, <H, N387, S463		MER0000309	231-377	3.50e-08
orf01300	S08A	89-327	D120, H160, N251, D315S		MER0002267	137-370	2.80e-49
orf01300	S08A	363-508	<D, <H, N388, S452		MER0000310	129-273	1.70e-09
orf01310	S08A	122-326	D146, H181, N274, >S		MER0042897	99-307	1.80e-39
orf01320	S08A	83-326	D128, H163, N256, X322S		MER0000336	6-242	4.50e-38
orf01380	S12	88-327	S95, K98, Y186		MER0002489	97-351	4.70e-37
orf01540	I87	10-158			MER0192051	87-236	4.50e-12
orf01550	S49C	57-131	S105, N124K		MER0042954	48-123	5.90e-20
orf02350	S33	58-333	S158, D284, H311		MER0059846	50-332	2.10e-16
orf02620	M04	212-505	E350, H432	H349, H353, E373	MER0029943	188-478	3.00e-128
orf02830	S11	33-388	S64, K67, S129		MER0000450	38-395	6.00e-95
orf02900	M48C	73-232	E127	H126, H130, E188	MER0026552	299-449	4.60e-25
orf03110	S09X	58-260	S154, D220, H247		MER0017248	72-279	2.40e-15
orf03110	S33	103-169	S154, >D, >H		MER0036047	64-133	3.20e-06
orf03150	M17	3-417	K200, R274	K188, D193, D211, D270, E272	MER0002497	5-422	9.80e-106
orf03260	M28A	112-261	D124, E176	H122, D143, E177, E204, >H	MER0037181	139-272	1.30e-07
orf03360	M10A	164-215	E167	H166, H170, H176	MER0005336	148-195	7.90e-05
orf03580	M23B	216-452	H432	H353, D357, H434	MER0003380	182-413	3.60e-46
orf03600	S08A	114-446	D152, H187, N297, S402		MER0002057	147-486	3.50e-40
orf03670	M38	71-418	D349	H89, H91, K215, N247H, H256	MER0005900	39-379	1.40e-45
orf04530	M11	155-305	E244	H243, H247, H253	MER0014824	199-348	1.80e-06
orf04670	I87	60-348			MER0192051	83-371	4.10e-62
orf04680	I87	163-289			MER0191412	201-327	2.10e-42
orf04680	I87	23-145			MER0191412	21-144	1.80e-28
orf04770	S10	45-247	S196, >D, >H		MER0004615	43-239	6.90e-10
orf05220	M48B	86-295	E148	H147, H151, E224	MER0002637	78-286	2.20e-54
orf05290	M20X	9-471	D103, E167	H101, X134D, E168, D195, H446	MER0052470	11-469	2.00e-127
orf05420	S54	142-286	X207S, H270		MER0017194	65-212	1.30e-11
orf05640	S41A	385-471	S398, -420K		MER0001425	281-364	3.00e-05
orf05810	U62	5-466			MER0016301	3-470	2.60e-161
orf05840	U62	42-453			MER0016222	36-448	6.00e-112
orf05980	S01C	105-383	H121, D151, S221		MER0001372	92-358	9.10e-43
orf06020	S09X	18-107	S104, >D, >H		MER0045469	35-123	2.50e-07
orf06370	M23B	196-300	H286	H207, D211, H288	MER0003380	303-407	5.30e-24
orf06480	A24A	68-293	D154, D226		MER0000870	63-280	7.60e-72
orf06560	S09B	513-732	S621, D696, H728		MER0058228	504-725	2.90e-71
orf06580	M13	51-697	E535, D599	H534, H538, E595	MER0004775	40-689	2.60e-163
orf06860	S01C	63-387	H79, D109, S184		MER0001372	92-414	1.90e-66
orf06880	S26A	68-166	S81, K136		MER0000589	78-178	8.30e-31
orf06880	S26A	221-287	<S, <K		MER0000589	263-323	2.80e-14
orf06980	M28D	257-456	D281, E325	H279, X291D, E326, D353, H424	MER0005244	268-466	1.90e-25
orf07100	S49B	169-348	S212, S234, K264		MER0001300	135-314	3.00e-73
orf07120	S09C	326-625	S491, D572, H604		MER0015682	406-709	1.10e-87
orf07180	M56	153-250	X186E	X185H, X189H, E226	MER0003629	172-269	2.20e-05
orf07450	C56	1056-1151	A1066E, F1101C, S1102H		MER0042827	1072-1167	1.80e-26
orf07830	C26	276-542	C378, H514, E516		MER0065554	277-543	3.20e-100
orf07920	C26	13-201	C92, H185, E187		MER0065588	3-194	1.00e-24
orf08010	M23B	217-333	K313H	G229H, D238, H315	MER0015415	484-609	4.90e-16
orf08040	C56	52-195	M133E, C160, H161		MER0031431	42-174	3.20e-18
orf08250	M38	67-311	D311	H74, H76, D181K, N214H, H223	MER0037714	75-330	1.30e-25
orf08280	S09A	453-733	X590S, D675, H710		MER0000410	397-675	8.00e-97
orf08370	S54	8-87	S81, >H		MER0015462	53-132	1.90e-08
orf08770	U32	32-293			MER0037246	38-298	5.10e-56
orf08780	U32	36-202			MER0003855	33-203	6.30e-19
orf08800	T03	45-585	T398		MER0001978	38-580	2.70e-167
orf09120	A08	41-170	D118, D147		MER0001313	37-164	1.50e-34
orf09290	C26	49-182	C81, H168, E170		MER0043392	52-184	3.90e-37
orf09430	M48C	80-266	E143	H142, H146, E207	MER0031491	75-260	7.00e-43
orf09530	M14B	106-248	R217	H166, E169, >H	MER0033179	843-1001	1.90e-23
orf09550	S09A	453-650	G568S, D645, >H		MER0005694	418-621	4.60e-25
orf09610	S33	192-336	<S, D287, H317		MER0044357	295-449	7.20e-09
orf09820	S41A	262-446	S385, K411		MER0195376	264-444	1.90e-44
orf10030	S46	16-737	H100, D207, S673		MER0014366	1-712	1.70e-92
orf10240	S41A	314-454	S387, S412K		MER0004195	240-376	1.70e-07
orf10540	S24	26-140	S61, K98		MER0000576	25-139	8.10e-27
orf10640	M23A	218-384	H336	H237, D251, H338	MER0001281	198-364	4.20e-64
orf11070	M20D	32-429	D100, X166E	D98, D134, X167E/H, H198, H402	MER0002007	14-392	9.00e-77
orf11440	M16B	49-228	E91, E163	H88, H92, N169E	MER0195774	38-214	8.80e-25
orf11440	M16B	525-745	A565E, L635E	N562H, E566H, E642	MER0001229	33-245	2.60e-08
orf11450	S08A	116-427	D133, S179H, N286, S375		MER0004123	138-436	4.50e-33
orf11460	S08A	198-444	<D, H199, N298, S401		MER0004123	186-421	2.60e-30
orf11520	S08A	202-459	<D, H203, N304, S408		MER0004123	186-435	2.40e-25
orf11550	S41A	373-559	S483, K508		MER0001295	356-532	8.70e-49
orf11670	U32	12-189			MER0003855	27-205	2.70e-42
orf11670	U32	227-346			MER0003855	212-334	1.20e-14
orf12940	M02	45-624	E396	H395, H399, E423	MER0001019	647-1221	5.30e-132
orf12990	S49A	44-621	K206, X411S, S433		MER0001299	46-612	6.00e-112
orf13040	S33	23-278	S104, D202, H264		MER0036115	37-303	1.70e-33
orf13260	M23B	166-267	H253	H173, D177, D255H	MER0003376	40-153	1.30e-19
orf13320	S08A	117-393	D142, H177, N274, S336		MER0002267	145-415	1.40e-58
orf13610	S09C	406-650	S516, D598, H631		MER0000408	481-726	1.40e-23
orf13680	S09C	5-97	S67, >D, >H		MER0107796	6-99	6.70e-09
orf13810	M01	263-498	E348, Y433	H347, H351, E370	MER0036308	240-475	3.20e-102
orf13840	S51	14-249	Y132S, H174, D201E		MER0005768	9-249	2.30e-24
orf13910	C44	2-235	C2		MER0011806	87-308	3.50e-34
orf14000	M01	227-436	E312, Y395	H311, H315, E334	MER0001001	212-421	2.00e-95
orf14060	S09A	431-687	S552, D635, H667		MER0005694	413-671	1.10e-66
orf14400	M38	72-384	L337D	H80, H82, D220K, K248H, S255H	MER0033186	79-392	9.50e-66
orf14470	U73	24-164			MER0492485	24-169	3.10e-13
orf14490	M16B	42-252	E85, E155	H82, H86, E162	MER0001229	30-240	4.90e-25
orf14490	M16B	497-701	S540E, L610E	S537H, S541H, A617E	MER0039456	496-700	4.50e-20
orf14680	S09C	437-674	S543, D624, H656		MER0000263	454-693	4.90e-69
orf14820	M49	421-544	<E	<H, <H, E431	MER0028047	466-605	6.20e-06
orf14890	T03	43-579	T387		MER0223926	5-524	1.30e-90
orf14950	C40	58-165	C75, H125, H137		MER0004054	152-264	4.60e-23
orf14990	M03A	57-732	F526E	E525H, A529H, F554E	MER0001158	4-678	2.10e-150
orf15130	M79	85-168			MER0056022	257-329	4.00e-08
orf15180	M19	102-387		<H, <D, Q148E, H215, H236	MER0013479	42-318	1.20e-40
orf15530	M19	50-420		H65, D67, E164, H233, H254	MER0006319	37-413	1.60e-42
orf15770	M61	2-470	E284	H283, H287, E317	MER0073084	28-497	8.00e-133
orf16150	M38	6-302	D247	H13, H15, K99, H136, H174	MER0061068	10-306	1.80e-94
orf16180	T02	34-321	T206		MER0017326	22-300	6.40e-50
orf16310	S09C	414-640	S500, D586, H619		MER0001920	431-657	5.30e-21
orf16510	M90	6-218	E121	H120, H124, E181	MER0217243	36-248	2.10e-25
orf16560	M14A	113-326	R195, >E	H118, E121, H278	MER0021822	179-375	1.50e-15
orf16870	C26	30-213	C99, H203, E205		MER0031288	11-194	7.00e-26
orf16960	M17	15-494	K280, R354	K268, D273, D291, D350, E352	MER0001236	15-496	1.70e-160
orf17040	C26	10-240	C86, H181, E183		MER0045886	14-236	7.90e-59
orf17170	I22	200-312			MER0018322	13-119	1.30e-11
orf17420	M20A	27-269	D91, E156	H89, D122, E157, E185, >H	MER0001272	5-237	5.10e-54
orf17420	M20A	307-385	<D, <E	<H, <D, <E, <D/E, >H	MER0001272	175-253	2.30e-15
orf17430	S08A	209-448	<D, H209, N307, S396		MER0016697	255-491	5.50e-10
orf17570	C56	65-173	L106E, C133, H134		MER0031431	69-179	2.70e-15
orf17750	M50B	22-200	E23	H22, H26, >D	MER0004480	22-200	7.00e-43
orf17750	M50B	284-405	<E	<H, <H, >D	MER0004480	206-335	7.20e-23
orf17870	M24A	85-275	H100	D117, D128, H191, E224, E256	MER0001243	64-254	2.00e-76
orf17870	M24A	1-74	>H	>D, >D, >H, >E, >E	MER0001243	1-74	2.70e-18
orf17910	M20A	5-191	D70, E135	H68, D101, E136, E164, >H	MER0001272	6-189	4.50e-57
orf17910	M20A	287-376	<D, <E	<H, <D, <E, <D/E, >H	MER0001272	177-266	4.20e-26
orf17920	M15B	94-186	E180	H117, D124, H183	MER0014983	144-224	1.00e-07
orf18210	S16	536-775	S679, K722		MER0000485	537-775	8.10e-99
orf18250	S14	12-202	X107S, H132, D181		MER0000474	16-206	3.10e-77
orf18410	S51	22-232	S127, H164, E199		MER0001335	16-225	2.10e-48
orf19150	S09X	6-277	S148, D224, H257		MER0061081	4-276	4.00e-94
orf19190	C44	2-170	C2		MER0034539	2-165	7.30e-25
orf19230	M20X	1-359	D45, E88	H43, D54, E89, H345	MER0026469	37-396	3.80e-52
orf19250	S09C	407-652	S514, D600, H631		MER0001920	413-657	4.00e-33
orf19350	S09B	564-809	S677, D752, H786		MER0058228	503-743	5.70e-41
orf19360	M28E	328-493	D350, E403	H348, D369, E404, D431, >H	MER0001284	183-346	1.30e-13
orf19750	S16	156-422	S338, R381		MER0014135	206-472	5.40e-98
orf19810	S09X	89-176	S95, D149, H176		MER0209142	96-192	8.50e-16
orf19870	S33	9-248	S84, D210, H238		MER0017142	7-245	3.10e-60
orf19990	M14B	76-221	R209, >E	H132, E135, >H	MER0003817	59-178	1.80e-06
orf20050	M48B	122-327	E174	H173, H177, E259	MER0002637	89-286	3.20e-13
orf20130	M16B	45-283	E89, E166	H86, H90, E173	MER0001233	39-277	7.10e-52
orf20430	M01	296-506	E378, Y462	H377, H381, E400	MER0002968	288-499	1.70e-49
orf20790	S33	5-324	S139, D268, H296		MER0059846	16-335	4.20e-64
orf20990	T01B	7-179	T7		MER0001627	2-174	1.40e-62
orf21010	S08A	120-399	D158, X191H, N278, S341		MER0000325	128-407	5.00e-88
orf21410	I87	4-208			MER0192051	78-284	3.20e-10
orf21430	M23B	220-385	G366H	V291D, Y368H	MER0005300	248-410	1.90e-32
orf21440	S41A	201-370	S303, K328		MER0001425	191-361	4.40e-53
orf22120	M41	352-621	E405	H404, H408, D482	MER0001620	365-631	3.50e-95
orf22310	C26	240-382	C282, H366, E368		MER0115185	227-369	2.30e-75
orf22860	C60A	67-189	H111, C168		MER0223878	75-197	4.30e-14
orf23120	M24B	168-430	H240, H347, H358	D257, D268, H351, E381, E405	MER0001244	172-432	2.00e-72
orf23350	C56	76-145	A99E, C136, I137H		MER0160094	117-186	3.90e-20
orf23610	A01A	16-409	D37, Y69, D283		MER0129252	16-413	1.40e-79
orf23980	M03A	1-679	E471	H470, H474, E500	MER0001161	1-678	2.60e-231
orf24160	U73	31-186			MER0492485	34-187	1.20e-27
orf24640	C44	2-233	C2		MER0003327	2-233	8.60e-88
