# Supplementary material for: Comparative Genomics Reveals Evidence of Genome Reduction and High Extracellular Protein Degradation Potential in Kangiella
Source: Front Microbiol. 2018 Jun 7;9:1224. doi: 10.3389/fmicb.2018.01224 (PMC6000758; doi:10.3389/fmicb.2018.01224)
Supplement: MATERIAL S3 — Peptidase genes predicted with MEROPS batch BLAST and SignalP prediction of 23 genomes corresponding to Supplementary Table S8. [file Data_Sheet_3.ZIP › Supplementary material 3/Kangiella_profundi_FT102.signalP.txt]

# SignalP-4.1 gram- predictions
# name                     Cmax  pos  Ymax  pos  Smax  pos  Smean   D     ?  Dmaxcut    Networks-used
orf00010                0.109  20  0.123  20  0.215   2  0.148   0.135 N  0.570      SignalP-noTM
orf00020                0.126  46  0.156  11  0.389   1  0.229   0.191 N  0.570      SignalP-noTM
orf00030                0.123  34  0.137  11  0.244   4  0.197   0.165 N  0.570      SignalP-noTM
orf00040                0.109  56  0.128  11  0.244   1  0.153   0.140 N  0.570      SignalP-noTM
orf00050                0.135  40  0.115  40  0.146  39  0.095   0.105 N  0.570      SignalP-noTM
orf00060                0.100  64  0.100  25  0.112  20  0.081   0.091 N  0.570      SignalP-noTM
orf00070                0.273  55  0.170  55  0.227  10  0.130   0.151 N  0.570      SignalP-noTM
orf00080                0.102  25  0.107  21  0.135  10  0.109   0.108 N  0.570      SignalP-noTM
orf00090                0.118  23  0.216  11  0.549   3  0.486   0.316 N  0.510      SignalP-TM
orf00100                0.102  25  0.103  58  0.130  53  0.079   0.091 N  0.570      SignalP-noTM
orf00110                0.109  13  0.167  11  0.405   1  0.269   0.204 N  0.510      SignalP-TM
orf00120                0.114  50  0.116  50  0.141  46  0.099   0.108 N  0.570      SignalP-noTM
orf00130                0.100  57  0.096  70  0.104  69  0.079   0.088 N  0.570      SignalP-noTM
orf00140                0.115  27  0.108  57  0.182  55  0.096   0.103 N  0.510      SignalP-TM
orf00150                0.121  56  0.111  37  0.136  35  0.109   0.110 N  0.570      SignalP-noTM
orf00160                0.117  29  0.121  29  0.154  23  0.129   0.125 N  0.570      SignalP-noTM
orf00170                0.160  23  0.118  31  0.179   2  0.085   0.106 N  0.510      SignalP-TM
orf00180                0.105  60  0.132  11  0.239   1  0.166   0.148 N  0.570      SignalP-noTM
orf00190                0.120  40  0.188  11  0.559   1  0.330   0.255 N  0.570      SignalP-noTM
orf00200                0.117  34  0.103  23  0.124  10  0.095   0.099 N  0.570      SignalP-noTM
orf00210                0.114  36  0.193  36  0.460  31  0.224   0.205 N  0.510      SignalP-TM
orf00220                0.424  32  0.582  32  0.930  26  0.795   0.682 Y  0.570      SignalP-noTM
orf00230                0.318  28  0.511  28  0.928  16  0.851   0.671 Y  0.570      SignalP-noTM
orf00240                0.120  33  0.131  11  0.215   5  0.181   0.149 N  0.510      SignalP-TM
orf00250                0.122  45  0.105  45  0.115  44  0.091   0.098 N  0.570      SignalP-noTM
orf00260                0.118  24  0.112  51  0.157  44  0.089   0.101 N  0.570      SignalP-noTM
orf00270                0.116  21  0.110  59  0.119  55  0.094   0.102 N  0.570      SignalP-noTM
orf00280                0.235  27  0.414  27  0.981  10  0.856   0.622 Y  0.570      SignalP-noTM
orf00290                0.101  20  0.111  20  0.138   7  0.111   0.111 N  0.570      SignalP-noTM
orf00300                0.189  41  0.146  41  0.225   1  0.131   0.139 N  0.570      SignalP-noTM
orf00310                0.108  19  0.102  19  0.118  13  0.085   0.094 N  0.570      SignalP-noTM
orf00320                0.111  22  0.109  51  0.134  44  0.095   0.102 N  0.570      SignalP-noTM
orf00330                0.133  46  0.196  34  0.485  33  0.243   0.218 N  0.570      SignalP-noTM
orf00340                0.123  20  0.137  11  0.264   1  0.183   0.154 N  0.510      SignalP-TM
orf00350                0.107  26  0.100  26  0.129  45  0.080   0.091 N  0.570      SignalP-noTM
orf00360                0.109  55  0.106  12  0.138  11  0.113   0.109 N  0.570      SignalP-noTM
orf00370                0.110  29  0.099  38  0.108  34  0.079   0.091 N  0.510      SignalP-TM
orf00380                0.754  26  0.826  26  0.979  11  0.927   0.874 Y  0.570      SignalP-noTM
orf00390                0.171  20  0.306  20  0.692   7  0.551   0.397 N  0.510      SignalP-TM
orf00400                0.102  61  0.105  35  0.120  32  0.084   0.095 N  0.570      SignalP-noTM
orf00410                0.227  22  0.415  22  0.903  18  0.774   0.584 Y  0.570      SignalP-noTM
orf00420                0.132  34  0.117  11  0.231   1  0.125   0.120 N  0.510      SignalP-TM
orf00430                0.102  42  0.108  42  0.121  36  0.102   0.105 N  0.570      SignalP-noTM
orf00440                0.376  19  0.520  19  0.853   1  0.736   0.622 Y  0.570      SignalP-noTM
orf00450                0.106  11  0.104  58  0.133  10  0.091   0.098 N  0.570      SignalP-noTM
orf00460                0.126  23  0.119  12  0.188   3  0.147   0.132 N  0.570      SignalP-noTM
orf00470                0.111   5  0.101  34  0.117  25  0.078   0.090 N  0.570      SignalP-noTM
orf00480                0.130  24  0.101  39  0.133  31  0.079   0.093 N  0.510      SignalP-TM
orf00490                0.855  24  0.827  24  0.910  19  0.805   0.817 Y  0.570      SignalP-noTM
orf00500                0.106  42  0.108  42  0.127  42  0.083   0.096 N  0.570      SignalP-noTM
orf00510                0.292  21  0.519  21  0.966  17  0.904   0.700 Y  0.570      SignalP-noTM
orf00520                0.722  19  0.695  19  0.823  11  0.648   0.673 Y  0.570      SignalP-noTM
orf00530                0.119  39  0.105  11  0.152   2  0.112   0.108 N  0.570      SignalP-noTM
orf00540                0.129  22  0.127  22  0.146   1  0.126   0.127 N  0.570      SignalP-noTM
orf00550                0.105  22  0.103  30  0.123  22  0.088   0.096 N  0.570      SignalP-noTM
orf00560                0.182  33  0.265  33  0.544  31  0.266   0.265 N  0.510      SignalP-TM
orf00570                0.127  26  0.116  26  0.189   2  0.114   0.115 N  0.570      SignalP-noTM
orf00580                0.103   3  0.103  39  0.123  38  0.093   0.099 N  0.570      SignalP-noTM
orf00590                0.103  32  0.112  47  0.136  45  0.104   0.108 N  0.570      SignalP-noTM
orf00600                0.101  34  0.104  53  0.119  48  0.094   0.099 N  0.570      SignalP-noTM
orf00610                0.100  22  0.101  32  0.118  24  0.079   0.093 N  0.510      SignalP-TM
orf00620                0.121  40  0.125  40  0.169  36  0.105   0.116 N  0.570      SignalP-noTM
orf00630                0.544  26  0.684  26  0.921  18  0.855   0.764 Y  0.570      SignalP-noTM
orf00640                0.150  17  0.111  54  0.138  49  0.079   0.096 N  0.570      SignalP-noTM
orf00650                0.103   3  0.101  64  0.132  56  0.092   0.097 N  0.570      SignalP-noTM
orf00660                0.111  26  0.153  11  0.287   2  0.230   0.189 N  0.570      SignalP-noTM
orf00670                0.219  25  0.223  25  0.332  28  0.218   0.222 N  0.510      SignalP-TM
orf00680                0.484  18  0.335  18  0.344   1  0.240   0.300 N  0.510      SignalP-TM
orf00690                0.795  24  0.760  24  0.875  17  0.664   0.724 Y  0.510      SignalP-TM
orf00700                0.482  25  0.650  25  0.952  20  0.865   0.751 Y  0.570      SignalP-noTM
orf00710                0.103  64  0.105  33  0.123   1  0.099   0.102 N  0.570      SignalP-noTM
orf00720                0.109  27  0.136  13  0.232  11  0.188   0.160 N  0.570      SignalP-noTM
orf00730                0.104  26  0.103  58  0.119  24  0.091   0.098 N  0.570      SignalP-noTM
orf00740                0.102  21  0.102  39  0.128  63  0.085   0.096 N  0.510      SignalP-TM
orf00750                0.118  46  0.134  11  0.217   7  0.180   0.155 N  0.570      SignalP-noTM
orf00760                0.128  17  0.151  17  0.243  16  0.179   0.164 N  0.570      SignalP-noTM
orf00770                0.111  47  0.107  55  0.127  45  0.085   0.097 N  0.570      SignalP-noTM
orf00780                0.106  49  0.107  29  0.131  24  0.103   0.105 N  0.570      SignalP-noTM
orf00790                0.202  31  0.156  31  0.320  30  0.129   0.144 N  0.570      SignalP-noTM
orf00800                0.103  43  0.098  43  0.110   9  0.091   0.095 N  0.570      SignalP-noTM
orf00810                0.124  65  0.108  65  0.161  63  0.090   0.101 N  0.510      SignalP-TM
orf00820                0.158  42  0.109  11  0.155   2  0.119   0.113 N  0.510      SignalP-TM
orf00830                0.115  34  0.104  34  0.105  32  0.084   0.095 N  0.570      SignalP-noTM
orf00840                0.107  52  0.104  52  0.146  46  0.090   0.097 N  0.570      SignalP-noTM
orf00850                0.105  31  0.118  20  0.185  26  0.129   0.123 N  0.570      SignalP-noTM
orf00860                0.124  34  0.120  18  0.208  15  0.141   0.128 N  0.510      SignalP-TM
orf00870                0.172  34  0.134  34  0.164   4  0.118   0.126 N  0.570      SignalP-noTM
orf00880                0.179  30  0.140  18  0.250   6  0.148   0.144 N  0.570      SignalP-noTM
orf00890                0.104  28  0.107  17  0.141   8  0.106   0.107 N  0.570      SignalP-noTM
orf00900                0.111  49  0.105  59  0.120  52  0.092   0.099 N  0.570      SignalP-noTM
orf00910                0.157  23  0.169  13  0.417  12  0.265   0.214 N  0.570      SignalP-noTM
orf00920                0.108  62  0.105  40  0.118  35  0.093   0.099 N  0.570      SignalP-noTM
orf00930                0.130  36  0.114  67  0.175  57  0.080   0.102 N  0.510      SignalP-TM
orf00940                0.114  29  0.198  11  0.547   2  0.400   0.293 N  0.570      SignalP-noTM
orf00950                0.110  34  0.111  51  0.165  46  0.097   0.105 N  0.570      SignalP-noTM
orf00960                0.168  18  0.117  18  0.111  28  0.083   0.101 N  0.570      SignalP-noTM
orf00970                0.109  22  0.112  22  0.156  17  0.104   0.109 N  0.510      SignalP-TM
orf00980                0.105  70  0.112  22  0.153  16  0.110   0.111 N  0.570      SignalP-noTM
orf00990                0.110  21  0.112  49  0.141  49  0.104   0.108 N  0.570      SignalP-noTM
orf01000                0.123  19  0.107  19  0.164   1  0.098   0.103 N  0.570      SignalP-noTM
orf01010                0.382  26  0.457  26  0.747  14  0.511   0.477 N  0.510      SignalP-TM
orf01020                0.113  54  0.128  35  0.256  42  0.124   0.126 N  0.570      SignalP-noTM
orf01030                0.200  47  0.147  47  0.152   8  0.104   0.127 N  0.570      SignalP-noTM
orf01040                0.790  28  0.835  28  0.963  10  0.912   0.871 Y  0.570      SignalP-noTM
orf01050                0.281  21  0.503  21  0.943   1  0.900   0.689 Y  0.570      SignalP-noTM
orf01060                0.113  31  0.133  11  0.245   2  0.172   0.152 N  0.570      SignalP-noTM
orf01070                0.130  48  0.098  11  0.135  33  0.100   0.099 N  0.510      SignalP-TM
orf01080                0.127  30  0.129  11  0.236   2  0.168   0.147 N  0.570      SignalP-noTM
orf01090                0.590  24  0.494  24  0.592   8  0.452   0.479 N  0.510      SignalP-TM
orf01100                0.159  23  0.107  23  0.170   1  0.085   0.099 N  0.510      SignalP-TM
orf01110                0.133  35  0.120  35  0.121  27  0.096   0.109 N  0.570      SignalP-noTM
orf01120                0.118  46  0.119  46  0.173   1  0.110   0.115 N  0.570      SignalP-noTM
orf01130                0.113  17  0.147  11  0.306   3  0.209   0.176 N  0.570      SignalP-noTM
orf01140                0.104  62  0.107  11  0.185   4  0.123   0.115 N  0.570      SignalP-noTM
orf01150                0.217  45  0.149  45  0.134  40  0.085   0.126 N  0.510      SignalP-TM
orf01160                0.107  18  0.101  18  0.131   8  0.087   0.095 N  0.570      SignalP-noTM
orf01170                0.100  67  0.107  46  0.123  44  0.090   0.099 N  0.570      SignalP-noTM
orf01180                0.184  26  0.342  26  0.877   3  0.698   0.509 N  0.570      SignalP-noTM
orf01190                0.115  28  0.112  11  0.161   7  0.127   0.119 N  0.570      SignalP-noTM
orf01200                0.101  68  0.103  39  0.115  35  0.091   0.097 N  0.570      SignalP-noTM
orf01210                0.100  67  0.115  22  0.168   1  0.128   0.121 N  0.570      SignalP-noTM
orf01220                0.100  45  0.103  67  0.117  58  0.088   0.096 N  0.570      SignalP-noTM
orf01230                0.260  22  0.403  22  0.857  13  0.686   0.536 N  0.570      SignalP-noTM
orf01240                0.838  20  0.881  20  0.959  18  0.912   0.896 Y  0.570      SignalP-noTM
orf01250                0.102  48  0.106  58  0.127  51  0.084   0.095 N  0.570      SignalP-noTM
orf01260                0.434  19  0.635  19  0.944  17  0.923   0.770 Y  0.570      SignalP-noTM
orf01270                0.118  55  0.123  55  0.165  17  0.111   0.118 N  0.570      SignalP-noTM
orf01280                0.501  23  0.677  23  0.955  13  0.917   0.789 Y  0.570      SignalP-noTM
orf01290                0.585  34  0.678  34  0.890  24  0.687   0.682 Y  0.570      SignalP-noTM
orf01300                0.659  23  0.755  23  0.932  13  0.880   0.814 Y  0.570      SignalP-noTM
orf01310                0.447  22  0.633  22  0.966  18  0.902   0.759 Y  0.570      SignalP-noTM
orf01320                0.145  67  0.117  46  0.155   8  0.109   0.113 N  0.570      SignalP-noTM
orf01330                0.104  12  0.104  33  0.117  30  0.097   0.101 N  0.570      SignalP-noTM
orf01340                0.227  21  0.449  21  0.933   8  0.894   0.658 Y  0.570      SignalP-noTM
orf01350                0.129  41  0.116  41  0.147   1  0.103   0.110 N  0.570      SignalP-noTM
orf01360                0.149  33  0.113  11  0.227   1  0.117   0.114 N  0.510      SignalP-TM
orf01370                0.120  38  0.109  11  0.166   1  0.117   0.112 N  0.510      SignalP-TM
orf01380                0.780  23  0.771  23  0.894   2  0.804   0.786 Y  0.570      SignalP-noTM
orf01390                0.180  20  0.241  20  0.448  15  0.296   0.266 N  0.570      SignalP-noTM
orf01400                0.159  34  0.107  34  0.170   1  0.066   0.092 N  0.510      SignalP-TM
orf01410                0.107  40  0.123  19  0.193  10  0.130   0.126 N  0.570      SignalP-noTM
orf01420                0.103  23  0.104  48  0.128   3  0.094   0.099 N  0.570      SignalP-noTM
orf01430                0.105  67  0.101  33  0.114  24  0.085   0.094 N  0.570      SignalP-noTM
orf01440                0.106  21  0.105  27  0.121  41  0.093   0.099 N  0.570      SignalP-noTM
orf01450                0.126  21  0.099  67  0.117  25  0.085   0.092 N  0.570      SignalP-noTM
orf01460                0.116  35  0.102  35  0.107  41  0.086   0.094 N  0.570      SignalP-noTM
orf01470                0.134  17  0.103  55  0.115  56  0.089   0.096 N  0.570      SignalP-noTM
orf01480                0.104  53  0.112  11  0.153   2  0.128   0.119 N  0.570      SignalP-noTM
orf01490                0.102  21  0.113  11  0.186   1  0.120   0.116 N  0.570      SignalP-noTM
orf01500                0.162  29  0.150  29  0.190  27  0.123   0.137 N  0.570      SignalP-noTM
orf01510                0.103  27  0.100  27  0.106   7  0.097   0.098 N  0.570      SignalP-noTM
orf01520                0.384  19  0.552  19  0.890   1  0.801   0.669 Y  0.570      SignalP-noTM
orf01530                0.108  35  0.172  14  0.429   6  0.293   0.229 N  0.570      SignalP-noTM
orf01540                0.110  21  0.109  11  0.227   1  0.106   0.108 N  0.510      SignalP-TM
orf01550                0.786  24  0.808  24  0.961  17  0.844   0.825 Y  0.570      SignalP-noTM
orf01560                0.106  41  0.103  41  0.139   2  0.093   0.098 N  0.570      SignalP-noTM
orf01570                0.122  31  0.143  11  0.261   3  0.215   0.177 N  0.570      SignalP-noTM
orf01580                0.163  51  0.148  27  0.308   2  0.161   0.153 N  0.510      SignalP-TM
orf01590                0.127  33  0.149  11  0.271   3  0.228   0.186 N  0.570      SignalP-noTM
orf01600                0.153  27  0.332  21  0.879  18  0.708   0.508 N  0.570      SignalP-noTM
orf01610                0.104  21  0.124  11  0.188   1  0.153   0.138 N  0.570      SignalP-noTM
orf01620                0.119  68  0.117  11  0.192   4  0.143   0.129 N  0.570      SignalP-noTM
orf01630                0.889  26  0.892  26  0.968   9  0.928   0.909 Y  0.570      SignalP-noTM
orf01640                0.109  33  0.140  33  0.272  29  0.123   0.134 N  0.510      SignalP-TM
orf01650                0.138  23  0.156  23  0.253  22  0.163   0.158 N  0.510      SignalP-TM
orf01660                0.161  21  0.112  21  0.112   2  0.082   0.098 N  0.570      SignalP-noTM
orf01670                0.115  16  0.105  67  0.117  69  0.090   0.098 N  0.570      SignalP-noTM
orf01680                0.119  50  0.125  50  0.169  47  0.099   0.113 N  0.570      SignalP-noTM
orf01690                0.160  50  0.102  20  0.113  19  0.088   0.097 N  0.510      SignalP-TM
orf01700                0.167  35  0.162  35  0.246  32  0.127   0.146 N  0.570      SignalP-noTM
orf01710                0.147  27  0.145  20  0.190   4  0.155   0.149 N  0.570      SignalP-noTM
orf01720                0.108  50  0.109  57  0.174  45  0.091   0.103 N  0.510      SignalP-TM
orf01730                0.106  46  0.110  46  0.175   1  0.099   0.105 N  0.570      SignalP-noTM
orf01740                0.107  27  0.113  27  0.163  22  0.110   0.112 N  0.570      SignalP-noTM
orf01750                0.107  23  0.114  23  0.153  21  0.113   0.114 N  0.570      SignalP-noTM
orf01760                0.116  42  0.103  66  0.115   4  0.087   0.096 N  0.570      SignalP-noTM
orf01770                0.110  52  0.117  55  0.224  50  0.094   0.106 N  0.570      SignalP-noTM
orf01780                0.253  35  0.178  35  0.248  14  0.165   0.173 N  0.510      SignalP-TM
orf01790                0.126  26  0.138  26  0.204  25  0.141   0.139 N  0.570      SignalP-noTM
orf01800                0.124  33  0.112  33  0.127  50  0.090   0.102 N  0.570      SignalP-noTM
orf01810                0.169  18  0.264  18  0.605   6  0.428   0.341 N  0.570      SignalP-noTM
orf01820                0.141  29  0.186  29  0.302  16  0.253   0.217 N  0.570      SignalP-noTM
orf01830                0.107  25  0.163  11  0.344   1  0.250   0.204 N  0.570      SignalP-noTM
orf01840                0.165  69  0.127  69  0.217  21  0.102   0.115 N  0.570      SignalP-noTM
orf01850                0.117  32  0.132  32  0.206  23  0.115   0.126 N  0.510      SignalP-TM
orf01860                0.131  69  0.112  69  0.107  35  0.077   0.096 N  0.570      SignalP-noTM
orf01870                0.114  65  0.111  65  0.147  53  0.087   0.099 N  0.570      SignalP-noTM
orf01880                0.125  62  0.096  28  0.149  61  0.091   0.094 N  0.510      SignalP-TM
orf01890                0.125  27  0.177  27  0.397   2  0.273   0.213 N  0.510      SignalP-TM
orf01900                0.684  23  0.725  23  0.874  19  0.786   0.754 Y  0.570      SignalP-noTM
orf01910                0.159  65  0.159  11  0.406   1  0.231   0.193 N  0.570      SignalP-noTM
orf01920                0.100  41  0.112  37  0.151  29  0.092   0.103 N  0.570      SignalP-noTM
orf01930                0.109  45  0.154  11  0.297   5  0.243   0.196 N  0.570      SignalP-noTM
orf01940                0.738  24  0.835  24  0.973  15  0.945   0.887 Y  0.570      SignalP-noTM
orf01950                0.384  22  0.554  22  0.922  18  0.815   0.677 Y  0.570      SignalP-noTM
orf01960                0.165  24  0.153  11  0.302   2  0.241   0.185 N  0.510      SignalP-TM
orf01970                0.135  20  0.120  20  0.152  14  0.103   0.112 N  0.570      SignalP-noTM
orf01980                0.133  27  0.170  12  0.381   1  0.281   0.222 N  0.570      SignalP-noTM
orf01990                0.106  48  0.103  22  0.124  11  0.099   0.101 N  0.570      SignalP-noTM
orf02000                0.123  44  0.139  11  0.288   1  0.180   0.158 N  0.570      SignalP-noTM
orf02010                0.118  56  0.124  11  0.220   3  0.157   0.140 N  0.570      SignalP-noTM
orf02020                0.131  47  0.104  47  0.129  38  0.079   0.092 N  0.570      SignalP-noTM
orf02030                0.120  49  0.111  49  0.135  43  0.084   0.098 N  0.570      SignalP-noTM
orf02040                0.134  28  0.324  28  0.906  10  0.825   0.559 N  0.570      SignalP-noTM
orf02050                0.136  36  0.133  36  0.231   4  0.141   0.136 N  0.570      SignalP-noTM
orf02060                0.124  51  0.106  30  0.157  50  0.101   0.104 N  0.570      SignalP-noTM
orf02070                0.109  25  0.105  11  0.173  13  0.105   0.105 N  0.570      SignalP-noTM
orf02080                0.104  36  0.131  15  0.211  10  0.168   0.148 N  0.570      SignalP-noTM
orf02090                0.101  23  0.102  69  0.115  60  0.084   0.094 N  0.570      SignalP-noTM
orf02100                0.168  28  0.172  28  0.379   7  0.226   0.192 N  0.510      SignalP-TM
orf02110                0.631  32  0.652  32  0.958  11  0.804   0.723 Y  0.570      SignalP-noTM
orf02120                0.182  26  0.151  26  0.196  25  0.131   0.141 N  0.570      SignalP-noTM
orf02130                0.841  26  0.796  26  0.919   5  0.822   0.808 Y  0.570      SignalP-noTM
orf02140                0.427  28  0.506  28  0.929   8  0.771   0.631 Y  0.570      SignalP-noTM
orf02150                0.792  28  0.832  28  0.964  15  0.909   0.868 Y  0.570      SignalP-noTM
orf02160                0.123  37  0.111  37  0.137  36  0.084   0.099 N  0.570      SignalP-noTM
orf02170                0.116  30  0.126  11  0.280   1  0.146   0.133 N  0.510      SignalP-TM
orf02180                0.188  57  0.132  57  0.145   1  0.102   0.118 N  0.570      SignalP-noTM
orf02190                0.129  57  0.131  15  0.209   4  0.172   0.150 N  0.570      SignalP-noTM
orf02200                0.154  31  0.169  31  0.249  25  0.159   0.165 N  0.510      SignalP-TM
orf02210                0.116  16  0.107  53  0.140  48  0.100   0.104 N  0.570      SignalP-noTM
orf02220                0.122  36  0.133  36  0.175  35  0.118   0.126 N  0.570      SignalP-noTM
orf02230                0.776  27  0.691  27  0.791  24  0.527   0.630 Y  0.510      SignalP-TM
orf02240                0.107  16  0.107  11  0.163   2  0.108   0.108 N  0.570      SignalP-noTM
orf02250                0.129  51  0.114  25  0.152  34  0.107   0.111 N  0.510      SignalP-TM
orf02260                0.183  20  0.144  20  0.152   9  0.109   0.127 N  0.570      SignalP-noTM
orf02270                0.104  61  0.103  35  0.130  11  0.100   0.101 N  0.570      SignalP-noTM
orf02280                0.102  32  0.099  49  0.134  68  0.084   0.093 N  0.510      SignalP-TM
orf02290                0.235  27  0.345  27  0.714   6  0.570   0.428 N  0.510      SignalP-TM
orf02300                0.422  41  0.168  41  0.131  40  0.072   0.132 N  0.510      SignalP-TM
orf02310                0.140  37  0.165  37  0.318  16  0.188   0.173 N  0.510      SignalP-TM
orf02320                0.131  35  0.118  21  0.169  20  0.124   0.120 N  0.510      SignalP-TM
orf02330                0.126  34  0.112  34  0.126  33  0.087   0.100 N  0.570      SignalP-noTM
orf02340                0.267  28  0.358  28  0.784   3  0.599   0.471 N  0.570      SignalP-noTM
orf02350                0.154  49  0.136  49  0.219  44  0.100   0.119 N  0.570      SignalP-noTM
orf02360                0.100  17  0.117  25  0.169  15  0.119   0.118 N  0.570      SignalP-noTM
orf02370                0.102  38  0.100  42  0.117  36  0.092   0.096 N  0.570      SignalP-noTM
orf02380                0.105  67  0.115  22  0.174  10  0.120   0.117 N  0.570      SignalP-noTM
orf02390                0.194  38  0.184  38  0.291  28  0.127   0.163 N  0.510      SignalP-TM
orf02400                0.185  49  0.221  49  0.388  45  0.160   0.192 N  0.570      SignalP-noTM
orf02410                0.134  28  0.107  28  0.109  68  0.071   0.090 N  0.570      SignalP-noTM
orf02420                0.165  37  0.130  37  0.163   8  0.105   0.118 N  0.570      SignalP-noTM
orf02430                0.113  55  0.108  55  0.140  21  0.093   0.101 N  0.570      SignalP-noTM
orf02440                0.110  25  0.105  25  0.117  34  0.095   0.100 N  0.570      SignalP-noTM
orf02450                0.189  64  0.136  64  0.192  48  0.102   0.120 N  0.570      SignalP-noTM
orf02460                0.307  33  0.146  33  0.108   2  0.070   0.118 N  0.510      SignalP-TM
orf02470                0.139  26  0.225  11  0.595   3  0.513   0.360 N  0.570      SignalP-noTM
orf02480                0.186  32  0.141  32  0.182  27  0.117   0.132 N  0.510      SignalP-TM
orf02490                0.133  21  0.126  11  0.227   1  0.154   0.136 N  0.510      SignalP-TM
orf02500                0.111  54  0.136  11  0.267   1  0.180   0.152 N  0.510      SignalP-TM
orf02510                0.188  56  0.126  56  0.123  52  0.061   0.102 N  0.510      SignalP-TM
orf02520                0.114  54  0.116  11  0.211   1  0.132   0.122 N  0.510      SignalP-TM
orf02530                0.099  29  0.098  11  0.122   1  0.094   0.096 N  0.570      SignalP-noTM
orf02540                0.125  18  0.103  67  0.122   2  0.087   0.096 N  0.570      SignalP-noTM
orf02550                0.117  42  0.106  69  0.119  59  0.090   0.099 N  0.570      SignalP-noTM
orf02560                0.114  27  0.102  14  0.119  11  0.105   0.103 N  0.570      SignalP-noTM
orf02570                0.134  48  0.118  48  0.212   4  0.107   0.113 N  0.570      SignalP-noTM
orf02580                0.111  47  0.168  11  0.441   1  0.258   0.211 N  0.570      SignalP-noTM
orf02590                0.110  23  0.118  51  0.168  42  0.100   0.110 N  0.570      SignalP-noTM
orf02600                0.144  10  0.098  40  0.112  43  0.075   0.087 N  0.570      SignalP-noTM
orf02610                0.127  42  0.147  12  0.242   6  0.221   0.182 N  0.570      SignalP-noTM
orf02620                0.467  24  0.556  24  0.890   4  0.736   0.641 Y  0.570      SignalP-noTM
orf02630                0.676  24  0.808  24  0.974  21  0.955   0.877 Y  0.570      SignalP-noTM
orf02640                0.691  27  0.700  27  0.904  17  0.777   0.736 Y  0.570      SignalP-noTM
orf02650                0.177  18  0.168  18  0.256  16  0.166   0.167 N  0.510      SignalP-TM
orf02660                0.100  37  0.111  25  0.185  19  0.114   0.112 N  0.570      SignalP-noTM
orf02670                0.136  56  0.115  56  0.151  14  0.105   0.110 N  0.570      SignalP-noTM
orf02680                0.100  64  0.105  43  0.138   7  0.099   0.102 N  0.570      SignalP-noTM
orf02690                0.111  48  0.104  48  0.130  43  0.084   0.094 N  0.570      SignalP-noTM
orf02700                0.114  27  0.111  11  0.220   1  0.108   0.110 N  0.570      SignalP-noTM
orf02710                0.126  23  0.161  11  0.345   2  0.274   0.203 N  0.510      SignalP-TM
orf02720                0.102  58  0.103  23  0.131  14  0.089   0.097 N  0.570      SignalP-noTM
orf02730                0.166  20  0.281  20  0.646  18  0.483   0.356 N  0.510      SignalP-TM
orf02740                0.127  23  0.115  11  0.149   3  0.132   0.123 N  0.570      SignalP-noTM
orf02750                0.141  22  0.139  22  0.256   1  0.137   0.138 N  0.570      SignalP-noTM
orf02760                0.114  47  0.115  47  0.135  39  0.087   0.102 N  0.570      SignalP-noTM
orf02770                0.106  17  0.111  25  0.172  16  0.109   0.110 N  0.570      SignalP-noTM
orf02780                0.110  43  0.123  12  0.206   5  0.159   0.136 N  0.510      SignalP-TM
orf02790                0.130  42  0.098  48  0.131  40  0.072   0.088 N  0.510      SignalP-TM
orf02800                0.359  28  0.525  28  0.929  19  0.809   0.658 Y  0.570      SignalP-noTM
orf02810                0.128   5  0.113  11  0.179   1  0.126   0.118 N  0.510      SignalP-TM
orf02820                0.286  20  0.393  20  0.749  11  0.542   0.463 N  0.570      SignalP-noTM
orf02830                0.869  27  0.882  27  0.939  19  0.866   0.875 Y  0.570      SignalP-noTM
orf02840                0.131  25  0.112  37  0.141  40  0.100   0.106 N  0.570      SignalP-noTM
orf02850                0.142  24  0.128  11  0.208   3  0.160   0.143 N  0.570      SignalP-noTM
orf02860                0.103  56  0.111  31  0.143  28  0.106   0.109 N  0.570      SignalP-noTM
orf02870                0.119  38  0.128  11  0.211   3  0.171   0.148 N  0.570      SignalP-noTM
orf02880                0.105  51  0.111  29  0.137  20  0.115   0.113 N  0.570      SignalP-noTM
orf02890                0.107  29  0.106  29  0.135   7  0.105   0.105 N  0.570      SignalP-noTM
orf02900                0.276  18  0.511  18  0.964  15  0.939   0.712 Y  0.570      SignalP-noTM
orf02910                0.104  24  0.127  11  0.240   1  0.153   0.139 N  0.570      SignalP-noTM
orf02920                0.107  37  0.102  37  0.126   4  0.093   0.098 N  0.570      SignalP-noTM
orf02930                0.196  22  0.120  22  0.114  68  0.068   0.100 N  0.510      SignalP-TM
orf02940                0.341  18  0.193  18  0.158   1  0.112   0.163 N  0.510      SignalP-TM
orf02950                0.104  43  0.119  43  0.194  36  0.103   0.113 N  0.510      SignalP-TM
orf02960                0.140  32  0.107  32  0.106  50  0.069   0.089 N  0.570      SignalP-noTM
orf02970                0.102  18  0.143  11  0.317   6  0.219   0.179 N  0.570      SignalP-noTM
orf02980                0.320  26  0.499  26  0.955   8  0.854   0.666 Y  0.570      SignalP-noTM
orf02990                0.116  38  0.108  25  0.144  21  0.101   0.105 N  0.570      SignalP-noTM
orf03000                0.110  46  0.107  11  0.185   1  0.105   0.106 N  0.570      SignalP-noTM
orf03010                0.147  49  0.139  11  0.272   1  0.185   0.161 N  0.570      SignalP-noTM
orf03020                0.111  37  0.124  37  0.184  32  0.121   0.123 N  0.570      SignalP-noTM
orf03030                0.106  14  0.110  45  0.145  39  0.104   0.107 N  0.570      SignalP-noTM
orf03040                0.111  52  0.131  11  0.301  49  0.168   0.148 N  0.570      SignalP-noTM
orf03050                0.149  19  0.157  19  0.316   2  0.191   0.173 N  0.570      SignalP-noTM
orf03060                0.138  21  0.147  11  0.275   3  0.227   0.177 N  0.510      SignalP-TM
orf03070                0.099  51  0.109  11  0.183   1  0.110   0.110 N  0.570      SignalP-noTM
orf03080                0.114  36  0.132  12  0.203   3  0.176   0.153 N  0.570      SignalP-noTM
orf03090                0.193  18  0.296  18  0.656  13  0.405   0.347 N  0.570      SignalP-noTM
orf03100                0.175  18  0.131  18  0.150  17  0.086   0.109 N  0.570      SignalP-noTM
orf03110                0.119  24  0.120  36  0.196  28  0.085   0.107 N  0.510      SignalP-TM
orf03120                0.833  23  0.868  23  0.951  17  0.920   0.892 Y  0.570      SignalP-noTM
orf03130                0.280  18  0.486  18  0.913  14  0.846   0.655 Y  0.570      SignalP-noTM
orf03140                0.138  48  0.109  48  0.133   3  0.086   0.099 N  0.570      SignalP-noTM
orf03150                0.172  17  0.147  17  0.153  11  0.130   0.139 N  0.570      SignalP-noTM
orf03160                0.193  33  0.164  26  0.344  17  0.191   0.176 N  0.570      SignalP-noTM
orf03170                0.106  56  0.106  39  0.162   1  0.101   0.103 N  0.570      SignalP-noTM
orf03180                0.132  21  0.152  21  0.307   1  0.199   0.169 N  0.510      SignalP-TM
orf03190                0.121  26  0.109  26  0.120  25  0.098   0.104 N  0.570      SignalP-noTM
orf03200                0.111  35  0.136  29  0.240  26  0.153   0.144 N  0.570      SignalP-noTM
orf03210                0.118  22  0.106  22  0.128   9  0.093   0.100 N  0.570      SignalP-noTM
orf03220                0.113  35  0.142  11  0.266   1  0.203   0.165 N  0.510      SignalP-TM
orf03230                0.108  29  0.101  29  0.119  28  0.089   0.095 N  0.570      SignalP-noTM
orf03240                0.100  53  0.127  12  0.214   7  0.169   0.143 N  0.510      SignalP-TM
orf03250                0.133  36  0.119  36  0.143  10  0.105   0.112 N  0.570      SignalP-noTM
orf03260                0.374  24  0.518  24  0.887  15  0.758   0.631 Y  0.570      SignalP-noTM
orf03270                0.104  24  0.118  11  0.186   4  0.146   0.129 N  0.510      SignalP-TM
orf03280                0.100  34  0.104  59  0.121  50  0.100   0.102 N  0.570      SignalP-noTM
orf03290                0.114  41  0.111  17  0.159  12  0.122   0.116 N  0.570      SignalP-noTM
orf03300                0.100  22  0.104  69  0.116  66  0.087   0.096 N  0.570      SignalP-noTM
orf03310                0.107  33  0.107  66  0.123  59  0.099   0.103 N  0.570      SignalP-noTM
orf03320                0.116  38  0.129  21  0.195  12  0.132   0.131 N  0.570      SignalP-noTM
orf03330                0.106  53  0.115  23  0.155  14  0.103   0.109 N  0.570      SignalP-noTM
orf03340                0.248  29  0.436  29  0.908   5  0.793   0.604 Y  0.570      SignalP-noTM
orf03350                0.365  31  0.533  31  0.958  18  0.843   0.679 Y  0.570      SignalP-noTM
orf03360                0.409  23  0.586  23  0.967  11  0.863   0.716 Y  0.570      SignalP-noTM
orf03370                0.117  21  0.109  30  0.141   1  0.105   0.107 N  0.570      SignalP-noTM
orf03380                0.245  26  0.175  26  0.191  21  0.124   0.151 N  0.570      SignalP-noTM
orf03390                0.124  23  0.121  23  0.164  21  0.107   0.114 N  0.570      SignalP-noTM
orf03400                0.142  26  0.135  26  0.165   1  0.134   0.135 N  0.570      SignalP-noTM
orf03410                0.102  54  0.101  11  0.121   2  0.106   0.103 N  0.570      SignalP-noTM
orf03420                0.101  21  0.110  31  0.138  21  0.103   0.107 N  0.570      SignalP-noTM
orf03430                0.128  23  0.148  17  0.300  16  0.176   0.161 N  0.570      SignalP-noTM
orf03440                0.102  24  0.104  24  0.120  18  0.094   0.099 N  0.570      SignalP-noTM
orf03450                0.111  28  0.117  11  0.184   2  0.137   0.125 N  0.510      SignalP-TM
orf03460                0.292  37  0.165  37  0.174   6  0.108   0.138 N  0.570      SignalP-noTM
orf03470                0.366  27  0.267  27  0.291  23  0.162   0.218 N  0.570      SignalP-noTM
orf03480                0.101  53  0.104  70  0.126  14  0.094   0.100 N  0.570      SignalP-noTM
orf03490                0.104  53  0.117  17  0.169   7  0.132   0.124 N  0.570      SignalP-noTM
orf03500                0.442  27  0.434  27  0.572  22  0.354   0.404 N  0.510      SignalP-TM
orf03510                0.204  22  0.152  22  0.174  12  0.126   0.142 N  0.510      SignalP-TM
orf03520                0.182  32  0.121  50  0.211   1  0.088   0.109 N  0.510      SignalP-TM
orf03530                0.101  38  0.107  21  0.137  19  0.107   0.107 N  0.510      SignalP-TM
orf03540                0.106  39  0.106  11  0.158   1  0.108   0.107 N  0.570      SignalP-noTM
orf03550                0.138  43  0.128  43  0.203  40  0.104   0.116 N  0.570      SignalP-noTM
orf03560                0.125  42  0.109  42  0.142  41  0.086   0.101 N  0.510      SignalP-TM
orf03570                0.137  29  0.168  18  0.321  10  0.221   0.192 N  0.570      SignalP-noTM
orf03580                0.112  38  0.191  27  0.482  24  0.266   0.219 N  0.510      SignalP-TM
orf03590                0.118  10  0.101  31  0.123  22  0.078   0.090 N  0.570      SignalP-noTM
orf03600                0.618  26  0.726  26  0.940  12  0.880   0.798 Y  0.570      SignalP-noTM
orf03610                0.108  20  0.163  18  0.310  14  0.246   0.202 N  0.570      SignalP-noTM
orf03620                0.206  48  0.155  48  0.165  46  0.087   0.123 N  0.570      SignalP-noTM
orf03630                0.148  26  0.127  54  0.208  50  0.115   0.121 N  0.570      SignalP-noTM
orf03640                0.126  53  0.110  53  0.161   2  0.098   0.105 N  0.570      SignalP-noTM
orf03650                0.101  37  0.098  41  0.108   4  0.088   0.093 N  0.570      SignalP-noTM
orf03660                0.105  26  0.111  11  0.149   3  0.123   0.116 N  0.570      SignalP-noTM
orf03670                0.643  25  0.772  25  0.958  12  0.933   0.847 Y  0.570      SignalP-noTM
orf03680                0.121  33  0.120  11  0.225   2  0.146   0.132 N  0.570      SignalP-noTM
orf03690                0.229  29  0.124  29  0.155   1  0.073   0.100 N  0.570      SignalP-noTM
orf03700                0.119  16  0.128  16  0.182  10  0.133   0.131 N  0.570      SignalP-noTM
orf03710                0.121  17  0.103  39  0.128   1  0.092   0.098 N  0.570      SignalP-noTM
orf03720                0.120  31  0.125  21  0.196   1  0.134   0.129 N  0.570      SignalP-noTM
orf03730                0.364  49  0.368  49  0.689  43  0.188   0.283 N  0.570      SignalP-noTM
orf03740                0.139   6  0.116  11  0.189   5  0.144   0.126 N  0.510      SignalP-TM
orf03750                0.107  21  0.118  21  0.166   9  0.122   0.120 N  0.570      SignalP-noTM
orf03760                0.186  27  0.174  27  0.362  13  0.236   0.203 N  0.570      SignalP-noTM
orf03770                0.106  38  0.136  12  0.243   4  0.186   0.160 N  0.570      SignalP-noTM
orf03780                0.170  25  0.125  25  0.202  40  0.088   0.108 N  0.570      SignalP-noTM
orf03790                0.177  27  0.168  54  0.424  46  0.132   0.151 N  0.570      SignalP-noTM
orf03800                0.119  30  0.154  13  0.362   4  0.243   0.196 N  0.570      SignalP-noTM
orf03810                0.104  37  0.109  45  0.137  39  0.094   0.102 N  0.570      SignalP-noTM
orf03820                0.101  50  0.144  14  0.272   4  0.207   0.174 N  0.570      SignalP-noTM
orf03830                0.111  32  0.126  20  0.187  11  0.147   0.136 N  0.570      SignalP-noTM
orf03840                0.110  40  0.175  11  0.511   2  0.291   0.229 N  0.570      SignalP-noTM
orf03850                0.500  49  0.408  49  0.553  43  0.175   0.299 N  0.570      SignalP-noTM
orf03860                0.108  22  0.106  58  0.124  47  0.099   0.103 N  0.570      SignalP-noTM
orf03870                0.489  33  0.515  33  0.905  12  0.715   0.609 Y  0.570      SignalP-noTM
orf03880                0.101  24  0.114  11  0.182   2  0.128   0.120 N  0.570      SignalP-noTM
orf03890                0.166  20  0.137  20  0.135  14  0.110   0.124 N  0.570      SignalP-noTM
orf03900                0.147  20  0.123  20  0.165  37  0.103   0.114 N  0.570      SignalP-noTM
orf03910                0.111  24  0.109  11  0.142   3  0.121   0.115 N  0.570      SignalP-noTM
orf03920                0.104   7  0.137  11  0.269   1  0.175   0.155 N  0.570      SignalP-noTM
orf03930                0.113  25  0.118  54  0.194  22  0.113   0.116 N  0.570      SignalP-noTM
orf03940                0.146  59  0.117  59  0.150   2  0.098   0.108 N  0.570      SignalP-noTM
orf03950                0.113  25  0.117  11  0.182   1  0.129   0.122 N  0.570      SignalP-noTM
orf03960                0.103  35  0.170  14  0.357   5  0.294   0.228 N  0.570      SignalP-noTM
orf03970                0.102  36  0.101  53  0.113  38  0.096   0.099 N  0.570      SignalP-noTM
orf03980                0.148  49  0.114  49  0.112   2  0.091   0.103 N  0.570      SignalP-noTM
orf03990                0.215  34  0.167  34  0.202  32  0.124   0.147 N  0.570      SignalP-noTM
orf04000                0.100  51  0.106  22  0.134  11  0.100   0.103 N  0.570      SignalP-noTM
orf04010                0.105  46  0.110  46  0.153  39  0.108   0.109 N  0.570      SignalP-noTM
orf04020                0.105  56  0.114  56  0.140  45  0.107   0.111 N  0.570      SignalP-noTM
orf04030                0.109  38  0.152  38  0.277  24  0.169   0.160 N  0.570      SignalP-noTM
orf04040                0.140  65  0.123  11  0.243   1  0.141   0.132 N  0.570      SignalP-noTM
orf04050                0.121  38  0.200  14  0.476   9  0.391   0.289 N  0.570      SignalP-noTM
orf04060                0.108   3  0.114  23  0.156  34  0.123   0.119 N  0.570      SignalP-noTM
orf04070                0.102  37  0.163  11  0.327   2  0.267   0.212 N  0.570      SignalP-noTM
orf04080                0.101  37  0.115  11  0.153   8  0.135   0.125 N  0.570      SignalP-noTM
orf04090                0.115  10  0.115  42  0.176  35  0.096   0.108 N  0.510      SignalP-TM
orf04100                0.099   6  0.181  14  0.400  12  0.335   0.254 N  0.570      SignalP-noTM
orf04110                0.126  31  0.115  16  0.151   6  0.116   0.116 N  0.570      SignalP-noTM
orf04120                0.108  44  0.168  18  0.388  12  0.272   0.217 N  0.570      SignalP-noTM
orf04130                0.114  43  0.108  11  0.177   2  0.108   0.108 N  0.570      SignalP-noTM
orf04140                0.136  53  0.137  53  0.294  52  0.114   0.126 N  0.570      SignalP-noTM
orf04150                0.109  42  0.190  16  0.502  13  0.344   0.262 N  0.570      SignalP-noTM
orf04160                0.146  31  0.105  11  0.158   1  0.108   0.106 N  0.510      SignalP-TM
orf04170                0.111  63  0.097  63  0.118   9  0.087   0.092 N  0.570      SignalP-noTM
orf04180                0.111  65  0.107  21  0.146  51  0.097   0.103 N  0.510      SignalP-TM
orf04190                0.158  32  0.118  51  0.165  43  0.095   0.107 N  0.570      SignalP-noTM
orf04200                0.148  21  0.347  21  0.947  15  0.818   0.569 N  0.570      SignalP-noTM
orf04210                0.111  18  0.106  57  0.116  47  0.092   0.100 N  0.570      SignalP-noTM
orf04220                0.106  10  0.111  45  0.131  20  0.105   0.108 N  0.570      SignalP-noTM
orf04230                0.318  56  0.173  56  0.209   5  0.131   0.153 N  0.570      SignalP-noTM
orf04240                0.144  61  0.119  61  0.150  13  0.094   0.107 N  0.570      SignalP-noTM
orf04250                0.105  65  0.104  33  0.123  29  0.087   0.096 N  0.570      SignalP-noTM
orf04260                0.234  41  0.160  41  0.281   8  0.141   0.153 N  0.510      SignalP-TM
orf04270                0.123  24  0.116  38  0.152  31  0.111   0.114 N  0.570      SignalP-noTM
orf04280                0.103  34  0.129  11  0.227   1  0.162   0.144 N  0.570      SignalP-noTM
orf04290                0.118  34  0.109  34  0.111  30  0.094   0.102 N  0.570      SignalP-noTM
orf04300                0.111  54  0.165  19  0.310  13  0.243   0.194 N  0.510      SignalP-TM
orf04310                0.118  50  0.100  69  0.120   1  0.090   0.095 N  0.570      SignalP-noTM
orf04320                0.149  61  0.122  61  0.175   2  0.101   0.112 N  0.570      SignalP-noTM
orf04330                0.100  16  0.106  37  0.125  32  0.097   0.102 N  0.570      SignalP-noTM
orf04340                0.104  35  0.120  16  0.172   6  0.137   0.128 N  0.570      SignalP-noTM
orf04350                0.169  23  0.165  11  0.385   7  0.291   0.212 N  0.510      SignalP-TM
orf04360                0.653  23  0.637  23  0.819   2  0.682   0.658 Y  0.570      SignalP-noTM
orf04370                0.106  41  0.105  46  0.128  36  0.094   0.100 N  0.570      SignalP-noTM
orf04380                0.101  18  0.113  18  0.162  17  0.117   0.115 N  0.570      SignalP-noTM
orf04390                0.104  37  0.101  67  0.109  58  0.092   0.097 N  0.570      SignalP-noTM
orf04400                0.097  70  0.111  31  0.141  24  0.082   0.100 N  0.510      SignalP-TM
orf04410                0.550  24  0.716  24  0.959  22  0.902   0.803 Y  0.570      SignalP-noTM
orf04420                0.120  21  0.134  11  0.268   2  0.176   0.154 N  0.570      SignalP-noTM
orf04430                0.294  19  0.445  19  0.840   1  0.673   0.552 N  0.570      SignalP-noTM
orf04440                0.222  49  0.123  12  0.196   3  0.157   0.136 N  0.510      SignalP-TM
orf04450                0.104  40  0.101  16  0.111   7  0.100   0.100 N  0.570      SignalP-noTM
orf04460                0.146  14  0.118  14  0.153   9  0.095   0.108 N  0.570      SignalP-noTM
orf04470                0.100  24  0.124  11  0.210   4  0.155   0.139 N  0.570      SignalP-noTM
orf04480                0.104  36  0.104  70  0.117  21  0.088   0.097 N  0.570      SignalP-noTM
orf04490                0.104  29  0.104  34  0.120  28  0.085   0.095 N  0.570      SignalP-noTM
orf04500                0.132  57  0.135  57  0.194  50  0.113   0.125 N  0.570      SignalP-noTM
orf04510                0.103  20  0.109  20  0.140  14  0.097   0.104 N  0.570      SignalP-noTM
orf04520                0.811  23  0.874  23  0.965  12  0.942   0.906 Y  0.570      SignalP-noTM
orf04530                0.792  26  0.766  26  0.916  19  0.783   0.774 Y  0.570      SignalP-noTM
orf04540                0.110  26  0.101  53  0.115  49  0.081   0.092 N  0.570      SignalP-noTM
orf04550                0.155  25  0.110  32  0.182  30  0.080   0.099 N  0.510      SignalP-TM
orf04560                0.111  27  0.127  27  0.198  26  0.141   0.134 N  0.570      SignalP-noTM
orf04570                0.103   3  0.115  16  0.160  12  0.136   0.125 N  0.570      SignalP-noTM
orf04580                0.106  58  0.122  58  0.189  50  0.096   0.110 N  0.570      SignalP-noTM
orf04590                0.125  48  0.105  48  0.115   1  0.085   0.096 N  0.570      SignalP-noTM
orf04600                0.129  61  0.110  61  0.141  34  0.086   0.099 N  0.570      SignalP-noTM
orf04610                0.176  23  0.149  23  0.203  33  0.121   0.136 N  0.570      SignalP-noTM
orf04620                0.117  23  0.119  23  0.193  22  0.128   0.123 N  0.570      SignalP-noTM
orf04630                0.153  40  0.121  40  0.194   1  0.098   0.110 N  0.570      SignalP-noTM
orf04640                0.136  24  0.157  11  0.361  21  0.248   0.200 N  0.570      SignalP-noTM
orf04650                0.107  53  0.110  39  0.156  33  0.110   0.110 N  0.570      SignalP-noTM
orf04660                0.127  24  0.105  24  0.125  23  0.068   0.088 N  0.570      SignalP-noTM
orf04670                0.100   3  0.105  24  0.119  18  0.099   0.103 N  0.510      SignalP-TM
orf04680                0.115  27  0.159  11  0.367   4  0.260   0.197 N  0.510      SignalP-TM
orf04690                0.114  22  0.115  11  0.165   4  0.137   0.123 N  0.510      SignalP-TM
orf04700                0.124  29  0.152  11  0.398   1  0.199   0.174 N  0.570      SignalP-noTM
orf04710                0.112  31  0.103  31  0.107  39  0.088   0.096 N  0.570      SignalP-noTM
orf04720                0.110  40  0.106  12  0.133   9  0.116   0.110 N  0.510      SignalP-TM
orf04730                0.103  42  0.109  13  0.149   3  0.121   0.115 N  0.570      SignalP-noTM
orf04740                0.123  38  0.138  11  0.266   2  0.185   0.160 N  0.570      SignalP-noTM
orf04750                0.181  18  0.207  18  0.327   8  0.240   0.223 N  0.570      SignalP-noTM
orf04760                0.182  35  0.158  35  0.229  32  0.127   0.143 N  0.570      SignalP-noTM
orf04770                0.903  19  0.902  19  0.931   1  0.898   0.900 Y  0.570      SignalP-noTM
orf04780                0.102  37  0.102  37  0.113   8  0.101   0.102 N  0.570      SignalP-noTM
orf04790                0.131  23  0.118  23  0.194  21  0.102   0.112 N  0.510      SignalP-TM
orf04800                0.107  27  0.100  39  0.113   1  0.074   0.090 N  0.510      SignalP-TM
orf04810                0.131  46  0.109  64  0.138   5  0.100   0.106 N  0.510      SignalP-TM
orf04820                0.228  28  0.132  28  0.149   2  0.098   0.119 N  0.510      SignalP-TM
orf04830                0.120  38  0.121  11  0.243   2  0.142   0.129 N  0.510      SignalP-TM
orf04840                0.109  23  0.129  11  0.258   4  0.166   0.142 N  0.510      SignalP-TM
orf04850                0.102  57  0.115  33  0.153  27  0.111   0.113 N  0.510      SignalP-TM
orf04860                0.117  24  0.162  42  0.340  41  0.162   0.162 N  0.510      SignalP-TM
orf04870                0.138  21  0.124  21  0.160  20  0.101   0.113 N  0.570      SignalP-noTM
orf04880                0.138  26  0.153  31  0.259  27  0.146   0.150 N  0.510      SignalP-TM
orf04890                0.155  25  0.210  25  0.395  14  0.301   0.243 N  0.510      SignalP-TM
orf04900                0.104  31  0.115  19  0.160  12  0.125   0.120 N  0.570      SignalP-noTM
orf04910                0.139  24  0.181  24  0.551  22  0.247   0.212 N  0.570      SignalP-noTM
orf04920                0.156  45  0.112  45  0.154   2  0.093   0.105 N  0.510      SignalP-TM
orf04930                0.183  43  0.132  43  0.200  16  0.125   0.129 N  0.570      SignalP-noTM
orf04940                0.101  24  0.106  38  0.126  33  0.090   0.098 N  0.570      SignalP-noTM
orf04950                0.165  27  0.149  27  0.290   4  0.165   0.157 N  0.570      SignalP-noTM
orf04960                0.332  20  0.550  20  0.968  18  0.914   0.721 Y  0.570      SignalP-noTM
orf04970                0.106  36  0.103  59  0.132  12  0.095   0.099 N  0.570      SignalP-noTM
orf04980                0.103  22  0.114  30  0.147  21  0.104   0.109 N  0.570      SignalP-noTM
orf04990                0.143  18  0.240  18  0.510  14  0.400   0.299 N  0.510      SignalP-TM
orf05000                0.144  52  0.133  52  0.184  51  0.125   0.129 N  0.570      SignalP-noTM
orf05010                0.108  47  0.106  47  0.132   1  0.088   0.098 N  0.570      SignalP-noTM
orf05020                0.123  44  0.122  44  0.217  21  0.109   0.116 N  0.570      SignalP-noTM
orf05030                0.154  27  0.271  20  0.640  15  0.547   0.373 N  0.510      SignalP-TM
orf05040                0.384  18  0.600  18  0.954  15  0.924   0.752 Y  0.570      SignalP-noTM
orf05050                0.104  39  0.106  39  0.124  38  0.097   0.102 N  0.570      SignalP-noTM
orf05060                0.259  28  0.157  28  0.195   2  0.101   0.131 N  0.570      SignalP-noTM
orf05070                0.215  33  0.179  33  0.322   1  0.174   0.177 N  0.510      SignalP-TM
orf05080                0.112  21  0.129  11  0.296   1  0.148   0.138 N  0.570      SignalP-noTM
orf05090                0.118  30  0.123  11  0.187   1  0.156   0.135 N  0.510      SignalP-TM
orf05100                0.104  63  0.102  33  0.119  48  0.087   0.095 N  0.570      SignalP-noTM
orf05110                0.102  60  0.157  11  0.435   1  0.219   0.186 N  0.570      SignalP-noTM
orf05120                0.143  24  0.119  24  0.132  36  0.094   0.107 N  0.570      SignalP-noTM
orf05130                0.271  24  0.421  24  0.891  10  0.709   0.556 N  0.570      SignalP-noTM
orf05140                0.206  41  0.210  41  0.267  34  0.143   0.179 N  0.570      SignalP-noTM
orf05150                0.291  35  0.174  35  0.220   1  0.120   0.154 N  0.510      SignalP-TM
orf05160                0.116  52  0.108  52  0.164  51  0.085   0.097 N  0.570      SignalP-noTM
orf05170                0.130  61  0.130  49  0.219  42  0.126   0.128 N  0.570      SignalP-noTM
orf05180                0.110  48  0.108  48  0.118  47  0.087   0.098 N  0.570      SignalP-noTM
orf05190                0.173  38  0.178  38  0.316   2  0.209   0.192 N  0.570      SignalP-noTM
orf05200                0.114  55  0.127  55  0.192  47  0.111   0.120 N  0.570      SignalP-noTM
orf05210                0.121  27  0.153  16  0.285   9  0.238   0.184 N  0.510      SignalP-TM
orf05220                0.225  33  0.176  33  0.309   1  0.143   0.164 N  0.510      SignalP-TM
orf05230                0.271  23  0.488  23  0.943  13  0.887   0.676 Y  0.570      SignalP-noTM
orf05240                0.109  34  0.155  11  0.365   2  0.234   0.192 N  0.570      SignalP-noTM
orf05250                0.305  22  0.382  22  0.643  20  0.420   0.396 N  0.510      SignalP-TM
orf05260                0.121  59  0.216  23  0.549  22  0.384   0.278 N  0.510      SignalP-TM
orf05270                0.137  32  0.148  32  0.324   1  0.156   0.151 N  0.510      SignalP-TM
orf05280                0.317  24  0.498  24  0.867  13  0.780   0.630 Y  0.570      SignalP-noTM
orf05290                0.107   9  0.103  69  0.118  24  0.085   0.094 N  0.570      SignalP-noTM
orf05300                0.735  32  0.791  32  0.923  17  0.817   0.803 Y  0.570      SignalP-noTM
orf05310                0.118  56  0.114  56  0.212   1  0.110   0.112 N  0.570      SignalP-noTM
orf05320                0.263  23  0.443  23  0.912   3  0.786   0.604 Y  0.570      SignalP-noTM
orf05330                0.117  44  0.136  47  0.224  43  0.099   0.122 N  0.510      SignalP-TM
orf05340                0.501  47  0.330  47  0.406  43  0.120   0.231 N  0.570      SignalP-noTM
orf05350                0.099  67  0.101  58  0.110  44  0.086   0.094 N  0.570      SignalP-noTM
orf05360                0.117  27  0.111  58  0.127  30  0.094   0.103 N  0.570      SignalP-noTM
orf05370                0.293  20  0.153  20  0.226   1  0.105   0.135 N  0.510      SignalP-TM
orf05380                0.115  38  0.134  11  0.207   1  0.181   0.156 N  0.570      SignalP-noTM
orf05390                0.145  35  0.161  35  0.279  33  0.162   0.161 N  0.510      SignalP-TM
orf05400                0.198  32  0.189  32  0.280  23  0.183   0.186 N  0.570      SignalP-noTM
orf05410                0.123  34  0.094  11  0.123   1  0.086   0.091 N  0.510      SignalP-TM
orf05420                0.120  32  0.148  33  0.261  32  0.161   0.153 N  0.510      SignalP-TM
orf05430                0.166  27  0.205  27  0.403  26  0.199   0.203 N  0.510      SignalP-TM
orf05440                0.155  43  0.226  19  0.533  11  0.440   0.327 N  0.570      SignalP-noTM
orf05450                0.115  21  0.161  21  0.402   2  0.239   0.190 N  0.510      SignalP-TM
orf05460                0.303  54  0.215  27  0.347  25  0.211   0.213 N  0.570      SignalP-noTM
orf05470                0.116  62  0.146  11  0.267   1  0.211   0.177 N  0.570      SignalP-noTM
orf05480                0.100  23  0.107  13  0.132   7  0.118   0.111 N  0.510      SignalP-TM
orf05490                0.103  22  0.124  11  0.210   3  0.157   0.140 N  0.570      SignalP-noTM
orf05500                0.525  21  0.715  21  0.984  17  0.964   0.832 Y  0.570      SignalP-noTM
orf05510                0.717  24  0.806  24  0.967  16  0.918   0.859 Y  0.570      SignalP-noTM
orf05520                0.134  23  0.169  11  0.365   1  0.278   0.220 N  0.570      SignalP-noTM
orf05530                0.299  48  0.223  48  0.311   4  0.146   0.195 N  0.510      SignalP-TM
orf05540                0.153  30  0.138  11  0.241   1  0.192   0.158 N  0.510      SignalP-TM
orf05550                0.171  23  0.216  23  0.362  18  0.237   0.224 N  0.510      SignalP-TM
orf05560                0.115  43  0.106  53  0.138  46  0.097   0.101 N  0.570      SignalP-noTM
orf05570                0.141  20  0.177  20  0.372   3  0.242   0.208 N  0.570      SignalP-noTM
orf05580                0.137  33  0.141  11  0.238   3  0.208   0.173 N  0.570      SignalP-noTM
orf05590                0.201  38  0.243  38  0.500  34  0.202   0.224 N  0.570      SignalP-noTM
orf05600                0.150  22  0.191  22  0.448  20  0.244   0.216 N  0.570      SignalP-noTM
orf05610                0.121  19  0.130  19  0.191  16  0.132   0.131 N  0.570      SignalP-noTM
orf05620                0.100  10  0.104  18  0.151   9  0.104   0.104 N  0.570      SignalP-noTM
orf05630                0.127  51  0.108  30  0.145  24  0.095   0.102 N  0.570      SignalP-noTM
orf05640                0.716  27  0.771  27  0.960  11  0.880   0.822 Y  0.570      SignalP-noTM
orf05650                0.304  23  0.209  23  0.270   2  0.164   0.188 N  0.570      SignalP-noTM
orf05660                0.117  25  0.109  25  0.128  13  0.096   0.103 N  0.570      SignalP-noTM
orf05670                0.303  19  0.507  19  0.929   1  0.862   0.674 Y  0.570      SignalP-noTM
orf05680                0.360  31  0.550  21  0.987  13  0.966   0.746 Y  0.570      SignalP-noTM
orf05690                0.138  25  0.127  17  0.166   1  0.127   0.127 N  0.570      SignalP-noTM
orf05700                0.101  32  0.106  70  0.118  63  0.088   0.098 N  0.570      SignalP-noTM
orf05710                0.114  24  0.106  70  0.118  69  0.088   0.098 N  0.570      SignalP-noTM
orf05720                0.109  29  0.119  11  0.185   4  0.151   0.131 N  0.510      SignalP-TM
orf05730                0.157  32  0.146  15  0.213   7  0.160   0.152 N  0.570      SignalP-noTM
orf05740                0.113  41  0.139  11  0.240   1  0.191   0.164 N  0.570      SignalP-noTM
orf05750                0.275  45  0.296  45  0.788  32  0.397   0.344 N  0.570      SignalP-noTM
orf05760                0.133  35  0.118  11  0.188   2  0.147   0.129 N  0.510      SignalP-TM
orf05770                0.156  30  0.144  30  0.226  28  0.138   0.141 N  0.570      SignalP-noTM
orf05780                0.120  56  0.111  56  0.164   3  0.110   0.110 N  0.570      SignalP-noTM
orf05790                0.103  21  0.117  11  0.196   3  0.138   0.125 N  0.510      SignalP-TM
orf05800                0.150  22  0.129  22  0.139  20  0.111   0.121 N  0.570      SignalP-noTM
orf05810                0.118  33  0.102  62  0.116  55  0.085   0.094 N  0.570      SignalP-noTM
orf05820                0.110  41  0.100  41  0.118  11  0.093   0.097 N  0.570      SignalP-noTM
orf05830                0.856  32  0.879  32  0.942  29  0.758   0.823 Y  0.570      SignalP-noTM
orf05840                0.115  18  0.117  40  0.167  34  0.098   0.108 N  0.570      SignalP-noTM
orf05850                0.104  54  0.108  11  0.181   2  0.113   0.110 N  0.570      SignalP-noTM
orf05860                0.114  20  0.119  11  0.176   1  0.142   0.130 N  0.570      SignalP-noTM
orf05870                0.148  19  0.125  19  0.172  31  0.095   0.111 N  0.570      SignalP-noTM
orf05880                0.145  26  0.112  26  0.111  70  0.079   0.096 N  0.570      SignalP-noTM
orf05890                0.115  35  0.139  35  0.259  31  0.139   0.139 N  0.570      SignalP-noTM
orf05900                0.104  63  0.111  15  0.148   6  0.123   0.117 N  0.570      SignalP-noTM
orf05910                0.161  14  0.190  14  0.324   1  0.233   0.210 N  0.570      SignalP-noTM
orf05920                0.270  22  0.366  22  0.725   1  0.503   0.417 N  0.510      SignalP-TM
orf05930                0.137  69  0.114  18  0.165  11  0.122   0.118 N  0.570      SignalP-noTM
orf05940                0.175  67  0.131  27  0.186  48  0.088   0.111 N  0.570      SignalP-noTM
orf05950                0.136  19  0.169  19  0.315  18  0.185   0.175 N  0.510      SignalP-TM
orf05960                0.133  51  0.107  51  0.123  19  0.086   0.097 N  0.570      SignalP-noTM
orf05970                0.225  25  0.166  25  0.205  31  0.100   0.142 N  0.510      SignalP-TM
orf05980                0.161  39  0.182  39  0.255  32  0.136   0.165 N  0.510      SignalP-TM
orf05990                0.136  26  0.155  11  0.426   1  0.218   0.178 N  0.510      SignalP-TM
orf06000                0.134  42  0.161  42  0.368  31  0.175   0.166 N  0.510      SignalP-TM
orf06010                0.681  22  0.690  22  0.844  11  0.719   0.704 Y  0.570      SignalP-noTM
orf06020                0.118  52  0.120  52  0.154  35  0.095   0.108 N  0.570      SignalP-noTM
orf06030                0.166  28  0.108  28  0.122   1  0.073   0.091 N  0.570      SignalP-noTM
orf06040                0.106   3  0.103  30  0.125   2  0.103   0.103 N  0.570      SignalP-noTM
orf06050                0.138  30  0.133  11  0.241   1  0.171   0.151 N  0.570      SignalP-noTM
orf06060                0.111  28  0.173  11  0.396   4  0.308   0.236 N  0.570      SignalP-noTM
orf06070                0.380  44  0.232  44  0.465   3  0.237   0.234 N  0.510      SignalP-TM
orf06080                0.119  25  0.113  11  0.162   5  0.135   0.121 N  0.510      SignalP-TM
orf06090                0.865  19  0.909  19  0.968  18  0.948   0.927 Y  0.570      SignalP-noTM
orf06100                0.150  24  0.152  24  0.386   1  0.175   0.163 N  0.570      SignalP-noTM
orf06110                0.126  60  0.119  20  0.192  19  0.123   0.121 N  0.570      SignalP-noTM
orf06120                0.345  31  0.502  31  0.976  13  0.863   0.672 Y  0.570      SignalP-noTM
orf06130                0.113  31  0.101  31  0.136   2  0.089   0.096 N  0.570      SignalP-noTM
orf06140                0.124  65  0.111  65  0.121  48  0.096   0.104 N  0.570      SignalP-noTM
orf06150                0.141  40  0.112  40  0.126  36  0.070   0.093 N  0.570      SignalP-noTM
orf06160                0.175  22  0.131  22  0.187  21  0.096   0.115 N  0.570      SignalP-noTM
orf06170                0.843  21  0.866  21  0.953  16  0.896   0.880 Y  0.570      SignalP-noTM
orf06180                0.130  22  0.157  22  0.386   1  0.206   0.180 N  0.570      SignalP-noTM
orf06190                0.114  25  0.088  11  0.121   2  0.075   0.083 N  0.510      SignalP-TM
orf06200                0.134  55  0.129  55  0.171  53  0.118   0.124 N  0.570      SignalP-noTM
orf06210                0.110  29  0.097  39  0.102  70  0.078   0.088 N  0.570      SignalP-noTM
orf06220                0.189  48  0.134  48  0.160  47  0.085   0.116 N  0.510      SignalP-TM
orf06230                0.199  38  0.230  38  0.353  34  0.239   0.234 N  0.510      SignalP-TM
orf06240                0.147  32  0.123  32  0.159   6  0.111   0.117 N  0.570      SignalP-noTM
orf06250                0.133  20  0.121  20  0.154  10  0.104   0.113 N  0.570      SignalP-noTM
orf06260                0.109  20  0.101  60  0.122  45  0.087   0.096 N  0.510      SignalP-TM
orf06270                0.189  25  0.233  25  0.416   7  0.325   0.276 N  0.570      SignalP-noTM
orf06280                0.410  41  0.332  41  0.369  35  0.138   0.260 N  0.510      SignalP-TM
orf06290                0.543  22  0.396  22  0.432   1  0.297   0.350 N  0.570      SignalP-noTM
orf06300                0.110  28  0.120  15  0.166   5  0.149   0.131 N  0.510      SignalP-TM
orf06310                0.106  33  0.100  33  0.116  17  0.094   0.097 N  0.570      SignalP-noTM
orf06320                0.236  43  0.159  35  0.265  24  0.159   0.159 N  0.510      SignalP-TM
orf06330                0.140  23  0.142  23  0.226  22  0.147   0.144 N  0.570      SignalP-noTM
orf06340                0.135  53  0.120  30  0.152  27  0.118   0.119 N  0.570      SignalP-noTM
orf06350                0.111  62  0.117  11  0.201   1  0.127   0.122 N  0.570      SignalP-noTM
orf06360                0.114  23  0.147  11  0.295   1  0.205   0.174 N  0.570      SignalP-noTM
orf06370                0.128  39  0.148  39  0.282  18  0.164   0.154 N  0.510      SignalP-TM
orf06380                0.109  38  0.124  14  0.191   5  0.156   0.139 N  0.570      SignalP-noTM
orf06390                0.117  22  0.123  11  0.193   1  0.148   0.135 N  0.570      SignalP-noTM
orf06400                0.130  20  0.118  20  0.132  17  0.102   0.111 N  0.570      SignalP-noTM
orf06410                0.102  26  0.110  14  0.150   5  0.122   0.115 N  0.570      SignalP-noTM
orf06420                0.137  51  0.130  12  0.230   2  0.165   0.146 N  0.570      SignalP-noTM
orf06430                0.111  69  0.117  13  0.157   2  0.140   0.128 N  0.570      SignalP-noTM
orf06440                0.121  22  0.171  11  0.331   5  0.297   0.230 N  0.570      SignalP-noTM
orf06450                0.150  34  0.171  60  0.273  10  0.164   0.168 N  0.510      SignalP-TM
orf06460                0.144  29  0.146  18  0.340  14  0.189   0.166 N  0.570      SignalP-noTM
orf06470                0.120  58  0.120  11  0.200   2  0.140   0.130 N  0.570      SignalP-noTM
orf06480                0.115  14  0.113  11  0.162   5  0.134   0.120 N  0.510      SignalP-TM
orf06490                0.124  20  0.166  20  0.270   9  0.216   0.189 N  0.570      SignalP-noTM
orf06500                0.108  65  0.107  17  0.140   9  0.102   0.105 N  0.570      SignalP-noTM
orf06510                0.115  22  0.133  19  0.215   7  0.159   0.143 N  0.510      SignalP-TM
orf06520                0.109  32  0.103  32  0.120  26  0.081   0.093 N  0.570      SignalP-noTM
orf06530                0.151  55  0.123  55  0.132  39  0.092   0.108 N  0.570      SignalP-noTM
orf06540                0.210  21  0.197  21  0.328  19  0.173   0.186 N  0.570      SignalP-noTM
orf06550                0.112  22  0.150  11  0.359   1  0.217   0.175 N  0.510      SignalP-TM
orf06560                0.800  29  0.748  29  0.932  16  0.797   0.771 Y  0.570      SignalP-noTM
orf06570                0.657  52  0.494  52  0.560  50  0.194   0.383 N  0.510      SignalP-TM
orf06580                0.144  27  0.340  16  0.894   1  0.849   0.579 Y  0.570      SignalP-noTM
orf06590                0.136  26  0.155  26  0.275  22  0.165   0.160 N  0.570      SignalP-noTM
orf06600                0.100  61  0.103  21  0.133  11  0.104   0.103 N  0.570      SignalP-noTM
orf06610                0.121  41  0.110  11  0.180   1  0.111   0.110 N  0.570      SignalP-noTM
orf06620                0.254  30  0.206  30  0.252  11  0.171   0.193 N  0.510      SignalP-TM
orf06630                0.109  42  0.103  42  0.146  29  0.094   0.099 N  0.570      SignalP-noTM
orf06640                0.170  29  0.138  29  0.185   1  0.119   0.129 N  0.570      SignalP-noTM
orf06650                0.105  61  0.101  42  0.114  26  0.090   0.096 N  0.570      SignalP-noTM
orf06660                0.126  67  0.091  60  0.121  52  0.073   0.084 N  0.510      SignalP-TM
orf06670                0.110  16  0.107  16  0.156   1  0.109   0.108 N  0.570      SignalP-noTM
orf06680                0.118  57  0.107  57  0.120  12  0.096   0.102 N  0.570      SignalP-noTM
orf06690                0.127  55  0.114  34  0.153  32  0.105   0.110 N  0.570      SignalP-noTM
orf06700                0.113  28  0.118  45  0.157  25  0.113   0.116 N  0.570      SignalP-noTM
orf06710                0.134  55  0.107  55  0.199   1  0.091   0.099 N  0.570      SignalP-noTM
orf06720                0.165  22  0.358  22  0.895  12  0.756   0.545 N  0.570      SignalP-noTM
orf06730                0.121  13  0.121  41  0.176  34  0.114   0.118 N  0.570      SignalP-noTM
orf06740                0.104  20  0.111  35  0.137  27  0.098   0.105 N  0.570      SignalP-noTM
orf06750                0.111  43  0.111  15  0.157   6  0.123   0.116 N  0.570      SignalP-noTM
orf06760                0.104  53  0.104  40  0.132  34  0.096   0.100 N  0.570      SignalP-noTM
orf06770                0.103  37  0.095  37  0.097  36  0.081   0.088 N  0.570      SignalP-noTM
orf06780                0.287  25  0.281  25  0.641   4  0.371   0.323 N  0.570      SignalP-noTM
orf06790                0.113  41  0.111  15  0.143   9  0.124   0.117 N  0.570      SignalP-noTM
orf06800                0.109  36  0.124  11  0.232   3  0.151   0.136 N  0.570      SignalP-noTM
orf06810                0.123  32  0.119  11  0.176   5  0.149   0.130 N  0.510      SignalP-TM
orf06820                0.113  61  0.134  16  0.209   7  0.175   0.149 N  0.510      SignalP-TM
orf06830                0.102  44  0.096  52  0.107  46  0.085   0.091 N  0.570      SignalP-noTM
orf06840                0.195  25  0.118  35  0.108  70  0.069   0.095 N  0.570      SignalP-noTM
orf06850                0.108  56  0.132  51  0.188  45  0.126   0.129 N  0.570      SignalP-noTM
orf06860                0.142  27  0.200  27  0.353  20  0.264   0.224 N  0.510      SignalP-TM
orf06870                0.107  17  0.116  11  0.191   1  0.127   0.121 N  0.570      SignalP-noTM
orf06880                0.145  20  0.107  11  0.177   3  0.113   0.109 N  0.510      SignalP-TM
orf06890                0.164  51  0.152  51  0.196  46  0.088   0.128 N  0.510      SignalP-TM
orf06900                0.133  38  0.121  21  0.187   9  0.130   0.125 N  0.570      SignalP-noTM
orf06910                0.102  22  0.113  17  0.159   9  0.126   0.119 N  0.570      SignalP-noTM
orf06920                0.124  39  0.122  39  0.143  38  0.099   0.111 N  0.570      SignalP-noTM
orf06930                0.177  32  0.124  32  0.130  19  0.098   0.111 N  0.570      SignalP-noTM
orf06940                0.100  29  0.103  29  0.127   6  0.104   0.103 N  0.570      SignalP-noTM
orf06950                0.613  23  0.683  23  0.930  17  0.822   0.749 Y  0.570      SignalP-noTM
orf06960                0.203  24  0.189  24  0.232   1  0.192   0.190 N  0.570      SignalP-noTM
orf06970                0.157  36  0.151  36  0.298  35  0.134   0.143 N  0.570      SignalP-noTM
orf06980                0.730  20  0.798  20  0.903  10  0.872   0.833 Y  0.570      SignalP-noTM
orf06990                0.230  30  0.132  11  0.237   1  0.175   0.148 N  0.510      SignalP-TM
orf07000                0.217  21  0.211  21  0.425   1  0.240   0.221 N  0.510      SignalP-TM
orf07010                0.151  25  0.135  25  0.181   2  0.124   0.131 N  0.510      SignalP-TM
orf07020                0.159  23  0.223  29  0.441  21  0.282   0.245 N  0.510      SignalP-TM
orf07030                0.169  26  0.102  11  0.142   1  0.104   0.103 N  0.510      SignalP-TM
orf07040                0.133  17  0.102  17  0.116   1  0.085   0.096 N  0.510      SignalP-TM
orf07050                0.161  25  0.105  25  0.166   1  0.079   0.096 N  0.510      SignalP-TM
orf07060                0.105  47  0.115  21  0.173  20  0.125   0.119 N  0.510      SignalP-TM
orf07070                0.113  24  0.119  11  0.214   1  0.136   0.125 N  0.510      SignalP-TM
orf07080                0.163  15  0.160  15  0.254  13  0.166   0.163 N  0.570      SignalP-noTM
orf07090                0.270  19  0.459  19  0.918  17  0.802   0.620 Y  0.570      SignalP-noTM
orf07100                0.177  32  0.168  32  0.339  30  0.097   0.142 N  0.510      SignalP-TM
orf07110                0.107  20  0.100  12  0.120  37  0.102   0.101 N  0.570      SignalP-noTM
orf07120                0.110  28  0.137  11  0.278   2  0.189   0.161 N  0.570      SignalP-noTM
orf07130                0.178  20  0.311  20  0.675   7  0.567   0.406 N  0.510      SignalP-TM
orf07140                0.109  37  0.138  22  0.231  17  0.170   0.153 N  0.570      SignalP-noTM
orf07150                0.107  49  0.109  29  0.128  29  0.104   0.107 N  0.570      SignalP-noTM
orf07160                0.152  31  0.152  31  0.314   1  0.189   0.166 N  0.510      SignalP-TM
orf07170                0.102  22  0.116  26  0.151  21  0.107   0.112 N  0.570      SignalP-noTM
orf07180                0.111  59  0.097  70  0.112  68  0.066   0.086 N  0.510      SignalP-TM
orf07190                0.158  25  0.222  25  0.552   2  0.351   0.270 N  0.510      SignalP-TM
orf07200                0.207  38  0.160  38  0.212   1  0.130   0.146 N  0.570      SignalP-noTM
orf07210                0.138  32  0.108  32  0.171   3  0.092   0.100 N  0.570      SignalP-noTM
orf07220                0.139  22  0.175  22  0.261  10  0.215   0.194 N  0.570      SignalP-noTM
orf07230                0.112  27  0.107  27  0.134   1  0.101   0.104 N  0.570      SignalP-noTM
orf07240                0.435  27  0.529  27  0.921   6  0.755   0.635 Y  0.570      SignalP-noTM
orf07250                0.861  25  0.848  25  0.969  12  0.891   0.868 Y  0.570      SignalP-noTM
orf07260                0.139  61  0.137  11  0.232   6  0.198   0.166 N  0.570      SignalP-noTM
orf07270                0.130  34  0.132  34  0.191  33  0.118   0.127 N  0.510      SignalP-TM
orf07280                0.125  15  0.117  15  0.141  32  0.107   0.112 N  0.570      SignalP-noTM
orf07290                0.114  20  0.145  20  0.251  11  0.168   0.156 N  0.570      SignalP-noTM
orf07300                0.121  24  0.121  24  0.140  23  0.118   0.119 N  0.570      SignalP-noTM
orf07310                0.107  22  0.136  12  0.272   2  0.182   0.158 N  0.570      SignalP-noTM
orf07320                0.127  25  0.129  11  0.248   1  0.159   0.143 N  0.570      SignalP-noTM
orf07330                0.142  26  0.118  26  0.135  46  0.102   0.111 N  0.570      SignalP-noTM
orf07340                0.135  23  0.138  23  0.219   1  0.135   0.137 N  0.510      SignalP-TM
orf07350                0.127  53  0.103  53  0.117  24  0.084   0.094 N  0.570      SignalP-noTM
orf07360                0.218  25  0.211  25  0.334  18  0.207   0.209 N  0.570      SignalP-noTM
orf07370                0.116  40  0.101  40  0.105  70  0.084   0.093 N  0.570      SignalP-noTM
orf07380                0.123  18  0.124  11  0.200   1  0.155   0.136 N  0.510      SignalP-TM
orf07390                0.145  24  0.105  58  0.144  52  0.068   0.092 N  0.510      SignalP-TM
orf07400                0.110  45  0.127  11  0.218   3  0.165   0.145 N  0.570      SignalP-noTM
orf07410                0.108  53  0.109  11  0.170   2  0.120   0.114 N  0.570      SignalP-noTM
orf07420                0.545  32  0.637  32  0.904  26  0.778   0.703 Y  0.570      SignalP-noTM
orf07430                0.110  22  0.111  18  0.144  17  0.111   0.111 N  0.570      SignalP-noTM
orf07440                0.148  28  0.264  25  0.646  21  0.463   0.338 N  0.510      SignalP-TM
orf07450                0.113  48  0.117  12  0.146   3  0.121   0.119 N  0.570      SignalP-noTM
orf07460                0.196  30  0.112  68  0.160   2  0.086   0.102 N  0.510      SignalP-TM
orf07470                0.125  56  0.123  11  0.223   1  0.142   0.132 N  0.570      SignalP-noTM
orf07480                0.158  27  0.145  27  0.197  22  0.113   0.133 N  0.510      SignalP-TM
orf07490                0.218  22  0.182  22  0.318  20  0.136   0.165 N  0.510      SignalP-TM
orf07500                0.173  42  0.138  42  0.170  27  0.115   0.127 N  0.570      SignalP-noTM
orf07510                0.108  68  0.110  42  0.138  32  0.100   0.105 N  0.570      SignalP-noTM
orf07520                0.109  37  0.108  11  0.148   1  0.118   0.111 N  0.510      SignalP-TM
orf07530                0.221  48  0.147  26  0.265   5  0.160   0.153 N  0.570      SignalP-noTM
orf07540                0.115  41  0.153  11  0.329   4  0.249   0.198 N  0.570      SignalP-noTM
orf07550                0.114  33  0.137  11  0.231   3  0.194   0.164 N  0.570      SignalP-noTM
orf07560                0.118  55  0.099  69  0.106  67  0.083   0.091 N  0.570      SignalP-noTM
orf07570                0.280  36  0.192  36  0.225  35  0.133   0.170 N  0.510      SignalP-TM
orf07580                0.175  24  0.150  27  0.227  25  0.124   0.140 N  0.510      SignalP-TM
orf07590                0.111  25  0.118  29  0.196  24  0.098   0.111 N  0.510      SignalP-TM
orf07600                0.125  53  0.104  53  0.117  48  0.085   0.095 N  0.570      SignalP-noTM
orf07610                0.832  22  0.806  22  0.857  12  0.773   0.791 Y  0.570      SignalP-noTM
orf07620                0.223  50  0.145  50  0.126  17  0.098   0.123 N  0.570      SignalP-noTM
orf07630                0.106  23  0.123  12  0.177   7  0.149   0.135 N  0.570      SignalP-noTM
orf07640                0.111  28  0.111  11  0.160   2  0.125   0.118 N  0.570      SignalP-noTM
orf07650                0.107  19  0.135  13  0.279  11  0.187   0.159 N  0.570      SignalP-noTM
orf07660                0.112  22  0.109  22  0.127  39  0.096   0.103 N  0.570      SignalP-noTM
orf07670                0.107  41  0.105  29  0.120  16  0.093   0.099 N  0.570      SignalP-noTM
orf07680                0.685  20  0.801  20  0.953  15  0.930   0.862 Y  0.570      SignalP-noTM
orf07690                0.106  37  0.129  12  0.208   9  0.171   0.149 N  0.570      SignalP-noTM
orf07700                0.119  29  0.121  16  0.171   9  0.146   0.133 N  0.570      SignalP-noTM
orf07710                0.120  12  0.114  54  0.160  50  0.108   0.111 N  0.570      SignalP-noTM
orf07720                0.134  24  0.130  24  0.201   1  0.137   0.133 N  0.570      SignalP-noTM
orf07730                0.108  23  0.099  62  0.124   1  0.073   0.090 N  0.510      SignalP-TM
orf07740                0.419  38  0.235  38  0.226  49  0.110   0.176 N  0.570      SignalP-noTM
orf07750                0.126  56  0.139  11  0.231   2  0.206   0.164 N  0.510      SignalP-TM
orf07760                0.403  26  0.416  26  0.575  22  0.396   0.409 N  0.510      SignalP-TM
orf07770                0.110  35  0.108  35  0.132  43  0.098   0.103 N  0.570      SignalP-noTM
orf07780                0.115  24  0.195  11  0.526   4  0.393   0.288 N  0.570      SignalP-noTM
orf07790                0.112  68  0.115  57  0.175  49  0.104   0.110 N  0.570      SignalP-noTM
orf07800                0.137  25  0.148  11  0.275   1  0.214   0.179 N  0.570      SignalP-noTM
orf07810                0.123  58  0.141  22  0.259  20  0.165   0.152 N  0.570      SignalP-noTM
orf07820                0.114  52  0.106  52  0.134  10  0.094   0.100 N  0.570      SignalP-noTM
orf07830                0.164  26  0.283  23  0.654  11  0.498   0.384 N  0.570      SignalP-noTM
orf07840                0.114  26  0.109  30  0.165  29  0.094   0.102 N  0.570      SignalP-noTM
orf07850                0.136  48  0.122  48  0.135  46  0.102   0.113 N  0.570      SignalP-noTM
orf07860                0.118  23  0.181  20  0.372  15  0.263   0.211 N  0.510      SignalP-TM
orf07870                0.144  24  0.144  11  0.298   1  0.203   0.172 N  0.570      SignalP-noTM
orf07880                0.118  22  0.165  11  0.403   1  0.251   0.205 N  0.570      SignalP-noTM
orf07890                0.123  41  0.113  41  0.138   9  0.106   0.110 N  0.570      SignalP-noTM
orf07900                0.104  39  0.103  44  0.122  38  0.095   0.099 N  0.570      SignalP-noTM
orf07910                0.119  55  0.126  54  0.233  50  0.126   0.126 N  0.570      SignalP-noTM
orf07920                0.113  26  0.128  11  0.215   1  0.160   0.143 N  0.570      SignalP-noTM
orf07930                0.120  30  0.122  11  0.224   3  0.154   0.137 N  0.570      SignalP-noTM
orf07940                0.105  24  0.098  61  0.099  53  0.082   0.091 N  0.570      SignalP-noTM
orf07950                0.126  43  0.104  43  0.112   1  0.092   0.098 N  0.570      SignalP-noTM
orf07960                0.114  55  0.096  70  0.112  54  0.080   0.089 N  0.570      SignalP-noTM
orf07970                0.115  20  0.118  14  0.189   4  0.136   0.127 N  0.570      SignalP-noTM
orf07980                0.123  28  0.111  34  0.142  27  0.094   0.103 N  0.570      SignalP-noTM
orf07990                0.109  38  0.119  15  0.182   4  0.144   0.131 N  0.570      SignalP-noTM
orf08000                0.141  55  0.145  55  0.246  53  0.125   0.138 N  0.510      SignalP-TM
orf08010                0.126  39  0.140  39  0.251  28  0.132   0.137 N  0.510      SignalP-TM
orf08020                0.855  21  0.815  21  0.850  12  0.720   0.770 Y  0.570      SignalP-noTM
orf08030                0.138  38  0.118  38  0.183   1  0.110   0.114 N  0.570      SignalP-noTM
orf08040                0.683  28  0.792  28  0.983  13  0.939   0.861 Y  0.570      SignalP-noTM
orf08050                0.128  38  0.102  38  0.103  39  0.072   0.088 N  0.570      SignalP-noTM
orf08060                0.218  31  0.181  17  0.441  12  0.287   0.220 N  0.510      SignalP-TM
orf08070                0.124  39  0.097  67  0.099  64  0.077   0.087 N  0.570      SignalP-noTM
orf08080                0.143  48  0.126  21  0.164  45  0.114   0.120 N  0.570      SignalP-noTM
orf08090                0.141  27  0.138  33  0.210  35  0.125   0.133 N  0.510      SignalP-TM
orf08100                0.107  12  0.099  68  0.104  61  0.080   0.090 N  0.570      SignalP-noTM
orf08110                0.138  42  0.121  42  0.134  31  0.106   0.114 N  0.570      SignalP-noTM
orf08120                0.121  48  0.121  48  0.229  46  0.101   0.112 N  0.570      SignalP-noTM
orf08130                0.104  59  0.096  68  0.099  37  0.080   0.089 N  0.570      SignalP-noTM
orf08140                0.195  23  0.178  23  0.265   1  0.175   0.176 N  0.570      SignalP-noTM
orf08150                0.101  43  0.111  43  0.146  36  0.088   0.100 N  0.570      SignalP-noTM
orf08160                0.102  45  0.102  68  0.122   1  0.096   0.099 N  0.570      SignalP-noTM
orf08170                0.108  57  0.106  39  0.132  31  0.087   0.097 N  0.570      SignalP-noTM
orf08180                0.121  42  0.106  42  0.196  38  0.076   0.092 N  0.570      SignalP-noTM
orf08190                0.150  24  0.148  11  0.300   4  0.230   0.186 N  0.570      SignalP-noTM
orf08200                0.132  22  0.116  44  0.157  38  0.098   0.107 N  0.570      SignalP-noTM
orf08210                0.223  30  0.161  30  0.332   1  0.120   0.146 N  0.510      SignalP-TM
orf08220                0.279  25  0.156  25  0.157   2  0.106   0.133 N  0.570      SignalP-noTM
orf08230                0.153  27  0.135  27  0.166  16  0.115   0.126 N  0.570      SignalP-noTM
orf08240                0.101  68  0.098  36  0.111  29  0.089   0.094 N  0.570      SignalP-noTM
orf08250                0.104  20  0.100  55  0.134   1  0.093   0.097 N  0.570      SignalP-noTM
orf08260                0.106  26  0.109  39  0.138  37  0.092   0.101 N  0.570      SignalP-noTM
orf08270                0.122  23  0.109  23  0.150   3  0.102   0.106 N  0.570      SignalP-noTM
orf08280                0.264  21  0.385  21  0.718  19  0.516   0.434 N  0.510      SignalP-TM
orf08290                0.173  56  0.113  56  0.115  28  0.085   0.100 N  0.570      SignalP-noTM
orf08300                0.130  55  0.134  55  0.233  43  0.104   0.120 N  0.570      SignalP-noTM
orf08310                0.128  41  0.119  41  0.124  38  0.096   0.108 N  0.570      SignalP-noTM
orf08320                0.145  39  0.122  39  0.148   8  0.101   0.112 N  0.570      SignalP-noTM
orf08330                0.700  22  0.371  22  0.323  21  0.174   0.298 N  0.510      SignalP-TM
orf08340                0.124  25  0.134  11  0.271   1  0.175   0.149 N  0.510      SignalP-TM
orf08350                0.109  21  0.102  50  0.113  45  0.088   0.096 N  0.570      SignalP-noTM
orf08360                0.751  22  0.758  22  0.923  13  0.809   0.782 Y  0.570      SignalP-noTM
orf08370                0.117  20  0.096  20  0.100  20  0.079   0.090 N  0.510      SignalP-TM
orf08380                0.130  22  0.180  22  0.353  13  0.206   0.192 N  0.570      SignalP-noTM
orf08390                0.106  23  0.151  11  0.298   1  0.230   0.181 N  0.510      SignalP-TM
orf08400                0.103  70  0.113  28  0.179  24  0.095   0.104 N  0.570      SignalP-noTM
orf08410                0.113  27  0.101  27  0.106  69  0.080   0.091 N  0.570      SignalP-noTM
orf08420                0.169  34  0.161  34  0.195  31  0.139   0.153 N  0.510      SignalP-TM
orf08430                0.132  25  0.226  21  0.532  14  0.403   0.309 N  0.570      SignalP-noTM
orf08440                0.142  30  0.139  11  0.288   4  0.208   0.172 N  0.570      SignalP-noTM
orf08450                0.121  51  0.108  51  0.118  48  0.083   0.096 N  0.570      SignalP-noTM
orf08460                0.879  25  0.882  25  0.961  21  0.844   0.864 Y  0.570      SignalP-noTM
orf08470                0.108  21  0.102  68  0.129  19  0.095   0.099 N  0.570      SignalP-noTM
orf08480                0.101  62  0.105  48  0.130   1  0.092   0.099 N  0.570      SignalP-noTM
orf08490                0.699  18  0.679  18  0.783   1  0.670   0.675 Y  0.570      SignalP-noTM
orf08500                0.108  32  0.114  31  0.146  23  0.093   0.104 N  0.570      SignalP-noTM
orf08510                0.110  30  0.110  30  0.162  21  0.110   0.110 N  0.510      SignalP-TM
orf08520                0.126  42  0.144  11  0.247  25  0.210   0.175 N  0.570      SignalP-noTM
orf08530                0.106  26  0.112  58  0.140  49  0.098   0.105 N  0.570      SignalP-noTM
orf08540                0.121  23  0.118  23  0.136  14  0.117   0.118 N  0.570      SignalP-noTM
orf08550                0.243  23  0.305  23  0.657  19  0.370   0.329 N  0.510      SignalP-TM
orf08560                0.131  56  0.224  18  0.625  11  0.452   0.331 N  0.570      SignalP-noTM
orf08570                0.112  38  0.118  38  0.154  37  0.104   0.111 N  0.570      SignalP-noTM
orf08580                0.109  70  0.153  11  0.367   1  0.218   0.183 N  0.570      SignalP-noTM
orf08590                0.174  32  0.143  32  0.161  31  0.106   0.126 N  0.570      SignalP-noTM
orf08600                0.133  33  0.132  33  0.148  31  0.114   0.124 N  0.570      SignalP-noTM
orf08610                0.110  28  0.109  55  0.140  34  0.080   0.098 N  0.510      SignalP-TM
orf08620                0.130  21  0.148  21  0.306   3  0.188   0.167 N  0.570      SignalP-noTM
orf08630                0.146  42  0.120  42  0.151  17  0.099   0.110 N  0.570      SignalP-noTM
orf08640                0.128  53  0.118  53  0.139  46  0.098   0.108 N  0.570      SignalP-noTM
orf08650                0.108   5  0.099  69  0.114  11  0.087   0.093 N  0.570      SignalP-noTM
orf08660                0.507  32  0.297  32  0.284   4  0.196   0.260 N  0.510      SignalP-TM
orf08670                0.274  45  0.242  45  0.342  37  0.161   0.204 N  0.570      SignalP-noTM
orf08680                0.456  43  0.311  43  0.437  42  0.155   0.238 N  0.570      SignalP-noTM
orf08690                0.165  53  0.136  35  0.196  24  0.144   0.139 N  0.510      SignalP-TM
orf08700                0.131  26  0.210  11  0.525   3  0.472   0.307 N  0.510      SignalP-TM
orf08710                0.118  55  0.129  12  0.187   7  0.169   0.144 N  0.510      SignalP-TM
orf08720                0.104  22  0.105  37  0.126   1  0.097   0.101 N  0.570      SignalP-noTM
orf08730                0.213  25  0.191  25  0.342  21  0.134   0.170 N  0.510      SignalP-TM
orf08740                0.121  38  0.122  38  0.141  30  0.092   0.111 N  0.510      SignalP-TM
orf08750                0.101  28  0.091  44  0.119  39  0.069   0.083 N  0.510      SignalP-TM
orf08760                0.169  26  0.183  26  0.295  24  0.180   0.182 N  0.570      SignalP-noTM
orf08770                0.155  19  0.156  19  0.253  16  0.156   0.156 N  0.570      SignalP-noTM
orf08780                0.119  35  0.108  35  0.119   1  0.094   0.101 N  0.570      SignalP-noTM
orf08790                0.105  29  0.100  66  0.108  49  0.088   0.095 N  0.570      SignalP-noTM
orf08800                0.454  32  0.436  32  0.587  28  0.315   0.391 N  0.510      SignalP-TM
orf08810                0.121  46  0.117  64  0.206  62  0.077   0.102 N  0.510      SignalP-TM
orf08820                0.122  51  0.141  11  0.282   2  0.188   0.163 N  0.570      SignalP-noTM
orf08830                0.104  54  0.102  69  0.109  61  0.086   0.094 N  0.570      SignalP-noTM
orf08840                0.108  45  0.107  45  0.123  24  0.101   0.104 N  0.570      SignalP-noTM
orf08850                0.665  22  0.730  22  0.911  18  0.786   0.756 Y  0.570      SignalP-noTM
orf08860                0.601  39  0.575  39  0.750  35  0.406   0.513 Y  0.510      SignalP-TM
orf08870                0.183  18  0.164  18  0.185  16  0.149   0.157 N  0.570      SignalP-noTM
orf08880                0.120  56  0.117  56  0.143  46  0.096   0.107 N  0.570      SignalP-noTM
orf08890                0.139  19  0.353  19  0.942   7  0.896   0.608 Y  0.570      SignalP-noTM
orf08900                0.110   3  0.108  50  0.130  44  0.094   0.102 N  0.570      SignalP-noTM
orf08910                0.578  26  0.646  26  0.912   5  0.797   0.717 Y  0.570      SignalP-noTM
orf08920                0.122  34  0.098  11  0.148   4  0.097   0.098 N  0.510      SignalP-TM
orf08930                0.136  18  0.097  18  0.102  59  0.064   0.081 N  0.570      SignalP-noTM
orf08940                0.116  40  0.108  40  0.128  13  0.094   0.101 N  0.570      SignalP-noTM
orf08950                0.114  60  0.103  32  0.117  26  0.102   0.103 N  0.570      SignalP-noTM
orf08960                0.656  24  0.754  24  0.936  19  0.868   0.807 Y  0.570      SignalP-noTM
orf08970                0.165  33  0.141  11  0.258   1  0.201   0.163 N  0.510      SignalP-TM
orf08980                0.105  39  0.116  39  0.145  29  0.109   0.113 N  0.570      SignalP-noTM
orf08990                0.127  43  0.135  43  0.250  42  0.097   0.117 N  0.570      SignalP-noTM
orf09000                0.109  57  0.102  57  0.130   5  0.099   0.100 N  0.570      SignalP-noTM
orf09010                0.112  48  0.106  48  0.160   8  0.101   0.103 N  0.570      SignalP-noTM
orf09020                0.107  14  0.104  14  0.124  10  0.099   0.102 N  0.570      SignalP-noTM
orf09030                0.107  18  0.104  49  0.137  38  0.088   0.097 N  0.570      SignalP-noTM
orf09040                0.417  26  0.551  26  0.899   3  0.802   0.669 Y  0.570      SignalP-noTM
orf09050                0.114  59  0.110  11  0.161   2  0.117   0.113 N  0.570      SignalP-noTM
orf09060                0.106  48  0.127  33  0.240  37  0.139   0.133 N  0.570      SignalP-noTM
orf09070                0.174  31  0.293  31  0.636  29  0.469   0.376 N  0.570      SignalP-noTM
orf09080                0.855  19  0.836  19  0.913  16  0.801   0.820 Y  0.570      SignalP-noTM
orf09090                0.272  26  0.487  26  0.951  17  0.895   0.679 Y  0.570      SignalP-noTM
orf09100                0.176  22  0.169  22  0.263   6  0.183   0.176 N  0.570      SignalP-noTM
orf09110                0.115  61  0.128  11  0.212   1  0.159   0.142 N  0.570      SignalP-noTM
orf09120                0.276  32  0.234  32  0.291  21  0.204   0.223 N  0.510      SignalP-TM
orf09130                0.134  24  0.133  24  0.208   3  0.141   0.137 N  0.570      SignalP-noTM
orf09140                0.121  19  0.106  38  0.119  27  0.090   0.098 N  0.570      SignalP-noTM
orf09150                0.153  30  0.185  30  0.308  21  0.181   0.183 N  0.510      SignalP-TM
orf09160                0.112  55  0.130  11  0.223   1  0.169   0.145 N  0.510      SignalP-TM
orf09170                0.130  32  0.204  32  0.437  28  0.310   0.243 N  0.510      SignalP-TM
orf09180                0.632  30  0.638  30  0.933  18  0.771   0.701 Y  0.570      SignalP-noTM
orf09190                0.180  22  0.171  22  0.212  22  0.158   0.166 N  0.510      SignalP-TM
orf09200                0.163  23  0.191  23  0.407  13  0.227   0.204 N  0.510      SignalP-TM
orf09210                0.123  31  0.108  50  0.133  44  0.087   0.100 N  0.510      SignalP-TM
orf09220                0.134  28  0.124  11  0.231   2  0.153   0.134 N  0.510      SignalP-TM
orf09230                0.107  32  0.170  12  0.396   1  0.263   0.204 N  0.510      SignalP-TM
orf09240                0.228  39  0.222  39  0.334   1  0.208   0.217 N  0.510      SignalP-TM
orf09250                0.390  25  0.467  25  0.756  22  0.503   0.480 N  0.510      SignalP-TM
orf09260                0.113  23  0.170  15  0.360  10  0.274   0.218 N  0.570      SignalP-noTM
orf09270                0.111  44  0.100  44  0.108  56  0.078   0.090 N  0.570      SignalP-noTM
orf09280                0.119  25  0.127  25  0.170   7  0.138   0.132 N  0.570      SignalP-noTM
orf09290                0.120  62  0.105  34  0.120  29  0.097   0.101 N  0.570      SignalP-noTM
orf09300                0.151  19  0.124  19  0.166  36  0.096   0.111 N  0.570      SignalP-noTM
orf09310                0.105  43  0.099  69  0.112  16  0.090   0.095 N  0.570      SignalP-noTM
orf09320                0.106  40  0.127  40  0.247  35  0.119   0.123 N  0.570      SignalP-noTM
orf09330                0.137  47  0.163  15  0.395   8  0.258   0.208 N  0.570      SignalP-noTM
orf09340                0.124  30  0.113  30  0.119  23  0.091   0.103 N  0.570      SignalP-noTM
orf09350                0.158  33  0.162  43  0.437  37  0.169   0.165 N  0.570      SignalP-noTM
orf09360                0.116  21  0.107  56  0.122  52  0.097   0.102 N  0.570      SignalP-noTM
orf09370                0.108  59  0.108  11  0.165   2  0.119   0.112 N  0.510      SignalP-TM
orf09380                0.192  32  0.157  32  0.175  31  0.121   0.140 N  0.570      SignalP-noTM
orf09390                0.111  44  0.116  19  0.156  14  0.123   0.119 N  0.570      SignalP-noTM
orf09400                0.283  29  0.350  29  0.616  19  0.334   0.344 N  0.510      SignalP-TM
orf09410                0.123  28  0.123  13  0.188  12  0.150   0.135 N  0.570      SignalP-noTM
orf09420                0.172  15  0.345  15  0.821  11  0.692   0.508 N  0.570      SignalP-noTM
orf09430                0.331  34  0.456  28  0.969  24  0.883   0.657 Y  0.570      SignalP-noTM
orf09440                0.136  41  0.144  13  0.261   4  0.215   0.170 N  0.510      SignalP-TM
orf09450                0.123  29  0.107  29  0.154   1  0.099   0.103 N  0.570      SignalP-noTM
orf09460                0.109  27  0.126  12  0.184  10  0.160   0.142 N  0.570      SignalP-noTM
orf09470                0.112  18  0.139  18  0.331  14  0.162   0.150 N  0.570      SignalP-noTM
orf09480                0.206  28  0.392  28  0.893  16  0.794   0.581 Y  0.570      SignalP-noTM
orf09490                0.333  55  0.169  55  0.141   1  0.095   0.134 N  0.570      SignalP-noTM
orf09500                0.141  20  0.164  11  0.389   1  0.263   0.201 N  0.510      SignalP-TM
orf09510                0.113  30  0.101  30  0.103  59  0.073   0.088 N  0.570      SignalP-noTM
orf09520                0.769  26  0.814  26  0.976  11  0.908   0.858 Y  0.570      SignalP-noTM
orf09530                0.117  18  0.104  26  0.119  20  0.091   0.098 N  0.570      SignalP-noTM
orf09540                0.121  54  0.143  13  0.278  11  0.193   0.166 N  0.570      SignalP-noTM
orf09550                0.151  38  0.368  38  0.954  28  0.734   0.540 N  0.570      SignalP-noTM
orf09560                0.122  61  0.110  31  0.141  23  0.095   0.103 N  0.570      SignalP-noTM
orf09570                0.226  21  0.427  21  0.913   4  0.832   0.617 Y  0.570      SignalP-noTM
orf09580                0.164  24  0.209  24  0.432  12  0.269   0.237 N  0.570      SignalP-noTM
orf09590                0.193  33  0.164  33  0.197   3  0.131   0.149 N  0.570      SignalP-noTM
orf09600                0.107   3  0.122  49  0.190  44  0.109   0.116 N  0.570      SignalP-noTM
orf09610                0.117  29  0.113  12  0.169   3  0.132   0.122 N  0.570      SignalP-noTM
orf09620                0.492  37  0.255  37  0.277  36  0.116   0.190 N  0.570      SignalP-noTM
orf09630                0.117  39  0.113  23  0.152  37  0.115   0.114 N  0.570      SignalP-noTM
orf09640                0.112  23  0.111  23  0.139  39  0.111   0.111 N  0.570      SignalP-noTM
orf09650                0.189  39  0.168  39  0.248   5  0.159   0.165 N  0.510      SignalP-TM
orf09660                0.286  28  0.367  28  0.575  26  0.446   0.397 N  0.510      SignalP-TM
orf09670                0.272  26  0.496  26  0.937  20  0.872   0.673 Y  0.570      SignalP-noTM
orf09680                0.551  29  0.479  29  0.602  26  0.407   0.452 N  0.510      SignalP-TM
orf09690                0.106  32  0.169  11  0.362   1  0.282   0.223 N  0.570      SignalP-noTM
orf09700                0.381  24  0.482  24  0.856  22  0.624   0.549 N  0.570      SignalP-noTM
orf09710                0.112  49  0.113  49  0.139  40  0.106   0.110 N  0.570      SignalP-noTM
orf09720                0.135  53  0.137  31  0.198  27  0.149   0.142 N  0.510      SignalP-TM
orf09730                0.120  38  0.112  11  0.162   1  0.127   0.119 N  0.570      SignalP-noTM
orf09740                0.224  22  0.172  22  0.279   3  0.164   0.168 N  0.570      SignalP-noTM
orf09750                0.822  24  0.873  24  0.975  22  0.904   0.888 Y  0.570      SignalP-noTM
orf09760                0.151  20  0.364  20  0.958   1  0.888   0.610 Y  0.570      SignalP-noTM
orf09770                0.456  28  0.436  28  0.529  25  0.385   0.417 N  0.510      SignalP-TM
orf09780                0.113  41  0.109  11  0.153   1  0.116   0.112 N  0.570      SignalP-noTM
orf09790                0.109  40  0.104  68  0.116  58  0.093   0.099 N  0.570      SignalP-noTM
orf09800                0.204  25  0.164  25  0.298   1  0.150   0.157 N  0.570      SignalP-noTM
orf09810                0.113  38  0.104  38  0.126  61  0.079   0.095 N  0.510      SignalP-TM
orf09820                0.213  24  0.388  24  0.887  23  0.643   0.508 N  0.570      SignalP-noTM
orf09830                0.128  24  0.139  24  0.276   6  0.167   0.152 N  0.570      SignalP-noTM
orf09840                0.100  31  0.101  31  0.106  33  0.082   0.092 N  0.570      SignalP-noTM
orf09850                0.271  46  0.154  46  0.138   4  0.093   0.125 N  0.570      SignalP-noTM
orf09860                0.216  23  0.392  23  0.917  15  0.756   0.563 N  0.570      SignalP-noTM
orf09870                0.111  46  0.115  46  0.166  45  0.102   0.109 N  0.570      SignalP-noTM
orf09880                0.106  63  0.098  20  0.124  18  0.089   0.095 N  0.510      SignalP-TM
orf09890                0.131  34  0.204  28  0.496  22  0.343   0.255 N  0.510      SignalP-TM
orf09900                0.120  18  0.119  18  0.199  10  0.115   0.117 N  0.570      SignalP-noTM
orf09910                0.115  60  0.117  11  0.216   1  0.130   0.122 N  0.510      SignalP-TM
orf09920                0.143  61  0.120  19  0.148  13  0.097   0.109 N  0.570      SignalP-noTM
orf09930                0.140  51  0.117  32  0.166   1  0.112   0.114 N  0.570      SignalP-noTM
orf09940                0.209  22  0.432  22  0.938   6  0.909   0.656 Y  0.570      SignalP-noTM
orf09950                0.530  62  0.242  62  0.183  44  0.097   0.189 N  0.510      SignalP-TM
orf09960                0.133  40  0.179  40  0.377  39  0.166   0.173 N  0.570      SignalP-noTM
orf09970                0.119  51  0.134  51  0.324  48  0.114   0.124 N  0.570      SignalP-noTM
orf09980                0.275  20  0.414  20  0.826   1  0.635   0.518 N  0.570      SignalP-noTM
orf09990                0.342  27  0.402  27  0.744   6  0.520   0.446 N  0.510      SignalP-TM
orf10000                0.136  25  0.116  25  0.109  17  0.089   0.103 N  0.570      SignalP-noTM
orf10010                0.116  27  0.103  37  0.152   1  0.073   0.092 N  0.510      SignalP-TM
orf10020                0.312  22  0.533  22  0.942  17  0.847   0.681 Y  0.570      SignalP-noTM
orf10030                0.800  39  0.773  39  0.869  37  0.456   0.624 Y  0.570      SignalP-noTM
orf10040                0.111  36  0.110  36  0.126  31  0.094   0.102 N  0.570      SignalP-noTM
orf10050                0.112  58  0.108  41  0.131  14  0.097   0.102 N  0.570      SignalP-noTM
orf10060                0.104  68  0.107  30  0.128   1  0.098   0.103 N  0.570      SignalP-noTM
orf10070                0.150  46  0.126  11  0.187   4  0.157   0.141 N  0.570      SignalP-noTM
orf10080                0.128  35  0.111  35  0.118   6  0.100   0.106 N  0.570      SignalP-noTM
orf10090                0.188  22  0.145  22  0.193   1  0.135   0.140 N  0.570      SignalP-noTM
orf10100                0.109  59  0.104  29  0.120  25  0.097   0.101 N  0.570      SignalP-noTM
orf10110                0.159  24  0.158  24  0.299   5  0.190   0.173 N  0.570      SignalP-noTM
orf10120                0.103  27  0.102  31  0.115  25  0.089   0.096 N  0.570      SignalP-noTM
orf10130                0.110  34  0.112  34  0.145  33  0.093   0.103 N  0.570      SignalP-noTM
orf10140                0.101  26  0.167  11  0.346   5  0.279   0.220 N  0.570      SignalP-noTM
orf10150                0.693  23  0.789  23  0.926  19  0.887   0.835 Y  0.570      SignalP-noTM
orf10160                0.107  38  0.104  22  0.138  13  0.088   0.096 N  0.570      SignalP-noTM
orf10170                0.115  41  0.120  11  0.173   4  0.147   0.133 N  0.570      SignalP-noTM
orf10180                0.125  21  0.144  11  0.267   1  0.209   0.168 N  0.510      SignalP-TM
orf10190                0.210  36  0.208  36  0.291  35  0.151   0.186 N  0.510      SignalP-TM
orf10200                0.115  35  0.130  35  0.196  14  0.140   0.134 N  0.510      SignalP-TM
orf10210                0.103   3  0.092  42  0.108  36  0.078   0.087 N  0.510      SignalP-TM
orf10220                0.838  19  0.723  19  0.808  18  0.613   0.671 Y  0.570      SignalP-noTM
orf10230                0.112  28  0.166  11  0.345   2  0.288   0.223 N  0.570      SignalP-noTM
orf10240                0.340  44  0.279  44  0.450  42  0.124   0.222 N  0.510      SignalP-TM
orf10250                0.130  45  0.137  14  0.257   5  0.187   0.160 N  0.570      SignalP-noTM
orf10260                0.100  51  0.109  38  0.132  34  0.107   0.108 N  0.570      SignalP-noTM
orf10270                0.262  28  0.180  28  0.267   2  0.154   0.170 N  0.510      SignalP-TM
orf10280                0.103  35  0.112  40  0.177  34  0.103   0.108 N  0.570      SignalP-noTM
orf10290                0.296  39  0.249  39  0.306  36  0.120   0.201 N  0.510      SignalP-TM
orf10300                0.139  30  0.120  30  0.162   2  0.108   0.114 N  0.570      SignalP-noTM
orf10310                0.109  22  0.102  28  0.106  21  0.093   0.098 N  0.570      SignalP-noTM
orf10320                0.146  64  0.117  64  0.143   3  0.096   0.107 N  0.570      SignalP-noTM
orf10330                0.110  70  0.100  36  0.116  29  0.078   0.090 N  0.570      SignalP-noTM
orf10340                0.126  25  0.171  11  0.313   7  0.287   0.226 N  0.570      SignalP-noTM
orf10350                0.107  23  0.102  33  0.203   1  0.087   0.096 N  0.510      SignalP-TM
orf10360                0.121  44  0.147  11  0.315   5  0.220   0.181 N  0.570      SignalP-noTM
orf10370                0.107  60  0.115  17  0.156  14  0.129   0.120 N  0.510      SignalP-TM
orf10380                0.135  22  0.197  11  0.513   6  0.420   0.279 N  0.510      SignalP-TM
orf10390                0.324  23  0.530  23  0.925  21  0.866   0.688 Y  0.570      SignalP-noTM
orf10400                0.399  30  0.420  30  0.657  20  0.456   0.433 N  0.510      SignalP-TM
orf10410                0.569  22  0.733  22  0.966  20  0.929   0.825 Y  0.570      SignalP-noTM
orf10420                0.107  29  0.158  52  0.336  47  0.163   0.160 N  0.570      SignalP-noTM
orf10430                0.196  28  0.245  28  0.512   9  0.374   0.293 N  0.510      SignalP-TM
orf10440                0.127  23  0.208  23  0.601   1  0.382   0.273 N  0.510      SignalP-TM
orf10450                0.279  18  0.258  18  0.315   8  0.237   0.248 N  0.570      SignalP-noTM
orf10460                0.108  62  0.121  20  0.186  61  0.146   0.130 N  0.510      SignalP-TM
orf10470                0.875  21  0.856  21  0.927  17  0.820   0.839 Y  0.570      SignalP-noTM
orf10480                0.206  20  0.236  20  0.564   2  0.343   0.286 N  0.570      SignalP-noTM
orf10490                0.212  26  0.141  26  0.147   2  0.099   0.121 N  0.570      SignalP-noTM
orf10500                0.113  22  0.114  22  0.171   6  0.119   0.116 N  0.570      SignalP-noTM
orf10510                0.105   3  0.155  21  0.297  18  0.207   0.180 N  0.570      SignalP-noTM
orf10520                0.211  31  0.205  31  0.338  30  0.178   0.192 N  0.570      SignalP-noTM
orf10530                0.119  21  0.144  31  0.244  21  0.146   0.145 N  0.570      SignalP-noTM
orf10540                0.135  56  0.111  15  0.164  11  0.120   0.115 N  0.570      SignalP-noTM
orf10550                0.125  32  0.113  20  0.139   9  0.102   0.108 N  0.570      SignalP-noTM
orf10560                0.110  27  0.112  13  0.184   5  0.129   0.120 N  0.570      SignalP-noTM
orf10570                0.153  32  0.157  32  0.259  24  0.144   0.151 N  0.570      SignalP-noTM
orf10580                0.195  10  0.129  15  0.220   8  0.158   0.140 N  0.510      SignalP-TM
orf10590                0.481  26  0.469  26  0.710  19  0.382   0.428 N  0.570      SignalP-noTM
orf10600                0.105  30  0.097  54  0.102  43  0.083   0.091 N  0.570      SignalP-noTM
orf10610                0.111  45  0.109  11  0.234   2  0.121   0.115 N  0.570      SignalP-noTM
orf10620                0.132  63  0.119  63  0.162   1  0.100   0.110 N  0.570      SignalP-noTM
orf10630                0.118  28  0.104  37  0.166   6  0.096   0.100 N  0.570      SignalP-noTM
orf10640                0.621  30  0.724  30  0.925  24  0.817   0.768 Y  0.570      SignalP-noTM
orf10650                0.118  67  0.108  18  0.138  11  0.114   0.111 N  0.570      SignalP-noTM
orf10660                0.103  56  0.106  24  0.142   2  0.109   0.107 N  0.570      SignalP-noTM
orf10670                0.104  56  0.149  11  0.282   4  0.234   0.180 N  0.510      SignalP-TM
orf10680                0.646  28  0.719  28  0.906  10  0.799   0.757 Y  0.570      SignalP-noTM
orf10690                0.107  64  0.105  12  0.122   1  0.110   0.107 N  0.570      SignalP-noTM
orf10700                0.213  20  0.194  20  0.307   1  0.182   0.190 N  0.510      SignalP-TM
orf10710                0.102  20  0.110  46  0.136  42  0.093   0.102 N  0.570      SignalP-noTM
orf10720                0.634  33  0.722  33  0.985  14  0.891   0.802 Y  0.570      SignalP-noTM
orf10730                0.211  23  0.424  23  0.925  15  0.853   0.626 Y  0.570      SignalP-noTM
orf10740                0.124  21  0.111  21  0.133   1  0.097   0.104 N  0.570      SignalP-noTM
orf10750                0.123  52  0.145  11  0.379   1  0.183   0.163 N  0.570      SignalP-noTM
orf10760                0.132  42  0.124  42  0.174  13  0.118   0.121 N  0.570      SignalP-noTM
orf10770                0.104  25  0.108  39  0.135  33  0.092   0.101 N  0.570      SignalP-noTM
orf10780                0.148  47  0.122  17  0.179  13  0.142   0.131 N  0.570      SignalP-noTM
orf10790                0.101  61  0.109  28  0.135   7  0.115   0.112 N  0.570      SignalP-noTM
orf10800                0.131  21  0.131  11  0.274   2  0.171   0.146 N  0.510      SignalP-TM
orf10810                0.138  36  0.117  36  0.122  15  0.099   0.108 N  0.570      SignalP-noTM
orf10820                0.112  42  0.104  42  0.122  24  0.094   0.099 N  0.570      SignalP-noTM
orf10830                0.116  40  0.108  63  0.113  58  0.089   0.099 N  0.570      SignalP-noTM
orf10840                0.099  23  0.102  27  0.119  22  0.076   0.090 N  0.570      SignalP-noTM
orf10850                0.116  18  0.110  66  0.131  56  0.087   0.099 N  0.570      SignalP-noTM
orf10860                0.264  18  0.197  18  0.276  16  0.145   0.172 N  0.570      SignalP-noTM
orf10870                0.443  24  0.594  24  0.949  17  0.825   0.702 Y  0.570      SignalP-noTM
orf10880                0.184  30  0.154  30  0.229  27  0.112   0.134 N  0.570      SignalP-noTM
orf10890                0.138  35  0.119  36  0.237  34  0.105   0.112 N  0.570      SignalP-noTM
orf10900                0.323  21  0.467  21  0.831  10  0.666   0.561 N  0.570      SignalP-noTM
orf10910                0.148  24  0.104  11  0.171   1  0.101   0.102 N  0.510      SignalP-TM
orf10920                0.103  28  0.129  11  0.234   2  0.163   0.145 N  0.570      SignalP-noTM
orf10930                0.105  21  0.103  21  0.142   1  0.102   0.103 N  0.570      SignalP-noTM
orf10940                0.127  51  0.102  39  0.122   8  0.084   0.095 N  0.510      SignalP-TM
orf10950                0.116  24  0.110  24  0.128  23  0.101   0.106 N  0.570      SignalP-noTM
orf10960                0.135  65  0.121  15  0.164   5  0.145   0.132 N  0.570      SignalP-noTM
orf10970                0.109  29  0.132  12  0.219   5  0.176   0.152 N  0.570      SignalP-noTM
orf10980                0.100  28  0.102  16  0.134   7  0.097   0.100 N  0.570      SignalP-noTM
orf10990                0.317  42  0.191  42  0.279  26  0.116   0.163 N  0.510      SignalP-TM
orf11000                0.252  32  0.243  32  0.382   5  0.279   0.256 N  0.510      SignalP-TM
orf11010                0.253  20  0.449  20  0.880  12  0.790   0.609 Y  0.570      SignalP-noTM
orf11020                0.319  18  0.525  18  0.894   1  0.869   0.687 Y  0.570      SignalP-noTM
orf11030                0.819  26  0.848  26  0.922  19  0.871   0.859 Y  0.570      SignalP-noTM
orf11040                0.151  54  0.129  54  0.131  52  0.098   0.115 N  0.570      SignalP-noTM
orf11050                0.120  56  0.111  14  0.129  12  0.113   0.111 N  0.510      SignalP-TM
orf11060                0.121  42  0.139  12  0.211   8  0.197   0.166 N  0.570      SignalP-noTM
orf11070                0.501  19  0.608  19  0.839  17  0.720   0.660 Y  0.570      SignalP-noTM
orf11080                0.482  33  0.147  33  0.152   1  0.061   0.115 N  0.510      SignalP-TM
orf11090                0.106  20  0.102  68  0.117   8  0.097   0.100 N  0.570      SignalP-noTM
orf11100                0.101  38  0.105  63  0.123  56  0.096   0.101 N  0.570      SignalP-noTM
orf11110                0.134  39  0.116  39  0.123   1  0.085   0.102 N  0.570      SignalP-noTM
orf11120                0.104  24  0.106  14  0.126   9  0.109   0.108 N  0.570      SignalP-noTM
orf11130                0.139  37  0.157  37  0.335  35  0.156   0.157 N  0.510      SignalP-TM
orf11140                0.140  54  0.192  16  0.496  11  0.364   0.273 N  0.570      SignalP-noTM
orf11150                0.136  25  0.106  52  0.140   1  0.092   0.101 N  0.510      SignalP-TM
orf11160                0.101  48  0.110  48  0.138   2  0.108   0.109 N  0.570      SignalP-noTM
orf11170                0.808  22  0.838  22  0.957  20  0.848   0.843 Y  0.570      SignalP-noTM
orf11180                0.102  60  0.103  36  0.121  29  0.082   0.093 N  0.570      SignalP-noTM
orf11190                0.100  66  0.108  21  0.145  14  0.104   0.106 N  0.570      SignalP-noTM
orf11200                0.108  28  0.120  28  0.166  25  0.123   0.121 N  0.570      SignalP-noTM
orf11210                0.374  25  0.518  25  0.914  15  0.770   0.636 Y  0.570      SignalP-noTM
orf11220                0.290  22  0.299  22  0.424  17  0.292   0.296 N  0.510      SignalP-TM
orf11230                0.135  38  0.133  38  0.168  30  0.085   0.115 N  0.510      SignalP-TM
orf11240                0.111  30  0.090  17  0.112   9  0.078   0.086 N  0.510      SignalP-TM
orf11250                0.679  23  0.797  23  0.979  15  0.938   0.863 Y  0.570      SignalP-noTM
orf11260                0.101  56  0.109  11  0.150   1  0.115   0.112 N  0.570      SignalP-noTM
orf11270                0.134  22  0.109  22  0.120  38  0.085   0.098 N  0.570      SignalP-noTM
orf11280                0.100  20  0.102  57  0.111  45  0.093   0.098 N  0.570      SignalP-noTM
orf11290                0.101  31  0.102  50  0.142   6  0.094   0.098 N  0.570      SignalP-noTM
orf11300                0.102  25  0.105  46  0.117  13  0.103   0.104 N  0.570      SignalP-noTM
orf11310                0.103  24  0.184  14  0.406  14  0.344   0.259 N  0.570      SignalP-noTM
orf11320                0.143  23  0.106  33  0.136   2  0.091   0.099 N  0.570      SignalP-noTM
orf11330                0.112  22  0.125  22  0.171  13  0.143   0.134 N  0.570      SignalP-noTM
orf11340                0.122  37  0.132  12  0.271   3  0.174   0.151 N  0.570      SignalP-noTM
orf11350                0.215  23  0.179  23  0.190  19  0.153   0.166 N  0.570      SignalP-noTM
orf11360                0.118  47  0.111  65  0.136  57  0.101   0.106 N  0.570      SignalP-noTM
orf11370                0.189  22  0.202  22  0.566   1  0.264   0.231 N  0.570      SignalP-noTM
orf11380                0.104  45  0.137  11  0.246   3  0.185   0.159 N  0.570      SignalP-noTM
orf11390                0.129  23  0.143  11  0.345   1  0.190   0.160 N  0.510      SignalP-TM
orf11400                0.111  50  0.106  50  0.122  40  0.092   0.099 N  0.570      SignalP-noTM
orf11410                0.147  43  0.119  43  0.155  16  0.115   0.117 N  0.570      SignalP-noTM
orf11420                0.103  46  0.100  40  0.117  36  0.084   0.092 N  0.570      SignalP-noTM
orf11430                0.106  56  0.096  70  0.103  70  0.078   0.087 N  0.570      SignalP-noTM
orf11440                0.273  17  0.485  17  0.903  13  0.868   0.665 Y  0.570      SignalP-noTM
orf11450                0.669  23  0.739  23  0.886  16  0.821   0.777 Y  0.570      SignalP-noTM
orf11460                0.483  24  0.652  24  0.960  20  0.881   0.760 Y  0.570      SignalP-noTM
orf11470                0.442  26  0.609  26  0.956   8  0.892   0.742 Y  0.570      SignalP-noTM
orf11480                0.124  57  0.113  57  0.116  48  0.089   0.102 N  0.570      SignalP-noTM
orf11490                0.165  36  0.127  36  0.117  50  0.084   0.107 N  0.570      SignalP-noTM
orf11500                0.113  23  0.101  50  0.112  10  0.088   0.095 N  0.570      SignalP-noTM
orf11510                0.141  34  0.120  34  0.189   2  0.113   0.116 N  0.570      SignalP-noTM
orf11520                0.346  30  0.480  30  0.881  23  0.724   0.595 Y  0.570      SignalP-noTM
orf11530                0.100  45  0.105  34  0.124  29  0.079   0.093 N  0.570      SignalP-noTM
orf11540                0.105  59  0.102  66  0.115  30  0.092   0.097 N  0.570      SignalP-noTM
orf11550                0.754  22  0.707  22  0.869  18  0.661   0.685 Y  0.570      SignalP-noTM
orf11560                0.106  55  0.103  15  0.129  21  0.103   0.103 N  0.510      SignalP-TM
orf11570                0.103  27  0.129  11  0.229   1  0.158   0.143 N  0.570      SignalP-noTM
orf11580                0.108  19  0.110  19  0.142  10  0.097   0.104 N  0.570      SignalP-noTM
orf11590                0.140  19  0.190  41  0.515  32  0.199   0.195 N  0.570      SignalP-noTM
orf11600                0.105  46  0.099  70  0.142   3  0.092   0.096 N  0.570      SignalP-noTM
orf11610                0.104  20  0.130  19  0.204   7  0.158   0.143 N  0.570      SignalP-noTM
orf11620                0.248  27  0.169  27  0.198   1  0.139   0.155 N  0.570      SignalP-noTM
orf11630                0.100  20  0.107  38  0.123  27  0.099   0.103 N  0.570      SignalP-noTM
orf11640                0.124  52  0.121  42  0.217  38  0.108   0.115 N  0.570      SignalP-noTM
orf11650                0.114  24  0.141  12  0.250   3  0.199   0.168 N  0.570      SignalP-noTM
orf11660                0.809  25  0.794  25  0.894   5  0.805   0.799 Y  0.570      SignalP-noTM
orf11670                0.162  43  0.123  15  0.170   6  0.134   0.128 N  0.570      SignalP-noTM
orf11680                0.105  46  0.108  27  0.135  21  0.094   0.102 N  0.570      SignalP-noTM
orf11690                0.141  37  0.136  37  0.226  36  0.112   0.124 N  0.570      SignalP-noTM
orf11700                0.125  38  0.107  38  0.182   4  0.093   0.101 N  0.570      SignalP-noTM
orf11710                0.101  26  0.104  68  0.119  20  0.094   0.099 N  0.570      SignalP-noTM
orf11720                0.188  35  0.176  35  0.221  29  0.160   0.170 N  0.510      SignalP-TM
orf11730                0.118  64  0.110  41  0.138  38  0.104   0.107 N  0.570      SignalP-noTM
orf11740                0.172  28  0.137  28  0.207   2  0.120   0.129 N  0.570      SignalP-noTM
orf11750                0.105  22  0.104  70  0.136  69  0.068   0.091 N  0.510      SignalP-TM
orf11760                0.214  25  0.412  20  0.894  16  0.811   0.599 Y  0.570      SignalP-noTM
orf11770                0.331  43  0.209  43  0.245  41  0.114   0.164 N  0.570      SignalP-noTM
orf11780                0.119  40  0.156  11  0.345   1  0.239   0.187 N  0.510      SignalP-TM
orf11790                0.195  26  0.135  26  0.154  40  0.078   0.108 N  0.570      SignalP-noTM
orf11800                0.110  47  0.112  20  0.145   2  0.117   0.115 N  0.570      SignalP-noTM
orf11810                0.101  65  0.104  58  0.119  49  0.093   0.099 N  0.570      SignalP-noTM
orf11820                0.151  20  0.111  33  0.196   2  0.098   0.106 N  0.510      SignalP-TM
orf11830                0.559  25  0.582  25  0.846   1  0.654   0.616 Y  0.570      SignalP-noTM
orf11840                0.157  34  0.143  34  0.233   2  0.150   0.145 N  0.510      SignalP-TM
orf11850                0.139  23  0.146  23  0.216  11  0.146   0.146 N  0.570      SignalP-noTM
orf11860                0.161  40  0.132  40  0.173   5  0.094   0.118 N  0.510      SignalP-TM
orf11870                0.103  23  0.104  23  0.128  14  0.086   0.096 N  0.570      SignalP-noTM
orf11880                0.178  26  0.102  26  0.128   3  0.075   0.092 N  0.510      SignalP-TM
orf11890                0.552  44  0.551  44  0.751  40  0.360   0.481 N  0.510      SignalP-TM
orf11900                0.496  28  0.637  23  0.949  16  0.880   0.751 Y  0.570      SignalP-noTM
orf11910                0.154  25  0.137  11  0.254   7  0.201   0.161 N  0.510      SignalP-TM
orf11920                0.756  27  0.799  27  0.956  14  0.881   0.838 Y  0.570      SignalP-noTM
orf11930                0.188  25  0.211  25  0.393   6  0.288   0.239 N  0.510      SignalP-TM
orf11940                0.606  23  0.669  23  0.884  18  0.769   0.716 Y  0.570      SignalP-noTM
orf11950                0.571  25  0.699  25  0.940  21  0.888   0.788 Y  0.570      SignalP-noTM
orf11960                0.641  34  0.614  34  0.945  16  0.765   0.685 Y  0.570      SignalP-noTM
orf11970                0.123  23  0.117  23  0.150   1  0.112   0.115 N  0.570      SignalP-noTM
orf11980                0.353  31  0.423  31  0.925  21  0.621   0.516 N  0.570      SignalP-noTM
orf11990                0.821  21  0.850  21  0.951  19  0.868   0.858 Y  0.570      SignalP-noTM
orf12000                0.155  43  0.261  31  0.606   3  0.473   0.340 N  0.510      SignalP-TM
orf12010                0.271  39  0.248  39  0.480  28  0.232   0.242 N  0.510      SignalP-TM
orf12020                0.131  34  0.131  34  0.193  33  0.138   0.134 N  0.570      SignalP-noTM
orf12030                0.149  35  0.130  18  0.155  10  0.121   0.126 N  0.570      SignalP-noTM
orf12040                0.109  69  0.105  69  0.110   1  0.075   0.091 N  0.570      SignalP-noTM
orf12050                0.133  28  0.120  28  0.148  26  0.077   0.104 N  0.510      SignalP-TM
orf12060                0.114  28  0.139  11  0.252   1  0.195   0.165 N  0.570      SignalP-noTM
orf12070                0.119  48  0.104  48  0.107  48  0.085   0.095 N  0.570      SignalP-noTM
orf12080                0.110  30  0.156  17  0.345   7  0.223   0.180 N  0.510      SignalP-TM
orf12090                0.273  29  0.185  29  0.164  23  0.110   0.157 N  0.510      SignalP-TM
orf12100                0.705  26  0.749  26  0.928   8  0.850   0.796 Y  0.570      SignalP-noTM
orf12110                0.099  22  0.100  50  0.110   1  0.091   0.096 N  0.570      SignalP-noTM
orf12120                0.103  34  0.106  14  0.154   5  0.112   0.109 N  0.570      SignalP-noTM
orf12130                0.105   7  0.109  44  0.131  17  0.096   0.103 N  0.570      SignalP-noTM
orf12140                0.112  52  0.110  52  0.128  51  0.088   0.100 N  0.570      SignalP-noTM
orf12150                0.105  40  0.113  11  0.154   1  0.123   0.118 N  0.570      SignalP-noTM
orf12160                0.105  28  0.099  46  0.113  38  0.089   0.094 N  0.570      SignalP-noTM
orf12170                0.118  35  0.084  42  0.092  42  0.049   0.071 N  0.510      SignalP-TM
orf12180                0.134  24  0.117  24  0.151  23  0.096   0.107 N  0.570      SignalP-noTM
orf12190                0.164  32  0.169  32  0.315   5  0.220   0.193 N  0.570      SignalP-noTM
orf12200                0.145  30  0.132  11  0.238   1  0.164   0.147 N  0.570      SignalP-noTM
orf12210                0.241  67  0.145  67  0.178   5  0.097   0.127 N  0.510      SignalP-TM
orf12220                0.129  47  0.144  11  0.247   6  0.217   0.171 N  0.510      SignalP-TM
orf12230                0.113  54  0.174  11  0.381   7  0.308   0.237 N  0.570      SignalP-noTM
orf12240                0.121  42  0.107  11  0.135   1  0.117   0.112 N  0.570      SignalP-noTM
orf12250                0.103  25  0.101  36  0.121   5  0.096   0.098 N  0.570      SignalP-noTM
orf12260                0.109  27  0.121  11  0.211   1  0.138   0.129 N  0.570      SignalP-noTM
orf12270                0.102  27  0.184  15  0.412  14  0.349   0.261 N  0.570      SignalP-noTM
orf12280                0.140  17  0.129  17  0.157  26  0.117   0.123 N  0.570      SignalP-noTM
orf12290                0.111  33  0.106  33  0.123  45  0.100   0.103 N  0.570      SignalP-noTM
orf12300                0.116  28  0.116  12  0.192   5  0.140   0.127 N  0.570      SignalP-noTM
orf12310                0.839  24  0.856  24  0.946  18  0.877   0.866 Y  0.570      SignalP-noTM
orf12320                0.351  22  0.525  22  0.889   6  0.816   0.661 Y  0.570      SignalP-noTM
orf12330                0.178  28  0.158  39  0.281  35  0.171   0.163 N  0.510      SignalP-TM
orf12340                0.124  54  0.103  54  0.116  20  0.087   0.095 N  0.570      SignalP-noTM
orf12350                0.146  43  0.151  43  0.225  39  0.114   0.137 N  0.510      SignalP-TM
orf12360                0.407  33  0.283  33  0.289  30  0.167   0.240 N  0.510      SignalP-TM
orf12370                0.231  33  0.206  33  0.289  31  0.138   0.174 N  0.570      SignalP-noTM
orf12380                0.164  57  0.128  57  0.148  10  0.108   0.119 N  0.570      SignalP-noTM
orf12390                0.181  26  0.158  26  0.223   1  0.135   0.149 N  0.510      SignalP-TM
orf12400                0.142  20  0.153  11  0.359   4  0.248   0.188 N  0.510      SignalP-TM
orf12410                0.107   3  0.101  35  0.113  26  0.084   0.093 N  0.570      SignalP-noTM
orf12420                0.739  25  0.775  25  0.870  19  0.792   0.783 Y  0.570      SignalP-noTM
orf12430                0.121  27  0.170  11  0.399   1  0.283   0.212 N  0.510      SignalP-TM
orf12440                0.835  24  0.827  24  0.928  20  0.845   0.835 Y  0.570      SignalP-noTM
orf12450                0.321  27  0.435  27  0.963   8  0.777   0.596 Y  0.570      SignalP-noTM
orf12460                0.247  37  0.237  37  0.425  28  0.240   0.238 N  0.510      SignalP-TM
orf12470                0.115  41  0.101  19  0.121   9  0.092   0.097 N  0.570      SignalP-noTM
orf12480                0.130  40  0.196  11  0.471   9  0.398   0.271 N  0.510      SignalP-TM
orf12490                0.138  37  0.123  37  0.147  31  0.081   0.103 N  0.570      SignalP-noTM
orf12500                0.324  28  0.212  28  0.302   5  0.171   0.192 N  0.570      SignalP-noTM
orf12510                0.178  42  0.203  23  0.564  18  0.349   0.272 N  0.570      SignalP-noTM
orf12520                0.105  22  0.111  22  0.138  20  0.104   0.108 N  0.570      SignalP-noTM
orf12530                0.109  17  0.120  11  0.200   1  0.138   0.128 N  0.570      SignalP-noTM
orf12540                0.218  22  0.174  22  0.194  21  0.127   0.152 N  0.570      SignalP-noTM
orf12550                0.106  22  0.102  62  0.116  54  0.084   0.094 N  0.570      SignalP-noTM
orf12560                0.209  30  0.297  30  0.595  26  0.352   0.317 N  0.510      SignalP-TM
orf12570                0.120  19  0.111  40  0.144  30  0.091   0.104 N  0.510      SignalP-TM
orf12580                0.104  24  0.109  11  0.165   2  0.119   0.114 N  0.570      SignalP-noTM
orf12590                0.576  26  0.632  26  0.899  14  0.787   0.705 Y  0.570      SignalP-noTM
orf12600                0.117  65  0.114  65  0.136  62  0.079   0.101 N  0.510      SignalP-TM
orf12610                0.108  48  0.108  31  0.177  47  0.089   0.101 N  0.510      SignalP-TM
orf12620                0.737  26  0.654  26  0.702  23  0.486   0.592 Y  0.510      SignalP-TM
orf12630                0.545  32  0.250  32  0.186   1  0.082   0.188 N  0.510      SignalP-TM
orf12640                0.117  41  0.116  41  0.152  35  0.093   0.106 N  0.570      SignalP-noTM
orf12650                0.112  51  0.116  11  0.184   5  0.140   0.128 N  0.570      SignalP-noTM
orf12660                0.119  18  0.177  12  0.362   1  0.288   0.229 N  0.570      SignalP-noTM
orf12670                0.168  24  0.125  24  0.169   1  0.116   0.122 N  0.510      SignalP-TM
orf12680                0.100  55  0.101  55  0.123  11  0.089   0.096 N  0.570      SignalP-noTM
orf12690                0.102  57  0.117  12  0.182   3  0.138   0.127 N  0.570      SignalP-noTM
orf12700                0.126  36  0.115  36  0.134  33  0.100   0.110 N  0.510      SignalP-TM
orf12710                0.119  21  0.112  17  0.143   5  0.111   0.111 N  0.570      SignalP-noTM
orf12720                0.140  28  0.126  28  0.163  25  0.102   0.117 N  0.510      SignalP-TM
orf12730                0.112  36  0.111  36  0.142  38  0.095   0.103 N  0.570      SignalP-noTM
orf12740                0.105  29  0.110  52  0.151   4  0.104   0.107 N  0.570      SignalP-noTM
orf12750                0.102  65  0.108  15  0.134   7  0.119   0.113 N  0.570      SignalP-noTM
orf12760                0.123  17  0.107  48  0.129   9  0.099   0.103 N  0.570      SignalP-noTM
orf12770                0.195  21  0.223  21  0.494   1  0.276   0.248 N  0.570      SignalP-noTM
orf12780                0.125  26  0.140  18  0.257  12  0.181   0.159 N  0.570      SignalP-noTM
orf12790                0.109  22  0.105  56  0.143   1  0.092   0.099 N  0.570      SignalP-noTM
orf12800                0.108  33  0.098  55  0.112   9  0.065   0.086 N  0.510      SignalP-TM
orf12810                0.123  39  0.107  11  0.156  37  0.121   0.112 N  0.510      SignalP-TM
orf12820                0.223  36  0.143  36  0.156   2  0.086   0.122 N  0.510      SignalP-TM
orf12830                0.108  14  0.129  11  0.237   1  0.164   0.142 N  0.510      SignalP-TM
orf12840                0.100  34  0.091  11  0.110   4  0.087   0.090 N  0.510      SignalP-TM
orf12850                0.174  20  0.387  18  0.931  12  0.889   0.623 Y  0.570      SignalP-noTM
orf12860                0.143  22  0.326  22  0.929  16  0.784   0.541 N  0.570      SignalP-noTM
orf12870                0.185  37  0.171  11  0.361   2  0.287   0.214 N  0.510      SignalP-TM
orf12880                0.131  48  0.108  31  0.141  25  0.110   0.109 N  0.510      SignalP-TM
orf12890                0.105  66  0.105  21  0.133   8  0.104   0.104 N  0.570      SignalP-noTM
orf12900                0.107  25  0.114  13  0.161  12  0.135   0.124 N  0.570      SignalP-noTM
orf12910                0.774  25  0.770  25  0.946  17  0.839   0.803 Y  0.570      SignalP-noTM
orf12920                0.126  67  0.106  67  0.127   9  0.097   0.101 N  0.570      SignalP-noTM
orf12930                0.136  46  0.128  46  0.172  37  0.097   0.113 N  0.570      SignalP-noTM
orf12940                0.400  24  0.581  24  0.932   3  0.867   0.715 Y  0.570      SignalP-noTM
orf12950                0.115  32  0.204  23  0.452  14  0.356   0.260 N  0.510      SignalP-TM
orf12960                0.189  59  0.128  59  0.134  58  0.073   0.108 N  0.510      SignalP-TM
orf12970                0.101  32  0.113  52  0.143  44  0.095   0.105 N  0.570      SignalP-noTM
orf12980                0.119  44  0.124  44  0.202  43  0.094   0.110 N  0.570      SignalP-noTM
orf12990                0.123  45  0.128  45  0.190  39  0.095   0.116 N  0.510      SignalP-TM
orf13000                0.109  60  0.110  60  0.136  35  0.100   0.105 N  0.570      SignalP-noTM
orf13010                0.101  24  0.100  16  0.130   7  0.102   0.101 N  0.570      SignalP-noTM
orf13020                0.099  58  0.106  45  0.125  38  0.090   0.098 N  0.570      SignalP-noTM
orf13030                0.102  30  0.104  38  0.118  27  0.094   0.100 N  0.570      SignalP-noTM
orf13040                0.112  42  0.096  70  0.105   1  0.079   0.088 N  0.570      SignalP-noTM
orf13050                0.115  30  0.120  14  0.159   4  0.145   0.131 N  0.570      SignalP-noTM
orf13060                0.101  27  0.107  60  0.123  52  0.094   0.101 N  0.570      SignalP-noTM
orf13070                0.200  40  0.153  40  0.162  30  0.098   0.132 N  0.510      SignalP-TM
orf13080                0.386  30  0.533  30  0.954  13  0.808   0.662 Y  0.570      SignalP-noTM
orf13090                0.231  24  0.443  24  0.933   4  0.881   0.649 Y  0.570      SignalP-noTM
orf13100                0.133  61  0.142  11  0.229   7  0.217   0.170 N  0.510      SignalP-TM
orf13110                0.119  27  0.103  11  0.129   8  0.112   0.106 N  0.510      SignalP-TM
orf13120                0.112  40  0.107  70  0.143   1  0.094   0.101 N  0.570      SignalP-noTM
orf13130                0.105  24  0.100  11  0.127   4  0.104   0.102 N  0.510      SignalP-TM
orf13140                0.106  29  0.112  11  0.171   4  0.123   0.117 N  0.570      SignalP-noTM
orf13150                0.113  39  0.138  11  0.223   4  0.199   0.161 N  0.510      SignalP-TM
orf13160                0.109  30  0.100  69  0.111  70  0.083   0.092 N  0.570      SignalP-noTM
orf13170                0.127  37  0.118  37  0.167  45  0.103   0.111 N  0.570      SignalP-noTM
orf13180                0.543  23  0.641  23  0.891   2  0.806   0.719 Y  0.570      SignalP-noTM
orf13190                0.151  27  0.143  27  0.195   1  0.140   0.142 N  0.510      SignalP-TM
orf13200                0.129  21  0.117  59  0.195  50  0.109   0.113 N  0.570      SignalP-noTM
orf13210                0.106  66  0.137  11  0.250   3  0.186   0.160 N  0.570      SignalP-noTM
orf13220                0.176  17  0.338  17  0.831  14  0.679   0.499 N  0.570      SignalP-noTM
orf13230                0.131  51  0.118  51  0.129  36  0.104   0.111 N  0.570      SignalP-noTM
orf13240                0.121  28  0.138  11  0.223   1  0.189   0.162 N  0.570      SignalP-noTM
orf13250                0.108  64  0.105  68  0.125  13  0.094   0.100 N  0.570      SignalP-noTM
orf13260                0.332  23  0.373  23  0.581  21  0.412   0.387 N  0.510      SignalP-TM
orf13270                0.114  38  0.115  38  0.171  34  0.083   0.103 N  0.510      SignalP-TM
orf13280                0.137  65  0.134  11  0.280   1  0.171   0.151 N  0.570      SignalP-noTM
orf13290                0.105  31  0.123  11  0.296   1  0.134   0.127 N  0.510      SignalP-TM
orf13300                0.152  20  0.128  20  0.251   1  0.126   0.127 N  0.570      SignalP-noTM
orf13310                0.125  20  0.311  19  0.914   2  0.818   0.549 N  0.570      SignalP-noTM
orf13320                0.696  25  0.749  25  0.920   7  0.849   0.796 Y  0.570      SignalP-noTM
orf13330                0.220  21  0.321  21  0.703   3  0.529   0.398 N  0.510      SignalP-TM
orf13340                0.194  24  0.173  24  0.389   6  0.217   0.190 N  0.510      SignalP-TM
orf13350                0.253  25  0.248  25  0.452   4  0.285   0.262 N  0.510      SignalP-TM
orf13360                0.172  37  0.181  37  0.318  33  0.163   0.174 N  0.510      SignalP-TM
orf13370                0.104  25  0.103  17  0.127   8  0.102   0.103 N  0.570      SignalP-noTM
orf13380                0.134  21  0.143  21  0.256   9  0.144   0.143 N  0.570      SignalP-noTM
orf13390                0.123  27  0.122  27  0.149  26  0.125   0.123 N  0.570      SignalP-noTM
orf13400                0.155  36  0.097  36  0.110   6  0.079   0.090 N  0.510      SignalP-TM
orf13410                0.102  64  0.105  64  0.120  55  0.097   0.101 N  0.570      SignalP-noTM
orf13420                0.143  29  0.186  22  0.450   1  0.268   0.224 N  0.570      SignalP-noTM
orf13430                0.138  34  0.131  34  0.187   1  0.121   0.126 N  0.570      SignalP-noTM
orf13440                0.124  32  0.109  32  0.140   4  0.101   0.105 N  0.570      SignalP-noTM
orf13450                0.122  26  0.126  11  0.195   2  0.158   0.141 N  0.570      SignalP-noTM
orf13460                0.102  26  0.109  23  0.139  19  0.119   0.114 N  0.570      SignalP-noTM
orf13470                0.128  46  0.104  64  0.144   1  0.091   0.098 N  0.570      SignalP-noTM
orf13480                0.104  62  0.134  11  0.268   2  0.172   0.152 N  0.570      SignalP-noTM
orf13490                0.108  47  0.099  69  0.116   1  0.086   0.092 N  0.570      SignalP-noTM
orf13500                0.202  44  0.188  44  0.263  43  0.148   0.169 N  0.570      SignalP-noTM
orf13510                0.121  69  0.108  69  0.118  43  0.093   0.101 N  0.570      SignalP-noTM
orf13520                0.109  55  0.116  34  0.135  20  0.111   0.113 N  0.570      SignalP-noTM
orf13530                0.322  22  0.497  22  0.884   3  0.778   0.629 Y  0.570      SignalP-noTM
orf13540                0.633  24  0.748  24  0.952  13  0.898   0.819 Y  0.570      SignalP-noTM
orf13550                0.110  22  0.105  66  0.118   1  0.087   0.097 N  0.570      SignalP-noTM
orf13560                0.206  31  0.211  22  0.518  15  0.353   0.264 N  0.510      SignalP-TM
orf13570                0.167  50  0.191  18  0.599  17  0.211   0.200 N  0.570      SignalP-noTM
orf13580                0.173  29  0.130  29  0.131  25  0.103   0.117 N  0.570      SignalP-noTM
orf13590                0.240  46  0.145  46  0.121  44  0.088   0.118 N  0.570      SignalP-noTM
orf13600                0.124  20  0.126  11  0.210   1  0.154   0.139 N  0.570      SignalP-noTM
orf13610                0.852  20  0.871  20  0.928  18  0.882   0.876 Y  0.570      SignalP-noTM
orf13620                0.103  23  0.103  64  0.115  15  0.093   0.098 N  0.570      SignalP-noTM
orf13630                0.105  61  0.106  55  0.154  49  0.092   0.100 N  0.570      SignalP-noTM
orf13640                0.109  27  0.122  11  0.210   1  0.141   0.131 N  0.570      SignalP-noTM
orf13650                0.109  40  0.105  24  0.142   2  0.103   0.104 N  0.570      SignalP-noTM
orf13660                0.465  20  0.587  20  0.861  17  0.744   0.661 Y  0.570      SignalP-noTM
orf13670                0.280  20  0.213  20  0.379   3  0.209   0.212 N  0.510      SignalP-TM
orf13680                0.222  21  0.191  21  0.221  13  0.152   0.173 N  0.570      SignalP-noTM
orf13690                0.102  29  0.106  29  0.133   2  0.110   0.108 N  0.570      SignalP-noTM
orf13700                0.136  21  0.101  63  0.117  51  0.080   0.091 N  0.570      SignalP-noTM
orf13710                0.193  21  0.131  21  0.156   2  0.102   0.118 N  0.570      SignalP-noTM
orf13720                0.107   3  0.105  24  0.134  10  0.104   0.105 N  0.570      SignalP-noTM
orf13730                0.110  46  0.097  69  0.100  66  0.077   0.088 N  0.570      SignalP-noTM
orf13740                0.101  48  0.101  63  0.109  54  0.077   0.090 N  0.570      SignalP-noTM
orf13750                0.768  25  0.743  25  0.902  12  0.775   0.758 Y  0.570      SignalP-noTM
orf13760                0.100  25  0.097  20  0.108  11  0.093   0.095 N  0.570      SignalP-noTM
orf13770                0.159  39  0.095  11  0.123   5  0.098   0.096 N  0.510      SignalP-TM
orf13780                0.115  38  0.113  38  0.145  34  0.109   0.111 N  0.570      SignalP-noTM
orf13790                0.121  17  0.108  46  0.125  35  0.078   0.094 N  0.570      SignalP-noTM
orf13800                0.121  27  0.129  12  0.195  11  0.167   0.147 N  0.570      SignalP-noTM
orf13810                0.158  28  0.283  19  0.809   1  0.626   0.444 N  0.570      SignalP-noTM
orf13820                0.141  17  0.127  17  0.132  14  0.103   0.116 N  0.570      SignalP-noTM
orf13830                0.108  39  0.106  16  0.156   7  0.111   0.108 N  0.510      SignalP-TM
orf13840                0.145  29  0.136  29  0.206   5  0.127   0.132 N  0.570      SignalP-noTM
orf13850                0.290  27  0.501  27  0.973  14  0.911   0.694 Y  0.570      SignalP-noTM
orf13860                0.121  23  0.152  12  0.278   4  0.237   0.192 N  0.570      SignalP-noTM
orf13870                0.102  31  0.102  31  0.117   1  0.088   0.095 N  0.570      SignalP-noTM
orf13880                0.158  20  0.169  45  0.301  37  0.156   0.164 N  0.510      SignalP-TM
orf13890                0.460  43  0.239  43  0.239  12  0.167   0.212 N  0.510      SignalP-TM
orf13900                0.117  55  0.188  11  0.510   1  0.341   0.260 N  0.570      SignalP-noTM
orf13910                0.120  32  0.122  16  0.174   8  0.140   0.130 N  0.570      SignalP-noTM
orf13920                0.111  29  0.096  33  0.116  32  0.066   0.085 N  0.510      SignalP-TM
orf13930                0.113  28  0.132  11  0.232  23  0.174   0.147 N  0.510      SignalP-TM
orf13940                0.129  64  0.104  64  0.114  40  0.084   0.094 N  0.570      SignalP-noTM
orf13950                0.103  46  0.115  51  0.155  49  0.101   0.109 N  0.570      SignalP-noTM
orf13960                0.163  25  0.130  25  0.126  22  0.092   0.112 N  0.570      SignalP-noTM
orf13970                0.281  23  0.442  23  0.874  20  0.732   0.578 Y  0.570      SignalP-noTM
orf13980                0.118  43  0.142  11  0.303   1  0.190   0.165 N  0.570      SignalP-noTM
orf13990                0.126  48  0.139  44  0.274  36  0.127   0.135 N  0.510      SignalP-TM
orf14000                0.130  41  0.134  18  0.231  16  0.167   0.149 N  0.570      SignalP-noTM
orf14010                0.110  41  0.104  60  0.147   9  0.089   0.097 N  0.570      SignalP-noTM
orf14020                0.165  32  0.127  32  0.137  54  0.092   0.111 N  0.570      SignalP-noTM
orf14030                0.241  16  0.225  16  0.387  12  0.195   0.211 N  0.570      SignalP-noTM
orf14040                0.109  61  0.111  44  0.126  33  0.089   0.101 N  0.570      SignalP-noTM
orf14050                0.125  23  0.096  11  0.131   1  0.094   0.096 N  0.510      SignalP-TM
orf14060                0.756  21  0.745  21  0.805  10  0.721   0.733 Y  0.570      SignalP-noTM
orf14070                0.237  66  0.225  34  0.387  14  0.251   0.237 N  0.570      SignalP-noTM
orf14080                0.207  61  0.164  61  0.266  45  0.137   0.151 N  0.570      SignalP-noTM
orf14090                0.113  42  0.111  20  0.162  13  0.116   0.114 N  0.570      SignalP-noTM
orf14100                0.136  23  0.117  23  0.132  10  0.104   0.111 N  0.570      SignalP-noTM
orf14110                0.104  43  0.153  12  0.257   8  0.227   0.188 N  0.570      SignalP-noTM
orf14120                0.101  56  0.101  56  0.107  52  0.084   0.093 N  0.570      SignalP-noTM
orf14130                0.117  42  0.107  68  0.124  66  0.090   0.099 N  0.570      SignalP-noTM
orf14140                0.135  35  0.118  35  0.184  33  0.089   0.104 N  0.570      SignalP-noTM
orf14150                0.135  22  0.122  22  0.144  13  0.111   0.117 N  0.570      SignalP-noTM
orf14160                0.129  40  0.152  40  0.349  39  0.127   0.140 N  0.570      SignalP-noTM
orf14170                0.109  39  0.113  20  0.155   9  0.122   0.117 N  0.570      SignalP-noTM
orf14180                0.104  21  0.106  11  0.124   9  0.114   0.110 N  0.570      SignalP-noTM
orf14190                0.144  30  0.206  11  0.539   2  0.428   0.311 N  0.570      SignalP-noTM
orf14200                0.134  35  0.123  53  0.170  46  0.118   0.120 N  0.570      SignalP-noTM
orf14210                0.115  63  0.132  41  0.266  32  0.120   0.127 N  0.570      SignalP-noTM
orf14220                0.141  25  0.151  12  0.319   5  0.229   0.188 N  0.570      SignalP-noTM
orf14230                0.193  22  0.131  22  0.116   1  0.095   0.114 N  0.570      SignalP-noTM
orf14240                0.248  46  0.173  46  0.174  42  0.118   0.147 N  0.570      SignalP-noTM
orf14250                0.141  22  0.137  22  0.180   7  0.139   0.138 N  0.570      SignalP-noTM
orf14260                0.153  31  0.136  31  0.159  29  0.109   0.123 N  0.570      SignalP-noTM
orf14270                0.726  25  0.788  25  0.942  21  0.867   0.825 Y  0.570      SignalP-noTM
orf14280                0.104  30  0.207  13  0.482   5  0.418   0.306 N  0.570      SignalP-noTM
orf14290                0.111  37  0.111  37  0.172  36  0.104   0.107 N  0.570      SignalP-noTM
orf14300                0.500  21  0.198  21  0.131   1  0.086   0.146 N  0.570      SignalP-noTM
orf14310                0.103  24  0.109  24  0.138  20  0.094   0.102 N  0.570      SignalP-noTM
orf14320                0.101  69  0.104  36  0.120  26  0.089   0.097 N  0.570      SignalP-noTM
orf14330                0.698  22  0.766  22  0.928  18  0.789   0.777 Y  0.570      SignalP-noTM
orf14340                0.652  28  0.441  28  0.488  27  0.239   0.366 N  0.510      SignalP-TM
orf14350                0.110  27  0.103  47  0.117  40  0.093   0.098 N  0.570      SignalP-noTM
orf14360                0.135  56  0.112  56  0.129  10  0.095   0.104 N  0.570      SignalP-noTM
orf14370                0.208  53  0.263  15  0.622  11  0.386   0.321 N  0.570      SignalP-noTM
orf14380                0.164  31  0.201  31  0.367   8  0.265   0.225 N  0.510      SignalP-TM
orf14390                0.142  68  0.110  68  0.122   1  0.089   0.100 N  0.570      SignalP-noTM
orf14400                0.114  26  0.118  54  0.165   4  0.109   0.114 N  0.570      SignalP-noTM
orf14410                0.754  20  0.825  20  0.953  19  0.898   0.859 Y  0.570      SignalP-noTM
orf14420                0.143  42  0.120  42  0.158  40  0.084   0.103 N  0.570      SignalP-noTM
orf14430                0.101  52  0.109  29  0.152   1  0.116   0.112 N  0.570      SignalP-noTM
orf14440                0.102  45  0.120  11  0.174   1  0.140   0.130 N  0.570      SignalP-noTM
orf14450                0.125  40  0.125  40  0.140  39  0.122   0.124 N  0.570      SignalP-noTM
orf14460                0.837  21  0.727  21  0.873  17  0.630   0.681 Y  0.570      SignalP-noTM
orf14470                0.637  25  0.664  25  0.828  19  0.698   0.680 Y  0.570      SignalP-noTM
orf14480                0.777  34  0.765  34  0.919  17  0.812   0.787 Y  0.570      SignalP-noTM
orf14490                0.665  24  0.758  24  0.963  19  0.886   0.818 Y  0.570      SignalP-noTM
orf14500                0.137  29  0.135  29  0.200   1  0.138   0.136 N  0.570      SignalP-noTM
orf14510                0.130  52  0.109  25  0.137   2  0.095   0.102 N  0.570      SignalP-noTM
orf14520                0.111  23  0.108  18  0.133  11  0.104   0.106 N  0.570      SignalP-noTM
orf14530                0.141  23  0.135  23  0.233  19  0.108   0.123 N  0.570      SignalP-noTM
orf14540                0.108  42  0.108  12  0.139   8  0.118   0.113 N  0.570      SignalP-noTM
orf14550                0.161  55  0.137  55  0.246   3  0.129   0.133 N  0.570      SignalP-noTM
orf14560                0.116  47  0.103  70  0.159  65  0.076   0.093 N  0.510      SignalP-TM
orf14570                0.147  37  0.121  12  0.174   4  0.146   0.130 N  0.510      SignalP-TM
orf14580                0.110  27  0.104  65  0.128   2  0.094   0.099 N  0.570      SignalP-noTM
orf14590                0.111  47  0.115  11  0.229   2  0.135   0.124 N  0.570      SignalP-noTM
orf14600                0.111  19  0.102  19  0.136   1  0.094   0.099 N  0.570      SignalP-noTM
orf14610                0.120  47  0.119  22  0.205  10  0.120   0.119 N  0.570      SignalP-noTM
orf14620                0.212  26  0.159  12  0.341   4  0.260   0.206 N  0.570      SignalP-noTM
orf14630                0.135  52  0.125  52  0.157  50  0.118   0.121 N  0.570      SignalP-noTM
orf14640                0.101  54  0.110  41  0.139   1  0.102   0.106 N  0.570      SignalP-noTM
orf14650                0.103  30  0.104  11  0.165   1  0.100   0.102 N  0.570      SignalP-noTM
orf14660                0.115  21  0.170  11  0.475   2  0.276   0.209 N  0.510      SignalP-TM
orf14670                0.101  30  0.109  11  0.140   2  0.120   0.114 N  0.570      SignalP-noTM
orf14680                0.734  21  0.745  21  0.908  12  0.780   0.762 Y  0.570      SignalP-noTM
orf14690                0.147  49  0.141  11  0.265   1  0.204   0.165 N  0.510      SignalP-TM
orf14700                0.152  22  0.132  22  0.177   7  0.129   0.131 N  0.510      SignalP-TM
orf14710                0.131  42  0.116  11  0.188   1  0.128   0.122 N  0.570      SignalP-noTM
orf14720                0.166  36  0.163  21  0.333   2  0.201   0.177 N  0.510      SignalP-TM
orf14730                0.142  53  0.141  53  0.232  50  0.100   0.122 N  0.570      SignalP-noTM
orf14740                0.110  32  0.157  11  0.334   1  0.235   0.193 N  0.570      SignalP-noTM
orf14750                0.125  38  0.107  19  0.148   8  0.102   0.105 N  0.570      SignalP-noTM
orf14760                0.117  49  0.117  49  0.146  46  0.092   0.105 N  0.570      SignalP-noTM
orf14770                0.110  29  0.104  65  0.118  61  0.084   0.094 N  0.570      SignalP-noTM
orf14780                0.197  20  0.414  20  0.939  18  0.871   0.629 Y  0.570      SignalP-noTM
orf14790                0.877  26  0.821  26  0.894  20  0.807   0.814 Y  0.570      SignalP-noTM
orf14800                0.192  21  0.239  21  0.362   9  0.282   0.259 N  0.570      SignalP-noTM
orf14810                0.103  35  0.114  16  0.159   8  0.119   0.117 N  0.570      SignalP-noTM
orf14820                0.219  28  0.422  28  0.958  17  0.873   0.634 Y  0.570      SignalP-noTM
orf14830                0.154  19  0.168  19  0.348   1  0.203   0.184 N  0.570      SignalP-noTM
orf14840                0.207  19  0.212  19  0.268  13  0.213   0.212 N  0.510      SignalP-TM
orf14850                0.115  50  0.106  11  0.159   1  0.108   0.107 N  0.570      SignalP-noTM
orf14860                0.140  32  0.113  32  0.119  52  0.074   0.095 N  0.570      SignalP-noTM
orf14870                0.772  24  0.777  24  0.875  15  0.773   0.775 Y  0.570      SignalP-noTM
orf14880                0.226  51  0.251  51  0.608  49  0.152   0.204 N  0.570      SignalP-noTM
orf14890                0.738  25  0.803  25  0.926  23  0.856   0.828 Y  0.570      SignalP-noTM
orf14900                0.113  18  0.107  18  0.157   6  0.099   0.104 N  0.510      SignalP-TM
orf14910                0.126  26  0.115  26  0.133   3  0.101   0.108 N  0.570      SignalP-noTM
orf14920                0.162  23  0.150  23  0.197   1  0.143   0.147 N  0.570      SignalP-noTM
orf14930                0.103  32  0.128  11  0.226   1  0.156   0.141 N  0.570      SignalP-noTM
orf14940                0.102  26  0.107  26  0.131  30  0.103   0.105 N  0.570      SignalP-noTM
orf14950                0.296  21  0.512  21  0.933  17  0.888   0.689 Y  0.570      SignalP-noTM
orf14960                0.108   8  0.107  66  0.121  44  0.095   0.101 N  0.570      SignalP-noTM
orf14970                0.107  42  0.109  11  0.153   1  0.120   0.113 N  0.510      SignalP-TM
orf14980                0.141  44  0.136  31  0.199  21  0.145   0.140 N  0.570      SignalP-noTM
orf14990                0.348  23  0.514  23  0.943   2  0.831   0.663 Y  0.570      SignalP-noTM
orf15000                0.122  49  0.101  49  0.114  14  0.089   0.095 N  0.570      SignalP-noTM
orf15010                0.150  35  0.139  35  0.156   4  0.121   0.131 N  0.570      SignalP-noTM
orf15020                0.128  29  0.144  11  0.266   2  0.212   0.169 N  0.510      SignalP-TM
orf15030                0.797  26  0.818  26  0.931  17  0.869   0.842 Y  0.570      SignalP-noTM
orf15040                0.254  20  0.493  20  0.964  14  0.949   0.708 Y  0.570      SignalP-noTM
orf15050                0.109  53  0.099  70  0.103  29  0.086   0.093 N  0.570      SignalP-noTM
orf15060                0.158  41  0.130  41  0.180  11  0.100   0.116 N  0.570      SignalP-noTM
orf15070                0.259  22  0.333  22  0.502  19  0.407   0.360 N  0.510      SignalP-TM
orf15080                0.102  60  0.099  53  0.108  31  0.086   0.093 N  0.570      SignalP-noTM
orf15090                0.109  19  0.107  41  0.127  29  0.094   0.101 N  0.570      SignalP-noTM
orf15100                0.369  22  0.544  22  0.916  18  0.823   0.675 Y  0.570      SignalP-noTM
orf15110                0.115  35  0.116  55  0.215  52  0.108   0.112 N  0.570      SignalP-noTM
orf15120                0.121  60  0.125  11  0.201   2  0.159   0.141 N  0.570      SignalP-noTM
orf15130                0.235  55  0.213  55  0.264  43  0.145   0.188 N  0.510      SignalP-TM
orf15140                0.187  45  0.115  11  0.184   1  0.133   0.122 N  0.510      SignalP-TM
orf15150                0.116  11  0.145  11  0.244   2  0.178   0.161 N  0.570      SignalP-noTM
orf15160                0.527  22  0.690  22  0.948   3  0.911   0.794 Y  0.570      SignalP-noTM
orf15170                0.717  28  0.768  28  0.961  14  0.886   0.823 Y  0.570      SignalP-noTM
orf15180                0.482  29  0.435  29  0.685   6  0.534   0.472 N  0.510      SignalP-TM
orf15190                0.106  63  0.117  56  0.183  48  0.099   0.108 N  0.570      SignalP-noTM
orf15200                0.111  25  0.103  25  0.117  23  0.090   0.097 N  0.570      SignalP-noTM
orf15210                0.130  36  0.164  15  0.342  12  0.265   0.211 N  0.570      SignalP-noTM
orf15220                0.151  43  0.121  43  0.125   1  0.096   0.110 N  0.570      SignalP-noTM
orf15230                0.132  25  0.186  11  0.432   7  0.356   0.266 N  0.570      SignalP-noTM
orf15240                0.124  62  0.128  48  0.249  47  0.112   0.121 N  0.570      SignalP-noTM
orf15250                0.103  23  0.105  11  0.163   8  0.112   0.107 N  0.510      SignalP-TM
orf15260                0.115  26  0.099  38  0.110  35  0.084   0.092 N  0.570      SignalP-noTM
orf15270                0.121  30  0.116  13  0.174   9  0.137   0.126 N  0.570      SignalP-noTM
orf15280                0.114  56  0.109  23  0.194  12  0.106   0.108 N  0.570      SignalP-noTM
orf15290                0.160  20  0.148  20  0.217  11  0.132   0.140 N  0.570      SignalP-noTM
orf15300                0.131  60  0.118  11  0.193   1  0.132   0.125 N  0.570      SignalP-noTM
orf15310                0.671  19  0.715  19  0.901  18  0.774   0.743 Y  0.570      SignalP-noTM
orf15320                0.375  25  0.339  25  0.445   4  0.324   0.332 N  0.570      SignalP-noTM
orf15330                0.213  23  0.177  23  0.343   2  0.175   0.176 N  0.570      SignalP-noTM
orf15340                0.343  20  0.556  20  0.947   1  0.911   0.723 Y  0.570      SignalP-noTM
orf15350                0.108  19  0.104  51  0.128  50  0.096   0.100 N  0.570      SignalP-noTM
orf15360                0.103  24  0.108  11  0.180   1  0.109   0.109 N  0.570      SignalP-noTM
orf15370                0.586  29  0.651  29  0.941  18  0.793   0.718 Y  0.570      SignalP-noTM
orf15380                0.458  55  0.203  55  0.212   1  0.082   0.158 N  0.510      SignalP-TM
orf15390                0.774  20  0.836  20  0.925  16  0.885   0.859 Y  0.570      SignalP-noTM
orf15400                0.118  29  0.143  11  0.292   1  0.199   0.164 N  0.510      SignalP-TM
orf15410                0.126  47  0.186  17  0.386  14  0.290   0.224 N  0.510      SignalP-TM
orf15420                0.179  30  0.234  11  0.675   4  0.580   0.362 N  0.510      SignalP-TM
orf15430                0.108  47  0.101  57  0.114  46  0.065   0.088 N  0.510      SignalP-TM
orf15440                0.202  52  0.151  52  0.167  51  0.077   0.124 N  0.510      SignalP-TM
orf15450                0.109  38  0.108  45  0.141  39  0.086   0.100 N  0.510      SignalP-TM
orf15460                0.138  58  0.117  58  0.149   1  0.100   0.109 N  0.570      SignalP-noTM
orf15470                0.114  42  0.103  21  0.125  10  0.095   0.099 N  0.570      SignalP-noTM
orf15480                0.108  18  0.108  61  0.130  52  0.094   0.101 N  0.570      SignalP-noTM
orf15490                0.117  44  0.110  44  0.131  41  0.077   0.095 N  0.570      SignalP-noTM
orf15500                0.143  22  0.187  22  0.379  21  0.263   0.223 N  0.570      SignalP-noTM
orf15510                0.714  19  0.743  19  0.858  16  0.753   0.748 Y  0.570      SignalP-noTM
orf15520                0.188  29  0.180  29  0.327   1  0.182   0.181 N  0.510      SignalP-TM
orf15530                0.355  27  0.502  23  0.925   2  0.864   0.672 Y  0.570      SignalP-noTM
orf15540                0.102  28  0.102  39  0.111  33  0.086   0.094 N  0.570      SignalP-noTM
orf15550                0.141  18  0.107  18  0.108   3  0.086   0.097 N  0.570      SignalP-noTM
orf15560                0.114  22  0.100  69  0.129   1  0.086   0.093 N  0.570      SignalP-noTM
orf15570                0.113  45  0.123  11  0.210   2  0.150   0.136 N  0.570      SignalP-noTM
orf15580                0.116  41  0.114  18  0.160   6  0.125   0.118 N  0.510      SignalP-TM
orf15590                0.124  21  0.125  21  0.160   2  0.135   0.129 N  0.570      SignalP-noTM
orf15600                0.105  47  0.103  27  0.122  22  0.097   0.100 N  0.570      SignalP-noTM
orf15610                0.109  67  0.105  60  0.123  24  0.097   0.101 N  0.570      SignalP-noTM
orf15620                0.829  21  0.812  21  0.901  17  0.790   0.802 Y  0.570      SignalP-noTM
orf15630                0.396  29  0.528  29  0.893  20  0.739   0.627 Y  0.570      SignalP-noTM
orf15640                0.133  51  0.121  11  0.221   1  0.137   0.128 N  0.570      SignalP-noTM
orf15650                0.105  30  0.084  11  0.101   2  0.068   0.078 N  0.510      SignalP-TM
orf15660                0.215  25  0.112  25  0.156   1  0.085   0.102 N  0.510      SignalP-TM
orf15670                0.125  22  0.135  16  0.202  12  0.143   0.139 N  0.570      SignalP-noTM
orf15680                0.129  45  0.116  13  0.167   1  0.116   0.116 N  0.570      SignalP-noTM
orf15690                0.136  23  0.112  23  0.121  12  0.090   0.102 N  0.570      SignalP-noTM
orf15700                0.119  43  0.102  25  0.118   8  0.091   0.097 N  0.570      SignalP-noTM
orf15710                0.173  33  0.140  33  0.211  32  0.130   0.136 N  0.510      SignalP-TM
orf15720                0.217  58  0.144  58  0.105  55  0.082   0.115 N  0.570      SignalP-noTM
orf15730                0.105  23  0.114  36  0.140  29  0.109   0.112 N  0.570      SignalP-noTM
orf15740                0.120  18  0.101  23  0.112   1  0.089   0.095 N  0.570      SignalP-noTM
orf15750                0.128  40  0.116  11  0.191   1  0.134   0.123 N  0.510      SignalP-TM
orf15760                0.115  18  0.130  11  0.251   1  0.159   0.144 N  0.570      SignalP-noTM
orf15770                0.106  45  0.128  11  0.231   4  0.166   0.146 N  0.570      SignalP-noTM
orf15780                0.099  31  0.109  20  0.141  14  0.106   0.108 N  0.570      SignalP-noTM
orf15790                0.116  42  0.131  11  0.232   2  0.172   0.146 N  0.510      SignalP-TM
orf15800                0.104  31  0.126  11  0.220   6  0.166   0.145 N  0.570      SignalP-noTM
orf15810                0.106  26  0.147  11  0.269   6  0.229   0.186 N  0.570      SignalP-noTM
orf15820                0.544  22  0.675  22  0.908  13  0.820   0.743 Y  0.570      SignalP-noTM
orf15830                0.106  70  0.154  43  0.303  30  0.149   0.152 N  0.570      SignalP-noTM
orf15840                0.798  30  0.712  30  0.784  28  0.611   0.664 Y  0.570      SignalP-noTM
orf15850                0.104  37  0.123  51  0.184  47  0.103   0.114 N  0.570      SignalP-noTM
orf15860                0.106  45  0.105  45  0.127   4  0.100   0.103 N  0.570      SignalP-noTM
orf15870                0.101  68  0.110  64  0.129  46  0.099   0.105 N  0.570      SignalP-noTM
orf15880                0.115  37  0.103  37  0.118  32  0.091   0.097 N  0.570      SignalP-noTM
orf15890                0.138  42  0.166  42  0.288  38  0.147   0.157 N  0.570      SignalP-noTM
orf15900                0.111  31  0.088  53  0.108  20  0.066   0.080 N  0.510      SignalP-TM
orf15910                0.102  37  0.112  58  0.133  47  0.105   0.109 N  0.570      SignalP-noTM
orf15920                0.099  69  0.105  69  0.117  32  0.098   0.102 N  0.570      SignalP-noTM
orf15930                0.109  29  0.112  18  0.167  10  0.119   0.115 N  0.570      SignalP-noTM
orf15940                0.106  57  0.101  57  0.120  53  0.088   0.095 N  0.570      SignalP-noTM
orf15950                0.106  22  0.127  57  0.195  45  0.127   0.127 N  0.570      SignalP-noTM
orf15960                0.108  50  0.113  11  0.179  34  0.127   0.120 N  0.570      SignalP-noTM
orf15970                0.124  25  0.104  25  0.117  26  0.091   0.098 N  0.570      SignalP-noTM
orf15980                0.164  35  0.116  35  0.122  68  0.073   0.096 N  0.570      SignalP-noTM
orf15990                0.168  43  0.154  18  0.269  16  0.221   0.186 N  0.570      SignalP-noTM
orf16000                0.105  32  0.140  11  0.299   1  0.189   0.163 N  0.570      SignalP-noTM
orf16010                0.406  27  0.292  27  0.324  22  0.157   0.242 N  0.510      SignalP-TM
orf16020                0.107  30  0.122  11  0.178   7  0.154   0.137 N  0.570      SignalP-noTM
orf16030                0.127  31  0.127  31  0.167   5  0.115   0.121 N  0.570      SignalP-noTM
orf16040                0.208  28  0.139  28  0.124  45  0.082   0.112 N  0.570      SignalP-noTM
orf16050                0.124  36  0.118  36  0.188  34  0.109   0.114 N  0.570      SignalP-noTM
orf16060                0.102  26  0.117  16  0.170   7  0.134   0.123 N  0.510      SignalP-TM
orf16070                0.167  24  0.095  56  0.107  53  0.062   0.082 N  0.510      SignalP-TM
orf16080                0.108  16  0.096  16  0.110   3  0.088   0.093 N  0.510      SignalP-TM
orf16090                0.136  52  0.104  11  0.163   1  0.105   0.104 N  0.510      SignalP-TM
orf16100                0.137  35  0.132  35  0.187   5  0.115   0.124 N  0.570      SignalP-noTM
orf16110                0.147  39  0.127  17  0.224   1  0.159   0.139 N  0.510      SignalP-TM
orf16120                0.146  34  0.129  34  0.127  32  0.096   0.113 N  0.570      SignalP-noTM
orf16130                0.323  21  0.538  21  0.945  16  0.899   0.708 Y  0.570      SignalP-noTM
orf16140                0.106  42  0.104  42  0.118   3  0.092   0.098 N  0.570      SignalP-noTM
orf16150                0.125  53  0.127  53  0.203   3  0.109   0.118 N  0.570      SignalP-noTM
orf16160                0.126  28  0.122  28  0.167   1  0.121   0.122 N  0.570      SignalP-noTM
orf16170                0.122  26  0.113  26  0.125  46  0.092   0.103 N  0.570      SignalP-noTM
orf16180                0.626  22  0.680  22  0.856  21  0.734   0.705 Y  0.570      SignalP-noTM
orf16190                0.223  20  0.418  20  0.893   1  0.802   0.598 Y  0.570      SignalP-noTM
orf16200                0.136  53  0.126  11  0.234   1  0.149   0.137 N  0.570      SignalP-noTM
orf16210                0.213  30  0.162  30  0.388   1  0.144   0.154 N  0.570      SignalP-noTM
orf16220                0.344  22  0.217  22  0.187  10  0.143   0.182 N  0.570      SignalP-noTM
orf16230                0.113  18  0.137  18  0.194  14  0.150   0.143 N  0.570      SignalP-noTM
orf16240                0.135  30  0.110  30  0.128   2  0.092   0.102 N  0.570      SignalP-noTM
orf16250                0.114  27  0.131  11  0.195   4  0.173   0.151 N  0.570      SignalP-noTM
orf16260                0.150  49  0.163  40  0.276  38  0.169   0.166 N  0.570      SignalP-noTM
orf16270                0.108  21  0.097  35  0.104  25  0.081   0.090 N  0.570      SignalP-noTM
orf16280                0.123  69  0.111  58  0.149  51  0.113   0.112 N  0.570      SignalP-noTM
orf16290                0.108  40  0.103  64  0.111  55  0.086   0.095 N  0.570      SignalP-noTM
orf16300                0.218  23  0.373  23  0.771  18  0.621   0.490 N  0.570      SignalP-noTM
orf16310                0.148  20  0.328  20  0.860  12  0.729   0.516 N  0.570      SignalP-noTM
orf16320                0.127  41  0.116  41  0.134  33  0.068   0.099 N  0.510      SignalP-TM
orf16330                0.140  41  0.136  41  0.230   5  0.122   0.131 N  0.510      SignalP-TM
orf16340                0.116  34  0.120  11  0.207   1  0.139   0.127 N  0.510      SignalP-TM
orf16350                0.099  13  0.124  11  0.189   6  0.158   0.140 N  0.570      SignalP-noTM
orf16360                0.117  23  0.112  23  0.143   2  0.105   0.109 N  0.570      SignalP-noTM
orf16370                0.140   6  0.103  11  0.157   2  0.107   0.105 N  0.570      SignalP-noTM
orf16380                0.766  21  0.802  21  0.906   1  0.857   0.828 Y  0.570      SignalP-noTM
orf16390                0.121  24  0.184  11  0.520   2  0.332   0.239 N  0.510      SignalP-TM
orf16400                0.101  64  0.093  34  0.101  40  0.068   0.084 N  0.510      SignalP-TM
orf16410                0.215  21  0.128  21  0.154   1  0.079   0.110 N  0.510      SignalP-TM
orf16420                0.109  17  0.103  65  0.114  58  0.088   0.096 N  0.570      SignalP-noTM
orf16430                0.132  24  0.102  69  0.136  61  0.075   0.092 N  0.510      SignalP-TM
orf16440                0.675  29  0.588  29  0.939  17  0.736   0.658 Y  0.570      SignalP-noTM
orf16450                0.172  47  0.140  47  0.191  46  0.117   0.129 N  0.570      SignalP-noTM
orf16460                0.211  38  0.157  38  0.187  37  0.117   0.138 N  0.570      SignalP-noTM
orf16470                0.294  36  0.152  36  0.189   6  0.105   0.135 N  0.510      SignalP-TM
orf16480                0.102  45  0.105  11  0.137   3  0.113   0.109 N  0.570      SignalP-noTM
orf16490                0.103  42  0.100  51  0.110   2  0.094   0.097 N  0.570      SignalP-noTM
orf16500                0.136  55  0.130  55  0.191  50  0.084   0.113 N  0.510      SignalP-TM
orf16510                0.108  55  0.116  55  0.198  49  0.088   0.103 N  0.570      SignalP-noTM
orf16520                0.594  29  0.706  29  0.967   5  0.902   0.798 Y  0.570      SignalP-noTM
orf16530                0.155  23  0.179  23  0.419   4  0.259   0.217 N  0.570      SignalP-noTM
orf16540                0.377  25  0.219  25  0.239   3  0.151   0.194 N  0.510      SignalP-TM
orf16550                0.108  26  0.107  70  0.134   7  0.094   0.102 N  0.510      SignalP-TM
orf16560                0.404  23  0.579  23  0.914  15  0.837   0.701 Y  0.570      SignalP-noTM
orf16570                0.279  25  0.475  25  0.947  18  0.847   0.650 Y  0.570      SignalP-noTM
orf16580                0.114  55  0.110  55  0.133  43  0.086   0.099 N  0.570      SignalP-noTM
orf16590                0.106  22  0.100  66  0.106  65  0.085   0.093 N  0.570      SignalP-noTM
orf16600                0.122  34  0.139  45  0.237  43  0.127   0.135 N  0.510      SignalP-TM
orf16610                0.129  57  0.117  57  0.124  12  0.099   0.109 N  0.570      SignalP-noTM
orf16620                0.111  30  0.139  11  0.262   1  0.190   0.163 N  0.570      SignalP-noTM
orf16630                0.102  26  0.111  61  0.158   1  0.105   0.108 N  0.570      SignalP-noTM
orf16640                0.141  33  0.216  26  0.404  15  0.338   0.261 N  0.510      SignalP-TM
orf16650                0.105  44  0.110  23  0.136  19  0.102   0.106 N  0.570      SignalP-noTM
orf16660                0.135  57  0.112  48  0.139   2  0.099   0.106 N  0.570      SignalP-noTM
orf16670                0.144  18  0.125  18  0.198  29  0.099   0.113 N  0.570      SignalP-noTM
orf16680                0.165  47  0.130  47  0.157  38  0.092   0.112 N  0.570      SignalP-noTM
orf16690                0.255  22  0.461  22  0.932   2  0.856   0.646 Y  0.570      SignalP-noTM
orf16700                0.140  23  0.131  11  0.224   1  0.174   0.147 N  0.510      SignalP-TM
orf16710                0.124  47  0.186  16  0.483  13  0.343   0.244 N  0.510      SignalP-TM
orf16720                0.114  24  0.116  11  0.213   1  0.126   0.121 N  0.570      SignalP-noTM
orf16730                0.101  19  0.100  41  0.108  32  0.086   0.094 N  0.570      SignalP-noTM
orf16740                0.101   7  0.097  40  0.101  41  0.085   0.091 N  0.570      SignalP-noTM
orf16750                0.108  54  0.113  11  0.154   6  0.131   0.119 N  0.510      SignalP-TM
orf16760                0.701  20  0.699  20  0.851  11  0.661   0.681 Y  0.570      SignalP-noTM
orf16770                0.503  23  0.374  23  0.436   2  0.319   0.354 N  0.510      SignalP-TM
orf16780                0.107  20  0.120  20  0.168   9  0.127   0.123 N  0.570      SignalP-noTM
orf16790                0.147  36  0.143  11  0.274   5  0.209   0.174 N  0.570      SignalP-noTM
orf16800                0.108  23  0.105  56  0.121  46  0.093   0.100 N  0.570      SignalP-noTM
orf16810                0.167  44  0.153  44  0.426  43  0.163   0.158 N  0.570      SignalP-noTM
orf16820                0.295  34  0.307  34  0.489  18  0.280   0.297 N  0.510      SignalP-TM
orf16830                0.630  35  0.514  35  0.584  31  0.267   0.423 N  0.510      SignalP-TM
orf16840                0.151  34  0.127  34  0.142  24  0.102   0.118 N  0.510      SignalP-TM
orf16850                0.134  20  0.134  27  0.257   2  0.122   0.130 N  0.510      SignalP-TM
orf16860                0.106  40  0.105  19  0.142  11  0.103   0.104 N  0.570      SignalP-noTM
orf16870                0.131  65  0.128  12  0.212  10  0.169   0.147 N  0.570      SignalP-noTM
orf16880                0.586  23  0.695  23  0.912   2  0.849   0.768 Y  0.570      SignalP-noTM
orf16890                0.359  29  0.555  29  0.983  14  0.908   0.721 Y  0.570      SignalP-noTM
orf16900                0.109  20  0.121  20  0.166   1  0.132   0.126 N  0.570      SignalP-noTM
orf16910                0.837  27  0.780  27  0.874  23  0.750   0.766 Y  0.570      SignalP-noTM
orf16920                0.102  50  0.159  11  0.356   1  0.249   0.192 N  0.510      SignalP-TM
orf16930                0.150  46  0.127  46  0.220  44  0.095   0.112 N  0.570      SignalP-noTM
orf16940                0.124  25  0.126  11  0.218   6  0.167   0.141 N  0.510      SignalP-TM
orf16950                0.130  39  0.131  39  0.209   1  0.123   0.128 N  0.510      SignalP-TM
orf16960                0.418  33  0.222  33  0.180  32  0.125   0.177 N  0.570      SignalP-noTM
orf16970                0.124  49  0.100  49  0.104  68  0.079   0.090 N  0.570      SignalP-noTM
orf16980                0.132  27  0.176  12  0.389   2  0.321   0.244 N  0.570      SignalP-noTM
orf16990                0.108  45  0.100  33  0.114   4  0.097   0.099 N  0.570      SignalP-noTM
orf17000                0.415  19  0.407  19  0.543   6  0.438   0.418 N  0.510      SignalP-TM
orf17010                0.104  58  0.108  45  0.131  35  0.088   0.098 N  0.570      SignalP-noTM
orf17020                0.131  25  0.149  40  0.310   1  0.183   0.165 N  0.570      SignalP-noTM
orf17030                0.230  59  0.141  59  0.175   1  0.082   0.113 N  0.570      SignalP-noTM
orf17040                0.112  25  0.112  50  0.141  38  0.105   0.109 N  0.570      SignalP-noTM
orf17050                0.181  28  0.138  28  0.197  46  0.088   0.115 N  0.570      SignalP-noTM
orf17060                0.108  54  0.106  18  0.130   8  0.109   0.107 N  0.570      SignalP-noTM
orf17070                0.430  32  0.572  32  0.978  23  0.850   0.703 Y  0.570      SignalP-noTM
orf17080                0.154  31  0.141  17  0.235   6  0.193   0.165 N  0.570      SignalP-noTM
orf17090                0.179  24  0.306  24  0.693  21  0.439   0.355 N  0.510      SignalP-TM
orf17100                0.110  47  0.103  47  0.123  43  0.076   0.093 N  0.510      SignalP-TM
orf17110                0.127  30  0.115  30  0.147  29  0.089   0.103 N  0.570      SignalP-noTM
orf17120                0.117  54  0.114  54  0.163  51  0.105   0.110 N  0.570      SignalP-noTM
orf17130                0.108  27  0.108  11  0.166   3  0.121   0.114 N  0.570      SignalP-noTM
orf17140                0.158  20  0.356  20  0.932  16  0.814   0.571 Y  0.570      SignalP-noTM
orf17150                0.128  31  0.114  31  0.152   1  0.098   0.107 N  0.570      SignalP-noTM
orf17160                0.135  48  0.124  48  0.189  46  0.097   0.111 N  0.570      SignalP-noTM
orf17170                0.424  25  0.487  25  0.799  20  0.574   0.528 N  0.570      SignalP-noTM
orf17180                0.551  21  0.437  21  0.574   2  0.393   0.416 N  0.570      SignalP-noTM
orf17190                0.144  45  0.133  45  0.183  14  0.128   0.131 N  0.570      SignalP-noTM
orf17200                0.487  23  0.671  23  0.973   9  0.932   0.794 Y  0.570      SignalP-noTM
orf17210                0.377  19  0.586  19  0.947   1  0.920   0.743 Y  0.570      SignalP-noTM
orf17220                0.388  23  0.534  23  0.900  17  0.738   0.630 Y  0.570      SignalP-noTM
orf17230                0.174  32  0.207  32  0.437  29  0.180   0.197 N  0.510      SignalP-TM
orf17240                0.318  53  0.189  53  0.181  40  0.105   0.158 N  0.510      SignalP-TM
orf17250                0.296  34  0.127  34  0.133  55  0.079   0.110 N  0.510      SignalP-TM
orf17260                0.112  26  0.115  32  0.140  31  0.114   0.115 N  0.570      SignalP-noTM
orf17270                0.106  15  0.106  33  0.126  25  0.085   0.096 N  0.570      SignalP-noTM
orf17280                0.121  40  0.129  11  0.260   2  0.167   0.147 N  0.570      SignalP-noTM
orf17290                0.113  26  0.117  51  0.180  47  0.110   0.113 N  0.570      SignalP-noTM
orf17300                0.131  26  0.170  26  0.433  23  0.207   0.184 N  0.510      SignalP-TM
orf17310                0.345  27  0.447  27  0.742  19  0.556   0.487 N  0.510      SignalP-TM
orf17320                0.219  58  0.150  58  0.146  11  0.104   0.128 N  0.570      SignalP-noTM
orf17330                0.861  26  0.897  26  0.952  23  0.908   0.902 Y  0.570      SignalP-noTM
orf17340                0.151  30  0.163  35  0.284   9  0.181   0.169 N  0.510      SignalP-TM
orf17350                0.105  32  0.107  45  0.150  38  0.096   0.102 N  0.570      SignalP-noTM
orf17360                0.707  21  0.807  21  0.938   6  0.921   0.860 Y  0.570      SignalP-noTM
orf17370                0.144  61  0.123  27  0.157  19  0.125   0.124 N  0.570      SignalP-noTM
orf17380                0.109  28  0.109  28  0.140  27  0.092   0.101 N  0.570      SignalP-noTM
orf17390                0.106  37  0.119  37  0.197  35  0.112   0.116 N  0.570      SignalP-noTM
orf17400                0.109  65  0.112  21  0.142  10  0.113   0.112 N  0.570      SignalP-noTM
orf17410                0.101  41  0.098  67  0.107  30  0.086   0.092 N  0.570      SignalP-noTM
orf17420                0.102  33  0.102  33  0.109  31  0.093   0.098 N  0.570      SignalP-noTM
orf17430                0.182  31  0.130  31  0.147   3  0.105   0.118 N  0.570      SignalP-noTM
orf17440                0.792  20  0.848  20  0.941  16  0.876   0.861 Y  0.570      SignalP-noTM
orf17450                0.369  18  0.574  18  0.954   9  0.905   0.729 Y  0.570      SignalP-noTM
orf17460                0.114  31  0.165  11  0.334   5  0.280   0.219 N  0.570      SignalP-noTM
orf17470                0.221  16  0.180  16  0.238  13  0.136   0.159 N  0.570      SignalP-noTM
orf17480                0.242  20  0.208  20  0.463  19  0.169   0.190 N  0.570      SignalP-noTM
orf17490                0.126  27  0.162  51  0.314  46  0.151   0.157 N  0.570      SignalP-noTM
orf17500                0.101  51  0.109  11  0.159   3  0.120   0.114 N  0.570      SignalP-noTM
orf17510                0.185  26  0.156  26  0.184  36  0.123   0.140 N  0.570      SignalP-noTM
orf17520                0.101  45  0.115  37  0.140  36  0.089   0.103 N  0.570      SignalP-noTM
orf17530                0.127  42  0.139  42  0.224   4  0.162   0.150 N  0.570      SignalP-noTM
orf17540                0.134  22  0.138  11  0.324   1  0.168   0.152 N  0.570      SignalP-noTM
orf17550                0.178  15  0.301  15  0.647  11  0.508   0.398 N  0.570      SignalP-noTM
orf17560                0.792  28  0.733  28  0.804  15  0.644   0.700 Y  0.510      SignalP-TM
orf17570                0.110  50  0.111  15  0.197  11  0.117   0.114 N  0.570      SignalP-noTM
orf17580                0.106  40  0.113  49  0.173  43  0.097   0.105 N  0.570      SignalP-noTM
orf17590                0.142  34  0.169  21  0.336   3  0.229   0.191 N  0.510      SignalP-TM
orf17600                0.281  30  0.439  28  0.936  16  0.810   0.613 Y  0.570      SignalP-noTM
orf17610                0.181  26  0.124  11  0.179   2  0.163   0.139 N  0.510      SignalP-TM
orf17620                0.135  32  0.150  32  0.284  29  0.156   0.153 N  0.510      SignalP-TM
orf17630                0.115  19  0.119  11  0.223   1  0.130   0.124 N  0.570      SignalP-noTM
orf17640                0.107  46  0.150  46  0.272  36  0.133   0.142 N  0.570      SignalP-noTM
orf17650                0.135  63  0.131  11  0.203   1  0.169   0.149 N  0.570      SignalP-noTM
orf17660                0.176  26  0.132  26  0.180   3  0.104   0.122 N  0.510      SignalP-TM
orf17670                0.213  60  0.148  60  0.153  10  0.108   0.129 N  0.570      SignalP-noTM
orf17680                0.159  25  0.121  40  0.154  38  0.094   0.108 N  0.570      SignalP-noTM
orf17690                0.120  46  0.103  12  0.145   3  0.107   0.105 N  0.570      SignalP-noTM
orf17700                0.130  16  0.107  40  0.116  46  0.085   0.096 N  0.570      SignalP-noTM
orf17710                0.108  39  0.108  39  0.128  15  0.106   0.107 N  0.570      SignalP-noTM
orf17720                0.128  66  0.106  66  0.102  22  0.081   0.094 N  0.570      SignalP-noTM
orf17730                0.736  22  0.782  22  0.970  18  0.848   0.813 Y  0.570      SignalP-noTM
orf17740                0.361  23  0.540  23  0.903  17  0.806   0.665 Y  0.570      SignalP-noTM
orf17750                0.148  23  0.110  11  0.195   1  0.116   0.112 N  0.510      SignalP-TM
orf17760                0.123  22  0.133  22  0.201  22  0.145   0.139 N  0.570      SignalP-noTM
orf17770                0.106  41  0.134  11  0.281   3  0.176   0.150 N  0.510      SignalP-TM
orf17780                0.154  30  0.118  30  0.123   3  0.093   0.106 N  0.570      SignalP-noTM
orf17790                0.112  47  0.106  47  0.149  45  0.090   0.098 N  0.570      SignalP-noTM
orf17800                0.155  26  0.166  20  0.382   2  0.239   0.200 N  0.570      SignalP-noTM
orf17810                0.164  49  0.117  49  0.114  11  0.090   0.105 N  0.570      SignalP-noTM
orf17820                0.103  18  0.115  11  0.179   1  0.131   0.122 N  0.570      SignalP-noTM
orf17830                0.692  20  0.790  20  0.935  17  0.895   0.840 Y  0.570      SignalP-noTM
orf17840                0.150  35  0.122  35  0.181  16  0.110   0.117 N  0.510      SignalP-TM
orf17850                0.120  32  0.112  32  0.153  31  0.105   0.110 N  0.510      SignalP-TM
orf17860                0.129  43  0.106  43  0.111  22  0.083   0.095 N  0.570      SignalP-noTM
orf17870                0.110  22  0.119  11  0.187   3  0.144   0.130 N  0.570      SignalP-noTM
orf17880                0.121  39  0.101  11  0.139   1  0.096   0.099 N  0.570      SignalP-noTM
orf17890                0.172  45  0.116  45  0.097  43  0.076   0.097 N  0.570      SignalP-noTM
orf17900                0.104  19  0.120  11  0.189   3  0.150   0.134 N  0.570      SignalP-noTM
orf17910                0.116  23  0.109  35  0.127  33  0.097   0.103 N  0.570      SignalP-noTM
orf17920                0.102  38  0.099  70  0.111  50  0.079   0.090 N  0.570      SignalP-noTM
orf17930                0.119  30  0.188  27  0.463   1  0.306   0.232 N  0.510      SignalP-TM
orf17940                0.324  18  0.342  33  0.442  29  0.333   0.338 N  0.510      SignalP-TM
orf17950                0.115  43  0.105  43  0.140   2  0.097   0.101 N  0.570      SignalP-noTM
orf17960                0.101  67  0.105  63  0.119  53  0.097   0.101 N  0.570      SignalP-noTM
orf17970                0.104  23  0.103  13  0.129   9  0.107   0.105 N  0.570      SignalP-noTM
orf17980                0.111  21  0.134  11  0.245   2  0.172   0.152 N  0.570      SignalP-noTM
orf17990                0.103  17  0.115  11  0.180   1  0.125   0.120 N  0.570      SignalP-noTM
orf18000                0.187  22  0.366  22  0.837  13  0.702   0.524 N  0.570      SignalP-noTM
orf18010                0.134  37  0.130  37  0.279  34  0.097   0.118 N  0.510      SignalP-TM
orf18020                0.237  49  0.143  49  0.104  55  0.085   0.116 N  0.570      SignalP-noTM
orf18030                0.100  15  0.106  11  0.146   1  0.108   0.107 N  0.570      SignalP-noTM
orf18040                0.106  40  0.118  49  0.191  39  0.108   0.114 N  0.570      SignalP-noTM
orf18050                0.357  19  0.376  19  0.524  17  0.386   0.379 N  0.510      SignalP-TM
orf18060                0.625  22  0.667  22  0.906  19  0.718   0.691 Y  0.570      SignalP-noTM
orf18070                0.165  30  0.235  30  0.543  24  0.257   0.243 N  0.510      SignalP-TM
orf18080                0.128  41  0.124  41  0.214  37  0.081   0.108 N  0.510      SignalP-TM
orf18090                0.105  57  0.096  66  0.103  69  0.056   0.081 N  0.510      SignalP-TM
orf18100                0.490  23  0.637  23  0.921  12  0.855   0.739 Y  0.570      SignalP-noTM
orf18110                0.666  26  0.776  26  0.972  11  0.916   0.842 Y  0.570      SignalP-noTM
orf18120                0.444  32  0.601  32  0.949  23  0.850   0.718 Y  0.570      SignalP-noTM
orf18130                0.102  27  0.123  13  0.171  18  0.149   0.135 N  0.570      SignalP-noTM
orf18140                0.136  29  0.113  29  0.152   1  0.099   0.107 N  0.570      SignalP-noTM
orf18150                0.148  28  0.154  28  0.299  27  0.168   0.159 N  0.510      SignalP-TM
orf18160                0.265  41  0.287  41  0.444  38  0.231   0.266 N  0.510      SignalP-TM
orf18170                0.156  66  0.141  66  0.238  60  0.098   0.120 N  0.570      SignalP-noTM
orf18180                0.195  39  0.197  39  0.352  38  0.169   0.184 N  0.570      SignalP-noTM
orf18190                0.145  25  0.188  25  0.316  13  0.225   0.202 N  0.510      SignalP-TM
orf18200                0.127  22  0.107  22  0.128  19  0.089   0.099 N  0.570      SignalP-noTM
orf18210                0.112  33  0.145  12  0.302   1  0.206   0.174 N  0.570      SignalP-noTM
orf18220                0.117  29  0.114  29  0.188   1  0.108   0.111 N  0.570      SignalP-noTM
orf18230                0.472  26  0.493  26  0.656  23  0.433   0.471 N  0.510      SignalP-TM
orf18240                0.112  61  0.098  24  0.124  23  0.079   0.091 N  0.510      SignalP-TM
orf18250                0.110  27  0.125  27  0.177  26  0.117   0.121 N  0.570      SignalP-noTM
orf18260                0.101  64  0.107  11  0.157   1  0.109   0.108 N  0.570      SignalP-noTM
orf18270                0.107  32  0.108  12  0.144   4  0.120   0.114 N  0.570      SignalP-noTM
orf18280                0.118  58  0.124  47  0.228  46  0.103   0.114 N  0.570      SignalP-noTM
orf18290                0.429  62  0.205  62  0.200   1  0.117   0.164 N  0.570      SignalP-noTM
orf18300                0.104  33  0.117  11  0.200   1  0.133   0.123 N  0.510      SignalP-TM
orf18310                0.103  67  0.107  11  0.175  22  0.111   0.108 N  0.510      SignalP-TM
orf18320                0.112  36  0.140  38  0.235  30  0.135   0.138 N  0.510      SignalP-TM
orf18330                0.110  30  0.130  11  0.242   5  0.181   0.149 N  0.510      SignalP-TM
orf18340                0.102  38  0.098  48  0.124  37  0.083   0.091 N  0.570      SignalP-noTM
orf18350                0.124  42  0.124  42  0.190  41  0.129   0.126 N  0.570      SignalP-noTM
orf18360                0.119  26  0.113  26  0.169   6  0.115   0.114 N  0.570      SignalP-noTM
orf18370                0.103  50  0.101  65  0.109  55  0.083   0.092 N  0.570      SignalP-noTM
orf18380                0.461  29  0.660  22  0.966  18  0.947   0.795 Y  0.570      SignalP-noTM
orf18390                0.117  22  0.098  47  0.114  39  0.070   0.085 N  0.570      SignalP-noTM
orf18400                0.564  25  0.701  25  0.948  10  0.874   0.782 Y  0.570      SignalP-noTM
orf18410                0.128  53  0.114  56  0.202   1  0.101   0.108 N  0.570      SignalP-noTM
orf18420                0.104  32  0.104  11  0.182   5  0.114   0.109 N  0.570      SignalP-noTM
orf18430                0.119  37  0.106  70  0.142  68  0.075   0.095 N  0.510      SignalP-TM
orf18440                0.109  59  0.106  31  0.127  21  0.088   0.099 N  0.510      SignalP-TM
orf18450                0.115  55  0.155  39  0.366  36  0.182   0.168 N  0.570      SignalP-noTM
orf18460                0.836  22  0.836  22  0.892   4  0.850   0.843 Y  0.570      SignalP-noTM
orf18470                0.654  33  0.671  33  0.878  29  0.543   0.611 Y  0.570      SignalP-noTM
orf18480                0.211  25  0.202  25  0.304  14  0.223   0.210 N  0.510      SignalP-TM
orf18490                0.153  27  0.116  27  0.109  39  0.077   0.098 N  0.570      SignalP-noTM
orf18500                0.120  31  0.126  31  0.229  28  0.125   0.126 N  0.570      SignalP-noTM
orf18510                0.127  43  0.146  43  0.298  33  0.129   0.138 N  0.570      SignalP-noTM
orf18520                0.229  31  0.168  31  0.196  30  0.117   0.144 N  0.570      SignalP-noTM
orf18530                0.112   8  0.096  69  0.106  59  0.052   0.080 N  0.510      SignalP-TM
orf18540                0.112  46  0.102  53  0.132  68  0.079   0.093 N  0.510      SignalP-TM
orf18550                0.139  40  0.117  40  0.130  34  0.073   0.101 N  0.510      SignalP-TM
orf18560                0.145  18  0.150  18  0.217  11  0.145   0.148 N  0.510      SignalP-TM
orf18570                0.194  23  0.180  23  0.367   2  0.214   0.196 N  0.570      SignalP-noTM
orf18580                0.179  18  0.112  18  0.117  43  0.069   0.092 N  0.570      SignalP-noTM
orf18590                0.112  43  0.104  43  0.138  41  0.088   0.097 N  0.570      SignalP-noTM
orf18600                0.113  55  0.108  55  0.129   2  0.105   0.106 N  0.570      SignalP-noTM
orf18610                0.201  27  0.360  24  0.832  12  0.737   0.537 N  0.570      SignalP-noTM
orf18620                0.625  23  0.691  23  0.913   5  0.808   0.746 Y  0.570      SignalP-noTM
orf18630                0.241  35  0.438  35  0.907  19  0.732   0.576 Y  0.570      SignalP-noTM
orf18640                0.102  31  0.163  11  0.350   5  0.279   0.206 N  0.510      SignalP-TM
orf18650                0.115  49  0.109  54  0.163  46  0.082   0.099 N  0.510      SignalP-TM
orf18660                0.121  42  0.113  42  0.123   7  0.096   0.105 N  0.570      SignalP-noTM
orf18670                0.106  55  0.102  12  0.142   4  0.106   0.104 N  0.570      SignalP-noTM
orf18680                0.699  46  0.272  46  0.213  15  0.139   0.223 N  0.510      SignalP-TM
orf18690                0.100  15  0.101  28  0.110  20  0.087   0.094 N  0.570      SignalP-noTM
orf18700                0.106  19  0.114  12  0.173   7  0.133   0.123 N  0.570      SignalP-noTM
orf18710                0.119  46  0.162  15  0.356  12  0.233   0.195 N  0.570      SignalP-noTM
orf18720                0.127  38  0.124  38  0.210   1  0.117   0.121 N  0.570      SignalP-noTM
orf18730                0.106  42  0.113  29  0.173  21  0.115   0.114 N  0.570      SignalP-noTM
orf18740                0.230  30  0.150  30  0.119  20  0.098   0.125 N  0.570      SignalP-noTM
orf18750                0.160  20  0.163  11  0.417   2  0.264   0.211 N  0.570      SignalP-noTM
orf18760                0.276  28  0.226  28  0.273  16  0.207   0.217 N  0.570      SignalP-noTM
orf18770                0.134  27  0.133  17  0.197  16  0.138   0.135 N  0.570      SignalP-noTM
orf18780                0.106  63  0.106  40  0.143  38  0.098   0.102 N  0.570      SignalP-noTM
orf18790                0.103  54  0.108  28  0.145   1  0.099   0.104 N  0.570      SignalP-noTM
orf18800                0.150  28  0.136  28  0.196   2  0.135   0.136 N  0.570      SignalP-noTM
orf18810                0.122  43  0.148  11  0.295   4  0.223   0.183 N  0.570      SignalP-noTM
orf18820                0.103  56  0.106  34  0.120  29  0.091   0.099 N  0.570      SignalP-noTM
orf18830                0.103  54  0.099  70  0.110  68  0.089   0.094 N  0.570      SignalP-noTM
orf18840                0.529  25  0.671  25  0.924  21  0.851   0.756 Y  0.570      SignalP-noTM
orf18850                0.137  25  0.147  25  0.237   1  0.146   0.147 N  0.510      SignalP-TM
orf18860                0.151  29  0.126  29  0.143   7  0.104   0.116 N  0.570      SignalP-noTM
orf18870                0.128  22  0.117  22  0.134  38  0.099   0.109 N  0.570      SignalP-noTM
orf18880                0.105  65  0.113  11  0.170   4  0.128   0.120 N  0.570      SignalP-noTM
orf18890                0.292  20  0.439  20  0.854   1  0.664   0.545 N  0.570      SignalP-noTM
orf18900                0.188  30  0.143  30  0.163  27  0.109   0.127 N  0.570      SignalP-noTM
orf18910                0.106  62  0.107  48  0.120  37  0.097   0.102 N  0.570      SignalP-noTM
orf18920                0.113  41  0.120  19  0.179   9  0.128   0.124 N  0.570      SignalP-noTM
orf18930                0.113  19  0.105  53  0.132  50  0.093   0.099 N  0.570      SignalP-noTM
orf18940                0.107  23  0.113  11  0.178   2  0.122   0.117 N  0.570      SignalP-noTM
orf18950                0.121  37  0.125  37  0.232  23  0.112   0.119 N  0.570      SignalP-noTM
orf18960                0.172  21  0.243  21  0.590   1  0.373   0.304 N  0.570      SignalP-noTM
orf18970                0.106  52  0.166  12  0.368   4  0.283   0.221 N  0.570      SignalP-noTM
orf18980                0.129  51  0.178  51  0.335  43  0.140   0.160 N  0.570      SignalP-noTM
orf18990                0.418  29  0.500  27  0.753  20  0.586   0.532 Y  0.510      SignalP-TM
orf19000                0.782  26  0.827  26  0.914  25  0.853   0.839 Y  0.570      SignalP-noTM
orf19010                0.143  24  0.261  24  0.559  17  0.425   0.322 N  0.510      SignalP-TM
orf19020                0.142  43  0.131  43  0.159  11  0.102   0.120 N  0.510      SignalP-TM
orf19030                0.164  19  0.243  19  0.514  18  0.321   0.272 N  0.510      SignalP-TM
orf19040                0.303  19  0.518  19  0.944   1  0.896   0.696 Y  0.570      SignalP-noTM
orf19050                0.397  31  0.516  31  0.917  17  0.774   0.637 Y  0.570      SignalP-noTM
orf19060                0.106  64  0.105  11  0.124   1  0.110   0.107 N  0.570      SignalP-noTM
orf19070                0.149  35  0.104  12  0.133   8  0.115   0.108 N  0.510      SignalP-TM
orf19080                0.104  47  0.120  19  0.168  15  0.138   0.126 N  0.510      SignalP-TM
orf19090                0.108  48  0.106  37  0.135   3  0.109   0.107 N  0.570      SignalP-noTM
orf19100                0.156  48  0.176  11  0.471   2  0.286   0.228 N  0.570      SignalP-noTM
orf19110                0.127  27  0.177  27  0.351  16  0.265   0.209 N  0.510      SignalP-TM
orf19120                0.185  35  0.215  35  0.452  16  0.253   0.229 N  0.510      SignalP-TM
orf19130                0.130  44  0.121  44  0.143  41  0.090   0.106 N  0.570      SignalP-noTM
orf19140                0.105  24  0.144  11  0.310   2  0.207   0.167 N  0.510      SignalP-TM
orf19150                0.109  34  0.124  44  0.204  40  0.110   0.117 N  0.570      SignalP-noTM
orf19160                0.111  55  0.110  35  0.149  27  0.105   0.107 N  0.570      SignalP-noTM
orf19170                0.138  23  0.119  23  0.158   2  0.112   0.115 N  0.570      SignalP-noTM
orf19180                0.114  26  0.123  11  0.279   1  0.136   0.128 N  0.510      SignalP-TM
orf19190                0.106  26  0.104  65  0.113  62  0.094   0.100 N  0.570      SignalP-noTM
orf19200                0.100  57  0.098  68  0.101  58  0.074   0.086 N  0.570      SignalP-noTM
orf19210                0.148  52  0.143  11  0.332   2  0.198   0.163 N  0.510      SignalP-TM
orf19220                0.370  19  0.559  19  0.874  17  0.846   0.694 Y  0.570      SignalP-noTM
orf19230                0.125  62  0.122  11  0.213   1  0.145   0.133 N  0.570      SignalP-noTM
orf19240                0.114  36  0.133  12  0.249   3  0.180   0.155 N  0.570      SignalP-noTM
orf19250                0.417  24  0.568  24  0.924  10  0.837   0.694 Y  0.570      SignalP-noTM
orf19260                0.144  43  0.127  43  0.155  37  0.105   0.116 N  0.570      SignalP-noTM
orf19270                0.732  22  0.777  22  0.896  10  0.843   0.808 Y  0.570      SignalP-noTM
orf19280                0.117  24  0.146  11  0.299   2  0.220   0.174 N  0.510      SignalP-TM
orf19290                0.135  22  0.172  16  0.365  15  0.241   0.204 N  0.570      SignalP-noTM
orf19300                0.225  18  0.455  18  0.950  16  0.912   0.670 Y  0.570      SignalP-noTM
orf19310                0.386  27  0.571  27  0.921   3  0.870   0.711 Y  0.570      SignalP-noTM
orf19320                0.296  35  0.377  35  0.748  28  0.440   0.400 N  0.510      SignalP-TM
orf19330                0.149  27  0.128  27  0.143   1  0.099   0.114 N  0.570      SignalP-noTM
orf19340                0.120  24  0.110  70  0.169  67  0.085   0.101 N  0.510      SignalP-TM
orf19350                0.503  32  0.671  32  0.987  18  0.911   0.784 Y  0.570      SignalP-noTM
orf19360                0.173  27  0.340  18  0.841  14  0.717   0.517 N  0.570      SignalP-noTM
orf19370                0.559  21  0.724  21  0.955  18  0.903   0.808 Y  0.570      SignalP-noTM
orf19380                0.138  29  0.113  54  0.152  44  0.104   0.109 N  0.570      SignalP-noTM
orf19390                0.124  46  0.139  11  0.312   2  0.175   0.156 N  0.570      SignalP-noTM
orf19400                0.114  31  0.126  11  0.233   2  0.160   0.142 N  0.570      SignalP-noTM
orf19410                0.133  27  0.181  11  0.463   1  0.303   0.238 N  0.570      SignalP-noTM
orf19420                0.170  19  0.278  19  0.559   9  0.428   0.348 N  0.570      SignalP-noTM
orf19430                0.121  24  0.117  12  0.182  21  0.146   0.128 N  0.510      SignalP-TM
orf19440                0.327  25  0.259  25  0.336  24  0.214   0.242 N  0.510      SignalP-TM
orf19450                0.144  37  0.113  48  0.178  36  0.087   0.104 N  0.510      SignalP-TM
orf19460                0.149  38  0.107  48  0.139  14  0.087   0.099 N  0.510      SignalP-TM
orf19470                0.124  31  0.110  14  0.156  11  0.122   0.114 N  0.510      SignalP-TM
orf19480                0.103  19  0.130  11  0.249   1  0.157   0.143 N  0.570      SignalP-noTM
orf19490                0.256  21  0.491  21  0.970  11  0.934   0.699 Y  0.570      SignalP-noTM
orf19500                0.848  24  0.787  24  0.911   3  0.800   0.793 Y  0.570      SignalP-noTM
orf19510                0.892  29  0.857  29  0.950   9  0.886   0.871 Y  0.570      SignalP-noTM
orf19520                0.474  33  0.640  33  0.984  20  0.896   0.760 Y  0.570      SignalP-noTM
orf19530                0.106  33  0.101  11  0.143   2  0.103   0.102 N  0.510      SignalP-TM
orf19540                0.103  27  0.110  11  0.173   1  0.115   0.112 N  0.570      SignalP-noTM
orf19550                0.120  20  0.167  20  0.410   1  0.239   0.201 N  0.570      SignalP-noTM
orf19560                0.171  32  0.136  32  0.170  31  0.108   0.126 N  0.510      SignalP-TM
orf19570                0.138  33  0.118  33  0.130  27  0.085   0.102 N  0.570      SignalP-noTM
orf19580                0.115  29  0.104  65  0.114  40  0.087   0.096 N  0.570      SignalP-noTM
orf19590                0.108  52  0.100  52  0.099  62  0.084   0.092 N  0.570      SignalP-noTM
orf19600                0.121  49  0.129  49  0.203  41  0.092   0.115 N  0.510      SignalP-TM
orf19610                0.102  46  0.116  31  0.177  28  0.117   0.116 N  0.510      SignalP-TM
orf19620                0.861  21  0.860  21  0.904  18  0.863   0.861 Y  0.570      SignalP-noTM
orf19630                0.109  31  0.101  47  0.145  41  0.067   0.089 N  0.510      SignalP-TM
orf19640                0.145  55  0.105  26  0.136  19  0.106   0.105 N  0.510      SignalP-TM
orf19650                0.104  39  0.112  49  0.174   1  0.108   0.111 N  0.570      SignalP-noTM
orf19660                0.137  39  0.105  11  0.135   1  0.111   0.107 N  0.510      SignalP-TM
orf19670                0.194  42  0.161  42  0.219  40  0.108   0.136 N  0.570      SignalP-noTM
orf19680                0.117  27  0.151  11  0.311   1  0.225   0.179 N  0.510      SignalP-TM
orf19690                0.113  24  0.103  45  0.125  35  0.073   0.092 N  0.510      SignalP-TM
orf19700                0.155  18  0.359  18  0.952  28  0.687   0.514 N  0.570      SignalP-noTM
orf19710                0.114  43  0.187  23  0.438  19  0.288   0.234 N  0.570      SignalP-noTM
orf19720                0.106  42  0.112  11  0.167   4  0.129   0.120 N  0.570      SignalP-noTM
orf19730                0.109  46  0.107  11  0.171   1  0.109   0.108 N  0.570      SignalP-noTM
orf19740                0.156  21  0.215  21  0.590   1  0.336   0.260 N  0.510      SignalP-TM
orf19750                0.106  26  0.117  11  0.177   4  0.139   0.127 N  0.570      SignalP-noTM
orf19760                0.158  61  0.117  61  0.132   5  0.089   0.104 N  0.570      SignalP-noTM
orf19770                0.595  29  0.716  29  0.971  17  0.884   0.795 Y  0.570      SignalP-noTM
orf19780                0.117  51  0.120  11  0.196   4  0.146   0.132 N  0.570      SignalP-noTM
orf19790                0.153  30  0.190  30  0.477   3  0.252   0.213 N  0.510      SignalP-TM
orf19800                0.127  60  0.174  18  0.339  15  0.249   0.209 N  0.570      SignalP-noTM
orf19810                0.167  26  0.161  26  0.342   3  0.204   0.182 N  0.570      SignalP-noTM
orf19820                0.145  58  0.101  16  0.114   5  0.104   0.102 N  0.510      SignalP-TM
orf19830                0.496  24  0.666  24  0.946  17  0.904   0.778 Y  0.570      SignalP-noTM
orf19840                0.122  26  0.111  26  0.140  13  0.104   0.108 N  0.570      SignalP-noTM
orf19850                0.305  27  0.248  27  0.486  26  0.157   0.214 N  0.510      SignalP-TM
orf19860                0.109  32  0.107  11  0.132   4  0.114   0.110 N  0.570      SignalP-noTM
orf19870                0.164  35  0.128  35  0.140  32  0.095   0.112 N  0.570      SignalP-noTM
orf19880                0.105  37  0.116  12  0.202   7  0.141   0.128 N  0.570      SignalP-noTM
orf19890                0.149  24  0.119  11  0.230   1  0.128   0.123 N  0.570      SignalP-noTM
orf19900                0.125  39  0.155  15  0.296   9  0.225   0.188 N  0.570      SignalP-noTM
orf19910                0.103  39  0.091  44  0.109  37  0.066   0.082 N  0.510      SignalP-TM
orf19920                0.227  32  0.263  32  0.527  23  0.247   0.257 N  0.510      SignalP-TM
orf19930                0.112  49  0.122  11  0.198   1  0.146   0.133 N  0.570      SignalP-noTM
orf19940                0.173  45  0.145  29  0.198  15  0.161   0.151 N  0.510      SignalP-TM
orf19950                0.122  20  0.187  11  0.563   1  0.330   0.240 N  0.510      SignalP-TM
orf19960                0.103  27  0.108  27  0.131  25  0.092   0.100 N  0.570      SignalP-noTM
orf19970                0.526  24  0.588  24  0.850   3  0.667   0.625 Y  0.570      SignalP-noTM
orf19980                0.684  24  0.535  24  0.676   7  0.476   0.513 Y  0.510      SignalP-TM
orf19990                0.338  23  0.527  23  0.930   6  0.858   0.683 Y  0.570      SignalP-noTM
orf20000                0.199  39  0.128  39  0.133   1  0.089   0.110 N  0.570      SignalP-noTM
orf20010                0.143  23  0.152  23  0.379   2  0.187   0.168 N  0.570      SignalP-noTM
orf20020                0.105  34  0.100  62  0.109  50  0.092   0.096 N  0.570      SignalP-noTM
orf20030                0.105  52  0.106  52  0.124  50  0.085   0.096 N  0.570      SignalP-noTM
orf20040                0.152  37  0.134  37  0.163  34  0.080   0.114 N  0.510      SignalP-TM
orf20050                0.118  43  0.110  14  0.177   7  0.123   0.115 N  0.510      SignalP-TM
orf20060                0.581  21  0.599  21  0.781  13  0.537   0.570 N  0.570      SignalP-noTM
orf20070                0.103  17  0.103  65  0.113  58  0.090   0.097 N  0.570      SignalP-noTM
orf20080                0.108  18  0.107  62  0.120  50  0.091   0.099 N  0.570      SignalP-noTM
orf20090                0.281  29  0.267  29  0.375  28  0.187   0.237 N  0.510      SignalP-TM
orf20100                0.903  20  0.907  20  0.950  16  0.894   0.901 Y  0.570      SignalP-noTM
orf20110                0.108  30  0.107  30  0.117  39  0.098   0.103 N  0.570      SignalP-noTM
orf20120                0.142  14  0.197  14  0.322   4  0.272   0.232 N  0.570      SignalP-noTM
orf20130                0.734  28  0.792  28  0.951  22  0.858   0.823 Y  0.570      SignalP-noTM
orf20140                0.103  69  0.101  39  0.137  66  0.078   0.092 N  0.510      SignalP-TM
orf20150                0.104  17  0.110  30  0.142  29  0.103   0.107 N  0.510      SignalP-TM
orf20160                0.368  23  0.486  23  0.856   1  0.685   0.580 Y  0.570      SignalP-noTM
orf20170                0.117  37  0.115  11  0.191   1  0.120   0.117 N  0.570      SignalP-noTM
orf20180                0.147  37  0.145  26  0.214  24  0.151   0.147 N  0.510      SignalP-TM
orf20190                0.103  20  0.102  38  0.114  17  0.093   0.098 N  0.570      SignalP-noTM
orf20200                0.827  23  0.794  23  0.858  10  0.762   0.782 Y  0.510      SignalP-TM
orf20210                0.116  40  0.138  16  0.251   9  0.185   0.160 N  0.570      SignalP-noTM
orf20220                0.251  22  0.216  22  0.321   5  0.218   0.217 N  0.570      SignalP-noTM
orf20230                0.114  58  0.120  16  0.211  12  0.123   0.121 N  0.570      SignalP-noTM
orf20240                0.105  42  0.098  22  0.121  12  0.081   0.090 N  0.570      SignalP-noTM
orf20250                0.148  21  0.148  22  0.206   3  0.153   0.149 N  0.510      SignalP-TM
orf20260                0.171  26  0.226  12  0.611   7  0.538   0.342 N  0.510      SignalP-TM
orf20270                0.614  29  0.734  29  0.983  14  0.919   0.821 Y  0.570      SignalP-noTM
orf20280                0.116  28  0.224  21  0.556   7  0.482   0.319 N  0.510      SignalP-TM
orf20290                0.130  23  0.122  23  0.170   3  0.122   0.122 N  0.570      SignalP-noTM
orf20300                0.126  38  0.102  38  0.124  47  0.077   0.090 N  0.570      SignalP-noTM
orf20310                0.101  27  0.122  12  0.189   6  0.153   0.136 N  0.570      SignalP-noTM
orf20320                0.108  40  0.124  40  0.237  35  0.115   0.120 N  0.570      SignalP-noTM
orf20330                0.110  32  0.107  32  0.134  28  0.087   0.097 N  0.570      SignalP-noTM
orf20340                0.104  27  0.106  64  0.172   1  0.099   0.103 N  0.570      SignalP-noTM
orf20350                0.126  44  0.109  44  0.123  12  0.099   0.104 N  0.570      SignalP-noTM
orf20360                0.103  52  0.105  52  0.126  42  0.089   0.097 N  0.570      SignalP-noTM
orf20370                0.136  22  0.115  22  0.137  46  0.099   0.108 N  0.570      SignalP-noTM
orf20380                0.763  20  0.841  20  0.969  16  0.918   0.877 Y  0.570      SignalP-noTM
orf20390                0.116  26  0.114  11  0.157  15  0.133   0.123 N  0.570      SignalP-noTM
orf20400                0.108  46  0.116  22  0.191  19  0.122   0.119 N  0.570      SignalP-noTM
orf20410                0.110  23  0.179  12  0.392   4  0.311   0.228 N  0.510      SignalP-TM
orf20420                0.116  33  0.142  20  0.280  14  0.187   0.159 N  0.510      SignalP-TM
orf20430                0.289  20  0.458  20  0.874   1  0.734   0.588 Y  0.570      SignalP-noTM
orf20440                0.129  28  0.160  14  0.301   8  0.262   0.197 N  0.510      SignalP-TM
orf20450                0.157  70  0.145  70  0.185   1  0.098   0.128 N  0.510      SignalP-TM
orf20460                0.137  63  0.113  63  0.153   1  0.103   0.108 N  0.570      SignalP-noTM
orf20470                0.108   6  0.103  59  0.138  50  0.091   0.097 N  0.570      SignalP-noTM
orf20480                0.128  25  0.116  11  0.153   2  0.138   0.126 N  0.570      SignalP-noTM
orf20490                0.110  30  0.140  12  0.227   4  0.203   0.170 N  0.570      SignalP-noTM
orf20500                0.151  38  0.148  38  0.293  27  0.166   0.157 N  0.570      SignalP-noTM
orf20510                0.134  26  0.130  26  0.198  19  0.122   0.126 N  0.570      SignalP-noTM
orf20520                0.115  23  0.161  23  0.403  21  0.224   0.184 N  0.510      SignalP-TM
orf20530                0.100  44  0.107  25  0.136  17  0.105   0.106 N  0.570      SignalP-noTM
orf20540                0.104  40  0.107  13  0.128   6  0.115   0.111 N  0.570      SignalP-noTM
orf20550                0.474  31  0.598  31  0.954  20  0.839   0.711 Y  0.570      SignalP-noTM
orf20560                0.751  22  0.777  22  0.867  13  0.795   0.786 Y  0.570      SignalP-noTM
orf20570                0.119  65  0.105  65  0.148   2  0.093   0.100 N  0.570      SignalP-noTM
orf20580                0.139  39  0.126  11  0.211   4  0.161   0.142 N  0.570      SignalP-noTM
orf20590                0.109  36  0.163  11  0.331   2  0.274   0.215 N  0.570      SignalP-noTM
orf20600                0.197  48  0.131  48  0.174   1  0.105   0.118 N  0.570      SignalP-noTM
orf20610                0.765  21  0.792  21  0.920  17  0.841   0.815 Y  0.570      SignalP-noTM
orf20620                0.118  56  0.150  11  0.335   1  0.212   0.179 N  0.570      SignalP-noTM
orf20630                0.139  43  0.155  11  0.327   2  0.249   0.190 N  0.510      SignalP-TM
orf20640                0.185  46  0.170  11  0.431  17  0.275   0.219 N  0.570      SignalP-noTM
orf20650                0.217  44  0.149  44  0.165   2  0.113   0.132 N  0.570      SignalP-noTM
orf20660                0.141  22  0.171  22  0.265  20  0.184   0.177 N  0.570      SignalP-noTM
orf20670                0.101  21  0.109  11  0.168   1  0.113   0.111 N  0.570      SignalP-noTM
orf20680                0.104  44  0.104  13  0.145   7  0.110   0.107 N  0.570      SignalP-noTM
orf20690                0.124  43  0.165  11  0.345   1  0.256   0.199 N  0.510      SignalP-TM
orf20700                0.135  37  0.138  45  0.220  36  0.104   0.125 N  0.510      SignalP-TM
orf20710                0.124  27  0.157  27  0.281  19  0.174   0.163 N  0.510      SignalP-TM
orf20720                0.113  30  0.207  12  0.564   3  0.433   0.313 N  0.570      SignalP-noTM
orf20730                0.324  31  0.188  31  0.182  30  0.115   0.161 N  0.510      SignalP-TM
orf20740                0.101  24  0.117  31  0.152  25  0.096   0.108 N  0.570      SignalP-noTM
orf20750                0.103  36  0.114  11  0.165   2  0.126   0.120 N  0.570      SignalP-noTM
orf20760                0.205  35  0.193  35  0.317  13  0.191   0.192 N  0.570      SignalP-noTM
orf20770                0.124  37  0.160  37  0.361  35  0.121   0.146 N  0.510      SignalP-TM
orf20780                0.109  45  0.121  45  0.224  40  0.112   0.117 N  0.570      SignalP-noTM
orf20790                0.105  59  0.144  11  0.292   3  0.209   0.175 N  0.570      SignalP-noTM
orf20800                0.411  33  0.225  33  0.149  31  0.123   0.188 N  0.510      SignalP-TM
orf20810                0.105  36  0.121  11  0.221   4  0.149   0.134 N  0.570      SignalP-noTM
orf20820                0.166  31  0.126  31  0.115  13  0.097   0.113 N  0.570      SignalP-noTM
orf20830                0.112  26  0.124  11  0.201   1  0.150   0.136 N  0.570      SignalP-noTM
orf20840                0.831  20  0.869  20  0.935  15  0.905   0.886 Y  0.570      SignalP-noTM
orf20850                0.150  21  0.131  21  0.151  18  0.098   0.116 N  0.570      SignalP-noTM
orf20860                0.102  48  0.105  48  0.149  37  0.094   0.101 N  0.510      SignalP-TM
orf20870                0.216  45  0.143  45  0.164  44  0.068   0.116 N  0.510      SignalP-TM
orf20880                0.124  25  0.126  25  0.179  13  0.144   0.135 N  0.570      SignalP-noTM
orf20890                0.105  20  0.099  29  0.110  21  0.090   0.095 N  0.570      SignalP-noTM
orf20900                0.104  29  0.135  11  0.247   2  0.183   0.157 N  0.570      SignalP-noTM
orf20910                0.142  15  0.226  15  0.543   9  0.341   0.280 N  0.570      SignalP-noTM
orf20920                0.105  34  0.122  11  0.248   1  0.134   0.127 N  0.570      SignalP-noTM
orf20930                0.780  29  0.602  29  0.645  26  0.352   0.509 N  0.510      SignalP-TM
orf20940                0.587  35  0.633  35  0.962  22  0.829   0.725 Y  0.570      SignalP-noTM
orf20950                0.387  26  0.573  26  0.979  18  0.901   0.727 Y  0.570      SignalP-noTM
orf20960                0.178  32  0.153  11  0.372   2  0.230   0.182 N  0.510      SignalP-TM
orf20970                0.108  21  0.158  16  0.309   7  0.242   0.198 N  0.570      SignalP-noTM
orf20980                0.104  47  0.173  18  0.380  14  0.275   0.211 N  0.510      SignalP-TM
orf20990                0.113  22  0.146  11  0.289   1  0.204   0.173 N  0.570      SignalP-noTM
orf21000                0.110  23  0.116  48  0.154  39  0.097   0.107 N  0.570      SignalP-noTM
orf21010                0.694  22  0.660  22  0.850  18  0.605   0.634 Y  0.570      SignalP-noTM
orf21020                0.103  47  0.109  47  0.161  44  0.100   0.105 N  0.570      SignalP-noTM
orf21030                0.117  54  0.105  17  0.134  10  0.110   0.108 N  0.570      SignalP-noTM
orf21040                0.127  20  0.121  20  0.183   9  0.118   0.120 N  0.570      SignalP-noTM
orf21050                0.138  50  0.127  50  0.215   1  0.117   0.122 N  0.570      SignalP-noTM
orf21060                0.129  52  0.106  52  0.124  45  0.081   0.095 N  0.570      SignalP-noTM
orf21070                0.174  28  0.154  28  0.283   1  0.132   0.146 N  0.510      SignalP-TM
orf21080                0.106  23  0.105  33  0.146   2  0.090   0.099 N  0.510      SignalP-TM
orf21090                0.156  38  0.096  12  0.109  59  0.097   0.096 N  0.510      SignalP-TM
orf21100                0.121  22  0.231  11  0.618   2  0.554   0.383 N  0.570      SignalP-noTM
orf21110                0.816  28  0.645  28  0.644  24  0.472   0.581 Y  0.510      SignalP-TM
orf21120                0.311  30  0.205  30  0.192  29  0.134   0.172 N  0.570      SignalP-noTM
orf21130                0.630  41  0.736  41  0.923  35  0.747   0.741 Y  0.570      SignalP-noTM
orf21140                0.135  27  0.166  29  0.394  25  0.211   0.182 N  0.510      SignalP-TM
orf21150                0.288  24  0.490  24  0.933   3  0.869   0.668 Y  0.570      SignalP-noTM
orf21160                0.177  29  0.154  29  0.223   1  0.139   0.149 N  0.510      SignalP-TM
orf21170                0.129  56  0.113  11  0.197   1  0.121   0.117 N  0.570      SignalP-noTM
orf21180                0.119  24  0.184  16  0.443   8  0.318   0.233 N  0.510      SignalP-TM
orf21190                0.116  46  0.127  11  0.257   2  0.156   0.138 N  0.510      SignalP-TM
orf21200                0.117  43  0.107  43  0.115  13  0.094   0.101 N  0.570      SignalP-noTM
orf21210                0.197  28  0.349  21  0.859   2  0.805   0.564 N  0.570      SignalP-noTM
orf21220                0.104  37  0.106  53  0.119  52  0.092   0.099 N  0.570      SignalP-noTM
orf21230                0.125  64  0.100  11  0.116   4  0.105   0.102 N  0.510      SignalP-TM
orf21240                0.211  42  0.137  42  0.252   3  0.106   0.125 N  0.510      SignalP-TM
orf21250                0.115  34  0.211  34  0.627  32  0.347   0.275 N  0.570      SignalP-noTM
orf21260                0.102  31  0.106  56  0.126  47  0.101   0.103 N  0.570      SignalP-noTM
orf21270                0.109  25  0.128  11  0.255   1  0.153   0.140 N  0.570      SignalP-noTM
orf21280                0.111  37  0.112  37  0.166   1  0.100   0.107 N  0.510      SignalP-TM
orf21290                0.406  33  0.555  33  0.983  16  0.819   0.679 Y  0.570      SignalP-noTM
orf21300                0.102  27  0.157  11  0.339   3  0.259   0.205 N  0.570      SignalP-noTM
orf21310                0.101  28  0.105  28  0.126  19  0.098   0.102 N  0.570      SignalP-noTM
orf21320                0.520  27  0.642  27  0.961  16  0.870   0.749 Y  0.570      SignalP-noTM
orf21330                0.240  25  0.200  25  0.347   1  0.181   0.191 N  0.570      SignalP-noTM
orf21340                0.119  39  0.108  39  0.142   7  0.101   0.105 N  0.570      SignalP-noTM
orf21350                0.104  33  0.119  17  0.176   7  0.130   0.124 N  0.570      SignalP-noTM
orf21360                0.524  21  0.443  21  0.463  11  0.373   0.417 N  0.510      SignalP-TM
orf21370                0.257  32  0.161  32  0.129  43  0.101   0.133 N  0.570      SignalP-noTM
orf21380                0.114  21  0.195  11  0.484   2  0.374   0.279 N  0.570      SignalP-noTM
orf21390                0.165  34  0.176  34  0.291  30  0.143   0.164 N  0.510      SignalP-TM
orf21400                0.142  27  0.084  69  0.115  65  0.042   0.068 N  0.510      SignalP-TM
orf21410                0.123  29  0.126  29  0.181  25  0.095   0.115 N  0.510      SignalP-TM
orf21420                0.113  20  0.134  11  0.352   1  0.149   0.141 N  0.570      SignalP-noTM
orf21430                0.614  28  0.726  28  0.915  24  0.795   0.758 Y  0.570      SignalP-noTM
orf21440                0.590  21  0.711  21  0.952  17  0.845   0.774 Y  0.570      SignalP-noTM
orf21450                0.283  24  0.492  24  0.922   2  0.879   0.674 Y  0.570      SignalP-noTM
orf21460                0.760  26  0.826  26  0.976  13  0.926   0.873 Y  0.570      SignalP-noTM
orf21470                0.104  35  0.158  11  0.343   2  0.242   0.197 N  0.570      SignalP-noTM
orf21480                0.135  31  0.107  31  0.105  69  0.071   0.090 N  0.570      SignalP-noTM
orf21490                0.285  24  0.224  24  0.304   3  0.186   0.210 N  0.510      SignalP-TM
orf21500                0.105  48  0.103  17  0.140   7  0.099   0.101 N  0.510      SignalP-TM
orf21510                0.117  49  0.099  70  0.109  20  0.084   0.092 N  0.570      SignalP-noTM
orf21520                0.159  40  0.149  40  0.241  21  0.148   0.148 N  0.510      SignalP-TM
orf21530                0.170  25  0.178  11  0.399   1  0.325   0.232 N  0.510      SignalP-TM
orf21540                0.211  25  0.167  11  0.381   3  0.289   0.212 N  0.510      SignalP-TM
orf21550                0.174  46  0.181  46  0.256   6  0.145   0.168 N  0.510      SignalP-TM
orf21560                0.113  42  0.161  11  0.333   3  0.267   0.200 N  0.510      SignalP-TM
orf21570                0.105  22  0.101  46  0.110  29  0.090   0.096 N  0.570      SignalP-noTM
orf21580                0.106  32  0.106  60  0.127  49  0.093   0.100 N  0.570      SignalP-noTM
orf21590                0.853  36  0.802  36  0.979  20  0.828   0.814 Y  0.570      SignalP-noTM
orf21600                0.241  53  0.185  53  0.271  16  0.131   0.165 N  0.510      SignalP-TM
orf21610                0.190  28  0.182  28  0.342  12  0.210   0.195 N  0.570      SignalP-noTM
orf21620                0.128  55  0.134  55  0.236  48  0.119   0.127 N  0.570      SignalP-noTM
orf21630                0.119  42  0.163  11  0.341   3  0.280   0.206 N  0.510      SignalP-TM
orf21640                0.101  28  0.105  45  0.120  37  0.102   0.103 N  0.570      SignalP-noTM
orf21650                0.200  22  0.137  22  0.138   9  0.089   0.115 N  0.570      SignalP-noTM
orf21660                0.113  24  0.143  24  0.266  20  0.177   0.155 N  0.510      SignalP-TM
orf21670                0.132  67  0.116  26  0.125  20  0.092   0.105 N  0.570      SignalP-noTM
orf21680                0.124  48  0.102  27  0.117  19  0.096   0.100 N  0.510      SignalP-TM
orf21690                0.212  24  0.406  24  0.916   2  0.822   0.601 Y  0.570      SignalP-noTM
orf21700                0.127  58  0.118  58  0.134  54  0.093   0.106 N  0.570      SignalP-noTM
orf21710                0.180  27  0.266  21  0.700   8  0.557   0.373 N  0.510      SignalP-TM
orf21720                0.150  34  0.155  11  0.336   2  0.243   0.187 N  0.510      SignalP-TM
orf21730                0.142  24  0.185  12  0.495   1  0.336   0.256 N  0.570      SignalP-noTM
orf21740                0.107  21  0.121  42  0.205  40  0.125   0.123 N  0.510      SignalP-TM
orf21750                0.130  23  0.201  11  0.504   2  0.425   0.284 N  0.510      SignalP-TM
orf21760                0.124  51  0.114  51  0.173  47  0.103   0.110 N  0.510      SignalP-TM
orf21770                0.205  33  0.293  33  0.641   7  0.500   0.370 N  0.510      SignalP-TM
orf21780                0.181  33  0.195  33  0.328  31  0.228   0.207 N  0.510      SignalP-TM
orf21790                0.150  17  0.165  17  0.267   6  0.191   0.175 N  0.510      SignalP-TM
orf21800                0.117  20  0.106  23  0.167  20  0.078   0.096 N  0.510      SignalP-TM
orf21810                0.106  67  0.111  11  0.148   4  0.122   0.116 N  0.570      SignalP-noTM
orf21820                0.104  36  0.137  11  0.226   3  0.186   0.160 N  0.570      SignalP-noTM
orf21830                0.276  33  0.241  33  0.358  25  0.226   0.234 N  0.570      SignalP-noTM
orf21840                0.123  30  0.085  18  0.105  39  0.074   0.081 N  0.510      SignalP-TM
orf21850                0.100  35  0.099  37  0.103  36  0.084   0.092 N  0.570      SignalP-noTM
orf21860                0.201  47  0.141  47  0.125  25  0.095   0.120 N  0.570      SignalP-noTM
orf21870                0.098  23  0.080  11  0.085  38  0.066   0.075 N  0.510      SignalP-TM
orf21880                0.234  17  0.293  17  0.589  11  0.337   0.314 N  0.570      SignalP-noTM
orf21890                0.115  45  0.115  45  0.134  41  0.092   0.104 N  0.570      SignalP-noTM
orf21900                0.133  36  0.126  36  0.142  32  0.083   0.106 N  0.570      SignalP-noTM
orf21910                0.146  23  0.125  29  0.155  28  0.101   0.114 N  0.570      SignalP-noTM
orf21920                0.106  19  0.099  28  0.108  34  0.085   0.092 N  0.570      SignalP-noTM
orf21930                0.155  38  0.117  38  0.155   3  0.099   0.109 N  0.570      SignalP-noTM
orf21940                0.125  23  0.135  11  0.283   1  0.170   0.151 N  0.570      SignalP-noTM
orf21950                0.101  20  0.110  11  0.177   2  0.115   0.112 N  0.570      SignalP-noTM
orf21960                0.133  41  0.138  11  0.233   5  0.198   0.161 N  0.510      SignalP-TM
orf21970                0.164  29  0.143  29  0.204  22  0.108   0.130 N  0.510      SignalP-TM
orf21980                0.342  33  0.233  33  0.201   4  0.163   0.200 N  0.570      SignalP-noTM
orf21990                0.113  18  0.170  11  0.524   1  0.252   0.208 N  0.570      SignalP-noTM
orf22000                0.118  46  0.114  46  0.126  39  0.097   0.106 N  0.570      SignalP-noTM
orf22010                0.159  42  0.132  42  0.225  40  0.078   0.112 N  0.510      SignalP-TM
orf22020                0.249  62  0.254  29  0.428  27  0.300   0.271 N  0.510      SignalP-TM
orf22030                0.180  35  0.167  35  0.190  22  0.137   0.156 N  0.510      SignalP-TM
orf22040                0.169  21  0.153  31  0.213  26  0.133   0.146 N  0.510      SignalP-TM
orf22050                0.118  33  0.136  33  0.254  25  0.101   0.123 N  0.510      SignalP-TM
orf22060                0.465  20  0.672  20  0.980  14  0.968   0.811 Y  0.570      SignalP-noTM
orf22070                0.114  28  0.118  11  0.239   2  0.135   0.126 N  0.570      SignalP-noTM
orf22080                0.164  28  0.141  28  0.346   2  0.151   0.146 N  0.570      SignalP-noTM
orf22090                0.875  21  0.895  21  0.949  20  0.919   0.906 Y  0.570      SignalP-noTM
orf22100                0.117  33  0.126  13  0.189   9  0.160   0.142 N  0.570      SignalP-noTM
orf22110                0.157  25  0.132  11  0.250   1  0.164   0.147 N  0.570      SignalP-noTM
orf22120                0.104  58  0.112  31  0.143  29  0.111   0.111 N  0.570      SignalP-noTM
orf22130                0.111  57  0.109  15  0.138   5  0.118   0.114 N  0.570      SignalP-noTM
orf22140                0.121  48  0.161  29  0.435  24  0.192   0.175 N  0.570      SignalP-noTM
orf22150                0.168  43  0.134  43  0.150  42  0.084   0.110 N  0.570      SignalP-noTM
orf22160                0.126  38  0.185  20  0.443  10  0.299   0.227 N  0.510      SignalP-TM
orf22170                0.111   6  0.104  45  0.121  42  0.097   0.101 N  0.570      SignalP-noTM
orf22180                0.248  22  0.154  22  0.202  21  0.087   0.129 N  0.510      SignalP-TM
orf22190                0.146  28  0.156  11  0.296   2  0.251   0.191 N  0.510      SignalP-TM
orf22200                0.109  45  0.103  34  0.113  32  0.095   0.099 N  0.570      SignalP-noTM
orf22210                0.102  45  0.117  23  0.164  17  0.121   0.119 N  0.570      SignalP-noTM
orf22220                0.148  21  0.190  21  0.527  15  0.221   0.204 N  0.570      SignalP-noTM
orf22230                0.148  52  0.109  32  0.146  25  0.110   0.109 N  0.510      SignalP-TM
orf22240                0.108  39  0.107  11  0.145   2  0.117   0.112 N  0.570      SignalP-noTM
orf22250                0.839  23  0.752  23  0.771  17  0.673   0.715 Y  0.570      SignalP-noTM
orf22260                0.119  26  0.109  11  0.152   3  0.121   0.114 N  0.570      SignalP-noTM
orf22270                0.117  45  0.145  11  0.372   1  0.182   0.162 N  0.570      SignalP-noTM
orf22280                0.200  18  0.355  18  0.845  17  0.649   0.493 N  0.570      SignalP-noTM
orf22290                0.120  32  0.103  69  0.110  62  0.086   0.095 N  0.570      SignalP-noTM
orf22300                0.197  24  0.187  24  0.294  19  0.170   0.179 N  0.570      SignalP-noTM
orf22310                0.119  33  0.109  66  0.116  10  0.090   0.100 N  0.570      SignalP-noTM
orf22320                0.135  35  0.113  35  0.187   1  0.097   0.105 N  0.570      SignalP-noTM
orf22330                0.199  25  0.285  22  0.529   7  0.427   0.337 N  0.510      SignalP-TM
orf22340                0.142  56  0.105  29  0.132  27  0.082   0.096 N  0.510      SignalP-TM
orf22350                0.137  23  0.139  23  0.170  12  0.142   0.140 N  0.570      SignalP-noTM
orf22360                0.296  33  0.205  33  0.334  39  0.116   0.172 N  0.510      SignalP-TM
orf22370                0.108  19  0.106  19  0.135   9  0.102   0.104 N  0.570      SignalP-noTM
orf22380                0.142  18  0.138  18  0.178  16  0.137   0.138 N  0.570      SignalP-noTM
orf22390                0.104  35  0.104  55  0.122  44  0.098   0.101 N  0.570      SignalP-noTM
orf22400                0.106  36  0.132  12  0.237   8  0.171   0.150 N  0.570      SignalP-noTM
orf22410                0.100  18  0.107  28  0.130  26  0.106   0.106 N  0.570      SignalP-noTM
orf22420                0.136  65  0.138  12  0.235   1  0.190   0.162 N  0.570      SignalP-noTM
orf22430                0.112  20  0.110  46  0.138  39  0.096   0.104 N  0.570      SignalP-noTM
orf22440                0.132  51  0.110  51  0.104  27  0.081   0.096 N  0.570      SignalP-noTM
orf22450                0.818  27  0.647  27  0.648  23  0.465   0.580 Y  0.510      SignalP-TM
orf22460                0.113  35  0.121  11  0.169   9  0.145   0.132 N  0.570      SignalP-noTM
orf22470                0.365  19  0.584  19  0.971  17  0.932   0.748 Y  0.570      SignalP-noTM
orf22480                0.111  59  0.135  45  0.240  39  0.120   0.128 N  0.570      SignalP-noTM
orf22490                0.216  55  0.225  55  0.504  45  0.150   0.190 N  0.570      SignalP-noTM
orf22500                0.135  47  0.122  47  0.144  45  0.071   0.103 N  0.510      SignalP-TM
orf22510                0.189  42  0.221  42  0.589  39  0.238   0.229 N  0.570      SignalP-noTM
orf22520                0.102  34  0.097  34  0.100  40  0.075   0.087 N  0.570      SignalP-noTM
orf22530                0.109  50  0.126  11  0.183   3  0.157   0.141 N  0.570      SignalP-noTM
orf22540                0.744  20  0.679  20  0.821  10  0.598   0.641 Y  0.570      SignalP-noTM
orf22550                0.686  26  0.670  26  0.812  15  0.690   0.679 Y  0.570      SignalP-noTM
orf22560                0.163  34  0.282  23  0.712  18  0.541   0.378 N  0.510      SignalP-TM
orf22570                0.189  18  0.357  18  0.895   1  0.722   0.528 N  0.570      SignalP-noTM
orf22580                0.118  42  0.171  11  0.363   4  0.288   0.226 N  0.570      SignalP-noTM
orf22590                0.116  30  0.165  19  0.317  15  0.240   0.200 N  0.570      SignalP-noTM
orf22600                0.104  38  0.103  53  0.122  47  0.089   0.097 N  0.570      SignalP-noTM
orf22610                0.110  34  0.120  11  0.221   3  0.139   0.127 N  0.510      SignalP-TM
orf22620                0.219  24  0.207  24  0.345   8  0.236   0.220 N  0.570      SignalP-noTM
orf22630                0.156  43  0.135  43  0.159  25  0.123   0.129 N  0.570      SignalP-noTM
orf22640                0.111  29  0.108  29  0.119   3  0.096   0.102 N  0.570      SignalP-noTM
orf22650                0.135  10  0.115  12  0.159   9  0.133   0.123 N  0.570      SignalP-noTM
orf22660                0.119  37  0.107  11  0.166   1  0.109   0.108 N  0.570      SignalP-noTM
orf22670                0.170  13  0.147  13  0.253   1  0.127   0.140 N  0.510      SignalP-TM
orf22680                0.119  66  0.103  66  0.117  15  0.088   0.096 N  0.570      SignalP-noTM
orf22690                0.150  29  0.120  49  0.142  38  0.100   0.111 N  0.570      SignalP-noTM
orf22700                0.132  38  0.123  21  0.156  17  0.110   0.117 N  0.570      SignalP-noTM
orf22710                0.163  22  0.197  22  0.335  19  0.253   0.223 N  0.570      SignalP-noTM
orf22720                0.108  34  0.111  14  0.153   7  0.124   0.117 N  0.570      SignalP-noTM
orf22730                0.107  25  0.097  25  0.096  34  0.075   0.086 N  0.570      SignalP-noTM
orf22740                0.205  25  0.159  25  0.169  23  0.122   0.142 N  0.570      SignalP-noTM
orf22750                0.214  54  0.146  11  0.334   1  0.195   0.169 N  0.570      SignalP-noTM
orf22760                0.125  53  0.121  11  0.194   1  0.143   0.131 N  0.570      SignalP-noTM
orf22770                0.157  42  0.110  11  0.144   6  0.126   0.116 N  0.510      SignalP-TM
orf22780                0.102  53  0.101  64  0.109  52  0.090   0.096 N  0.570      SignalP-noTM
orf22790                0.121  25  0.128  25  0.186   4  0.142   0.134 N  0.570      SignalP-noTM
orf22800                0.117  40  0.106  40  0.135  39  0.087   0.097 N  0.570      SignalP-noTM
orf22810                0.151  55  0.213  28  0.442  24  0.310   0.258 N  0.570      SignalP-noTM
orf22820                0.118  49  0.101  49  0.111   7  0.087   0.094 N  0.570      SignalP-noTM
orf22830                0.137  24  0.100  70  0.133   1  0.066   0.087 N  0.510      SignalP-TM
orf22840                0.377  27  0.253  27  0.494   2  0.241   0.249 N  0.510      SignalP-TM
orf22850                0.431  24  0.470  24  0.860   1  0.593   0.527 N  0.570      SignalP-noTM
orf22860                0.579  24  0.725  24  0.963  20  0.910   0.812 Y  0.570      SignalP-noTM
orf22870                0.124  19  0.108  44  0.122  35  0.104   0.106 N  0.570      SignalP-noTM
orf22880                0.128  25  0.114  31  0.166  23  0.090   0.105 N  0.510      SignalP-TM
orf22890                0.138  20  0.152  20  0.345  12  0.170   0.161 N  0.570      SignalP-noTM
orf22900                0.103  70  0.117  49  0.181  45  0.109   0.113 N  0.570      SignalP-noTM
orf22910                0.139  41  0.126  41  0.131  33  0.078   0.108 N  0.510      SignalP-TM
orf22920                0.119  32  0.135  12  0.241   3  0.190   0.155 N  0.510      SignalP-TM
orf22930                0.105  23  0.160  15  0.311  12  0.260   0.207 N  0.570      SignalP-noTM
orf22940                0.119  41  0.100  11  0.128   6  0.104   0.102 N  0.570      SignalP-noTM
orf22950                0.105  43  0.109  60  0.130  24  0.099   0.104 N  0.570      SignalP-noTM
orf22960                0.181  63  0.127  63  0.146   2  0.097   0.113 N  0.570      SignalP-noTM
orf22970                0.272  33  0.248  33  0.322  24  0.195   0.229 N  0.510      SignalP-TM
orf22980                0.144  13  0.174  13  0.327  10  0.211   0.192 N  0.570      SignalP-noTM
orf22990                0.103  33  0.099  33  0.110  23  0.081   0.091 N  0.570      SignalP-noTM
orf23000                0.211  26  0.150  26  0.163  43  0.099   0.126 N  0.570      SignalP-noTM
orf23010                0.104   3  0.101  36  0.115  32  0.078   0.090 N  0.570      SignalP-noTM
orf23020                0.131  34  0.107  34  0.125  57  0.083   0.095 N  0.570      SignalP-noTM
orf23030                0.107  32  0.103  11  0.148   2  0.107   0.105 N  0.570      SignalP-noTM
orf23040                0.102  21  0.120  12  0.175   3  0.141   0.130 N  0.570      SignalP-noTM
orf23050                0.111  54  0.099  20  0.115  21  0.092   0.096 N  0.510      SignalP-TM
orf23060                0.315  22  0.526  22  0.936  17  0.889   0.697 Y  0.570      SignalP-noTM
orf23070                0.113  21  0.128  21  0.195  10  0.124   0.126 N  0.570      SignalP-noTM
orf23080                0.197  24  0.158  24  0.280  23  0.127   0.147 N  0.510      SignalP-TM
orf23090                0.102  58  0.101  66  0.118  21  0.090   0.096 N  0.570      SignalP-noTM
orf23100                0.237  30  0.368  30  0.787  18  0.580   0.447 N  0.510      SignalP-TM
orf23110                0.223  22  0.429  22  0.897  18  0.751   0.581 Y  0.570      SignalP-noTM
orf23120                0.109  31  0.200  18  0.561   8  0.366   0.278 N  0.570      SignalP-noTM
orf23130                0.114  60  0.113  34  0.147  27  0.106   0.109 N  0.570      SignalP-noTM
orf23140                0.099  50  0.111  43  0.136  31  0.101   0.107 N  0.570      SignalP-noTM
orf23150                0.111  22  0.123  11  0.242   1  0.139   0.131 N  0.570      SignalP-noTM
orf23160                0.116  29  0.103  29  0.123   2  0.094   0.099 N  0.570      SignalP-noTM
orf23170                0.138  44  0.170  44  0.351  21  0.215   0.191 N  0.570      SignalP-noTM
orf23180                0.101  23  0.101  11  0.133   1  0.098   0.100 N  0.570      SignalP-noTM
orf23190                0.111  41  0.105  41  0.116  32  0.083   0.095 N  0.570      SignalP-noTM
orf23200                0.355  26  0.325  26  0.523   8  0.380   0.346 N  0.510      SignalP-TM
orf23210                0.134  39  0.096  14  0.109   8  0.094   0.095 N  0.510      SignalP-TM
orf23220                0.285  66  0.163  66  0.112  41  0.083   0.125 N  0.570      SignalP-noTM
orf23230                0.116  22  0.107  12  0.200   1  0.097   0.103 N  0.510      SignalP-TM
orf23240                0.150  28  0.136  28  0.271   2  0.130   0.133 N  0.570      SignalP-noTM
orf23250                0.117  29  0.107  11  0.219   1  0.102   0.105 N  0.570      SignalP-noTM
orf23260                0.121  18  0.147  11  0.254   2  0.223   0.175 N  0.510      SignalP-TM
orf23270                0.122  51  0.125  51  0.165  50  0.101   0.113 N  0.570      SignalP-noTM
orf23280                0.104  43  0.104  62  0.122  42  0.092   0.099 N  0.570      SignalP-noTM
orf23290                0.126  36  0.165  23  0.282  12  0.209   0.185 N  0.570      SignalP-noTM
orf23300                0.126  38  0.121  14  0.172   9  0.115   0.118 N  0.570      SignalP-noTM
orf23310                0.119  48  0.105  48  0.104   4  0.090   0.098 N  0.570      SignalP-noTM
orf23320                0.119  20  0.146  11  0.289   2  0.202   0.173 N  0.570      SignalP-noTM
orf23330                0.120  18  0.146  18  0.254   2  0.194   0.168 N  0.570      SignalP-noTM
orf23340                0.105  29  0.106  41  0.120  34  0.088   0.097 N  0.570      SignalP-noTM
orf23350                0.136  41  0.133  20  0.214  12  0.143   0.138 N  0.570      SignalP-noTM
orf23360                0.141  64  0.117  64  0.132  35  0.088   0.103 N  0.570      SignalP-noTM
orf23370                0.147  28  0.130  31  0.152   1  0.099   0.118 N  0.510      SignalP-TM
orf23380                0.293  33  0.500  33  0.958  18  0.823   0.652 Y  0.570      SignalP-noTM
orf23390                0.647  19  0.753  19  0.929  17  0.866   0.806 Y  0.570      SignalP-noTM
orf23400                0.135  30  0.178  11  0.473   1  0.299   0.235 N  0.570      SignalP-noTM
orf23410                0.874  20  0.873  20  0.939  19  0.853   0.864 Y  0.570      SignalP-noTM
orf23420                0.194  24  0.399  24  0.910  20  0.819   0.596 Y  0.570      SignalP-noTM
orf23430                0.125  27  0.157  11  0.375   1  0.231   0.192 N  0.570      SignalP-noTM
orf23440                0.158  27  0.122  27  0.121  43  0.089   0.107 N  0.570      SignalP-noTM
orf23450                0.104  46  0.108  11  0.186   2  0.118   0.113 N  0.570      SignalP-noTM
orf23460                0.103  43  0.108  33  0.131  23  0.097   0.103 N  0.570      SignalP-noTM
orf23470                0.115  55  0.120  11  0.179   6  0.153   0.136 N  0.570      SignalP-noTM
orf23480                0.103  23  0.127  11  0.230   1  0.151   0.139 N  0.570      SignalP-noTM
orf23490                0.114  26  0.114  14  0.158   8  0.132   0.121 N  0.510      SignalP-TM
orf23500                0.169  53  0.143  53  0.199  50  0.112   0.128 N  0.570      SignalP-noTM
orf23510                0.119  21  0.129  21  0.301  18  0.123   0.126 N  0.570      SignalP-noTM
orf23520                0.447  25  0.647  25  0.976  11  0.941   0.785 Y  0.570      SignalP-noTM
orf23530                0.114  38  0.145  11  0.297   1  0.195   0.169 N  0.570      SignalP-noTM
orf23540                0.101  35  0.104  46  0.124  43  0.091   0.098 N  0.570      SignalP-noTM
orf23550                0.109  59  0.115  11  0.173   2  0.135   0.124 N  0.570      SignalP-noTM
orf23560                0.193  15  0.150  15  0.187  11  0.110   0.131 N  0.570      SignalP-noTM
orf23570                0.104  49  0.106  24  0.139   1  0.112   0.109 N  0.570      SignalP-noTM
orf23580                0.141  23  0.168  11  0.330   1  0.287   0.212 N  0.510      SignalP-TM
orf23590                0.835  26  0.880  26  0.963  18  0.927   0.902 Y  0.570      SignalP-noTM
orf23600                0.887  21  0.856  21  0.885  17  0.823   0.840 Y  0.570      SignalP-noTM
orf23610                0.142  67  0.142  11  0.246   1  0.202   0.170 N  0.570      SignalP-noTM
orf23620                0.179  21  0.102  21  0.179  68  0.067   0.089 N  0.510      SignalP-TM
orf23630                0.129  29  0.110  11  0.170   5  0.124   0.115 N  0.510      SignalP-TM
orf23640                0.125  27  0.115  11  0.170   1  0.130   0.122 N  0.570      SignalP-noTM
orf23650                0.459  26  0.574  26  0.894  19  0.779   0.671 Y  0.570      SignalP-noTM
orf23660                0.170  40  0.252  40  0.510  32  0.224   0.242 N  0.510      SignalP-TM
orf23670                0.102  20  0.105  65  0.118  56  0.084   0.095 N  0.570      SignalP-noTM
orf23680                0.891  19  0.798  19  0.893  17  0.691   0.748 Y  0.570      SignalP-noTM
orf23690                0.151  23  0.114  23  0.105  56  0.079   0.098 N  0.570      SignalP-noTM
orf23700                0.114  20  0.114  43  0.148  40  0.103   0.109 N  0.570      SignalP-noTM
orf23710                0.121  49  0.108  41  0.156   1  0.097   0.104 N  0.510      SignalP-TM
orf23720                0.743  21  0.728  21  0.853  19  0.692   0.711 Y  0.570      SignalP-noTM
orf23730                0.136  61  0.127  19  0.175  11  0.119   0.123 N  0.570      SignalP-noTM
orf23740                0.107  41  0.115  21  0.170   9  0.124   0.119 N  0.570      SignalP-noTM
orf23750                0.855  20  0.859  20  0.927  17  0.838   0.849 Y  0.570      SignalP-noTM
orf23760                0.839  25  0.857  25  0.954   9  0.908   0.881 Y  0.570      SignalP-noTM
orf23770                0.753  22  0.841  22  0.953  17  0.917   0.876 Y  0.570      SignalP-noTM
orf23780                0.122  65  0.108  41  0.129  37  0.104   0.106 N  0.570      SignalP-noTM
orf23790                0.130  45  0.123  45  0.165   3  0.115   0.119 N  0.570      SignalP-noTM
orf23800                0.101  48  0.102  65  0.108  60  0.091   0.097 N  0.570      SignalP-noTM
orf23810                0.183  28  0.150  28  0.190  25  0.133   0.144 N  0.510      SignalP-TM
orf23820                0.119  32  0.097  12  0.115  29  0.098   0.098 N  0.510      SignalP-TM
orf23830                0.143  44  0.114  44  0.119  22  0.090   0.103 N  0.570      SignalP-noTM
orf23840                0.102  19  0.120  19  0.170   5  0.141   0.130 N  0.570      SignalP-noTM
orf23850                0.175  55  0.141  20  0.256  18  0.137   0.139 N  0.570      SignalP-noTM
orf23860                0.128  50  0.108  50  0.105  46  0.076   0.093 N  0.570      SignalP-noTM
orf23870                0.287  46  0.157  46  0.112  70  0.086   0.124 N  0.570      SignalP-noTM
orf23880                0.108  24  0.105  30  0.139  23  0.096   0.101 N  0.570      SignalP-noTM
orf23890                0.777  22  0.842  22  0.969  20  0.917   0.877 Y  0.570      SignalP-noTM
orf23900                0.129  32  0.129  12  0.192   5  0.169   0.148 N  0.570      SignalP-noTM
orf23910                0.109  49  0.107  49  0.135  43  0.094   0.101 N  0.570      SignalP-noTM
orf23920                0.102  40  0.104  55  0.116  50  0.086   0.095 N  0.570      SignalP-noTM
orf23930                0.131  26  0.189  11  0.530   2  0.354   0.250 N  0.510      SignalP-TM
orf23940                0.288  27  0.209  27  0.294   4  0.191   0.201 N  0.570      SignalP-noTM
orf23950                0.156  22  0.154  22  0.206  16  0.155   0.155 N  0.570      SignalP-noTM
orf23960                0.119  20  0.116  20  0.133  12  0.113   0.115 N  0.570      SignalP-noTM
orf23970                0.123  65  0.113  24  0.138   1  0.110   0.112 N  0.570      SignalP-noTM
orf23980                0.149  23  0.111  23  0.127  22  0.083   0.098 N  0.570      SignalP-noTM
orf23990                0.194  32  0.138  32  0.172   1  0.101   0.120 N  0.570      SignalP-noTM
orf24000                0.121  49  0.112  49  0.119  42  0.084   0.099 N  0.570      SignalP-noTM
orf24010                0.101  30  0.106  37  0.125  34  0.100   0.103 N  0.570      SignalP-noTM
orf24020                0.101  40  0.125  16  0.192  11  0.151   0.137 N  0.570      SignalP-noTM
orf24030                0.757  24  0.778  24  0.961   6  0.870   0.821 Y  0.570      SignalP-noTM
orf24040                0.132  35  0.134  16  0.214  34  0.185   0.153 N  0.510      SignalP-TM
orf24050                0.128  28  0.106  28  0.140   3  0.100   0.103 N  0.570      SignalP-noTM
orf24060                0.183  31  0.146  31  0.238  30  0.121   0.134 N  0.570      SignalP-noTM
orf24070                0.161  17  0.132  17  0.194   1  0.126   0.130 N  0.510      SignalP-TM
orf24080                0.115  45  0.115  11  0.188   2  0.131   0.123 N  0.570      SignalP-noTM
orf24090                0.108  61  0.098  29  0.137   1  0.086   0.093 N  0.570      SignalP-noTM
orf24100                0.326  21  0.208  21  0.204   9  0.140   0.176 N  0.570      SignalP-noTM
orf24110                0.125  20  0.105  20  0.169   2  0.098   0.102 N  0.570      SignalP-noTM
orf24120                0.112  21  0.111  21  0.143   2  0.113   0.112 N  0.570      SignalP-noTM
orf24130                0.106  29  0.118  65  0.210   1  0.108   0.113 N  0.570      SignalP-noTM
orf24140                0.124  58  0.108  58  0.113  56  0.086   0.098 N  0.570      SignalP-noTM
orf24150                0.131  69  0.132  33  0.229   7  0.164   0.144 N  0.510      SignalP-TM
orf24160                0.572  21  0.710  21  0.957   8  0.904   0.801 Y  0.570      SignalP-noTM
orf24170                0.159  27  0.160  12  0.369   1  0.211   0.184 N  0.570      SignalP-noTM
orf24180                0.162  20  0.365  20  0.932  16  0.836   0.586 Y  0.570      SignalP-noTM
orf24190                0.124  24  0.112  24  0.125  23  0.093   0.103 N  0.570      SignalP-noTM
orf24200                0.152  38  0.140  11  0.243   3  0.205   0.164 N  0.510      SignalP-TM
orf24210                0.101  37  0.097  37  0.112  30  0.076   0.087 N  0.570      SignalP-noTM
orf24220                0.108  27  0.102  60  0.159   2  0.093   0.098 N  0.570      SignalP-noTM
orf24230                0.177  24  0.133  24  0.236   2  0.119   0.128 N  0.510      SignalP-TM
orf24240                0.132  63  0.123  63  0.137  49  0.093   0.109 N  0.570      SignalP-noTM
orf24250                0.128  58  0.120  58  0.148  51  0.080   0.101 N  0.570      SignalP-noTM
orf24260                0.109  35  0.138  16  0.223  33  0.178   0.157 N  0.570      SignalP-noTM
orf24270                0.124  31  0.116  11  0.199   1  0.126   0.121 N  0.570      SignalP-noTM
orf24280                0.128  33  0.112  33  0.118  28  0.086   0.100 N  0.570      SignalP-noTM
orf24290                0.442  26  0.557  26  0.861  13  0.728   0.637 Y  0.570      SignalP-noTM
orf24300                0.231  24  0.282  24  0.513   2  0.350   0.307 N  0.510      SignalP-TM
orf24310                0.345  23  0.274  23  0.466  20  0.215   0.246 N  0.570      SignalP-noTM
orf24320                0.173  29  0.195  19  0.307  15  0.261   0.226 N  0.570      SignalP-noTM
orf24330                0.150  21  0.214  21  0.493   1  0.354   0.280 N  0.570      SignalP-noTM
orf24340                0.107  19  0.111  19  0.147   4  0.119   0.115 N  0.570      SignalP-noTM
orf24350                0.218  41  0.192  20  0.397   8  0.323   0.254 N  0.570      SignalP-noTM
orf24360                0.114  28  0.136  11  0.289   1  0.168   0.151 N  0.570      SignalP-noTM
orf24370                0.121  45  0.116  45  0.132  26  0.110   0.113 N  0.570      SignalP-noTM
orf24380                0.115  62  0.106  44  0.120  24  0.100   0.104 N  0.570      SignalP-noTM
orf24390                0.607  19  0.658  19  0.827  13  0.685   0.671 Y  0.570      SignalP-noTM
orf24400                0.106  21  0.097  70  0.101  68  0.080   0.089 N  0.570      SignalP-noTM
orf24410                0.119  27  0.106  61  0.128  43  0.093   0.100 N  0.570      SignalP-noTM
orf24420                0.312  38  0.179  38  0.236  49  0.095   0.139 N  0.570      SignalP-noTM
orf24430                0.111  61  0.186  20  0.438   4  0.347   0.245 N  0.510      SignalP-TM
orf24440                0.264  25  0.457  21  0.929  16  0.898   0.665 Y  0.570      SignalP-noTM
orf24450                0.794  20  0.574  20  0.600  17  0.388   0.505 N  0.510      SignalP-TM
orf24460                0.359  46  0.246  46  0.259  42  0.128   0.190 N  0.570      SignalP-noTM
orf24470                0.249  28  0.183  28  0.202   1  0.119   0.153 N  0.570      SignalP-noTM
orf24480                0.162  24  0.343  24  0.896  18  0.752   0.535 N  0.570      SignalP-noTM
orf24490                0.117  30  0.104  30  0.133  26  0.074   0.093 N  0.510      SignalP-TM
orf24500                0.118  32  0.158  11  0.333   1  0.242   0.198 N  0.570      SignalP-noTM
orf24510                0.148  26  0.120  26  0.123   4  0.096   0.109 N  0.570      SignalP-noTM
orf24520                0.330  24  0.215  24  0.259  11  0.180   0.198 N  0.570      SignalP-noTM
orf24530                0.499  32  0.305  32  0.272  29  0.151   0.248 N  0.510      SignalP-TM
orf24540                0.129  27  0.107  27  0.116  66  0.081   0.095 N  0.570      SignalP-noTM
orf24550                0.184  34  0.161  34  0.200  24  0.135   0.149 N  0.570      SignalP-noTM
orf24560                0.366  23  0.548  23  0.907   3  0.847   0.688 Y  0.570      SignalP-noTM
orf24570                0.106  56  0.102  25  0.119  12  0.093   0.098 N  0.570      SignalP-noTM
orf24580                0.203  33  0.242  17  0.481  16  0.360   0.297 N  0.570      SignalP-noTM
orf24590                0.184  34  0.206  34  0.331  27  0.223   0.214 N  0.570      SignalP-noTM
orf24600                0.117  17  0.177  19  0.457  16  0.261   0.216 N  0.570      SignalP-noTM
orf24610                0.185  30  0.206  30  0.308  20  0.214   0.209 N  0.510      SignalP-TM
orf24620                0.126  41  0.134  11  0.208   7  0.192   0.155 N  0.510      SignalP-TM
orf24630                0.471  23  0.662  23  0.974  10  0.936   0.791 Y  0.570      SignalP-noTM
orf24640                0.107  33  0.106  33  0.133  34  0.096   0.101 N  0.570      SignalP-noTM
orf24650                0.120  10  0.147  19  0.354   8  0.171   0.158 N  0.570      SignalP-noTM
orf24660                0.112  41  0.103  41  0.107  25  0.091   0.098 N  0.570      SignalP-noTM
orf24670                0.106  23  0.110  29  0.128  24  0.094   0.102 N  0.570      SignalP-noTM
orf24680                0.134  67  0.126  41  0.165   8  0.122   0.124 N  0.570      SignalP-noTM
orf24690                0.174  52  0.125  52  0.124   1  0.093   0.110 N  0.570      SignalP-noTM
orf24700                0.147  30  0.160  30  0.232  28  0.155   0.158 N  0.570      SignalP-noTM
orf24710                0.100  14  0.100  69  0.105  70  0.083   0.092 N  0.570      SignalP-noTM
orf24720                0.123  40  0.121  11  0.224   2  0.144   0.129 N  0.510      SignalP-TM
orf24730                0.126  66  0.107  66  0.127  34  0.081   0.097 N  0.510      SignalP-TM
orf24740                0.196  69  0.131  69  0.180   6  0.073   0.110 N  0.510      SignalP-TM
orf24750                0.123  25  0.118  11  0.190   1  0.131   0.124 N  0.570      SignalP-noTM
orf24760                0.110  25  0.118  14  0.176   8  0.138   0.128 N  0.570      SignalP-noTM
orf24770                0.116  64  0.125  11  0.194   1  0.157   0.140 N  0.570      SignalP-noTM
orf24780                0.132  25  0.141  25  0.216  21  0.162   0.150 N  0.570      SignalP-noTM
orf24790                0.166  39  0.134  17  0.215  16  0.168   0.147 N  0.510      SignalP-TM
orf24800                0.314  19  0.229  19  0.641   1  0.255   0.239 N  0.510      SignalP-TM
orf24810                0.211  31  0.180  31  0.282  28  0.145   0.167 N  0.510      SignalP-TM
orf24820                0.116  56  0.114  34  0.145  29  0.109   0.112 N  0.570      SignalP-noTM
orf24830                0.129  25  0.212  25  0.479  21  0.307   0.247 N  0.510      SignalP-TM
orf24840                0.101  41  0.177  11  0.396   2  0.312   0.241 N  0.570      SignalP-noTM
