# Supplementary material for: Comparative Genomics Reveals Evidence of Genome Reduction and High Extracellular Protein Degradation Potential in Kangiella
Source: Front Microbiol. 2018 Jun 7;9:1224. doi: 10.3389/fmicb.2018.01224 (PMC6000758; doi:10.3389/fmicb.2018.01224)
Supplement: MATERIAL S3 — Peptidase genes predicted with MEROPS batch BLAST and SignalP prediction of 23 genomes corresponding to Supplementary Table S8. [file Data_Sheet_3.ZIP › Supplementary material 3/Kangiella_sediminilitoris_KCTC_23892.merops.batch_blastp.txt]

AOE48743.1	M24B	168-448	H239, H345, H356	D257, D268, H349, E394, E433	MER0001250	157-438	3.50e-78
AOE48759.1	S08A	204-446	D212, H243, N334, S397		MER0000319	134-377	1.80e-28
AOE48796.1	S09C	426-638	S515, D599, H631		MER0001920	428-643	2.00e-31
AOE48812.1	S54	48-181	S129, >H		MER0035255	138-261	2.30e-22
AOE48824.1	C26	112-277	C166, H260, E262		MER0043394	25-185	1.60e-63
AOE48838.1	S09X	102-204	S122, D176, >H		MER0209507	176-280	8.80e-20
AOE48849.1	S08A	114-394	D142, H175, N268, >S		MER0055027	113-379	1.50e-74
AOE48849.1	S08A	415-540	<D, <H, R429N, S485		MER0000309	245-377	2.20e-08
AOE48849.1	I09	36-100			MER0005772	33-99	6.20e-05
AOE48850.1	S08A	89-320	D120, H153, N244, N308S		MER0002267	137-370	3.80e-47
AOE48850.1	S08A	367-500	<D, <H, N392, S445		MER0002267	271-413	4.30e-12
AOE48851.1	S08A	136-352	D146, X179H, N274, X340S		MER0000326	170-375	1.30e-31
AOE48858.1	S12	89-364	S95, K98, Y186		MER0002489	98-388	2.40e-43
AOE48866.1	C56	76-141	A99E, C136, I137H		MER0160094	117-182	2.00e-19
AOE48882.1	M24B	155-422	H227, H334, H345	D244, D255, H338, E368, E397	MER0001244	172-432	1.70e-69
AOE48906.1	C60A	67-188	H111, C168		MER0223878	75-196	8.30e-15
AOE48957.1	C26	234-376	C276, H360, E362		MER0115185	227-369	3.90e-73
AOE48976.1	M41	369-634	E422	H421, H425, D499	MER0001620	365-630	1.10e-102
AOE49034.1	S41A	208-377	S310, K335		MER0001425	191-361	7.40e-51
AOE49035.1	M23B	232-389	X370H	L295D, Y372H	MER0005300	254-410	2.10e-29
AOE49037.1	I87	21-204			MER0192051	99-284	9.10e-10
AOE49076.1	S08A	120-423	D158, X191H, N278, S341		MER0000326	142-451	7.40e-87
AOE49078.1	T01B	7-180	T7		MER0001627	2-175	4.40e-70
AOE49098.1	S33	5-324	S139, D268, H296		MER0059846	16-335	7.00e-62
AOE49132.1	M01	287-497	E369, Y453	H368, H372, E391	MER0002968	288-499	2.00e-53
AOE49165.1	M48B	115-331	E178	H177, H181, E263	MER0002637	78-286	1.70e-13
AOE49171.1	M14B	52-193	R181, >E	H104, E107, >H	MER0003817	63-178	2.50e-07
AOE49183.1	S33	9-248	S84, D210, H238		MER0017142	7-245	9.50e-66
AOE49188.1	S09X	80-166	S85, D139, H166		MER0209142	97-192	6.70e-14
AOE49193.1	S16	187-453	S369, R412		MER0014135	206-472	4.10e-98
AOE49226.1	M28E	332-497	D354, E407	H352, D373, E408, D435, >H	MER0001284	183-346	4.00e-13
AOE49227.1	S09B	563-788	S676, D751, H785		MER0058228	503-724	1.80e-38
AOE49236.1	S09C	421-646	S507, D594, H625		MER0001920	431-657	2.40e-31
AOE49238.1	M20X	49-419	D93, E136	H91, D102, E137, H393	MER0026469	37-408	8.50e-52
AOE49243.1	C44	2-170	C2		MER0034539	2-165	1.90e-23
AOE49297.1	S33	78-223	S165, >D, >H		MER0048002	144-293	3.10e-08
AOE49327.1	C110	401-467	C407, H451, D467		MER0472834	219-282	4.90e-07
AOE49329.1	S51	19-222	S124, H161, E196		MER0002251	21-224	5.70e-51
AOE49341.1	S14	11-202	S107, H132, D181		MER0000474	15-206	6.30e-82
AOE49345.1	S16	534-773	S677, K720		MER0000485	537-775	1.20e-95
AOE49384.1	S49B	148-310	S191, S213, K243		MER0001300	135-297	4.90e-67
AOE49386.1	S09C	333-633	S501, D582, H614		MER0015682	406-707	3.60e-80
AOE49390.1	M56	153-275	X186E	X185H, X189H, E226	MER0014140	181-302	3.10e-07
AOE49415.1	C56	1077-1172	A1087E, F1122C, S1123H		MER0042827	1072-1167	2.50e-24
AOE49436.1	M14A	56-259	T181R, >E	H118, E121, >H	MER0021822	125-311	3.60e-18
AOE49439.1	M16A	44-239	E99, E170	H96, H100, E177	MER0001218	66-264	1.60e-50
AOE49439.1	M16A	483-660			MER0046821	500-678	4.90e-22
AOE49439.1	M16A	700-907	H789E, A861E	I786H, L790H, S868E	MER0142516	838-1050	1.50e-08
AOE49441.1	M90	95-295	E200	H199, H203, X260E	MER0217243	46-246	4.40e-19
AOE49485.1	T02	33-263	T205		MER0017326	22-244	6.50e-52
AOE49488.1	M38	6-302	D247	H13, H15, K99, H136, H174	MER0061068	10-306	3.10e-96
AOE49516.1	M24B	207-451	H279, W370H, H381	D294, D306, H374, D412E, E430	MER0004532	131-354	1.60e-09
AOE49527.1	A02A	33-89	K43D		MER0000965	57-112	9.80e-05
AOE49532.1	S08A	159-581	D164, H219, X315N, S383		MER0062058	161-581	5.40e-92
AOE49539.1	M61	2-475	E282	H281, H285, E315	MER0073084	28-504	2.40e-134
AOE49557.1	M19	36-400		H52, D54, E153, H222, H243	MER0006319	37-404	6.10e-44
AOE49593.1	M19	102-387		<H, <D, Q148E, H215, H236	MER0013479	42-318	6.90e-41
AOE49606.1	T03	37-573	T381		MER0223926	5-524	8.70e-90
AOE49609.1	M03A	63-740	F532E	E531H, A535H, F560E	MER0001158	4-678	1.50e-159
AOE49615.1	C40	64-171	C81, H131, H143		MER0004054	152-264	1.60e-23
AOE49627.1	M49	419-547	<E	<H, <H, E434	MER0028047	461-605	6.10e-06
AOE49651.1	S09C	437-674	S543, D624, H656		MER0000263	454-693	1.50e-68
AOE49672.1	M16B	497-701	A540E, L610E	S537H, G541H, S617E	MER0039456	496-700	6.20e-31
AOE49672.1	M16B	42-226	E85, E155	H82, H86, E162	MER0003448	9-193	1.00e-21
AOE49674.1	U73	48-165			MER0492485	51-177	5.90e-10
AOE49681.1	M38	67-381	L335D	H78, H80, D218K, K246H, S253H	MER0033186	76-391	8.20e-65
AOE49714.1	S09A	440-694	S559, D642, H674		MER0005694	415-671	2.20e-67
AOE49724.1	M01	225-434	E310, Y393	H309, H313, E332	MER0001001	212-421	1.10e-96
AOE49733.1	C44	2-235	C2		MER0011806	87-308	7.80e-35
AOE49739.1	S51	58-249	Y132S, H174, E201		MER0005768	57-249	2.70e-23
AOE49740.1	M01	257-492	E342, Y427	H341, H345, E364	MER0036308	240-475	1.40e-102
AOE49753.1	S24	26-140	S61, K98		MER0000576	25-139	5.40e-26
AOE49755.1	S09C	414-634	S500, D583, H615		MER0001920	431-655	2.10e-27
AOE49776.1	M20D	33-430	D101, X167E	D99, D135, X168E/H, H199, H403	MER0002007	14-392	2.10e-78
AOE49777.1	M50B	23-185	E28	H27, H31, D153	MER0004698	22-186	1.10e-26
AOE49813.1	S41A	295-434	S371, A396K		MER0004195	237-372	1.90e-05
AOE49818.1	S08A	89-429	D133, H181, N286, S375		MER0004123	110-438	1.90e-37
AOE49819.1	S08A	198-444	<D, H199, N298, S401		MER0004123	186-421	7.40e-30
AOE49825.1	S08A	135-373	D154, H204, N305, >S		MER0016688	112-327	2.70e-18
AOE49825.1	S08A	396-442	<D, <H, <N, S409		MER0019280	372-418	1.40e-06
AOE49827.1	S41A	380-565	S489, K514		MER0001295	357-532	2.40e-46
AOE49841.1	U32	27-225			MER0003855	27-225	6.00e-42
AOE49841.1	U32	246-365			MER0003855	212-334	1.30e-14
AOE49885.1	M02	53-614	E386	H385, H389, E413	MER0001019	666-1221	9.00e-130
AOE49888.1	S49A	44-619	K206, S411, S433		MER0001299	46-612	4.60e-112
AOE49894.1	S33	23-283	S106, D204, H266		MER0036115	37-306	1.10e-30
AOE49899.1	M38	72-138	>D	H112, H114, >K, >H, >H	MER0015112	25-92	1.10e-06
AOE49915.1	M23B	201-256	H251	<H, <D, D253H	MER0013541	326-381	2.00e-12
AOE49948.1	S09C	394-635	S519, D601, H634		MER0003558	365-604	7.90e-26
AOE50014.1	S46	23-273	H83, D220, >S		MER0501051	26-277	1.50e-93
AOE50014.1	S46	562-720	<H, <D, >S		MER0501051	265-423	2.80e-45
AOE50031.1	S41A	261-446	S384, K410		MER0195376	264-445	6.20e-46
AOE50059.1	S09A	438-651	N557S, -633D, >H		MER0005694	414-634	1.50e-25
AOE50060.1	M14B	102-260	R217	H166, E169, H259	MER0033176	290-461	1.30e-19
AOE50070.1	M48C	78-252	E141	H140, H144, E205	MER0031491	75-248	8.10e-41
AOE50083.1	C26	3-203	C81, H168, E170		MER0045094	14-222	1.90e-34
AOE50099.1	A08	39-169	D116, D145		MER0001313	37-164	3.30e-34
AOE50129.1	T03	34-575	T388		MER0001978	38-580	4.60e-167
AOE50131.1	U32	24-194			MER0003855	27-195	7.50e-21
AOE50131.1	U32	227-294			MER0003242	128-193	3.00e-05
AOE50132.1	U32	32-296			MER0037246	38-296	2.60e-53
AOE50185.1	S54	21-183	S112, H170		MER0015462	30-190	7.80e-11
AOE50195.1	S09A	443-718	X577S, D662, H697		MER0000410	400-673	9.00e-94
AOE50199.1	M38	75-319	D319	H82, H84, D189K, N222H, H231	MER0037714	75-330	3.10e-25
AOE50214.1	S09C	424-650	S510, D596, H629		MER0001920	431-657	1.50e-27
AOE50222.1	M23B	192-340	K320H	A238H, D245, H322	MER0015415	442-609	3.90e-21
AOE50231.1	C26	13-200	C91, H184, E186		MER0065588	3-194	2.30e-24
AOE50242.1	C26	276-544	C378, H514, E516		MER0065554	277-545	2.40e-100
AOE50278.1	M17	15-494	K280, R354	K268, D273, D291, D350, E352	MER0001236	15-496	4.10e-170
AOE50287.1	C26	10-240	C86, H181, E183		MER0045886	14-236	1.80e-58
AOE50299.1	I22	212-297			MER0018322	23-102	8.30e-10
AOE50333.1	M20A	27-272	D94, E159	H92, D125, E160, E188, >H	MER0001272	5-237	1.90e-51
AOE50333.1	M20A	318-400	<D, <E	<H, <D, <E, <D/E, >H	MER0001272	183-265	1.90e-17
AOE50334.1	M38	435-519	P457D	<H, <H, <K, <H, <H	MER0033186	320-392	2.10e-05
AOE50357.1	M50B	19-201	E23	H22, H26, >D	MER0004480	19-200	9.00e-41
AOE50357.1	M50B	242-407	<E	<H, <H, >D	MER0004480	172-335	7.60e-23
AOE50357.1	S01C	209-291	<H, <D, <S		MER0001372	279-359	7.10e-06
AOE50382.1	M24A	86-278	H101	D118, D129, H192, E225, E257	MER0001243	64-256	7.80e-76
AOE50382.1	M24A	1-68	>H	>D, >D, >H, >E, >E	MER0001243	1-66	9.10e-20
AOE50386.1	M20A	1-177	D71, E136	H69, D102, E137, E165, >H	MER0001272	1-174	2.00e-57
AOE50386.1	M20A	285-376	<D, <E	<H, <D, <E, <D/E, >H	MER0001272	174-265	2.30e-25
AOE50390.1	M28D	263-462	D287, E331	H285, X297D, E332, D359, H430	MER0005244	268-466	2.60e-30
AOE50399.1	S26A	71-188	S84, K139		MER0000589	78-195	1.90e-30
AOE50399.1	S26A	231-299	<S, <K		MER0000589	261-323	3.00e-11
AOE50401.1	S01C	68-392	H75, D105, S180		MER0001372	102-422	4.80e-65
AOE50427.1	S08A	205-714	D237, H315, N437, S670		MER0004652	131-639	7.40e-32
AOE50436.1	M13	51-703	E541, D605	H540, H544, E601	MER0004775	34-689	2.10e-171
AOE50438.1	S09B	510-744	S618, D693, H725		MER0058228	504-739	3.40e-72
AOE50449.1	A24A	67-294	D154, D226		MER0000870	62-281	7.50e-70
AOE50457.1	M23B	196-300	H286	H207, D211, H288	MER0003380	303-407	1.10e-23
AOE50493.1	S09X	25-113	S110, >D, >H		MER0045469	36-123	8.10e-08
AOE50496.1	S01C	106-388	H122, D152, S222		MER0001372	92-362	9.00e-41
AOE50509.1	U62	23-455			MER0016222	12-448	2.00e-110
AOE50511.1	U62	5-467			MER0016301	3-470	3.00e-145
AOE50539.1	S01D	189-261	H204, D256, >S		MER0301495	130-199	2.50e-05
AOE50540.1	S09X	2-235	S108, D197, H226		MER0036038	12-247	2.00e-19
AOE50552.1	S54	143-287	S208, H271		MER0017194	65-212	8.10e-08
AOE50569.1	M48B	86-295	E148	H147, H151, E224	MER0002637	78-286	2.60e-55
AOE50608.1	M20A	55-249	D74, E130	H72, D103, E131, E155, >H	MER0003798	82-294	4.90e-12
AOE50611.1	S10	76-236	S200, >D, >H		MER0015657	57-220	1.20e-08
AOE50617.1	I87	128-290			MER0191412	161-327	1.30e-37
AOE50618.1	I87	4-335			MER0192051	19-360	2.20e-71
AOE50714.1	M38	61-412	D348	H88, H90, K214, K246H, H255	MER0005900	30-373	2.40e-43
AOE50718.1	M23B	245-482	H461	H382, D386, H463	MER0003380	182-414	8.80e-46
AOE50747.1	M28B	91-193	D121, E173	H119, D140, E174, >D/E, >H	MER0005139	367-463	1.20e-08
AOE50751.1	M17	3-417	K200, R274	K188, D193, D211, D270, E272	MER0002497	5-422	1.10e-100
AOE50753.1	S09X	80-243	S155, D221, >H		MER0017248	90-258	6.50e-14
AOE50753.1	S33	79-184	S155, >D, >H		MER0036049	83-195	2.50e-08
AOE50772.1	M48C	88-244	E128	H127, H131, E189	MER0042387	86-239	6.10e-25
AOE50779.1	S11	38-393	S69, K72, S134		MER0000450	38-395	1.20e-97
AOE50798.1	M79	85-168			MER0056022	257-329	2.30e-07
AOE50822.1	S33	16-332	S153, D279, H306		MER0059846	23-336	8.40e-18
AOE50891.1	S49C	55-133	S107, N126K		MER0042954	45-123	3.60e-20
AOE50891.1	S49C	163-238	<S, <K		MER0042954	127-204	1.00e-06
AOE50892.1	I87	18-143			MER0192051	95-221	7.40e-10
AOE50910.1	M14B	106-259	R216	H167, E170, H258	MER0033176	294-461	5.30e-20
AOE50920.1	S12	53-369	S105, K108, Y206		MER0002489	54-373	2.70e-23
AOE50921.1	S12	40-149	S94, K97, >Y		MER0026262	5-110	4.60e-14
AOE50931.1	M38	666-856	>D	-718H, H719, S813K, D856H, >H	MER0030136	10-207	1.60e-05
AOE50936.1	C56	65-188	L106E, C133, H134		MER0031431	70-198	2.60e-17
AOE50937.1	C82A	78-187	H167, C175		MER0152590	50-155	2.20e-17
AOE50953.1	M03A	14-679	E471	H470, H474, E500	MER0001161	14-678	1.70e-234
AOE50968.1	U73	26-188			MER0492485	25-187	1.00e-24
AOE51018.1	C44	2-233	C2		MER0003327	2-233	3.10e-79
AOE51034.1	M79	142-226			MER0056047	259-338	4.90e-11
