# Supplementary material for: Comparative Genomics Reveals Evidence of Genome Reduction and High Extracellular Protein Degradation Potential in Kangiella
Source: Front Microbiol. 2018 Jun 7;9:1224. doi: 10.3389/fmicb.2018.01224 (PMC6000758; doi:10.3389/fmicb.2018.01224)
Supplement: MATERIAL S3 — Peptidase genes predicted with MEROPS batch BLAST and SignalP prediction of 23 genomes corresponding to Supplementary Table S8. [file Data_Sheet_3.ZIP › Supplementary material 3/Kangiella_sediminilitoris_KCTC_23892.signalP.txt]

# SignalP-4.1 gram- predictions
# name                     Cmax  pos  Ymax  pos  Smax  pos  Smean   D     ?  Dmaxcut    Networks-used
AOE48733.1              0.108  49  0.133  11  0.260   2  0.174   0.152 N  0.570      SignalP-noTM
AOE48734.1              0.126  46  0.132  11  0.267   2  0.169   0.149 N  0.570      SignalP-noTM
AOE48735.1              0.152  34  0.138  34  0.179  32  0.131   0.135 N  0.570      SignalP-noTM
AOE48736.1              0.109  56  0.132  11  0.267   1  0.160   0.145 N  0.570      SignalP-noTM
AOE48737.1              0.103  38  0.110  28  0.136  20  0.101   0.105 N  0.570      SignalP-noTM
AOE48738.1              0.244  23  0.296  23  0.522   1  0.340   0.317 N  0.570      SignalP-noTM
AOE48739.1              0.168  19  0.304  19  0.725  16  0.536   0.413 N  0.570      SignalP-noTM
AOE48740.1              0.101  65  0.104  64  0.119  53  0.081   0.093 N  0.570      SignalP-noTM
AOE48741.1              0.107  58  0.125  11  0.241   1  0.150   0.135 N  0.510      SignalP-TM
AOE48742.1              0.121  60  0.114  60  0.142  23  0.109   0.112 N  0.570      SignalP-noTM
AOE48743.1              0.112  24  0.102  11  0.126  50  0.102   0.102 N  0.570      SignalP-noTM
AOE48744.1              0.120  56  0.109  32  0.126  35  0.105   0.107 N  0.570      SignalP-noTM
AOE48745.1              0.118  28  0.125  11  0.181   2  0.155   0.139 N  0.570      SignalP-noTM
AOE48746.1              0.206  23  0.094  41  0.131   1  0.069   0.085 N  0.510      SignalP-TM
AOE48747.1              0.131  26  0.183  26  0.446  14  0.262   0.220 N  0.570      SignalP-noTM
AOE48748.1              0.112  23  0.101  47  0.122  45  0.082   0.092 N  0.570      SignalP-noTM
AOE48749.1              0.113  23  0.181  36  0.435  31  0.202   0.189 N  0.510      SignalP-TM
AOE48750.1              0.879  23  0.912  23  0.964  20  0.942   0.926 Y  0.570      SignalP-noTM
AOE48751.1              0.678  20  0.718  20  0.849   1  0.764   0.740 Y  0.570      SignalP-noTM
AOE48752.1              0.131  33  0.125  11  0.200   5  0.165   0.140 N  0.510      SignalP-TM
AOE48753.1              0.152  22  0.114  22  0.117  48  0.093   0.104 N  0.570      SignalP-noTM
AOE48754.1              0.119  18  0.112  44  0.172  38  0.092   0.103 N  0.570      SignalP-noTM
AOE48755.1              0.122  28  0.113  28  0.155   2  0.104   0.109 N  0.570      SignalP-noTM
AOE48756.1              0.372  36  0.206  36  0.369   1  0.182   0.197 N  0.510      SignalP-TM
AOE48757.1              0.279  55  0.156  55  0.109  54  0.083   0.122 N  0.570      SignalP-noTM
AOE48758.1              0.150  32  0.155  32  0.240   7  0.180   0.167 N  0.570      SignalP-noTM
AOE48759.1              0.533  21  0.624  21  0.859   1  0.737   0.677 Y  0.570      SignalP-noTM
AOE48760.1              0.499  20  0.496  20  0.729   1  0.510   0.503 N  0.570      SignalP-noTM
AOE48761.1              0.475  23  0.662  23  0.955   5  0.923   0.785 Y  0.570      SignalP-noTM
AOE48762.1              0.781  23  0.751  23  0.829  22  0.696   0.725 Y  0.570      SignalP-noTM
AOE48763.1              0.189  41  0.146  41  0.249   1  0.138   0.142 N  0.570      SignalP-noTM
AOE48764.1              0.099  41  0.105  64  0.130  16  0.092   0.099 N  0.570      SignalP-noTM
AOE48765.1              0.172  33  0.115  33  0.123  50  0.077   0.098 N  0.570      SignalP-noTM
AOE48766.1              0.116  20  0.138  20  0.231  32  0.145   0.141 N  0.570      SignalP-noTM
AOE48767.1              0.185  39  0.104  25  0.137  21  0.103   0.104 N  0.510      SignalP-TM
AOE48768.1              0.118  36  0.106  64  0.132   7  0.097   0.102 N  0.570      SignalP-noTM
AOE48769.1              0.112  56  0.103  43  0.121  22  0.088   0.096 N  0.570      SignalP-noTM
AOE48770.1              0.109  64  0.101  64  0.112  22  0.085   0.095 N  0.510      SignalP-TM
AOE48771.1              0.350  20  0.573  20  0.959  10  0.921   0.737 Y  0.570      SignalP-noTM
AOE48772.1              0.161  37  0.143  37  0.200  36  0.102   0.124 N  0.570      SignalP-noTM
AOE48773.1              0.146  48  0.136  13  0.208   4  0.151   0.141 N  0.510      SignalP-TM
AOE48774.1              0.112  39  0.114  39  0.145  37  0.090   0.105 N  0.510      SignalP-TM
AOE48775.1              0.131  44  0.108  44  0.125  16  0.097   0.103 N  0.570      SignalP-noTM
AOE48776.1              0.137  23  0.141  11  0.309   2  0.192   0.160 N  0.510      SignalP-TM
AOE48777.1              0.104  42  0.105  30  0.125  22  0.097   0.101 N  0.570      SignalP-noTM
AOE48778.1              0.099  30  0.105  30  0.154  11  0.095   0.100 N  0.570      SignalP-noTM
AOE48779.1              0.451  19  0.584  19  0.847  11  0.711   0.644 Y  0.570      SignalP-noTM
AOE48780.1              0.727  21  0.683  21  0.789  17  0.598   0.643 Y  0.570      SignalP-noTM
AOE48781.1              0.497  20  0.468  20  0.540  12  0.434   0.455 N  0.510      SignalP-TM
AOE48782.1              0.107  21  0.110  37  0.139  20  0.089   0.102 N  0.510      SignalP-TM
AOE48783.1              0.118  40  0.102  67  0.145   5  0.090   0.096 N  0.570      SignalP-noTM
AOE48784.1              0.113  20  0.107  20  0.123  24  0.098   0.103 N  0.570      SignalP-noTM
AOE48785.1              0.108  23  0.105  56  0.125  52  0.098   0.102 N  0.570      SignalP-noTM
AOE48786.1              0.460  34  0.415  34  0.551  19  0.411   0.413 N  0.510      SignalP-TM
AOE48787.1              0.777  33  0.636  33  0.680  27  0.379   0.541 Y  0.510      SignalP-TM
AOE48788.1              0.127  19  0.119  19  0.156  18  0.106   0.113 N  0.570      SignalP-noTM
AOE48789.1              0.166  39  0.215  11  0.590   1  0.473   0.311 N  0.510      SignalP-TM
AOE48790.1              0.104  51  0.098  11  0.128   1  0.097   0.098 N  0.570      SignalP-noTM
AOE48791.1              0.107  28  0.121  18  0.172  10  0.142   0.131 N  0.570      SignalP-noTM
AOE48792.1              0.156  30  0.115  30  0.145  11  0.085   0.101 N  0.570      SignalP-noTM
AOE48793.1              0.215  18  0.227  18  0.389  11  0.215   0.221 N  0.570      SignalP-noTM
AOE48794.1              0.133  21  0.223  11  0.591   2  0.514   0.331 N  0.510      SignalP-TM
AOE48795.1              0.122  67  0.113  54  0.174  48  0.109   0.112 N  0.510      SignalP-TM
AOE48796.1              0.689  21  0.763  21  0.931  19  0.857   0.807 Y  0.570      SignalP-noTM
AOE48797.1              0.841  28  0.676  28  0.658  24  0.411   0.578 Y  0.510      SignalP-TM
AOE48798.1              0.277  54  0.371  54  0.636  49  0.263   0.331 N  0.510      SignalP-TM
AOE48799.1              0.114  55  0.107  28  0.131  26  0.092   0.100 N  0.570      SignalP-noTM
AOE48800.1              0.131  28  0.135  20  0.211  13  0.171   0.148 N  0.510      SignalP-TM
AOE48801.1              0.104  24  0.107  66  0.160   2  0.097   0.102 N  0.570      SignalP-noTM
AOE48802.1              0.133  19  0.151  19  0.261   1  0.189   0.169 N  0.570      SignalP-noTM
AOE48803.1              0.110  35  0.114  54  0.161  44  0.102   0.108 N  0.570      SignalP-noTM
AOE48804.1              0.117  35  0.131  35  0.202  24  0.127   0.129 N  0.570      SignalP-noTM
AOE48805.1              0.183  47  0.182  11  0.504   1  0.309   0.242 N  0.570      SignalP-noTM
AOE48806.1              0.102  22  0.102  43  0.114  32  0.091   0.097 N  0.570      SignalP-noTM
AOE48807.1              0.229  32  0.146  32  0.127  23  0.081   0.122 N  0.510      SignalP-TM
AOE48808.1              0.122  42  0.105  11  0.144   1  0.109   0.106 N  0.510      SignalP-TM
AOE48809.1              0.128  34  0.112  34  0.102  26  0.080   0.097 N  0.570      SignalP-noTM
AOE48810.1              0.112  52  0.104  52  0.134  46  0.082   0.093 N  0.570      SignalP-noTM
AOE48811.1              0.112  36  0.108  18  0.159  10  0.111   0.110 N  0.570      SignalP-noTM
AOE48812.1              0.134  35  0.134  35  0.194  15  0.129   0.132 N  0.510      SignalP-TM
AOE48813.1              0.175  48  0.133  48  0.168  47  0.102   0.118 N  0.570      SignalP-noTM
AOE48814.1              0.127  43  0.106  11  0.136   6  0.110   0.108 N  0.570      SignalP-noTM
AOE48815.1              0.158  40  0.123  40  0.110  55  0.086   0.106 N  0.570      SignalP-noTM
AOE48816.1              0.123  29  0.186  11  0.493   2  0.343   0.260 N  0.570      SignalP-noTM
AOE48817.1              0.116  35  0.125  35  0.182  30  0.114   0.120 N  0.570      SignalP-noTM
AOE48818.1              0.125  16  0.112  49  0.149  46  0.098   0.105 N  0.570      SignalP-noTM
AOE48819.1              0.138  22  0.147  22  0.202  13  0.130   0.140 N  0.510      SignalP-TM
AOE48820.1              0.107  68  0.113  21  0.149  10  0.113   0.113 N  0.570      SignalP-noTM
AOE48821.1              0.113  22  0.111  54  0.157  50  0.096   0.104 N  0.570      SignalP-noTM
AOE48822.1              0.126  19  0.145  11  0.334   1  0.188   0.165 N  0.570      SignalP-noTM
AOE48823.1              0.250  29  0.184  23  0.230  21  0.135   0.161 N  0.570      SignalP-noTM
AOE48824.1              0.140  22  0.252  22  0.535  19  0.400   0.307 N  0.510      SignalP-TM
AOE48825.1              0.113  54  0.130  35  0.268  42  0.128   0.129 N  0.570      SignalP-noTM
AOE48826.1              0.115  47  0.114  13  0.149   5  0.131   0.122 N  0.570      SignalP-noTM
AOE48827.1              0.134  23  0.159  11  0.410   2  0.244   0.199 N  0.570      SignalP-noTM
AOE48828.1              0.118  24  0.143  11  0.267   6  0.212   0.175 N  0.570      SignalP-noTM
AOE48829.1              0.159  46  0.137  46  0.154  34  0.091   0.120 N  0.510      SignalP-TM
AOE48830.1              0.105  30  0.123  11  0.200   2  0.154   0.137 N  0.570      SignalP-noTM
AOE48831.1              0.144  23  0.129  23  0.179   1  0.120   0.126 N  0.510      SignalP-TM
AOE48832.1              0.100  13  0.117  32  0.157  27  0.106   0.112 N  0.570      SignalP-noTM
AOE48833.1              0.110  43  0.117  46  0.187  39  0.113   0.115 N  0.570      SignalP-noTM
AOE48834.1              0.110  20  0.175  11  0.478   2  0.280   0.224 N  0.570      SignalP-noTM
AOE48835.1              0.112  61  0.126  11  0.235   3  0.163   0.144 N  0.570      SignalP-noTM
AOE48836.1              0.181  21  0.127  21  0.185  66  0.084   0.111 N  0.510      SignalP-TM
AOE48837.1              0.103  39  0.099  20  0.121  12  0.085   0.094 N  0.510      SignalP-TM
AOE48838.1              0.127  23  0.124  22  0.171  12  0.122   0.123 N  0.570      SignalP-noTM
AOE48839.1              0.100  20  0.105  45  0.123  36  0.087   0.097 N  0.570      SignalP-noTM
AOE48840.1              0.114  39  0.106  17  0.122   9  0.110   0.108 N  0.570      SignalP-noTM
AOE48841.1              0.101  27  0.099  68  0.118   9  0.093   0.096 N  0.570      SignalP-noTM
AOE48842.1              0.125  67  0.115  22  0.148  19  0.113   0.114 N  0.570      SignalP-noTM
AOE48843.1              0.104  57  0.104  13  0.145   2  0.110   0.107 N  0.570      SignalP-noTM
AOE48844.1              0.161  25  0.307  25  0.870  15  0.643   0.465 N  0.570      SignalP-noTM
AOE48845.1              0.749  24  0.824  24  0.962  15  0.913   0.866 Y  0.570      SignalP-noTM
AOE48846.1              0.109  40  0.111  57  0.132  50  0.093   0.103 N  0.570      SignalP-noTM
AOE48847.1              0.668  22  0.776  22  0.954   1  0.909   0.838 Y  0.570      SignalP-noTM
AOE48848.1              0.111  60  0.110  60  0.146  29  0.101   0.106 N  0.570      SignalP-noTM
AOE48849.1              0.777  23  0.853  23  0.971  19  0.933   0.891 Y  0.570      SignalP-noTM
AOE48850.1              0.521  23  0.689  23  0.961  13  0.919   0.797 Y  0.570      SignalP-noTM
AOE48851.1              0.226  22  0.430  22  0.926  17  0.819   0.613 Y  0.570      SignalP-noTM
AOE48852.1              0.708  23  0.727  23  0.864  19  0.764   0.745 Y  0.570      SignalP-noTM
AOE48853.1              0.103  12  0.110  33  0.131  22  0.093   0.102 N  0.570      SignalP-noTM
AOE48854.1              0.140  24  0.320  18  0.919   5  0.852   0.570 Y  0.570      SignalP-noTM
AOE48855.1              0.120  41  0.104  41  0.134   1  0.091   0.098 N  0.570      SignalP-noTM
AOE48856.1              0.514  36  0.279  36  0.247  24  0.126   0.222 N  0.510      SignalP-TM
AOE48857.1              0.136  52  0.116  11  0.191   1  0.132   0.122 N  0.510      SignalP-TM
AOE48858.1              0.467  28  0.461  28  0.594  22  0.455   0.459 N  0.510      SignalP-TM
AOE48859.1              0.125  20  0.134  20  0.197   1  0.151   0.142 N  0.570      SignalP-noTM
AOE48860.1              0.373  24  0.572  24  0.944  16  0.882   0.718 Y  0.570      SignalP-noTM
AOE48861.1              0.123  30  0.106  30  0.153  49  0.091   0.099 N  0.570      SignalP-noTM
AOE48862.1              0.388  21  0.575  21  0.937  15  0.861   0.709 Y  0.570      SignalP-noTM
AOE48863.1              0.180  20  0.252  20  0.468   1  0.376   0.298 N  0.510      SignalP-TM
AOE48864.1              0.133  26  0.124  35  0.160  22  0.100   0.115 N  0.510      SignalP-TM
AOE48865.1              0.162  24  0.116  24  0.136   1  0.084   0.101 N  0.570      SignalP-noTM
AOE48866.1              0.123  20  0.152  20  0.297   1  0.181   0.165 N  0.570      SignalP-noTM
AOE48867.1              0.288  30  0.376  30  0.647  20  0.443   0.401 N  0.510      SignalP-TM
AOE48868.1              0.117  32  0.149  11  0.303   5  0.230   0.187 N  0.570      SignalP-noTM
AOE48869.1              0.119  20  0.144  11  0.279   2  0.195   0.168 N  0.570      SignalP-noTM
AOE48870.1              0.118  48  0.104  48  0.106  20  0.090   0.097 N  0.570      SignalP-noTM
AOE48871.1              0.126  38  0.122  14  0.174   9  0.117   0.119 N  0.570      SignalP-noTM
AOE48872.1              0.114  69  0.128  11  0.256   1  0.153   0.140 N  0.570      SignalP-noTM
AOE48873.1              0.111   3  0.114  27  0.224   2  0.108   0.111 N  0.570      SignalP-noTM
AOE48874.1              0.134  12  0.094  12  0.124   2  0.061   0.082 N  0.510      SignalP-TM
AOE48875.1              0.313  65  0.168  65  0.110  42  0.085   0.129 N  0.570      SignalP-noTM
AOE48876.1              0.104  70  0.105  14  0.126   4  0.112   0.108 N  0.510      SignalP-TM
AOE48877.1              0.102  35  0.104  35  0.115  32  0.079   0.092 N  0.570      SignalP-noTM
AOE48878.1              0.103  23  0.099  56  0.121   1  0.092   0.096 N  0.570      SignalP-noTM
AOE48879.1              0.115  61  0.117  11  0.223   1  0.124   0.120 N  0.570      SignalP-noTM
AOE48880.1              0.101  32  0.113  43  0.144  39  0.101   0.107 N  0.570      SignalP-noTM
AOE48881.1              0.133  24  0.113  24  0.110   2  0.094   0.104 N  0.570      SignalP-noTM
AOE48882.1              0.110  57  0.102  57  0.127   1  0.095   0.098 N  0.570      SignalP-noTM
AOE48883.1              0.212  27  0.305  27  0.553  24  0.386   0.335 N  0.510      SignalP-TM
AOE48884.1              0.271  21  0.370  21  0.710   2  0.532   0.430 N  0.510      SignalP-TM
AOE48885.1              0.190  29  0.154  29  0.249  31  0.115   0.140 N  0.510      SignalP-TM
AOE48886.1              0.368  22  0.526  22  0.901   2  0.776   0.644 Y  0.570      SignalP-noTM
AOE48887.1              0.120  22  0.132  22  0.156  20  0.130   0.131 N  0.510      SignalP-TM
AOE48888.1              0.106  58  0.100  63  0.107   1  0.084   0.092 N  0.570      SignalP-noTM
AOE48889.1              0.117  34  0.109  64  0.133  55  0.091   0.100 N  0.570      SignalP-noTM
AOE48890.1              0.099  27  0.100  70  0.126   4  0.092   0.096 N  0.570      SignalP-noTM
AOE48891.1              0.100  23  0.105  41  0.123  38  0.097   0.101 N  0.570      SignalP-noTM
AOE48892.1              0.209  27  0.238  27  0.524   4  0.318   0.275 N  0.570      SignalP-noTM
AOE48893.1              0.455  28  0.377  28  0.445  22  0.273   0.339 N  0.510      SignalP-TM
AOE48894.1              0.194  16  0.246  16  0.448   8  0.288   0.266 N  0.570      SignalP-noTM
AOE48895.1              0.263  25  0.219  25  0.320  22  0.164   0.199 N  0.510      SignalP-TM
AOE48896.1              0.231  60  0.167  60  0.189  52  0.103   0.137 N  0.570      SignalP-noTM
AOE48897.1              0.107  43  0.111  60  0.142  24  0.109   0.110 N  0.570      SignalP-noTM
AOE48898.1              0.121  27  0.123  11  0.174   3  0.154   0.137 N  0.570      SignalP-noTM
AOE48899.1              0.277  19  0.165  19  0.306   1  0.138   0.155 N  0.510      SignalP-TM
AOE48900.1              0.112  41  0.102  41  0.116  30  0.060   0.086 N  0.510      SignalP-TM
AOE48901.1              0.103  70  0.109  49  0.139  45  0.102   0.106 N  0.570      SignalP-noTM
AOE48902.1              0.110  64  0.105  45  0.122  37  0.095   0.100 N  0.570      SignalP-noTM
AOE48903.1              0.138  36  0.138  36  0.197  34  0.138   0.138 N  0.570      SignalP-noTM
AOE48904.1              0.101  29  0.111  17  0.158   9  0.113   0.112 N  0.570      SignalP-noTM
AOE48905.1              0.098  38  0.091  11  0.112   2  0.089   0.090 N  0.510      SignalP-TM
AOE48906.1              0.343  24  0.384  24  0.641   6  0.492   0.424 N  0.510      SignalP-TM
AOE48907.1              0.623  23  0.768  23  0.976  19  0.950   0.854 Y  0.570      SignalP-noTM
AOE48908.1              0.154  24  0.102  70  0.139   1  0.080   0.094 N  0.510      SignalP-TM
AOE48909.1              0.143  33  0.151  20  0.242   1  0.195   0.172 N  0.570      SignalP-noTM
AOE48910.1              0.151  55  0.191  28  0.441  24  0.228   0.208 N  0.570      SignalP-noTM
AOE48911.1              0.132  29  0.136  14  0.232   3  0.173   0.153 N  0.570      SignalP-noTM
AOE48912.1              0.121  25  0.129  25  0.191   4  0.146   0.137 N  0.570      SignalP-noTM
AOE48913.1              0.111  21  0.106  21  0.118  14  0.093   0.100 N  0.570      SignalP-noTM
AOE48914.1              0.370  41  0.129  41  0.174   7  0.094   0.116 N  0.510      SignalP-TM
AOE48915.1              0.216  54  0.138  11  0.286   1  0.177   0.156 N  0.570      SignalP-noTM
AOE48916.1              0.203  25  0.172  25  0.230  36  0.155   0.164 N  0.570      SignalP-noTM
AOE48917.1              0.137  69  0.108  69  0.105  43  0.082   0.096 N  0.570      SignalP-noTM
AOE48918.1              0.112  66  0.111  11  0.151   7  0.127   0.118 N  0.570      SignalP-noTM
AOE48919.1              0.154  22  0.192  22  0.405   5  0.267   0.227 N  0.570      SignalP-noTM
AOE48920.1              0.136  61  0.115  61  0.135  42  0.086   0.102 N  0.570      SignalP-noTM
AOE48921.1              0.163  30  0.125  30  0.163   1  0.088   0.111 N  0.510      SignalP-TM
AOE48922.1              0.119  37  0.107  11  0.166   1  0.110   0.108 N  0.570      SignalP-noTM
AOE48923.1              0.170  10  0.128  15  0.203   9  0.143   0.135 N  0.570      SignalP-noTM
AOE48924.1              0.110  36  0.108  31  0.127  19  0.103   0.106 N  0.570      SignalP-noTM
AOE48925.1              0.106  31  0.124  31  0.154  25  0.119   0.122 N  0.570      SignalP-noTM
AOE48926.1              0.112  19  0.105  68  0.116  56  0.096   0.100 N  0.570      SignalP-noTM
AOE48927.1              0.159  26  0.152  11  0.309   5  0.233   0.182 N  0.510      SignalP-TM
AOE48928.1              0.112  68  0.104  68  0.109  70  0.087   0.096 N  0.570      SignalP-noTM
AOE48929.1              0.103  68  0.126  11  0.212   2  0.154   0.139 N  0.570      SignalP-noTM
AOE48930.1              0.116  42  0.158  11  0.328   2  0.248   0.200 N  0.570      SignalP-noTM
AOE48931.1              0.257  18  0.442  18  0.921   1  0.793   0.607 Y  0.570      SignalP-noTM
AOE48932.1              0.134  21  0.260  21  0.574  16  0.478   0.341 N  0.510      SignalP-TM
AOE48933.1              0.831  25  0.861  25  0.941  20  0.890   0.875 Y  0.570      SignalP-noTM
AOE48934.1              0.149  22  0.198  16  0.348   8  0.298   0.245 N  0.570      SignalP-noTM
AOE48935.1              0.106  43  0.110  14  0.141   5  0.122   0.116 N  0.570      SignalP-noTM
AOE48936.1              0.139  37  0.155  37  0.284   3  0.159   0.156 N  0.510      SignalP-TM
AOE48937.1              0.138  37  0.109  46  0.138  45  0.069   0.094 N  0.510      SignalP-TM
AOE48938.1              0.508  49  0.259  49  0.196  46  0.110   0.189 N  0.570      SignalP-noTM
AOE48939.1              0.109  58  0.120  47  0.188  37  0.107   0.114 N  0.570      SignalP-noTM
AOE48940.1              0.277  19  0.508  19  0.963   9  0.928   0.706 Y  0.570      SignalP-noTM
AOE48941.1              0.110  35  0.124  11  0.182   7  0.153   0.138 N  0.570      SignalP-noTM
AOE48942.1              0.774  28  0.846  28  0.980  15  0.937   0.889 Y  0.570      SignalP-noTM
AOE48943.1              0.112  30  0.114  11  0.180   2  0.128   0.121 N  0.570      SignalP-noTM
AOE48944.1              0.122  21  0.112  60  0.116  46  0.088   0.100 N  0.570      SignalP-noTM
AOE48945.1              0.279  51  0.170  51  0.133  47  0.085   0.130 N  0.570      SignalP-noTM
AOE48946.1              0.108  53  0.102  68  0.135  18  0.096   0.099 N  0.570      SignalP-noTM
AOE48947.1              0.158  65  0.144  29  0.283   1  0.160   0.152 N  0.570      SignalP-noTM
AOE48948.1              0.108  69  0.108  69  0.118  60  0.097   0.103 N  0.570      SignalP-noTM
AOE48949.1              0.104  35  0.103  50  0.116  48  0.098   0.101 N  0.570      SignalP-noTM
AOE48950.1              0.252  27  0.399  27  0.783  23  0.623   0.504 N  0.570      SignalP-noTM
AOE48951.1              0.142  18  0.137  18  0.189  16  0.135   0.136 N  0.570      SignalP-noTM
AOE48952.1              0.105  19  0.103  13  0.135   9  0.106   0.104 N  0.570      SignalP-noTM
AOE48953.1              0.115  26  0.165  26  0.379  21  0.204   0.183 N  0.570      SignalP-noTM
AOE48954.1              0.118  23  0.129  18  0.193  12  0.139   0.134 N  0.570      SignalP-noTM
AOE48955.1              0.120  19  0.171  43  0.345  27  0.204   0.183 N  0.510      SignalP-TM
AOE48956.1              0.146  39  0.132  11  0.241   2  0.176   0.152 N  0.570      SignalP-noTM
AOE48957.1              0.148  28  0.126  11  0.205   3  0.161   0.142 N  0.570      SignalP-noTM
AOE48958.1              0.193  24  0.177  24  0.276  19  0.163   0.170 N  0.570      SignalP-noTM
AOE48959.1              0.103  32  0.103  69  0.110  62  0.086   0.095 N  0.570      SignalP-noTM
AOE48960.1              0.208  21  0.394  21  0.906   1  0.767   0.570 N  0.570      SignalP-noTM
AOE48961.1              0.114  20  0.133  11  0.344   1  0.148   0.140 N  0.570      SignalP-noTM
AOE48962.1              0.100  37  0.110  53  0.131  43  0.095   0.103 N  0.570      SignalP-noTM
AOE48963.1              0.826  20  0.874  20  0.950  18  0.900   0.886 Y  0.570      SignalP-noTM
AOE48964.1              0.109  21  0.112  11  0.203   1  0.117   0.114 N  0.570      SignalP-noTM
AOE48965.1              0.122  49  0.099  24  0.121  19  0.086   0.094 N  0.510      SignalP-TM
AOE48966.1              0.124  17  0.184  17  0.509  15  0.248   0.214 N  0.570      SignalP-noTM
AOE48967.1              0.107  59  0.113  20  0.150  14  0.120   0.116 N  0.570      SignalP-noTM
AOE48968.1              0.129  61  0.112  61  0.144   2  0.101   0.106 N  0.570      SignalP-noTM
AOE48969.1              0.134  54  0.152  11  0.309   1  0.235   0.183 N  0.510      SignalP-TM
AOE48970.1              0.187  32  0.138  32  0.158  17  0.098   0.123 N  0.510      SignalP-TM
AOE48971.1              0.104  33  0.109  46  0.131  36  0.101   0.106 N  0.570      SignalP-noTM
AOE48972.1              0.121  30  0.157  14  0.317  10  0.251   0.192 N  0.510      SignalP-TM
AOE48973.1              0.144  43  0.119  43  0.114   7  0.087   0.104 N  0.570      SignalP-noTM
AOE48974.1              0.108  37  0.131  15  0.239  13  0.173   0.151 N  0.570      SignalP-noTM
AOE48975.1              0.112  57  0.116  15  0.154   5  0.133   0.124 N  0.570      SignalP-noTM
AOE48976.1              0.107  31  0.130  27  0.213  24  0.146   0.136 N  0.510      SignalP-TM
AOE48977.1              0.134  28  0.145  11  0.255   5  0.215   0.178 N  0.570      SignalP-noTM
AOE48978.1              0.109  39  0.122  13  0.187   2  0.149   0.134 N  0.570      SignalP-noTM
AOE48979.1              0.857  21  0.844  21  0.893   1  0.836   0.840 Y  0.570      SignalP-noTM
AOE48980.1              0.157  28  0.147  11  0.381   2  0.224   0.184 N  0.570      SignalP-noTM
AOE48981.1              0.128  21  0.133  11  0.283   1  0.167   0.146 N  0.510      SignalP-TM
AOE48982.1              0.198  18  0.405  18  0.947  16  0.806   0.593 Y  0.570      SignalP-noTM
AOE48983.1              0.161  32  0.218  32  0.472  25  0.161   0.197 N  0.510      SignalP-TM
AOE48984.1              0.226  21  0.155  21  0.214  29  0.118   0.141 N  0.510      SignalP-TM
AOE48985.1              0.180  35  0.166  35  0.179  16  0.136   0.155 N  0.510      SignalP-TM
AOE48986.1              0.422  29  0.415  29  0.609  27  0.319   0.379 N  0.510      SignalP-TM
AOE48987.1              0.110  43  0.111  50  0.161  40  0.085   0.101 N  0.510      SignalP-TM
AOE48988.1              0.113  46  0.109  46  0.129  11  0.098   0.104 N  0.570      SignalP-noTM
AOE48989.1              0.131  33  0.105  48  0.122   3  0.091   0.099 N  0.570      SignalP-noTM
AOE48990.1              0.155  29  0.143  29  0.238  22  0.102   0.128 N  0.510      SignalP-TM
AOE48991.1              0.639  22  0.778  22  0.969  17  0.940   0.854 Y  0.570      SignalP-noTM
AOE48992.1              0.113  42  0.091  42  0.130   1  0.063   0.081 N  0.510      SignalP-TM
AOE48993.1              0.262  33  0.273  33  0.623   2  0.406   0.336 N  0.570      SignalP-noTM
AOE48994.1              0.103  53  0.110  11  0.139   2  0.123   0.116 N  0.570      SignalP-noTM
AOE48995.1              0.106  49  0.121  12  0.189  22  0.152   0.136 N  0.570      SignalP-noTM
AOE48996.1              0.115  20  0.109  23  0.173  20  0.090   0.102 N  0.510      SignalP-TM
AOE48997.1              0.102  31  0.101  70  0.138  63  0.086   0.096 N  0.510      SignalP-TM
AOE48998.1              0.195  33  0.184  33  0.362   9  0.243   0.206 N  0.510      SignalP-TM
AOE48999.1              0.184  33  0.260  33  0.571   1  0.394   0.310 N  0.510      SignalP-TM
AOE49000.1              0.137  66  0.145  66  0.243  38  0.133   0.141 N  0.510      SignalP-TM
AOE49001.1              0.121  33  0.157  11  0.356   1  0.246   0.190 N  0.510      SignalP-TM
AOE49002.1              0.110  58  0.131  42  0.226  40  0.112   0.124 N  0.510      SignalP-TM
AOE49003.1              0.133  23  0.173  11  0.449   1  0.293   0.229 N  0.570      SignalP-noTM
AOE49004.1              0.126  35  0.167  11  0.424   1  0.269   0.205 N  0.510      SignalP-TM
AOE49005.1              0.243  18  0.274  18  0.388  14  0.323   0.292 N  0.510      SignalP-TM
AOE49006.1              0.178  20  0.153  52  0.269  42  0.118   0.137 N  0.570      SignalP-noTM
AOE49007.1              0.177  24  0.361  22  0.904  20  0.772   0.554 N  0.570      SignalP-noTM
AOE49008.1              0.109  66  0.103  30  0.124  27  0.081   0.095 N  0.510      SignalP-TM
AOE49009.1              0.151  28  0.140  11  0.321   2  0.178   0.158 N  0.570      SignalP-noTM
AOE49010.1              0.121  22  0.109  14  0.159   7  0.115   0.111 N  0.510      SignalP-TM
AOE49011.1              0.134  67  0.117  67  0.117  19  0.088   0.104 N  0.570      SignalP-noTM
AOE49012.1              0.116  24  0.130  24  0.221  20  0.148   0.137 N  0.510      SignalP-TM
AOE49013.1              0.153  22  0.119  22  0.126   9  0.089   0.105 N  0.570      SignalP-noTM
AOE49014.1              0.101  28  0.105  45  0.120   5  0.104   0.104 N  0.570      SignalP-noTM
AOE49015.1              0.114  42  0.153  11  0.311   3  0.245   0.187 N  0.510      SignalP-TM
AOE49016.1              0.112  55  0.114  36  0.196   2  0.118   0.116 N  0.570      SignalP-noTM
AOE49017.1              0.125  29  0.133  11  0.239   3  0.179   0.155 N  0.570      SignalP-noTM
AOE49018.1              0.274  37  0.148  17  0.251   8  0.221   0.175 N  0.510      SignalP-TM
AOE49019.1              0.354  41  0.395  41  0.611  35  0.285   0.354 N  0.510      SignalP-TM
AOE49020.1              0.209  33  0.137  33  0.135  11  0.097   0.118 N  0.570      SignalP-noTM
AOE49021.1              0.105   3  0.104  44  0.125  37  0.090   0.097 N  0.570      SignalP-noTM
AOE49022.1              0.195  48  0.175  48  0.326   7  0.201   0.185 N  0.510      SignalP-TM
AOE49023.1              0.183  43  0.167  11  0.366   4  0.286   0.211 N  0.510      SignalP-TM
AOE49024.1              0.239  27  0.160  27  0.290   1  0.156   0.159 N  0.510      SignalP-TM
AOE49025.1              0.229  27  0.205  27  0.312   5  0.206   0.205 N  0.510      SignalP-TM
AOE49026.1              0.106  63  0.104  63  0.113  49  0.087   0.096 N  0.570      SignalP-noTM
AOE49027.1              0.146  45  0.114  45  0.148  43  0.071   0.098 N  0.510      SignalP-TM
AOE49028.1              0.198  23  0.258  23  0.442  18  0.341   0.289 N  0.510      SignalP-TM
AOE49029.1              0.131  46  0.104  46  0.116   3  0.082   0.094 N  0.570      SignalP-noTM
AOE49030.1              0.109  36  0.138  11  0.249   1  0.184   0.160 N  0.570      SignalP-noTM
AOE49031.1              0.715  24  0.677  24  0.864  12  0.720   0.697 Y  0.570      SignalP-noTM
AOE49032.1              0.287  19  0.508  19  0.960  17  0.900   0.692 Y  0.570      SignalP-noTM
AOE49033.1              0.109  41  0.107  65  0.125  56  0.098   0.103 N  0.570      SignalP-noTM
AOE49034.1              0.875  22  0.878  22  0.935   1  0.878   0.878 Y  0.570      SignalP-noTM
AOE49035.1              0.354  32  0.485  32  0.774  27  0.477   0.482 N  0.510      SignalP-TM
AOE49036.1              0.124  20  0.132  11  0.317   1  0.151   0.141 N  0.570      SignalP-noTM
AOE49037.1              0.130  25  0.129  25  0.168  25  0.114   0.123 N  0.510      SignalP-TM
AOE49038.1              0.149  27  0.079  11  0.109   2  0.059   0.071 N  0.510      SignalP-TM
AOE49039.1              0.106  28  0.103  28  0.118  24  0.095   0.099 N  0.570      SignalP-noTM
AOE49040.1              0.111  49  0.107  59  0.124  52  0.091   0.099 N  0.570      SignalP-noTM
AOE49041.1              0.142  23  0.158  13  0.283  12  0.200   0.178 N  0.570      SignalP-noTM
AOE49042.1              0.180  34  0.221  34  0.367  30  0.166   0.200 N  0.510      SignalP-TM
AOE49043.1              0.117  19  0.139  11  0.253   2  0.191   0.163 N  0.570      SignalP-noTM
AOE49044.1              0.135  31  0.120  31  0.127  15  0.108   0.114 N  0.570      SignalP-noTM
AOE49045.1              0.408  21  0.354  21  0.356  14  0.287   0.329 N  0.510      SignalP-TM
AOE49046.1              0.104  33  0.111  17  0.154   7  0.112   0.112 N  0.570      SignalP-noTM
AOE49047.1              0.197  38  0.138  38  0.146  23  0.096   0.119 N  0.570      SignalP-noTM
AOE49048.1              0.189  30  0.144  30  0.182   1  0.113   0.129 N  0.570      SignalP-noTM
AOE49049.1              0.811  21  0.766  21  0.887  19  0.741   0.754 Y  0.570      SignalP-noTM
AOE49050.1              0.104  57  0.107  28  0.126  19  0.098   0.103 N  0.570      SignalP-noTM
AOE49051.1              0.557  33  0.642  33  0.981  19  0.828   0.729 Y  0.570      SignalP-noTM
AOE49052.1              0.104  29  0.141  12  0.252   6  0.206   0.172 N  0.570      SignalP-noTM
AOE49053.1              0.124  26  0.130  11  0.206   3  0.176   0.152 N  0.570      SignalP-noTM
AOE49054.1              0.125  39  0.185  33  0.455  31  0.217   0.200 N  0.570      SignalP-noTM
AOE49055.1              0.196  22  0.162  22  0.213   3  0.156   0.160 N  0.510      SignalP-TM
AOE49056.1              0.106  37  0.107  55  0.119  52  0.092   0.100 N  0.570      SignalP-noTM
AOE49057.1              0.108  49  0.165  14  0.367   8  0.274   0.216 N  0.570      SignalP-noTM
AOE49058.1              0.174  33  0.174  23  0.368   2  0.215   0.189 N  0.510      SignalP-TM
AOE49059.1              0.125  25  0.179  25  0.391   9  0.263   0.210 N  0.510      SignalP-TM
AOE49060.1              0.115  47  0.114  47  0.142  44  0.102   0.108 N  0.570      SignalP-noTM
AOE49061.1              0.149  24  0.136  11  0.253   1  0.183   0.154 N  0.510      SignalP-TM
AOE49062.1              0.322  20  0.531  20  0.929   7  0.881   0.696 Y  0.570      SignalP-noTM
AOE49063.1              0.398  35  0.323  35  0.476  26  0.269   0.303 N  0.510      SignalP-TM
AOE49064.1              0.690  22  0.809  22  0.967  18  0.943   0.872 Y  0.570      SignalP-noTM
AOE49065.1              0.149  30  0.142  30  0.185  12  0.137   0.140 N  0.570      SignalP-noTM
AOE49066.1              0.311  22  0.512  22  0.934  16  0.848   0.670 Y  0.570      SignalP-noTM
AOE49067.1              0.424  22  0.519  22  0.866  20  0.660   0.585 Y  0.570      SignalP-noTM
AOE49068.1              0.554  41  0.230  41  0.251  37  0.088   0.177 N  0.510      SignalP-TM
AOE49069.1              0.118  23  0.119  11  0.204   2  0.141   0.127 N  0.510      SignalP-TM
AOE49070.1              0.182  28  0.146  28  0.266   1  0.115   0.134 N  0.510      SignalP-TM
AOE49071.1              0.126  52  0.112  52  0.144  45  0.085   0.099 N  0.570      SignalP-noTM
AOE49072.1              0.114  22  0.137  50  0.304  46  0.143   0.140 N  0.570      SignalP-noTM
AOE49073.1              0.102  20  0.099  69  0.104  22  0.086   0.093 N  0.570      SignalP-noTM
AOE49074.1              0.107  53  0.100  68  0.119   9  0.091   0.096 N  0.570      SignalP-noTM
AOE49075.1              0.107  41  0.116  41  0.165  40  0.110   0.113 N  0.570      SignalP-noTM
AOE49076.1              0.576  22  0.674  22  0.889  16  0.786   0.727 Y  0.570      SignalP-noTM
AOE49077.1              0.129  23  0.114  48  0.152  39  0.101   0.108 N  0.570      SignalP-noTM
AOE49078.1              0.107  22  0.148  11  0.297   1  0.211   0.178 N  0.570      SignalP-noTM
AOE49079.1              0.264  23  0.290  23  0.533   2  0.357   0.315 N  0.510      SignalP-TM
AOE49080.1              0.114  51  0.178  16  0.403   8  0.311   0.227 N  0.510      SignalP-TM
AOE49081.1              0.197  22  0.170  22  0.312   4  0.194   0.181 N  0.570      SignalP-noTM
AOE49082.1              0.173  66  0.157  66  0.209  63  0.075   0.127 N  0.510      SignalP-TM
AOE49083.1              0.423  26  0.608  26  0.927  14  0.865   0.728 Y  0.570      SignalP-noTM
AOE49084.1              0.572  31  0.606  31  0.953  10  0.804   0.699 Y  0.570      SignalP-noTM
AOE49085.1              0.465  22  0.594  22  0.889   2  0.791   0.687 Y  0.570      SignalP-noTM
AOE49086.1              0.278  27  0.305  27  0.448  24  0.347   0.320 N  0.510      SignalP-TM
AOE49087.1              0.121  30  0.126  11  0.217   2  0.160   0.142 N  0.570      SignalP-noTM
AOE49088.1              0.132  27  0.145  11  0.262   1  0.213   0.170 N  0.510      SignalP-TM
AOE49089.1              0.123  25  0.125  14  0.178   5  0.162   0.143 N  0.570      SignalP-noTM
AOE49090.1              0.107  45  0.121  51  0.182  41  0.090   0.110 N  0.510      SignalP-TM
AOE49091.1              0.104  42  0.108  52  0.184  41  0.089   0.101 N  0.510      SignalP-TM
AOE49092.1              0.145  23  0.319  23  0.893   3  0.759   0.526 N  0.570      SignalP-noTM
AOE49093.1              0.826  46  0.782  46  0.903  32  0.568   0.681 Y  0.570      SignalP-noTM
AOE49094.1              0.112  26  0.122  11  0.190   1  0.145   0.132 N  0.570      SignalP-noTM
AOE49095.1              0.105  31  0.102  32  0.124   8  0.096   0.099 N  0.570      SignalP-noTM
AOE49096.1              0.134  43  0.133  43  0.200   4  0.136   0.134 N  0.570      SignalP-noTM
AOE49097.1              0.290  58  0.175  58  0.133  30  0.102   0.140 N  0.570      SignalP-noTM
AOE49098.1              0.102  36  0.121  13  0.205   3  0.150   0.135 N  0.570      SignalP-noTM
AOE49099.1              0.109  43  0.114  21  0.149  14  0.102   0.109 N  0.570      SignalP-noTM
AOE49100.1              0.107  38  0.119  38  0.188  35  0.129   0.124 N  0.570      SignalP-noTM
AOE49101.1              0.101  24  0.114  31  0.145  39  0.094   0.104 N  0.570      SignalP-noTM
AOE49102.1              0.299  28  0.189  28  0.175  27  0.105   0.150 N  0.570      SignalP-noTM
AOE49103.1              0.116  24  0.118  24  0.175   1  0.105   0.113 N  0.510      SignalP-TM
AOE49104.1              0.146  38  0.121  38  0.153  37  0.080   0.106 N  0.510      SignalP-TM
AOE49105.1              0.132  41  0.140  11  0.264   3  0.202   0.163 N  0.510      SignalP-TM
AOE49106.1              0.105  29  0.104  51  0.128   8  0.102   0.103 N  0.570      SignalP-noTM
AOE49107.1              0.101  21  0.111  11  0.172   1  0.115   0.113 N  0.570      SignalP-noTM
AOE49108.1              0.141  22  0.170  22  0.261  20  0.182   0.176 N  0.570      SignalP-noTM
AOE49109.1              0.114  41  0.125  11  0.228   1  0.150   0.137 N  0.570      SignalP-noTM
AOE49110.1              0.165  46  0.160  18  0.353   1  0.218   0.188 N  0.570      SignalP-noTM
AOE49111.1              0.146  43  0.127  11  0.215   2  0.164   0.141 N  0.510      SignalP-TM
AOE49112.1              0.120  56  0.147  11  0.367   2  0.212   0.177 N  0.570      SignalP-noTM
AOE49113.1              0.361  22  0.394  22  0.724   3  0.494   0.431 N  0.510      SignalP-TM
AOE49114.1              0.152  48  0.114  48  0.160   1  0.100   0.107 N  0.570      SignalP-noTM
AOE49115.1              0.101  66  0.101  66  0.116  37  0.093   0.097 N  0.570      SignalP-noTM
AOE49116.1              0.130  45  0.164  45  0.330  42  0.123   0.145 N  0.570      SignalP-noTM
AOE49117.1              0.632  21  0.767  21  0.959  19  0.913   0.836 Y  0.570      SignalP-noTM
AOE49118.1              0.615  40  0.714  40  0.960  23  0.717   0.715 Y  0.570      SignalP-noTM
AOE49119.1              0.110  20  0.122  11  0.201   4  0.158   0.139 N  0.570      SignalP-noTM
AOE49120.1              0.102  58  0.104  21  0.133  16  0.105   0.104 N  0.570      SignalP-noTM
AOE49121.1              0.122  24  0.156  11  0.331   5  0.265   0.196 N  0.510      SignalP-TM
AOE49122.1              0.108  27  0.113  19  0.147   1  0.124   0.118 N  0.570      SignalP-noTM
AOE49123.1              0.111  17  0.105  17  0.112  12  0.092   0.099 N  0.570      SignalP-noTM
AOE49124.1              0.140  39  0.194  28  0.618  26  0.236   0.214 N  0.570      SignalP-noTM
AOE49125.1              0.675  29  0.574  29  0.641  11  0.536   0.560 Y  0.510      SignalP-TM
AOE49126.1              0.589  28  0.585  28  0.768  24  0.518   0.560 Y  0.510      SignalP-TM
AOE49127.1              0.171  23  0.227  23  0.581   2  0.359   0.276 N  0.510      SignalP-TM
AOE49128.1              0.131  67  0.108  67  0.120  44  0.094   0.101 N  0.570      SignalP-noTM
AOE49129.1              0.104  32  0.099  59  0.119  49  0.084   0.092 N  0.570      SignalP-noTM
AOE49130.1              0.113  52  0.110  31  0.124  28  0.099   0.105 N  0.570      SignalP-noTM
AOE49131.1              0.119  28  0.160  12  0.328   2  0.271   0.201 N  0.510      SignalP-TM
AOE49132.1              0.233  20  0.428  20  0.911   1  0.797   0.601 Y  0.570      SignalP-noTM
AOE49133.1              0.155  37  0.168  11  0.434   1  0.271   0.206 N  0.510      SignalP-TM
AOE49134.1              0.184  25  0.186  25  0.408   6  0.252   0.210 N  0.510      SignalP-TM
AOE49135.1              0.327  22  0.505  22  0.880  12  0.743   0.617 Y  0.570      SignalP-noTM
AOE49136.1              0.109  57  0.113  11  0.206   1  0.116   0.114 N  0.570      SignalP-noTM
AOE49137.1              0.105  20  0.154  11  0.261   5  0.237   0.193 N  0.570      SignalP-noTM
AOE49138.1              0.115  29  0.107  29  0.134  28  0.099   0.104 N  0.570      SignalP-noTM
AOE49139.1              0.111  33  0.102  36  0.122   3  0.091   0.097 N  0.570      SignalP-noTM
AOE49140.1              0.310  44  0.324  44  0.480  41  0.227   0.288 N  0.510      SignalP-TM
AOE49141.1              0.109  30  0.126  11  0.246   1  0.152   0.138 N  0.570      SignalP-noTM
AOE49142.1              0.128  32  0.120  32  0.128  28  0.103   0.112 N  0.570      SignalP-noTM
AOE49143.1              0.104  40  0.101  40  0.131  35  0.089   0.095 N  0.570      SignalP-noTM
AOE49144.1              0.100  27  0.122  11  0.190   6  0.156   0.138 N  0.570      SignalP-noTM
AOE49145.1              0.631  25  0.620  25  0.812  19  0.649   0.634 Y  0.570      SignalP-noTM
AOE49146.1              0.111  38  0.104  58  0.126  47  0.089   0.097 N  0.570      SignalP-noTM
AOE49147.1              0.205  39  0.201  27  0.465   3  0.313   0.243 N  0.510      SignalP-TM
AOE49148.1              0.125  22  0.120  37  0.164  21  0.110   0.116 N  0.510      SignalP-TM
AOE49149.1              0.106  49  0.099  34  0.109   1  0.087   0.094 N  0.570      SignalP-noTM
AOE49150.1              0.134  70  0.117  40  0.162  12  0.114   0.116 N  0.570      SignalP-noTM
AOE49151.1              0.217  21  0.253  21  0.502   7  0.327   0.287 N  0.570      SignalP-noTM
AOE49152.1              0.107  64  0.111  21  0.166   1  0.119   0.115 N  0.570      SignalP-noTM
AOE49153.1              0.716  20  0.745  20  0.866   9  0.782   0.759 Y  0.510      SignalP-TM
AOE49154.1              0.149  43  0.140  26  0.199  23  0.141   0.140 N  0.510      SignalP-TM
AOE49155.1              0.105  22  0.107  65  0.140   1  0.097   0.102 N  0.570      SignalP-noTM
AOE49156.1              0.682  23  0.740  23  0.935  18  0.844   0.789 Y  0.570      SignalP-noTM
AOE49157.1              0.106  17  0.126  17  0.169   7  0.150   0.135 N  0.510      SignalP-TM
AOE49158.1              0.102  18  0.100  70  0.132  68  0.074   0.090 N  0.510      SignalP-TM
AOE49159.1              0.106  40  0.106  40  0.130  39  0.091   0.099 N  0.570      SignalP-noTM
AOE49160.1              0.156  30  0.121  30  0.117  58  0.086   0.105 N  0.570      SignalP-noTM
AOE49161.1              0.889  24  0.914  24  0.971  13  0.940   0.926 Y  0.570      SignalP-noTM
AOE49162.1              0.289  29  0.252  29  0.332  28  0.163   0.219 N  0.510      SignalP-TM
AOE49163.1              0.118  46  0.103  62  0.115  58  0.088   0.096 N  0.570      SignalP-noTM
AOE49164.1              0.126  25  0.111  35  0.141  43  0.099   0.105 N  0.570      SignalP-noTM
AOE49165.1              0.197  32  0.142  50  0.177   7  0.098   0.126 N  0.510      SignalP-TM
AOE49166.1              0.158  39  0.138  39  0.208   1  0.082   0.117 N  0.510      SignalP-TM
AOE49167.1              0.120  21  0.125  11  0.247   2  0.152   0.135 N  0.510      SignalP-TM
AOE49168.1              0.104  41  0.104  41  0.119  23  0.099   0.102 N  0.570      SignalP-noTM
AOE49169.1              0.137  24  0.202  11  0.520   3  0.413   0.302 N  0.570      SignalP-noTM
AOE49170.1              0.318  39  0.161  39  0.127   1  0.085   0.125 N  0.570      SignalP-noTM
AOE49171.1              0.127  39  0.125  11  0.176   1  0.155   0.139 N  0.570      SignalP-noTM
AOE49172.1              0.765  23  0.822  23  0.942  19  0.882   0.850 Y  0.570      SignalP-noTM
AOE49173.1              0.837  24  0.741  24  0.883   1  0.737   0.739 Y  0.570      SignalP-noTM
AOE49174.1              0.103  18  0.105  36  0.134  25  0.088   0.097 N  0.570      SignalP-noTM
AOE49175.1              0.118  30  0.113  30  0.140   8  0.101   0.109 N  0.510      SignalP-TM
AOE49176.1              0.170  45  0.129  45  0.187   1  0.122   0.126 N  0.510      SignalP-TM
AOE49177.1              0.132  35  0.110  35  0.117   9  0.093   0.102 N  0.570      SignalP-noTM
AOE49178.1              0.116  26  0.108  70  0.124  25  0.092   0.100 N  0.570      SignalP-noTM
AOE49179.1              0.222  25  0.170  25  0.201  21  0.114   0.149 N  0.510      SignalP-TM
AOE49180.1              0.150  29  0.278  14  0.848   9  0.765   0.506 N  0.570      SignalP-noTM
AOE49181.1              0.117  42  0.112  42  0.130  41  0.102   0.107 N  0.570      SignalP-noTM
AOE49182.1              0.190  58  0.130  58  0.235   7  0.110   0.120 N  0.570      SignalP-noTM
AOE49183.1              0.124  39  0.115  11  0.152   3  0.134   0.124 N  0.570      SignalP-noTM
AOE49184.1              0.120  31  0.107  70  0.135  37  0.099   0.103 N  0.570      SignalP-noTM
AOE49185.1              0.364  30  0.240  30  0.274  28  0.144   0.204 N  0.510      SignalP-TM
AOE49186.1              0.192  38  0.163  38  0.250  10  0.163   0.163 N  0.570      SignalP-noTM
AOE49187.1              0.323  26  0.520  26  0.932   8  0.872   0.686 Y  0.570      SignalP-noTM
AOE49188.1              0.111  24  0.143  19  0.330  13  0.191   0.165 N  0.570      SignalP-noTM
AOE49189.1              0.154  60  0.165  18  0.244   1  0.205   0.184 N  0.570      SignalP-noTM
AOE49190.1              0.132  52  0.134  52  0.183  50  0.102   0.119 N  0.570      SignalP-noTM
AOE49191.1              0.309  29  0.399  29  0.775   4  0.645   0.515 N  0.570      SignalP-noTM
AOE49192.1              0.140  33  0.117  33  0.141  45  0.088   0.103 N  0.570      SignalP-noTM
AOE49193.1              0.238  22  0.181  22  0.179  20  0.126   0.155 N  0.570      SignalP-noTM
AOE49194.1              0.164  35  0.155  35  0.227  29  0.105   0.136 N  0.510      SignalP-TM
AOE49195.1              0.155  49  0.128  49  0.190   1  0.113   0.121 N  0.570      SignalP-noTM
AOE49196.1              0.133  42  0.110  42  0.148  12  0.088   0.100 N  0.570      SignalP-noTM
AOE49197.1              0.114  43  0.196  21  0.465  19  0.326   0.257 N  0.570      SignalP-noTM
AOE49198.1              0.275  32  0.469  23  0.926  15  0.890   0.667 Y  0.570      SignalP-noTM
AOE49199.1              0.112  17  0.107  45  0.126  37  0.093   0.100 N  0.570      SignalP-noTM
AOE49200.1              0.116  24  0.102  45  0.127  35  0.072   0.091 N  0.510      SignalP-TM
AOE49201.1              0.194  42  0.159  42  0.222  40  0.107   0.135 N  0.570      SignalP-noTM
AOE49202.1              0.114  19  0.133  11  0.234   4  0.180   0.150 N  0.510      SignalP-TM
AOE49203.1              0.123  25  0.115  52  0.194   1  0.109   0.112 N  0.570      SignalP-noTM
AOE49204.1              0.144  57  0.100  28  0.122  21  0.088   0.096 N  0.510      SignalP-TM
AOE49205.1              0.104  31  0.104  47  0.152  41  0.084   0.096 N  0.510      SignalP-TM
AOE49206.1              0.900  21  0.869  21  0.904   2  0.858   0.864 Y  0.570      SignalP-noTM
AOE49207.1              0.100  70  0.109  28  0.147  19  0.107   0.109 N  0.510      SignalP-TM
AOE49208.1              0.130  48  0.140  11  0.233   1  0.201   0.162 N  0.510      SignalP-TM
AOE49209.1              0.152  36  0.121  36  0.117  35  0.083   0.103 N  0.570      SignalP-noTM
AOE49210.1              0.105  28  0.105  68  0.118  69  0.090   0.098 N  0.570      SignalP-noTM
AOE49211.1              0.116  33  0.110  33  0.126  27  0.086   0.098 N  0.570      SignalP-noTM
AOE49212.1              0.150  32  0.110  32  0.117   8  0.086   0.101 N  0.510      SignalP-TM
AOE49213.1              0.577  23  0.704  23  0.924  19  0.876   0.785 Y  0.570      SignalP-noTM
AOE49214.1              0.105  59  0.097  34  0.101  24  0.075   0.087 N  0.570      SignalP-noTM
AOE49215.1              0.110  20  0.137  11  0.288   1  0.178   0.156 N  0.570      SignalP-noTM
AOE49216.1              0.132  29  0.121  16  0.176   9  0.147   0.130 N  0.510      SignalP-TM
AOE49217.1              0.108  20  0.101  38  0.109  34  0.095   0.098 N  0.570      SignalP-noTM
AOE49218.1              0.421  42  0.296  42  0.271  37  0.131   0.235 N  0.510      SignalP-TM
AOE49219.1              0.129  38  0.113  47  0.157  39  0.099   0.108 N  0.510      SignalP-TM
AOE49220.1              0.129  40  0.137  48  0.250  46  0.100   0.124 N  0.510      SignalP-TM
AOE49221.1              0.150  24  0.130  24  0.142  23  0.098   0.115 N  0.570      SignalP-noTM
AOE49222.1              0.133  27  0.176  11  0.428   1  0.291   0.230 N  0.570      SignalP-noTM
AOE49223.1              0.123  46  0.115  56  0.189   2  0.111   0.113 N  0.570      SignalP-noTM
AOE49224.1              0.272  24  0.190  24  0.325   2  0.179   0.185 N  0.570      SignalP-noTM
AOE49225.1              0.162  13  0.210  13  0.494  12  0.273   0.239 N  0.570      SignalP-noTM
AOE49226.1              0.163  23  0.349  23  0.913   2  0.785   0.554 N  0.570      SignalP-noTM
AOE49227.1              0.695  29  0.759  29  0.959  11  0.874   0.813 Y  0.570      SignalP-noTM
AOE49228.1              0.114  24  0.122  67  0.184  65  0.082   0.107 N  0.510      SignalP-TM
AOE49229.1              0.118  55  0.107  35  0.141  26  0.097   0.102 N  0.570      SignalP-noTM
AOE49230.1              0.539  35  0.508  35  0.756  19  0.514   0.511 Y  0.510      SignalP-TM
AOE49231.1              0.190  29  0.359  21  0.894   2  0.804   0.568 N  0.570      SignalP-noTM
AOE49232.1              0.138  22  0.164  16  0.323  15  0.219   0.190 N  0.570      SignalP-noTM
AOE49233.1              0.136  26  0.147  13  0.246  10  0.225   0.176 N  0.510      SignalP-TM
AOE49234.1              0.714  22  0.769  22  0.907  14  0.829   0.797 Y  0.570      SignalP-noTM
AOE49235.1              0.117  58  0.125  12  0.198   9  0.163   0.139 N  0.510      SignalP-TM
AOE49236.1              0.541  19  0.644  19  0.856  13  0.731   0.685 Y  0.570      SignalP-noTM
AOE49237.1              0.104  34  0.140  11  0.306   3  0.203   0.170 N  0.570      SignalP-noTM
AOE49238.1              0.100  48  0.103  32  0.120   1  0.101   0.102 N  0.570      SignalP-noTM
AOE49239.1              0.777  22  0.819  22  0.936  16  0.873   0.844 Y  0.570      SignalP-noTM
AOE49240.1              0.138  52  0.133  52  0.222   1  0.093   0.118 N  0.510      SignalP-TM
AOE49241.1              0.106  21  0.085  11  0.105   2  0.074   0.081 N  0.510      SignalP-TM
AOE49242.1              0.109  50  0.101  11  0.143   2  0.101   0.101 N  0.570      SignalP-noTM
AOE49243.1              0.108  26  0.105  65  0.132   7  0.095   0.100 N  0.570      SignalP-noTM
AOE49244.1              0.102  25  0.169  11  0.428   1  0.262   0.213 N  0.570      SignalP-noTM
AOE49245.1              0.324  20  0.551  20  0.966  12  0.921   0.725 Y  0.570      SignalP-noTM
AOE49246.1              0.398  26  0.533  26  0.878  23  0.728   0.624 Y  0.570      SignalP-noTM
AOE49247.1              0.167  28  0.350  23  0.941   3  0.861   0.590 Y  0.570      SignalP-noTM
AOE49248.1              0.299  23  0.470  23  0.903  18  0.726   0.590 Y  0.570      SignalP-noTM
AOE49249.1              0.106  42  0.101  35  0.109  25  0.083   0.092 N  0.570      SignalP-noTM
AOE49250.1              0.139  23  0.175  11  0.438   2  0.312   0.226 N  0.510      SignalP-TM
AOE49251.1              0.105  13  0.106  13  0.158  10  0.107   0.107 N  0.570      SignalP-noTM
AOE49252.1              0.397  22  0.424  22  0.589  16  0.429   0.426 N  0.510      SignalP-TM
AOE49253.1              0.174  23  0.174  11  0.365   4  0.323   0.229 N  0.510      SignalP-TM
AOE49254.1              0.107  22  0.206  11  0.568   1  0.407   0.301 N  0.570      SignalP-noTM
AOE49255.1              0.416  21  0.618  21  0.940  15  0.904   0.752 Y  0.570      SignalP-noTM
AOE49256.1              0.191  25  0.319  18  0.853   2  0.767   0.529 N  0.570      SignalP-noTM
AOE49257.1              0.265  21  0.406  21  0.842   1  0.645   0.519 N  0.570      SignalP-noTM
AOE49258.1              0.110  26  0.116  11  0.157   7  0.139   0.124 N  0.510      SignalP-TM
AOE49259.1              0.158  30  0.203  30  0.551   9  0.329   0.250 N  0.510      SignalP-TM
AOE49260.1              0.101  53  0.101  53  0.154   2  0.095   0.098 N  0.570      SignalP-noTM
AOE49261.1              0.102  37  0.106  37  0.141   1  0.099   0.103 N  0.570      SignalP-noTM
AOE49262.1              0.117  45  0.127  45  0.207  37  0.089   0.109 N  0.570      SignalP-noTM
AOE49263.1              0.106  43  0.121  46  0.238  42  0.132   0.126 N  0.570      SignalP-noTM
AOE49264.1              0.104  31  0.102  54  0.114  44  0.091   0.097 N  0.570      SignalP-noTM
AOE49265.1              0.126  19  0.104  53  0.128  46  0.094   0.100 N  0.570      SignalP-noTM
AOE49266.1              0.106  53  0.109  26  0.165  21  0.106   0.107 N  0.570      SignalP-noTM
AOE49267.1              0.113  65  0.104  14  0.127   3  0.107   0.105 N  0.570      SignalP-noTM
AOE49268.1              0.157  28  0.128  28  0.117  22  0.098   0.114 N  0.570      SignalP-noTM
AOE49269.1              0.312  28  0.375  28  0.795   6  0.532   0.449 N  0.570      SignalP-noTM
AOE49270.1              0.103  47  0.120  11  0.196   2  0.143   0.131 N  0.570      SignalP-noTM
AOE49271.1              0.110  63  0.192  22  0.432  13  0.307   0.246 N  0.570      SignalP-noTM
AOE49272.1              0.104  25  0.102  64  0.109  52  0.088   0.095 N  0.570      SignalP-noTM
AOE49273.1              0.134  66  0.147  25  0.288   1  0.168   0.155 N  0.510      SignalP-TM
AOE49274.1              0.350  25  0.555  25  0.943  21  0.878   0.707 Y  0.570      SignalP-noTM
AOE49275.1              0.101  49  0.101  32  0.121  28  0.095   0.098 N  0.570      SignalP-noTM
AOE49276.1              0.110  65  0.105  33  0.128  28  0.095   0.100 N  0.570      SignalP-noTM
AOE49277.1              0.160  28  0.208  28  0.437   5  0.322   0.262 N  0.570      SignalP-noTM
AOE49278.1              0.155  28  0.134  28  0.233   1  0.127   0.131 N  0.570      SignalP-noTM
AOE49279.1              0.104  54  0.105  31  0.134   2  0.095   0.101 N  0.570      SignalP-noTM
AOE49280.1              0.106  63  0.106  40  0.141  38  0.095   0.100 N  0.570      SignalP-noTM
AOE49281.1              0.102  26  0.110  18  0.149   5  0.113   0.111 N  0.570      SignalP-noTM
AOE49282.1              0.114  24  0.135  11  0.324   2  0.177   0.155 N  0.570      SignalP-noTM
AOE49283.1              0.143  24  0.147  11  0.314   3  0.208   0.176 N  0.570      SignalP-noTM
AOE49284.1              0.113  17  0.112  17  0.123  13  0.107   0.109 N  0.570      SignalP-noTM
AOE49285.1              0.110  16  0.109  16  0.141  10  0.097   0.103 N  0.570      SignalP-noTM
AOE49286.1              0.127  38  0.124  38  0.192   1  0.113   0.119 N  0.570      SignalP-noTM
AOE49287.1              0.116  31  0.149  18  0.298   9  0.205   0.175 N  0.570      SignalP-noTM
AOE49288.1              0.114  51  0.142  16  0.237   7  0.179   0.159 N  0.570      SignalP-noTM
AOE49289.1              0.132  54  0.119  54  0.168   7  0.108   0.114 N  0.570      SignalP-noTM
AOE49290.1              0.102  24  0.105  24  0.116  38  0.102   0.104 N  0.570      SignalP-noTM
AOE49291.1              0.298  37  0.109  11  0.159   4  0.124   0.115 N  0.510      SignalP-TM
AOE49292.1              0.104  43  0.106  43  0.120   4  0.104   0.105 N  0.570      SignalP-noTM
AOE49293.1              0.137  58  0.124  58  0.169   5  0.112   0.119 N  0.570      SignalP-noTM
AOE49294.1              0.102  47  0.098  55  0.113  17  0.079   0.091 N  0.510      SignalP-TM
AOE49295.1              0.115  32  0.177  11  0.444   4  0.335   0.235 N  0.510      SignalP-TM
AOE49296.1              0.107  38  0.116  11  0.194   1  0.129   0.122 N  0.570      SignalP-noTM
AOE49297.1              0.131  44  0.114  44  0.150  35  0.100   0.108 N  0.570      SignalP-noTM
AOE49298.1              0.109  54  0.101  44  0.121  42  0.085   0.094 N  0.570      SignalP-noTM
AOE49299.1              0.126  32  0.183  11  0.426   5  0.349   0.261 N  0.570      SignalP-noTM
AOE49300.1              0.121  25  0.113  13  0.157   4  0.130   0.121 N  0.570      SignalP-noTM
AOE49301.1              0.119  45  0.110  22  0.194  11  0.103   0.107 N  0.570      SignalP-noTM
AOE49302.1              0.155  32  0.141  13  0.225   4  0.203   0.170 N  0.570      SignalP-noTM
AOE49303.1              0.274  30  0.242  30  0.365  29  0.185   0.221 N  0.510      SignalP-TM
AOE49304.1              0.280  25  0.203  25  0.318   4  0.201   0.202 N  0.510      SignalP-TM
AOE49305.1              0.438  22  0.544  22  0.828  18  0.672   0.604 Y  0.570      SignalP-noTM
AOE49306.1              0.108  25  0.124  25  0.183  18  0.148   0.135 N  0.570      SignalP-noTM
AOE49307.1              0.236  23  0.476  23  0.975  13  0.928   0.688 Y  0.570      SignalP-noTM
AOE49308.1              0.734  26  0.788  26  0.962   9  0.892   0.837 Y  0.570      SignalP-noTM
AOE49309.1              0.810  23  0.841  23  0.963  19  0.844   0.843 Y  0.570      SignalP-noTM
AOE49310.1              0.173  34  0.136  34  0.195   1  0.132   0.134 N  0.510      SignalP-TM
AOE49311.1              0.131  48  0.127  48  0.136  39  0.103   0.115 N  0.570      SignalP-noTM
AOE49312.1              0.100  18  0.110  26  0.140  16  0.102   0.106 N  0.570      SignalP-noTM
AOE49313.1              0.131  28  0.153  12  0.318   2  0.235   0.192 N  0.570      SignalP-noTM
AOE49314.1              0.569  32  0.555  32  0.714  28  0.469   0.523 Y  0.510      SignalP-TM
AOE49315.1              0.116  36  0.111  36  0.157   1  0.087   0.102 N  0.510      SignalP-TM
AOE49316.1              0.181  22  0.150  22  0.193   1  0.126   0.141 N  0.510      SignalP-TM
AOE49317.1              0.106  54  0.108  11  0.157   5  0.121   0.113 N  0.510      SignalP-TM
AOE49318.1              0.237  31  0.172  31  0.235   3  0.127   0.151 N  0.570      SignalP-noTM
AOE49319.1              0.126  43  0.147  34  0.306  33  0.163   0.154 N  0.570      SignalP-noTM
AOE49320.1              0.121  32  0.157  12  0.319   9  0.259   0.205 N  0.570      SignalP-noTM
AOE49321.1              0.121  33  0.103  33  0.114  40  0.072   0.088 N  0.570      SignalP-noTM
AOE49322.1              0.184  20  0.178  20  0.218  19  0.174   0.177 N  0.510      SignalP-TM
AOE49323.1              0.365  24  0.531  24  0.903   1  0.805   0.660 Y  0.570      SignalP-noTM
AOE49324.1              0.818  22  0.836  22  0.901  18  0.865   0.849 Y  0.570      SignalP-noTM
AOE49325.1              0.176  55  0.184  39  0.463  36  0.204   0.193 N  0.570      SignalP-noTM
AOE49326.1              0.116  57  0.110  24  0.142  20  0.116   0.112 N  0.510      SignalP-TM
AOE49327.1              0.134  37  0.131  11  0.212   2  0.178   0.149 N  0.510      SignalP-TM
AOE49328.1              0.111  44  0.105  27  0.127  26  0.089   0.098 N  0.570      SignalP-noTM
AOE49329.1              0.157  50  0.128  50  0.147  49  0.096   0.113 N  0.570      SignalP-noTM
AOE49330.1              0.863  22  0.807  22  0.849   1  0.749   0.780 Y  0.570      SignalP-noTM
AOE49331.1              0.200  39  0.131  39  0.105  54  0.077   0.106 N  0.570      SignalP-noTM
AOE49332.1              0.204  22  0.400  22  0.887   2  0.795   0.586 Y  0.570      SignalP-noTM
AOE49333.1              0.104  19  0.099  68  0.127  10  0.085   0.093 N  0.570      SignalP-noTM
AOE49334.1              0.101  18  0.122  11  0.214   4  0.144   0.132 N  0.570      SignalP-noTM
AOE49335.1              0.142  44  0.136  44  0.227  43  0.131   0.134 N  0.570      SignalP-noTM
AOE49336.1              0.360  20  0.532  20  0.881   2  0.810   0.663 Y  0.570      SignalP-noTM
AOE49337.1              0.290  51  0.225  51  0.238  49  0.111   0.183 N  0.510      SignalP-TM
AOE49338.1              0.161  26  0.230  24  0.496  16  0.300   0.256 N  0.510      SignalP-TM
AOE49339.1              0.118  58  0.122  49  0.226  46  0.100   0.112 N  0.570      SignalP-noTM
AOE49340.1              0.102  31  0.107  43  0.136   1  0.101   0.104 N  0.570      SignalP-noTM
AOE49341.1              0.116  27  0.127  27  0.209  26  0.116   0.122 N  0.570      SignalP-noTM
AOE49342.1              0.109  42  0.093  70  0.099   5  0.063   0.081 N  0.510      SignalP-TM
AOE49343.1              0.136  34  0.186  29  0.387  25  0.267   0.216 N  0.510      SignalP-TM
AOE49344.1              0.116  29  0.109  29  0.153   1  0.101   0.105 N  0.570      SignalP-noTM
AOE49345.1              0.113  31  0.118  37  0.156  28  0.113   0.116 N  0.570      SignalP-noTM
AOE49346.1              0.127  22  0.113  22  0.133  56  0.098   0.106 N  0.570      SignalP-noTM
AOE49347.1              0.119  37  0.127  37  0.201  31  0.134   0.130 N  0.510      SignalP-TM
AOE49348.1              0.127  44  0.121  18  0.172  12  0.143   0.131 N  0.570      SignalP-noTM
AOE49349.1              0.119  66  0.131  66  0.237  62  0.103   0.121 N  0.510      SignalP-TM
AOE49350.1              0.205  45  0.219  45  0.400  44  0.164   0.199 N  0.510      SignalP-TM
AOE49351.1              0.139  31  0.176  31  0.327  27  0.187   0.180 N  0.510      SignalP-TM
AOE49352.1              0.336  33  0.498  33  0.912  27  0.725   0.605 Y  0.570      SignalP-noTM
AOE49353.1              0.608  26  0.760  26  0.979  24  0.930   0.840 Y  0.570      SignalP-noTM
AOE49354.1              0.444  38  0.626  38  0.963  27  0.745   0.682 Y  0.570      SignalP-noTM
AOE49355.1              0.656  24  0.727  24  0.961  10  0.863   0.791 Y  0.570      SignalP-noTM
AOE49356.1              0.104  36  0.098  70  0.103  67  0.060   0.084 N  0.510      SignalP-TM
AOE49357.1              0.130  40  0.125  40  0.205  36  0.082   0.109 N  0.510      SignalP-TM
AOE49358.1              0.137  33  0.206  33  0.465  25  0.250   0.222 N  0.510      SignalP-TM
AOE49359.1              0.759  24  0.827  24  0.954  18  0.905   0.863 Y  0.570      SignalP-noTM
AOE49360.1              0.238  18  0.437  18  0.879  13  0.748   0.583 Y  0.570      SignalP-noTM
AOE49361.1              0.107  37  0.141  55  0.288  48  0.136   0.139 N  0.570      SignalP-noTM
AOE49362.1              0.101  61  0.102  57  0.123  48  0.086   0.094 N  0.570      SignalP-noTM
AOE49363.1              0.102  59  0.097  59  0.098  50  0.084   0.091 N  0.570      SignalP-noTM
AOE49364.1              0.130  49  0.130  42  0.258  34  0.103   0.120 N  0.510      SignalP-TM
AOE49365.1              0.209  21  0.412  21  0.916  12  0.810   0.599 Y  0.570      SignalP-noTM
AOE49366.1              0.142  26  0.121  26  0.159  24  0.112   0.117 N  0.570      SignalP-noTM
AOE49367.1              0.114  55  0.103  55  0.131   5  0.094   0.099 N  0.570      SignalP-noTM
AOE49368.1              0.104  23  0.105  47  0.121   9  0.097   0.101 N  0.570      SignalP-noTM
AOE49369.1              0.102  57  0.106  65  0.125  55  0.099   0.103 N  0.570      SignalP-noTM
AOE49370.1              0.129  28  0.141  11  0.274   1  0.195   0.161 N  0.510      SignalP-TM
AOE49371.1              0.130  21  0.157  21  0.366   1  0.210   0.176 N  0.510      SignalP-TM
AOE49372.1              0.143  40  0.129  40  0.156  38  0.097   0.117 N  0.510      SignalP-TM
AOE49373.1              0.117  66  0.124  39  0.175  29  0.112   0.120 N  0.510      SignalP-TM
AOE49374.1              0.193  26  0.109  26  0.159   1  0.079   0.098 N  0.510      SignalP-TM
AOE49375.1              0.142  54  0.121  11  0.184   3  0.151   0.132 N  0.510      SignalP-TM
AOE49376.1              0.188  51  0.105  32  0.139  30  0.083   0.097 N  0.510      SignalP-TM
AOE49377.1              0.105   3  0.110  21  0.143  13  0.117   0.112 N  0.510      SignalP-TM
AOE49378.1              0.149  29  0.114  29  0.177   2  0.099   0.108 N  0.510      SignalP-TM
AOE49379.1              0.829  26  0.795  26  0.902   5  0.794   0.795 Y  0.570      SignalP-noTM
AOE49380.1              0.110  49  0.106  49  0.125   4  0.098   0.102 N  0.570      SignalP-noTM
AOE49381.1              0.333  27  0.382  27  0.656  14  0.473   0.416 N  0.510      SignalP-TM
AOE49382.1              0.147  15  0.150  15  0.277  13  0.162   0.155 N  0.570      SignalP-noTM
AOE49383.1              0.643  19  0.725  19  0.923  18  0.841   0.780 Y  0.570      SignalP-noTM
AOE49384.1              0.147  40  0.171  40  0.294  31  0.107   0.147 N  0.510      SignalP-TM
AOE49385.1              0.113  25  0.123  11  0.200   2  0.152   0.137 N  0.570      SignalP-noTM
AOE49386.1              0.120  21  0.135  12  0.246   5  0.187   0.160 N  0.570      SignalP-noTM
AOE49387.1              0.126  24  0.338  24  0.959  15  0.899   0.602 Y  0.570      SignalP-noTM
AOE49388.1              0.111  16  0.160  11  0.380   1  0.252   0.194 N  0.510      SignalP-TM
AOE49389.1              0.111  27  0.110  34  0.130  26  0.102   0.106 N  0.570      SignalP-noTM
AOE49390.1              0.125  59  0.100  70  0.128  62  0.072   0.089 N  0.510      SignalP-TM
AOE49391.1              0.159  35  0.129  22  0.156  19  0.114   0.122 N  0.570      SignalP-noTM
AOE49392.1              0.126  15  0.109  15  0.130   1  0.099   0.104 N  0.570      SignalP-noTM
AOE49393.1              0.113  48  0.115  22  0.143  21  0.107   0.111 N  0.570      SignalP-noTM
AOE49394.1              0.129  64  0.115  32  0.150  30  0.121   0.118 N  0.570      SignalP-noTM
AOE49395.1              0.579  27  0.652  27  0.927   7  0.820   0.731 Y  0.570      SignalP-noTM
AOE49396.1              0.362  38  0.304  38  0.339  35  0.200   0.266 N  0.510      SignalP-TM
AOE49397.1              0.121  61  0.122  61  0.227  51  0.118   0.120 N  0.570      SignalP-noTM
AOE49398.1              0.135  37  0.141  19  0.277  16  0.183   0.156 N  0.510      SignalP-TM
AOE49399.1              0.125  15  0.112  15  0.123  33  0.100   0.106 N  0.570      SignalP-noTM
AOE49400.1              0.111  20  0.116  20  0.169  38  0.116   0.116 N  0.570      SignalP-noTM
AOE49401.1              0.110  24  0.112  24  0.139   1  0.102   0.107 N  0.570      SignalP-noTM
AOE49402.1              0.105  37  0.174  14  0.399  13  0.303   0.234 N  0.570      SignalP-noTM
AOE49403.1              0.187  24  0.183  24  0.235   2  0.180   0.181 N  0.570      SignalP-noTM
AOE49404.1              0.148  40  0.139  11  0.256   1  0.192   0.164 N  0.570      SignalP-noTM
AOE49405.1              0.145  19  0.149  24  0.260  17  0.152   0.150 N  0.510      SignalP-TM
AOE49406.1              0.110  58  0.101  35  0.115  23  0.086   0.094 N  0.570      SignalP-noTM
AOE49407.1              0.108  25  0.112  28  0.135  24  0.101   0.107 N  0.570      SignalP-noTM
AOE49408.1              0.114  24  0.100  60  0.107  51  0.085   0.093 N  0.570      SignalP-noTM
AOE49409.1              0.124  38  0.102  64  0.113  57  0.066   0.089 N  0.510      SignalP-TM
AOE49410.1              0.106  41  0.114  11  0.171   3  0.128   0.121 N  0.570      SignalP-noTM
AOE49411.1              0.108  27  0.128  11  0.260   2  0.161   0.144 N  0.570      SignalP-noTM
AOE49412.1              0.646  32  0.680  32  0.893  20  0.712   0.695 Y  0.570      SignalP-noTM
AOE49413.1              0.109  22  0.137  22  0.258   1  0.168   0.151 N  0.570      SignalP-noTM
AOE49414.1              0.121  22  0.215  22  0.476  21  0.386   0.278 N  0.510      SignalP-TM
AOE49415.1              0.211  37  0.150  37  0.177   1  0.124   0.138 N  0.570      SignalP-noTM
AOE49416.1              0.187  21  0.380  21  0.926  10  0.817   0.586 Y  0.570      SignalP-noTM
AOE49417.1              0.710  27  0.726  27  0.891  19  0.797   0.759 Y  0.570      SignalP-noTM
AOE49418.1              0.742  21  0.737  21  0.827   1  0.757   0.746 Y  0.570      SignalP-noTM
AOE49419.1              0.764  31  0.806  31  0.978  16  0.879   0.840 Y  0.570      SignalP-noTM
AOE49420.1              0.104  27  0.112  43  0.134  34  0.100   0.106 N  0.570      SignalP-noTM
AOE49421.1              0.117  19  0.106  11  0.160   1  0.109   0.107 N  0.570      SignalP-noTM
AOE49422.1              0.121  37  0.103  52  0.124  40  0.075   0.093 N  0.510      SignalP-TM
AOE49423.1              0.141  48  0.117  48  0.109  34  0.082   0.101 N  0.570      SignalP-noTM
AOE49424.1              0.120  55  0.099  69  0.108   7  0.087   0.094 N  0.570      SignalP-noTM
AOE49425.1              0.124  31  0.112  31  0.163   5  0.104   0.108 N  0.570      SignalP-noTM
AOE49426.1              0.188  53  0.169  16  0.397  13  0.254   0.200 N  0.510      SignalP-TM
AOE49427.1              0.158  38  0.189  11  0.469   4  0.367   0.255 N  0.510      SignalP-TM
AOE49428.1              0.241  18  0.424  18  0.837   4  0.762   0.583 Y  0.570      SignalP-noTM
AOE49429.1              0.180  29  0.130  29  0.124  14  0.094   0.113 N  0.570      SignalP-noTM
AOE49430.1              0.111  67  0.114  19  0.160  11  0.113   0.113 N  0.570      SignalP-noTM
AOE49431.1              0.133  48  0.116  48  0.180   2  0.089   0.103 N  0.570      SignalP-noTM
AOE49432.1              0.130  22  0.107  22  0.119  62  0.086   0.097 N  0.570      SignalP-noTM
AOE49433.1              0.110  22  0.102  59  0.110  58  0.085   0.094 N  0.570      SignalP-noTM
AOE49434.1              0.105  33  0.112  11  0.174   7  0.130   0.121 N  0.570      SignalP-noTM
AOE49435.1              0.363  22  0.374  22  0.588  20  0.394   0.381 N  0.510      SignalP-TM
AOE49436.1              0.778  23  0.791  23  0.923  20  0.769   0.781 Y  0.570      SignalP-noTM
AOE49437.1              0.359  25  0.207  25  0.197   3  0.132   0.179 N  0.510      SignalP-TM
AOE49438.1              0.133  23  0.200  23  0.483   6  0.332   0.249 N  0.510      SignalP-TM
AOE49439.1              0.322  27  0.544  27  0.968  14  0.925   0.723 Y  0.570      SignalP-noTM
AOE49440.1              0.302  26  0.439  26  0.926   7  0.721   0.572 Y  0.570      SignalP-noTM
AOE49441.1              0.140  38  0.121  20  0.164  22  0.119   0.120 N  0.510      SignalP-TM
AOE49442.1              0.163  54  0.144  54  0.201  49  0.087   0.123 N  0.510      SignalP-TM
AOE49443.1              0.131  31  0.111  31  0.161   1  0.105   0.108 N  0.570      SignalP-noTM
AOE49444.1              0.106  21  0.122  13  0.165   7  0.150   0.135 N  0.570      SignalP-noTM
AOE49445.1              0.206  33  0.119  13  0.210   4  0.142   0.128 N  0.510      SignalP-TM
AOE49446.1              0.270  40  0.192  40  0.240  37  0.119   0.158 N  0.570      SignalP-noTM
AOE49447.1              0.129  47  0.119  47  0.149   4  0.110   0.114 N  0.570      SignalP-noTM
AOE49448.1              0.576  27  0.623  27  0.923   9  0.786   0.700 Y  0.570      SignalP-noTM
AOE49449.1              0.113  40  0.155  11  0.369   1  0.230   0.183 N  0.510      SignalP-TM
AOE49450.1              0.109  17  0.105  64  0.119  24  0.091   0.099 N  0.570      SignalP-noTM
AOE49451.1              0.122  19  0.106  11  0.208   1  0.101   0.104 N  0.510      SignalP-TM
AOE49452.1              0.102   3  0.109  57  0.138  54  0.093   0.103 N  0.510      SignalP-TM
AOE49453.1              0.132  23  0.186  21  0.514   2  0.307   0.231 N  0.510      SignalP-TM
AOE49454.1              0.276  21  0.368  21  0.784  18  0.496   0.428 N  0.570      SignalP-noTM
AOE49455.1              0.172  33  0.148  33  0.288   1  0.157   0.151 N  0.510      SignalP-TM
AOE49456.1              0.146  24  0.158  24  0.215  20  0.170   0.164 N  0.570      SignalP-noTM
AOE49457.1              0.367  22  0.569  22  0.944  18  0.861   0.706 Y  0.570      SignalP-noTM
AOE49458.1              0.869  21  0.879  21  0.938   9  0.901   0.889 Y  0.570      SignalP-noTM
AOE49459.1              0.562  24  0.359  24  0.499   3  0.291   0.334 N  0.510      SignalP-TM
AOE49460.1              0.102  43  0.196  22  0.516  18  0.320   0.242 N  0.510      SignalP-TM
AOE49461.1              0.742  20  0.793  20  0.925  17  0.852   0.821 Y  0.570      SignalP-noTM
AOE49462.1              0.109  41  0.107  60  0.144  10  0.098   0.103 N  0.570      SignalP-noTM
AOE49463.1              0.110  23  0.105  53  0.121  26  0.098   0.101 N  0.570      SignalP-noTM
AOE49464.1              0.103  53  0.103  55  0.133  52  0.089   0.097 N  0.570      SignalP-noTM
AOE49465.1              0.145  49  0.162  40  0.321  24  0.174   0.168 N  0.570      SignalP-noTM
AOE49466.1              0.112  33  0.104  42  0.112  35  0.082   0.094 N  0.570      SignalP-noTM
AOE49467.1              0.104  29  0.104  62  0.123  58  0.095   0.100 N  0.570      SignalP-noTM
AOE49468.1              0.136  30  0.110  30  0.128   2  0.093   0.102 N  0.570      SignalP-noTM
AOE49469.1              0.118  18  0.128  18  0.170  17  0.130   0.129 N  0.570      SignalP-noTM
AOE49470.1              0.345  22  0.196  22  0.206   1  0.126   0.164 N  0.570      SignalP-noTM
AOE49471.1              0.199  30  0.155  30  0.281   1  0.125   0.141 N  0.570      SignalP-noTM
AOE49472.1              0.115  33  0.128  11  0.238   1  0.156   0.141 N  0.570      SignalP-noTM
AOE49473.1              0.136  53  0.126  11  0.236   1  0.146   0.135 N  0.570      SignalP-noTM
AOE49474.1              0.154  30  0.134  30  0.180  28  0.104   0.120 N  0.570      SignalP-noTM
AOE49475.1              0.115  70  0.119  44  0.187  39  0.112   0.116 N  0.570      SignalP-noTM
AOE49476.1              0.168  48  0.130  48  0.135  47  0.094   0.113 N  0.570      SignalP-noTM
AOE49477.1              0.169  26  0.140  26  0.197   1  0.108   0.128 N  0.510      SignalP-TM
AOE49478.1              0.110  37  0.108  22  0.151  16  0.102   0.105 N  0.570      SignalP-noTM
AOE49479.1              0.242  22  0.339  22  0.796   1  0.495   0.412 N  0.570      SignalP-noTM
AOE49480.1              0.351  26  0.498  26  0.939  12  0.816   0.647 Y  0.570      SignalP-noTM
AOE49481.1              0.278  23  0.376  23  0.604  17  0.495   0.420 N  0.510      SignalP-TM
AOE49482.1              0.116  43  0.103  21  0.124  48  0.103   0.103 N  0.570      SignalP-noTM
AOE49483.1              0.380  19  0.518  19  0.823  11  0.686   0.597 Y  0.570      SignalP-noTM
AOE49484.1              0.146  23  0.338  23  0.904  18  0.792   0.551 N  0.570      SignalP-noTM
AOE49485.1              0.709  25  0.795  25  0.962  21  0.918   0.853 Y  0.570      SignalP-noTM
AOE49486.1              0.138  52  0.125  52  0.149  50  0.095   0.111 N  0.570      SignalP-noTM
AOE49487.1              0.136  28  0.121  28  0.145   1  0.112   0.117 N  0.570      SignalP-noTM
AOE49488.1              0.117  50  0.119  11  0.203   3  0.140   0.129 N  0.570      SignalP-noTM
AOE49489.1              0.103  22  0.104  70  0.117  39  0.094   0.099 N  0.570      SignalP-noTM
AOE49490.1              0.122  44  0.103  15  0.122   6  0.104   0.103 N  0.510      SignalP-TM
AOE49491.1              0.719  20  0.758  20  0.868  12  0.795   0.776 Y  0.570      SignalP-noTM
AOE49492.1              0.113  22  0.102  22  0.113  21  0.095   0.100 N  0.510      SignalP-TM
AOE49493.1              0.177  19  0.100  19  0.163   1  0.074   0.091 N  0.510      SignalP-TM
AOE49494.1              0.103  32  0.104  16  0.131   7  0.106   0.105 N  0.510      SignalP-TM
AOE49495.1              0.201  33  0.357  25  0.907  12  0.811   0.571 Y  0.570      SignalP-noTM
AOE49496.1              0.157  60  0.129  60  0.133  45  0.102   0.116 N  0.570      SignalP-noTM
AOE49497.1              0.100  62  0.103  69  0.114  64  0.092   0.098 N  0.570      SignalP-noTM
AOE49498.1              0.750  19  0.846  19  0.973  10  0.942   0.891 Y  0.570      SignalP-noTM
AOE49499.1              0.866  19  0.851  19  0.886  17  0.826   0.839 Y  0.570      SignalP-noTM
AOE49500.1              0.477  20  0.442  20  0.546   2  0.440   0.441 N  0.510      SignalP-TM
AOE49501.1              0.162  35  0.111  35  0.121  61  0.069   0.091 N  0.570      SignalP-noTM
AOE49502.1              0.117  25  0.104  36  0.108  34  0.075   0.090 N  0.570      SignalP-noTM
AOE49503.1              0.100  53  0.121  12  0.209   2  0.144   0.131 N  0.570      SignalP-noTM
AOE49504.1              0.104  22  0.128  56  0.227  46  0.119   0.124 N  0.570      SignalP-noTM
AOE49505.1              0.101  35  0.104  27  0.129  45  0.081   0.093 N  0.570      SignalP-noTM
AOE49506.1              0.115  53  0.113  13  0.169  10  0.131   0.122 N  0.570      SignalP-noTM
AOE49507.1              0.099  69  0.105  69  0.117  32  0.099   0.102 N  0.570      SignalP-noTM
AOE49508.1              0.102  37  0.113  58  0.134  47  0.105   0.109 N  0.570      SignalP-noTM
AOE49509.1              0.105  41  0.103  62  0.116  54  0.090   0.097 N  0.570      SignalP-noTM
AOE49510.1              0.123  30  0.152  11  0.267   1  0.233   0.190 N  0.570      SignalP-noTM
AOE49511.1              0.137  39  0.136  11  0.234   3  0.187   0.160 N  0.570      SignalP-noTM
AOE49512.1              0.143  31  0.112  31  0.146  26  0.089   0.102 N  0.570      SignalP-noTM
AOE49513.1              0.126  29  0.110  11  0.165   1  0.118   0.114 N  0.570      SignalP-noTM
AOE49514.1              0.184  44  0.202  44  0.376  42  0.150   0.177 N  0.570      SignalP-noTM
AOE49515.1              0.102  40  0.125  14  0.197   4  0.159   0.141 N  0.570      SignalP-noTM
AOE49516.1              0.482  35  0.461  35  0.578  31  0.380   0.431 N  0.510      SignalP-TM
AOE49517.1              0.697  22  0.816  22  0.973  13  0.945   0.877 Y  0.570      SignalP-noTM
AOE49518.1              0.110  36  0.097  36  0.129   4  0.082   0.090 N  0.570      SignalP-noTM
AOE49519.1              0.105  33  0.107  12  0.180   4  0.120   0.113 N  0.570      SignalP-noTM
AOE49520.1              0.143  30  0.126  42  0.243   1  0.110   0.120 N  0.510      SignalP-TM
AOE49521.1              0.131  27  0.115  27  0.124  25  0.094   0.105 N  0.570      SignalP-noTM
AOE49522.1              0.130  35  0.140  11  0.274   2  0.200   0.162 N  0.510      SignalP-TM
AOE49523.1              0.126  53  0.127  21  0.189  12  0.155   0.140 N  0.570      SignalP-noTM
AOE49524.1              0.105  27  0.140  11  0.262   2  0.194   0.165 N  0.570      SignalP-noTM
AOE49525.1              0.123  42  0.159  12  0.364   1  0.236   0.195 N  0.570      SignalP-noTM
AOE49526.1              0.151  16  0.237  16  0.459   1  0.375   0.288 N  0.510      SignalP-TM
AOE49527.1              0.107  66  0.104  66  0.129   4  0.100   0.102 N  0.570      SignalP-noTM
AOE49528.1              0.114  48  0.137  48  0.237  43  0.116   0.129 N  0.510      SignalP-TM
AOE49529.1              0.100  26  0.115  26  0.147  22  0.117   0.116 N  0.570      SignalP-noTM
AOE49530.1              0.101  27  0.099  29  0.109  18  0.082   0.091 N  0.570      SignalP-noTM
AOE49531.1              0.626  36  0.564  36  0.649  29  0.359   0.488 N  0.510      SignalP-TM
AOE49532.1              0.335  30  0.466  22  0.937  21  0.843   0.643 Y  0.570      SignalP-noTM
AOE49533.1              0.100  70  0.105  49  0.147   1  0.091   0.098 N  0.570      SignalP-noTM
AOE49534.1              0.110  29  0.125  29  0.184  24  0.131   0.128 N  0.570      SignalP-noTM
AOE49535.1              0.307  35  0.359  35  0.553  24  0.334   0.350 N  0.510      SignalP-TM
AOE49536.1              0.113  45  0.110  11  0.155   1  0.118   0.114 N  0.570      SignalP-noTM
AOE49537.1              0.188  37  0.151  37  0.249   1  0.144   0.148 N  0.510      SignalP-TM
AOE49538.1              0.102  36  0.100  47  0.113  14  0.088   0.094 N  0.570      SignalP-noTM
AOE49539.1              0.112  63  0.098  63  0.106   3  0.078   0.089 N  0.570      SignalP-noTM
AOE49540.1              0.115  18  0.131  11  0.260   1  0.161   0.145 N  0.570      SignalP-noTM
AOE49541.1              0.167  33  0.138  11  0.238   2  0.203   0.162 N  0.510      SignalP-TM
AOE49542.1              0.111  18  0.100  51  0.120   5  0.094   0.097 N  0.570      SignalP-noTM
AOE49543.1              0.109  22  0.114  37  0.156   1  0.115   0.115 N  0.570      SignalP-noTM
AOE49544.1              0.128  59  0.112  59  0.119  57  0.088   0.101 N  0.570      SignalP-noTM
AOE49545.1              0.109  21  0.172  21  0.351   3  0.278   0.222 N  0.570      SignalP-noTM
AOE49546.1              0.179  25  0.132  25  0.127  24  0.099   0.117 N  0.570      SignalP-noTM
AOE49547.1              0.137  15  0.118  15  0.127   6  0.101   0.110 N  0.570      SignalP-noTM
AOE49548.1              0.115  13  0.117  13  0.185   1  0.118   0.117 N  0.570      SignalP-noTM
AOE49549.1              0.182  23  0.192  23  0.310   9  0.204   0.197 N  0.570      SignalP-noTM
AOE49550.1              0.145  25  0.093  25  0.114   1  0.071   0.085 N  0.510      SignalP-TM
AOE49551.1              0.104  25  0.103  70  0.114  62  0.093   0.098 N  0.570      SignalP-noTM
AOE49552.1              0.102  27  0.102  27  0.129   1  0.092   0.097 N  0.570      SignalP-noTM
AOE49553.1              0.110  28  0.103  63  0.161   1  0.094   0.099 N  0.570      SignalP-noTM
AOE49554.1              0.121  38  0.120  17  0.177   6  0.141   0.128 N  0.510      SignalP-TM
AOE49555.1              0.142  48  0.129  11  0.263   3  0.167   0.147 N  0.570      SignalP-noTM
AOE49556.1              0.112  21  0.106  21  0.118  10  0.095   0.101 N  0.570      SignalP-noTM
AOE49557.1              0.166  20  0.373  20  0.904   2  0.853   0.599 Y  0.570      SignalP-noTM
AOE49558.1              0.171  26  0.159  26  0.344   1  0.159   0.159 N  0.510      SignalP-TM
AOE49559.1              0.384  23  0.316  23  0.488   2  0.303   0.311 N  0.510      SignalP-TM
AOE49560.1              0.199  23  0.206  23  0.400  21  0.213   0.209 N  0.570      SignalP-noTM
AOE49561.1              0.117  44  0.110  44  0.133  41  0.078   0.095 N  0.570      SignalP-noTM
AOE49562.1              0.108  23  0.108  23  0.161  21  0.093   0.101 N  0.570      SignalP-noTM
AOE49563.1              0.196  17  0.396  17  0.883  13  0.800   0.586 Y  0.570      SignalP-noTM
AOE49564.1              0.115  53  0.107  21  0.125   7  0.102   0.104 N  0.570      SignalP-noTM
AOE49565.1              0.109  45  0.103  45  0.135  27  0.097   0.100 N  0.570      SignalP-noTM
AOE49566.1              0.188  38  0.141  38  0.178  37  0.091   0.123 N  0.510      SignalP-TM
AOE49567.1              0.197  52  0.150  52  0.170  51  0.083   0.125 N  0.510      SignalP-TM
AOE49568.1              0.107  30  0.111  49  0.143  48  0.067   0.095 N  0.510      SignalP-TM
AOE49569.1              0.142  30  0.237  11  0.676   4  0.598   0.371 N  0.510      SignalP-TM
AOE49570.1              0.144  28  0.141  28  0.194  25  0.124   0.135 N  0.510      SignalP-TM
AOE49571.1              0.128  28  0.129  11  0.241   3  0.168   0.143 N  0.510      SignalP-TM
AOE49572.1              0.653  19  0.730  19  0.894  15  0.810   0.768 Y  0.570      SignalP-noTM
AOE49573.1              0.160  21  0.117  21  0.173   1  0.088   0.106 N  0.510      SignalP-TM
AOE49574.1              0.312  22  0.530  22  0.943  18  0.852   0.681 Y  0.570      SignalP-noTM
AOE49575.1              0.103  30  0.103  11  0.134   1  0.105   0.104 N  0.570      SignalP-noTM
AOE49576.1              0.105  60  0.104  33  0.120  29  0.102   0.103 N  0.570      SignalP-noTM
AOE49577.1              0.166  17  0.367  17  0.919   1  0.832   0.586 Y  0.570      SignalP-noTM
AOE49578.1              0.188  23  0.142  23  0.227   2  0.124   0.133 N  0.570      SignalP-noTM
AOE49579.1              0.651  19  0.755  19  0.914  10  0.876   0.812 Y  0.570      SignalP-noTM
AOE49580.1              0.132  24  0.130  11  0.196   4  0.168   0.148 N  0.570      SignalP-noTM
AOE49581.1              0.150  27  0.152  21  0.222  18  0.163   0.157 N  0.570      SignalP-noTM
AOE49582.1              0.120  23  0.110  23  0.141   8  0.099   0.105 N  0.570      SignalP-noTM
AOE49583.1              0.114  47  0.112  19  0.190   9  0.111   0.111 N  0.570      SignalP-noTM
AOE49584.1              0.107  38  0.099  38  0.109  35  0.073   0.087 N  0.570      SignalP-noTM
AOE49585.1              0.181  28  0.137  28  0.163  47  0.105   0.122 N  0.570      SignalP-noTM
AOE49586.1              0.118  27  0.155  12  0.300   9  0.242   0.196 N  0.570      SignalP-noTM
AOE49587.1              0.125  43  0.113  43  0.118  55  0.094   0.104 N  0.570      SignalP-noTM
AOE49588.1              0.186  36  0.162  15  0.324  12  0.267   0.211 N  0.570      SignalP-noTM
AOE49589.1              0.147  20  0.275  20  0.786   1  0.528   0.394 N  0.570      SignalP-noTM
AOE49590.1              0.448  24  0.592  24  0.897  16  0.807   0.693 Y  0.570      SignalP-noTM
AOE49591.1              0.174  22  0.389  21  0.954  18  0.871   0.616 Y  0.570      SignalP-noTM
AOE49592.1              0.121  54  0.149  54  0.248  48  0.113   0.132 N  0.570      SignalP-noTM
AOE49593.1              0.834  29  0.848  29  0.960  13  0.871   0.859 Y  0.570      SignalP-noTM
AOE49594.1              0.816  42  0.658  42  0.675  28  0.483   0.593 Y  0.510      SignalP-TM
AOE49595.1              0.190  22  0.296  22  0.676   1  0.420   0.355 N  0.570      SignalP-noTM
AOE49596.1              0.138  22  0.160  22  0.362  18  0.186   0.172 N  0.570      SignalP-noTM
AOE49597.1              0.611  27  0.706  27  0.945  13  0.849   0.773 Y  0.570      SignalP-noTM
AOE49598.1              0.118  30  0.290  22  0.913   4  0.799   0.530 N  0.570      SignalP-noTM
AOE49599.1              0.114  12  0.145  12  0.288   1  0.175   0.159 N  0.570      SignalP-noTM
AOE49600.1              0.108  35  0.112  55  0.178  52  0.105   0.109 N  0.570      SignalP-noTM
AOE49601.1              0.132  38  0.140  38  0.217  36  0.151   0.145 N  0.570      SignalP-noTM
AOE49602.1              0.109  69  0.106  52  0.132  46  0.094   0.100 N  0.570      SignalP-noTM
AOE49603.1              0.154  63  0.135  15  0.243   7  0.174   0.153 N  0.570      SignalP-noTM
AOE49604.1              0.347  20  0.556  20  0.931  16  0.891   0.714 Y  0.570      SignalP-noTM
AOE49605.1              0.108  52  0.138  11  0.258   3  0.194   0.164 N  0.570      SignalP-noTM
AOE49606.1              0.520  23  0.633  23  0.909   3  0.818   0.720 Y  0.570      SignalP-noTM
AOE49607.1              0.104  27  0.101  27  0.115  19  0.091   0.096 N  0.570      SignalP-noTM
AOE49608.1              0.109  49  0.104  36  0.129  31  0.088   0.096 N  0.570      SignalP-noTM
AOE49609.1              0.128  27  0.333  27  0.928  21  0.856   0.578 Y  0.570      SignalP-noTM
AOE49610.1              0.191  55  0.128  55  0.177   1  0.091   0.111 N  0.570      SignalP-noTM
AOE49611.1              0.102  27  0.099  27  0.105  20  0.083   0.091 N  0.570      SignalP-noTM
AOE49612.1              0.107  24  0.112  11  0.178   1  0.124   0.117 N  0.510      SignalP-TM
AOE49613.1              0.197  35  0.217  35  0.404  23  0.226   0.220 N  0.510      SignalP-TM
AOE49614.1              0.118  33  0.111  33  0.119  25  0.078   0.095 N  0.570      SignalP-noTM
AOE49615.1              0.177  27  0.313  27  0.647  18  0.493   0.379 N  0.510      SignalP-TM
AOE49616.1              0.104  24  0.114  32  0.146  36  0.116   0.115 N  0.570      SignalP-noTM
AOE49617.1              0.107  11  0.124  14  0.195   8  0.153   0.138 N  0.570      SignalP-noTM
AOE49618.1              0.109  18  0.193  11  0.541   1  0.330   0.257 N  0.570      SignalP-noTM
AOE49619.1              0.118  26  0.111  26  0.119  22  0.096   0.104 N  0.570      SignalP-noTM
AOE49620.1              0.139  45  0.102  11  0.146   2  0.107   0.104 N  0.510      SignalP-TM
AOE49621.1              0.179  51  0.189  51  0.482  49  0.123   0.158 N  0.570      SignalP-noTM
AOE49622.1              0.746  26  0.787  26  0.924  15  0.861   0.822 Y  0.570      SignalP-noTM
AOE49623.1              0.105  32  0.109  60  0.129  52  0.093   0.102 N  0.570      SignalP-noTM
AOE49624.1              0.120  22  0.115  11  0.184   2  0.125   0.119 N  0.570      SignalP-noTM
AOE49625.1              0.131  18  0.165  18  0.425  27  0.194   0.178 N  0.570      SignalP-noTM
AOE49626.1              0.180  18  0.249  18  0.442  14  0.334   0.289 N  0.570      SignalP-noTM
AOE49627.1              0.176  23  0.386  23  0.925  19  0.861   0.609 Y  0.570      SignalP-noTM
AOE49628.1              0.100  42  0.114  15  0.163   7  0.123   0.118 N  0.570      SignalP-noTM
AOE49629.1              0.780  28  0.848  28  0.963  23  0.927   0.885 Y  0.570      SignalP-noTM
AOE49630.1              0.174  43  0.118  43  0.106  49  0.079   0.100 N  0.570      SignalP-noTM
AOE49631.1              0.806  26  0.858  26  0.965  21  0.900   0.878 Y  0.570      SignalP-noTM
AOE49632.1              0.115  27  0.116  12  0.155   1  0.136   0.125 N  0.570      SignalP-noTM
AOE49633.1              0.221  25  0.307  25  0.614   6  0.483   0.372 N  0.510      SignalP-TM
AOE49634.1              0.114  62  0.105  62  0.110  54  0.081   0.094 N  0.570      SignalP-noTM
AOE49635.1              0.114  42  0.118  23  0.188  17  0.129   0.122 N  0.510      SignalP-TM
AOE49636.1              0.109  60  0.147  20  0.257  13  0.174   0.157 N  0.510      SignalP-TM
AOE49637.1              0.125  69  0.129  11  0.218   2  0.165   0.146 N  0.570      SignalP-noTM
AOE49638.1              0.427  24  0.400  24  0.765   1  0.417   0.408 N  0.570      SignalP-noTM
AOE49639.1              0.110  20  0.149  20  0.251  13  0.167   0.156 N  0.510      SignalP-TM
AOE49640.1              0.121  22  0.112  22  0.150   1  0.102   0.108 N  0.570      SignalP-noTM
AOE49641.1              0.102  60  0.103  53  0.118  46  0.089   0.096 N  0.570      SignalP-noTM
AOE49642.1              0.122  29  0.103  69  0.116  61  0.086   0.095 N  0.570      SignalP-noTM
AOE49643.1              0.114  27  0.107  54  0.134  45  0.093   0.101 N  0.570      SignalP-noTM
AOE49644.1              0.101  33  0.104  15  0.142  11  0.108   0.106 N  0.570      SignalP-noTM
AOE49645.1              0.110  33  0.145  11  0.287   1  0.203   0.172 N  0.570      SignalP-noTM
AOE49646.1              0.122  53  0.115  53  0.122  49  0.095   0.106 N  0.570      SignalP-noTM
AOE49647.1              0.132  30  0.127  12  0.195  11  0.169   0.142 N  0.510      SignalP-TM
AOE49648.1              0.122  42  0.114  11  0.173   1  0.125   0.119 N  0.570      SignalP-noTM
AOE49649.1              0.164  37  0.127  47  0.180   7  0.116   0.123 N  0.510      SignalP-TM
AOE49650.1              0.198  23  0.216  23  0.423  10  0.282   0.247 N  0.570      SignalP-noTM
AOE49651.1              0.283  24  0.389  24  0.873  14  0.614   0.495 N  0.570      SignalP-noTM
AOE49652.1              0.118  30  0.153  13  0.301   4  0.242   0.186 N  0.510      SignalP-TM
AOE49653.1              0.233  26  0.411  17  0.954  11  0.918   0.649 Y  0.570      SignalP-noTM
AOE49654.1              0.163  31  0.136  31  0.167  29  0.077   0.115 N  0.510      SignalP-TM
AOE49655.1              0.103  34  0.100  67  0.124   1  0.086   0.094 N  0.570      SignalP-noTM
AOE49656.1              0.556  20  0.659  20  0.846   6  0.792   0.721 Y  0.570      SignalP-noTM
AOE49657.1              0.103  42  0.127  11  0.213   1  0.163   0.144 N  0.570      SignalP-noTM
AOE49658.1              0.134  52  0.125  52  0.151  50  0.114   0.120 N  0.570      SignalP-noTM
AOE49659.1              0.125  43  0.117  20  0.184  10  0.117   0.117 N  0.570      SignalP-noTM
AOE49660.1              0.154  22  0.191  22  0.458   6  0.298   0.230 N  0.510      SignalP-TM
AOE49661.1              0.193  34  0.180  34  0.330   5  0.197   0.186 N  0.510      SignalP-TM
AOE49662.1              0.106  67  0.110  11  0.209   2  0.122   0.116 N  0.570      SignalP-noTM
AOE49663.1              0.114  44  0.105  11  0.136   1  0.109   0.107 N  0.570      SignalP-noTM
AOE49664.1              0.156  21  0.150  21  0.322   2  0.186   0.163 N  0.510      SignalP-TM
AOE49665.1              0.147  47  0.108  47  0.152  63  0.077   0.097 N  0.510      SignalP-TM
AOE49666.1              0.171  50  0.149  50  0.229   3  0.140   0.145 N  0.570      SignalP-noTM
AOE49667.1              0.099  27  0.113  11  0.144   1  0.131   0.122 N  0.570      SignalP-noTM
AOE49668.1              0.139  21  0.125  21  0.224  19  0.102   0.114 N  0.570      SignalP-noTM
AOE49669.1              0.111  32  0.106  18  0.131  11  0.102   0.104 N  0.570      SignalP-noTM
AOE49670.1              0.121  52  0.108  25  0.136   2  0.094   0.102 N  0.570      SignalP-noTM
AOE49671.1              0.135  29  0.133  29  0.166   8  0.133   0.133 N  0.570      SignalP-noTM
AOE49672.1              0.598  24  0.700  24  0.923  11  0.861   0.775 Y  0.570      SignalP-noTM
AOE49673.1              0.230  29  0.383  29  0.918  20  0.734   0.548 N  0.570      SignalP-noTM
AOE49674.1              0.589  23  0.723  23  0.964  16  0.911   0.811 Y  0.570      SignalP-noTM
AOE49675.1              0.132  21  0.226  21  0.665  12  0.390   0.303 N  0.570      SignalP-noTM
AOE49676.1              0.127  22  0.122  11  0.247   1  0.132   0.127 N  0.570      SignalP-noTM
AOE49677.1              0.101  49  0.110  11  0.154   1  0.122   0.115 N  0.570      SignalP-noTM
AOE49678.1              0.123  27  0.116  27  0.128  49  0.107   0.112 N  0.570      SignalP-noTM
AOE49679.1              0.157  42  0.131  42  0.150  40  0.090   0.112 N  0.570      SignalP-noTM
AOE49680.1              0.803  20  0.861  20  0.946  10  0.901   0.880 Y  0.570      SignalP-noTM
AOE49681.1              0.119  55  0.112  11  0.171   3  0.130   0.120 N  0.570      SignalP-noTM
AOE49682.1              0.113  68  0.113  12  0.221   1  0.110   0.112 N  0.570      SignalP-noTM
AOE49683.1              0.171  28  0.151  20  0.326  12  0.202   0.170 N  0.510      SignalP-TM
AOE49684.1              0.147  27  0.109  48  0.143   3  0.095   0.102 N  0.570      SignalP-noTM
AOE49685.1              0.469  28  0.546  28  0.824  12  0.699   0.618 Y  0.570      SignalP-noTM
AOE49686.1              0.494  22  0.604  22  0.846  17  0.749   0.672 Y  0.570      SignalP-noTM
AOE49687.1              0.103   3  0.103  69  0.109  55  0.092   0.098 N  0.570      SignalP-noTM
AOE49688.1              0.107  26  0.101  26  0.110  20  0.078   0.090 N  0.570      SignalP-noTM
AOE49689.1              0.500  21  0.203  21  0.136  20  0.089   0.150 N  0.570      SignalP-noTM
AOE49690.1              0.117  37  0.104  37  0.115  68  0.091   0.098 N  0.570      SignalP-noTM
AOE49691.1              0.104  29  0.208  19  0.485  12  0.425   0.310 N  0.570      SignalP-noTM
AOE49692.1              0.742  24  0.798  24  0.925   8  0.876   0.835 Y  0.570      SignalP-noTM
AOE49693.1              0.234  23  0.151  23  0.135  20  0.097   0.126 N  0.570      SignalP-noTM
AOE49694.1              0.108  25  0.111  25  0.145   7  0.119   0.115 N  0.570      SignalP-noTM
AOE49695.1              0.119  46  0.104  46  0.102  42  0.083   0.094 N  0.570      SignalP-noTM
AOE49696.1              0.168  27  0.118  27  0.111   1  0.084   0.102 N  0.570      SignalP-noTM
AOE49697.1              0.179  23  0.193  12  0.529   5  0.388   0.285 N  0.570      SignalP-noTM
AOE49698.1              0.138  29  0.152  29  0.291  26  0.127   0.141 N  0.570      SignalP-noTM
AOE49699.1              0.125  35  0.139  53  0.234  49  0.128   0.134 N  0.570      SignalP-noTM
AOE49700.1              0.127  30  0.192  11  0.524   2  0.358   0.270 N  0.570      SignalP-noTM
AOE49701.1              0.104  21  0.106  11  0.126   9  0.113   0.110 N  0.570      SignalP-noTM
AOE49702.1              0.104  20  0.113  20  0.147   9  0.120   0.116 N  0.570      SignalP-noTM
AOE49703.1              0.134  40  0.160  42  0.423  39  0.125   0.143 N  0.570      SignalP-noTM
AOE49704.1              0.105   5  0.103  23  0.120  19  0.084   0.094 N  0.570      SignalP-noTM
AOE49705.1              0.156  42  0.150  42  0.227  33  0.100   0.126 N  0.570      SignalP-noTM
AOE49706.1              0.136  42  0.107  68  0.125  66  0.090   0.099 N  0.570      SignalP-noTM
AOE49707.1              0.101  23  0.108  53  0.128  50  0.097   0.103 N  0.570      SignalP-noTM
AOE49708.1              0.182  23  0.135  23  0.133   2  0.102   0.120 N  0.570      SignalP-noTM
AOE49709.1              0.111  42  0.127  18  0.213   9  0.152   0.136 N  0.510      SignalP-TM
AOE49710.1              0.131  47  0.116  47  0.163  37  0.105   0.111 N  0.570      SignalP-noTM
AOE49711.1              0.163  61  0.167  61  0.382  48  0.145   0.157 N  0.570      SignalP-noTM
AOE49712.1              0.271  60  0.189  60  0.273   5  0.162   0.176 N  0.570      SignalP-noTM
AOE49713.1              0.107  32  0.104  32  0.126   4  0.101   0.102 N  0.570      SignalP-noTM
AOE49714.1              0.609  22  0.686  22  0.821  14  0.760   0.721 Y  0.570      SignalP-noTM
AOE49715.1              0.109  44  0.107  44  0.110  36  0.084   0.096 N  0.570      SignalP-noTM
AOE49716.1              0.241  16  0.238  16  0.402  12  0.216   0.228 N  0.570      SignalP-noTM
AOE49717.1              0.157  20  0.118  20  0.119  48  0.090   0.104 N  0.570      SignalP-noTM
AOE49718.1              0.626  24  0.613  24  0.791  21  0.595   0.606 Y  0.510      SignalP-TM
AOE49719.1              0.640  33  0.553  33  0.968  10  0.739   0.640 Y  0.570      SignalP-noTM
AOE49720.1              0.101  67  0.103  67  0.113  25  0.091   0.097 N  0.570      SignalP-noTM
AOE49721.1              0.152  20  0.352  20  0.902  16  0.825   0.574 Y  0.570      SignalP-noTM
AOE49722.1              0.110  36  0.106  36  0.128  23  0.090   0.099 N  0.570      SignalP-noTM
AOE49723.1              0.591  21  0.436  21  0.493   7  0.380   0.416 N  0.510      SignalP-TM
AOE49724.1              0.154  57  0.124  57  0.129   2  0.098   0.112 N  0.570      SignalP-noTM
AOE49725.1              0.141  63  0.185  18  0.351   7  0.252   0.210 N  0.510      SignalP-TM
AOE49726.1              0.125  43  0.117  43  0.159   1  0.117   0.117 N  0.570      SignalP-noTM
AOE49727.1              0.194  23  0.366  23  0.819  19  0.731   0.538 N  0.570      SignalP-noTM
AOE49728.1              0.159  24  0.138  24  0.147  10  0.113   0.126 N  0.570      SignalP-noTM
AOE49729.1              0.115  35  0.115  54  0.159  44  0.104   0.110 N  0.570      SignalP-noTM
AOE49730.1              0.119  67  0.102  67  0.123   3  0.087   0.095 N  0.570      SignalP-noTM
AOE49731.1              0.116  20  0.173  11  0.396   2  0.306   0.222 N  0.510      SignalP-TM
AOE49732.1              0.112  42  0.089  67  0.104   1  0.062   0.079 N  0.510      SignalP-TM
AOE49733.1              0.125  32  0.130  11  0.211   5  0.177   0.152 N  0.570      SignalP-noTM
AOE49734.1              0.552  43  0.432  43  0.521  35  0.235   0.359 N  0.510      SignalP-TM
AOE49735.1              0.135  18  0.114  18  0.135  24  0.093   0.106 N  0.510      SignalP-TM
AOE49736.1              0.118  52  0.120  29  0.194  25  0.106   0.113 N  0.570      SignalP-noTM
AOE49737.1              0.121  23  0.153  12  0.282   4  0.240   0.194 N  0.570      SignalP-noTM
AOE49738.1              0.167  31  0.295  22  0.896  20  0.683   0.478 N  0.570      SignalP-noTM
AOE49739.1              0.129  44  0.132  44  0.204  43  0.119   0.126 N  0.570      SignalP-noTM
AOE49740.1              0.141  24  0.292  24  0.878   1  0.630   0.451 N  0.570      SignalP-noTM
AOE49741.1              0.105  36  0.102  41  0.116  35  0.080   0.091 N  0.570      SignalP-noTM
AOE49742.1              0.120  21  0.116  39  0.149   4  0.106   0.111 N  0.570      SignalP-noTM
AOE49743.1              0.125  39  0.094  12  0.115   5  0.092   0.093 N  0.510      SignalP-TM
AOE49744.1              0.106  61  0.102  33  0.120  12  0.102   0.102 N  0.570      SignalP-noTM
AOE49745.1              0.538  26  0.505  26  0.857  20  0.483   0.495 N  0.570      SignalP-noTM
AOE49746.1              0.107  61  0.105  61  0.110  61  0.087   0.096 N  0.570      SignalP-noTM
AOE49747.1              0.104  41  0.099  68  0.114   7  0.092   0.095 N  0.570      SignalP-noTM
AOE49748.1              0.107   3  0.105  24  0.132  10  0.102   0.104 N  0.570      SignalP-noTM
AOE49749.1              0.210  35  0.138  35  0.249   2  0.110   0.125 N  0.570      SignalP-noTM
AOE49750.1              0.151  43  0.110  43  0.114  51  0.074   0.093 N  0.570      SignalP-noTM
AOE49751.1              0.103  39  0.106  39  0.124  27  0.096   0.101 N  0.570      SignalP-noTM
AOE49752.1              0.116  44  0.130  29  0.192  19  0.135   0.132 N  0.570      SignalP-noTM
AOE49753.1              0.164  26  0.131  26  0.183  11  0.120   0.126 N  0.570      SignalP-noTM
AOE49754.1              0.857  30  0.844  30  0.952  13  0.873   0.858 Y  0.570      SignalP-noTM
AOE49755.1              0.744  21  0.814  21  0.950  18  0.881   0.846 Y  0.570      SignalP-noTM
AOE49756.1              0.219  25  0.384  25  0.900   1  0.748   0.555 N  0.570      SignalP-noTM
AOE49757.1              0.232  22  0.181  22  0.161   7  0.146   0.165 N  0.570      SignalP-noTM
AOE49758.1              0.132  52  0.113  52  0.169   1  0.096   0.105 N  0.570      SignalP-noTM
AOE49759.1              0.289  43  0.200  43  0.206  37  0.110   0.158 N  0.570      SignalP-noTM
AOE49760.1              0.110  25  0.106  35  0.136  23  0.099   0.103 N  0.570      SignalP-noTM
AOE49761.1              0.156  47  0.113  14  0.160   7  0.127   0.120 N  0.570      SignalP-noTM
AOE49762.1              0.102  61  0.106  32  0.132  11  0.112   0.109 N  0.570      SignalP-noTM
AOE49763.1              0.278  36  0.169  36  0.141   9  0.109   0.141 N  0.570      SignalP-noTM
AOE49764.1              0.101  43  0.106  53  0.131  49  0.097   0.102 N  0.570      SignalP-noTM
AOE49765.1              0.108  42  0.100  66  0.111  24  0.091   0.096 N  0.570      SignalP-noTM
AOE49766.1              0.109  40  0.104  64  0.113  57  0.090   0.097 N  0.570      SignalP-noTM
AOE49767.1              0.248  49  0.149  49  0.108  66  0.079   0.116 N  0.570      SignalP-noTM
AOE49768.1              0.283  18  0.206  18  0.238  17  0.152   0.180 N  0.570      SignalP-noTM
AOE49769.1              0.864  20  0.799  20  0.859  19  0.723   0.764 Y  0.570      SignalP-noTM
AOE49770.1              0.135  28  0.137  28  0.283  27  0.132   0.135 N  0.570      SignalP-noTM
AOE49771.1              0.111  40  0.131  12  0.234   6  0.172   0.150 N  0.570      SignalP-noTM
AOE49772.1              0.147  21  0.094  11  0.148   1  0.083   0.090 N  0.510      SignalP-TM
AOE49773.1              0.110  33  0.106  33  0.131   1  0.100   0.103 N  0.570      SignalP-noTM
AOE49774.1              0.110  22  0.113  12  0.178   2  0.132   0.122 N  0.570      SignalP-noTM
AOE49775.1              0.111  24  0.126  11  0.199   1  0.153   0.139 N  0.570      SignalP-noTM
AOE49776.1              0.548  21  0.679  21  0.897  13  0.840   0.755 Y  0.570      SignalP-noTM
AOE49777.1              0.181  33  0.157  33  0.217  26  0.105   0.137 N  0.510      SignalP-TM
AOE49778.1              0.210  29  0.152  19  0.182  17  0.123   0.141 N  0.510      SignalP-TM
AOE49779.1              0.114  20  0.110  20  0.133  11  0.094   0.102 N  0.570      SignalP-noTM
AOE49780.1              0.102  64  0.097  31  0.100  70  0.077   0.088 N  0.570      SignalP-noTM
AOE49781.1              0.119  53  0.107  53  0.144   1  0.100   0.104 N  0.570      SignalP-noTM
AOE49782.1              0.103  56  0.118  13  0.163   2  0.139   0.128 N  0.570      SignalP-noTM
AOE49783.1              0.654  27  0.710  27  0.889  22  0.776   0.741 Y  0.570      SignalP-noTM
AOE49784.1              0.217  34  0.268  34  0.512  32  0.220   0.250 N  0.510      SignalP-TM
AOE49785.1              0.157  55  0.106  55  0.126  24  0.074   0.094 N  0.510      SignalP-TM
AOE49786.1              0.141  54  0.191  14  0.453  11  0.360   0.270 N  0.570      SignalP-noTM
AOE49787.1              0.134  25  0.117  25  0.171   1  0.098   0.110 N  0.510      SignalP-TM
AOE49788.1              0.106  26  0.124  11  0.258   3  0.144   0.133 N  0.570      SignalP-noTM
AOE49789.1              0.131  29  0.148  29  0.320   5  0.175   0.158 N  0.510      SignalP-TM
AOE49790.1              0.490  38  0.268  38  0.407  37  0.099   0.188 N  0.570      SignalP-noTM
AOE49791.1              0.791  23  0.840  23  0.931   3  0.899   0.868 Y  0.570      SignalP-noTM
AOE49792.1              0.101  63  0.104  39  0.130   2  0.093   0.099 N  0.570      SignalP-noTM
AOE49793.1              0.100  67  0.110  26  0.141  14  0.107   0.109 N  0.570      SignalP-noTM
AOE49794.1              0.108  20  0.108  33  0.126  10  0.097   0.103 N  0.570      SignalP-noTM
AOE49795.1              0.360  19  0.585  19  0.970  14  0.937   0.750 Y  0.570      SignalP-noTM
AOE49796.1              0.103  36  0.126  11  0.232   4  0.158   0.141 N  0.570      SignalP-noTM
AOE49797.1              0.159  21  0.115  21  0.110  54  0.077   0.097 N  0.570      SignalP-noTM
AOE49798.1              0.106  65  0.115  11  0.179   5  0.137   0.125 N  0.570      SignalP-noTM
AOE49799.1              0.155  30  0.133  30  0.172  25  0.119   0.128 N  0.510      SignalP-TM
AOE49800.1              0.163  41  0.132  41  0.163  40  0.085   0.115 N  0.510      SignalP-TM
AOE49801.1              0.120  20  0.139  11  0.286   1  0.180   0.158 N  0.570      SignalP-noTM
AOE49802.1              0.118  40  0.106  40  0.114  57  0.083   0.095 N  0.570      SignalP-noTM
AOE49803.1              0.101  48  0.185  14  0.411   2  0.346   0.261 N  0.570      SignalP-noTM
AOE49804.1              0.137  23  0.108  23  0.160  21  0.094   0.102 N  0.570      SignalP-noTM
AOE49805.1              0.110  22  0.110  22  0.143   2  0.114   0.112 N  0.570      SignalP-noTM
AOE49806.1              0.160  37  0.195  21  0.428  15  0.319   0.253 N  0.570      SignalP-noTM
AOE49807.1              0.313  23  0.215  23  0.195  28  0.150   0.185 N  0.570      SignalP-noTM
AOE49808.1              0.118  47  0.111  65  0.137  57  0.096   0.104 N  0.570      SignalP-noTM
AOE49809.1              0.190  22  0.209  22  0.643   1  0.301   0.252 N  0.570      SignalP-noTM
AOE49810.1              0.130  26  0.113  11  0.206   1  0.121   0.117 N  0.570      SignalP-noTM
AOE49811.1              0.165  22  0.165  11  0.467   2  0.251   0.197 N  0.510      SignalP-TM
AOE49812.1              0.137  41  0.123  11  0.194   4  0.157   0.139 N  0.570      SignalP-noTM
AOE49813.1              0.197  19  0.308  19  0.600   1  0.485   0.391 N  0.570      SignalP-noTM
AOE49814.1              0.121  24  0.111  24  0.131  13  0.100   0.106 N  0.570      SignalP-noTM
AOE49815.1              0.131  59  0.108  59  0.105   7  0.085   0.097 N  0.570      SignalP-noTM
AOE49816.1              0.112  46  0.108  46  0.137  38  0.087   0.098 N  0.570      SignalP-noTM
AOE49817.1              0.101  56  0.101  56  0.112  50  0.079   0.091 N  0.570      SignalP-noTM
AOE49818.1              0.583  23  0.701  23  0.892   1  0.847   0.770 Y  0.570      SignalP-noTM
AOE49819.1              0.479  24  0.665  24  0.972  11  0.931   0.790 Y  0.570      SignalP-noTM
AOE49820.1              0.742  27  0.611  27  0.639  23  0.405   0.535 Y  0.510      SignalP-TM
AOE49821.1              0.105  48  0.103  29  0.146   3  0.099   0.101 N  0.570      SignalP-noTM
AOE49822.1              0.101  45  0.104  11  0.141   7  0.110   0.107 N  0.570      SignalP-noTM
AOE49823.1              0.127  23  0.107  37  0.134  21  0.089   0.098 N  0.570      SignalP-noTM
AOE49824.1              0.103  62  0.101  65  0.113   2  0.086   0.094 N  0.570      SignalP-noTM
AOE49825.1              0.354  31  0.361  31  0.522   9  0.410   0.379 N  0.510      SignalP-TM
AOE49826.1              0.101  45  0.107  34  0.123  24  0.085   0.097 N  0.570      SignalP-noTM
AOE49827.1              0.770  22  0.854  22  0.965  17  0.943   0.896 Y  0.570      SignalP-noTM
AOE49828.1              0.120  51  0.093  51  0.098   8  0.061   0.081 N  0.510      SignalP-TM
AOE49829.1              0.143  25  0.124  25  0.155  42  0.110   0.118 N  0.570      SignalP-noTM
AOE49830.1              0.131  45  0.128  52  0.259  44  0.103   0.119 N  0.510      SignalP-TM
AOE49831.1              0.110  41  0.142  11  0.294   3  0.209   0.173 N  0.570      SignalP-noTM
AOE49832.1              0.106  19  0.104  19  0.120  10  0.088   0.096 N  0.570      SignalP-noTM
AOE49833.1              0.108  23  0.159  18  0.292   9  0.233   0.194 N  0.570      SignalP-noTM
AOE49834.1              0.172  22  0.288  22  0.735  18  0.510   0.392 N  0.570      SignalP-noTM
AOE49835.1              0.118  24  0.114  11  0.178   3  0.131   0.122 N  0.570      SignalP-noTM
AOE49836.1              0.209  53  0.151  53  0.162  21  0.108   0.131 N  0.570      SignalP-noTM
AOE49837.1              0.112  35  0.116  41  0.141  32  0.096   0.107 N  0.570      SignalP-noTM
AOE49838.1              0.107  21  0.127  11  0.200   1  0.162   0.144 N  0.570      SignalP-noTM
AOE49839.1              0.762  24  0.757  24  0.892   4  0.790   0.773 Y  0.570      SignalP-noTM
AOE49840.1              0.126  66  0.110  31  0.142  25  0.108   0.109 N  0.570      SignalP-noTM
AOE49841.1              0.367  22  0.228  22  0.229  21  0.152   0.192 N  0.570      SignalP-noTM
AOE49842.1              0.101  54  0.104  59  0.120  56  0.095   0.100 N  0.570      SignalP-noTM
AOE49843.1              0.180  37  0.141  37  0.169  36  0.096   0.120 N  0.570      SignalP-noTM
AOE49844.1              0.118  19  0.101  34  0.140   1  0.090   0.096 N  0.570      SignalP-noTM
AOE49845.1              0.728  22  0.771  22  0.853  18  0.728   0.755 Y  0.510      SignalP-TM
AOE49846.1              0.245  20  0.433  20  0.883   3  0.793   0.602 Y  0.570      SignalP-noTM
AOE49847.1              0.129  20  0.115  33  0.206  26  0.097   0.108 N  0.510      SignalP-TM
AOE49848.1              0.717  24  0.809  24  0.970  17  0.896   0.850 Y  0.570      SignalP-noTM
AOE49849.1              0.411  23  0.492  23  0.835  14  0.631   0.557 N  0.570      SignalP-noTM
AOE49850.1              0.145  35  0.239  25  0.506  19  0.409   0.302 N  0.510      SignalP-TM
AOE49851.1              0.192  39  0.230  27  0.530  24  0.375   0.284 N  0.510      SignalP-TM
AOE49852.1              0.816  23  0.885  23  0.987  16  0.956   0.918 Y  0.570      SignalP-noTM
AOE49853.1              0.185  40  0.116  40  0.115   1  0.074   0.101 N  0.510      SignalP-TM
AOE49854.1              0.521  22  0.674  22  0.932  18  0.885   0.773 Y  0.570      SignalP-noTM
AOE49855.1              0.211  25  0.177  25  0.274  24  0.156   0.167 N  0.570      SignalP-noTM
AOE49856.1              0.121  51  0.108  11  0.151   1  0.116   0.111 N  0.510      SignalP-TM
AOE49857.1              0.105  26  0.111  53  0.144  43  0.101   0.106 N  0.570      SignalP-noTM
AOE49858.1              0.298  40  0.211  40  0.361   1  0.118   0.177 N  0.510      SignalP-TM
AOE49859.1              0.110  34  0.108  18  0.156  11  0.113   0.110 N  0.570      SignalP-noTM
AOE49860.1              0.131  36  0.118  36  0.155   1  0.101   0.110 N  0.570      SignalP-noTM
AOE49861.1              0.110  24  0.099  11  0.115   7  0.098   0.099 N  0.570      SignalP-noTM
AOE49862.1              0.159  28  0.137  28  0.167   3  0.121   0.129 N  0.570      SignalP-noTM
AOE49863.1              0.197  66  0.128  66  0.145  12  0.092   0.111 N  0.570      SignalP-noTM
AOE49864.1              0.163  26  0.117  26  0.149  61  0.074   0.101 N  0.510      SignalP-TM
AOE49865.1              0.101  39  0.110  28  0.136  12  0.104   0.107 N  0.570      SignalP-noTM
AOE49866.1              0.783  26  0.764  26  0.891   2  0.800   0.781 Y  0.570      SignalP-noTM
AOE49867.1              0.101  44  0.103  70  0.117  63  0.075   0.092 N  0.510      SignalP-TM
AOE49868.1              0.128  48  0.105  28  0.122  23  0.099   0.102 N  0.570      SignalP-noTM
AOE49869.1              0.217  48  0.153  48  0.130  47  0.092   0.124 N  0.570      SignalP-noTM
AOE49870.1              0.111  22  0.102  63  0.111  61  0.089   0.096 N  0.570      SignalP-noTM
AOE49871.1              0.203  21  0.234  21  0.402   1  0.281   0.256 N  0.570      SignalP-noTM
AOE49872.1              0.121  22  0.149  15  0.285  14  0.221   0.183 N  0.570      SignalP-noTM
AOE49873.1              0.132  56  0.116  56  0.208   1  0.098   0.108 N  0.570      SignalP-noTM
AOE49874.1              0.110  33  0.101  60  0.131   9  0.077   0.092 N  0.510      SignalP-TM
AOE49875.1              0.161  41  0.162  41  0.221  38  0.119   0.146 N  0.510      SignalP-TM
AOE49876.1              0.256  36  0.158  36  0.147  31  0.088   0.132 N  0.510      SignalP-TM
AOE49877.1              0.124  22  0.212  12  0.586   1  0.425   0.291 N  0.510      SignalP-TM
AOE49878.1              0.153  20  0.171  11  0.360   4  0.308   0.222 N  0.510      SignalP-TM
AOE49879.1              0.132  48  0.114  65  0.149  63  0.094   0.106 N  0.510      SignalP-TM
AOE49880.1              0.107  42  0.119  21  0.176   1  0.125   0.122 N  0.570      SignalP-noTM
AOE49881.1              0.123  36  0.128  19  0.188  12  0.130   0.129 N  0.510      SignalP-TM
AOE49882.1              0.402  19  0.587  19  0.907  18  0.860   0.715 Y  0.570      SignalP-noTM
AOE49883.1              0.106  62  0.122  14  0.164  11  0.151   0.136 N  0.570      SignalP-noTM
AOE49884.1              0.148  40  0.129  45  0.187  38  0.097   0.114 N  0.570      SignalP-noTM
AOE49885.1              0.493  27  0.592  27  0.905  18  0.793   0.686 Y  0.570      SignalP-noTM
AOE49886.1              0.118  33  0.114  48  0.143  46  0.075   0.100 N  0.510      SignalP-TM
AOE49887.1              0.107  66  0.115  14  0.162   8  0.133   0.123 N  0.570      SignalP-noTM
AOE49888.1              0.118  45  0.125  50  0.170  41  0.101   0.116 N  0.510      SignalP-TM
AOE49889.1              0.104  25  0.109  32  0.126  30  0.109   0.109 N  0.570      SignalP-noTM
AOE49890.1              0.102  35  0.106  45  0.129  34  0.095   0.101 N  0.570      SignalP-noTM
AOE49891.1              0.104  24  0.115  11  0.198   8  0.136   0.125 N  0.570      SignalP-noTM
AOE49892.1              0.115  39  0.110  39  0.118  34  0.082   0.097 N  0.570      SignalP-noTM
AOE49893.1              0.101  37  0.119  11  0.184   1  0.137   0.127 N  0.570      SignalP-noTM
AOE49894.1              0.113  42  0.104  11  0.132   1  0.107   0.106 N  0.570      SignalP-noTM
AOE49895.1              0.116  35  0.134  11  0.215   7  0.184   0.157 N  0.570      SignalP-noTM
AOE49896.1              0.154  20  0.386  20  0.990  18  0.939   0.646 Y  0.570      SignalP-noTM
AOE49897.1              0.176  40  0.139  40  0.196   1  0.105   0.126 N  0.510      SignalP-TM
AOE49898.1              0.553  25  0.642  25  0.892   2  0.794   0.713 Y  0.570      SignalP-noTM
AOE49899.1              0.200  25  0.349  25  0.801   4  0.654   0.492 N  0.570      SignalP-noTM
AOE49900.1              0.139  62  0.189  12  0.447   5  0.381   0.260 N  0.510      SignalP-TM
AOE49901.1              0.113  31  0.109  11  0.147   2  0.118   0.113 N  0.570      SignalP-noTM
AOE49902.1              0.103  24  0.101  58  0.115  46  0.065   0.088 N  0.510      SignalP-TM
AOE49903.1              0.117  53  0.111  30  0.163   2  0.107   0.109 N  0.570      SignalP-noTM
AOE49904.1              0.123  64  0.165  11  0.337   2  0.287   0.210 N  0.510      SignalP-TM
AOE49905.1              0.129  30  0.104  30  0.115  64  0.076   0.091 N  0.570      SignalP-noTM
AOE49906.1              0.637  22  0.766  22  0.942  21  0.905   0.832 Y  0.570      SignalP-noTM
AOE49907.1              0.403  26  0.549  26  0.952  10  0.842   0.687 Y  0.570      SignalP-noTM
AOE49908.1              0.239  18  0.260  18  0.372   1  0.280   0.267 N  0.510      SignalP-TM
AOE49909.1              0.112  20  0.106  23  0.128   1  0.098   0.103 N  0.570      SignalP-noTM
AOE49910.1              0.113  18  0.110  32  0.149   2  0.116   0.113 N  0.570      SignalP-noTM
AOE49911.1              0.129  19  0.298  19  0.836   1  0.711   0.492 N  0.570      SignalP-noTM
AOE49912.1              0.133  51  0.120  51  0.127  44  0.101   0.111 N  0.570      SignalP-noTM
AOE49913.1              0.188  28  0.167  28  0.274   1  0.179   0.173 N  0.570      SignalP-noTM
AOE49914.1              0.103  30  0.098  24  0.124   1  0.094   0.096 N  0.570      SignalP-noTM
AOE49915.1              0.432  21  0.374  21  0.585   3  0.385   0.378 N  0.510      SignalP-TM
AOE49916.1              0.110  36  0.122  11  0.191   1  0.151   0.133 N  0.510      SignalP-TM
AOE49917.1              0.125  66  0.105  22  0.127  12  0.096   0.101 N  0.570      SignalP-noTM
AOE49918.1              0.118   8  0.109  31  0.133  23  0.093   0.101 N  0.570      SignalP-noTM
AOE49919.1              0.118  56  0.115  11  0.174   1  0.129   0.121 N  0.570      SignalP-noTM
AOE49920.1              0.101  32  0.110  41  0.146   1  0.099   0.106 N  0.510      SignalP-TM
AOE49921.1              0.130  33  0.158  33  0.318   1  0.152   0.156 N  0.510      SignalP-TM
AOE49922.1              0.182  37  0.222  37  0.423  33  0.181   0.207 N  0.510      SignalP-TM
AOE49923.1              0.104  22  0.103  12  0.144   5  0.109   0.106 N  0.570      SignalP-noTM
AOE49924.1              0.102  26  0.110  23  0.141  19  0.122   0.115 N  0.570      SignalP-noTM
AOE49925.1              0.102  26  0.109  23  0.138  19  0.118   0.113 N  0.570      SignalP-noTM
AOE49926.1              0.103  17  0.150  11  0.355   1  0.209   0.178 N  0.570      SignalP-noTM
AOE49927.1              0.103  25  0.121  11  0.243   2  0.142   0.131 N  0.570      SignalP-noTM
AOE49928.1              0.149  63  0.114  63  0.103  68  0.080   0.098 N  0.570      SignalP-noTM
AOE49929.1              0.160  38  0.130  38  0.173  20  0.109   0.120 N  0.570      SignalP-noTM
AOE49930.1              0.116  40  0.167  20  0.331  13  0.218   0.186 N  0.510      SignalP-TM
AOE49931.1              0.128  43  0.113  43  0.158   1  0.087   0.101 N  0.570      SignalP-noTM
AOE49932.1              0.101  21  0.136  11  0.237   5  0.185   0.159 N  0.570      SignalP-noTM
AOE49933.1              0.117  22  0.120  22  0.219  10  0.115   0.118 N  0.570      SignalP-noTM
AOE49934.1              0.686  21  0.757  21  0.957  17  0.850   0.800 Y  0.570      SignalP-noTM
AOE49935.1              0.156  48  0.158  48  0.251  46  0.121   0.140 N  0.570      SignalP-noTM
AOE49936.1              0.128  68  0.111  68  0.104  59  0.088   0.100 N  0.570      SignalP-noTM
AOE49937.1              0.110  55  0.116  34  0.137   1  0.115   0.115 N  0.570      SignalP-noTM
AOE49938.1              0.124  28  0.090  28  0.089  70  0.065   0.081 N  0.510      SignalP-TM
AOE49939.1              0.123  24  0.174  24  0.340   6  0.263   0.216 N  0.570      SignalP-noTM
AOE49940.1              0.107  38  0.117  11  0.179   4  0.142   0.129 N  0.570      SignalP-noTM
AOE49941.1              0.139  24  0.323  24  0.895  16  0.767   0.532 N  0.570      SignalP-noTM
AOE49942.1              0.525  24  0.626  24  0.857  20  0.733   0.676 Y  0.570      SignalP-noTM
AOE49943.1              0.103  53  0.111  66  0.195   1  0.104   0.108 N  0.570      SignalP-noTM
AOE49944.1              0.127  22  0.150  11  0.374   2  0.213   0.173 N  0.510      SignalP-TM
AOE49945.1              0.182  31  0.135  31  0.236   1  0.122   0.129 N  0.570      SignalP-noTM
AOE49946.1              0.150  45  0.122  33  0.156   9  0.108   0.115 N  0.570      SignalP-noTM
AOE49947.1              0.107  26  0.105  26  0.119  37  0.099   0.102 N  0.570      SignalP-noTM
AOE49948.1              0.645  24  0.695  24  0.944   8  0.825   0.756 Y  0.570      SignalP-noTM
AOE49949.1              0.111  37  0.097  24  0.107  15  0.088   0.093 N  0.570      SignalP-noTM
AOE49950.1              0.103  39  0.106  55  0.149  49  0.104   0.105 N  0.570      SignalP-noTM
AOE49951.1              0.101  51  0.105  12  0.189   3  0.111   0.108 N  0.570      SignalP-noTM
AOE49952.1              0.111   3  0.147  29  0.340  25  0.167   0.156 N  0.570      SignalP-noTM
AOE49953.1              0.143  33  0.266  31  0.625  22  0.461   0.338 N  0.510      SignalP-TM
AOE49954.1              0.191  34  0.196  34  0.459   3  0.269   0.223 N  0.510      SignalP-TM
AOE49955.1              0.120  23  0.127  44  0.234  37  0.126   0.127 N  0.510      SignalP-TM
AOE49956.1              0.217  20  0.123  20  0.262   1  0.102   0.115 N  0.510      SignalP-TM
AOE49957.1              0.819  23  0.861  23  0.930   2  0.896   0.877 Y  0.570      SignalP-noTM
AOE49958.1              0.482  27  0.636  27  0.958  16  0.864   0.743 Y  0.570      SignalP-noTM
AOE49959.1              0.104  20  0.108  45  0.132  42  0.093   0.101 N  0.570      SignalP-noTM
AOE49960.1              0.211  20  0.134  20  0.152   1  0.094   0.120 N  0.510      SignalP-TM
AOE49961.1              0.106  46  0.099  64  0.118  43  0.088   0.094 N  0.570      SignalP-noTM
AOE49962.1              0.656  28  0.735  28  0.911  25  0.806   0.768 Y  0.570      SignalP-noTM
AOE49963.1              0.113  10  0.130  11  0.225   7  0.183   0.149 N  0.510      SignalP-TM
AOE49964.1              0.126  25  0.123  25  0.159  15  0.127   0.125 N  0.570      SignalP-noTM
AOE49965.1              0.120  42  0.103  67  0.121  13  0.090   0.097 N  0.570      SignalP-noTM
AOE49966.1              0.125  21  0.161  11  0.383   3  0.267   0.211 N  0.570      SignalP-noTM
AOE49967.1              0.104  51  0.098  51  0.103  52  0.082   0.090 N  0.570      SignalP-noTM
AOE49968.1              0.482  26  0.451  26  0.699  19  0.360   0.408 N  0.570      SignalP-noTM
AOE49969.1              0.195  33  0.110  33  0.143  18  0.090   0.103 N  0.510      SignalP-TM
AOE49970.1              0.135  35  0.181  17  0.393  11  0.305   0.239 N  0.570      SignalP-noTM
AOE49971.1              0.105  53  0.122  12  0.253   5  0.156   0.138 N  0.570      SignalP-noTM
AOE49972.1              0.135  51  0.121  51  0.146   4  0.113   0.117 N  0.570      SignalP-noTM
AOE49973.1              0.124  22  0.145  11  0.299   1  0.196   0.169 N  0.570      SignalP-noTM
AOE49974.1              0.109  21  0.104  58  0.128   6  0.096   0.100 N  0.570      SignalP-noTM
AOE49975.1              0.189  30  0.147  30  0.213   2  0.133   0.141 N  0.570      SignalP-noTM
AOE49976.1              0.135  20  0.158  11  0.365   2  0.249   0.201 N  0.570      SignalP-noTM
AOE49977.1              0.371  19  0.525  19  0.862   1  0.748   0.630 Y  0.570      SignalP-noTM
AOE49978.1              0.118  38  0.099  38  0.105  44  0.071   0.088 N  0.510      SignalP-TM
AOE49979.1              0.113  49  0.112  49  0.131   9  0.105   0.109 N  0.570      SignalP-noTM
AOE49980.1              0.156  27  0.252  18  0.600   2  0.537   0.357 N  0.510      SignalP-TM
AOE49981.1              0.193  28  0.245  28  0.505   8  0.391   0.299 N  0.510      SignalP-TM
AOE49982.1              0.115  29  0.140  52  0.275  47  0.132   0.136 N  0.570      SignalP-noTM
AOE49983.1              0.593  33  0.705  33  0.955  29  0.785   0.742 Y  0.570      SignalP-noTM
AOE49984.1              0.174  37  0.110  37  0.142  16  0.090   0.102 N  0.510      SignalP-TM
AOE49985.1              0.116  49  0.149  11  0.318   5  0.229   0.187 N  0.570      SignalP-noTM
AOE49986.1              0.263  19  0.112  19  0.149   3  0.077   0.099 N  0.510      SignalP-TM
AOE49987.1              0.147  26  0.190  12  0.434   2  0.341   0.261 N  0.570      SignalP-noTM
AOE49988.1              0.101  63  0.102  46  0.118  42  0.093   0.098 N  0.570      SignalP-noTM
AOE49989.1              0.218  18  0.417  18  0.897  17  0.816   0.605 Y  0.570      SignalP-noTM
AOE49990.1              0.109  22  0.100  69  0.108  67  0.093   0.097 N  0.570      SignalP-noTM
AOE49991.1              0.229  30  0.153  30  0.143  27  0.090   0.123 N  0.570      SignalP-noTM
AOE49992.1              0.524  39  0.331  39  0.398  36  0.140   0.260 N  0.510      SignalP-TM
AOE49993.1              0.104  35  0.105  43  0.140  34  0.093   0.099 N  0.570      SignalP-noTM
AOE49994.1              0.351  26  0.271  26  0.322  21  0.207   0.247 N  0.510      SignalP-TM
AOE49995.1              0.110  32  0.104  67  0.127   1  0.092   0.098 N  0.570      SignalP-noTM
AOE49996.1              0.131  60  0.090  34  0.097  70  0.071   0.083 N  0.510      SignalP-TM
AOE49997.1              0.128  37  0.141  37  0.272  32  0.158   0.147 N  0.510      SignalP-TM
AOE49998.1              0.181  36  0.232  36  0.419  35  0.240   0.235 N  0.510      SignalP-TM
AOE49999.1              0.137  10  0.152  11  0.321   1  0.228   0.180 N  0.510      SignalP-TM
AOE50000.1              0.111  41  0.121  11  0.166   2  0.151   0.135 N  0.570      SignalP-noTM
AOE50001.1              0.100  26  0.109  22  0.160  13  0.100   0.105 N  0.570      SignalP-noTM
AOE50002.1              0.408  23  0.493  23  0.723  20  0.483   0.489 N  0.510      SignalP-TM
AOE50003.1              0.104  26  0.159  11  0.298   8  0.255   0.204 N  0.570      SignalP-noTM
AOE50004.1              0.113  28  0.123  52  0.176  47  0.121   0.122 N  0.570      SignalP-noTM
AOE50005.1              0.123  27  0.108  27  0.110  25  0.084   0.096 N  0.570      SignalP-noTM
AOE50006.1              0.127  24  0.139  11  0.266   3  0.202   0.169 N  0.570      SignalP-noTM
AOE50007.1              0.103  59  0.102  29  0.115   6  0.097   0.100 N  0.570      SignalP-noTM
AOE50008.1              0.133  22  0.121  11  0.186   1  0.146   0.133 N  0.570      SignalP-noTM
AOE50009.1              0.106  70  0.102  23  0.114  14  0.091   0.096 N  0.570      SignalP-noTM
AOE50010.1              0.150  57  0.130  11  0.195   1  0.165   0.147 N  0.570      SignalP-noTM
AOE50011.1              0.102  18  0.112  31  0.135  29  0.095   0.104 N  0.570      SignalP-noTM
AOE50012.1              0.110  41  0.109  41  0.130  37  0.099   0.104 N  0.570      SignalP-noTM
AOE50013.1              0.113  36  0.110  36  0.124  31  0.092   0.102 N  0.570      SignalP-noTM
AOE50014.1              0.740  22  0.726  22  0.808  12  0.730   0.728 Y  0.570      SignalP-noTM
AOE50015.1              0.599  28  0.468  28  0.554  13  0.431   0.454 N  0.510      SignalP-TM
AOE50016.1              0.122  25  0.109  25  0.116  30  0.087   0.098 N  0.570      SignalP-noTM
AOE50017.1              0.676  25  0.734  25  0.927  12  0.852   0.789 Y  0.570      SignalP-noTM
AOE50018.1              0.175  23  0.143  23  0.202  50  0.120   0.132 N  0.570      SignalP-noTM
AOE50019.1              0.111  40  0.105  58  0.122  48  0.087   0.097 N  0.570      SignalP-noTM
AOE50020.1              0.316  51  0.164  51  0.253  25  0.112   0.145 N  0.510      SignalP-TM
AOE50021.1              0.150  43  0.128  43  0.164   1  0.109   0.119 N  0.570      SignalP-noTM
AOE50022.1              0.495  22  0.685  22  0.972  18  0.948   0.808 Y  0.570      SignalP-noTM
AOE50023.1              0.134  20  0.119  20  0.154  15  0.103   0.112 N  0.570      SignalP-noTM
AOE50024.1              0.145  19  0.128  19  0.157   1  0.124   0.126 N  0.570      SignalP-noTM
AOE50025.1              0.107  61  0.132  11  0.267   1  0.167   0.145 N  0.510      SignalP-TM
AOE50026.1              0.120  18  0.119  18  0.199  10  0.115   0.117 N  0.570      SignalP-noTM
AOE50027.1              0.848  21  0.834  21  0.911  17  0.828   0.831 Y  0.570      SignalP-noTM
AOE50028.1              0.179  21  0.255  21  0.444  11  0.351   0.290 N  0.510      SignalP-TM
AOE50029.1              0.274  46  0.158  46  0.195   7  0.105   0.133 N  0.570      SignalP-noTM
AOE50030.1              0.113  38  0.170  26  0.355   2  0.267   0.206 N  0.510      SignalP-TM
AOE50031.1              0.199  26  0.422  26  0.935   4  0.908   0.650 Y  0.570      SignalP-noTM
AOE50032.1              0.232  25  0.177  25  0.305   1  0.154   0.166 N  0.570      SignalP-noTM
AOE50033.1              0.103  40  0.103  68  0.113  65  0.095   0.099 N  0.570      SignalP-noTM
AOE50034.1              0.113  41  0.130  11  0.202   5  0.170   0.149 N  0.570      SignalP-noTM
AOE50035.1              0.129  25  0.193  11  0.513   2  0.386   0.264 N  0.510      SignalP-TM
AOE50036.1              0.101  57  0.100  51  0.110  46  0.087   0.094 N  0.570      SignalP-noTM
AOE50037.1              0.116  51  0.139  11  0.296   3  0.194   0.165 N  0.570      SignalP-noTM
AOE50038.1              0.118  38  0.104  58  0.122   2  0.097   0.101 N  0.570      SignalP-noTM
AOE50039.1              0.114  32  0.105  11  0.160   3  0.113   0.108 N  0.510      SignalP-TM
AOE50040.1              0.136  49  0.146  11  0.325   4  0.217   0.172 N  0.510      SignalP-TM
AOE50041.1              0.105  31  0.104  58  0.126  45  0.093   0.099 N  0.570      SignalP-noTM
AOE50042.1              0.125  69  0.115  44  0.126  33  0.103   0.109 N  0.570      SignalP-noTM
AOE50043.1              0.365  31  0.215  31  0.262  30  0.107   0.164 N  0.570      SignalP-noTM
AOE50044.1              0.125  35  0.127  15  0.187   5  0.160   0.143 N  0.570      SignalP-noTM
AOE50045.1              0.146  54  0.127  54  0.166  42  0.106   0.117 N  0.570      SignalP-noTM
AOE50046.1              0.146  23  0.144  23  0.201  20  0.149   0.146 N  0.570      SignalP-noTM
AOE50047.1              0.167  47  0.129  47  0.175  46  0.093   0.112 N  0.570      SignalP-noTM
AOE50048.1              0.163  45  0.122  45  0.131  61  0.096   0.110 N  0.570      SignalP-noTM
AOE50049.1              0.108  51  0.117  50  0.218   3  0.103   0.111 N  0.570      SignalP-noTM
AOE50050.1              0.102  58  0.110  11  0.140  26  0.122   0.115 N  0.570      SignalP-noTM
AOE50051.1              0.102  25  0.105  50  0.131   2  0.098   0.102 N  0.570      SignalP-noTM
AOE50052.1              0.198  40  0.173  40  0.178  32  0.104   0.141 N  0.570      SignalP-noTM
AOE50053.1              0.138  37  0.130  37  0.181  36  0.098   0.115 N  0.570      SignalP-noTM
AOE50054.1              0.110  40  0.121  49  0.185  44  0.115   0.118 N  0.570      SignalP-noTM
AOE50055.1              0.259  25  0.443  25  0.919   3  0.795   0.609 Y  0.570      SignalP-noTM
AOE50056.1              0.118  22  0.127  22  0.199   2  0.141   0.134 N  0.570      SignalP-noTM
AOE50057.1              0.750  20  0.723  20  0.842   2  0.718   0.721 Y  0.570      SignalP-noTM
AOE50058.1              0.107  59  0.111  28  0.155  22  0.104   0.108 N  0.570      SignalP-noTM
AOE50059.1              0.226  19  0.398  19  0.861   1  0.702   0.541 N  0.570      SignalP-noTM
AOE50060.1              0.108  59  0.109  24  0.132  15  0.101   0.105 N  0.570      SignalP-noTM
AOE50061.1              0.891  27  0.922  27  0.991  12  0.958   0.939 Y  0.570      SignalP-noTM
AOE50062.1              0.113  32  0.099  39  0.106  38  0.075   0.088 N  0.570      SignalP-noTM
AOE50063.1              0.315  24  0.188  24  0.464   1  0.172   0.182 N  0.510      SignalP-TM
AOE50064.1              0.116  35  0.128  12  0.191   6  0.167   0.146 N  0.570      SignalP-noTM
AOE50065.1              0.355  26  0.561  26  0.918  11  0.880   0.711 Y  0.570      SignalP-noTM
AOE50066.1              0.122  54  0.126  18  0.198  14  0.143   0.134 N  0.570      SignalP-noTM
AOE50067.1              0.107  20  0.106  12  0.151   1  0.109   0.107 N  0.570      SignalP-noTM
AOE50068.1              0.123  29  0.113  11  0.177   1  0.123   0.118 N  0.570      SignalP-noTM
AOE50069.1              0.116  41  0.134  11  0.222   3  0.189   0.154 N  0.510      SignalP-TM
AOE50070.1              0.269  28  0.490  28  0.930  17  0.866   0.667 Y  0.570      SignalP-noTM
AOE50071.1              0.133  24  0.216  24  0.568   4  0.415   0.290 N  0.510      SignalP-TM
AOE50072.1              0.173  30  0.198  30  0.328  17  0.210   0.203 N  0.510      SignalP-TM
AOE50073.1              0.116  21  0.129  11  0.224   2  0.164   0.145 N  0.570      SignalP-noTM
AOE50074.1              0.139  20  0.190  20  0.358   8  0.268   0.227 N  0.570      SignalP-noTM
AOE50075.1              0.112  25  0.158  14  0.338   7  0.252   0.193 N  0.510      SignalP-TM
AOE50076.1              0.141  21  0.116  38  0.138  34  0.091   0.104 N  0.570      SignalP-noTM
AOE50077.1              0.150  33  0.139  33  0.178  31  0.114   0.127 N  0.570      SignalP-noTM
AOE50078.1              0.109  39  0.103  69  0.116  67  0.086   0.095 N  0.570      SignalP-noTM
AOE50079.1              0.130  44  0.136  11  0.221   3  0.186   0.160 N  0.570      SignalP-noTM
AOE50080.1              0.107  48  0.107  42  0.125  36  0.096   0.102 N  0.570      SignalP-noTM
AOE50081.1              0.114  51  0.106  51  0.127  49  0.092   0.100 N  0.570      SignalP-noTM
AOE50082.1              0.116  38  0.111  38  0.165  36  0.101   0.106 N  0.570      SignalP-noTM
AOE50083.1              0.108  32  0.114  32  0.147  32  0.111   0.112 N  0.570      SignalP-noTM
AOE50084.1              0.342  22  0.318  22  0.615   4  0.391   0.352 N  0.570      SignalP-noTM
AOE50085.1              0.111  44  0.100  44  0.140   9  0.088   0.094 N  0.570      SignalP-noTM
AOE50086.1              0.141  37  0.179  15  0.391  13  0.311   0.241 N  0.570      SignalP-noTM
AOE50087.1              0.509  27  0.455  27  0.551  12  0.428   0.445 N  0.510      SignalP-TM
AOE50088.1              0.163  38  0.209  34  0.470  27  0.300   0.243 N  0.510      SignalP-TM
AOE50089.1              0.137  29  0.144  11  0.255   4  0.220   0.172 N  0.510      SignalP-TM
AOE50090.1              0.143  28  0.118  11  0.165   5  0.147   0.129 N  0.510      SignalP-TM
AOE50091.1              0.135  38  0.164  15  0.322   3  0.285   0.209 N  0.510      SignalP-TM
AOE50092.1              0.181  30  0.242  23  0.561  13  0.405   0.302 N  0.510      SignalP-TM
AOE50093.1              0.569  30  0.600  30  0.900  18  0.722   0.657 Y  0.570      SignalP-noTM
AOE50094.1              0.131  30  0.191  11  0.439   2  0.377   0.260 N  0.510      SignalP-TM
AOE50095.1              0.122  47  0.125  12  0.203   2  0.165   0.140 N  0.510      SignalP-TM
AOE50096.1              0.126  45  0.138  11  0.263   1  0.189   0.157 N  0.510      SignalP-TM
AOE50097.1              0.116  19  0.107  38  0.124   1  0.096   0.102 N  0.570      SignalP-noTM
AOE50098.1              0.136  35  0.127  28  0.257  26  0.138   0.132 N  0.570      SignalP-noTM
AOE50099.1              0.167  30  0.182  30  0.336  19  0.196   0.187 N  0.510      SignalP-TM
AOE50100.1              0.115  61  0.124  11  0.204   4  0.154   0.138 N  0.570      SignalP-noTM
AOE50101.1              0.139  22  0.123  22  0.160   4  0.120   0.122 N  0.570      SignalP-noTM
AOE50102.1              0.237  29  0.358  17  0.665   8  0.604   0.474 N  0.570      SignalP-noTM
AOE50103.1              0.168  24  0.313  24  0.720  22  0.575   0.436 N  0.570      SignalP-noTM
AOE50104.1              0.116  50  0.142  31  0.307  24  0.173   0.157 N  0.570      SignalP-noTM
AOE50105.1              0.154  24  0.122  24  0.166   1  0.097   0.110 N  0.570      SignalP-noTM
AOE50106.1              0.743  22  0.809  22  0.964  18  0.903   0.853 Y  0.570      SignalP-noTM
AOE50107.1              0.606  23  0.697  23  0.932  17  0.816   0.753 Y  0.570      SignalP-noTM
AOE50108.1              0.107  14  0.108  61  0.128  10  0.102   0.105 N  0.570      SignalP-noTM
AOE50109.1              0.111  48  0.106  16  0.161   8  0.111   0.108 N  0.570      SignalP-noTM
AOE50110.1              0.105  61  0.103  11  0.137   5  0.111   0.107 N  0.570      SignalP-noTM
AOE50111.1              0.139  68  0.114  68  0.151  40  0.093   0.104 N  0.570      SignalP-noTM
AOE50112.1              0.104  26  0.121  39  0.159  29  0.110   0.116 N  0.570      SignalP-noTM
AOE50113.1              0.666  23  0.665  23  0.870  21  0.682   0.673 Y  0.570      SignalP-noTM
AOE50114.1              0.205  62  0.139  62  0.123   1  0.091   0.117 N  0.570      SignalP-noTM
AOE50115.1              0.110  44  0.103  44  0.134  15  0.091   0.097 N  0.570      SignalP-noTM
AOE50116.1              0.154  52  0.117  52  0.111  19  0.085   0.102 N  0.570      SignalP-noTM
AOE50117.1              0.146  28  0.137  28  0.207   4  0.134   0.136 N  0.510      SignalP-TM
AOE50118.1              0.685  25  0.693  25  0.925  12  0.798   0.743 Y  0.570      SignalP-noTM
AOE50119.1              0.104  33  0.107  13  0.145   6  0.116   0.111 N  0.570      SignalP-noTM
AOE50120.1              0.130  27  0.326  27  0.943   9  0.869   0.581 Y  0.570      SignalP-noTM
AOE50121.1              0.109  62  0.103  62  0.120  31  0.091   0.097 N  0.570      SignalP-noTM
AOE50122.1              0.218  27  0.243  27  0.470  25  0.233   0.238 N  0.570      SignalP-noTM
AOE50123.1              0.116  28  0.115  44  0.143  41  0.097   0.106 N  0.570      SignalP-noTM
AOE50124.1              0.835  20  0.783  20  0.862  17  0.712   0.750 Y  0.570      SignalP-noTM
AOE50125.1              0.107  62  0.106  31  0.122  24  0.100   0.103 N  0.570      SignalP-noTM
AOE50126.1              0.101   3  0.099  11  0.119   4  0.100   0.100 N  0.570      SignalP-noTM
AOE50127.1              0.118  56  0.153  11  0.372   1  0.219   0.184 N  0.570      SignalP-noTM
AOE50128.1              0.123  63  0.129  63  0.225  61  0.067   0.106 N  0.510      SignalP-TM
AOE50129.1              0.379  25  0.341  25  0.432   1  0.332   0.338 N  0.510      SignalP-TM
AOE50130.1              0.101  67  0.112  11  0.149   9  0.131   0.121 N  0.570      SignalP-noTM
AOE50131.1              0.125  35  0.114  35  0.134  49  0.097   0.106 N  0.570      SignalP-noTM
AOE50132.1              0.109  22  0.116  22  0.140  21  0.113   0.115 N  0.570      SignalP-noTM
AOE50133.1              0.105  58  0.109  39  0.145   1  0.111   0.110 N  0.570      SignalP-noTM
AOE50134.1              0.121  38  0.127  38  0.153  30  0.102   0.118 N  0.510      SignalP-TM
AOE50135.1              0.144  23  0.140  25  0.288  21  0.127   0.135 N  0.510      SignalP-TM
AOE50136.1              0.134  22  0.114  22  0.133  24  0.087   0.101 N  0.570      SignalP-noTM
AOE50137.1              0.138  33  0.149  12  0.270  10  0.221   0.175 N  0.510      SignalP-TM
AOE50138.1              0.146  18  0.218  18  0.523   2  0.380   0.278 N  0.510      SignalP-TM
AOE50139.1              0.130  53  0.124  33  0.171  26  0.117   0.121 N  0.510      SignalP-TM
AOE50140.1              0.456  43  0.287  43  0.423  42  0.135   0.216 N  0.570      SignalP-noTM
AOE50141.1              0.404  21  0.405  21  0.558  17  0.402   0.404 N  0.510      SignalP-TM
AOE50142.1              0.106  38  0.096  18  0.114  10  0.089   0.094 N  0.510      SignalP-TM
AOE50143.1              0.108  46  0.115  11  0.171  53  0.136   0.123 N  0.510      SignalP-TM
AOE50144.1              0.127  35  0.143  17  0.248  14  0.207   0.173 N  0.570      SignalP-noTM
AOE50145.1              0.114  25  0.119  25  0.169   1  0.131   0.125 N  0.570      SignalP-noTM
AOE50146.1              0.113  29  0.155  11  0.274   1  0.240   0.195 N  0.570      SignalP-noTM
AOE50147.1              0.120  30  0.111  30  0.124  26  0.086   0.099 N  0.570      SignalP-noTM
AOE50148.1              0.189  30  0.182  30  0.355  17  0.246   0.212 N  0.570      SignalP-noTM
AOE50149.1              0.108  41  0.142  11  0.291   4  0.197   0.168 N  0.570      SignalP-noTM
AOE50150.1              0.112  27  0.180  50  0.442  46  0.192   0.186 N  0.570      SignalP-noTM
AOE50151.1              0.176  34  0.186  22  0.385  17  0.315   0.234 N  0.510      SignalP-TM
AOE50152.1              0.308  45  0.239  45  0.283  41  0.136   0.191 N  0.570      SignalP-noTM
AOE50153.1              0.174  37  0.124  37  0.169  69  0.082   0.108 N  0.510      SignalP-TM
AOE50154.1              0.109  58  0.099  69  0.112  14  0.087   0.093 N  0.570      SignalP-noTM
AOE50155.1              0.128  53  0.123  53  0.146  46  0.102   0.113 N  0.570      SignalP-noTM
AOE50156.1              0.100  65  0.100  41  0.112  39  0.081   0.091 N  0.570      SignalP-noTM
AOE50157.1              0.111  33  0.118  51  0.202  49  0.107   0.113 N  0.570      SignalP-noTM
AOE50158.1              0.149  42  0.136  42  0.204  49  0.123   0.130 N  0.570      SignalP-noTM
AOE50159.1              0.180  23  0.174  23  0.268  17  0.148   0.162 N  0.570      SignalP-noTM
AOE50160.1              0.115  62  0.199  11  0.468   4  0.409   0.298 N  0.570      SignalP-noTM
AOE50161.1              0.107  15  0.117  15  0.166   4  0.129   0.122 N  0.570      SignalP-noTM
AOE50162.1              0.105   8  0.103  11  0.145   3  0.108   0.105 N  0.510      SignalP-TM
AOE50163.1              0.125  31  0.199  11  0.522   3  0.392   0.270 N  0.510      SignalP-TM
AOE50164.1              0.148  18  0.115  11  0.200   3  0.139   0.124 N  0.510      SignalP-TM
AOE50165.1              0.139  18  0.326  18  0.931  17  0.794   0.546 N  0.570      SignalP-noTM
AOE50166.1              0.283  23  0.281  23  0.683  19  0.261   0.272 N  0.570      SignalP-noTM
AOE50167.1              0.172  23  0.178  23  0.242   6  0.194   0.185 N  0.570      SignalP-noTM
AOE50168.1              0.112  28  0.147  28  0.319  24  0.146   0.147 N  0.510      SignalP-TM
AOE50169.1              0.101  56  0.107  30  0.135  24  0.097   0.103 N  0.510      SignalP-TM
AOE50170.1              0.404  19  0.490  19  0.730  13  0.549   0.518 N  0.570      SignalP-noTM
AOE50171.1              0.706  24  0.789  24  0.928  16  0.875   0.830 Y  0.570      SignalP-noTM
AOE50172.1              0.116  28  0.118  11  0.164   8  0.142   0.129 N  0.570      SignalP-noTM
AOE50173.1              0.103  67  0.112  21  0.168  19  0.118   0.115 N  0.570      SignalP-noTM
AOE50174.1              0.830  23  0.822  23  0.934  19  0.791   0.808 Y  0.570      SignalP-noTM
AOE50175.1              0.171  18  0.133  61  0.146  52  0.077   0.112 N  0.510      SignalP-TM
AOE50176.1              0.371  22  0.269  22  0.352   2  0.229   0.250 N  0.570      SignalP-noTM
AOE50177.1              0.376  19  0.508  19  0.827  17  0.709   0.603 Y  0.570      SignalP-noTM
AOE50178.1              0.120  51  0.110  51  0.132  50  0.079   0.096 N  0.570      SignalP-noTM
AOE50179.1              0.127  25  0.161  11  0.351   5  0.268   0.211 N  0.570      SignalP-noTM
AOE50180.1              0.102  67  0.110  51  0.146  50  0.107   0.108 N  0.570      SignalP-noTM
AOE50181.1              0.270  17  0.225  17  0.578   1  0.256   0.236 N  0.510      SignalP-TM
AOE50182.1              0.118  20  0.137  20  0.194  13  0.134   0.136 N  0.570      SignalP-noTM
AOE50183.1              0.280  27  0.199  27  0.383   1  0.167   0.187 N  0.510      SignalP-TM
AOE50184.1              0.138  20  0.141  20  0.224  13  0.121   0.131 N  0.570      SignalP-noTM
AOE50185.1              0.166  34  0.177  18  0.385  10  0.305   0.225 N  0.510      SignalP-TM
AOE50186.1              0.554  23  0.711  23  0.962  10  0.929   0.813 Y  0.570      SignalP-noTM
AOE50187.1              0.249  21  0.129  21  0.112  42  0.063   0.098 N  0.570      SignalP-noTM
AOE50188.1              0.134  20  0.138  20  0.280  16  0.157   0.145 N  0.510      SignalP-TM
AOE50189.1              0.615  22  0.465  22  0.475  21  0.330   0.415 N  0.510      SignalP-TM
AOE50190.1              0.110  21  0.106  21  0.130   7  0.096   0.101 N  0.570      SignalP-noTM
AOE50191.1              0.112  41  0.108  63  0.124  57  0.105   0.107 N  0.570      SignalP-noTM
AOE50192.1              0.113  27  0.098  37  0.128  31  0.072   0.088 N  0.510      SignalP-TM
AOE50193.1              0.117  49  0.118  49  0.200  42  0.101   0.110 N  0.570      SignalP-noTM
AOE50194.1              0.250  56  0.142  56  0.121  28  0.089   0.117 N  0.570      SignalP-noTM
AOE50195.1              0.141  21  0.185  21  0.418  19  0.236   0.204 N  0.510      SignalP-TM
AOE50196.1              0.107  26  0.133  11  0.233   5  0.192   0.155 N  0.510      SignalP-TM
AOE50197.1              0.116  23  0.116  11  0.186   1  0.124   0.120 N  0.570      SignalP-noTM
AOE50198.1              0.105  36  0.107  39  0.126  37  0.091   0.099 N  0.570      SignalP-noTM
AOE50199.1              0.104  36  0.111  36  0.133  37  0.113   0.112 N  0.570      SignalP-noTM
AOE50200.1              0.101  60  0.100  40  0.115  31  0.086   0.093 N  0.570      SignalP-noTM
AOE50201.1              0.149  28  0.127  28  0.167   1  0.116   0.122 N  0.570      SignalP-noTM
AOE50202.1              0.220  21  0.168  21  0.213  19  0.137   0.153 N  0.570      SignalP-noTM
AOE50203.1              0.127  27  0.171  27  0.376  23  0.241   0.197 N  0.510      SignalP-TM
AOE50204.1              0.125  44  0.117  44  0.132  38  0.092   0.106 N  0.570      SignalP-noTM
AOE50205.1              0.116  31  0.121  11  0.188   2  0.149   0.134 N  0.570      SignalP-noTM
AOE50206.1              0.148  28  0.188  28  0.376  15  0.259   0.221 N  0.570      SignalP-noTM
AOE50207.1              0.133  26  0.108  26  0.117  15  0.092   0.101 N  0.570      SignalP-noTM
AOE50208.1              0.108  30  0.125  11  0.226   1  0.150   0.137 N  0.570      SignalP-noTM
AOE50209.1              0.109  16  0.113  25  0.183   1  0.114   0.113 N  0.570      SignalP-noTM
AOE50210.1              0.151  25  0.181  25  0.334   8  0.231   0.204 N  0.570      SignalP-noTM
AOE50211.1              0.103  63  0.100  24  0.134  14  0.089   0.095 N  0.570      SignalP-noTM
AOE50212.1              0.116  24  0.139  11  0.227   1  0.199   0.167 N  0.570      SignalP-noTM
AOE50213.1              0.145  23  0.357  23  0.957  16  0.897   0.611 Y  0.570      SignalP-noTM
AOE50214.1              0.317  22  0.369  22  0.679   4  0.495   0.416 N  0.510      SignalP-TM
AOE50215.1              0.145  42  0.144  32  0.283  30  0.134   0.139 N  0.570      SignalP-noTM
AOE50216.1              0.101  53  0.097  70  0.101  69  0.081   0.090 N  0.570      SignalP-noTM
AOE50217.1              0.160  67  0.125  43  0.160  36  0.110   0.120 N  0.510      SignalP-TM
AOE50218.1              0.147  21  0.127  21  0.137  17  0.109   0.119 N  0.570      SignalP-noTM
AOE50219.1              0.105  44  0.113  11  0.190   5  0.132   0.122 N  0.570      SignalP-noTM
AOE50220.1              0.361  30  0.200  30  0.209  14  0.135   0.170 N  0.570      SignalP-noTM
AOE50221.1              0.123  35  0.205  11  0.646   1  0.399   0.277 N  0.510      SignalP-TM
AOE50222.1              0.172  39  0.184  39  0.254  28  0.174   0.181 N  0.510      SignalP-TM
AOE50223.1              0.147  50  0.130  50  0.184  53  0.105   0.120 N  0.510      SignalP-TM
AOE50224.1              0.103  22  0.123  11  0.204   4  0.159   0.140 N  0.570      SignalP-noTM
AOE50225.1              0.114  28  0.113  42  0.157  27  0.107   0.110 N  0.570      SignalP-noTM
AOE50226.1              0.101  22  0.112  12  0.149   8  0.127   0.119 N  0.570      SignalP-noTM
AOE50227.1              0.123  37  0.102  37  0.124   6  0.086   0.095 N  0.570      SignalP-noTM
AOE50228.1              0.102  28  0.103  31  0.128  27  0.093   0.098 N  0.570      SignalP-noTM
AOE50229.1              0.108  20  0.096  65  0.100  26  0.083   0.090 N  0.570      SignalP-noTM
AOE50230.1              0.116  29  0.119  11  0.195   1  0.133   0.125 N  0.570      SignalP-noTM
AOE50231.1              0.126  29  0.158  29  0.298  39  0.192   0.174 N  0.570      SignalP-noTM
AOE50232.1              0.119  49  0.112  11  0.152   5  0.129   0.120 N  0.570      SignalP-noTM
AOE50233.1              0.099  41  0.106  13  0.153   6  0.114   0.110 N  0.570      SignalP-noTM
AOE50234.1              0.122  41  0.118  41  0.163   1  0.113   0.116 N  0.570      SignalP-noTM
AOE50235.1              0.111  54  0.101  39  0.112  24  0.090   0.096 N  0.570      SignalP-noTM
AOE50236.1              0.115  22  0.128  22  0.171  12  0.137   0.132 N  0.570      SignalP-noTM
AOE50237.1              0.232  44  0.173  44  0.210  35  0.089   0.142 N  0.510      SignalP-TM
AOE50238.1              0.117  22  0.144  11  0.348   1  0.191   0.166 N  0.570      SignalP-noTM
AOE50239.1              0.111  22  0.114  22  0.185  18  0.107   0.112 N  0.510      SignalP-TM
AOE50240.1              0.171  48  0.135  48  0.131  46  0.104   0.120 N  0.570      SignalP-noTM
AOE50241.1              0.115  24  0.110  30  0.161   4  0.109   0.110 N  0.570      SignalP-noTM
AOE50242.1              0.241  26  0.338  26  0.704  11  0.511   0.420 N  0.570      SignalP-noTM
AOE50243.1              0.124  25  0.127  25  0.157  20  0.123   0.125 N  0.570      SignalP-noTM
AOE50244.1              0.112  23  0.116  11  0.196   1  0.129   0.122 N  0.570      SignalP-noTM
AOE50245.1              0.125  37  0.099  68  0.095  57  0.077   0.089 N  0.570      SignalP-noTM
AOE50246.1              0.128  22  0.124  22  0.138  13  0.115   0.120 N  0.570      SignalP-noTM
AOE50247.1              0.110  32  0.128  18  0.190  10  0.161   0.144 N  0.570      SignalP-noTM
AOE50248.1              0.106  33  0.159  11  0.386   2  0.256   0.205 N  0.570      SignalP-noTM
AOE50249.1              0.143  17  0.102  17  0.119  43  0.072   0.088 N  0.570      SignalP-noTM
AOE50250.1              0.518  31  0.567  31  0.944  17  0.795   0.674 Y  0.570      SignalP-noTM
AOE50251.1              0.152  35  0.199  35  0.436   2  0.255   0.220 N  0.510      SignalP-TM
AOE50252.1              0.184  33  0.172  53  0.242  47  0.124   0.150 N  0.570      SignalP-noTM
AOE50253.1              0.174  27  0.155  27  0.226  20  0.121   0.142 N  0.510      SignalP-TM
AOE50254.1              0.221  26  0.410  26  0.934  20  0.791   0.589 Y  0.570      SignalP-noTM
AOE50255.1              0.115  30  0.106  30  0.127   1  0.102   0.104 N  0.570      SignalP-noTM
AOE50256.1              0.100  19  0.100  34  0.115  22  0.085   0.093 N  0.570      SignalP-noTM
AOE50257.1              0.270  32  0.390  32  0.672  27  0.442   0.409 N  0.510      SignalP-TM
AOE50258.1              0.116  59  0.112  59  0.160  57  0.088   0.101 N  0.570      SignalP-noTM
AOE50259.1              0.493  21  0.638  21  0.881   5  0.834   0.730 Y  0.570      SignalP-noTM
AOE50260.1              0.105  22  0.107  31  0.127  39  0.093   0.101 N  0.570      SignalP-noTM
AOE50261.1              0.111  21  0.124  21  0.234  12  0.137   0.130 N  0.570      SignalP-noTM
AOE50262.1              0.110  28  0.115  35  0.164  31  0.102   0.109 N  0.570      SignalP-noTM
AOE50263.1              0.105  46  0.125  11  0.191   9  0.162   0.142 N  0.570      SignalP-noTM
AOE50264.1              0.725  20  0.768  20  0.875  12  0.802   0.784 Y  0.570      SignalP-noTM
AOE50265.1              0.659  22  0.779  22  0.969   8  0.929   0.850 Y  0.570      SignalP-noTM
AOE50266.1              0.100  28  0.101  35  0.115  23  0.088   0.095 N  0.570      SignalP-noTM
AOE50267.1              0.104  27  0.131  23  0.214   1  0.156   0.140 N  0.510      SignalP-TM
AOE50268.1              0.353  27  0.257  27  0.339  25  0.151   0.218 N  0.510      SignalP-TM
AOE50269.1              0.152  36  0.122  36  0.183  35  0.116   0.120 N  0.510      SignalP-TM
AOE50270.1              0.549  21  0.647  21  0.912   1  0.798   0.718 Y  0.570      SignalP-noTM
AOE50271.1              0.558  21  0.716  21  0.966  14  0.921   0.813 Y  0.570      SignalP-noTM
AOE50272.1              0.116  27  0.108  57  0.152  48  0.096   0.102 N  0.570      SignalP-noTM
AOE50273.1              0.175  34  0.216  34  0.469  30  0.196   0.208 N  0.510      SignalP-TM
AOE50274.1              0.408  23  0.452  23  0.672  14  0.479   0.465 N  0.570      SignalP-noTM
AOE50275.1              0.150  46  0.118  46  0.213  45  0.083   0.105 N  0.510      SignalP-TM
AOE50276.1              0.124  32  0.147  32  0.268   6  0.152   0.149 N  0.510      SignalP-TM
AOE50277.1              0.145  39  0.128  11  0.211   2  0.166   0.142 N  0.510      SignalP-TM
AOE50278.1              0.122  35  0.125  12  0.217   3  0.163   0.143 N  0.570      SignalP-noTM
AOE50279.1              0.132  41  0.109  41  0.111  69  0.081   0.096 N  0.570      SignalP-noTM
AOE50280.1              0.105  32  0.099  64  0.113  60  0.054   0.083 N  0.510      SignalP-TM
AOE50281.1              0.147  27  0.206  20  0.433  14  0.342   0.270 N  0.570      SignalP-noTM
AOE50282.1              0.115  49  0.103  49  0.119  11  0.097   0.100 N  0.570      SignalP-noTM
AOE50283.1              0.462  24  0.563  24  0.928  20  0.678   0.617 Y  0.570      SignalP-noTM
AOE50284.1              0.144  42  0.104  42  0.120   7  0.081   0.093 N  0.570      SignalP-noTM
AOE50285.1              0.119  28  0.149  46  0.269  45  0.169   0.159 N  0.570      SignalP-noTM
AOE50286.1              0.183  59  0.128  59  0.106   1  0.083   0.107 N  0.570      SignalP-noTM
AOE50287.1              0.111  25  0.110  50  0.134  38  0.100   0.105 N  0.570      SignalP-noTM
AOE50288.1              0.194  28  0.153  28  0.314  46  0.099   0.127 N  0.570      SignalP-noTM
AOE50289.1              0.106  56  0.108  18  0.134  11  0.109   0.108 N  0.570      SignalP-noTM
AOE50290.1              0.154  31  0.137  17  0.222   6  0.183   0.159 N  0.570      SignalP-noTM
AOE50291.1              0.225  29  0.365  29  0.920   4  0.746   0.545 N  0.570      SignalP-noTM
AOE50292.1              0.109  43  0.107  43  0.168  34  0.090   0.101 N  0.510      SignalP-TM
AOE50293.1              0.105  40  0.108  40  0.136  39  0.099   0.103 N  0.570      SignalP-noTM
AOE50294.1              0.130  69  0.172  13  0.368   3  0.299   0.231 N  0.570      SignalP-noTM
AOE50295.1              0.125  47  0.114  47  0.157  46  0.091   0.103 N  0.570      SignalP-noTM
AOE50296.1              0.217  29  0.317  23  0.877  15  0.735   0.513 N  0.570      SignalP-noTM
AOE50297.1              0.127  32  0.113  32  0.155   1  0.101   0.107 N  0.570      SignalP-noTM
AOE50298.1              0.121  17  0.116  48  0.176  46  0.101   0.109 N  0.570      SignalP-noTM
AOE50299.1              0.353  23  0.547  23  0.935  19  0.821   0.675 Y  0.570      SignalP-noTM
AOE50300.1              0.544  21  0.419  21  0.545   2  0.356   0.389 N  0.570      SignalP-noTM
AOE50301.1              0.147  45  0.132  45  0.183  14  0.130   0.131 N  0.570      SignalP-noTM
AOE50302.1              0.553  23  0.697  23  0.924  11  0.883   0.784 Y  0.570      SignalP-noTM
AOE50303.1              0.431  19  0.640  19  0.964   6  0.950   0.786 Y  0.570      SignalP-noTM
AOE50304.1              0.781  23  0.832  23  0.931  18  0.894   0.861 Y  0.570      SignalP-noTM
AOE50305.1              0.114  28  0.166  11  0.410   1  0.267   0.204 N  0.510      SignalP-TM
AOE50306.1              0.136  42  0.136  53  0.190  50  0.105   0.124 N  0.510      SignalP-TM
AOE50307.1              0.308  37  0.138  37  0.195   1  0.065   0.111 N  0.510      SignalP-TM
AOE50308.1              0.113  31  0.119  31  0.144  30  0.115   0.117 N  0.570      SignalP-noTM
AOE50309.1              0.109  68  0.104  33  0.128  25  0.093   0.099 N  0.570      SignalP-noTM
AOE50310.1              0.116  46  0.111  11  0.162   1  0.123   0.117 N  0.570      SignalP-noTM
AOE50311.1              0.770  21  0.811  21  0.901   7  0.851   0.830 Y  0.570      SignalP-noTM
AOE50312.1              0.125  28  0.207  11  0.653   1  0.395   0.295 N  0.570      SignalP-noTM
AOE50313.1              0.129  32  0.121  32  0.168  29  0.099   0.110 N  0.570      SignalP-noTM
AOE50314.1              0.117  39  0.105  11  0.132   2  0.114   0.108 N  0.510      SignalP-TM
AOE50315.1              0.168  26  0.132  26  0.141  22  0.087   0.111 N  0.570      SignalP-noTM
AOE50316.1              0.656  26  0.740  26  0.965   8  0.892   0.812 Y  0.570      SignalP-noTM
AOE50317.1              0.141  52  0.113  52  0.144  16  0.092   0.103 N  0.570      SignalP-noTM
AOE50318.1              0.111  62  0.144  11  0.308   2  0.212   0.176 N  0.570      SignalP-noTM
AOE50319.1              0.146  21  0.105  58  0.117  41  0.086   0.096 N  0.570      SignalP-noTM
AOE50320.1              0.160  26  0.132  11  0.230   1  0.172   0.147 N  0.510      SignalP-TM
AOE50321.1              0.186  58  0.133  58  0.184   4  0.113   0.124 N  0.570      SignalP-noTM
AOE50322.1              0.239  28  0.212  28  0.260  23  0.177   0.199 N  0.510      SignalP-TM
AOE50323.1              0.211  17  0.443  17  0.959  11  0.932   0.673 Y  0.570      SignalP-noTM
AOE50324.1              0.231  22  0.132  22  0.296   3  0.110   0.124 N  0.510      SignalP-TM
AOE50325.1              0.773  25  0.749  25  0.843  15  0.727   0.739 Y  0.570      SignalP-noTM
AOE50326.1              0.136  61  0.120  11  0.198   6  0.155   0.136 N  0.570      SignalP-noTM
AOE50327.1              0.115  70  0.103  70  0.123  22  0.090   0.097 N  0.570      SignalP-noTM
AOE50328.1              0.105  37  0.112  37  0.190  35  0.101   0.107 N  0.570      SignalP-noTM
AOE50329.1              0.108  65  0.111  23  0.137  15  0.106   0.109 N  0.570      SignalP-noTM
AOE50330.1              0.106  41  0.109  20  0.150  13  0.109   0.109 N  0.570      SignalP-noTM
AOE50331.1              0.108  18  0.123  11  0.179   6  0.154   0.137 N  0.570      SignalP-noTM
AOE50332.1              0.111  41  0.116  11  0.177   1  0.131   0.123 N  0.570      SignalP-noTM
AOE50333.1              0.198  22  0.134  22  0.117  14  0.093   0.115 N  0.570      SignalP-noTM
AOE50334.1              0.506  25  0.542  25  0.720  22  0.567   0.551 Y  0.510      SignalP-TM
AOE50335.1              0.164  25  0.362  20  0.958  17  0.937   0.632 Y  0.570      SignalP-noTM
AOE50336.1              0.129  19  0.113  52  0.141  42  0.096   0.105 N  0.570      SignalP-noTM
AOE50337.1              0.784  21  0.771  21  0.903  19  0.753   0.763 Y  0.570      SignalP-noTM
AOE50338.1              0.253  29  0.170  29  0.270  28  0.098   0.136 N  0.570      SignalP-noTM
AOE50339.1              0.144  25  0.186  54  0.459  48  0.212   0.198 N  0.570      SignalP-noTM
AOE50340.1              0.118  43  0.106  43  0.125  42  0.076   0.092 N  0.570      SignalP-noTM
AOE50341.1              0.100  45  0.114  37  0.139  33  0.092   0.103 N  0.570      SignalP-noTM
AOE50342.1              0.121  37  0.123  37  0.207   5  0.132   0.127 N  0.570      SignalP-noTM
AOE50343.1              0.171  35  0.187  22  0.416  17  0.291   0.236 N  0.570      SignalP-noTM
AOE50344.1              0.257  39  0.162  39  0.178   1  0.114   0.144 N  0.510      SignalP-TM
AOE50345.1              0.126  47  0.122  11  0.166   3  0.152   0.137 N  0.570      SignalP-noTM
AOE50346.1              0.130  21  0.131  11  0.231   5  0.178   0.149 N  0.510      SignalP-TM
AOE50347.1              0.157  32  0.139  32  0.262  28  0.112   0.129 N  0.510      SignalP-TM
AOE50348.1              0.108  32  0.113  32  0.182  28  0.104   0.109 N  0.510      SignalP-TM
AOE50349.1              0.133  40  0.125  40  0.162  12  0.118   0.122 N  0.570      SignalP-noTM
AOE50350.1              0.156  26  0.130  26  0.142  10  0.106   0.119 N  0.570      SignalP-noTM
AOE50351.1              0.116  24  0.120  11  0.192   1  0.144   0.131 N  0.570      SignalP-noTM
AOE50352.1              0.109  29  0.103  40  0.112  42  0.082   0.094 N  0.570      SignalP-noTM
AOE50353.1              0.117  45  0.119  45  0.155   2  0.113   0.116 N  0.570      SignalP-noTM
AOE50354.1              0.146  58  0.105  58  0.105  24  0.079   0.093 N  0.570      SignalP-noTM
AOE50355.1              0.766  20  0.851  20  0.959  16  0.935   0.891 Y  0.570      SignalP-noTM
AOE50356.1              0.571  23  0.622  23  0.822  18  0.654   0.637 Y  0.570      SignalP-noTM
AOE50357.1              0.147  23  0.114  11  0.228   1  0.122   0.117 N  0.510      SignalP-TM
AOE50358.1              0.112  63  0.118  11  0.213  26  0.137   0.127 N  0.570      SignalP-noTM
AOE50359.1              0.137  30  0.150  11  0.322   3  0.225   0.177 N  0.510      SignalP-TM
AOE50360.1              0.160  28  0.120  11  0.210   2  0.140   0.130 N  0.570      SignalP-noTM
AOE50361.1              0.130  47  0.115  47  0.154  45  0.096   0.106 N  0.570      SignalP-noTM
AOE50362.1              0.156  26  0.148  26  0.277  19  0.141   0.145 N  0.570      SignalP-noTM
AOE50363.1              0.140  49  0.114  49  0.119  12  0.096   0.106 N  0.570      SignalP-noTM
AOE50364.1              0.103  18  0.116  11  0.184   1  0.133   0.124 N  0.570      SignalP-noTM
AOE50365.1              0.113  64  0.108  45  0.152  42  0.100   0.105 N  0.510      SignalP-TM
AOE50366.1              0.327  20  0.218  20  0.343   1  0.192   0.209 N  0.510      SignalP-TM
AOE50367.1              0.125  24  0.139  12  0.245   9  0.204   0.163 N  0.510      SignalP-TM
AOE50368.1              0.131  23  0.121  23  0.120  15  0.108   0.115 N  0.570      SignalP-noTM
AOE50369.1              0.198  25  0.398  25  0.890   3  0.791   0.583 Y  0.570      SignalP-noTM
AOE50370.1              0.108  30  0.123  11  0.196   3  0.151   0.136 N  0.570      SignalP-noTM
AOE50371.1              0.268  21  0.419  21  0.858  17  0.678   0.541 N  0.570      SignalP-noTM
AOE50372.1              0.174  31  0.216  31  0.388  16  0.254   0.230 N  0.510      SignalP-TM
AOE50373.1              0.119  21  0.125  21  0.184  10  0.121   0.123 N  0.570      SignalP-noTM
AOE50374.1              0.115  48  0.107  12  0.182   5  0.118   0.111 N  0.510      SignalP-TM
AOE50375.1              0.769  27  0.768  27  0.959  19  0.834   0.799 Y  0.570      SignalP-noTM
AOE50376.1              0.115  25  0.104  38  0.125  32  0.089   0.097 N  0.570      SignalP-noTM
AOE50377.1              0.109  31  0.104  65  0.118  40  0.088   0.097 N  0.570      SignalP-noTM
AOE50378.1              0.108  36  0.107  36  0.131  12  0.100   0.104 N  0.570      SignalP-noTM
AOE50379.1              0.140  23  0.111  59  0.130  34  0.092   0.102 N  0.570      SignalP-noTM
AOE50380.1              0.109  26  0.111  13  0.145  10  0.123   0.116 N  0.570      SignalP-noTM
AOE50381.1              0.122  28  0.139  14  0.246  10  0.196   0.160 N  0.510      SignalP-TM
AOE50382.1              0.105  22  0.112  11  0.158   3  0.130   0.121 N  0.570      SignalP-noTM
AOE50383.1              0.114  39  0.096  39  0.115  48  0.079   0.088 N  0.570      SignalP-noTM
AOE50384.1              0.152  25  0.117  25  0.113  43  0.086   0.102 N  0.570      SignalP-noTM
AOE50385.1              0.101  23  0.111  11  0.165   3  0.125   0.117 N  0.570      SignalP-noTM
AOE50386.1              0.166  24  0.126  24  0.109  41  0.092   0.110 N  0.570      SignalP-noTM
AOE50387.1              0.103  40  0.105  11  0.174   1  0.102   0.103 N  0.570      SignalP-noTM
AOE50388.1              0.119  24  0.149  11  0.400   1  0.204   0.169 N  0.510      SignalP-TM
AOE50389.1              0.115  43  0.110  43  0.145  21  0.109   0.110 N  0.570      SignalP-noTM
AOE50390.1              0.584  25  0.640  25  0.852  21  0.728   0.681 Y  0.570      SignalP-noTM
AOE50391.1              0.217  36  0.168  36  0.212  35  0.114   0.143 N  0.570      SignalP-noTM
AOE50392.1              0.226  24  0.205  24  0.261  27  0.187   0.197 N  0.570      SignalP-noTM
AOE50393.1              0.117  25  0.109  25  0.117   1  0.097   0.104 N  0.570      SignalP-noTM
AOE50394.1              0.155  21  0.132  21  0.141   6  0.120   0.126 N  0.570      SignalP-noTM
AOE50395.1              0.133  39  0.120  39  0.188   7  0.109   0.115 N  0.570      SignalP-noTM
AOE50396.1              0.102  30  0.121  11  0.189   1  0.147   0.134 N  0.570      SignalP-noTM
AOE50397.1              0.110  58  0.138  11  0.287   1  0.180   0.158 N  0.570      SignalP-noTM
AOE50398.1              0.114  61  0.106  16  0.185   6  0.109   0.107 N  0.510      SignalP-TM
AOE50399.1              0.109  36  0.101  11  0.122   5  0.105   0.102 N  0.510      SignalP-TM
AOE50400.1              0.115  17  0.108  56  0.141   1  0.094   0.101 N  0.570      SignalP-noTM
AOE50401.1              0.396  24  0.576  24  0.951  18  0.871   0.715 Y  0.570      SignalP-noTM
AOE50402.1              0.121  62  0.134  43  0.203  41  0.127   0.131 N  0.570      SignalP-noTM
AOE50403.1              0.116  45  0.104  45  0.116  66  0.094   0.100 N  0.570      SignalP-noTM
AOE50404.1              0.114  44  0.106  44  0.117  41  0.088   0.097 N  0.570      SignalP-noTM
AOE50405.1              0.106  69  0.137  23  0.216  18  0.167   0.148 N  0.510      SignalP-TM
AOE50406.1              0.159  37  0.134  14  0.213   7  0.184   0.153 N  0.510      SignalP-TM
AOE50407.1              0.123  70  0.135  11  0.238   3  0.181   0.157 N  0.570      SignalP-noTM
AOE50408.1              0.112  56  0.111  11  0.174   5  0.127   0.119 N  0.570      SignalP-noTM
AOE50409.1              0.284  23  0.511  23  0.964  14  0.922   0.704 Y  0.570      SignalP-noTM
AOE50410.1              0.184  26  0.321  26  0.923   2  0.672   0.486 N  0.570      SignalP-noTM
AOE50411.1              0.115  26  0.105  46  0.154   3  0.098   0.102 N  0.570      SignalP-noTM
AOE50412.1              0.102  63  0.095  68  0.105  21  0.086   0.091 N  0.570      SignalP-noTM
AOE50413.1              0.105   3  0.101  52  0.112  48  0.092   0.097 N  0.570      SignalP-noTM
AOE50414.1              0.125  43  0.112  15  0.159   6  0.125   0.118 N  0.570      SignalP-noTM
AOE50415.1              0.100  24  0.107  35  0.127  25  0.092   0.100 N  0.570      SignalP-noTM
AOE50416.1              0.107  29  0.134  12  0.236   1  0.177   0.154 N  0.570      SignalP-noTM
AOE50417.1              0.253  25  0.375  25  0.881   1  0.649   0.504 N  0.570      SignalP-noTM
AOE50418.1              0.102  59  0.102  42  0.130   1  0.089   0.096 N  0.570      SignalP-noTM
AOE50419.1              0.106  25  0.106  13  0.134   4  0.114   0.110 N  0.570      SignalP-noTM
AOE50420.1              0.123  57  0.121  57  0.146  53  0.114   0.118 N  0.570      SignalP-noTM
AOE50421.1              0.281  63  0.152  63  0.115  16  0.090   0.123 N  0.570      SignalP-noTM
AOE50422.1              0.128  43  0.105  43  0.108  58  0.080   0.093 N  0.570      SignalP-noTM
AOE50423.1              0.117  39  0.140  56  0.307  51  0.133   0.137 N  0.570      SignalP-noTM
AOE50424.1              0.110  33  0.107  33  0.117  25  0.091   0.099 N  0.570      SignalP-noTM
AOE50425.1              0.204  20  0.146  20  0.147   1  0.109   0.129 N  0.570      SignalP-noTM
AOE50426.1              0.105  43  0.099  21  0.114  14  0.097   0.098 N  0.570      SignalP-noTM
AOE50427.1              0.284  26  0.479  26  0.974   9  0.867   0.661 Y  0.570      SignalP-noTM
AOE50428.1              0.575  21  0.669  21  0.863   1  0.783   0.723 Y  0.570      SignalP-noTM
AOE50429.1              0.125  43  0.122  43  0.143  10  0.113   0.118 N  0.570      SignalP-noTM
AOE50430.1              0.633  30  0.484  30  0.644  24  0.298   0.415 N  0.510      SignalP-TM
AOE50431.1              0.107  21  0.099  29  0.101  25  0.077   0.088 N  0.570      SignalP-noTM
AOE50432.1              0.183  29  0.282  29  0.601   1  0.461   0.348 N  0.510      SignalP-TM
AOE50433.1              0.211  29  0.172  29  0.283   1  0.156   0.166 N  0.510      SignalP-TM
AOE50434.1              0.123  62  0.143  11  0.253   4  0.210   0.174 N  0.570      SignalP-noTM
AOE50435.1              0.108  32  0.106  60  0.138  49  0.093   0.100 N  0.570      SignalP-noTM
AOE50436.1              0.309  27  0.318  27  0.865  11  0.574   0.438 N  0.570      SignalP-noTM
AOE50437.1              0.822  18  0.844  18  0.930  16  0.848   0.846 Y  0.570      SignalP-noTM
AOE50438.1              0.631  26  0.582  26  0.716   3  0.586   0.584 Y  0.570      SignalP-noTM
AOE50439.1              0.118  39  0.125  11  0.235   1  0.154   0.136 N  0.510      SignalP-TM
AOE50440.1              0.222  17  0.442  17  0.927  10  0.877   0.647 Y  0.570      SignalP-noTM
AOE50441.1              0.210  21  0.195  21  0.309  19  0.169   0.183 N  0.570      SignalP-noTM
AOE50442.1              0.107  55  0.104  42  0.123  39  0.085   0.095 N  0.570      SignalP-noTM
AOE50443.1              0.110  33  0.103  33  0.112  27  0.073   0.089 N  0.570      SignalP-noTM
AOE50444.1              0.128  19  0.177  19  0.290  11  0.219   0.192 N  0.510      SignalP-TM
AOE50445.1              0.134  53  0.105  38  0.123  32  0.101   0.103 N  0.570      SignalP-noTM
AOE50446.1              0.109  69  0.105  37  0.132  12  0.105   0.105 N  0.570      SignalP-noTM
AOE50447.1              0.112  35  0.109  18  0.147  11  0.105   0.107 N  0.570      SignalP-noTM
AOE50448.1              0.154  42  0.144  18  0.242  11  0.183   0.162 N  0.570      SignalP-noTM
AOE50449.1              0.110  28  0.126  11  0.204   5  0.162   0.140 N  0.510      SignalP-TM
AOE50450.1              0.111  61  0.101  41  0.142   2  0.098   0.100 N  0.570      SignalP-noTM
AOE50451.1              0.143  59  0.145  18  0.274  14  0.148   0.146 N  0.570      SignalP-noTM
AOE50452.1              0.114  26  0.186  26  0.409  23  0.299   0.228 N  0.510      SignalP-TM
AOE50453.1              0.151  57  0.147  12  0.266  10  0.226   0.177 N  0.510      SignalP-TM
AOE50454.1              0.111  18  0.121  11  0.223   2  0.139   0.130 N  0.570      SignalP-noTM
AOE50455.1              0.154  21  0.215  21  0.446   3  0.320   0.265 N  0.570      SignalP-noTM
AOE50456.1              0.107  68  0.141  17  0.256   6  0.189   0.164 N  0.570      SignalP-noTM
AOE50457.1              0.114  40  0.112  40  0.151  36  0.108   0.110 N  0.510      SignalP-TM
AOE50458.1              0.102  34  0.108  13  0.139   5  0.119   0.113 N  0.570      SignalP-noTM
AOE50459.1              0.105  25  0.180  11  0.444   1  0.303   0.238 N  0.570      SignalP-noTM
AOE50460.1              0.140  53  0.120  30  0.155  27  0.121   0.121 N  0.570      SignalP-noTM
AOE50461.1              0.159  30  0.149  23  0.254  22  0.151   0.150 N  0.570      SignalP-noTM
AOE50462.1              0.116  36  0.147  26  0.279  19  0.173   0.157 N  0.510      SignalP-TM
AOE50463.1              0.120  45  0.106  21  0.154   1  0.100   0.103 N  0.570      SignalP-noTM
AOE50464.1              0.111  34  0.106  20  0.135  17  0.113   0.108 N  0.510      SignalP-TM
AOE50465.1              0.540  26  0.308  26  0.269   1  0.182   0.249 N  0.570      SignalP-noTM
AOE50466.1              0.231  54  0.199  54  0.254  51  0.112   0.167 N  0.510      SignalP-TM
AOE50467.1              0.232  30  0.233  30  0.352  26  0.238   0.235 N  0.570      SignalP-noTM
AOE50468.1              0.118  36  0.106  55  0.156  45  0.084   0.098 N  0.510      SignalP-TM
AOE50469.1              0.156  20  0.179  11  0.371   2  0.291   0.232 N  0.570      SignalP-noTM
AOE50470.1              0.129  59  0.166  11  0.370   2  0.285   0.222 N  0.570      SignalP-noTM
AOE50471.1              0.155  38  0.184  38  0.379  12  0.256   0.210 N  0.510      SignalP-TM
AOE50472.1              0.243  20  0.186  20  0.353   2  0.195   0.189 N  0.510      SignalP-TM
AOE50473.1              0.155  53  0.118  53  0.113  61  0.078   0.099 N  0.570      SignalP-noTM
AOE50474.1              0.134  55  0.139  55  0.189  45  0.136   0.138 N  0.570      SignalP-noTM
AOE50475.1              0.216  32  0.147  32  0.120  20  0.092   0.121 N  0.570      SignalP-noTM
AOE50476.1              0.141  40  0.126  40  0.146  20  0.111   0.119 N  0.570      SignalP-noTM
AOE50477.1              0.114  46  0.113  46  0.129  51  0.089   0.101 N  0.570      SignalP-noTM
AOE50478.1              0.315  29  0.529  21  0.944  12  0.893   0.700 Y  0.570      SignalP-noTM
AOE50479.1              0.113  31  0.124  31  0.180  27  0.122   0.123 N  0.570      SignalP-noTM
AOE50480.1              0.158  21  0.382  21  0.946   4  0.927   0.638 Y  0.570      SignalP-noTM
AOE50481.1              0.109  36  0.104  62  0.121   8  0.092   0.098 N  0.570      SignalP-noTM
AOE50482.1              0.113  31  0.102  31  0.135   2  0.092   0.097 N  0.570      SignalP-noTM
AOE50483.1              0.355  31  0.465  31  0.952  13  0.777   0.612 Y  0.570      SignalP-noTM
AOE50484.1              0.130  45  0.158  20  0.236  16  0.184   0.170 N  0.570      SignalP-noTM
AOE50485.1              0.125  29  0.132  21  0.247  12  0.160   0.145 N  0.570      SignalP-noTM
AOE50486.1              0.826  19  0.893  19  0.971   8  0.960   0.925 Y  0.570      SignalP-noTM
AOE50487.1              0.120  25  0.114  11  0.166   8  0.138   0.123 N  0.510      SignalP-TM
AOE50488.1              0.380  44  0.230  44  0.540   3  0.264   0.242 N  0.510      SignalP-TM
AOE50489.1              0.107  28  0.167  11  0.390   4  0.286   0.223 N  0.570      SignalP-noTM
AOE50490.1              0.136  30  0.121  21  0.180   1  0.131   0.126 N  0.570      SignalP-noTM
AOE50491.1              0.109  35  0.146  13  0.277   2  0.217   0.179 N  0.570      SignalP-noTM
AOE50492.1              0.111  21  0.100  44  0.101  37  0.085   0.093 N  0.570      SignalP-noTM
AOE50493.1              0.162  23  0.135  23  0.182   1  0.110   0.123 N  0.570      SignalP-noTM
AOE50494.1              0.185  23  0.232  23  0.386  20  0.259   0.242 N  0.510      SignalP-TM
AOE50495.1              0.115  20  0.127  11  0.306   1  0.142   0.132 N  0.510      SignalP-TM
AOE50496.1              0.115  36  0.123  36  0.174   4  0.103   0.115 N  0.510      SignalP-TM
AOE50497.1              0.151  25  0.136  42  0.229  31  0.123   0.131 N  0.510      SignalP-TM
AOE50498.1              0.118  64  0.100  64  0.110  39  0.089   0.094 N  0.570      SignalP-noTM
AOE50499.1              0.133  24  0.155  24  0.250  18  0.159   0.157 N  0.510      SignalP-TM
AOE50500.1              0.156  67  0.119  67  0.120  12  0.097   0.108 N  0.570      SignalP-noTM
AOE50501.1              0.106  30  0.108  40  0.135  33  0.100   0.104 N  0.570      SignalP-noTM
AOE50502.1              0.120  22  0.201  22  0.418  19  0.326   0.248 N  0.510      SignalP-TM
AOE50503.1              0.314  24  0.468  24  0.882  14  0.765   0.608 Y  0.570      SignalP-noTM
AOE50504.1              0.113  64  0.114  12  0.166   5  0.136   0.125 N  0.570      SignalP-noTM
AOE50505.1              0.122  53  0.105  53  0.110  70  0.086   0.096 N  0.570      SignalP-noTM
AOE50506.1              0.139  30  0.133  39  0.196  35  0.117   0.125 N  0.570      SignalP-noTM
AOE50507.1              0.115  30  0.130  11  0.211   1  0.168   0.148 N  0.570      SignalP-noTM
AOE50508.1              0.104  39  0.123  11  0.262   2  0.145   0.133 N  0.570      SignalP-noTM
AOE50509.1              0.108  42  0.106  64  0.119  62  0.098   0.102 N  0.570      SignalP-noTM
AOE50510.1              0.100  57  0.103  27  0.117  13  0.090   0.097 N  0.570      SignalP-noTM
AOE50511.1              0.154  39  0.103  57  0.119  51  0.078   0.092 N  0.570      SignalP-noTM
AOE50512.1              0.161  28  0.135  28  0.252   1  0.120   0.128 N  0.570      SignalP-noTM
AOE50513.1              0.240  35  0.148  11  0.280   1  0.223   0.176 N  0.510      SignalP-TM
AOE50514.1              0.117  56  0.111  36  0.136  35  0.110   0.111 N  0.570      SignalP-noTM
AOE50515.1              0.118   3  0.117  18  0.149  11  0.123   0.120 N  0.570      SignalP-noTM
AOE50516.1              0.169  32  0.143  32  0.196   2  0.125   0.136 N  0.510      SignalP-TM
AOE50517.1              0.118  53  0.174  11  0.477   1  0.291   0.217 N  0.510      SignalP-TM
AOE50518.1              0.110  41  0.141  11  0.245   1  0.195   0.166 N  0.570      SignalP-noTM
AOE50519.1              0.154  27  0.112  27  0.106  68  0.073   0.094 N  0.570      SignalP-noTM
AOE50520.1              0.099  70  0.103  70  0.110  47  0.089   0.096 N  0.570      SignalP-noTM
AOE50521.1              0.152  34  0.132  17  0.179   1  0.137   0.134 N  0.570      SignalP-noTM
AOE50522.1              0.264  26  0.494  26  0.957   4  0.932   0.700 Y  0.570      SignalP-noTM
AOE50523.1              0.209  24  0.440  24  0.970  20  0.931   0.671 Y  0.570      SignalP-noTM
AOE50524.1              0.116  23  0.114  23  0.141  11  0.106   0.110 N  0.570      SignalP-noTM
AOE50525.1              0.183  17  0.127  17  0.113  57  0.086   0.108 N  0.570      SignalP-noTM
AOE50526.1              0.113  41  0.105  41  0.153   9  0.096   0.101 N  0.570      SignalP-noTM
AOE50527.1              0.154  18  0.148  18  0.196  16  0.133   0.141 N  0.570      SignalP-noTM
AOE50528.1              0.147  22  0.187  22  0.400  20  0.241   0.212 N  0.570      SignalP-noTM
AOE50529.1              0.245  48  0.171  48  0.206  44  0.095   0.135 N  0.570      SignalP-noTM
AOE50530.1              0.101  39  0.101  39  0.116  50  0.096   0.098 N  0.570      SignalP-noTM
AOE50531.1              0.130  35  0.109  35  0.110  45  0.080   0.095 N  0.570      SignalP-noTM
AOE50532.1              0.585  18  0.726  18  0.938  17  0.905   0.810 Y  0.570      SignalP-noTM
AOE50533.1              0.131  45  0.119  45  0.163  41  0.094   0.110 N  0.510      SignalP-TM
AOE50534.1              0.830  24  0.783  24  0.916  17  0.748   0.766 Y  0.570      SignalP-noTM
AOE50535.1              0.107  42  0.099  48  0.113  44  0.087   0.093 N  0.570      SignalP-noTM
AOE50536.1              0.188  21  0.407  21  0.960  15  0.898   0.638 Y  0.570      SignalP-noTM
AOE50537.1              0.195  35  0.135  35  0.127  31  0.097   0.117 N  0.570      SignalP-noTM
AOE50538.1              0.155  29  0.178  11  0.535   3  0.308   0.226 N  0.510      SignalP-TM
AOE50539.1              0.130  25  0.110  25  0.171   2  0.098   0.105 N  0.570      SignalP-noTM
AOE50540.1              0.132  47  0.150  47  0.373   2  0.170   0.159 N  0.570      SignalP-noTM
AOE50541.1              0.133  31  0.167  11  0.418   1  0.268   0.204 N  0.510      SignalP-TM
AOE50542.1              0.114  45  0.111  11  0.186   1  0.115   0.113 N  0.570      SignalP-noTM
AOE50543.1              0.135  63  0.145  11  0.286   1  0.198   0.170 N  0.570      SignalP-noTM
AOE50544.1              0.172  21  0.394  21  0.947  17  0.899   0.631 Y  0.570      SignalP-noTM
AOE50545.1              0.105   3  0.129  11  0.232   1  0.159   0.143 N  0.570      SignalP-noTM
AOE50546.1              0.101  23  0.104  12  0.122  24  0.113   0.107 N  0.510      SignalP-TM
AOE50547.1              0.113  21  0.109  21  0.121  11  0.101   0.105 N  0.570      SignalP-noTM
AOE50548.1              0.315  50  0.293  50  0.417  43  0.202   0.250 N  0.570      SignalP-noTM
AOE50549.1              0.118  21  0.192  21  0.405  15  0.309   0.235 N  0.510      SignalP-TM
AOE50550.1              0.152  43  0.216  15  0.547   8  0.453   0.327 N  0.570      SignalP-noTM
AOE50551.1              0.176  27  0.321  27  0.739  24  0.568   0.412 N  0.510      SignalP-TM
AOE50552.1              0.108  34  0.137  36  0.302  29  0.142   0.139 N  0.510      SignalP-TM
AOE50553.1              0.133  31  0.141  12  0.262  12  0.172   0.156 N  0.570      SignalP-noTM
AOE50554.1              0.120  29  0.101  11  0.155   2  0.104   0.102 N  0.510      SignalP-TM
AOE50555.1              0.120  27  0.107  58  0.129  30  0.093   0.101 N  0.570      SignalP-noTM
AOE50556.1              0.142  21  0.117  68  0.180  59  0.099   0.110 N  0.510      SignalP-TM
AOE50557.1              0.197  55  0.157  55  0.160  52  0.098   0.129 N  0.570      SignalP-noTM
AOE50558.1              0.121  42  0.150  42  0.302  38  0.113   0.136 N  0.510      SignalP-TM
AOE50559.1              0.109  20  0.139  11  0.302   1  0.183   0.159 N  0.570      SignalP-noTM
AOE50560.1              0.197  39  0.161  39  0.203  38  0.120   0.142 N  0.570      SignalP-noTM
AOE50561.1              0.680  25  0.662  25  0.816  17  0.681   0.671 Y  0.570      SignalP-noTM
AOE50562.1              0.415  30  0.576  30  0.924  21  0.715   0.641 Y  0.570      SignalP-noTM
AOE50563.1              0.178  30  0.194  30  0.352   1  0.210   0.200 N  0.510      SignalP-TM
AOE50564.1              0.153  23  0.218  23  0.382  18  0.284   0.242 N  0.510      SignalP-TM
AOE50565.1              0.112  27  0.131  11  0.285   1  0.162   0.143 N  0.510      SignalP-TM
AOE50566.1              0.195  25  0.258  25  0.468   2  0.336   0.287 N  0.510      SignalP-TM
AOE50567.1              0.109  34  0.147  34  0.327  30  0.206   0.175 N  0.570      SignalP-noTM
AOE50568.1              0.202  23  0.407  23  0.907  17  0.780   0.582 Y  0.570      SignalP-noTM
AOE50569.1              0.331  33  0.234  33  0.312   3  0.170   0.210 N  0.510      SignalP-TM
AOE50570.1              0.132  63  0.123  11  0.182   5  0.160   0.137 N  0.510      SignalP-TM
AOE50571.1              0.119  55  0.128  55  0.174  48  0.102   0.116 N  0.570      SignalP-noTM
AOE50572.1              0.242  64  0.150  64  0.196  36  0.117   0.134 N  0.570      SignalP-noTM
AOE50573.1              0.105  30  0.104  51  0.124  41  0.089   0.097 N  0.570      SignalP-noTM
AOE50574.1              0.133  24  0.135  11  0.246   2  0.188   0.155 N  0.510      SignalP-TM
AOE50575.1              0.129  31  0.119  31  0.152  12  0.109   0.114 N  0.570      SignalP-noTM
AOE50576.1              0.780  25  0.863  25  0.982  21  0.956   0.907 Y  0.570      SignalP-noTM
AOE50577.1              0.180  24  0.191  24  0.310  13  0.179   0.185 N  0.570      SignalP-noTM
AOE50578.1              0.173  32  0.134  32  0.151  31  0.106   0.123 N  0.510      SignalP-TM
AOE50579.1              0.513  41  0.383  41  0.384  37  0.156   0.276 N  0.570      SignalP-noTM
AOE50580.1              0.189  21  0.333  21  0.720  13  0.549   0.435 N  0.570      SignalP-noTM
AOE50581.1              0.132  26  0.207  25  0.420  14  0.309   0.245 N  0.510      SignalP-TM
AOE50582.1              0.117  37  0.110  37  0.135  36  0.102   0.106 N  0.570      SignalP-noTM
AOE50583.1              0.106  30  0.150  11  0.388   1  0.202   0.175 N  0.570      SignalP-noTM
AOE50584.1              0.104  33  0.103  52  0.133  48  0.091   0.097 N  0.570      SignalP-noTM
AOE50585.1              0.200  27  0.254  27  0.652  12  0.467   0.333 N  0.510      SignalP-TM
AOE50586.1              0.138  37  0.119  42  0.152  35  0.093   0.107 N  0.570      SignalP-noTM
AOE50587.1              0.110  40  0.103  40  0.113  26  0.089   0.096 N  0.570      SignalP-noTM
AOE50588.1              0.103  42  0.104  32  0.128  26  0.103   0.104 N  0.570      SignalP-noTM
AOE50589.1              0.108  22  0.105  70  0.122  22  0.099   0.102 N  0.570      SignalP-noTM
AOE50590.1              0.102  36  0.104  50  0.126  12  0.092   0.098 N  0.570      SignalP-noTM
AOE50591.1              0.433  24  0.629  24  0.962  16  0.916   0.764 Y  0.570      SignalP-noTM
AOE50592.1              0.132  28  0.161  11  0.371   1  0.247   0.201 N  0.570      SignalP-noTM
AOE50593.1              0.118  20  0.113  20  0.189  61  0.103   0.110 N  0.510      SignalP-TM
AOE50594.1              0.124  25  0.159  12  0.338  21  0.259   0.206 N  0.570      SignalP-noTM
AOE50595.1              0.125  24  0.117  24  0.151  28  0.100   0.109 N  0.570      SignalP-noTM
AOE50596.1              0.175  25  0.220  25  0.455  22  0.240   0.227 N  0.510      SignalP-TM
AOE50597.1              0.142  26  0.160  26  0.289  22  0.147   0.155 N  0.510      SignalP-TM
AOE50598.1              0.109  44  0.111  59  0.159   2  0.112   0.111 N  0.570      SignalP-noTM
AOE50599.1              0.145  39  0.202  39  0.383  26  0.237   0.215 N  0.510      SignalP-TM
AOE50600.1              0.104  55  0.116  31  0.180  26  0.110   0.114 N  0.510      SignalP-TM
AOE50601.1              0.153  35  0.155  35  0.261  31  0.118   0.141 N  0.510      SignalP-TM
AOE50602.1              0.128  28  0.111  11  0.196   1  0.117   0.113 N  0.510      SignalP-TM
AOE50603.1              0.234  28  0.138  28  0.165   2  0.102   0.125 N  0.510      SignalP-TM
AOE50604.1              0.122  46  0.112  64  0.142   5  0.095   0.106 N  0.510      SignalP-TM
AOE50605.1              0.210  49  0.121  49  0.151   7  0.093   0.108 N  0.570      SignalP-noTM
AOE50606.1              0.146  33  0.120  33  0.155  10  0.113   0.117 N  0.570      SignalP-noTM
AOE50607.1              0.102  31  0.112  11  0.169   1  0.121   0.116 N  0.570      SignalP-noTM
AOE50608.1              0.104  30  0.124  11  0.217   1  0.147   0.135 N  0.570      SignalP-noTM
AOE50609.1              0.111  22  0.130  11  0.218   1  0.162   0.145 N  0.570      SignalP-noTM
AOE50610.1              0.111  23  0.110  52  0.193  48  0.095   0.103 N  0.570      SignalP-noTM
AOE50611.1              0.853  23  0.846  23  0.908  19  0.848   0.847 Y  0.570      SignalP-noTM
AOE50612.1              0.186  35  0.149  35  0.206  32  0.115   0.133 N  0.570      SignalP-noTM
AOE50613.1              0.108  55  0.109  30  0.141  46  0.099   0.105 N  0.510      SignalP-TM
AOE50614.1              0.109  43  0.097  49  0.114  42  0.067   0.086 N  0.510      SignalP-TM
AOE50615.1              0.108  35  0.101  41  0.106  39  0.089   0.095 N  0.570      SignalP-noTM
AOE50616.1              0.134  26  0.092  11  0.101   1  0.087   0.090 N  0.510      SignalP-TM
AOE50617.1              0.148  26  0.143  11  0.327   2  0.200   0.164 N  0.510      SignalP-TM
AOE50618.1              0.100   3  0.104  32  0.124  23  0.097   0.101 N  0.510      SignalP-TM
AOE50619.1              0.124  25  0.103  25  0.126  47  0.065   0.085 N  0.570      SignalP-noTM
AOE50620.1              0.107  53  0.110  39  0.154  33  0.109   0.110 N  0.570      SignalP-noTM
AOE50621.1              0.127  23  0.148  11  0.337   2  0.212   0.178 N  0.570      SignalP-noTM
AOE50622.1              0.154  40  0.140  11  0.282   1  0.189   0.163 N  0.570      SignalP-noTM
AOE50623.1              0.577  24  0.579  24  0.797   6  0.653   0.606 Y  0.510      SignalP-TM
AOE50624.1              0.110  34  0.110  11  0.175   1  0.114   0.112 N  0.570      SignalP-noTM
AOE50625.1              0.167  41  0.139  41  0.139  40  0.104   0.123 N  0.570      SignalP-noTM
AOE50626.1              0.144  48  0.115  48  0.111  62  0.084   0.100 N  0.570      SignalP-noTM
AOE50627.1              0.111  70  0.105  31  0.126  22  0.090   0.098 N  0.570      SignalP-noTM
AOE50628.1              0.100  33  0.144  11  0.267   3  0.206   0.173 N  0.570      SignalP-noTM
AOE50629.1              0.110  24  0.111  46  0.189   3  0.093   0.104 N  0.510      SignalP-TM
AOE50630.1              0.117  27  0.147  27  0.306  16  0.175   0.160 N  0.570      SignalP-noTM
AOE50631.1              0.114  36  0.117  11  0.182   2  0.141   0.126 N  0.510      SignalP-TM
AOE50632.1              0.123  53  0.104  53  0.124  49  0.086   0.096 N  0.570      SignalP-noTM
AOE50633.1              0.190  41  0.166  25  0.374  15  0.229   0.196 N  0.570      SignalP-noTM
AOE50634.1              0.140  34  0.120  34  0.192   1  0.107   0.114 N  0.570      SignalP-noTM
AOE50635.1              0.113  37  0.102  37  0.122   9  0.093   0.098 N  0.570      SignalP-noTM
AOE50636.1              0.660  26  0.739  26  0.900   6  0.846   0.789 Y  0.570      SignalP-noTM
AOE50637.1              0.227  19  0.436  19  0.891  11  0.832   0.622 Y  0.570      SignalP-noTM
AOE50638.1              0.114  21  0.138  11  0.277   2  0.185   0.160 N  0.570      SignalP-noTM
AOE50639.1              0.495  24  0.640  24  0.921  14  0.858   0.742 Y  0.570      SignalP-noTM
AOE50640.1              0.111  37  0.134  37  0.238  32  0.153   0.143 N  0.570      SignalP-noTM
AOE50641.1              0.100  40  0.102  67  0.113  58  0.090   0.096 N  0.570      SignalP-noTM
AOE50642.1              0.100  46  0.103  67  0.115  30  0.099   0.101 N  0.570      SignalP-noTM
AOE50643.1              0.109  41  0.118  24  0.175  19  0.119   0.119 N  0.570      SignalP-noTM
AOE50644.1              0.495  26  0.648  26  0.950  21  0.866   0.750 Y  0.570      SignalP-noTM
AOE50645.1              0.123  32  0.108  11  0.187   1  0.110   0.108 N  0.510      SignalP-TM
AOE50646.1              0.111  65  0.138  13  0.231   7  0.194   0.164 N  0.570      SignalP-noTM
AOE50647.1              0.194  23  0.382  23  0.883  11  0.787   0.572 Y  0.570      SignalP-noTM
AOE50648.1              0.146  38  0.140  11  0.249   3  0.209   0.166 N  0.510      SignalP-TM
AOE50649.1              0.117  66  0.110  11  0.174   2  0.121   0.116 N  0.570      SignalP-noTM
AOE50650.1              0.117  31  0.110  11  0.159   4  0.121   0.115 N  0.570      SignalP-noTM
AOE50651.1              0.100  70  0.110  36  0.136  27  0.099   0.105 N  0.570      SignalP-noTM
AOE50652.1              0.149  61  0.126  61  0.140   1  0.096   0.112 N  0.570      SignalP-noTM
AOE50653.1              0.166  20  0.116  20  0.174   1  0.098   0.107 N  0.570      SignalP-noTM
AOE50654.1              0.131  61  0.166  12  0.318   9  0.290   0.212 N  0.510      SignalP-TM
AOE50655.1              0.145  22  0.118  22  0.123  18  0.083   0.101 N  0.570      SignalP-noTM
AOE50656.1              0.113  33  0.126  33  0.182  25  0.121   0.124 N  0.570      SignalP-noTM
AOE50657.1              0.108  24  0.106  43  0.128   9  0.097   0.102 N  0.570      SignalP-noTM
AOE50658.1              0.104  65  0.103  33  0.122  28  0.088   0.096 N  0.570      SignalP-noTM
AOE50659.1              0.118  61  0.106  24  0.127  21  0.095   0.101 N  0.570      SignalP-noTM
AOE50660.1              0.109  56  0.138  30  0.237  23  0.185   0.160 N  0.570      SignalP-noTM
AOE50661.1              0.106  10  0.111  45  0.138  20  0.105   0.108 N  0.570      SignalP-noTM
AOE50662.1              0.106  57  0.108  38  0.127  35  0.089   0.099 N  0.570      SignalP-noTM
AOE50663.1              0.303  20  0.499  20  0.890  18  0.808   0.644 Y  0.570      SignalP-noTM
AOE50664.1              0.114  21  0.132  51  0.215  43  0.105   0.119 N  0.570      SignalP-noTM
AOE50665.1              0.112  56  0.105  19  0.140  50  0.096   0.101 N  0.510      SignalP-TM
AOE50666.1              0.112  63  0.113  42  0.163  39  0.111   0.112 N  0.570      SignalP-noTM
AOE50667.1              0.115  42  0.112  11  0.179   1  0.124   0.116 N  0.510      SignalP-TM
AOE50668.1              0.109  42  0.191  16  0.505  13  0.345   0.263 N  0.570      SignalP-noTM
AOE50669.1              0.136  53  0.136  53  0.288  52  0.108   0.123 N  0.570      SignalP-noTM
AOE50670.1              0.114  28  0.107  11  0.176   2  0.107   0.107 N  0.570      SignalP-noTM
AOE50671.1              0.109  44  0.175  16  0.427  12  0.304   0.236 N  0.570      SignalP-noTM
AOE50672.1              0.127  31  0.114  16  0.148   6  0.114   0.114 N  0.570      SignalP-noTM
AOE50673.1              0.099   6  0.183  14  0.437  12  0.340   0.257 N  0.570      SignalP-noTM
AOE50674.1              0.143  45  0.147  45  0.196  32  0.113   0.134 N  0.510      SignalP-TM
AOE50675.1              0.101  37  0.115  11  0.153   8  0.135   0.125 N  0.570      SignalP-noTM
AOE50676.1              0.108  23  0.176  11  0.396   3  0.317   0.242 N  0.570      SignalP-noTM
AOE50677.1              0.108   3  0.114  23  0.158  34  0.123   0.118 N  0.570      SignalP-noTM
AOE50678.1              0.124  38  0.204  13  0.528  11  0.408   0.300 N  0.570      SignalP-noTM
AOE50679.1              0.110   8  0.122  11  0.216   1  0.138   0.130 N  0.570      SignalP-noTM
AOE50680.1              0.107  21  0.112  12  0.162   1  0.126   0.118 N  0.570      SignalP-noTM
AOE50681.1              0.105  39  0.112  56  0.137  45  0.106   0.109 N  0.570      SignalP-noTM
AOE50682.1              0.116  47  0.116  47  0.154  40  0.107   0.112 N  0.570      SignalP-noTM
AOE50683.1              0.104  51  0.102  51  0.119  41  0.096   0.099 N  0.570      SignalP-noTM
AOE50684.1              0.215  34  0.163  34  0.189  30  0.119   0.142 N  0.570      SignalP-noTM
AOE50685.1              0.237  49  0.149  49  0.117   7  0.098   0.125 N  0.570      SignalP-noTM
AOE50686.1              0.103  36  0.104  36  0.119  12  0.099   0.102 N  0.570      SignalP-noTM
AOE50687.1              0.108  48  0.163  14  0.304   5  0.269   0.213 N  0.570      SignalP-noTM
AOE50688.1              0.113  25  0.115  11  0.178   1  0.126   0.120 N  0.570      SignalP-noTM
AOE50689.1              0.139  59  0.114  59  0.159   2  0.101   0.108 N  0.570      SignalP-noTM
AOE50690.1              0.110  25  0.113  54  0.172  22  0.110   0.112 N  0.570      SignalP-noTM
AOE50691.1              0.177  32  0.130  11  0.226   1  0.159   0.143 N  0.570      SignalP-noTM
AOE50692.1              0.120  24  0.123  24  0.180  15  0.129   0.126 N  0.570      SignalP-noTM
AOE50693.1              0.147  20  0.127  41  0.167  37  0.106   0.117 N  0.570      SignalP-noTM
AOE50694.1              0.151  31  0.140  31  0.184   1  0.133   0.137 N  0.570      SignalP-noTM
AOE50695.1              0.108  35  0.141  11  0.254   3  0.204   0.170 N  0.570      SignalP-noTM
AOE50696.1              0.100  65  0.111  11  0.214   1  0.111   0.111 N  0.570      SignalP-noTM
AOE50697.1              0.114  35  0.137  19  0.212  18  0.161   0.148 N  0.570      SignalP-noTM
AOE50698.1              0.324  49  0.277  49  0.532  43  0.149   0.217 N  0.570      SignalP-noTM
AOE50699.1              0.110  40  0.188  11  0.566   2  0.345   0.262 N  0.570      SignalP-noTM
AOE50700.1              0.110  20  0.128  20  0.181  11  0.148   0.137 N  0.570      SignalP-noTM
AOE50701.1              0.101  50  0.140  12  0.259   4  0.201   0.169 N  0.570      SignalP-noTM
AOE50702.1              0.105  37  0.112  45  0.144  36  0.092   0.102 N  0.570      SignalP-noTM
AOE50703.1              0.118  30  0.168  20  0.383  16  0.276   0.219 N  0.570      SignalP-noTM
AOE50704.1              0.183  27  0.169  54  0.428  46  0.131   0.151 N  0.570      SignalP-noTM
AOE50705.1              0.149  25  0.124  46  0.218  40  0.106   0.116 N  0.570      SignalP-noTM
AOE50706.1              0.111  27  0.122  12  0.184   4  0.149   0.135 N  0.570      SignalP-noTM
AOE50707.1              0.174  27  0.159  19  0.257   2  0.211   0.183 N  0.570      SignalP-noTM
AOE50708.1              0.105  21  0.112  52  0.178  12  0.108   0.110 N  0.570      SignalP-noTM
AOE50709.1              0.151  31  0.102  31  0.136   5  0.086   0.096 N  0.510      SignalP-TM
AOE50710.1              0.324  49  0.277  49  0.532  43  0.149   0.217 N  0.570      SignalP-noTM
AOE50711.1              0.152  26  0.147  26  0.233  24  0.154   0.150 N  0.570      SignalP-noTM
AOE50712.1              0.356  29  0.199  29  0.138  15  0.101   0.153 N  0.570      SignalP-noTM
AOE50713.1              0.127  48  0.131  25  0.184  16  0.150   0.140 N  0.570      SignalP-noTM
AOE50714.1              0.538  25  0.610  25  0.865  20  0.670   0.638 Y  0.570      SignalP-noTM
AOE50715.1              0.157  38  0.135  38  0.155  27  0.104   0.120 N  0.570      SignalP-noTM
AOE50716.1              0.461  19  0.463  19  0.652   2  0.496   0.476 N  0.510      SignalP-TM
AOE50717.1              0.100  63  0.101  28  0.120  21  0.083   0.093 N  0.570      SignalP-noTM
AOE50718.1              0.117  56  0.172  56  0.359  50  0.180   0.175 N  0.510      SignalP-TM
AOE50719.1              0.128  18  0.153  18  0.233  14  0.175   0.164 N  0.570      SignalP-noTM
AOE50720.1              0.214  39  0.184  39  0.267  37  0.127   0.163 N  0.510      SignalP-TM
AOE50721.1              0.138  43  0.126  43  0.181  42  0.100   0.114 N  0.570      SignalP-noTM
AOE50722.1              0.112  44  0.171  11  0.340   1  0.294   0.229 N  0.570      SignalP-noTM
AOE50723.1              0.115  40  0.104  21  0.137  17  0.105   0.104 N  0.510      SignalP-TM
AOE50724.1              0.130  31  0.173  31  0.312  24  0.180   0.175 N  0.510      SignalP-TM
AOE50725.1              0.182  22  0.091  22  0.113  45  0.057   0.078 N  0.510      SignalP-TM
AOE50726.1              0.166  33  0.266  23  0.631  21  0.461   0.338 N  0.510      SignalP-TM
AOE50727.1              0.114  33  0.112  33  0.129  12  0.102   0.107 N  0.570      SignalP-noTM
AOE50728.1              0.099  24  0.108  24  0.132  12  0.095   0.102 N  0.570      SignalP-noTM
AOE50729.1              0.480  35  0.270  35  0.230  31  0.114   0.197 N  0.570      SignalP-noTM
AOE50730.1              0.156  29  0.113  29  0.165   3  0.088   0.104 N  0.510      SignalP-TM
AOE50731.1              0.105  25  0.130  11  0.241   1  0.161   0.145 N  0.570      SignalP-noTM
AOE50732.1              0.101  38  0.116  19  0.171  11  0.125   0.121 N  0.570      SignalP-noTM
AOE50733.1              0.107  49  0.121  49  0.226  48  0.101   0.112 N  0.570      SignalP-noTM
AOE50734.1              0.140  26  0.128  26  0.153  36  0.125   0.127 N  0.570      SignalP-noTM
AOE50735.1              0.174  53  0.149  11  0.320   5  0.242   0.184 N  0.510      SignalP-TM
AOE50736.1              0.110  45  0.111  45  0.132  41  0.107   0.109 N  0.570      SignalP-noTM
AOE50737.1              0.258  25  0.220  25  0.311   1  0.192   0.207 N  0.570      SignalP-noTM
AOE50738.1              0.126  59  0.104  59  0.105  43  0.084   0.095 N  0.570      SignalP-noTM
AOE50739.1              0.162  26  0.284  26  0.746  25  0.507   0.389 N  0.570      SignalP-noTM
AOE50740.1              0.107  53  0.116  23  0.158  14  0.105   0.111 N  0.570      SignalP-noTM
AOE50741.1              0.166  24  0.155  24  0.203  13  0.145   0.150 N  0.570      SignalP-noTM
AOE50742.1              0.109  31  0.107  70  0.122  58  0.093   0.100 N  0.570      SignalP-noTM
AOE50743.1              0.101  28  0.106  67  0.120  58  0.086   0.097 N  0.570      SignalP-noTM
AOE50744.1              0.111  38  0.110  18  0.155   8  0.117   0.113 N  0.570      SignalP-noTM
AOE50745.1              0.134  53  0.114  53  0.133  52  0.091   0.103 N  0.570      SignalP-noTM
AOE50746.1              0.110  25  0.115  44  0.156  37  0.110   0.113 N  0.510      SignalP-TM
AOE50747.1              0.621  23  0.667  23  0.802  11  0.700   0.682 Y  0.570      SignalP-noTM
AOE50748.1              0.119  28  0.128  28  0.206   2  0.132   0.130 N  0.570      SignalP-noTM
AOE50749.1              0.159  41  0.149  24  0.297  17  0.218   0.175 N  0.510      SignalP-TM
AOE50750.1              0.120  18  0.151  11  0.343   3  0.223   0.185 N  0.570      SignalP-noTM
AOE50751.1              0.140  17  0.110  58  0.113  54  0.082   0.097 N  0.570      SignalP-noTM
AOE50752.1              0.103  36  0.103  64  0.113  61  0.090   0.097 N  0.570      SignalP-noTM
AOE50753.1              0.104  24  0.113  36  0.139  31  0.070   0.097 N  0.510      SignalP-TM
AOE50754.1              0.177  18  0.108  49  0.129  47  0.085   0.098 N  0.570      SignalP-noTM
AOE50755.1              0.284  25  0.396  25  0.776   5  0.628   0.505 N  0.570      SignalP-noTM
AOE50756.1              0.131  22  0.164  12  0.304   1  0.263   0.210 N  0.570      SignalP-noTM
AOE50757.1              0.099  34  0.112  11  0.180   1  0.117   0.114 N  0.570      SignalP-noTM
AOE50758.1              0.156  64  0.120  64  0.222   1  0.113   0.118 N  0.510      SignalP-TM
AOE50759.1              0.123  21  0.115  11  0.220   1  0.122   0.118 N  0.570      SignalP-noTM
AOE50760.1              0.161  45  0.197  45  0.413  42  0.150   0.175 N  0.570      SignalP-noTM
AOE50761.1              0.106  25  0.111  43  0.157   1  0.110   0.110 N  0.570      SignalP-noTM
AOE50762.1              0.112  30  0.114  49  0.162  48  0.110   0.112 N  0.570      SignalP-noTM
AOE50763.1              0.114  45  0.117  19  0.199  12  0.127   0.122 N  0.570      SignalP-noTM
AOE50764.1              0.102  46  0.103  66  0.137   1  0.090   0.097 N  0.570      SignalP-noTM
AOE50765.1              0.175  20  0.163  20  0.320   2  0.191   0.176 N  0.570      SignalP-noTM
AOE50766.1              0.117  38  0.106  60  0.109  54  0.077   0.093 N  0.570      SignalP-noTM
AOE50767.1              0.106  27  0.133  11  0.198   3  0.181   0.151 N  0.510      SignalP-TM
AOE50768.1              0.388  36  0.231  36  0.322  24  0.150   0.201 N  0.510      SignalP-TM
AOE50769.1              0.120  34  0.106  69  0.143  68  0.061   0.089 N  0.510      SignalP-TM
AOE50770.1              0.101  57  0.109  11  0.142   4  0.120   0.114 N  0.570      SignalP-noTM
AOE50771.1              0.104  20  0.108  53  0.136  52  0.094   0.101 N  0.570      SignalP-noTM
AOE50772.1              0.142  19  0.331  19  0.914   2  0.801   0.552 N  0.570      SignalP-noTM
AOE50773.1              0.110  22  0.116  22  0.166   1  0.127   0.121 N  0.570      SignalP-noTM
AOE50774.1              0.111  56  0.109  29  0.134   3  0.116   0.112 N  0.570      SignalP-noTM
AOE50775.1              0.102  29  0.125  12  0.189   7  0.160   0.141 N  0.570      SignalP-noTM
AOE50776.1              0.101  31  0.114  35  0.142  29  0.113   0.113 N  0.570      SignalP-noTM
AOE50777.1              0.123  23  0.126  11  0.218   2  0.158   0.141 N  0.570      SignalP-noTM
AOE50778.1              0.199  40  0.143  40  0.163  49  0.090   0.118 N  0.570      SignalP-noTM
AOE50779.1              0.664  33  0.530  33  0.615  26  0.296   0.444 N  0.510      SignalP-TM
AOE50780.1              0.283  22  0.510  22  0.942  18  0.915   0.700 Y  0.570      SignalP-noTM
AOE50781.1              0.315  19  0.529  19  0.932  14  0.879   0.694 Y  0.570      SignalP-noTM
AOE50782.1              0.120  48  0.125  13  0.212   5  0.156   0.136 N  0.510      SignalP-TM
AOE50783.1              0.168  39  0.113  39  0.138   6  0.078   0.100 N  0.510      SignalP-TM
AOE50784.1              0.108  48  0.110  26  0.150  16  0.105   0.108 N  0.570      SignalP-noTM
AOE50785.1              0.107  47  0.110  47  0.129  48  0.098   0.104 N  0.570      SignalP-noTM
AOE50786.1              0.109  21  0.107  21  0.128  20  0.103   0.105 N  0.570      SignalP-noTM
AOE50787.1              0.127  23  0.103  11  0.133   5  0.109   0.106 N  0.570      SignalP-noTM
AOE50788.1              0.149  19  0.279  19  0.700  17  0.524   0.369 N  0.510      SignalP-TM
AOE50789.1              0.104  53  0.105  22  0.137  13  0.098   0.102 N  0.570      SignalP-noTM
AOE50790.1              0.159  30  0.186  14  0.415   3  0.351   0.247 N  0.510      SignalP-TM
AOE50791.1              0.104  49  0.105  11  0.206   1  0.094   0.100 N  0.570      SignalP-noTM
AOE50792.1              0.104  41  0.104  63  0.122  56  0.086   0.096 N  0.570      SignalP-noTM
AOE50793.1              0.105  61  0.104  42  0.131   6  0.093   0.099 N  0.570      SignalP-noTM
AOE50794.1              0.137  56  0.115  56  0.151  14  0.104   0.110 N  0.570      SignalP-noTM
AOE50795.1              0.517  21  0.657  21  0.915  17  0.829   0.738 Y  0.570      SignalP-noTM
AOE50796.1              0.581  29  0.669  29  0.931  15  0.822   0.741 Y  0.570      SignalP-noTM
AOE50797.1              0.130  23  0.147  11  0.354   1  0.207   0.169 N  0.510      SignalP-TM
AOE50798.1              0.146  58  0.121  58  0.149  14  0.107   0.116 N  0.510      SignalP-TM
AOE50799.1              0.110  29  0.133  12  0.230   2  0.180   0.155 N  0.570      SignalP-noTM
AOE50800.1              0.110  48  0.101  30  0.125  43  0.077   0.090 N  0.570      SignalP-noTM
AOE50801.1              0.111  23  0.113  54  0.187   1  0.107   0.111 N  0.570      SignalP-noTM
AOE50802.1              0.120  31  0.170  11  0.436   2  0.270   0.217 N  0.570      SignalP-noTM
AOE50803.1              0.165  48  0.126  48  0.202   4  0.102   0.115 N  0.570      SignalP-noTM
AOE50804.1              0.149  35  0.118  35  0.120   3  0.094   0.107 N  0.570      SignalP-noTM
AOE50805.1              0.115  42  0.111  64  0.129  59  0.092   0.102 N  0.570      SignalP-noTM
AOE50806.1              0.114  18  0.104  67  0.121   1  0.091   0.098 N  0.570      SignalP-noTM
AOE50807.1              0.110  23  0.144  11  0.316   1  0.198   0.164 N  0.510      SignalP-TM
AOE50808.1              0.134  35  0.107  35  0.173   1  0.091   0.101 N  0.510      SignalP-TM
AOE50809.1              0.116  63  0.164  11  0.330   1  0.276   0.205 N  0.510      SignalP-TM
AOE50810.1              0.127  21  0.130  11  0.267   1  0.160   0.141 N  0.510      SignalP-TM
AOE50811.1              0.198  32  0.125  32  0.149  27  0.083   0.110 N  0.510      SignalP-TM
AOE50812.1              0.105  38  0.176  11  0.473   1  0.285   0.227 N  0.570      SignalP-noTM
AOE50813.1              0.299  33  0.138  33  0.109  49  0.061   0.110 N  0.510      SignalP-TM
AOE50814.1              0.182  64  0.132  64  0.205  48  0.100   0.117 N  0.570      SignalP-noTM
AOE50815.1              0.109  25  0.103  25  0.110  21  0.089   0.097 N  0.570      SignalP-noTM
AOE50816.1              0.131  22  0.107  61  0.127  49  0.091   0.100 N  0.570      SignalP-noTM
AOE50817.1              0.165  37  0.129  37  0.193   8  0.112   0.121 N  0.570      SignalP-noTM
AOE50818.1              0.108  24  0.100  69  0.109  27  0.084   0.093 N  0.570      SignalP-noTM
AOE50819.1              0.185  49  0.218  49  0.401  45  0.151   0.186 N  0.570      SignalP-noTM
AOE50820.1              0.226  38  0.171  38  0.197   1  0.096   0.143 N  0.510      SignalP-TM
AOE50821.1              0.116  53  0.109  53  0.132  50  0.094   0.102 N  0.570      SignalP-noTM
AOE50822.1              0.117  28  0.129  11  0.205   1  0.167   0.147 N  0.570      SignalP-noTM
AOE50823.1              0.465  23  0.571  23  0.912  21  0.671   0.618 Y  0.570      SignalP-noTM
AOE50824.1              0.101  35  0.104  38  0.124  33  0.079   0.092 N  0.570      SignalP-noTM
AOE50825.1              0.122  35  0.145  35  0.245  32  0.145   0.145 N  0.510      SignalP-TM
AOE50826.1              0.139  33  0.156  33  0.324  30  0.178   0.164 N  0.510      SignalP-TM
AOE50827.1              0.175  41  0.101  69  0.119  44  0.080   0.093 N  0.510      SignalP-TM
AOE50828.1              0.134  28  0.246  12  0.735   6  0.640   0.392 N  0.510      SignalP-TM
AOE50829.1              0.158  39  0.120  39  0.157  11  0.108   0.115 N  0.570      SignalP-noTM
AOE50830.1              0.150  59  0.117  59  0.190   5  0.103   0.111 N  0.570      SignalP-noTM
AOE50831.1              0.173  27  0.354  25  0.889   8  0.746   0.539 N  0.570      SignalP-noTM
AOE50832.1              0.117  51  0.128  37  0.181  27  0.120   0.125 N  0.510      SignalP-TM
AOE50833.1              0.739  25  0.781  25  0.895  21  0.823   0.801 Y  0.570      SignalP-noTM
AOE50834.1              0.116  70  0.154  14  0.290   2  0.239   0.194 N  0.570      SignalP-noTM
AOE50835.1              0.097  23  0.108  11  0.137   1  0.123   0.113 N  0.510      SignalP-TM
AOE50836.1              0.129  57  0.123  26  0.162  12  0.127   0.125 N  0.570      SignalP-noTM
AOE50837.1              0.138  57  0.114  32  0.136   2  0.108   0.111 N  0.570      SignalP-noTM
AOE50838.1              0.117  23  0.107  11  0.192   1  0.106   0.106 N  0.510      SignalP-TM
AOE50839.1              0.134  38  0.128  52  0.214  49  0.110   0.119 N  0.570      SignalP-noTM
AOE50840.1              0.554  21  0.691  21  0.942  17  0.863   0.772 Y  0.570      SignalP-noTM
AOE50841.1              0.225  23  0.261  23  0.521   7  0.344   0.292 N  0.510      SignalP-TM
AOE50842.1              0.124  18  0.098  67  0.103  68  0.074   0.087 N  0.570      SignalP-noTM
AOE50843.1              0.130  28  0.162  28  0.274  15  0.203   0.181 N  0.570      SignalP-noTM
AOE50844.1              0.155  54  0.155  54  0.216  46  0.113   0.135 N  0.570      SignalP-noTM
AOE50845.1              0.151  57  0.132  36  0.228   4  0.139   0.135 N  0.570      SignalP-noTM
AOE50846.1              0.179  22  0.247  22  0.469  20  0.323   0.275 N  0.510      SignalP-TM
AOE50847.1              0.164  36  0.133  36  0.147  29  0.085   0.110 N  0.570      SignalP-noTM
AOE50848.1              0.115  56  0.121  11  0.203   3  0.146   0.132 N  0.570      SignalP-noTM
AOE50849.1              0.114  50  0.134  11  0.234   4  0.179   0.155 N  0.570      SignalP-noTM
AOE50850.1              0.103  29  0.112  12  0.144   1  0.128   0.120 N  0.570      SignalP-noTM
AOE50851.1              0.118  25  0.161  12  0.370   1  0.248   0.202 N  0.570      SignalP-noTM
AOE50852.1              0.142  61  0.120  61  0.116  14  0.090   0.106 N  0.570      SignalP-noTM
AOE50853.1              0.407  33  0.229  33  0.188   5  0.145   0.198 N  0.510      SignalP-TM
AOE50854.1              0.149  28  0.346  20  0.901  18  0.852   0.584 Y  0.570      SignalP-noTM
AOE50855.1              0.813  24  0.878  24  0.983  10  0.949   0.911 Y  0.570      SignalP-noTM
AOE50856.1              0.135  21  0.162  11  0.325   5  0.273   0.214 N  0.570      SignalP-noTM
AOE50857.1              0.118  49  0.104  32  0.124   3  0.098   0.101 N  0.570      SignalP-noTM
AOE50858.1              0.166  65  0.156  11  0.377   1  0.227   0.189 N  0.570      SignalP-noTM
AOE50859.1              0.885  22  0.858  22  0.917  14  0.848   0.853 Y  0.570      SignalP-noTM
AOE50860.1              0.125  55  0.099  66  0.111  56  0.068   0.087 N  0.510      SignalP-TM
AOE50861.1              0.113  65  0.110  65  0.172  53  0.089   0.100 N  0.570      SignalP-noTM
AOE50862.1              0.136  23  0.115  69  0.125  35  0.088   0.102 N  0.570      SignalP-noTM
AOE50863.1              0.871  24  0.860  24  0.961  18  0.841   0.851 Y  0.570      SignalP-noTM
AOE50864.1              0.185  24  0.230  24  0.554   1  0.335   0.279 N  0.570      SignalP-noTM
AOE50865.1              0.107  31  0.133  11  0.241   2  0.175   0.153 N  0.570      SignalP-noTM
AOE50866.1              0.137  29  0.143  29  0.277  35  0.137   0.140 N  0.570      SignalP-noTM
AOE50867.1              0.219  17  0.279  17  0.455  16  0.332   0.304 N  0.570      SignalP-noTM
AOE50868.1              0.155  33  0.124  33  0.139   2  0.099   0.112 N  0.570      SignalP-noTM
AOE50869.1              0.111  38  0.147  38  0.320  36  0.126   0.137 N  0.570      SignalP-noTM
AOE50870.1              0.321  35  0.211  35  0.262  14  0.162   0.192 N  0.510      SignalP-TM
AOE50871.1              0.104  25  0.109  55  0.144  49  0.096   0.103 N  0.570      SignalP-noTM
AOE50872.1              0.126  42  0.105  66  0.120  41  0.084   0.095 N  0.570      SignalP-noTM
AOE50873.1              0.103  23  0.113  23  0.148  21  0.112   0.112 N  0.570      SignalP-noTM
AOE50874.1              0.150  54  0.123  54  0.140  19  0.099   0.111 N  0.570      SignalP-noTM
AOE50875.1              0.113   6  0.114  24  0.159  13  0.120   0.116 N  0.510      SignalP-TM
AOE50876.1              0.135  50  0.136  11  0.251   1  0.179   0.156 N  0.570      SignalP-noTM
AOE50877.1              0.177  35  0.143  35  0.162  34  0.100   0.123 N  0.570      SignalP-noTM
AOE50878.1              0.106  27  0.105  50  0.142   9  0.103   0.104 N  0.570      SignalP-noTM
AOE50879.1              0.115  16  0.105  67  0.117  35  0.092   0.099 N  0.570      SignalP-noTM
AOE50880.1              0.108  20  0.111  25  0.168  19  0.102   0.107 N  0.570      SignalP-noTM
AOE50881.1              0.133  23  0.164  37  0.368  22  0.195   0.178 N  0.570      SignalP-noTM
AOE50882.1              0.131  32  0.175  32  0.333  29  0.161   0.170 N  0.510      SignalP-TM
AOE50883.1              0.530  27  0.477  27  0.576  21  0.420   0.456 N  0.510      SignalP-TM
AOE50884.1              0.114  68  0.133  11  0.206   5  0.176   0.153 N  0.570      SignalP-noTM
AOE50885.1              0.123  20  0.125  11  0.186   1  0.154   0.138 N  0.570      SignalP-noTM
AOE50886.1              0.235  20  0.417  20  0.878   1  0.736   0.567 N  0.570      SignalP-noTM
AOE50887.1              0.144  29  0.163  11  0.392   2  0.260   0.208 N  0.570      SignalP-noTM
AOE50888.1              0.151  51  0.129  11  0.239   1  0.164   0.142 N  0.510      SignalP-TM
AOE50889.1              0.107  49  0.116  52  0.153  45  0.110   0.113 N  0.570      SignalP-noTM
AOE50890.1              0.101  28  0.100  69  0.120   2  0.091   0.096 N  0.570      SignalP-noTM
AOE50891.1              0.765  23  0.845  23  0.964  10  0.932   0.886 Y  0.570      SignalP-noTM
AOE50892.1              0.130  25  0.116  11  0.268   1  0.118   0.117 N  0.510      SignalP-TM
AOE50893.1              0.149  30  0.137  30  0.207   2  0.139   0.138 N  0.570      SignalP-noTM
AOE50894.1              0.142  23  0.121  23  0.164  21  0.090   0.107 N  0.570      SignalP-noTM
AOE50895.1              0.113  22  0.111  11  0.147   2  0.120   0.115 N  0.570      SignalP-noTM
AOE50896.1              0.152  20  0.334  20  0.848   5  0.760   0.534 N  0.570      SignalP-noTM
AOE50897.1              0.107   3  0.109  24  0.147  14  0.097   0.103 N  0.570      SignalP-noTM
AOE50898.1              0.648  26  0.780  26  0.972  15  0.938   0.854 Y  0.570      SignalP-noTM
AOE50899.1              0.893  22  0.902  22  0.944  18  0.902   0.902 Y  0.570      SignalP-noTM
AOE50900.1              0.206  21  0.127  21  0.189  67  0.084   0.111 N  0.510      SignalP-TM
AOE50901.1              0.105  29  0.098  23  0.113  42  0.087   0.094 N  0.510      SignalP-TM
AOE50902.1              0.135  27  0.114  27  0.124  42  0.096   0.106 N  0.570      SignalP-noTM
AOE50903.1              0.274  26  0.484  26  0.987  10  0.916   0.687 Y  0.570      SignalP-noTM
AOE50904.1              0.135  23  0.139  23  0.179  10  0.141   0.140 N  0.570      SignalP-noTM
AOE50905.1              0.283  20  0.401  20  0.844   3  0.642   0.514 N  0.570      SignalP-noTM
AOE50906.1              0.127  41  0.112  41  0.151  34  0.090   0.102 N  0.570      SignalP-noTM
AOE50907.1              0.587  23  0.680  23  0.931   3  0.846   0.758 Y  0.570      SignalP-noTM
AOE50908.1              0.276  23  0.218  23  0.386   3  0.199   0.211 N  0.510      SignalP-TM
AOE50909.1              0.137   8  0.106  38  0.135   2  0.109   0.107 N  0.570      SignalP-noTM
AOE50910.1              0.109  22  0.106  54  0.126  42  0.097   0.102 N  0.570      SignalP-noTM
AOE50911.1              0.112  23  0.099  39  0.152  34  0.077   0.091 N  0.510      SignalP-TM
AOE50912.1              0.113  29  0.109  37  0.141  36  0.103   0.106 N  0.570      SignalP-noTM
AOE50913.1              0.115  24  0.135  24  0.240  20  0.129   0.132 N  0.510      SignalP-TM
AOE50914.1              0.377  24  0.500  24  0.901   1  0.724   0.605 Y  0.570      SignalP-noTM
AOE50915.1              0.109  20  0.107  39  0.130   2  0.101   0.104 N  0.570      SignalP-noTM
AOE50916.1              0.129  25  0.102  11  0.137   1  0.104   0.103 N  0.510      SignalP-TM
AOE50917.1              0.106  42  0.124  11  0.272   1  0.140   0.132 N  0.570      SignalP-noTM
AOE50918.1              0.196  26  0.141  11  0.233   3  0.205   0.165 N  0.510      SignalP-TM
AOE50919.1              0.130  27  0.136  11  0.318   1  0.173   0.150 N  0.510      SignalP-TM
AOE50920.1              0.437  21  0.608  21  0.919  18  0.820   0.708 Y  0.570      SignalP-noTM
AOE50921.1              0.196  27  0.335  22  0.837   1  0.676   0.495 N  0.570      SignalP-noTM
AOE50922.1              0.100  20  0.111  15  0.141   8  0.123   0.117 N  0.570      SignalP-noTM
AOE50923.1              0.332  17  0.283  17  0.397  16  0.229   0.257 N  0.570      SignalP-noTM
AOE50924.1              0.118  46  0.127  46  0.342  43  0.109   0.118 N  0.570      SignalP-noTM
AOE50925.1              0.424  40  0.520  40  0.854  35  0.414   0.481 N  0.510      SignalP-TM
AOE50926.1              0.139  43  0.125  21  0.194  11  0.129   0.127 N  0.510      SignalP-TM
AOE50927.1              0.112  18  0.131  11  0.293   1  0.160   0.142 N  0.510      SignalP-TM
AOE50928.1              0.109  66  0.101  66  0.105  29  0.083   0.093 N  0.570      SignalP-noTM
AOE50929.1              0.121  59  0.102  59  0.121  24  0.081   0.094 N  0.510      SignalP-TM
AOE50930.1              0.113  47  0.135  35  0.233  32  0.157   0.145 N  0.570      SignalP-noTM
AOE50931.1              0.264  17  0.337  17  0.669  13  0.398   0.366 N  0.570      SignalP-noTM
AOE50932.1              0.840  22  0.676  22  0.633  12  0.546   0.628 Y  0.510      SignalP-TM
AOE50933.1              0.120  65  0.108  65  0.130  26  0.088   0.099 N  0.570      SignalP-noTM
AOE50934.1              0.136  45  0.123  45  0.128  26  0.100   0.112 N  0.570      SignalP-noTM
AOE50935.1              0.115  22  0.116  11  0.160   1  0.134   0.125 N  0.570      SignalP-noTM
AOE50936.1              0.116  40  0.106  18  0.173  11  0.104   0.105 N  0.570      SignalP-noTM
AOE50937.1              0.186  21  0.163  11  0.457   2  0.247   0.194 N  0.510      SignalP-TM
AOE50938.1              0.122  44  0.106  44  0.126  22  0.090   0.099 N  0.570      SignalP-noTM
AOE50939.1              0.170  26  0.190  26  0.451   2  0.244   0.210 N  0.510      SignalP-TM
AOE50940.1              0.167  59  0.139  11  0.337   1  0.175   0.156 N  0.570      SignalP-noTM
AOE50941.1              0.106  50  0.101  65  0.108  56  0.081   0.091 N  0.570      SignalP-noTM
AOE50942.1              0.303  44  0.175  44  0.113  29  0.092   0.136 N  0.570      SignalP-noTM
AOE50943.1              0.106  20  0.105  31  0.138  19  0.100   0.103 N  0.570      SignalP-noTM
AOE50944.1              0.838  22  0.872  22  0.962   8  0.922   0.896 Y  0.570      SignalP-noTM
AOE50945.1              0.108  70  0.123  12  0.184   2  0.152   0.136 N  0.570      SignalP-noTM
AOE50946.1              0.111  31  0.121  11  0.176   6  0.148   0.134 N  0.570      SignalP-noTM
AOE50947.1              0.124  37  0.102  37  0.109  58  0.076   0.090 N  0.570      SignalP-noTM
AOE50948.1              0.148  22  0.284  22  0.731  15  0.548   0.408 N  0.570      SignalP-noTM
AOE50949.1              0.198  32  0.153  32  0.232  19  0.140   0.146 N  0.570      SignalP-noTM
AOE50950.1              0.129  22  0.163  22  0.286  12  0.202   0.181 N  0.570      SignalP-noTM
AOE50951.1              0.123  26  0.116  20  0.138   8  0.115   0.115 N  0.570      SignalP-noTM
AOE50952.1              0.112  17  0.117  11  0.297   1  0.112   0.115 N  0.570      SignalP-noTM
AOE50953.1              0.115  26  0.105  11  0.138  22  0.109   0.107 N  0.570      SignalP-noTM
AOE50954.1              0.116  30  0.119  11  0.184   1  0.143   0.130 N  0.570      SignalP-noTM
AOE50955.1              0.101  54  0.099  42  0.116   5  0.086   0.093 N  0.570      SignalP-noTM
AOE50956.1              0.596  20  0.718  20  0.907  17  0.841   0.776 Y  0.570      SignalP-noTM
AOE50957.1              0.143  46  0.140  46  0.246  25  0.159   0.147 N  0.510      SignalP-TM
AOE50958.1              0.125  32  0.136  11  0.214   2  0.185   0.159 N  0.570      SignalP-noTM
AOE50959.1              0.110  43  0.104  57  0.149   1  0.094   0.099 N  0.570      SignalP-noTM
AOE50960.1              0.136  28  0.113  28  0.118  12  0.090   0.102 N  0.570      SignalP-noTM
AOE50961.1              0.110  47  0.129  11  0.301   6  0.179   0.152 N  0.570      SignalP-noTM
AOE50962.1              0.407  22  0.508  22  0.876   1  0.644   0.572 Y  0.570      SignalP-noTM
AOE50963.1              0.119  21  0.113  21  0.130  14  0.103   0.109 N  0.570      SignalP-noTM
AOE50964.1              0.100  39  0.109  16  0.160  10  0.117   0.113 N  0.570      SignalP-noTM
AOE50965.1              0.105  24  0.111  61  0.161   1  0.101   0.106 N  0.570      SignalP-noTM
AOE50966.1              0.123  32  0.107  58  0.114  51  0.089   0.099 N  0.570      SignalP-noTM
AOE50967.1              0.107  10  0.113  11  0.167   1  0.126   0.118 N  0.510      SignalP-TM
AOE50968.1              0.765  25  0.738  25  0.897   9  0.791   0.763 Y  0.570      SignalP-noTM
AOE50969.1              0.222  27  0.181  27  0.401   1  0.192   0.186 N  0.570      SignalP-noTM
AOE50970.1              0.146  20  0.328  20  0.894   1  0.741   0.522 N  0.570      SignalP-noTM
AOE50971.1              0.196  21  0.178  21  0.485   1  0.206   0.191 N  0.570      SignalP-noTM
AOE50972.1              0.120  23  0.161  11  0.306   3  0.272   0.202 N  0.510      SignalP-TM
AOE50973.1              0.101  37  0.100  37  0.113  30  0.077   0.089 N  0.570      SignalP-noTM
AOE50974.1              0.102  68  0.105  35  0.122  28  0.087   0.096 N  0.570      SignalP-noTM
AOE50975.1              0.110  23  0.089  70  0.135   1  0.056   0.077 N  0.510      SignalP-TM
AOE50976.1              0.125  51  0.119  51  0.142  50  0.096   0.108 N  0.570      SignalP-noTM
AOE50977.1              0.128  30  0.145  12  0.254   7  0.219   0.180 N  0.570      SignalP-noTM
AOE50978.1              0.107  40  0.127  22  0.202  19  0.157   0.141 N  0.570      SignalP-noTM
AOE50979.1              0.199  31  0.168  31  0.198   1  0.135   0.152 N  0.570      SignalP-noTM
AOE50980.1              0.147  33  0.117  33  0.111  28  0.075   0.097 N  0.570      SignalP-noTM
AOE50981.1              0.390  26  0.552  26  0.898  22  0.779   0.659 Y  0.570      SignalP-noTM
AOE50982.1              0.138  23  0.155  11  0.341   3  0.235   0.185 N  0.510      SignalP-TM
AOE50983.1              0.141  33  0.151  33  0.263  10  0.161   0.156 N  0.570      SignalP-noTM
AOE50984.1              0.161  29  0.143  29  0.163  26  0.109   0.127 N  0.570      SignalP-noTM
AOE50985.1              0.117  24  0.176  11  0.447   1  0.295   0.232 N  0.570      SignalP-noTM
AOE50986.1              0.131  43  0.114  43  0.175   2  0.095   0.105 N  0.570      SignalP-noTM
AOE50987.1              0.171  35  0.135  35  0.194   1  0.110   0.123 N  0.570      SignalP-noTM
AOE50988.1              0.113  21  0.138  11  0.346   1  0.165   0.151 N  0.570      SignalP-noTM
AOE50989.1              0.111  21  0.113  21  0.127  14  0.105   0.109 N  0.570      SignalP-noTM
AOE50990.1              0.115  62  0.105  44  0.121  24  0.102   0.103 N  0.570      SignalP-noTM
AOE50991.1              0.231  19  0.405  19  0.827  11  0.669   0.529 N  0.570      SignalP-noTM
AOE50992.1              0.524  19  0.405  19  0.465  17  0.283   0.360 N  0.510      SignalP-TM
AOE50993.1              0.105  21  0.097  70  0.103   1  0.083   0.090 N  0.570      SignalP-noTM
AOE50994.1              0.109  27  0.104  65  0.119  43  0.088   0.096 N  0.570      SignalP-noTM
AOE50995.1              0.222  38  0.151  38  0.281  49  0.089   0.122 N  0.570      SignalP-noTM
AOE50996.1              0.293  26  0.420  26  0.938  12  0.743   0.572 Y  0.570      SignalP-noTM
AOE50997.1              0.451  46  0.258  46  0.217  42  0.128   0.197 N  0.570      SignalP-noTM
AOE50998.1              0.127  28  0.135  28  0.187  24  0.119   0.127 N  0.570      SignalP-noTM
AOE50999.1              0.141  24  0.318  24  0.923   2  0.791   0.541 N  0.570      SignalP-noTM
AOE51000.1              0.116  23  0.110  11  0.199   2  0.115   0.112 N  0.510      SignalP-TM
AOE51001.1              0.125  32  0.159  19  0.326   1  0.226   0.191 N  0.570      SignalP-noTM
AOE51002.1              0.142  26  0.118  26  0.128   1  0.091   0.105 N  0.570      SignalP-noTM
AOE51003.1              0.141  27  0.125  27  0.167   3  0.098   0.112 N  0.570      SignalP-noTM
AOE51004.1              0.114  59  0.122  49  0.180   9  0.132   0.127 N  0.570      SignalP-noTM
AOE51005.1              0.169  22  0.347  22  0.888   3  0.741   0.532 N  0.570      SignalP-noTM
AOE51006.1              0.146  41  0.116  11  0.177   3  0.137   0.124 N  0.510      SignalP-TM
AOE51007.1              0.112  18  0.106  27  0.115  19  0.094   0.100 N  0.570      SignalP-noTM
AOE51008.1              0.122  24  0.106  24  0.136   2  0.090   0.098 N  0.570      SignalP-noTM
AOE51009.1              0.224  21  0.435  21  0.927   3  0.872   0.640 Y  0.570      SignalP-noTM
AOE51010.1              0.104  51  0.100  44  0.113  67  0.093   0.097 N  0.570      SignalP-noTM
AOE51011.1              0.248  17  0.267  17  0.549  16  0.290   0.278 N  0.570      SignalP-noTM
AOE51012.1              0.238  62  0.163  62  0.208  26  0.107   0.137 N  0.570      SignalP-noTM
AOE51013.1              0.125  19  0.201  19  0.517  16  0.306   0.250 N  0.570      SignalP-noTM
AOE51014.1              0.317  29  0.251  29  0.289  20  0.201   0.232 N  0.510      SignalP-TM
AOE51015.1              0.175  45  0.148  29  0.313  24  0.170   0.156 N  0.510      SignalP-TM
AOE51016.1              0.479  25  0.591  25  0.938   2  0.825   0.701 Y  0.570      SignalP-noTM
AOE51017.1              0.164  25  0.328  25  0.917   2  0.714   0.510 N  0.570      SignalP-noTM
AOE51018.1              0.111  33  0.105  53  0.120  45  0.094   0.100 N  0.570      SignalP-noTM
AOE51019.1              0.132  19  0.163  19  0.385   8  0.193   0.177 N  0.570      SignalP-noTM
AOE51020.1              0.198  25  0.325  25  0.893  11  0.672   0.488 N  0.570      SignalP-noTM
AOE51021.1              0.115  39  0.110  39  0.122  38  0.097   0.104 N  0.570      SignalP-noTM
AOE51022.1              0.107  44  0.112  29  0.135  20  0.095   0.104 N  0.570      SignalP-noTM
AOE51023.1              0.141  67  0.119  36  0.166   8  0.121   0.120 N  0.570      SignalP-noTM
AOE51024.1              0.142  52  0.113  52  0.119  25  0.092   0.103 N  0.570      SignalP-noTM
AOE51025.1              0.144  30  0.135  30  0.174   3  0.120   0.128 N  0.570      SignalP-noTM
AOE51026.1              0.124  21  0.122  11  0.239   2  0.145   0.131 N  0.510      SignalP-TM
AOE51027.1              0.123  40  0.121  11  0.224   2  0.144   0.129 N  0.510      SignalP-TM
AOE51028.1              0.109  69  0.109  69  0.137  65  0.081   0.099 N  0.510      SignalP-TM
AOE51029.1              0.164  69  0.127  16  0.200   6  0.157   0.138 N  0.510      SignalP-TM
AOE51030.1              0.215  24  0.170  24  0.171   1  0.129   0.151 N  0.570      SignalP-noTM
AOE51031.1              0.126  25  0.138  13  0.248   8  0.191   0.163 N  0.570      SignalP-noTM
AOE51032.1              0.109  50  0.105  50  0.122  46  0.094   0.100 N  0.570      SignalP-noTM
AOE51033.1              0.131  25  0.142  25  0.232   2  0.164   0.152 N  0.570      SignalP-noTM
AOE51034.1              0.121  25  0.140  45  0.250  15  0.149   0.143 N  0.510      SignalP-TM
AOE51035.1              0.149  21  0.170  11  0.538   1  0.258   0.202 N  0.510      SignalP-TM
AOE51036.1              0.106   3  0.103  49  0.117  48  0.092   0.098 N  0.570      SignalP-noTM
AOE51037.1              0.114  33  0.106  33  0.150  32  0.088   0.098 N  0.570      SignalP-noTM
AOE51038.1              0.130  25  0.201  25  0.376  21  0.275   0.228 N  0.510      SignalP-TM
AOE51039.1              0.143  22  0.274  22  0.700  12  0.527   0.393 N  0.570      SignalP-noTM
AOE51040.1              0.143  53  0.154  53  0.251  31  0.152   0.153 N  0.570      SignalP-noTM
