# Supplementary material for: Comparative Genomics Reveals Evidence of Genome Reduction and High Extracellular Protein Degradation Potential in Kangiella
Source: Front Microbiol. 2018 Jun 7;9:1224. doi: 10.3389/fmicb.2018.01224 (PMC6000758; doi:10.3389/fmicb.2018.01224)
Supplement: MATERIAL S3 — Peptidase genes predicted with MEROPS batch BLAST and SignalP prediction of 23 genomes corresponding to Supplementary Table S8. [file Data_Sheet_3.ZIP › Supplementary material 3/Marinomonas_mediterranea_MMB-1.merops.batch_blastp.txt]

ADZ89414.1	S08A	124-409	D173, H206, N293, S359		MER0002516	123-406	4.80e-101
ADZ89428.1	M38	96-439	D364	H138, H140, K221, H276, H324	MER0004801	92-434	4.40e-142
ADZ89444.1	S33	74-179	S154, >D, >H		MER0004146	42-144	8.90e-09
ADZ89444.1	S09X	150-273	S154, D243, H273		MER0031569	106-232	5.90e-05
ADZ89459.1	M20X	56-412	D89, E132	H87, D98, E133, H387	MER0026469	50-407	6.20e-46
ADZ89462.1	T03	19-538	T355		MER0223926	14-522	4.60e-76
ADZ89482.1	M03A	1-675	E469	H468, H472, E498	MER0001161	1-678	7.20e-225
ADZ89524.1	S33	75-241	S157, >D, >H		MER0036063	31-198	5.10e-07
ADZ89584.1	M16C	63-530	E69, E142	H66, H70, E167	MER0015270	88-553	4.60e-83
ADZ89590.1	S33	13-133	S108, >D, >H		MER0031618	24-147	1.80e-09
ADZ89601.1	A08	12-161	D114, D142		MER0001313	12-160	7.00e-26
ADZ89605.1	S08A	154-423	D158, H213, N311, S379		MER0062058	162-431	4.00e-77
ADZ89627.1	C26	10-240	C86, H181, E183		MER0045886	14-236	2.60e-53
ADZ89667.1	M20X	22-403	D85, E128	H83, D94, E129, H379	MER0026469	20-406	7.30e-49
ADZ89718.1	C44	15-379	C15		MER0198917	37-406	9.50e-78
ADZ89883.1	C26	9-214	C88, H198, E200		MER0065588	3-194	3.80e-35
ADZ89904.1	C44	2-224	C2		MER0003327	2-224	5.10e-73
ADZ89947.1	S09X	92-180	S117, D171, >H		MER0200434	127-216	8.60e-14
ADZ89981.1	M24B	166-429	H238, H345, H356	D255, D266, H349, E379, E403	MER0001244	172-433	1.10e-66
ADZ90029.1	C44	2-234	C2		MER0003327	2-235	2.00e-59
ADZ90085.1	M20F	18-462	D100, E167	H98, D132, E168, D194, H435	MER0015142	48-505	2.50e-24
ADZ90086.1	M20A	34-408	D111, E177	H109, D138, E178, E202, H384	MER0001266	39-409	1.30e-31
ADZ90122.1	M24B	156-435	H225, X330H, X341H	D243, D254, X334H, E379, E418	MER0001250	159-439	3.10e-60
ADZ90150.1	S01C	102-250	H114, D144, S217		MER0013623	102-250	1.90e-66
ADZ90152.1	M20A	3-241			MER0001273	4-233	2.30e-58
ADZ90152.1	M20A	292-381			MER0001273	179-267	2.40e-15
ADZ90215.1	M20D	10-379	D74, E131	D72, D100, E132, H158, H358	MER0002659	51-418	2.60e-74
ADZ90247.1	M41	367-600	E420	H419, H423, D497	MER0001620	365-596	7.90e-78
ADZ90302.1	C26	33-199	C86, H180, E182		MER0043394	26-187	9.40e-64
ADZ90343.1	N06	3-356	N268		MER0123660	4-349	5.70e-51
ADZ90388.1	S26A	78-188	S91, K146		MER0000589	78-190	2.50e-34
ADZ90388.1	S26A	217-257	<S, <K		MER0000589	262-302	1.50e-16
ADZ90412.1	M20A	16-187	D81, E146	H79, D112, E147, E175, >H	MER0001272	4-174	3.60e-61
ADZ90412.1	M20A	296-386	<D, <E	<H, <D, <E, <D/E, >H	MER0001272	174-264	2.70e-28
ADZ90418.1	M24A	37-282	H106	D123, D134, H197, E230, E262	MER0001243	10-255	9.70e-87
ADZ90426.1	M50B	9-198	E20	H19, H23, >D	MER0004480	12-200	1.60e-46
ADZ90426.1	M50B	264-410	<E	<H, <H, >D	MER0004480	187-335	7.40e-33
ADZ90447.1	C26	285-543	C379, H515, E517		MER0065554	285-543	9.10e-96
ADZ90456.1	M23B	157-288	L268H	G186H, D193, H270	MER0015415	469-609	3.40e-21
ADZ90632.1	S49B	122-300	S165, S187, K217		MER0001300	135-313	6.60e-71
ADZ90637.1	S33	12-248	A88S, D209, H237		MER0037236	32-276	1.30e-14
ADZ90746.1	S11	30-382	S61, K64, S121		MER0000450	38-398	6.20e-80
ADZ90764.1	C93	28-211	C105, H140, D157		MER0320807	55-240	8.40e-50
ADZ90842.1	M75	55-443			MER0042581	54-443	3.10e-113
ADZ90868.1	P01	239-335	S239		MER0004893	250-346	3.00e-24
ADZ90911.1	S33	10-256	S103, D220, H247		MER0037236	17-274	3.20e-06
ADZ90951.1	M19	6-325		H7, E9D, Q93E, H159, H180	MER0013479	1-320	4.90e-158
ADZ91003.1	M48C	85-238	E128	H127, H131, E189	MER0026552	310-454	1.10e-28
ADZ91046.1	S01C	83-338	H89, D119, S193		MER0001372	103-359	3.30e-53
ADZ91071.1	S24	89-209	S134, K176		MER0000587	105-226	4.80e-29
ADZ91084.1	S24	36-147	S71, K108		MER0000576	25-136	1.50e-38
ADZ91094.1	S14	47-185	X94S, H119, E168D		MER0002299	58-196	5.70e-10
ADZ91169.1	M38	8-301	D246	H13, H15, X98K, H135, H173	MER0061068	12-306	3.60e-99
ADZ91180.1	S33	14-235	S70, D190, H217		MER0031611	77-324	1.60e-08
ADZ91184.1	M20C	5-485	D79, E146	H77, D116, E147, D170, H463	MER0001283	4-479	2.60e-110
ADZ91195.1	S33	21-106	D99S, >D, >H		MER0036053	95-180	2.00e-12
ADZ91195.1	S33	128-263	<S, D224, H252		MER0036065	228-349	3.00e-08
ADZ91211.1	U32	32-200			MER0003855	34-203	3.00e-39
ADZ91211.1	U32	263-375			MER0003855	220-334	9.50e-15
ADZ91227.1	M48C	73-255	X135E	X134H, X138H, E201	MER0031491	75-256	1.30e-13
ADZ91251.1	S49B	146-321	X201S, S223, K253		MER0321345	93-267	3.50e-22
ADZ91280.1	A24A	52-245	D131, D194		MER0000870	70-268	1.20e-23
ADZ91298.1	S54	85-265	X207S, H264		MER0035255	85-265	2.20e-31
ADZ91301.1	M01	220-429	E305, Y388	H304, H308, E327	MER0001001	212-421	1.30e-90
ADZ91327.1	C44	2-234	C2		MER0011806	87-307	1.00e-36
ADZ91342.1	M14D	104-263	R221	H170, E173, H263	MER0038626	862-1034	5.20e-20
ADZ91367.1	C56	97-179	K125E, C147, H148		MER0034659	89-174	1.90e-06
ADZ91368.1	M38	48-410	D320	H69, H71, K194, H219, H228	MER0005900	36-393	2.90e-15
ADZ91414.1	S09X	80-163	S82, D136, H163		MER0209142	100-192	1.00e-05
ADZ91458.1	S09C	136-360	S233, D324, V357H		MER0017401	364-582	1.90e-06
ADZ91484.1	S33	29-285	S100, D200, H263		MER0035042	59-326	1.40e-28
ADZ91491.1	S24	92-206	S126, K163		MER0000569	85-199	1.40e-43
ADZ91530.1	S16	530-762	S655, K698		MER0041647	444-675	3.60e-60
ADZ91539.1	M48B	83-289	E145	H144, H148, E223	MER0002637	78-286	1.70e-56
ADZ91574.1	S53	37-372	E106, D110, D188, S301		MER0019058	194-543	1.60e-48
ADZ91668.1	S33	18-143	S97, >D, >H		MER0036053	94-227	1.30e-12
ADZ91680.1	C44	112-234	<C		MER0003327	36-157	7.00e-16
ADZ91705.1	M26	368-560	>E	>H, >H	MER0093787	848-1054	3.00e-05
ADZ91706.1	U69	987-1192			MER0195951	635-846	8.70e-05
ADZ91746.1	T05	190-406	T190		MER0011829	215-441	2.70e-44
ADZ91777.1	I87	22-152			MER0191412	19-156	9.50e-30
ADZ91777.1	I87	159-292			MER0191412	201-334	6.10e-28
ADZ91778.1	I87	22-372			MER0192051	4-364	5.30e-79
ADZ91807.1	S16	533-772	S675, K718		MER0000485	537-776	2.10e-99
ADZ91809.1	S14	18-208	X113S, H138, D187		MER0000474	16-206	7.20e-83
ADZ91829.1	M23B	196-434	H414	H335, D339, H416	MER0003380	177-413	1.00e-56
ADZ91864.1	I87	40-234			MER0192051	107-303	3.90e-14
ADZ92004.1	C55	172-317	H236, E255, Q286, C292		MER0111959	92-240	2.50e-14
ADZ92080.1	S09B	17-124	C112S, >D, >H		MER0005196	499-615	1.90e-05
ADZ92082.1	M04	372-599	E443, Y526H	H442, H446, E466	MER0001043	273-499	1.50e-37
ADZ92097.1	M38	69-322	D321	H76, H78, E188K, K221H, H231	MER0037714	75-331	3.80e-52
ADZ92166.1	M23B	252-401	H381	H300, D304, H383	MER0069741	246-393	2.20e-36
ADZ92231.1	M18	10-253	D85, >E	H83, D238, >E, >D, >H	MER0003374	19-277	2.20e-54
ADZ92231.1	M18	268-424	<D, <E	<H, <D, <E, D309, H403	MER0024893	386-555	2.00e-19
ADZ92232.1	S41A	357-533	S466, K491		MER0001295	356-532	4.00e-46
ADZ92333.1	S33	12-251	S84, K174D, H233		MER0031610	67-314	2.60e-38
ADZ92399.1	S12	66-244	S98, K101, Y189		MER0000459	61-249	7.90e-24
ADZ92422.1	N06	4-73	<N		MER0181656	273-345	1.40e-14
ADZ92436.1	N06	9-348	A264N		MER0181656	7-346	1.80e-62
ADZ92465.1	S33	15-248	S91, D216, H244		MER0017142	13-239	1.10e-28
ADZ92490.1	S54	31-178	S112, H164		MER0015475	75-229	1.70e-20
ADZ92506.1	S16	572-804	S712, K755		MER0000495	705-947	2.30e-57
ADZ92515.1	U73	20-178			MER0492485	25-191	1.80e-43
ADZ92552.1	S09C	11-181	X77S, D154, H180		MER0107796	5-173	2.30e-24
ADZ92608.1	S33	64-179	S142, >D, >H		MER0031617	100-198	9.60e-06
ADZ92611.1	S09X	1-275	S146, D222, H255		MER0043126	3-280	6.00e-95
ADZ92638.1	M38	8-387	D313	Q64H, H66, -153K, D202H, H237	MER0030136	10-404	1.10e-17
ADZ92654.1	S16	202-466	S384, R427		MER0014135	206-470	5.00e-107
ADZ92751.1	S41A	191-357	X289S, K314		MER0001425	194-362	3.50e-40
ADZ92752.1	M23B	274-375	G357H	T282D, F359H	MER0005300	308-409	2.10e-21
ADZ92777.1	C26	3-161	C94, >H, >E		MER0045094	14-159	2.00e-36
ADZ92777.1	C26	184-217	<C, H200, E202		MER0045094	165-198	1.60e-08
ADZ92785.1	T03	52-580	T407		MER0001978	50-571	1.30e-90
ADZ92797.1	M38	65-380	R333D	H76, H78, D216K, K244H, X251H	MER0033186	76-392	2.50e-51
ADZ92806.1	C56	1053-1148	A1063E, F1098C, S1099H		MER0042827	1072-1167	6.40e-27
ADZ92812.1	M17	34-484	K270, R344	K258, D263, D281, D340, E342	MER0001236	35-496	3.40e-110
ADZ92849.1	S33	15-256	S91, D210, H238		MER0031611	72-324	1.10e-08
ADZ92855.1	C26	224-365	C266, H350, E352		MER0115185	227-368	3.00e-73
ADZ92855.1	C26	97-189	>C, >H, >E		MER0436691	184-288	4.80e-05
ADZ92856.1	C56	30-154	E77, C103, A104H		MER0002455	29-151	1.10e-10
ADZ92912.1	M38	211-364			MER0005767	1594-1742	4.70e-13
ADZ92912.1	M38	54-117			MER0005767	1464-1526	1.00e-09
ADZ92925.1	S33	19-265	S96, D227, H255		MER0036053	96-354	2.40e-12
ADZ92945.1	T01B	2-173	T2		MER0001627	2-173	8.00e-61
ADZ92990.1	C26	2-188	C96, H183, E185		MER0043475	6-197	9.10e-24
ADZ93004.1	A01A	28-153	D46, N91F/S/Y, >D		MER0011309	69-178	9.40e-08
ADZ93035.1	S33	3-263	S94, D217, H245		MER0036084	4-264	2.90e-54
ADZ93038.1	S41A	215-383	S322, K347		MER0195376	263-445	5.20e-23
ADZ93103.1	M32	1-492	E262	H261, H265, E291	MER0069021	1-498	6.20e-135
ADZ93141.1	I51	72-149			MER0028934	48-119	1.20e-10
ADZ93152.1	S09X	75-277	X181S, D264, >H		MER0066174	69-282	6.80e-07
ADZ93237.1	S33	24-247	S157, >D, >H		MER0044357	39-252	1.20e-42
ADZ93237.1	S33	261-359	<S, D322, H355		MER0044357	340-434	2.30e-13
ADZ93259.1	S09X	94-325	S173, D274, H306		MER0036027	207-438	4.90e-14
ADZ93288.1	S33	129-348	S202, D309, H337		MER0036076	61-292	2.30e-08
ADZ93305.1	M50X	178-330	E199	H198, H202, D300	MER0030935	86-227	2.90e-11
ADZ93322.1	S09X	33-165	S138, >D, >H		MER0036027	184-312	6.10e-14
