# Supplementary material for: Comparative Genomics Reveals Evidence of Genome Reduction and High Extracellular Protein Degradation Potential in Kangiella
Source: Front Microbiol. 2018 Jun 7;9:1224. doi: 10.3389/fmicb.2018.01224 (PMC6000758; doi:10.3389/fmicb.2018.01224)
Supplement: MATERIAL S3 — Peptidase genes predicted with MEROPS batch BLAST and SignalP prediction of 23 genomes corresponding to Supplementary Table S8. [file Data_Sheet_3.ZIP › Supplementary material 3/Marinomonas_mediterranea_MMB-1.signalP.txt]

# SignalP-4.1 gram- predictions
# name                     Cmax  pos  Ymax  pos  Smax  pos  Smean   D     ?  Dmaxcut    Networks-used
ADZ89307.1             0.155  32  0.122  32  0.127  48  0.087   0.106 N  0.570      SignalP-noTM
ADZ89308.1             0.275  32  0.195  19  0.376   1  0.231   0.212 N  0.570      SignalP-noTM
ADZ89309.1             0.108  57  0.101  57  0.127   2  0.094   0.097 N  0.570      SignalP-noTM
ADZ89310.1             0.110  55  0.122  11  0.226   2  0.140   0.131 N  0.570      SignalP-noTM
ADZ89311.1             0.165  40  0.137  27  0.210  20  0.167   0.151 N  0.570      SignalP-noTM
ADZ89312.1             0.128  22  0.106  56  0.134  38  0.095   0.101 N  0.570      SignalP-noTM
ADZ89313.1             0.196  24  0.213  24  0.352   5  0.268   0.233 N  0.510      SignalP-TM
ADZ89314.1             0.109  63  0.120  17  0.185  11  0.145   0.132 N  0.570      SignalP-noTM
ADZ89315.1             0.113  47  0.166  11  0.368   4  0.284   0.222 N  0.570      SignalP-noTM
ADZ89316.1             0.103  66  0.099  38  0.118   2  0.082   0.091 N  0.570      SignalP-noTM
ADZ89317.1             0.128  41  0.119  11  0.203   2  0.141   0.127 N  0.510      SignalP-TM
ADZ89318.1             0.115  23  0.187  17  0.472  12  0.286   0.234 N  0.570      SignalP-noTM
ADZ89319.1             0.107  27  0.112  37  0.183   1  0.106   0.109 N  0.570      SignalP-noTM
ADZ89320.1             0.171  27  0.173  27  0.282   3  0.177   0.175 N  0.570      SignalP-noTM
ADZ89321.1             0.114  49  0.105  70  0.121  67  0.093   0.099 N  0.570      SignalP-noTM
ADZ89322.1             0.247  55  0.159  55  0.173  27  0.110   0.136 N  0.570      SignalP-noTM
ADZ89323.1             0.113  35  0.117  14  0.214   4  0.138   0.127 N  0.570      SignalP-noTM
ADZ89324.1             0.131  24  0.101  47  0.128   1  0.086   0.094 N  0.570      SignalP-noTM
ADZ89325.1             0.121  51  0.140  12  0.244   3  0.197   0.167 N  0.570      SignalP-noTM
ADZ89326.1             0.102  59  0.110  18  0.144  10  0.119   0.114 N  0.570      SignalP-noTM
ADZ89327.1             0.121  25  0.120  51  0.181  50  0.104   0.112 N  0.570      SignalP-noTM
ADZ89328.1             0.174  27  0.161  27  0.248   1  0.159   0.160 N  0.570      SignalP-noTM
ADZ89329.1             0.122  31  0.156  13  0.287  27  0.247   0.199 N  0.570      SignalP-noTM
ADZ89330.1             0.108  48  0.108  26  0.136  20  0.094   0.103 N  0.510      SignalP-TM
ADZ89331.1             0.200  23  0.155  23  0.287   5  0.165   0.158 N  0.510      SignalP-TM
ADZ89332.1             0.106  46  0.114  24  0.156  12  0.116   0.115 N  0.570      SignalP-noTM
ADZ89333.1             0.102  18  0.107  11  0.191   1  0.110   0.109 N  0.570      SignalP-noTM
ADZ89334.1             0.258  23  0.162  23  0.239   3  0.139   0.153 N  0.510      SignalP-TM
ADZ89335.1             0.124  53  0.129  16  0.190  11  0.154   0.138 N  0.510      SignalP-TM
ADZ89336.1             0.776  34  0.763  34  0.982  17  0.847   0.803 Y  0.570      SignalP-noTM
ADZ89337.1             0.158  34  0.131  34  0.191  33  0.106   0.120 N  0.570      SignalP-noTM
ADZ89338.1             0.135  18  0.169  18  0.377   1  0.245   0.204 N  0.570      SignalP-noTM
ADZ89339.1             0.103  18  0.112  18  0.144   8  0.116   0.114 N  0.570      SignalP-noTM
ADZ89340.1             0.135  42  0.125  11  0.209   2  0.156   0.139 N  0.570      SignalP-noTM
ADZ89341.1             0.167  51  0.135  51  0.178   4  0.116   0.128 N  0.510      SignalP-TM
ADZ89342.1             0.160  32  0.244  26  0.658  22  0.327   0.275 N  0.510      SignalP-TM
ADZ89343.1             0.126  25  0.125  25  0.184  32  0.110   0.118 N  0.570      SignalP-noTM
ADZ89344.1             0.202  22  0.190  22  0.339  21  0.205   0.197 N  0.570      SignalP-noTM
ADZ89345.1             0.140  68  0.118  68  0.112  56  0.091   0.105 N  0.570      SignalP-noTM
ADZ89346.1             0.156  22  0.144  11  0.355   3  0.199   0.170 N  0.570      SignalP-noTM
ADZ89347.1             0.302  25  0.433  25  0.859  16  0.697   0.558 N  0.570      SignalP-noTM
ADZ89348.1             0.655  22  0.674  22  0.822  14  0.671   0.673 Y  0.570      SignalP-noTM
ADZ89349.1             0.651  20  0.770  20  0.947  10  0.906   0.834 Y  0.570      SignalP-noTM
ADZ89350.1             0.705  27  0.716  27  0.900  21  0.793   0.752 Y  0.570      SignalP-noTM
ADZ89351.1             0.846  26  0.874  26  0.959  22  0.824   0.851 Y  0.570      SignalP-noTM
ADZ89352.1             0.134  65  0.120  34  0.194   1  0.117   0.118 N  0.570      SignalP-noTM
ADZ89353.1             0.138  32  0.122  32  0.152   2  0.112   0.117 N  0.570      SignalP-noTM
ADZ89354.1             0.696  24  0.786  24  0.938  16  0.897   0.838 Y  0.570      SignalP-noTM
ADZ89355.1             0.237  29  0.405  29  0.934  17  0.801   0.591 Y  0.570      SignalP-noTM
ADZ89356.1             0.688  24  0.781  24  0.936  18  0.874   0.825 Y  0.570      SignalP-noTM
ADZ89357.1             0.118  66  0.107  66  0.111  69  0.088   0.098 N  0.570      SignalP-noTM
ADZ89358.1             0.110  57  0.123  17  0.193   8  0.144   0.133 N  0.570      SignalP-noTM
ADZ89359.1             0.102  17  0.113  17  0.150  11  0.120   0.116 N  0.570      SignalP-noTM
ADZ89360.1             0.113  52  0.102  70  0.112  69  0.080   0.092 N  0.570      SignalP-noTM
ADZ89361.1             0.126  27  0.145  15  0.256   8  0.206   0.173 N  0.570      SignalP-noTM
ADZ89362.1             0.251  35  0.358  35  0.929  20  0.723   0.530 N  0.570      SignalP-noTM
ADZ89363.1             0.278  29  0.173  29  0.195  12  0.142   0.162 N  0.510      SignalP-TM
ADZ89364.1             0.172  42  0.128  15  0.202  13  0.161   0.143 N  0.570      SignalP-noTM
ADZ89365.1             0.154  33  0.141  33  0.264   1  0.138   0.140 N  0.570      SignalP-noTM
ADZ89366.1             0.122  25  0.133  12  0.211   1  0.174   0.152 N  0.570      SignalP-noTM
ADZ89367.1             0.312  24  0.225  24  0.314   1  0.190   0.212 N  0.510      SignalP-TM
ADZ89368.1             0.135  29  0.152  13  0.286   2  0.239   0.184 N  0.510      SignalP-TM
ADZ89369.1             0.773  30  0.721  30  0.967  11  0.817   0.766 Y  0.570      SignalP-noTM
ADZ89370.1             0.111  21  0.151  11  0.334   1  0.214   0.180 N  0.570      SignalP-noTM
ADZ89371.1             0.170  57  0.132  19  0.196   1  0.156   0.143 N  0.570      SignalP-noTM
ADZ89372.1             0.290  46  0.162  46  0.214   3  0.114   0.139 N  0.570      SignalP-noTM
ADZ89373.1             0.154  23  0.191  23  0.407  21  0.213   0.201 N  0.570      SignalP-noTM
ADZ89374.1             0.247  44  0.158  44  0.137   5  0.095   0.128 N  0.570      SignalP-noTM
ADZ89375.1             0.210  28  0.176  28  0.175  27  0.124   0.152 N  0.570      SignalP-noTM
ADZ89376.1             0.168  21  0.118  21  0.154   3  0.101   0.110 N  0.570      SignalP-noTM
ADZ89377.1             0.113  30  0.104  69  0.119  57  0.097   0.101 N  0.570      SignalP-noTM
ADZ89378.1             0.166  21  0.261  21  0.607  17  0.413   0.332 N  0.570      SignalP-noTM
ADZ89379.1             0.163  32  0.275  22  0.624  14  0.503   0.382 N  0.570      SignalP-noTM
ADZ89380.1             0.105  28  0.113  44  0.149   2  0.107   0.110 N  0.570      SignalP-noTM
ADZ89381.1             0.160  40  0.151  11  0.330   2  0.232   0.181 N  0.510      SignalP-TM
ADZ89382.1             0.128  29  0.174  29  0.303  27  0.225   0.193 N  0.510      SignalP-TM
ADZ89383.1             0.276  34  0.204  34  0.255  26  0.159   0.183 N  0.570      SignalP-noTM
ADZ89384.1             0.232  23  0.474  23  0.985  15  0.960   0.702 Y  0.570      SignalP-noTM
ADZ89385.1             0.726  20  0.722  20  0.936  16  0.758   0.739 Y  0.570      SignalP-noTM
ADZ89386.1             0.134  31  0.204  11  0.580   2  0.420   0.284 N  0.510      SignalP-TM
ADZ89387.1             0.104  24  0.106  57  0.131  49  0.063   0.090 N  0.510      SignalP-TM
ADZ89388.1             0.176  51  0.132  51  0.214   7  0.121   0.126 N  0.570      SignalP-noTM
ADZ89389.1             0.121  40  0.218  22  0.522  16  0.337   0.274 N  0.570      SignalP-noTM
ADZ89390.1             0.139  40  0.101  40  0.110   9  0.083   0.092 N  0.570      SignalP-noTM
ADZ89391.1             0.144  39  0.135  39  0.289  48  0.112   0.124 N  0.570      SignalP-noTM
ADZ89392.1             0.138  17  0.125  17  0.133   6  0.112   0.119 N  0.570      SignalP-noTM
ADZ89393.1             0.173  22  0.217  22  0.458  21  0.283   0.248 N  0.570      SignalP-noTM
ADZ89394.1             0.109  26  0.127  11  0.245   1  0.148   0.137 N  0.570      SignalP-noTM
ADZ89395.1             0.400  21  0.565  21  0.897  17  0.808   0.679 Y  0.570      SignalP-noTM
ADZ89396.1             0.102   6  0.117  26  0.162  23  0.116   0.116 N  0.510      SignalP-TM
ADZ89397.1             0.181  22  0.109  11  0.210   1  0.110   0.110 N  0.510      SignalP-TM
ADZ89398.1             0.138  51  0.124  51  0.148  43  0.097   0.112 N  0.570      SignalP-noTM
ADZ89399.1             0.107  25  0.113  11  0.172   1  0.126   0.119 N  0.570      SignalP-noTM
ADZ89400.1             0.117  25  0.129  28  0.251  23  0.144   0.136 N  0.570      SignalP-noTM
ADZ89401.1             0.141  68  0.137  11  0.274   1  0.177   0.156 N  0.570      SignalP-noTM
ADZ89402.1             0.159  22  0.198  22  0.419  13  0.245   0.215 N  0.510      SignalP-TM
ADZ89403.1             0.162  62  0.169  11  0.373   2  0.294   0.215 N  0.510      SignalP-TM
ADZ89404.1             0.129  29  0.117  29  0.135  26  0.109   0.113 N  0.570      SignalP-noTM
ADZ89405.1             0.154  26  0.161  26  0.362  10  0.202   0.180 N  0.570      SignalP-noTM
ADZ89406.1             0.582  27  0.507  27  0.670   2  0.518   0.512 N  0.570      SignalP-noTM
ADZ89407.1             0.136  36  0.152  11  0.312   5  0.247   0.187 N  0.510      SignalP-TM
ADZ89408.1             0.168  39  0.120  39  0.136  29  0.080   0.105 N  0.510      SignalP-TM
ADZ89409.1             0.102  21  0.115  11  0.197   1  0.124   0.119 N  0.570      SignalP-noTM
ADZ89410.1             0.108  49  0.108  58  0.131  47  0.088   0.099 N  0.570      SignalP-noTM
ADZ89411.1             0.107  17  0.107  17  0.138   7  0.097   0.103 N  0.570      SignalP-noTM
ADZ89412.1             0.158  27  0.180  13  0.461   6  0.334   0.237 N  0.510      SignalP-TM
ADZ89413.1             0.170  26  0.148  26  0.229  22  0.115   0.132 N  0.570      SignalP-noTM
ADZ89414.1             0.686  23  0.644  23  0.773  22  0.579   0.613 Y  0.570      SignalP-noTM
ADZ89415.1             0.138  64  0.104  64  0.146   1  0.089   0.097 N  0.570      SignalP-noTM
ADZ89416.1             0.184  25  0.138  25  0.153   1  0.095   0.118 N  0.570      SignalP-noTM
ADZ89417.1             0.107  36  0.145  20  0.247  10  0.194   0.168 N  0.570      SignalP-noTM
ADZ89418.1             0.179  19  0.270  19  0.517  11  0.401   0.319 N  0.510      SignalP-TM
ADZ89419.1             0.101  52  0.101  31  0.116  22  0.077   0.090 N  0.570      SignalP-noTM
ADZ89420.1             0.838  25  0.849  25  0.960  10  0.888   0.868 Y  0.570      SignalP-noTM
ADZ89421.1             0.848  23  0.900  23  0.976  10  0.943   0.920 Y  0.570      SignalP-noTM
ADZ89422.1             0.418  35  0.285  35  0.387  32  0.150   0.235 N  0.510      SignalP-TM
ADZ89423.1             0.103  32  0.102  32  0.123  49  0.093   0.097 N  0.570      SignalP-noTM
ADZ89424.1             0.108  56  0.143  56  0.251  50  0.133   0.138 N  0.570      SignalP-noTM
ADZ89425.1             0.136  13  0.119  13  0.122   1  0.104   0.112 N  0.570      SignalP-noTM
ADZ89426.1             0.164  38  0.126  38  0.183   4  0.114   0.121 N  0.570      SignalP-noTM
ADZ89427.1             0.105  51  0.115  23  0.162  22  0.115   0.115 N  0.570      SignalP-noTM
ADZ89428.1             0.102  23  0.131  13  0.230   4  0.173   0.151 N  0.570      SignalP-noTM
ADZ89429.1             0.112   6  0.110  31  0.155   2  0.102   0.106 N  0.570      SignalP-noTM
ADZ89430.1             0.157  30  0.221  30  0.455  25  0.288   0.252 N  0.570      SignalP-noTM
ADZ89431.1             0.116  39  0.153  22  0.283  11  0.210   0.180 N  0.570      SignalP-noTM
ADZ89432.1             0.465  31  0.553  29  0.904  15  0.741   0.623 Y  0.510      SignalP-TM
ADZ89433.1             0.118  61  0.107  47  0.133  42  0.105   0.106 N  0.510      SignalP-TM
ADZ89434.1             0.143  26  0.110  26  0.161   1  0.086   0.099 N  0.570      SignalP-noTM
ADZ89435.1             0.164  40  0.122  40  0.248   1  0.100   0.111 N  0.570      SignalP-noTM
ADZ89436.1             0.115  47  0.150  47  0.352  44  0.125   0.139 N  0.570      SignalP-noTM
ADZ89437.1             0.114  24  0.169  11  0.393   1  0.269   0.216 N  0.570      SignalP-noTM
ADZ89438.1             0.234  36  0.157  36  0.351  19  0.142   0.150 N  0.570      SignalP-noTM
ADZ89439.1             0.125  34  0.111  34  0.109  21  0.089   0.101 N  0.570      SignalP-noTM
ADZ89440.1             0.190  28  0.154  23  0.182   1  0.148   0.152 N  0.510      SignalP-TM
ADZ89441.1             0.111  34  0.141  11  0.286  17  0.203   0.170 N  0.570      SignalP-noTM
ADZ89442.1             0.116  64  0.103  51  0.147   1  0.098   0.101 N  0.570      SignalP-noTM
ADZ89443.1             0.173  31  0.153  31  0.214   1  0.134   0.146 N  0.510      SignalP-TM
ADZ89444.1             0.186  21  0.370  21  0.901   3  0.781   0.563 N  0.570      SignalP-noTM
ADZ89445.1             0.275  23  0.268  23  0.500   8  0.324   0.288 N  0.510      SignalP-TM
ADZ89446.1             0.135  49  0.163  21  0.307  11  0.216   0.188 N  0.570      SignalP-noTM
ADZ89447.1             0.136  53  0.179  53  0.311  50  0.181   0.180 N  0.510      SignalP-TM
ADZ89448.1             0.114  36  0.132  11  0.222   3  0.176   0.148 N  0.510      SignalP-TM
ADZ89449.1             0.825  24  0.877  24  0.973  20  0.929   0.902 Y  0.570      SignalP-noTM
ADZ89450.1             0.117  48  0.125  48  0.175  44  0.113   0.121 N  0.510      SignalP-TM
ADZ89451.1             0.147  16  0.294  16  0.679   8  0.553   0.390 N  0.510      SignalP-TM
ADZ89452.1             0.106  27  0.090  17  0.106  14  0.077   0.085 N  0.510      SignalP-TM
ADZ89453.1             0.177  10  0.143  59  0.198  45  0.107   0.130 N  0.510      SignalP-TM
ADZ89454.1             0.138  36  0.117  45  0.168  40  0.077   0.103 N  0.510      SignalP-TM
ADZ89455.1             0.106  44  0.108  31  0.134   4  0.114   0.110 N  0.510      SignalP-TM
ADZ89456.1             0.103  40  0.116  16  0.168   8  0.131   0.123 N  0.570      SignalP-noTM
ADZ89457.1             0.125  24  0.140  18  0.252   6  0.181   0.159 N  0.570      SignalP-noTM
ADZ89458.1             0.107  39  0.100  57  0.125   3  0.088   0.094 N  0.570      SignalP-noTM
ADZ89459.1             0.104  45  0.112  41  0.142  37  0.113   0.113 N  0.570      SignalP-noTM
ADZ89460.1             0.202  20  0.224  20  0.350   1  0.255   0.238 N  0.570      SignalP-noTM
ADZ89461.1             0.152  22  0.140  11  0.235   1  0.200   0.162 N  0.510      SignalP-TM
ADZ89462.1             0.191  24  0.240  24  0.470   9  0.355   0.283 N  0.510      SignalP-TM
ADZ89463.1             0.138  56  0.157  56  0.276  47  0.142   0.150 N  0.570      SignalP-noTM
ADZ89464.1             0.117  43  0.140  43  0.211  34  0.131   0.135 N  0.570      SignalP-noTM
ADZ89465.1             0.442  30  0.581  30  0.986  15  0.869   0.716 Y  0.570      SignalP-noTM
ADZ89466.1             0.124  40  0.103  55  0.141  54  0.087   0.097 N  0.510      SignalP-TM
ADZ89467.1             0.113  36  0.097  17  0.122   7  0.086   0.093 N  0.510      SignalP-TM
ADZ89468.1             0.131  29  0.104  68  0.112  65  0.090   0.097 N  0.570      SignalP-noTM
ADZ89469.1             0.137  23  0.248  23  0.634  19  0.369   0.293 N  0.510      SignalP-TM
ADZ89470.1             0.107  24  0.105  30  0.131   2  0.095   0.100 N  0.570      SignalP-noTM
ADZ89471.1             0.140  24  0.151  21  0.272   1  0.183   0.166 N  0.570      SignalP-noTM
ADZ89472.1             0.113  52  0.126  11  0.223   1  0.152   0.138 N  0.570      SignalP-noTM
ADZ89473.1             0.114  52  0.121  38  0.188  35  0.121   0.121 N  0.510      SignalP-TM
ADZ89474.1             0.138  37  0.195  37  0.390  35  0.187   0.192 N  0.510      SignalP-TM
ADZ89475.1             0.114  27  0.151  34  0.294  29  0.184   0.163 N  0.510      SignalP-TM
ADZ89476.1             0.694  23  0.821  23  0.988  11  0.966   0.889 Y  0.570      SignalP-noTM
ADZ89477.1             0.124  23  0.192  14  0.487   2  0.369   0.257 N  0.510      SignalP-TM
ADZ89478.1             0.131  23  0.169  23  0.333   2  0.235   0.200 N  0.570      SignalP-noTM
ADZ89479.1             0.107  49  0.096  67  0.103   1  0.084   0.090 N  0.570      SignalP-noTM
ADZ89480.1             0.237  39  0.290  39  0.462  35  0.260   0.278 N  0.510      SignalP-TM
ADZ89481.1             0.180  52  0.151  52  0.318   1  0.128   0.140 N  0.570      SignalP-noTM
ADZ89482.1             0.185  39  0.128  39  0.110  55  0.086   0.108 N  0.570      SignalP-noTM
ADZ89483.1             0.110  28  0.135  11  0.242   3  0.186   0.159 N  0.570      SignalP-noTM
ADZ89484.1             0.133  25  0.117  25  0.133  24  0.087   0.103 N  0.570      SignalP-noTM
ADZ89485.1             0.124  42  0.121  42  0.201  38  0.122   0.122 N  0.570      SignalP-noTM
ADZ89486.1             0.115  68  0.096  11  0.132   1  0.089   0.093 N  0.510      SignalP-TM
ADZ89487.1             0.130  26  0.122  20  0.192   1  0.123   0.122 N  0.510      SignalP-TM
ADZ89488.1             0.122  24  0.118  24  0.132  20  0.108   0.113 N  0.570      SignalP-noTM
ADZ89489.1             0.109  30  0.098  70  0.122  29  0.085   0.092 N  0.570      SignalP-noTM
ADZ89490.1             0.689  28  0.709  28  0.960  10  0.846   0.773 Y  0.570      SignalP-noTM
ADZ89491.1             0.130  27  0.200  14  0.454  10  0.398   0.293 N  0.570      SignalP-noTM
ADZ89492.1             0.124  23  0.120  23  0.169  28  0.124   0.122 N  0.570      SignalP-noTM
ADZ89493.1             0.359  31  0.275  31  0.465  30  0.187   0.234 N  0.570      SignalP-noTM
ADZ89494.1             0.117  30  0.144  34  0.273  26  0.146   0.145 N  0.510      SignalP-TM
ADZ89495.1             0.184  25  0.135  11  0.227   6  0.186   0.154 N  0.510      SignalP-TM
ADZ89496.1             0.116  17  0.112  17  0.132   5  0.110   0.111 N  0.570      SignalP-noTM
ADZ89497.1             0.106  58  0.105  58  0.130  38  0.094   0.100 N  0.570      SignalP-noTM
ADZ89498.1             0.736  22  0.440  22  0.338  20  0.270   0.377 N  0.510      SignalP-TM
ADZ89499.1             0.127  36  0.169  29  0.324  25  0.191   0.177 N  0.510      SignalP-TM
ADZ89500.1             0.107  48  0.114  31  0.155  27  0.119   0.117 N  0.570      SignalP-noTM
ADZ89501.1             0.797  22  0.780  22  0.842   1  0.768   0.775 Y  0.570      SignalP-noTM
ADZ89502.1             0.112  37  0.120  37  0.157  36  0.096   0.109 N  0.570      SignalP-noTM
ADZ89503.1             0.193  64  0.110  64  0.179   8  0.067   0.094 N  0.510      SignalP-TM
ADZ89504.1             0.127  31  0.142  31  0.243  30  0.125   0.136 N  0.510      SignalP-TM
ADZ89505.1             0.113  25  0.138  11  0.277   4  0.205   0.163 N  0.510      SignalP-TM
ADZ89506.1             0.165  40  0.176  26  0.413  21  0.179   0.177 N  0.570      SignalP-noTM
ADZ89507.1             0.110  31  0.110  62  0.155   2  0.108   0.109 N  0.570      SignalP-noTM
ADZ89508.1             0.121  49  0.118  49  0.195  44  0.105   0.112 N  0.570      SignalP-noTM
ADZ89509.1             0.480  25  0.527  25  0.735  18  0.564   0.545 N  0.570      SignalP-noTM
ADZ89510.1             0.105  22  0.151  11  0.282   2  0.227   0.187 N  0.570      SignalP-noTM
ADZ89511.1             0.582  19  0.466  19  0.494   2  0.394   0.439 N  0.510      SignalP-TM
ADZ89512.1             0.122  32  0.159  11  0.286   7  0.263   0.197 N  0.510      SignalP-TM
ADZ89513.1             0.121  47  0.120  12  0.186   1  0.139   0.127 N  0.510      SignalP-TM
ADZ89514.1             0.116  37  0.109  37  0.122  23  0.097   0.103 N  0.570      SignalP-noTM
ADZ89515.1             0.478  21  0.631  21  0.929  17  0.836   0.727 Y  0.570      SignalP-noTM
ADZ89516.1             0.121  26  0.177  14  0.380   1  0.277   0.224 N  0.570      SignalP-noTM
ADZ89517.1             0.115  57  0.114  32  0.135  30  0.091   0.103 N  0.570      SignalP-noTM
ADZ89518.1             0.142  45  0.128  13  0.208   4  0.169   0.143 N  0.510      SignalP-TM
ADZ89519.1             0.153  45  0.120  45  0.149   7  0.092   0.110 N  0.510      SignalP-TM
ADZ89520.1             0.536  23  0.713  23  0.976  12  0.940   0.820 Y  0.570      SignalP-noTM
ADZ89521.1             0.152  25  0.111  25  0.118  53  0.089   0.101 N  0.570      SignalP-noTM
ADZ89522.1             0.183  24  0.191  24  0.332   5  0.233   0.211 N  0.570      SignalP-noTM
ADZ89523.1             0.130  24  0.130  24  0.223   1  0.137   0.133 N  0.570      SignalP-noTM
ADZ89524.1             0.389  21  0.397  21  0.552  20  0.433   0.410 N  0.510      SignalP-TM
ADZ89525.1             0.103  19  0.107  69  0.126  45  0.098   0.103 N  0.570      SignalP-noTM
ADZ89526.1             0.145  21  0.101  21  0.108  70  0.065   0.084 N  0.570      SignalP-noTM
ADZ89527.1             0.125  20  0.121  11  0.204   3  0.148   0.134 N  0.570      SignalP-noTM
ADZ89528.1             0.281  23  0.314  23  0.512  10  0.366   0.333 N  0.510      SignalP-TM
ADZ89529.1             0.137  37  0.099  17  0.128   7  0.095   0.098 N  0.510      SignalP-TM
ADZ89530.1             0.118  21  0.132  21  0.171   9  0.147   0.139 N  0.570      SignalP-noTM
ADZ89531.1             0.136  27  0.152  21  0.272  12  0.198   0.174 N  0.570      SignalP-noTM
ADZ89532.1             0.112  40  0.112  23  0.163   3  0.122   0.116 N  0.570      SignalP-noTM
ADZ89533.1             0.225  25  0.151  25  0.168  24  0.085   0.120 N  0.570      SignalP-noTM
ADZ89534.1             0.125  47  0.138  51  0.292  46  0.110   0.125 N  0.570      SignalP-noTM
ADZ89535.1             0.124  30  0.146  19  0.300   2  0.217   0.180 N  0.570      SignalP-noTM
ADZ89536.1             0.110  37  0.112  45  0.150  39  0.089   0.101 N  0.570      SignalP-noTM
ADZ89537.1             0.103  27  0.158  13  0.340  11  0.255   0.204 N  0.570      SignalP-noTM
ADZ89538.1             0.109  25  0.129  20  0.186  11  0.153   0.140 N  0.570      SignalP-noTM
ADZ89539.1             0.110  40  0.180  11  0.530   2  0.306   0.239 N  0.570      SignalP-noTM
ADZ89540.1             0.172  47  0.159  47  0.217  46  0.122   0.142 N  0.570      SignalP-noTM
ADZ89541.1             0.100  16  0.135  11  0.273   1  0.171   0.152 N  0.570      SignalP-noTM
ADZ89542.1             0.109  37  0.119  37  0.200   1  0.130   0.125 N  0.570      SignalP-noTM
ADZ89543.1             0.162  21  0.133  21  0.161  20  0.095   0.115 N  0.570      SignalP-noTM
ADZ89544.1             0.115  24  0.115  24  0.146  15  0.115   0.115 N  0.570      SignalP-noTM
ADZ89545.1             0.105  12  0.135  12  0.246   1  0.168   0.151 N  0.570      SignalP-noTM
ADZ89546.1             0.127  22  0.114  11  0.176   1  0.124   0.119 N  0.570      SignalP-noTM
ADZ89547.1             0.179  45  0.149  45  0.183  44  0.105   0.129 N  0.570      SignalP-noTM
ADZ89548.1             0.138  25  0.134  25  0.185  19  0.115   0.125 N  0.570      SignalP-noTM
ADZ89549.1             0.107  41  0.200  17  0.489  13  0.390   0.289 N  0.570      SignalP-noTM
ADZ89550.1             0.105  52  0.100  36  0.112  13  0.095   0.098 N  0.570      SignalP-noTM
ADZ89551.1             0.130  49  0.112  49  0.130  26  0.098   0.106 N  0.570      SignalP-noTM
ADZ89552.1             0.280  34  0.173  34  0.170  33  0.095   0.137 N  0.570      SignalP-noTM
ADZ89553.1             0.102  46  0.109  16  0.153   9  0.112   0.110 N  0.570      SignalP-noTM
ADZ89554.1             0.126  46  0.114  46  0.134   2  0.107   0.110 N  0.570      SignalP-noTM
ADZ89555.1             0.179  37  0.139  37  0.251   1  0.139   0.139 N  0.570      SignalP-noTM
ADZ89556.1             0.136  38  0.159  27  0.328  19  0.207   0.181 N  0.570      SignalP-noTM
ADZ89557.1             0.174  18  0.148  11  0.360   1  0.201   0.173 N  0.570      SignalP-noTM
ADZ89558.1             0.132  53  0.219  14  0.538   9  0.474   0.339 N  0.570      SignalP-noTM
ADZ89559.1             0.135  38  0.142  38  0.227  34  0.134   0.138 N  0.570      SignalP-noTM
ADZ89560.1             0.104   3  0.134  11  0.307   2  0.178   0.154 N  0.570      SignalP-noTM
ADZ89561.1             0.101  45  0.111  12  0.189   8  0.128   0.119 N  0.570      SignalP-noTM
ADZ89562.1             0.103  39  0.115  11  0.202   2  0.132   0.121 N  0.510      SignalP-TM
ADZ89563.1             0.103  35  0.172  13  0.371   5  0.302   0.233 N  0.570      SignalP-noTM
ADZ89564.1             0.146  36  0.150  36  0.226  34  0.132   0.142 N  0.570      SignalP-noTM
ADZ89565.1             0.120  27  0.162  16  0.310   9  0.258   0.207 N  0.570      SignalP-noTM
ADZ89566.1             0.127  35  0.133  11  0.240   1  0.168   0.149 N  0.570      SignalP-noTM
ADZ89567.1             0.158  56  0.133  56  0.218  54  0.117   0.125 N  0.570      SignalP-noTM
ADZ89568.1             0.112  26  0.205  17  0.625  12  0.389   0.291 N  0.570      SignalP-noTM
ADZ89569.1             0.179  42  0.145  42  0.216  40  0.106   0.126 N  0.570      SignalP-noTM
ADZ89570.1             0.179  34  0.196  34  0.403  31  0.124   0.169 N  0.510      SignalP-TM
ADZ89571.1             0.136  31  0.124  31  0.179   1  0.122   0.123 N  0.570      SignalP-noTM
ADZ89572.1             0.156  24  0.158  24  0.291   9  0.193   0.175 N  0.570      SignalP-noTM
ADZ89573.1             0.102  21  0.152  11  0.334   5  0.235   0.191 N  0.570      SignalP-noTM
ADZ89574.1             0.391  53  0.182  53  0.133  28  0.088   0.147 N  0.510      SignalP-TM
ADZ89575.1             0.108  55  0.105  11  0.147   2  0.119   0.110 N  0.510      SignalP-TM
ADZ89576.1             0.102  33  0.100  33  0.115  30  0.085   0.093 N  0.570      SignalP-noTM
ADZ89577.1             0.137  18  0.353  18  0.949  12  0.920   0.620 Y  0.570      SignalP-noTM
ADZ89578.1             0.177  20  0.136  20  0.157   3  0.111   0.124 N  0.570      SignalP-noTM
ADZ89579.1             0.110  59  0.099  66  0.104  37  0.084   0.092 N  0.570      SignalP-noTM
ADZ89580.1             0.146  67  0.120  67  0.150  39  0.102   0.112 N  0.570      SignalP-noTM
ADZ89581.1             0.133  42  0.142  11  0.332   2  0.201   0.164 N  0.510      SignalP-TM
ADZ89582.1             0.109  38  0.138  11  0.243   6  0.202   0.162 N  0.510      SignalP-TM
ADZ89583.1             0.109   3  0.100  67  0.111  62  0.079   0.090 N  0.570      SignalP-noTM
ADZ89584.1             0.149  22  0.120  22  0.196   1  0.104   0.112 N  0.570      SignalP-noTM
ADZ89585.1             0.128  39  0.114  39  0.126  49  0.091   0.103 N  0.570      SignalP-noTM
ADZ89586.1             0.146  25  0.130  25  0.198   1  0.141   0.134 N  0.510      SignalP-TM
ADZ89587.1             0.686  19  0.750  19  0.944  18  0.800   0.774 Y  0.570      SignalP-noTM
ADZ89588.1             0.203  37  0.149  11  0.411   1  0.189   0.168 N  0.570      SignalP-noTM
ADZ89589.1             0.122  27  0.104  27  0.137  42  0.083   0.095 N  0.570      SignalP-noTM
ADZ89590.1             0.120  44  0.101  44  0.115  18  0.085   0.093 N  0.570      SignalP-noTM
ADZ89591.1             0.139  65  0.156  55  0.358  49  0.124   0.141 N  0.570      SignalP-noTM
ADZ89592.1             0.101  45  0.114  14  0.161   5  0.127   0.120 N  0.570      SignalP-noTM
ADZ89593.1             0.128  48  0.117  48  0.172   8  0.104   0.111 N  0.570      SignalP-noTM
ADZ89594.1             0.107  31  0.118  11  0.180   8  0.147   0.132 N  0.570      SignalP-noTM
ADZ89595.1             0.114  29  0.147  12  0.283   6  0.217   0.180 N  0.570      SignalP-noTM
ADZ89596.1             0.115  26  0.114  35  0.136  29  0.086   0.103 N  0.510      SignalP-TM
ADZ89597.1             0.155  50  0.154  16  0.326  12  0.239   0.194 N  0.570      SignalP-noTM
ADZ89598.1             0.111  68  0.138  68  0.232  59  0.115   0.130 N  0.510      SignalP-TM
ADZ89599.1             0.110  43  0.108  11  0.145   3  0.122   0.114 N  0.570      SignalP-noTM
ADZ89600.1             0.113  61  0.114  11  0.161   2  0.129   0.121 N  0.570      SignalP-noTM
ADZ89601.1             0.146  32  0.155  30  0.258   2  0.181   0.165 N  0.510      SignalP-TM
ADZ89602.1             0.110  64  0.119  26  0.215   1  0.125   0.122 N  0.570      SignalP-noTM
ADZ89603.1             0.133  21  0.112  21  0.183   1  0.106   0.109 N  0.570      SignalP-noTM
ADZ89604.1             0.182  24  0.339  24  0.889  18  0.652   0.486 N  0.570      SignalP-noTM
ADZ89605.1             0.835  20  0.905  20  0.985  16  0.972   0.936 Y  0.570      SignalP-noTM
ADZ89606.1             0.424  21  0.537  21  0.845  19  0.667   0.598 Y  0.570      SignalP-noTM
ADZ89607.1             0.122  21  0.099  21  0.104   6  0.086   0.093 N  0.570      SignalP-noTM
ADZ89608.1             0.122  46  0.099  66  0.129  62  0.078   0.091 N  0.510      SignalP-TM
ADZ89609.1             0.442  23  0.641  23  0.965  12  0.917   0.771 Y  0.570      SignalP-noTM
ADZ89610.1             0.113  16  0.126  22  0.188   1  0.130   0.128 N  0.570      SignalP-noTM
ADZ89611.1             0.103  38  0.126  11  0.190  10  0.157   0.140 N  0.570      SignalP-noTM
ADZ89612.1             0.170  27  0.138  27  0.224   1  0.115   0.127 N  0.570      SignalP-noTM
ADZ89613.1             0.668  33  0.757  33  0.974  16  0.886   0.818 Y  0.570      SignalP-noTM
ADZ89614.1             0.294  20  0.228  20  0.370  24  0.179   0.205 N  0.570      SignalP-noTM
ADZ89615.1             0.104  24  0.098  24  0.137   2  0.092   0.095 N  0.570      SignalP-noTM
ADZ89616.1             0.122  25  0.102  11  0.141   3  0.110   0.105 N  0.510      SignalP-TM
ADZ89617.1             0.121  22  0.092  50  0.104   1  0.060   0.080 N  0.510      SignalP-TM
ADZ89618.1             0.112  15  0.106  15  0.132  13  0.103   0.105 N  0.510      SignalP-TM
ADZ89619.1             0.177  28  0.159  28  0.298   2  0.181   0.167 N  0.510      SignalP-TM
ADZ89620.1             0.131  30  0.120  11  0.207   3  0.143   0.129 N  0.510      SignalP-TM
ADZ89621.1             0.129  46  0.122  46  0.138  38  0.080   0.102 N  0.570      SignalP-noTM
ADZ89622.1             0.127  32  0.178  11  0.423   1  0.313   0.228 N  0.510      SignalP-TM
ADZ89623.1             0.223  27  0.206  27  0.345  25  0.183   0.196 N  0.570      SignalP-noTM
ADZ89624.1             0.252  34  0.465  21  0.965  20  0.884   0.662 Y  0.570      SignalP-noTM
ADZ89625.1             0.112  50  0.116  11  0.181   1  0.129   0.122 N  0.570      SignalP-noTM
ADZ89626.1             0.160  48  0.139  48  0.253  46  0.104   0.123 N  0.570      SignalP-noTM
ADZ89627.1             0.124  25  0.112  25  0.169  38  0.085   0.100 N  0.570      SignalP-noTM
ADZ89628.1             0.194  23  0.407  23  0.937  15  0.876   0.627 Y  0.570      SignalP-noTM
ADZ89629.1             0.253  44  0.244  44  0.549  31  0.239   0.242 N  0.570      SignalP-noTM
ADZ89630.1             0.106  36  0.132  11  0.199   3  0.176   0.153 N  0.570      SignalP-noTM
ADZ89631.1             0.127  25  0.109  24  0.166   2  0.102   0.106 N  0.570      SignalP-noTM
ADZ89632.1             0.700  26  0.759  26  0.936  20  0.844   0.799 Y  0.570      SignalP-noTM
ADZ89633.1             0.120  21  0.146  11  0.291   4  0.211   0.177 N  0.570      SignalP-noTM
ADZ89634.1             0.121  61  0.106  61  0.150   1  0.069   0.093 N  0.510      SignalP-TM
ADZ89635.1             0.352  18  0.263  18  0.310  15  0.203   0.241 N  0.510      SignalP-TM
ADZ89636.1             0.125  23  0.129  15  0.187  13  0.144   0.136 N  0.570      SignalP-noTM
ADZ89637.1             0.282  25  0.220  25  0.296   1  0.206   0.214 N  0.570      SignalP-noTM
ADZ89638.1             0.110   7  0.115  51  0.150  45  0.107   0.111 N  0.570      SignalP-noTM
ADZ89639.1             0.131  28  0.152  28  0.260  13  0.184   0.167 N  0.570      SignalP-noTM
ADZ89640.1             0.165  23  0.161  17  0.241   1  0.185   0.172 N  0.570      SignalP-noTM
ADZ89641.1             0.128  52  0.111  32  0.134  31  0.095   0.104 N  0.570      SignalP-noTM
ADZ89642.1             0.105  35  0.127  11  0.255   2  0.156   0.138 N  0.510      SignalP-TM
ADZ89643.1             0.147  67  0.123  31  0.199   6  0.146   0.131 N  0.510      SignalP-TM
ADZ89644.1             0.435  24  0.559  24  0.810  18  0.599   0.578 Y  0.570      SignalP-noTM
ADZ89645.1             0.142  17  0.275  17  0.776   1  0.590   0.423 N  0.570      SignalP-noTM
ADZ89646.1             0.104  18  0.107  11  0.180   2  0.110   0.108 N  0.510      SignalP-TM
ADZ89647.1             0.106  61  0.104  40  0.114  36  0.096   0.100 N  0.570      SignalP-noTM
ADZ89648.1             0.119  23  0.103  11  0.139   6  0.107   0.105 N  0.570      SignalP-noTM
ADZ89649.1             0.108  38  0.119  13  0.184   5  0.144   0.128 N  0.510      SignalP-TM
ADZ89650.1             0.115  69  0.117  28  0.142  68  0.104   0.111 N  0.570      SignalP-noTM
ADZ89651.1             0.857  22  0.897  22  0.958   9  0.939   0.917 Y  0.570      SignalP-noTM
ADZ89652.1             0.435  31  0.604  31  0.971  15  0.891   0.739 Y  0.570      SignalP-noTM
ADZ89653.1             0.174  26  0.124  26  0.170   1  0.113   0.120 N  0.510      SignalP-TM
ADZ89654.1             0.205  24  0.162  24  0.204  32  0.132   0.148 N  0.570      SignalP-noTM
ADZ89655.1             0.107  59  0.110  27  0.126  26  0.110   0.110 N  0.570      SignalP-noTM
ADZ89656.1             0.114  37  0.110  37  0.140  36  0.094   0.102 N  0.570      SignalP-noTM
ADZ89657.1             0.121  34  0.120  34  0.164  33  0.111   0.116 N  0.570      SignalP-noTM
ADZ89658.1             0.346  30  0.197  30  0.191  29  0.113   0.166 N  0.510      SignalP-TM
ADZ89659.1             0.118  54  0.118  54  0.198  50  0.092   0.105 N  0.570      SignalP-noTM
ADZ89660.1             0.136  47  0.147  47  0.296  46  0.122   0.135 N  0.570      SignalP-noTM
ADZ89661.1             0.126  21  0.210  21  0.412  17  0.336   0.257 N  0.510      SignalP-TM
ADZ89662.1             0.108  20  0.114  43  0.177   3  0.107   0.111 N  0.570      SignalP-noTM
ADZ89663.1             0.169  30  0.147  30  0.307   1  0.139   0.143 N  0.570      SignalP-noTM
ADZ89664.1             0.133  21  0.147  21  0.196   2  0.161   0.153 N  0.570      SignalP-noTM
ADZ89665.1             0.122  29  0.141  14  0.262   6  0.203   0.164 N  0.510      SignalP-TM
ADZ89666.1             0.125  19  0.111  37  0.123  34  0.085   0.099 N  0.570      SignalP-noTM
ADZ89667.1             0.127  20  0.114  20  0.150   3  0.111   0.113 N  0.570      SignalP-noTM
ADZ89668.1             0.126  10  0.129  11  0.249   2  0.156   0.142 N  0.570      SignalP-noTM
ADZ89669.1             0.755  25  0.782  25  0.966  12  0.866   0.822 Y  0.570      SignalP-noTM
ADZ89670.1             0.750  26  0.813  26  0.953  18  0.900   0.854 Y  0.570      SignalP-noTM
ADZ89671.1             0.142  24  0.135  24  0.200   1  0.149   0.141 N  0.510      SignalP-TM
ADZ89672.1             0.133  45  0.112  54  0.157  50  0.104   0.109 N  0.510      SignalP-TM
ADZ89673.1             0.111  24  0.139  35  0.234   4  0.163   0.148 N  0.510      SignalP-TM
ADZ89674.1             0.122  40  0.109  40  0.187  10  0.096   0.103 N  0.570      SignalP-noTM
ADZ89675.1             0.118  35  0.116  58  0.194  47  0.117   0.117 N  0.570      SignalP-noTM
ADZ89676.1             0.146  28  0.316  28  0.881  11  0.714   0.503 N  0.570      SignalP-noTM
ADZ89677.1             0.100  59  0.103  70  0.119   9  0.095   0.099 N  0.570      SignalP-noTM
ADZ89678.1             0.758  22  0.732  22  0.822  19  0.678   0.706 Y  0.570      SignalP-noTM
ADZ89679.1             0.123  18  0.164  11  0.415   1  0.254   0.197 N  0.510      SignalP-TM
ADZ89680.1             0.428  25  0.602  25  0.966  17  0.888   0.736 Y  0.570      SignalP-noTM
ADZ89681.1             0.583  24  0.724  24  0.942  20  0.899   0.806 Y  0.570      SignalP-noTM
ADZ89682.1             0.585  23  0.719  23  0.948  19  0.890   0.799 Y  0.570      SignalP-noTM
ADZ89683.1             0.352  24  0.390  24  0.523  18  0.403   0.395 N  0.510      SignalP-TM
ADZ89684.1             0.174  23  0.205  21  0.437   9  0.299   0.240 N  0.510      SignalP-TM
ADZ89685.1             0.110  18  0.119  11  0.259   1  0.127   0.123 N  0.570      SignalP-noTM
ADZ89686.1             0.129  52  0.119  60  0.140  51  0.103   0.112 N  0.570      SignalP-noTM
ADZ89687.1             0.760  27  0.806  27  0.968  16  0.894   0.848 Y  0.570      SignalP-noTM
ADZ89688.1             0.109  28  0.126  11  0.312   1  0.138   0.130 N  0.510      SignalP-TM
ADZ89689.1             0.324  26  0.563  26  0.990  24  0.948   0.743 Y  0.570      SignalP-noTM
ADZ89690.1             0.109  49  0.112  49  0.149  39  0.087   0.103 N  0.510      SignalP-TM
ADZ89691.1             0.102  34  0.115  17  0.159   9  0.124   0.119 N  0.570      SignalP-noTM
ADZ89692.1             0.121  35  0.104  12  0.131   1  0.109   0.107 N  0.570      SignalP-noTM
ADZ89693.1             0.154  19  0.153  19  0.269  31  0.143   0.150 N  0.510      SignalP-TM
ADZ89694.1             0.195  64  0.137  64  0.169   1  0.082   0.117 N  0.510      SignalP-TM
ADZ89695.1             0.108  53  0.115  11  0.199   2  0.134   0.124 N  0.570      SignalP-noTM
ADZ89696.1             0.174  39  0.120  39  0.123   9  0.071   0.102 N  0.510      SignalP-TM
ADZ89697.1             0.122  46  0.136  52  0.227  50  0.128   0.132 N  0.570      SignalP-noTM
ADZ89698.1             0.123  17  0.103  17  0.109   9  0.087   0.096 N  0.570      SignalP-noTM
ADZ89699.1             0.108  60  0.114  14  0.153   9  0.130   0.121 N  0.570      SignalP-noTM
ADZ89700.1             0.624  19  0.762  19  0.958  15  0.931   0.841 Y  0.570      SignalP-noTM
ADZ89701.1             0.122  25  0.179  11  0.402   5  0.333   0.236 N  0.510      SignalP-TM
ADZ89702.1             0.119  28  0.149  11  0.336   1  0.207   0.176 N  0.570      SignalP-noTM
ADZ89703.1             0.165  30  0.126  30  0.129  52  0.095   0.112 N  0.570      SignalP-noTM
ADZ89704.1             0.149  25  0.330  19  0.929  13  0.843   0.571 Y  0.570      SignalP-noTM
ADZ89705.1             0.145  52  0.153  52  0.240  13  0.131   0.145 N  0.510      SignalP-TM
ADZ89706.1             0.107  27  0.100  27  0.110  19  0.077   0.089 N  0.570      SignalP-noTM
ADZ89707.1             0.112  62  0.197  11  0.566   3  0.395   0.290 N  0.570      SignalP-noTM
ADZ89708.1             0.102  44  0.144  11  0.315   3  0.211   0.176 N  0.570      SignalP-noTM
ADZ89709.1             0.106  40  0.146  11  0.329   1  0.195   0.169 N  0.570      SignalP-noTM
ADZ89710.1             0.109  60  0.109  14  0.137  11  0.120   0.113 N  0.510      SignalP-TM
ADZ89711.1             0.144  32  0.161  17  0.335  10  0.223   0.190 N  0.570      SignalP-noTM
ADZ89712.1             0.103  18  0.133  11  0.248   1  0.169   0.150 N  0.570      SignalP-noTM
ADZ89713.1             0.130  30  0.131  30  0.199  25  0.121   0.127 N  0.510      SignalP-TM
ADZ89714.1             0.166  28  0.146  28  0.202  26  0.127   0.139 N  0.510      SignalP-TM
ADZ89715.1             0.102  23  0.142  11  0.288   1  0.195   0.167 N  0.570      SignalP-noTM
ADZ89716.1             0.142  48  0.209  13  0.540   6  0.459   0.301 N  0.510      SignalP-TM
ADZ89717.1             0.104  36  0.126  17  0.178  13  0.154   0.139 N  0.570      SignalP-noTM
ADZ89718.1             0.172  50  0.125  50  0.143   1  0.095   0.111 N  0.570      SignalP-noTM
ADZ89719.1             0.103  67  0.107  24  0.141  12  0.104   0.106 N  0.570      SignalP-noTM
ADZ89720.1             0.113  65  0.117  11  0.196   1  0.133   0.124 N  0.570      SignalP-noTM
ADZ89721.1             0.127  18  0.150  18  0.329   1  0.202   0.175 N  0.570      SignalP-noTM
ADZ89722.1             0.402  31  0.224  31  0.289  51  0.121   0.176 N  0.570      SignalP-noTM
ADZ89723.1             0.138  52  0.125  16  0.180  12  0.144   0.134 N  0.570      SignalP-noTM
ADZ89724.1             0.101  51  0.103  61  0.135  49  0.090   0.097 N  0.570      SignalP-noTM
ADZ89725.1             0.110  36  0.110  11  0.142   6  0.127   0.118 N  0.570      SignalP-noTM
ADZ89726.1             0.812  41  0.693  41  0.768  30  0.542   0.622 Y  0.570      SignalP-noTM
ADZ89727.1             0.217  27  0.158  27  0.342   1  0.153   0.156 N  0.570      SignalP-noTM
ADZ89728.1             0.101  29  0.116  11  0.182   1  0.127   0.121 N  0.570      SignalP-noTM
ADZ89729.1             0.167  41  0.125  11  0.192   1  0.160   0.138 N  0.510      SignalP-TM
ADZ89730.1             0.167  67  0.130  11  0.202   5  0.172   0.150 N  0.570      SignalP-noTM
ADZ89731.1             0.131  59  0.124  29  0.175  21  0.119   0.121 N  0.570      SignalP-noTM
ADZ89732.1             0.142  45  0.260  18  0.748   4  0.634   0.436 N  0.570      SignalP-noTM
ADZ89733.1             0.140  42  0.130  42  0.173  31  0.096   0.114 N  0.570      SignalP-noTM
ADZ89734.1             0.225  41  0.164  41  0.152  39  0.104   0.135 N  0.570      SignalP-noTM
ADZ89735.1             0.385  22  0.534  22  0.848   8  0.729   0.625 Y  0.570      SignalP-noTM
ADZ89736.1             0.694  23  0.789  23  0.950  18  0.875   0.829 Y  0.570      SignalP-noTM
ADZ89737.1             0.150  21  0.142  21  0.246   1  0.150   0.146 N  0.570      SignalP-noTM
ADZ89738.1             0.136  28  0.158  17  0.320  10  0.245   0.190 N  0.510      SignalP-TM
ADZ89739.1             0.136  29  0.153  29  0.237   6  0.171   0.160 N  0.510      SignalP-TM
ADZ89740.1             0.465  36  0.208  36  0.175  33  0.088   0.152 N  0.570      SignalP-noTM
ADZ89741.1             0.129  45  0.217  45  0.515  36  0.250   0.232 N  0.570      SignalP-noTM
ADZ89742.1             0.107  36  0.097  11  0.137   1  0.090   0.094 N  0.510      SignalP-TM
ADZ89743.1             0.203  36  0.193  36  0.270  35  0.125   0.168 N  0.510      SignalP-TM
ADZ89744.1             0.120  37  0.124  37  0.167  28  0.104   0.117 N  0.510      SignalP-TM
ADZ89745.1             0.113  34  0.117  34  0.189  33  0.115   0.116 N  0.570      SignalP-noTM
ADZ89746.1             0.108  28  0.128  11  0.260   3  0.163   0.144 N  0.570      SignalP-noTM
ADZ89747.1             0.105   7  0.114  35  0.146  23  0.103   0.109 N  0.570      SignalP-noTM
ADZ89748.1             0.105  24  0.121  43  0.175  37  0.110   0.116 N  0.570      SignalP-noTM
ADZ89749.1             0.139  31  0.124  47  0.266  41  0.091   0.112 N  0.510      SignalP-TM
ADZ89750.1             0.152  57  0.127  57  0.180   2  0.099   0.117 N  0.510      SignalP-TM
ADZ89751.1             0.111  38  0.106  42  0.148  36  0.088   0.100 N  0.510      SignalP-TM
ADZ89752.1             0.210  22  0.431  20  0.932  19  0.876   0.640 Y  0.570      SignalP-noTM
ADZ89753.1             0.137  40  0.148  15  0.297  12  0.205   0.175 N  0.570      SignalP-noTM
ADZ89754.1             0.113  25  0.127  25  0.186  10  0.144   0.135 N  0.570      SignalP-noTM
ADZ89755.1             0.152  20  0.317  20  0.894  19  0.696   0.495 N  0.570      SignalP-noTM
ADZ89756.1             0.125  41  0.102  41  0.116   1  0.079   0.092 N  0.570      SignalP-noTM
ADZ89757.1             0.676  27  0.723  27  0.869  18  0.775   0.747 Y  0.570      SignalP-noTM
ADZ89758.1             0.112  19  0.112  11  0.182   1  0.121   0.115 N  0.510      SignalP-TM
ADZ89759.1             0.111  29  0.112  11  0.175   1  0.119   0.115 N  0.570      SignalP-noTM
ADZ89760.1             0.100  28  0.105  34  0.136  31  0.102   0.104 N  0.570      SignalP-noTM
ADZ89761.1             0.118  35  0.149  12  0.291   4  0.223   0.184 N  0.570      SignalP-noTM
ADZ89762.1             0.226  21  0.263  21  0.402  18  0.286   0.274 N  0.570      SignalP-noTM
ADZ89763.1             0.179  22  0.141  22  0.223   1  0.132   0.137 N  0.570      SignalP-noTM
ADZ89764.1             0.131  39  0.108  11  0.135   1  0.117   0.112 N  0.570      SignalP-noTM
ADZ89765.1             0.110  28  0.103  28  0.215   1  0.085   0.096 N  0.510      SignalP-TM
ADZ89766.1             0.104  24  0.153  11  0.307   2  0.235   0.191 N  0.570      SignalP-noTM
ADZ89767.1             0.124  42  0.116  42  0.144  16  0.109   0.113 N  0.570      SignalP-noTM
ADZ89768.1             0.121  27  0.119  18  0.147   9  0.117   0.118 N  0.570      SignalP-noTM
ADZ89769.1             0.138  28  0.127  28  0.248   1  0.123   0.125 N  0.570      SignalP-noTM
ADZ89770.1             0.112  60  0.102  46  0.108  33  0.092   0.097 N  0.570      SignalP-noTM
ADZ89771.1             0.125  43  0.184  11  0.474   3  0.339   0.257 N  0.570      SignalP-noTM
ADZ89772.1             0.128  17  0.183  17  0.322   1  0.258   0.218 N  0.570      SignalP-noTM
ADZ89773.1             0.102  35  0.125  48  0.220  41  0.128   0.126 N  0.570      SignalP-noTM
ADZ89774.1             0.107  22  0.157  22  0.312   1  0.237   0.195 N  0.570      SignalP-noTM
ADZ89775.1             0.195  28  0.146  11  0.296   2  0.223   0.175 N  0.510      SignalP-TM
ADZ89776.1             0.239  45  0.216  45  0.511   1  0.233   0.222 N  0.510      SignalP-TM
ADZ89777.1             0.192  18  0.400  18  0.892  14  0.837   0.606 Y  0.570      SignalP-noTM
ADZ89778.1             0.148  37  0.146  12  0.302   6  0.230   0.177 N  0.510      SignalP-TM
ADZ89779.1             0.105  44  0.102  30  0.116  24  0.092   0.097 N  0.570      SignalP-noTM
ADZ89780.1             0.135  27  0.122  27  0.186   1  0.120   0.121 N  0.570      SignalP-noTM
ADZ89781.1             0.210  39  0.184  11  0.514   1  0.324   0.236 N  0.510      SignalP-TM
ADZ89782.1             0.292  42  0.176  42  0.291   3  0.137   0.158 N  0.570      SignalP-noTM
ADZ89783.1             0.161  40  0.153  40  0.186  36  0.093   0.125 N  0.570      SignalP-noTM
ADZ89784.1             0.151  36  0.120  36  0.134  35  0.090   0.106 N  0.570      SignalP-noTM
ADZ89785.1             0.201  28  0.239  28  0.516   1  0.351   0.281 N  0.510      SignalP-TM
ADZ89786.1             0.215  36  0.180  36  0.263   2  0.133   0.163 N  0.510      SignalP-TM
ADZ89787.1             0.121  44  0.122  12  0.179   5  0.150   0.135 N  0.570      SignalP-noTM
ADZ89788.1             0.157  37  0.132  69  0.203  60  0.113   0.125 N  0.510      SignalP-TM
ADZ89789.1             0.109  50  0.117  11  0.208   1  0.129   0.123 N  0.570      SignalP-noTM
ADZ89790.1             0.179  27  0.200  12  0.508   8  0.419   0.281 N  0.510      SignalP-TM
ADZ89791.1             0.110  34  0.143  21  0.285  12  0.186   0.163 N  0.570      SignalP-noTM
ADZ89792.1             0.182  22  0.169  22  0.257   5  0.187   0.176 N  0.510      SignalP-TM
ADZ89793.1             0.112  26  0.118  26  0.150  25  0.116   0.117 N  0.570      SignalP-noTM
ADZ89794.1             0.115  57  0.106  11  0.142   8  0.116   0.111 N  0.570      SignalP-noTM
ADZ89795.1             0.186  53  0.129  53  0.120  28  0.086   0.109 N  0.570      SignalP-noTM
ADZ89796.1             0.116  28  0.115  11  0.156   7  0.136   0.125 N  0.570      SignalP-noTM
ADZ89797.1             0.112  44  0.168  27  0.369  17  0.226   0.195 N  0.570      SignalP-noTM
ADZ89798.1             0.111  62  0.103  62  0.111  62  0.090   0.097 N  0.570      SignalP-noTM
ADZ89799.1             0.161  29  0.235  26  0.470  15  0.345   0.275 N  0.510      SignalP-TM
ADZ89800.1             0.122  15  0.124  15  0.167   4  0.130   0.127 N  0.570      SignalP-noTM
ADZ89801.1             0.546  48  0.288  48  0.235  44  0.140   0.219 N  0.570      SignalP-noTM
ADZ89802.1             0.172  35  0.202  27  0.466   1  0.376   0.284 N  0.570      SignalP-noTM
ADZ89803.1             0.132  27  0.121  27  0.151  38  0.102   0.112 N  0.570      SignalP-noTM
ADZ89804.1             0.188  25  0.139  25  0.128   5  0.109   0.125 N  0.570      SignalP-noTM
ADZ89805.1             0.120  47  0.124  11  0.210   1  0.154   0.135 N  0.510      SignalP-TM
ADZ89806.1             0.142  44  0.122  44  0.136  13  0.103   0.113 N  0.570      SignalP-noTM
ADZ89807.1             0.700  23  0.767  23  0.942  12  0.845   0.803 Y  0.570      SignalP-noTM
ADZ89808.1             0.102  22  0.151  22  0.275  20  0.206   0.177 N  0.570      SignalP-noTM
ADZ89809.1             0.107  24  0.145  11  0.324   1  0.194   0.168 N  0.570      SignalP-noTM
ADZ89810.1             0.165  24  0.379  24  0.954   4  0.902   0.625 Y  0.570      SignalP-noTM
ADZ89811.1             0.116  45  0.122  23  0.161  18  0.113   0.118 N  0.570      SignalP-noTM
ADZ89812.1             0.111  28  0.102  37  0.112  33  0.074   0.089 N  0.570      SignalP-noTM
ADZ89813.1             0.102  44  0.116  17  0.158  29  0.125   0.120 N  0.570      SignalP-noTM
ADZ89814.1             0.774  22  0.798  22  0.924  10  0.850   0.822 Y  0.570      SignalP-noTM
ADZ89815.1             0.136  25  0.134  11  0.286   2  0.170   0.151 N  0.570      SignalP-noTM
ADZ89816.1             0.356  26  0.235  26  0.270   5  0.196   0.220 N  0.510      SignalP-TM
ADZ89817.1             0.180  35  0.173  23  0.351  21  0.155   0.166 N  0.510      SignalP-TM
ADZ89818.1             0.167  22  0.158  22  0.271   1  0.177   0.167 N  0.570      SignalP-noTM
ADZ89819.1             0.109  18  0.139  18  0.243   1  0.178   0.157 N  0.570      SignalP-noTM
ADZ89820.1             0.111  27  0.121  42  0.183  34  0.100   0.113 N  0.510      SignalP-TM
ADZ89821.1             0.118  47  0.099  28  0.136   2  0.094   0.097 N  0.510      SignalP-TM
ADZ89822.1             0.110  20  0.109  12  0.140   3  0.119   0.114 N  0.570      SignalP-noTM
ADZ89823.1             0.520  26  0.571  26  0.921  18  0.728   0.645 Y  0.570      SignalP-noTM
ADZ89824.1             0.143  29  0.172  29  0.276  26  0.203   0.187 N  0.570      SignalP-noTM
ADZ89825.1             0.109  34  0.126  11  0.189   1  0.156   0.140 N  0.570      SignalP-noTM
ADZ89826.1             0.154  33  0.177  33  0.343  28  0.152   0.165 N  0.570      SignalP-noTM
ADZ89827.1             0.185  23  0.273  23  0.745   1  0.418   0.341 N  0.570      SignalP-noTM
ADZ89828.1             0.249  22  0.295  22  0.523  10  0.375   0.324 N  0.510      SignalP-TM
ADZ89829.1             0.145  56  0.204  23  0.559   1  0.310   0.243 N  0.510      SignalP-TM
ADZ89830.1             0.234  31  0.202  31  0.392  12  0.256   0.222 N  0.510      SignalP-TM
ADZ89831.1             0.103  59  0.130  11  0.239   1  0.166   0.147 N  0.570      SignalP-noTM
ADZ89832.1             0.660  28  0.696  28  0.942  10  0.819   0.754 Y  0.570      SignalP-noTM
ADZ89833.1             0.139  35  0.106  11  0.145   3  0.115   0.109 N  0.510      SignalP-TM
ADZ89834.1             0.232  22  0.155  22  0.184   3  0.116   0.141 N  0.510      SignalP-TM
ADZ89835.1             0.137  18  0.245  18  0.589   2  0.466   0.327 N  0.510      SignalP-TM
ADZ89836.1             0.112  29  0.142  11  0.265   3  0.206   0.173 N  0.570      SignalP-noTM
ADZ89837.1             0.242  23  0.229  23  0.306  18  0.200   0.218 N  0.510      SignalP-TM
ADZ89838.1             0.127  27  0.222  11  0.632   2  0.488   0.347 N  0.570      SignalP-noTM
ADZ89839.1             0.103  22  0.104  56  0.114  42  0.095   0.100 N  0.570      SignalP-noTM
ADZ89840.1             0.143  29  0.128  29  0.143  46  0.108   0.119 N  0.570      SignalP-noTM
ADZ89841.1             0.144  29  0.130  29  0.161  28  0.122   0.126 N  0.570      SignalP-noTM
ADZ89842.1             0.112  32  0.125  52  0.217  45  0.110   0.119 N  0.510      SignalP-TM
ADZ89843.1             0.121  40  0.114  40  0.203   2  0.092   0.106 N  0.510      SignalP-TM
ADZ89844.1             0.137  32  0.105  32  0.124   1  0.058   0.088 N  0.510      SignalP-TM
ADZ89845.1             0.140  28  0.158  11  0.319   6  0.268   0.199 N  0.510      SignalP-TM
ADZ89846.1             0.189  30  0.158  30  0.290   2  0.162   0.160 N  0.510      SignalP-TM
ADZ89847.1             0.120  46  0.117  11  0.204   1  0.133   0.123 N  0.510      SignalP-TM
ADZ89848.1             0.451  31  0.290  31  0.245  12  0.180   0.249 N  0.510      SignalP-TM
ADZ89849.1             0.115  39  0.104  53  0.183  44  0.079   0.095 N  0.510      SignalP-TM
ADZ89850.1             0.105  13  0.107  13  0.135   3  0.109   0.108 N  0.570      SignalP-noTM
ADZ89851.1             0.121  36  0.135  14  0.215  11  0.182   0.157 N  0.570      SignalP-noTM
ADZ89852.1             0.111  18  0.110  34  0.129  31  0.104   0.107 N  0.570      SignalP-noTM
ADZ89853.1             0.110  23  0.099  22  0.111  14  0.077   0.091 N  0.510      SignalP-TM
ADZ89854.1             0.103  39  0.157  11  0.352   1  0.236   0.194 N  0.570      SignalP-noTM
ADZ89855.1             0.162  40  0.144  25  0.191  12  0.140   0.142 N  0.510      SignalP-TM
ADZ89856.1             0.130  38  0.110  38  0.161   5  0.104   0.107 N  0.570      SignalP-noTM
ADZ89857.1             0.110  12  0.099  33  0.110   4  0.088   0.094 N  0.570      SignalP-noTM
ADZ89858.1             0.208  22  0.406  22  0.927   1  0.830   0.605 Y  0.570      SignalP-noTM
ADZ89859.1             0.109  37  0.126  12  0.188   1  0.159   0.141 N  0.570      SignalP-noTM
ADZ89860.1             0.124  53  0.127  12  0.214   1  0.150   0.138 N  0.570      SignalP-noTM
ADZ89861.1             0.099  47  0.109  42  0.137  40  0.091   0.100 N  0.570      SignalP-noTM
ADZ89862.1             0.131  18  0.119  18  0.181   1  0.120   0.119 N  0.570      SignalP-noTM
ADZ89863.1             0.102  39  0.106  70  0.140   9  0.099   0.103 N  0.570      SignalP-noTM
ADZ89864.1             0.126  26  0.124  26  0.199   3  0.136   0.130 N  0.570      SignalP-noTM
ADZ89865.1             0.763  25  0.831  25  0.973   9  0.923   0.874 Y  0.570      SignalP-noTM
ADZ89866.1             0.151  26  0.151  26  0.205  12  0.152   0.151 N  0.510      SignalP-TM
ADZ89867.1             0.112  33  0.113  11  0.188   2  0.119   0.116 N  0.570      SignalP-noTM
ADZ89868.1             0.160  26  0.176  26  0.365   1  0.239   0.206 N  0.570      SignalP-noTM
ADZ89869.1             0.254  54  0.168  54  0.175  49  0.091   0.140 N  0.510      SignalP-TM
ADZ89870.1             0.161  22  0.157  22  0.276   1  0.175   0.166 N  0.570      SignalP-noTM
ADZ89871.1             0.107  43  0.124  11  0.198   2  0.153   0.138 N  0.570      SignalP-noTM
ADZ89872.1             0.223  31  0.157  31  0.159   3  0.115   0.137 N  0.570      SignalP-noTM
ADZ89873.1             0.146  69  0.116  69  0.116  26  0.091   0.104 N  0.570      SignalP-noTM
ADZ89874.1             0.123   8  0.106  41  0.134  33  0.105   0.106 N  0.570      SignalP-noTM
ADZ89875.1             0.113  24  0.111  54  0.147  49  0.091   0.102 N  0.570      SignalP-noTM
ADZ89876.1             0.121  49  0.122  49  0.171  48  0.098   0.111 N  0.570      SignalP-noTM
ADZ89877.1             0.164  25  0.214  25  0.428  23  0.278   0.238 N  0.510      SignalP-TM
ADZ89878.1             0.108  47  0.139  51  0.340  50  0.122   0.131 N  0.570      SignalP-noTM
ADZ89879.1             0.128  46  0.117  57  0.145  53  0.093   0.106 N  0.570      SignalP-noTM
ADZ89880.1             0.122  23  0.113  23  0.145   1  0.103   0.108 N  0.570      SignalP-noTM
ADZ89881.1             0.227  24  0.390  24  0.734  23  0.645   0.485 N  0.510      SignalP-TM
ADZ89882.1             0.105  21  0.100  67  0.112  33  0.094   0.097 N  0.570      SignalP-noTM
ADZ89883.1             0.178  26  0.177  26  0.276  23  0.153   0.166 N  0.570      SignalP-noTM
ADZ89884.1             0.105  58  0.115  14  0.189   6  0.133   0.124 N  0.570      SignalP-noTM
ADZ89885.1             0.120  28  0.134  11  0.323   1  0.163   0.145 N  0.510      SignalP-TM
ADZ89886.1             0.118  17  0.111  52  0.183   1  0.101   0.107 N  0.570      SignalP-noTM
ADZ89887.1             0.146  22  0.194  22  0.366   5  0.283   0.227 N  0.510      SignalP-TM
ADZ89888.1             0.114  46  0.109  46  0.130  11  0.100   0.105 N  0.570      SignalP-noTM
ADZ89889.1             0.207  27  0.148  27  0.186  26  0.116   0.133 N  0.570      SignalP-noTM
ADZ89890.1             0.666  28  0.459  28  0.530  26  0.334   0.413 N  0.510      SignalP-TM
ADZ89891.1             0.120  23  0.110  23  0.127  22  0.090   0.101 N  0.570      SignalP-noTM
ADZ89892.1             0.154  35  0.133  35  0.150  33  0.111   0.123 N  0.570      SignalP-noTM
ADZ89893.1             0.168  37  0.139  37  0.145  25  0.082   0.112 N  0.570      SignalP-noTM
ADZ89894.1             0.112  41  0.097  69  0.104  69  0.069   0.087 N  0.510      SignalP-TM
ADZ89895.1             0.178  31  0.148  31  0.284   1  0.150   0.149 N  0.570      SignalP-noTM
ADZ89896.1             0.410  26  0.482  26  0.719  24  0.502   0.489 N  0.510      SignalP-TM
ADZ89897.1             0.208  25  0.444  25  0.968  13  0.950   0.682 Y  0.570      SignalP-noTM
ADZ89898.1             0.102  32  0.114  46  0.164  39  0.107   0.111 N  0.570      SignalP-noTM
ADZ89899.1             0.202  26  0.193  26  0.365   3  0.234   0.208 N  0.510      SignalP-TM
ADZ89900.1             0.638  35  0.588  35  0.723  30  0.365   0.505 N  0.510      SignalP-TM
ADZ89901.1             0.111  38  0.098  21  0.120  12  0.092   0.096 N  0.570      SignalP-noTM
ADZ89902.1             0.135  49  0.107  60  0.114  59  0.078   0.096 N  0.510      SignalP-TM
ADZ89903.1             0.108  29  0.121  29  0.169  26  0.122   0.121 N  0.570      SignalP-noTM
ADZ89904.1             0.114  47  0.135  11  0.214   2  0.179   0.155 N  0.570      SignalP-noTM
ADZ89905.1             0.131  38  0.126  38  0.184  11  0.119   0.122 N  0.570      SignalP-noTM
ADZ89906.1             0.111  21  0.116  21  0.168   1  0.128   0.122 N  0.570      SignalP-noTM
ADZ89907.1             0.130  28  0.130  28  0.184  17  0.132   0.131 N  0.570      SignalP-noTM
ADZ89908.1             0.165  51  0.171  51  0.286  47  0.113   0.144 N  0.570      SignalP-noTM
ADZ89909.1             0.103  64  0.156  36  0.321  34  0.184   0.169 N  0.570      SignalP-noTM
ADZ89910.1             0.122  27  0.148  27  0.276  25  0.175   0.161 N  0.570      SignalP-noTM
ADZ89911.1             0.112  18  0.105  27  0.130  18  0.094   0.100 N  0.570      SignalP-noTM
ADZ89912.1             0.108  50  0.100  70  0.109  22  0.088   0.095 N  0.570      SignalP-noTM
ADZ89913.1             0.107  37  0.154  11  0.332   6  0.256   0.202 N  0.570      SignalP-noTM
ADZ89914.1             0.124  21  0.217  11  0.667   5  0.502   0.351 N  0.570      SignalP-noTM
ADZ89915.1             0.116  23  0.158  11  0.308   1  0.256   0.195 N  0.510      SignalP-TM
ADZ89916.1             0.114  19  0.109  19  0.132  21  0.103   0.106 N  0.570      SignalP-noTM
ADZ89917.1             0.108  21  0.109  11  0.168  20  0.127   0.115 N  0.510      SignalP-TM
ADZ89918.1             0.134  17  0.141  17  0.208  14  0.139   0.140 N  0.570      SignalP-noTM
ADZ89919.1             0.108  32  0.116  32  0.162  29  0.118   0.117 N  0.570      SignalP-noTM
ADZ89920.1             0.111  23  0.129  11  0.267   1  0.154   0.141 N  0.570      SignalP-noTM
ADZ89921.1             0.108  46  0.107  23  0.144  15  0.096   0.102 N  0.570      SignalP-noTM
ADZ89922.1             0.102  65  0.114  48  0.145  39  0.110   0.112 N  0.570      SignalP-noTM
ADZ89923.1             0.123  24  0.125  24  0.186   1  0.125   0.125 N  0.570      SignalP-noTM
ADZ89924.1             0.124  65  0.135  50  0.259  47  0.140   0.137 N  0.570      SignalP-noTM
ADZ89925.1             0.124  26  0.105  51  0.167   1  0.083   0.097 N  0.510      SignalP-TM
ADZ89926.1             0.101  12  0.105  66  0.118  53  0.091   0.098 N  0.570      SignalP-noTM
ADZ89927.1             0.108  46  0.107  23  0.144  15  0.096   0.102 N  0.570      SignalP-noTM
ADZ89928.1             0.111  23  0.129  11  0.267   1  0.154   0.141 N  0.570      SignalP-noTM
ADZ89929.1             0.109  20  0.105  20  0.124  49  0.098   0.102 N  0.570      SignalP-noTM
ADZ89930.1             0.130  57  0.156  57  0.264  50  0.112   0.136 N  0.570      SignalP-noTM
ADZ89931.1             0.134  26  0.163  18  0.335  13  0.258   0.198 N  0.510      SignalP-TM
ADZ89932.1             0.115  18  0.122  12  0.199   1  0.144   0.132 N  0.570      SignalP-noTM
ADZ89933.1             0.821  20  0.820  20  0.936  17  0.830   0.824 Y  0.570      SignalP-noTM
ADZ89934.1             0.104  27  0.110  14  0.140   6  0.121   0.115 N  0.570      SignalP-noTM
ADZ89935.1             0.210  48  0.176  48  0.288  43  0.098   0.139 N  0.570      SignalP-noTM
ADZ89936.1             0.186  25  0.226  25  0.449   1  0.295   0.259 N  0.570      SignalP-noTM
ADZ89937.1             0.107  40  0.110  25  0.147  18  0.107   0.109 N  0.570      SignalP-noTM
ADZ89938.1             0.111  47  0.123  42  0.235  36  0.107   0.115 N  0.570      SignalP-noTM
ADZ89939.1             0.104  23  0.101  36  0.121  18  0.092   0.097 N  0.570      SignalP-noTM
ADZ89940.1             0.157  21  0.322  21  0.866  12  0.677   0.489 N  0.570      SignalP-noTM
ADZ89941.1             0.810  19  0.882  19  0.970  11  0.954   0.916 Y  0.570      SignalP-noTM
ADZ89942.1             0.099  27  0.110  48  0.136  44  0.096   0.103 N  0.570      SignalP-noTM
ADZ89943.1             0.588  28  0.732  28  0.963  17  0.913   0.817 Y  0.570      SignalP-noTM
ADZ89944.1             0.293  22  0.501  22  0.939  18  0.866   0.672 Y  0.570      SignalP-noTM
ADZ89945.1             0.131  43  0.110  43  0.113  41  0.085   0.098 N  0.570      SignalP-noTM
ADZ89946.1             0.113  42  0.108  12  0.144   8  0.120   0.114 N  0.570      SignalP-noTM
ADZ89947.1             0.249  20  0.175  20  0.198   8  0.120   0.149 N  0.570      SignalP-noTM
ADZ89948.1             0.114  33  0.118  33  0.176  27  0.110   0.114 N  0.570      SignalP-noTM
ADZ89949.1             0.106  26  0.123  11  0.246   2  0.153   0.134 N  0.510      SignalP-TM
ADZ89950.1             0.113  23  0.115  38  0.226   1  0.101   0.110 N  0.510      SignalP-TM
ADZ89951.1             0.118  40  0.105  70  0.132  67  0.061   0.089 N  0.510      SignalP-TM
ADZ89952.1             0.102  41  0.105  44  0.131   6  0.101   0.103 N  0.570      SignalP-noTM
ADZ89953.1             0.172  39  0.172  39  0.324   6  0.199   0.185 N  0.570      SignalP-noTM
ADZ89954.1             0.105  35  0.107  35  0.128  14  0.093   0.100 N  0.570      SignalP-noTM
ADZ89955.1             0.186  18  0.136  18  0.175   2  0.113   0.127 N  0.510      SignalP-TM
ADZ89956.1             0.111  44  0.127  18  0.184  12  0.158   0.142 N  0.570      SignalP-noTM
ADZ89957.1             0.184  50  0.203  50  0.394  46  0.128   0.168 N  0.570      SignalP-noTM
ADZ89958.1             0.140  23  0.102  23  0.151   1  0.081   0.092 N  0.570      SignalP-noTM
ADZ89959.1             0.132  56  0.113  56  0.149   3  0.095   0.105 N  0.570      SignalP-noTM
ADZ89960.1             0.126  20  0.159  20  0.358   1  0.210   0.183 N  0.570      SignalP-noTM
ADZ89961.1             0.114  47  0.119  11  0.238   2  0.137   0.128 N  0.570      SignalP-noTM
ADZ89962.1             0.112  22  0.129  22  0.194  15  0.138   0.133 N  0.570      SignalP-noTM
ADZ89963.1             0.209  35  0.172  35  0.234  33  0.140   0.157 N  0.570      SignalP-noTM
ADZ89964.1             0.186  51  0.134  51  0.159   2  0.100   0.118 N  0.570      SignalP-noTM
ADZ89965.1             0.101  51  0.106  24  0.133  13  0.104   0.105 N  0.570      SignalP-noTM
ADZ89966.1             0.204  26  0.144  26  0.189   1  0.101   0.128 N  0.510      SignalP-TM
ADZ89967.1             0.132  17  0.165  17  0.266   1  0.214   0.183 N  0.510      SignalP-TM
ADZ89968.1             0.102  21  0.109  11  0.156   2  0.119   0.114 N  0.570      SignalP-noTM
ADZ89969.1             0.110  46  0.119  12  0.173   2  0.142   0.130 N  0.570      SignalP-noTM
ADZ89970.1             0.110  36  0.117  11  0.225   5  0.138   0.127 N  0.570      SignalP-noTM
ADZ89971.1             0.127  21  0.153  21  0.281  13  0.201   0.176 N  0.570      SignalP-noTM
ADZ89972.1             0.141  25  0.115  25  0.127  44  0.090   0.104 N  0.570      SignalP-noTM
ADZ89973.1             0.787  24  0.828  24  0.941  17  0.896   0.860 Y  0.570      SignalP-noTM
ADZ89974.1             0.117  42  0.167  27  0.386  17  0.233   0.198 N  0.570      SignalP-noTM
ADZ89975.1             0.137  27  0.213  12  0.566   5  0.464   0.331 N  0.570      SignalP-noTM
ADZ89976.1             0.107  62  0.099  67  0.107  65  0.089   0.094 N  0.570      SignalP-noTM
ADZ89977.1             0.101  54  0.133  12  0.229   6  0.190   0.154 N  0.510      SignalP-TM
ADZ89978.1             0.121  36  0.127  19  0.197  10  0.155   0.140 N  0.570      SignalP-noTM
ADZ89979.1             0.212  49  0.169  49  0.236  46  0.103   0.138 N  0.570      SignalP-noTM
ADZ89980.1             0.124  31  0.112  57  0.154  53  0.083   0.099 N  0.570      SignalP-noTM
ADZ89981.1             0.110  61  0.183  12  0.413   5  0.339   0.256 N  0.570      SignalP-noTM
ADZ89982.1             0.141  25  0.141  25  0.222   2  0.159   0.147 N  0.510      SignalP-TM
ADZ89983.1             0.511  20  0.620  20  0.823  17  0.748   0.680 Y  0.570      SignalP-noTM
ADZ89984.1             0.118  33  0.103  33  0.130  27  0.078   0.094 N  0.510      SignalP-TM
ADZ89985.1             0.500  36  0.566  24  0.910  32  0.782   0.668 Y  0.570      SignalP-noTM
ADZ89986.1             0.140  44  0.113  11  0.189   8  0.139   0.123 N  0.510      SignalP-TM
ADZ89987.1             0.127  67  0.109  67  0.184   1  0.095   0.102 N  0.570      SignalP-noTM
ADZ89988.1             0.113  37  0.111  37  0.167  23  0.096   0.106 N  0.510      SignalP-TM
ADZ89989.1             0.105  20  0.123  11  0.218   2  0.150   0.136 N  0.570      SignalP-noTM
ADZ89990.1             0.140  39  0.115  39  0.137  13  0.090   0.104 N  0.570      SignalP-noTM
ADZ89991.1             0.120  25  0.112  11  0.140   2  0.128   0.120 N  0.570      SignalP-noTM
ADZ89992.1             0.140  15  0.153  15  0.219   1  0.172   0.162 N  0.570      SignalP-noTM
ADZ89993.1             0.136  34  0.098  53  0.121   1  0.069   0.088 N  0.510      SignalP-TM
ADZ89994.1             0.141  42  0.126  42  0.169  40  0.112   0.120 N  0.570      SignalP-noTM
ADZ89995.1             0.202  20  0.218  20  0.373   1  0.269   0.242 N  0.570      SignalP-noTM
ADZ89996.1             0.309  20  0.493  20  0.905  14  0.808   0.641 Y  0.570      SignalP-noTM
ADZ89997.1             0.142  34  0.143  56  0.275   3  0.122   0.133 N  0.570      SignalP-noTM
ADZ89998.1             0.149  19  0.165  19  0.290   4  0.208   0.185 N  0.570      SignalP-noTM
ADZ89999.1             0.109  44  0.112  11  0.145   4  0.124   0.118 N  0.570      SignalP-noTM
ADZ90000.1             0.172  54  0.176  11  0.406   6  0.318   0.242 N  0.570      SignalP-noTM
ADZ90001.1             0.178  24  0.130  24  0.170   4  0.111   0.121 N  0.570      SignalP-noTM
ADZ90002.1             0.119  34  0.123  34  0.145   1  0.116   0.120 N  0.570      SignalP-noTM
ADZ90003.1             0.102  61  0.124  11  0.223   2  0.159   0.141 N  0.570      SignalP-noTM
ADZ90004.1             0.174  30  0.181  30  0.322  29  0.150   0.166 N  0.570      SignalP-noTM
ADZ90005.1             0.105  26  0.098  70  0.106   1  0.082   0.090 N  0.570      SignalP-noTM
ADZ90006.1             0.655  24  0.717  24  0.889  18  0.785   0.749 Y  0.570      SignalP-noTM
ADZ90007.1             0.247  28  0.367  28  0.913   1  0.732   0.539 N  0.570      SignalP-noTM
ADZ90008.1             0.143  19  0.124  42  0.165  38  0.100   0.113 N  0.570      SignalP-noTM
ADZ90009.1             0.156  37  0.209  37  0.626  33  0.153   0.183 N  0.570      SignalP-noTM
ADZ90010.1             0.210  33  0.129  11  0.252   2  0.165   0.142 N  0.510      SignalP-TM
ADZ90011.1             0.295  44  0.197  44  0.263  43  0.120   0.161 N  0.570      SignalP-noTM
ADZ90012.1             0.546  31  0.509  31  0.678  27  0.342   0.447 N  0.510      SignalP-TM
ADZ90013.1             0.224  24  0.432  24  0.934  13  0.869   0.637 Y  0.570      SignalP-noTM
ADZ90014.1             0.138  27  0.115  27  0.169   1  0.094   0.105 N  0.570      SignalP-noTM
ADZ90015.1             0.136  17  0.181  17  0.328   8  0.248   0.206 N  0.510      SignalP-TM
ADZ90016.1             0.104  17  0.133  11  0.273   1  0.170   0.147 N  0.510      SignalP-TM
ADZ90017.1             0.103  22  0.106  50  0.145   2  0.104   0.105 N  0.570      SignalP-noTM
ADZ90018.1             0.143  45  0.132  45  0.189   1  0.136   0.133 N  0.510      SignalP-TM
ADZ90019.1             0.578  22  0.733  22  0.967  13  0.915   0.818 Y  0.570      SignalP-noTM
ADZ90020.1             0.118  27  0.106  46  0.132   7  0.096   0.101 N  0.570      SignalP-noTM
ADZ90021.1             0.110  56  0.181  43  0.423  40  0.243   0.210 N  0.570      SignalP-noTM
ADZ90022.1             0.124  43  0.133  11  0.261   1  0.170   0.147 N  0.510      SignalP-TM
ADZ90023.1             0.171  29  0.175  16  0.391  10  0.302   0.222 N  0.510      SignalP-TM
ADZ90024.1             0.116  16  0.171  11  0.443   1  0.263   0.214 N  0.570      SignalP-noTM
ADZ90025.1             0.104  40  0.110  11  0.134  43  0.122   0.116 N  0.570      SignalP-noTM
ADZ90026.1             0.130  32  0.113  32  0.133  48  0.095   0.104 N  0.570      SignalP-noTM
ADZ90027.1             0.109  18  0.119  11  0.233  17  0.135   0.126 N  0.570      SignalP-noTM
ADZ90028.1             0.120  42  0.171  13  0.346  11  0.305   0.221 N  0.510      SignalP-TM
ADZ90029.1             0.119  33  0.134  11  0.245   4  0.189   0.160 N  0.570      SignalP-noTM
ADZ90030.1             0.333  24  0.218  11  0.604   3  0.499   0.322 N  0.510      SignalP-TM
ADZ90031.1             0.111  58  0.107  31  0.138  23  0.102   0.105 N  0.570      SignalP-noTM
ADZ90032.1             0.119  33  0.120  39  0.182  38  0.113   0.117 N  0.570      SignalP-noTM
ADZ90033.1             0.118  46  0.108  22  0.126   9  0.104   0.106 N  0.570      SignalP-noTM
ADZ90034.1             0.108  24  0.108  24  0.122  21  0.106   0.107 N  0.570      SignalP-noTM
ADZ90035.1             0.101  28  0.109  59  0.128  19  0.107   0.108 N  0.570      SignalP-noTM
ADZ90036.1             0.108  35  0.120  35  0.215  34  0.122   0.121 N  0.570      SignalP-noTM
ADZ90037.1             0.127  48  0.135  48  0.171  45  0.090   0.118 N  0.510      SignalP-TM
ADZ90038.1             0.119  25  0.111  11  0.184   1  0.117   0.114 N  0.570      SignalP-noTM
ADZ90039.1             0.106  65  0.099  70  0.142  59  0.062   0.085 N  0.510      SignalP-TM
ADZ90040.1             0.219  21  0.225  21  0.376   2  0.265   0.240 N  0.510      SignalP-TM
ADZ90041.1             0.139  67  0.131  27  0.272  25  0.114   0.123 N  0.570      SignalP-noTM
ADZ90042.1             0.140  49  0.132  39  0.203  32  0.119   0.126 N  0.570      SignalP-noTM
ADZ90043.1             0.173  24  0.176  24  0.310   4  0.203   0.188 N  0.570      SignalP-noTM
ADZ90044.1             0.120  24  0.106  14  0.127   7  0.112   0.108 N  0.510      SignalP-TM
ADZ90045.1             0.132  21  0.149  11  0.280   2  0.217   0.181 N  0.570      SignalP-noTM
ADZ90046.1             0.107  37  0.104  37  0.130  35  0.093   0.099 N  0.570      SignalP-noTM
ADZ90047.1             0.120  27  0.110  11  0.197   2  0.123   0.115 N  0.510      SignalP-TM
ADZ90048.1             0.134  33  0.156  18  0.353  15  0.241   0.187 N  0.510      SignalP-TM
ADZ90049.1             0.747  21  0.813  21  0.959  18  0.873   0.841 Y  0.570      SignalP-noTM
ADZ90050.1             0.164  25  0.141  25  0.149  24  0.118   0.130 N  0.570      SignalP-noTM
ADZ90051.1             0.150  57  0.141  11  0.258   1  0.188   0.163 N  0.570      SignalP-noTM
ADZ90052.1             0.122  20  0.145  20  0.295   3  0.188   0.165 N  0.570      SignalP-noTM
ADZ90053.1             0.102  25  0.121  11  0.208   1  0.138   0.129 N  0.570      SignalP-noTM
ADZ90054.1             0.110  44  0.114  51  0.148  46  0.111   0.113 N  0.570      SignalP-noTM
ADZ90055.1             0.143  32  0.104  32  0.135   1  0.086   0.096 N  0.570      SignalP-noTM
ADZ90056.1             0.118  47  0.116  11  0.203   2  0.136   0.126 N  0.570      SignalP-noTM
ADZ90057.1             0.152  34  0.129  34  0.209  26  0.082   0.107 N  0.570      SignalP-noTM
ADZ90058.1             0.156  49  0.125  49  0.126  47  0.088   0.107 N  0.570      SignalP-noTM
ADZ90059.1             0.106  40  0.108  40  0.124  35  0.100   0.104 N  0.570      SignalP-noTM
ADZ90060.1             0.256  32  0.157  32  0.123  31  0.091   0.126 N  0.570      SignalP-noTM
ADZ90061.1             0.117  20  0.143  13  0.243   9  0.203   0.171 N  0.570      SignalP-noTM
ADZ90062.1             0.136  21  0.105  21  0.110  50  0.085   0.095 N  0.570      SignalP-noTM
ADZ90063.1             0.859  31  0.629  31  0.684  27  0.454   0.564 Y  0.510      SignalP-TM
ADZ90064.1             0.123  53  0.112  53  0.118  35  0.095   0.104 N  0.570      SignalP-noTM
ADZ90065.1             0.422  25  0.599  25  0.913  12  0.852   0.718 Y  0.570      SignalP-noTM
ADZ90066.1             0.120  22  0.107  49  0.139  20  0.101   0.105 N  0.570      SignalP-noTM
ADZ90067.1             0.304  22  0.167  22  0.109  45  0.080   0.126 N  0.570      SignalP-noTM
ADZ90068.1             0.177  24  0.183  11  0.416   1  0.340   0.241 N  0.510      SignalP-TM
ADZ90069.1             0.109  34  0.111  34  0.139   8  0.102   0.107 N  0.570      SignalP-noTM
ADZ90070.1             0.196  33  0.184  33  0.293  12  0.178   0.182 N  0.510      SignalP-TM
ADZ90071.1             0.111  38  0.109  38  0.128  33  0.087   0.099 N  0.570      SignalP-noTM
ADZ90072.1             0.109  52  0.139  21  0.225  14  0.168   0.150 N  0.510      SignalP-TM
ADZ90073.1             0.150  18  0.152  18  0.224  16  0.152   0.152 N  0.570      SignalP-noTM
ADZ90074.1             0.120  30  0.112  30  0.152  39  0.100   0.106 N  0.570      SignalP-noTM
ADZ90075.1             0.294  20  0.337  20  0.610  19  0.358   0.346 N  0.570      SignalP-noTM
ADZ90076.1             0.135  17  0.151  17  0.209  11  0.167   0.158 N  0.570      SignalP-noTM
ADZ90077.1             0.122  40  0.116  40  0.134  20  0.102   0.109 N  0.570      SignalP-noTM
ADZ90078.1             0.531  34  0.338  34  0.327  33  0.204   0.288 N  0.510      SignalP-TM
ADZ90079.1             0.109  30  0.124  11  0.189   1  0.153   0.137 N  0.570      SignalP-noTM
ADZ90080.1             0.684  33  0.737  33  0.957  17  0.849   0.790 Y  0.570      SignalP-noTM
ADZ90081.1             0.179  39  0.229  39  0.414  29  0.246   0.235 N  0.510      SignalP-TM
ADZ90082.1             0.108  21  0.134  11  0.276   2  0.178   0.150 N  0.510      SignalP-TM
ADZ90083.1             0.135  54  0.122  54  0.168   7  0.110   0.117 N  0.570      SignalP-noTM
ADZ90084.1             0.151  24  0.148  24  0.189  20  0.136   0.142 N  0.570      SignalP-noTM
ADZ90085.1             0.113  25  0.106  31  0.121  26  0.092   0.100 N  0.570      SignalP-noTM
ADZ90086.1             0.110  57  0.101  57  0.109  56  0.077   0.090 N  0.570      SignalP-noTM
ADZ90087.1             0.386  18  0.605  18  0.966   1  0.951   0.767 Y  0.570      SignalP-noTM
ADZ90088.1             0.629  19  0.620  19  0.825  17  0.599   0.610 Y  0.570      SignalP-noTM
ADZ90089.1             0.111  69  0.105  30  0.120  20  0.090   0.098 N  0.570      SignalP-noTM
ADZ90090.1             0.526  23  0.639  23  0.830   6  0.781   0.706 Y  0.570      SignalP-noTM
ADZ90091.1             0.170  36  0.150  36  0.235   2  0.138   0.146 N  0.510      SignalP-TM
ADZ90092.1             0.147  38  0.134  54  0.194  47  0.109   0.122 N  0.570      SignalP-noTM
ADZ90093.1             0.292  21  0.150  44  0.359  41  0.132   0.143 N  0.510      SignalP-TM
ADZ90094.1             0.119  69  0.123  11  0.220   1  0.141   0.131 N  0.570      SignalP-noTM
ADZ90095.1             0.118  32  0.131  13  0.273  29  0.174   0.151 N  0.570      SignalP-noTM
ADZ90096.1             0.115  22  0.116  14  0.168  11  0.132   0.123 N  0.570      SignalP-noTM
ADZ90097.1             0.147  24  0.257  19  0.590  17  0.468   0.356 N  0.570      SignalP-noTM
ADZ90098.1             0.202  47  0.139  47  0.198   1  0.092   0.117 N  0.570      SignalP-noTM
ADZ90099.1             0.108  23  0.127  12  0.190   6  0.173   0.144 N  0.510      SignalP-TM
ADZ90100.1             0.133  44  0.115  44  0.142  42  0.100   0.108 N  0.570      SignalP-noTM
ADZ90101.1             0.132  64  0.120  64  0.143   7  0.110   0.115 N  0.570      SignalP-noTM
ADZ90102.1             0.117  26  0.109  26  0.146   1  0.094   0.102 N  0.570      SignalP-noTM
ADZ90103.1             0.222  12  0.286  12  0.512  11  0.368   0.324 N  0.570      SignalP-noTM
ADZ90104.1             0.125  53  0.119  53  0.136  51  0.102   0.111 N  0.570      SignalP-noTM
ADZ90105.1             0.106  50  0.110  14  0.149  11  0.119   0.114 N  0.570      SignalP-noTM
ADZ90106.1             0.120  64  0.103  11  0.128   1  0.106   0.104 N  0.570      SignalP-noTM
ADZ90107.1             0.259  22  0.370  22  0.807  17  0.540   0.450 N  0.570      SignalP-noTM
ADZ90108.1             0.109  11  0.134  40  0.335  33  0.145   0.140 N  0.570      SignalP-noTM
ADZ90109.1             0.123  18  0.110  18  0.130  20  0.089   0.100 N  0.570      SignalP-noTM
ADZ90110.1             0.127  33  0.128  56  0.200  48  0.105   0.117 N  0.570      SignalP-noTM
ADZ90111.1             0.116  29  0.141  11  0.267   3  0.204   0.171 N  0.570      SignalP-noTM
ADZ90112.1             0.127  37  0.110  12  0.165   3  0.123   0.116 N  0.570      SignalP-noTM
ADZ90113.1             0.112  39  0.106  20  0.149  12  0.107   0.107 N  0.570      SignalP-noTM
ADZ90114.1             0.218  20  0.271  20  0.427  13  0.330   0.298 N  0.570      SignalP-noTM
ADZ90115.1             0.137  58  0.114  58  0.119  49  0.091   0.103 N  0.570      SignalP-noTM
ADZ90116.1             0.319  25  0.282  25  0.544   3  0.302   0.291 N  0.570      SignalP-noTM
ADZ90117.1             0.190  44  0.148  22  0.208  10  0.142   0.145 N  0.570      SignalP-noTM
ADZ90118.1             0.146  29  0.161  11  0.383   1  0.247   0.201 N  0.570      SignalP-noTM
ADZ90119.1             0.275  34  0.163  34  0.200   1  0.094   0.138 N  0.510      SignalP-TM
ADZ90120.1             0.101  36  0.101  36  0.112  36  0.085   0.094 N  0.570      SignalP-noTM
ADZ90121.1             0.134  39  0.136  27  0.221   2  0.145   0.140 N  0.570      SignalP-noTM
ADZ90122.1             0.120  21  0.116  11  0.215   1  0.128   0.122 N  0.570      SignalP-noTM
ADZ90123.1             0.169  25  0.144  25  0.194   2  0.131   0.138 N  0.570      SignalP-noTM
ADZ90124.1             0.117  31  0.115  18  0.139  13  0.119   0.117 N  0.570      SignalP-noTM
ADZ90125.1             0.370  34  0.183  34  0.139  33  0.100   0.144 N  0.570      SignalP-noTM
ADZ90126.1             0.727  24  0.725  24  0.841  19  0.750   0.737 Y  0.570      SignalP-noTM
ADZ90127.1             0.104  19  0.111  44  0.139  39  0.105   0.108 N  0.570      SignalP-noTM
ADZ90128.1             0.443  29  0.269  29  0.275   2  0.170   0.222 N  0.570      SignalP-noTM
ADZ90129.1             0.115  39  0.126  12  0.200   8  0.167   0.145 N  0.570      SignalP-noTM
ADZ90130.1             0.125  20  0.177  20  0.410   2  0.281   0.226 N  0.570      SignalP-noTM
ADZ90131.1             0.111  31  0.138  31  0.240  28  0.159   0.148 N  0.570      SignalP-noTM
ADZ90132.1             0.155  51  0.146  51  0.301  43  0.114   0.131 N  0.570      SignalP-noTM
ADZ90133.1             0.117  42  0.112  23  0.145  14  0.116   0.114 N  0.570      SignalP-noTM
ADZ90134.1             0.113  70  0.104  70  0.113  28  0.089   0.097 N  0.570      SignalP-noTM
ADZ90135.1             0.115  48  0.121  28  0.189  18  0.132   0.126 N  0.570      SignalP-noTM
ADZ90136.1             0.124  18  0.113  18  0.132  41  0.101   0.107 N  0.570      SignalP-noTM
ADZ90137.1             0.105  49  0.103  49  0.114  42  0.091   0.097 N  0.570      SignalP-noTM
ADZ90138.1             0.121  67  0.139  20  0.219  11  0.169   0.150 N  0.510      SignalP-TM
ADZ90139.1             0.147  29  0.118  29  0.120  28  0.083   0.101 N  0.570      SignalP-noTM
ADZ90140.1             0.780  24  0.820  24  0.935   4  0.879   0.848 Y  0.570      SignalP-noTM
ADZ90141.1             0.800  24  0.864  24  0.971  20  0.926   0.893 Y  0.570      SignalP-noTM
ADZ90142.1             0.207  16  0.183  16  0.230   5  0.170   0.177 N  0.570      SignalP-noTM
ADZ90143.1             0.101  18  0.128  36  0.275  32  0.149   0.138 N  0.570      SignalP-noTM
ADZ90144.1             0.110  20  0.118  48  0.166  40  0.089   0.104 N  0.570      SignalP-noTM
ADZ90145.1             0.152  23  0.185  23  0.446  22  0.208   0.194 N  0.510      SignalP-TM
ADZ90146.1             0.104  36  0.104  14  0.123  10  0.107   0.105 N  0.570      SignalP-noTM
ADZ90147.1             0.114  30  0.100  12  0.133   3  0.100   0.100 N  0.570      SignalP-noTM
ADZ90148.1             0.538  23  0.723  23  0.988  16  0.957   0.833 Y  0.570      SignalP-noTM
ADZ90149.1             0.105  11  0.114  53  0.158  50  0.111   0.112 N  0.570      SignalP-noTM
ADZ90150.1             0.720  26  0.838  26  0.990  11  0.963   0.897 Y  0.570      SignalP-noTM
ADZ90151.1             0.155  21  0.138  21  0.153  33  0.113   0.127 N  0.570      SignalP-noTM
ADZ90152.1             0.135  22  0.216  22  0.519  21  0.370   0.288 N  0.570      SignalP-noTM
ADZ90153.1             0.103  36  0.110  36  0.137  27  0.099   0.105 N  0.570      SignalP-noTM
ADZ90154.1             0.108  22  0.101  47  0.111  36  0.086   0.094 N  0.570      SignalP-noTM
ADZ90155.1             0.103  37  0.115  11  0.166   1  0.130   0.122 N  0.570      SignalP-noTM
ADZ90156.1             0.244  34  0.166  34  0.249  51  0.093   0.132 N  0.570      SignalP-noTM
ADZ90157.1             0.133  49  0.122  12  0.195   8  0.154   0.137 N  0.570      SignalP-noTM
ADZ90158.1             0.122  43  0.116  43  0.168   1  0.105   0.111 N  0.570      SignalP-noTM
ADZ90159.1             0.476  23  0.603  23  0.926   2  0.823   0.706 Y  0.570      SignalP-noTM
ADZ90160.1             0.474  39  0.614  39  0.960  32  0.725   0.666 Y  0.570      SignalP-noTM
ADZ90161.1             0.148  29  0.157  29  0.271  28  0.170   0.163 N  0.570      SignalP-noTM
ADZ90162.1             0.109  20  0.136  11  0.255   3  0.184   0.159 N  0.570      SignalP-noTM
ADZ90163.1             0.127  55  0.130  11  0.226   2  0.169   0.144 N  0.510      SignalP-TM
ADZ90164.1             0.449  48  0.301  48  0.258  47  0.147   0.244 N  0.510      SignalP-TM
ADZ90165.1             0.804  32  0.814  32  0.940  25  0.853   0.832 Y  0.570      SignalP-noTM
ADZ90166.1             0.113  39  0.103  39  0.155  37  0.093   0.098 N  0.570      SignalP-noTM
ADZ90167.1             0.110  38  0.112  38  0.132   6  0.101   0.107 N  0.570      SignalP-noTM
ADZ90168.1             0.110  21  0.138  12  0.228   8  0.197   0.166 N  0.570      SignalP-noTM
ADZ90169.1             0.230  24  0.338  24  0.756  18  0.501   0.415 N  0.570      SignalP-noTM
ADZ90170.1             0.166  36  0.132  11  0.220   2  0.183   0.151 N  0.510      SignalP-TM
ADZ90171.1             0.107  35  0.148  11  0.303   2  0.214   0.179 N  0.570      SignalP-noTM
ADZ90172.1             0.142  37  0.147  37  0.224   9  0.147   0.147 N  0.510      SignalP-TM
ADZ90173.1             0.135  38  0.110  38  0.103  68  0.083   0.097 N  0.570      SignalP-noTM
ADZ90174.1             0.119  58  0.133  11  0.282   1  0.162   0.146 N  0.570      SignalP-noTM
ADZ90175.1             0.122  25  0.107  25  0.119  20  0.086   0.097 N  0.570      SignalP-noTM
ADZ90176.1             0.150  40  0.125  40  0.111  26  0.093   0.110 N  0.570      SignalP-noTM
ADZ90177.1             0.122  33  0.118  33  0.134  32  0.101   0.110 N  0.570      SignalP-noTM
ADZ90178.1             0.162   9  0.142  27  0.211   2  0.159   0.150 N  0.570      SignalP-noTM
ADZ90179.1             0.167  34  0.204  34  0.368  33  0.236   0.219 N  0.570      SignalP-noTM
ADZ90180.1             0.147  31  0.165  44  0.294  30  0.151   0.159 N  0.570      SignalP-noTM
ADZ90181.1             0.107  24  0.113  11  0.197   1  0.122   0.116 N  0.510      SignalP-TM
ADZ90182.1             0.146  27  0.119  27  0.154  37  0.112   0.116 N  0.570      SignalP-noTM
ADZ90183.1             0.140  25  0.118  25  0.147  24  0.100   0.110 N  0.570      SignalP-noTM
ADZ90184.1             0.108  18  0.121  22  0.179  21  0.138   0.129 N  0.570      SignalP-noTM
ADZ90185.1             0.726  26  0.761  20  0.965  19  0.927   0.839 Y  0.570      SignalP-noTM
ADZ90186.1             0.100  10  0.122  11  0.194   2  0.151   0.133 N  0.510      SignalP-TM
ADZ90187.1             0.109  20  0.102  65  0.117  57  0.071   0.090 N  0.510      SignalP-TM
ADZ90188.1             0.119  56  0.122  44  0.175  40  0.117   0.120 N  0.570      SignalP-noTM
ADZ90189.1             0.117  45  0.102  45  0.167   1  0.068   0.090 N  0.510      SignalP-TM
ADZ90190.1             0.120  53  0.100  11  0.175   1  0.093   0.097 N  0.510      SignalP-TM
ADZ90191.1             0.572  23  0.675  23  0.951   8  0.858   0.761 Y  0.570      SignalP-noTM
ADZ90192.1             0.133  33  0.136  11  0.299   1  0.171   0.152 N  0.570      SignalP-noTM
ADZ90193.1             0.105  39  0.116  14  0.160   5  0.139   0.124 N  0.510      SignalP-TM
ADZ90194.1             0.126  37  0.115  37  0.138  36  0.094   0.105 N  0.570      SignalP-noTM
ADZ90195.1             0.203  17  0.234  17  0.424  11  0.274   0.253 N  0.570      SignalP-noTM
ADZ90196.1             0.111  15  0.131  23  0.237  13  0.146   0.138 N  0.570      SignalP-noTM
ADZ90197.1             0.108  33  0.117  11  0.208   3  0.138   0.127 N  0.570      SignalP-noTM
ADZ90198.1             0.895  27  0.935  27  0.985  22  0.946   0.940 Y  0.570      SignalP-noTM
ADZ90199.1             0.186  46  0.192  13  0.469   7  0.365   0.256 N  0.510      SignalP-TM
ADZ90200.1             0.103  24  0.145  14  0.257   5  0.216   0.171 N  0.510      SignalP-TM
ADZ90201.1             0.121  21  0.111  47  0.135  38  0.092   0.102 N  0.570      SignalP-noTM
ADZ90202.1             0.152  43  0.165  18  0.330  13  0.244   0.202 N  0.570      SignalP-noTM
ADZ90203.1             0.176  31  0.144  31  0.196  48  0.130   0.137 N  0.570      SignalP-noTM
ADZ90204.1             0.139  25  0.163  25  0.266   1  0.187   0.174 N  0.570      SignalP-noTM
ADZ90205.1             0.606  19  0.318  19  0.246   1  0.170   0.248 N  0.570      SignalP-noTM
ADZ90206.1             0.162  23  0.279  23  0.639  18  0.499   0.382 N  0.570      SignalP-noTM
ADZ90207.1             0.166  21  0.134  11  0.268   2  0.185   0.153 N  0.510      SignalP-TM
ADZ90208.1             0.116  57  0.121  12  0.172   4  0.149   0.134 N  0.570      SignalP-noTM
ADZ90209.1             0.162  31  0.293  14  0.876   1  0.795   0.529 N  0.570      SignalP-noTM
ADZ90210.1             0.144  14  0.189  14  0.380  22  0.242   0.208 N  0.510      SignalP-TM
ADZ90211.1             0.192  27  0.138  27  0.168   1  0.116   0.130 N  0.510      SignalP-TM
ADZ90212.1             0.209  41  0.176  41  0.243  37  0.111   0.152 N  0.510      SignalP-TM
ADZ90213.1             0.329  19  0.239  19  0.245  16  0.167   0.205 N  0.570      SignalP-noTM
ADZ90214.1             0.109  55  0.114  12  0.151  10  0.133   0.123 N  0.570      SignalP-noTM
ADZ90215.1             0.107  36  0.101  64  0.114  54  0.086   0.094 N  0.570      SignalP-noTM
ADZ90216.1             0.110  25  0.139  25  0.284  23  0.178   0.157 N  0.570      SignalP-noTM
ADZ90217.1             0.438  26  0.491  26  0.819   9  0.630   0.556 N  0.570      SignalP-noTM
ADZ90218.1             0.131  20  0.127  20  0.202  30  0.136   0.131 N  0.570      SignalP-noTM
ADZ90219.1             0.424  48  0.433  48  0.535  37  0.244   0.363 N  0.510      SignalP-TM
ADZ90220.1             0.129  33  0.101  48  0.137  42  0.066   0.088 N  0.510      SignalP-TM
ADZ90221.1             0.107  33  0.120  11  0.185   1  0.140   0.129 N  0.570      SignalP-noTM
ADZ90222.1             0.110  36  0.104  36  0.145   2  0.101   0.102 N  0.570      SignalP-noTM
ADZ90223.1             0.142  65  0.117  65  0.204   3  0.108   0.113 N  0.570      SignalP-noTM
ADZ90224.1             0.315  20  0.411  20  0.699  18  0.511   0.458 N  0.570      SignalP-noTM
ADZ90225.1             0.363  23  0.290  23  0.339  22  0.201   0.257 N  0.510      SignalP-TM
ADZ90226.1             0.109  40  0.115  59  0.151  50  0.105   0.110 N  0.570      SignalP-noTM
ADZ90227.1             0.101  68  0.116  33  0.148  26  0.098   0.107 N  0.570      SignalP-noTM
ADZ90228.1             0.106  28  0.107  28  0.131   3  0.104   0.105 N  0.570      SignalP-noTM
ADZ90229.1             0.113  48  0.121  11  0.224   1  0.133   0.127 N  0.570      SignalP-noTM
ADZ90230.1             0.137  27  0.171  11  0.383   5  0.300   0.231 N  0.570      SignalP-noTM
ADZ90231.1             0.108  21  0.106  21  0.125   7  0.109   0.107 N  0.570      SignalP-noTM
ADZ90232.1             0.116  46  0.112  11  0.233   1  0.116   0.114 N  0.570      SignalP-noTM
ADZ90233.1             0.136  24  0.128  24  0.210   1  0.123   0.126 N  0.570      SignalP-noTM
ADZ90234.1             0.312  40  0.293  29  0.561  10  0.371   0.322 N  0.510      SignalP-TM
ADZ90235.1             0.176  22  0.227  22  0.302  12  0.253   0.239 N  0.570      SignalP-noTM
ADZ90236.1             0.142  28  0.242  11  0.747   3  0.602   0.411 N  0.570      SignalP-noTM
ADZ90237.1             0.643  35  0.738  35  0.937  31  0.617   0.681 Y  0.570      SignalP-noTM
ADZ90238.1             0.132  35  0.160  47  0.285  45  0.149   0.155 N  0.570      SignalP-noTM
ADZ90239.1             0.159  42  0.168  42  0.273  32  0.158   0.164 N  0.510      SignalP-TM
ADZ90240.1             0.111  65  0.172  13  0.357   3  0.304   0.221 N  0.510      SignalP-TM
ADZ90241.1             0.778  24  0.846  24  0.943  20  0.917   0.880 Y  0.570      SignalP-noTM
ADZ90242.1             0.107  44  0.103  11  0.142   1  0.103   0.103 N  0.570      SignalP-noTM
ADZ90243.1             0.122  48  0.132  52  0.255  45  0.103   0.119 N  0.570      SignalP-noTM
ADZ90244.1             0.689  25  0.773  25  0.979  19  0.905   0.835 Y  0.570      SignalP-noTM
ADZ90245.1             0.108  44  0.105  20  0.140  11  0.099   0.102 N  0.570      SignalP-noTM
ADZ90246.1             0.136  26  0.171  15  0.372  13  0.300   0.232 N  0.570      SignalP-noTM
ADZ90247.1             0.143  32  0.215  27  0.477  23  0.341   0.261 N  0.510      SignalP-TM
ADZ90248.1             0.124  31  0.142  16  0.259   8  0.193   0.166 N  0.570      SignalP-noTM
ADZ90249.1             0.116  31  0.129  31  0.268  30  0.154   0.141 N  0.570      SignalP-noTM
ADZ90250.1             0.150  62  0.137  11  0.234   2  0.191   0.163 N  0.570      SignalP-noTM
ADZ90251.1             0.145  31  0.184  31  0.378  22  0.190   0.186 N  0.510      SignalP-TM
ADZ90252.1             0.106  26  0.101  70  0.115  24  0.095   0.099 N  0.570      SignalP-noTM
ADZ90253.1             0.106  35  0.104  59  0.117  51  0.091   0.098 N  0.570      SignalP-noTM
ADZ90254.1             0.126  20  0.120  20  0.172   1  0.122   0.121 N  0.570      SignalP-noTM
ADZ90255.1             0.107   3  0.106  67  0.113  58  0.096   0.101 N  0.570      SignalP-noTM
ADZ90256.1             0.141  29  0.152  13  0.294  10  0.234   0.191 N  0.570      SignalP-noTM
ADZ90257.1             0.121  10  0.103  30  0.113  18  0.085   0.095 N  0.570      SignalP-noTM
ADZ90258.1             0.202  42  0.229  42  0.353  37  0.204   0.217 N  0.570      SignalP-noTM
ADZ90259.1             0.648  19  0.768  19  0.960  18  0.905   0.833 Y  0.570      SignalP-noTM
ADZ90260.1             0.228  28  0.430  28  0.928  26  0.790   0.599 Y  0.570      SignalP-noTM
ADZ90261.1             0.818  20  0.881  20  0.985  18  0.944   0.910 Y  0.570      SignalP-noTM
ADZ90262.1             0.107  35  0.106  70  0.132   1  0.090   0.099 N  0.570      SignalP-noTM
ADZ90263.1             0.105   3  0.099  70  0.145   2  0.094   0.097 N  0.570      SignalP-noTM
ADZ90264.1             0.116  18  0.109  11  0.155   2  0.117   0.113 N  0.570      SignalP-noTM
ADZ90265.1             0.219  32  0.256  32  0.449  30  0.263   0.259 N  0.510      SignalP-TM
ADZ90266.1             0.144  42  0.163  42  0.335   2  0.195   0.175 N  0.510      SignalP-TM
ADZ90267.1             0.132  29  0.130  11  0.204   1  0.173   0.146 N  0.510      SignalP-TM
ADZ90268.1             0.124  26  0.182  11  0.384   3  0.345   0.242 N  0.510      SignalP-TM
ADZ90269.1             0.107  33  0.100  33  0.114  30  0.073   0.087 N  0.570      SignalP-noTM
ADZ90270.1             0.111  56  0.152  11  0.283   1  0.234   0.182 N  0.510      SignalP-TM
ADZ90271.1             0.104  70  0.142  11  0.279   3  0.202   0.170 N  0.570      SignalP-noTM
ADZ90272.1             0.109  26  0.099  36  0.116  30  0.084   0.094 N  0.510      SignalP-TM
ADZ90273.1             0.101  68  0.112  51  0.141  42  0.099   0.106 N  0.570      SignalP-noTM
ADZ90274.1             0.190  47  0.124  47  0.113  62  0.086   0.106 N  0.570      SignalP-noTM
ADZ90275.1             0.146  45  0.117  45  0.120  23  0.095   0.107 N  0.570      SignalP-noTM
ADZ90276.1             0.107  28  0.100  28  0.113  13  0.091   0.096 N  0.570      SignalP-noTM
ADZ90277.1             0.112  54  0.112  54  0.149  50  0.101   0.107 N  0.570      SignalP-noTM
ADZ90278.1             0.100  69  0.102  69  0.118   2  0.094   0.098 N  0.570      SignalP-noTM
ADZ90279.1             0.142  27  0.106  27  0.158   1  0.074   0.094 N  0.510      SignalP-TM
ADZ90280.1             0.145  42  0.112  42  0.129  40  0.067   0.095 N  0.510      SignalP-TM
ADZ90281.1             0.176  24  0.146  24  0.186   4  0.134   0.140 N  0.570      SignalP-noTM
ADZ90282.1             0.262  24  0.178  24  0.186  18  0.119   0.150 N  0.570      SignalP-noTM
ADZ90283.1             0.107  60  0.104  62  0.115  68  0.093   0.099 N  0.570      SignalP-noTM
ADZ90284.1             0.109  52  0.114  52  0.179  49  0.113   0.114 N  0.570      SignalP-noTM
ADZ90285.1             0.100  16  0.108  50  0.125  46  0.100   0.104 N  0.570      SignalP-noTM
ADZ90286.1             0.101  31  0.122  11  0.182   6  0.154   0.137 N  0.570      SignalP-noTM
ADZ90287.1             0.118  38  0.101  51  0.111  41  0.081   0.091 N  0.570      SignalP-noTM
ADZ90288.1             0.122  45  0.101  37  0.107  33  0.084   0.093 N  0.570      SignalP-noTM
ADZ90289.1             0.130  24  0.142  11  0.272   1  0.190   0.164 N  0.570      SignalP-noTM
ADZ90290.1             0.108  36  0.113  36  0.131  34  0.101   0.107 N  0.570      SignalP-noTM
ADZ90291.1             0.112  21  0.141  11  0.277   3  0.194   0.166 N  0.570      SignalP-noTM
ADZ90292.1             0.119  20  0.118  20  0.135  19  0.114   0.116 N  0.570      SignalP-noTM
ADZ90293.1             0.106  30  0.123  21  0.226   2  0.153   0.137 N  0.570      SignalP-noTM
ADZ90294.1             0.137  41  0.116  52  0.147   1  0.092   0.105 N  0.570      SignalP-noTM
ADZ90295.1             0.723  22  0.811  22  0.957  12  0.910   0.857 Y  0.570      SignalP-noTM
ADZ90296.1             0.660  24  0.653  24  0.882   6  0.728   0.688 Y  0.570      SignalP-noTM
ADZ90297.1             0.219  22  0.295  22  0.514  13  0.361   0.320 N  0.510      SignalP-TM
ADZ90298.1             0.772  25  0.855  25  0.983  11  0.949   0.899 Y  0.570      SignalP-noTM
ADZ90299.1             0.125  13  0.143  13  0.313  11  0.164   0.153 N  0.570      SignalP-noTM
ADZ90300.1             0.146  43  0.108  43  0.094  70  0.073   0.091 N  0.570      SignalP-noTM
ADZ90301.1             0.139  21  0.119  21  0.128  17  0.090   0.108 N  0.510      SignalP-TM
ADZ90302.1             0.130  20  0.138  20  0.195  15  0.148   0.143 N  0.570      SignalP-noTM
ADZ90303.1             0.120  34  0.128  34  0.174  30  0.121   0.125 N  0.570      SignalP-noTM
ADZ90304.1             0.130  42  0.116  32  0.173   1  0.121   0.118 N  0.570      SignalP-noTM
ADZ90305.1             0.108  31  0.116  53  0.199  48  0.099   0.108 N  0.570      SignalP-noTM
ADZ90306.1             0.114  31  0.110  31  0.139   2  0.098   0.104 N  0.570      SignalP-noTM
ADZ90307.1             0.133  40  0.114  40  0.140  11  0.103   0.109 N  0.570      SignalP-noTM
ADZ90308.1             0.736  23  0.710  23  0.886  19  0.598   0.657 Y  0.570      SignalP-noTM
ADZ90309.1             0.105   3  0.124  14  0.183   5  0.153   0.138 N  0.570      SignalP-noTM
ADZ90310.1             0.109  38  0.117  14  0.198   9  0.137   0.126 N  0.570      SignalP-noTM
ADZ90311.1             0.110  29  0.114  19  0.144  18  0.127   0.120 N  0.570      SignalP-noTM
ADZ90312.1             0.114  20  0.202  11  0.660   1  0.380   0.286 N  0.570      SignalP-noTM
ADZ90313.1             0.134  38  0.181  38  0.539  34  0.187   0.184 N  0.570      SignalP-noTM
ADZ90314.1             0.107  68  0.119  46  0.167  39  0.108   0.114 N  0.570      SignalP-noTM
ADZ90315.1             0.175  18  0.151  18  0.192  16  0.129   0.141 N  0.570      SignalP-noTM
ADZ90316.1             0.143  21  0.142  21  0.253   1  0.149   0.145 N  0.570      SignalP-noTM
ADZ90317.1             0.124  51  0.193  12  0.467   5  0.357   0.270 N  0.570      SignalP-noTM
ADZ90318.1             0.110  69  0.112  36  0.142  33  0.096   0.104 N  0.570      SignalP-noTM
ADZ90319.1             0.162  30  0.206  52  0.633  47  0.215   0.210 N  0.570      SignalP-noTM
ADZ90320.1             0.112  26  0.107  26  0.142  23  0.091   0.100 N  0.570      SignalP-noTM
ADZ90321.1             0.104  36  0.096  43  0.113  36  0.078   0.089 N  0.510      SignalP-TM
ADZ90322.1             0.781  21  0.831  21  0.930  17  0.892   0.859 Y  0.570      SignalP-noTM
ADZ90323.1             0.601  32  0.671  32  0.885  14  0.758   0.712 Y  0.570      SignalP-noTM
ADZ90324.1             0.113  18  0.103  48  0.134  26  0.092   0.098 N  0.570      SignalP-noTM
ADZ90325.1             0.119  26  0.139  12  0.377  11  0.172   0.154 N  0.570      SignalP-noTM
ADZ90326.1             0.157  32  0.151  45  0.287  40  0.147   0.149 N  0.570      SignalP-noTM
ADZ90327.1             0.116  30  0.122  11  0.212   1  0.143   0.132 N  0.570      SignalP-noTM
ADZ90328.1             0.111  46  0.107  11  0.135   2  0.116   0.111 N  0.570      SignalP-noTM
ADZ90329.1             0.188  28  0.157  28  0.254   3  0.158   0.158 N  0.570      SignalP-noTM
ADZ90330.1             0.108  32  0.115  34  0.153   5  0.121   0.118 N  0.570      SignalP-noTM
ADZ90331.1             0.105  35  0.122  17  0.178   6  0.148   0.134 N  0.570      SignalP-noTM
ADZ90332.1             0.144  28  0.171  21  0.351   7  0.230   0.193 N  0.510      SignalP-TM
ADZ90333.1             0.138  44  0.121  44  0.139  18  0.105   0.114 N  0.570      SignalP-noTM
ADZ90334.1             0.213  25  0.147  25  0.148  24  0.100   0.125 N  0.570      SignalP-noTM
ADZ90335.1             0.150  32  0.139  32  0.168  31  0.125   0.132 N  0.570      SignalP-noTM
ADZ90336.1             0.115  41  0.121  41  0.210  34  0.087   0.105 N  0.570      SignalP-noTM
ADZ90337.1             0.242  20  0.478  20  0.960  10  0.940   0.695 Y  0.570      SignalP-noTM
ADZ90338.1             0.426  44  0.413  44  0.637  41  0.225   0.343 N  0.510      SignalP-TM
ADZ90339.1             0.119  48  0.121  48  0.168  47  0.092   0.107 N  0.570      SignalP-noTM
ADZ90340.1             0.110  51  0.099  51  0.104  19  0.089   0.094 N  0.570      SignalP-noTM
ADZ90341.1             0.122  26  0.107  12  0.136   5  0.115   0.111 N  0.570      SignalP-noTM
ADZ90342.1             0.099  39  0.101  11  0.157   5  0.110   0.105 N  0.570      SignalP-noTM
ADZ90343.1             0.100  53  0.102  31  0.128   5  0.095   0.099 N  0.510      SignalP-TM
ADZ90344.1             0.138  62  0.111  62  0.150  58  0.065   0.094 N  0.510      SignalP-TM
ADZ90345.1             0.188  26  0.140  26  0.247   4  0.149   0.143 N  0.510      SignalP-TM
ADZ90346.1             0.162  33  0.143  11  0.335   2  0.198   0.164 N  0.510      SignalP-TM
ADZ90347.1             0.337  25  0.155  25  0.108  44  0.065   0.113 N  0.570      SignalP-noTM
ADZ90348.1             0.135  48  0.144  41  0.231  33  0.142   0.143 N  0.570      SignalP-noTM
ADZ90349.1             0.129  38  0.114  11  0.173   1  0.128   0.121 N  0.570      SignalP-noTM
ADZ90350.1             0.112  36  0.106  36  0.126  33  0.092   0.099 N  0.570      SignalP-noTM
ADZ90351.1             0.119  63  0.104  63  0.128   9  0.098   0.101 N  0.570      SignalP-noTM
ADZ90352.1             0.120  32  0.125  11  0.198   1  0.153   0.138 N  0.570      SignalP-noTM
ADZ90353.1             0.124  44  0.123  48  0.197  42  0.106   0.116 N  0.510      SignalP-TM
ADZ90354.1             0.127  25  0.134  11  0.227   1  0.179   0.150 N  0.510      SignalP-TM
ADZ90355.1             0.129  21  0.143  21  0.248   1  0.178   0.160 N  0.570      SignalP-noTM
ADZ90356.1             0.110   3  0.104  27  0.125  20  0.083   0.094 N  0.570      SignalP-noTM
ADZ90357.1             0.104  65  0.097  41  0.105  37  0.079   0.088 N  0.570      SignalP-noTM
ADZ90358.1             0.105  46  0.103  46  0.128  10  0.090   0.097 N  0.570      SignalP-noTM
ADZ90359.1             0.213  54  0.242  15  0.540  13  0.486   0.333 N  0.510      SignalP-TM
ADZ90360.1             0.122  23  0.100  58  0.105  49  0.085   0.093 N  0.570      SignalP-noTM
ADZ90361.1             0.111  37  0.109  11  0.182   1  0.110   0.110 N  0.570      SignalP-noTM
ADZ90362.1             0.306  24  0.485  24  0.911   1  0.781   0.624 Y  0.570      SignalP-noTM
ADZ90363.1             0.113  26  0.106  27  0.162  25  0.095   0.101 N  0.570      SignalP-noTM
ADZ90364.1             0.102  18  0.105  67  0.122  55  0.094   0.100 N  0.570      SignalP-noTM
ADZ90365.1             0.146  42  0.123  42  0.153  40  0.092   0.108 N  0.570      SignalP-noTM
ADZ90366.1             0.502  26  0.590  26  0.923  18  0.802   0.689 Y  0.570      SignalP-noTM
ADZ90367.1             0.100  69  0.161  11  0.352   3  0.260   0.197 N  0.510      SignalP-TM
ADZ90368.1             0.333  34  0.563  34  0.986  26  0.872   0.708 Y  0.570      SignalP-noTM
ADZ90369.1             0.125  21  0.153  21  0.268   5  0.203   0.177 N  0.570      SignalP-noTM
ADZ90370.1             0.119  25  0.177  11  0.549   1  0.283   0.227 N  0.570      SignalP-noTM
ADZ90371.1             0.218  28  0.180  11  0.516   1  0.305   0.226 N  0.510      SignalP-TM
ADZ90372.1             0.113  44  0.110  51  0.143  43  0.098   0.104 N  0.570      SignalP-noTM
ADZ90373.1             0.118  34  0.125  11  0.209   4  0.164   0.143 N  0.570      SignalP-noTM
ADZ90374.1             0.118  21  0.104  33  0.125   5  0.097   0.101 N  0.570      SignalP-noTM
ADZ90375.1             0.121  61  0.100  68  0.108  34  0.080   0.091 N  0.570      SignalP-noTM
ADZ90376.1             0.119  34  0.109  24  0.125  14  0.099   0.104 N  0.570      SignalP-noTM
ADZ90377.1             0.103  27  0.155  12  0.307   8  0.256   0.192 N  0.510      SignalP-TM
ADZ90378.1             0.114  32  0.142  15  0.264   4  0.191   0.165 N  0.570      SignalP-noTM
ADZ90379.1             0.115  61  0.113  61  0.168  34  0.102   0.108 N  0.570      SignalP-noTM
ADZ90380.1             0.108  42  0.119  11  0.198   1  0.138   0.128 N  0.570      SignalP-noTM
ADZ90381.1             0.120  45  0.121  19  0.206  15  0.143   0.129 N  0.510      SignalP-TM
ADZ90382.1             0.132  30  0.184  17  0.349   8  0.303   0.228 N  0.510      SignalP-TM
ADZ90383.1             0.133  66  0.141  66  0.178  57  0.095   0.124 N  0.510      SignalP-TM
ADZ90384.1             0.100  31  0.114  12  0.152   3  0.131   0.122 N  0.570      SignalP-noTM
ADZ90385.1             0.816  26  0.862  26  0.973  14  0.930   0.894 Y  0.570      SignalP-noTM
ADZ90386.1             0.114  23  0.127  12  0.209   1  0.161   0.143 N  0.570      SignalP-noTM
ADZ90387.1             0.122  27  0.110  11  0.191   1  0.110   0.110 N  0.570      SignalP-noTM
ADZ90388.1             0.201  22  0.123  22  0.135   2  0.086   0.109 N  0.510      SignalP-TM
ADZ90389.1             0.135  18  0.206  18  0.409   6  0.313   0.256 N  0.570      SignalP-noTM
ADZ90390.1             0.102  27  0.111  50  0.135  41  0.093   0.103 N  0.570      SignalP-noTM
ADZ90391.1             0.131  28  0.123  28  0.170   5  0.130   0.126 N  0.570      SignalP-noTM
ADZ90392.1             0.112  62  0.106  25  0.130  23  0.094   0.100 N  0.570      SignalP-noTM
ADZ90393.1             0.265  32  0.274  32  0.472  30  0.264   0.270 N  0.510      SignalP-TM
ADZ90394.1             0.207  27  0.326  27  0.741  14  0.587   0.449 N  0.570      SignalP-noTM
ADZ90395.1             0.111  58  0.124  21  0.198  19  0.138   0.131 N  0.570      SignalP-noTM
ADZ90396.1             0.112  57  0.166  14  0.350   5  0.278   0.219 N  0.570      SignalP-noTM
ADZ90397.1             0.111  48  0.098  70  0.115  25  0.084   0.092 N  0.570      SignalP-noTM
ADZ90398.1             0.104  48  0.106  11  0.139   2  0.116   0.111 N  0.570      SignalP-noTM
ADZ90399.1             0.116  29  0.114  11  0.183   2  0.126   0.120 N  0.570      SignalP-noTM
ADZ90400.1             0.119  18  0.134  18  0.251  10  0.148   0.141 N  0.570      SignalP-noTM
ADZ90401.1             0.213  20  0.237  20  0.487   3  0.317   0.275 N  0.570      SignalP-noTM
ADZ90402.1             0.246  43  0.160  43  0.185  24  0.123   0.146 N  0.510      SignalP-TM
ADZ90403.1             0.136  29  0.154  16  0.278   6  0.193   0.172 N  0.570      SignalP-noTM
ADZ90404.1             0.132  44  0.127  19  0.204  16  0.135   0.130 N  0.570      SignalP-noTM
ADZ90405.1             0.099  34  0.104  34  0.128  22  0.091   0.098 N  0.570      SignalP-noTM
ADZ90406.1             0.192  31  0.154  31  0.286   5  0.165   0.158 N  0.510      SignalP-TM
ADZ90407.1             0.116  62  0.111  24  0.141  14  0.113   0.112 N  0.570      SignalP-noTM
ADZ90408.1             0.118  29  0.117  29  0.162   1  0.104   0.111 N  0.570      SignalP-noTM
ADZ90409.1             0.129  19  0.121  19  0.169  17  0.124   0.122 N  0.570      SignalP-noTM
ADZ90410.1             0.113  58  0.121  35  0.171  26  0.119   0.120 N  0.570      SignalP-noTM
ADZ90411.1             0.124  48  0.106  22  0.124  19  0.097   0.103 N  0.510      SignalP-TM
ADZ90412.1             0.186  36  0.168  36  0.258   5  0.146   0.158 N  0.570      SignalP-noTM
ADZ90413.1             0.337  29  0.453  20  0.898   3  0.842   0.636 Y  0.570      SignalP-noTM
ADZ90414.1             0.108  27  0.134  12  0.234  10  0.183   0.157 N  0.570      SignalP-noTM
ADZ90415.1             0.116  21  0.123  18  0.164   9  0.135   0.129 N  0.570      SignalP-noTM
ADZ90416.1             0.121  18  0.106  11  0.168   3  0.109   0.107 N  0.570      SignalP-noTM
ADZ90417.1             0.109  70  0.105  42  0.122  41  0.084   0.095 N  0.570      SignalP-noTM
ADZ90418.1             0.107  66  0.106  66  0.110  55  0.094   0.100 N  0.570      SignalP-noTM
ADZ90419.1             0.113  18  0.121  47  0.196  18  0.125   0.123 N  0.570      SignalP-noTM
ADZ90420.1             0.116  30  0.110  11  0.187   1  0.115   0.112 N  0.570      SignalP-noTM
ADZ90421.1             0.122  23  0.160  11  0.419   1  0.237   0.196 N  0.570      SignalP-noTM
ADZ90422.1             0.115  35  0.110  35  0.129  12  0.100   0.105 N  0.570      SignalP-noTM
ADZ90423.1             0.126  46  0.138  46  0.216  30  0.138   0.138 N  0.570      SignalP-noTM
ADZ90424.1             0.168  34  0.144  11  0.292   1  0.206   0.167 N  0.510      SignalP-TM
ADZ90425.1             0.139  36  0.177  23  0.341   7  0.271   0.221 N  0.570      SignalP-noTM
ADZ90426.1             0.113  23  0.129  11  0.250   1  0.163   0.142 N  0.510      SignalP-TM
ADZ90427.1             0.298  38  0.433  19  0.805   2  0.701   0.559 N  0.570      SignalP-noTM
ADZ90428.1             0.736  20  0.804  20  0.931  15  0.879   0.839 Y  0.570      SignalP-noTM
ADZ90429.1             0.145  48  0.133  48  0.149  38  0.102   0.118 N  0.570      SignalP-noTM
ADZ90430.1             0.148  68  0.149  11  0.269   3  0.227   0.186 N  0.570      SignalP-noTM
ADZ90431.1             0.126  36  0.120  36  0.147  32  0.086   0.104 N  0.570      SignalP-noTM
ADZ90432.1             0.110  25  0.106  11  0.162   1  0.108   0.107 N  0.570      SignalP-noTM
ADZ90433.1             0.173  24  0.149  19  0.203   1  0.139   0.144 N  0.570      SignalP-noTM
ADZ90434.1             0.108  34  0.110  11  0.181   2  0.118   0.114 N  0.570      SignalP-noTM
ADZ90435.1             0.101  60  0.105  32  0.122  26  0.087   0.096 N  0.570      SignalP-noTM
ADZ90436.1             0.120  22  0.117  22  0.162  12  0.114   0.116 N  0.570      SignalP-noTM
ADZ90437.1             0.138  44  0.214  22  0.509  12  0.366   0.270 N  0.510      SignalP-TM
ADZ90438.1             0.322  30  0.342  30  0.769  12  0.539   0.435 N  0.570      SignalP-noTM
ADZ90439.1             0.367  26  0.188  26  0.149   5  0.108   0.150 N  0.570      SignalP-noTM
ADZ90440.1             0.298  19  0.448  19  0.857   1  0.696   0.564 N  0.570      SignalP-noTM
ADZ90441.1             0.149  19  0.129  19  0.178  50  0.116   0.123 N  0.570      SignalP-noTM
ADZ90442.1             0.177  36  0.122  36  0.153  33  0.063   0.100 N  0.510      SignalP-TM
ADZ90443.1             0.112  34  0.106  34  0.111  27  0.089   0.098 N  0.570      SignalP-noTM
ADZ90444.1             0.146  23  0.193  23  0.448  22  0.273   0.231 N  0.570      SignalP-noTM
ADZ90445.1             0.122  58  0.124  11  0.259   2  0.152   0.137 N  0.570      SignalP-noTM
ADZ90446.1             0.153  37  0.114  37  0.137   4  0.094   0.105 N  0.570      SignalP-noTM
ADZ90447.1             0.347  27  0.391  27  0.710  12  0.494   0.439 N  0.570      SignalP-noTM
ADZ90448.1             0.154  38  0.112  24  0.122  48  0.092   0.103 N  0.570      SignalP-noTM
ADZ90449.1             0.113  24  0.131  24  0.251   1  0.150   0.138 N  0.510      SignalP-TM
ADZ90450.1             0.119  63  0.142  11  0.312   1  0.191   0.165 N  0.570      SignalP-noTM
ADZ90451.1             0.117  39  0.102  66  0.130  54  0.081   0.092 N  0.570      SignalP-noTM
ADZ90452.1             0.153  30  0.129  30  0.199   5  0.132   0.131 N  0.570      SignalP-noTM
ADZ90453.1             0.150  34  0.136  34  0.169  33  0.101   0.120 N  0.570      SignalP-noTM
ADZ90454.1             0.115  32  0.119  11  0.174   4  0.146   0.132 N  0.570      SignalP-noTM
ADZ90455.1             0.123  30  0.176  20  0.400  15  0.287   0.217 N  0.510      SignalP-TM
ADZ90456.1             0.312  34  0.496  34  0.941  33  0.609   0.549 N  0.570      SignalP-noTM
ADZ90457.1             0.113  70  0.106  42  0.132  35  0.099   0.103 N  0.570      SignalP-noTM
ADZ90458.1             0.403  38  0.266  38  0.423   1  0.176   0.233 N  0.510      SignalP-TM
ADZ90459.1             0.108  32  0.109  17  0.132   8  0.108   0.108 N  0.570      SignalP-noTM
ADZ90460.1             0.165  22  0.147  22  0.218  29  0.124   0.136 N  0.570      SignalP-noTM
ADZ90461.1             0.107  62  0.102  62  0.112  53  0.090   0.096 N  0.570      SignalP-noTM
ADZ90462.1             0.138  40  0.134  40  0.220   3  0.141   0.137 N  0.570      SignalP-noTM
ADZ90463.1             0.106  25  0.190  11  0.572   1  0.343   0.262 N  0.570      SignalP-noTM
ADZ90464.1             0.117  35  0.121  35  0.165  32  0.102   0.112 N  0.570      SignalP-noTM
ADZ90465.1             0.116  54  0.109  54  0.206  45  0.088   0.099 N  0.570      SignalP-noTM
ADZ90466.1             0.129  24  0.202  12  0.487   8  0.428   0.286 N  0.510      SignalP-TM
ADZ90467.1             0.106  20  0.113  11  0.191   1  0.119   0.115 N  0.570      SignalP-noTM
ADZ90468.1             0.115  10  0.101  66  0.118   8  0.079   0.091 N  0.570      SignalP-noTM
ADZ90469.1             0.196  29  0.148  29  0.190   2  0.113   0.131 N  0.570      SignalP-noTM
ADZ90470.1             0.109  65  0.098  65  0.098  67  0.078   0.089 N  0.570      SignalP-noTM
ADZ90471.1             0.112  18  0.122  38  0.180  35  0.121   0.121 N  0.570      SignalP-noTM
ADZ90472.1             0.260  21  0.131  21  0.292   1  0.088   0.115 N  0.510      SignalP-TM
ADZ90473.1             0.127  45  0.132  11  0.227   7  0.176   0.153 N  0.570      SignalP-noTM
ADZ90474.1             0.135  40  0.150  40  0.249   9  0.162   0.155 N  0.510      SignalP-TM
ADZ90475.1             0.110  49  0.111  15  0.158  13  0.121   0.116 N  0.570      SignalP-noTM
ADZ90476.1             0.121  24  0.108  46  0.125  35  0.090   0.099 N  0.570      SignalP-noTM
ADZ90477.1             0.115  27  0.137  13  0.235  12  0.170   0.149 N  0.510      SignalP-TM
ADZ90478.1             0.139  25  0.195  25  0.385   6  0.292   0.231 N  0.510      SignalP-TM
ADZ90479.1             0.112  19  0.102  48  0.122  44  0.088   0.095 N  0.570      SignalP-noTM
ADZ90480.1             0.102  41  0.129  11  0.233   2  0.172   0.149 N  0.570      SignalP-noTM
ADZ90481.1             0.192  55  0.205  55  0.277  51  0.142   0.182 N  0.510      SignalP-TM
ADZ90482.1             0.118  29  0.193  11  0.568   1  0.344   0.264 N  0.570      SignalP-noTM
ADZ90483.1             0.102  69  0.112  35  0.136  29  0.091   0.102 N  0.570      SignalP-noTM
ADZ90484.1             0.171  38  0.121  38  0.112  65  0.082   0.103 N  0.570      SignalP-noTM
ADZ90485.1             0.132  69  0.125  52  0.192   1  0.118   0.121 N  0.570      SignalP-noTM
ADZ90486.1             0.101   7  0.103  11  0.144   2  0.103   0.103 N  0.570      SignalP-noTM
ADZ90487.1             0.154  29  0.141  29  0.256   1  0.137   0.139 N  0.570      SignalP-noTM
ADZ90488.1             0.120  35  0.124  11  0.192   1  0.157   0.140 N  0.570      SignalP-noTM
ADZ90489.1             0.103  38  0.108  48  0.138  42  0.095   0.102 N  0.570      SignalP-noTM
ADZ90490.1             0.101  18  0.101  68  0.118  29  0.095   0.098 N  0.570      SignalP-noTM
ADZ90491.1             0.119  50  0.112  31  0.140  21  0.102   0.107 N  0.570      SignalP-noTM
ADZ90492.1             0.100  70  0.118  14  0.232   7  0.140   0.129 N  0.570      SignalP-noTM
ADZ90493.1             0.115  24  0.183  14  0.371   6  0.332   0.253 N  0.570      SignalP-noTM
ADZ90494.1             0.114  30  0.104  30  0.105  46  0.085   0.095 N  0.570      SignalP-noTM
ADZ90495.1             0.135  17  0.110  17  0.109  16  0.088   0.100 N  0.570      SignalP-noTM
ADZ90496.1             0.102  25  0.104  11  0.146   1  0.104   0.104 N  0.570      SignalP-noTM
ADZ90497.1             0.106  67  0.112  22  0.152  13  0.109   0.111 N  0.570      SignalP-noTM
ADZ90498.1             0.133  57  0.152  12  0.268   3  0.237   0.192 N  0.570      SignalP-noTM
ADZ90499.1             0.126  31  0.120  31  0.174   1  0.118   0.119 N  0.570      SignalP-noTM
ADZ90500.1             0.107  36  0.115  42  0.158  32  0.100   0.110 N  0.510      SignalP-TM
ADZ90501.1             0.365  21  0.581  21  0.942  11  0.920   0.740 Y  0.570      SignalP-noTM
ADZ90502.1             0.180  31  0.138  31  0.223   6  0.143   0.141 N  0.570      SignalP-noTM
ADZ90503.1             0.115  28  0.104  28  0.105  23  0.073   0.089 N  0.570      SignalP-noTM
ADZ90504.1             0.102  59  0.111  39  0.163   2  0.114   0.113 N  0.570      SignalP-noTM
ADZ90505.1             0.210  20  0.189  20  0.252  18  0.170   0.180 N  0.570      SignalP-noTM
ADZ90506.1             0.290  38  0.157  38  0.163   1  0.102   0.137 N  0.510      SignalP-TM
ADZ90507.1             0.130  47  0.121  11  0.232   1  0.136   0.128 N  0.570      SignalP-noTM
ADZ90508.1             0.132  70  0.150  23  0.339  12  0.192   0.170 N  0.570      SignalP-noTM
ADZ90509.1             0.141  30  0.138  30  0.207   8  0.143   0.140 N  0.570      SignalP-noTM
ADZ90510.1             0.156  38  0.236  36  0.502  27  0.264   0.249 N  0.570      SignalP-noTM
ADZ90511.1             0.112  13  0.111  13  0.166  10  0.110   0.111 N  0.570      SignalP-noTM
ADZ90512.1             0.111  61  0.107  24  0.123  21  0.094   0.101 N  0.570      SignalP-noTM
ADZ90513.1             0.122  21  0.160  21  0.333  13  0.218   0.187 N  0.570      SignalP-noTM
ADZ90514.1             0.150  36  0.125  36  0.156  34  0.100   0.113 N  0.570      SignalP-noTM
ADZ90515.1             0.129  16  0.120  16  0.197   2  0.123   0.122 N  0.570      SignalP-noTM
ADZ90516.1             0.104  37  0.123  11  0.220   4  0.164   0.138 N  0.510      SignalP-TM
ADZ90517.1             0.104  37  0.133  11  0.252   4  0.194   0.156 N  0.510      SignalP-TM
ADZ90518.1             0.383  33  0.219  33  0.232   1  0.147   0.185 N  0.570      SignalP-noTM
ADZ90519.1             0.819  24  0.807  24  0.902   6  0.835   0.820 Y  0.570      SignalP-noTM
ADZ90520.1             0.811  24  0.813  24  0.889   5  0.838   0.824 Y  0.570      SignalP-noTM
ADZ90521.1             0.173  22  0.149  22  0.190  33  0.126   0.138 N  0.570      SignalP-noTM
ADZ90522.1             0.142  44  0.137  44  0.192  36  0.119   0.131 N  0.510      SignalP-TM
ADZ90523.1             0.119  39  0.128  20  0.213   7  0.158   0.139 N  0.510      SignalP-TM
ADZ90524.1             0.184  38  0.142  11  0.263   3  0.208   0.167 N  0.510      SignalP-TM
ADZ90525.1             0.111  39  0.144  11  0.314   2  0.207   0.174 N  0.570      SignalP-noTM
ADZ90526.1             0.134  23  0.150  14  0.301   5  0.219   0.183 N  0.570      SignalP-noTM
ADZ90527.1             0.107  29  0.109  29  0.142  24  0.094   0.102 N  0.570      SignalP-noTM
ADZ90528.1             0.129  56  0.144  13  0.323   5  0.209   0.174 N  0.570      SignalP-noTM
ADZ90529.1             0.105  34  0.108  47  0.126  43  0.094   0.102 N  0.570      SignalP-noTM
ADZ90530.1             0.108  60  0.108  11  0.143   5  0.117   0.112 N  0.570      SignalP-noTM
ADZ90531.1             0.130  23  0.156  11  0.337   2  0.250   0.200 N  0.570      SignalP-noTM
ADZ90532.1             0.099  40  0.137  12  0.260   2  0.184   0.159 N  0.570      SignalP-noTM
ADZ90533.1             0.219  24  0.181  24  0.260  30  0.136   0.160 N  0.570      SignalP-noTM
ADZ90534.1             0.234  23  0.200  23  0.234  12  0.159   0.180 N  0.570      SignalP-noTM
ADZ90535.1             0.125  23  0.132  50  0.196  46  0.111   0.122 N  0.570      SignalP-noTM
ADZ90536.1             0.113  60  0.108  60  0.122  28  0.099   0.103 N  0.570      SignalP-noTM
ADZ90537.1             0.124  48  0.134  15  0.263   7  0.175   0.153 N  0.570      SignalP-noTM
ADZ90538.1             0.258  68  0.154  68  0.153  27  0.105   0.131 N  0.570      SignalP-noTM
ADZ90539.1             0.110  25  0.112  32  0.219   2  0.107   0.110 N  0.510      SignalP-TM
ADZ90540.1             0.123  27  0.155  14  0.270  11  0.239   0.194 N  0.570      SignalP-noTM
ADZ90541.1             0.116  31  0.105  70  0.140  30  0.095   0.100 N  0.570      SignalP-noTM
ADZ90542.1             0.158  42  0.125  42  0.175   1  0.105   0.116 N  0.570      SignalP-noTM
ADZ90543.1             0.192  26  0.350  26  0.920   6  0.747   0.537 N  0.570      SignalP-noTM
ADZ90544.1             0.103  63  0.102  30  0.142   1  0.100   0.101 N  0.570      SignalP-noTM
ADZ90545.1             0.112  38  0.161  13  0.347   4  0.266   0.210 N  0.570      SignalP-noTM
ADZ90546.1             0.428  23  0.567  23  0.904   2  0.799   0.676 Y  0.570      SignalP-noTM
ADZ90547.1             0.142  24  0.155  24  0.339  14  0.195   0.174 N  0.570      SignalP-noTM
ADZ90548.1             0.117  44  0.131  44  0.195  32  0.111   0.121 N  0.570      SignalP-noTM
ADZ90549.1             0.191  31  0.179  31  0.314   6  0.208   0.192 N  0.570      SignalP-noTM
ADZ90550.1             0.111  58  0.104  44  0.137  43  0.076   0.091 N  0.570      SignalP-noTM
ADZ90551.1             0.097  14  0.083  11  0.099   6  0.073   0.080 N  0.510      SignalP-TM
ADZ90552.1             0.102  52  0.101  33  0.170   1  0.090   0.096 N  0.570      SignalP-noTM
ADZ90553.1             0.710  24  0.806  24  0.961  18  0.914   0.857 Y  0.570      SignalP-noTM
ADZ90554.1             0.103  38  0.118  17  0.155   7  0.129   0.122 N  0.510      SignalP-TM
ADZ90555.1             0.220  43  0.139  25  0.283   1  0.131   0.136 N  0.510      SignalP-TM
ADZ90556.1             0.176  40  0.180  40  0.294  34  0.126   0.160 N  0.510      SignalP-TM
ADZ90557.1             0.202  27  0.216  27  0.419   1  0.263   0.238 N  0.570      SignalP-noTM
ADZ90558.1             0.121  50  0.132  50  0.205   1  0.138   0.135 N  0.570      SignalP-noTM
ADZ90559.1             0.116  16  0.138  11  0.277   1  0.182   0.159 N  0.570      SignalP-noTM
ADZ90560.1             0.112  69  0.121  11  0.199   1  0.143   0.131 N  0.570      SignalP-noTM
ADZ90561.1             0.590  25  0.539  20  0.678  17  0.571   0.551 Y  0.510      SignalP-TM
ADZ90562.1             0.868  25  0.881  25  0.973  19  0.905   0.892 Y  0.570      SignalP-noTM
ADZ90563.1             0.135  22  0.121  60  0.162  56  0.090   0.110 N  0.510      SignalP-TM
ADZ90564.1             0.106  18  0.118  11  0.177   1  0.139   0.128 N  0.570      SignalP-noTM
ADZ90565.1             0.662  22  0.749  22  0.927  10  0.872   0.807 Y  0.570      SignalP-noTM
ADZ90566.1             0.110  25  0.125  25  0.179   1  0.122   0.124 N  0.570      SignalP-noTM
ADZ90567.1             0.262  24  0.192  24  0.325  27  0.177   0.187 N  0.510      SignalP-TM
ADZ90568.1             0.745  21  0.732  21  0.887  13  0.730   0.731 Y  0.570      SignalP-noTM
ADZ90569.1             0.650  23  0.645  23  0.823  20  0.677   0.660 Y  0.570      SignalP-noTM
ADZ90570.1             0.111  41  0.126  41  0.223  36  0.116   0.122 N  0.510      SignalP-TM
ADZ90571.1             0.116  32  0.133  11  0.259   3  0.173   0.152 N  0.570      SignalP-noTM
ADZ90572.1             0.298  21  0.271  21  0.526   2  0.294   0.280 N  0.510      SignalP-TM
ADZ90573.1             0.122  36  0.146  11  0.270   1  0.207   0.174 N  0.570      SignalP-noTM
ADZ90574.1             0.121  10  0.123  11  0.187   1  0.145   0.133 N  0.570      SignalP-noTM
ADZ90575.1             0.596  23  0.623  23  0.824   2  0.691   0.655 Y  0.570      SignalP-noTM
ADZ90576.1             0.141  43  0.112  43  0.148   1  0.099   0.106 N  0.570      SignalP-noTM
ADZ90577.1             0.134  41  0.142  41  0.229  24  0.143   0.142 N  0.510      SignalP-TM
ADZ90578.1             0.186  66  0.192  66  0.304  59  0.124   0.167 N  0.510      SignalP-TM
ADZ90579.1             0.118  37  0.124  41  0.168  32  0.116   0.121 N  0.510      SignalP-TM
ADZ90580.1             0.144  46  0.118  46  0.161   3  0.110   0.114 N  0.570      SignalP-noTM
ADZ90581.1             0.109  14  0.100  31  0.116  25  0.087   0.094 N  0.570      SignalP-noTM
ADZ90582.1             0.288  36  0.333  36  0.557  32  0.273   0.311 N  0.510      SignalP-TM
ADZ90583.1             0.218  23  0.420  23  0.921  19  0.853   0.623 Y  0.570      SignalP-noTM
ADZ90584.1             0.130  39  0.146  39  0.236  31  0.144   0.145 N  0.510      SignalP-TM
ADZ90585.1             0.128  21  0.125  11  0.188   5  0.157   0.140 N  0.570      SignalP-noTM
ADZ90586.1             0.420  63  0.265  63  0.290  49  0.116   0.210 N  0.510      SignalP-TM
ADZ90587.1             0.127  24  0.150  11  0.254   5  0.226   0.186 N  0.570      SignalP-noTM
ADZ90588.1             0.128   7  0.103  50  0.116  43  0.092   0.098 N  0.570      SignalP-noTM
ADZ90589.1             0.120  44  0.110  47  0.168  43  0.091   0.103 N  0.510      SignalP-TM
ADZ90590.1             0.173  26  0.194  26  0.321  25  0.172   0.186 N  0.510      SignalP-TM
ADZ90591.1             0.313  39  0.182  39  0.148  35  0.109   0.148 N  0.570      SignalP-noTM
ADZ90592.1             0.149  30  0.122  30  0.171  10  0.121   0.121 N  0.570      SignalP-noTM
ADZ90593.1             0.106  45  0.104  34  0.127   9  0.102   0.103 N  0.570      SignalP-noTM
ADZ90594.1             0.103  54  0.138  11  0.304   3  0.178   0.157 N  0.570      SignalP-noTM
ADZ90595.1             0.119  39  0.176  14  0.386   8  0.306   0.237 N  0.570      SignalP-noTM
ADZ90596.1             0.680  24  0.746  24  0.902  13  0.804   0.767 Y  0.510      SignalP-TM
ADZ90597.1             0.198  21  0.149  21  0.164  43  0.113   0.132 N  0.570      SignalP-noTM
ADZ90598.1             0.156  33  0.178  37  0.283  29  0.172   0.176 N  0.510      SignalP-TM
ADZ90599.1             0.369  23  0.162  23  0.201   2  0.097   0.138 N  0.510      SignalP-TM
ADZ90600.1             0.209  21  0.129  21  0.219   1  0.099   0.118 N  0.510      SignalP-TM
ADZ90601.1             0.114  40  0.163  12  0.356   5  0.284   0.208 N  0.510      SignalP-TM
ADZ90602.1             0.126  26  0.170  11  0.384   1  0.279   0.222 N  0.570      SignalP-noTM
ADZ90603.1             0.206  25  0.153  25  0.159  40  0.105   0.131 N  0.570      SignalP-noTM
ADZ90604.1             0.116  25  0.197  35  0.511  30  0.271   0.224 N  0.510      SignalP-TM
ADZ90605.1             0.121  41  0.100  41  0.104  68  0.079   0.090 N  0.570      SignalP-noTM
ADZ90606.1             0.107  53  0.112  11  0.152   5  0.131   0.121 N  0.570      SignalP-noTM
ADZ90607.1             0.116  26  0.115  26  0.144  22  0.099   0.107 N  0.570      SignalP-noTM
ADZ90608.1             0.105  47  0.121  47  0.180  44  0.127   0.124 N  0.570      SignalP-noTM
ADZ90609.1             0.564  31  0.379  31  0.424  27  0.245   0.316 N  0.570      SignalP-noTM
ADZ90610.1             0.127  27  0.158  27  0.296  18  0.198   0.177 N  0.570      SignalP-noTM
ADZ90611.1             0.160  27  0.152  27  0.259  33  0.164   0.158 N  0.570      SignalP-noTM
ADZ90612.1             0.113  26  0.107  11  0.158   1  0.112   0.110 N  0.570      SignalP-noTM
ADZ90613.1             0.150  21  0.138  21  0.227  19  0.126   0.132 N  0.570      SignalP-noTM
ADZ90614.1             0.122  62  0.120  11  0.230   3  0.149   0.134 N  0.570      SignalP-noTM
ADZ90615.1             0.135  26  0.111  26  0.126  41  0.080   0.096 N  0.570      SignalP-noTM
ADZ90616.1             0.127  47  0.132  42  0.188  38  0.109   0.121 N  0.570      SignalP-noTM
ADZ90617.1             0.107   3  0.109  22  0.149  11  0.107   0.108 N  0.570      SignalP-noTM
ADZ90618.1             0.153  28  0.114  28  0.115   1  0.088   0.102 N  0.570      SignalP-noTM
ADZ90619.1             0.735  26  0.759  26  0.987  11  0.875   0.814 Y  0.570      SignalP-noTM
ADZ90620.1             0.463  37  0.348  37  0.370  33  0.187   0.288 N  0.510      SignalP-TM
ADZ90621.1             0.611  24  0.728  24  0.964  17  0.895   0.807 Y  0.570      SignalP-noTM
ADZ90622.1             0.105  69  0.105  18  0.147   8  0.099   0.102 N  0.570      SignalP-noTM
ADZ90623.1             0.207  32  0.168  20  0.315   1  0.184   0.174 N  0.510      SignalP-TM
ADZ90624.1             0.103  16  0.106  49  0.129  39  0.085   0.096 N  0.570      SignalP-noTM
ADZ90625.1             0.136  30  0.110  51  0.119  47  0.087   0.099 N  0.570      SignalP-noTM
ADZ90626.1             0.579  38  0.460  38  0.486  27  0.351   0.420 N  0.510      SignalP-TM
ADZ90627.1             0.105  50  0.105  55  0.127  48  0.096   0.101 N  0.570      SignalP-noTM
ADZ90628.1             0.222  49  0.149  49  0.204   3  0.103   0.127 N  0.570      SignalP-noTM
ADZ90629.1             0.113  44  0.107  32  0.186   2  0.097   0.102 N  0.570      SignalP-noTM
ADZ90630.1             0.121  21  0.127  21  0.193  23  0.133   0.129 N  0.510      SignalP-TM
ADZ90631.1             0.204  39  0.124  11  0.285   1  0.136   0.128 N  0.510      SignalP-TM
ADZ90632.1             0.127  36  0.125  36  0.161  28  0.092   0.113 N  0.510      SignalP-TM
ADZ90633.1             0.111  53  0.120  21  0.179  11  0.130   0.125 N  0.570      SignalP-noTM
ADZ90634.1             0.113  38  0.105  24  0.122   1  0.101   0.103 N  0.570      SignalP-noTM
ADZ90635.1             0.210  55  0.148  55  0.146   1  0.100   0.125 N  0.570      SignalP-noTM
ADZ90636.1             0.222  25  0.190  25  0.292  10  0.194   0.192 N  0.570      SignalP-noTM
ADZ90637.1             0.109  30  0.125  14  0.190   6  0.145   0.134 N  0.570      SignalP-noTM
ADZ90638.1             0.139  36  0.116  36  0.166  50  0.105   0.111 N  0.570      SignalP-noTM
ADZ90639.1             0.109  38  0.112  30  0.144  22  0.108   0.110 N  0.570      SignalP-noTM
ADZ90640.1             0.144  32  0.164  19  0.281   6  0.221   0.185 N  0.510      SignalP-TM
ADZ90641.1             0.392  51  0.187  11  0.511   2  0.345   0.245 N  0.510      SignalP-TM
ADZ90642.1             0.729  27  0.782  27  0.976  17  0.884   0.830 Y  0.570      SignalP-noTM
ADZ90643.1             0.106  35  0.102  35  0.130   4  0.090   0.096 N  0.570      SignalP-noTM
ADZ90644.1             0.147  31  0.183  16  0.407   5  0.323   0.249 N  0.570      SignalP-noTM
ADZ90645.1             0.144  45  0.120  45  0.151  44  0.085   0.104 N  0.570      SignalP-noTM
ADZ90646.1             0.196  22  0.197  22  0.362  20  0.241   0.217 N  0.570      SignalP-noTM
ADZ90647.1             0.842  22  0.813  22  0.870   2  0.803   0.809 Y  0.570      SignalP-noTM
ADZ90648.1             0.110  64  0.104  64  0.137   1  0.092   0.099 N  0.570      SignalP-noTM
ADZ90649.1             0.199  45  0.112  24  0.169  19  0.115   0.113 N  0.510      SignalP-TM
ADZ90650.1             0.675  20  0.805  20  0.984  12  0.948   0.872 Y  0.570      SignalP-noTM
ADZ90651.1             0.115  30  0.148  11  0.323   2  0.224   0.176 N  0.510      SignalP-TM
ADZ90652.1             0.119  47  0.111  47  0.141   4  0.104   0.108 N  0.570      SignalP-noTM
ADZ90653.1             0.150  30  0.185  30  0.343  27  0.154   0.173 N  0.510      SignalP-TM
ADZ90654.1             0.111  60  0.106  12  0.144   6  0.115   0.110 N  0.570      SignalP-noTM
ADZ90655.1             0.211  25  0.138  25  0.236   6  0.134   0.137 N  0.510      SignalP-TM
ADZ90656.1             0.113  33  0.115  11  0.182   2  0.127   0.121 N  0.570      SignalP-noTM
ADZ90657.1             0.109  10  0.105  67  0.128  45  0.100   0.103 N  0.570      SignalP-noTM
ADZ90658.1             0.254  22  0.156  22  0.145   4  0.106   0.133 N  0.570      SignalP-noTM
ADZ90659.1             0.121  41  0.125  11  0.186   1  0.157   0.140 N  0.570      SignalP-noTM
ADZ90660.1             0.104  30  0.113  14  0.144  11  0.127   0.120 N  0.570      SignalP-noTM
ADZ90661.1             0.107  38  0.120  11  0.203   5  0.146   0.132 N  0.570      SignalP-noTM
ADZ90662.1             0.109  24  0.102  59  0.110  70  0.079   0.091 N  0.570      SignalP-noTM
ADZ90663.1             0.110  19  0.115  32  0.154  17  0.113   0.114 N  0.570      SignalP-noTM
ADZ90664.1             0.112  57  0.091  57  0.098  70  0.058   0.079 N  0.510      SignalP-TM
ADZ90665.1             0.103  55  0.126  11  0.218   3  0.159   0.141 N  0.570      SignalP-noTM
ADZ90666.1             0.106  25  0.101  34  0.114  24  0.085   0.094 N  0.570      SignalP-noTM
ADZ90667.1             0.133  30  0.120  11  0.204   2  0.144   0.129 N  0.510      SignalP-TM
ADZ90668.1             0.132  28  0.132  11  0.230   1  0.169   0.149 N  0.570      SignalP-noTM
ADZ90669.1             0.106  27  0.141  17  0.267  11  0.179   0.159 N  0.570      SignalP-noTM
ADZ90670.1             0.121  63  0.108  21  0.125   9  0.109   0.108 N  0.570      SignalP-noTM
ADZ90671.1             0.120  41  0.126  41  0.197  40  0.103   0.115 N  0.570      SignalP-noTM
ADZ90672.1             0.169  35  0.146  35  0.153  32  0.110   0.129 N  0.570      SignalP-noTM
ADZ90673.1             0.138  24  0.178  11  0.410   5  0.335   0.236 N  0.510      SignalP-TM
ADZ90674.1             0.153  38  0.209  23  0.551  12  0.328   0.265 N  0.570      SignalP-noTM
ADZ90675.1             0.132  34  0.157  11  0.332   3  0.259   0.205 N  0.570      SignalP-noTM
ADZ90676.1             0.108  24  0.183  11  0.405   5  0.348   0.260 N  0.570      SignalP-noTM
ADZ90677.1             0.108  27  0.130  20  0.193  11  0.144   0.135 N  0.510      SignalP-TM
ADZ90678.1             0.114  39  0.135  21  0.239   2  0.168   0.151 N  0.570      SignalP-noTM
ADZ90679.1             0.109  32  0.133  11  0.206   6  0.181   0.156 N  0.570      SignalP-noTM
ADZ90680.1             0.237  67  0.234  11  0.657   6  0.578   0.362 N  0.510      SignalP-TM
ADZ90681.1             0.782  21  0.377  21  0.494   2  0.238   0.326 N  0.510      SignalP-TM
ADZ90682.1             0.118  61  0.108  23  0.134  14  0.097   0.103 N  0.570      SignalP-noTM
ADZ90683.1             0.114  41  0.128  41  0.231  39  0.119   0.124 N  0.570      SignalP-noTM
ADZ90684.1             0.212  33  0.158  33  0.335  32  0.105   0.133 N  0.570      SignalP-noTM
ADZ90685.1             0.123  38  0.125  11  0.247   3  0.163   0.143 N  0.570      SignalP-noTM
ADZ90686.1             0.165  27  0.168  27  0.287  23  0.155   0.162 N  0.570      SignalP-noTM
ADZ90687.1             0.330  23  0.257  23  0.282  12  0.197   0.229 N  0.570      SignalP-noTM
ADZ90688.1             0.688  33  0.684  33  0.899  26  0.680   0.682 Y  0.570      SignalP-noTM
ADZ90689.1             0.120  22  0.190  13  0.422   3  0.360   0.253 N  0.510      SignalP-TM
ADZ90690.1             0.300  20  0.285  20  0.515   3  0.338   0.304 N  0.510      SignalP-TM
ADZ90691.1             0.118  22  0.158  13  0.407  12  0.241   0.197 N  0.570      SignalP-noTM
ADZ90692.1             0.140  27  0.168  27  0.286  16  0.208   0.187 N  0.570      SignalP-noTM
ADZ90693.1             0.115  21  0.138  21  0.255   1  0.170   0.153 N  0.570      SignalP-noTM
ADZ90694.1             0.108  57  0.128  11  0.192   1  0.170   0.143 N  0.510      SignalP-TM
ADZ90695.1             0.124  32  0.157  14  0.356   7  0.249   0.191 N  0.510      SignalP-TM
ADZ90696.1             0.688  22  0.760  22  0.940   1  0.869   0.811 Y  0.570      SignalP-noTM
ADZ90697.1             0.112  42  0.109  42  0.134   1  0.099   0.104 N  0.570      SignalP-noTM
ADZ90698.1             0.817  20  0.832  20  0.936  19  0.850   0.841 Y  0.570      SignalP-noTM
ADZ90699.1             0.306  23  0.507  23  0.971  12  0.887   0.686 Y  0.570      SignalP-noTM
ADZ90700.1             0.325  59  0.282  26  0.667  25  0.532   0.374 N  0.510      SignalP-TM
ADZ90701.1             0.163  70  0.170  11  0.411   3  0.294   0.216 N  0.510      SignalP-TM
ADZ90702.1             0.121  58  0.112  58  0.127  20  0.103   0.108 N  0.570      SignalP-noTM
ADZ90703.1             0.104  10  0.109  57  0.134  50  0.086   0.098 N  0.570      SignalP-noTM
ADZ90704.1             0.128  21  0.202  21  0.412   4  0.332   0.263 N  0.570      SignalP-noTM
ADZ90705.1             0.137  52  0.132  18  0.212   8  0.165   0.144 N  0.510      SignalP-TM
ADZ90706.1             0.118  30  0.116  11  0.192   1  0.130   0.121 N  0.510      SignalP-TM
ADZ90707.1             0.102  24  0.103  64  0.131   3  0.095   0.099 N  0.570      SignalP-noTM
ADZ90708.1             0.491  27  0.608  27  0.882   9  0.794   0.695 Y  0.570      SignalP-noTM
ADZ90709.1             0.643  22  0.658  22  0.800  12  0.705   0.680 Y  0.570      SignalP-noTM
ADZ90710.1             0.836  31  0.731  31  0.827  27  0.488   0.617 Y  0.570      SignalP-noTM
ADZ90711.1             0.237  25  0.181  25  0.304  24  0.118   0.152 N  0.570      SignalP-noTM
ADZ90712.1             0.185  44  0.142  44  0.177  43  0.099   0.122 N  0.570      SignalP-noTM
ADZ90713.1             0.114  23  0.170  11  0.347   4  0.305   0.220 N  0.510      SignalP-TM
ADZ90714.1             0.206  21  0.150  21  0.307   2  0.147   0.149 N  0.510      SignalP-TM
ADZ90715.1             0.114  69  0.109  19  0.144   9  0.103   0.106 N  0.570      SignalP-noTM
ADZ90716.1             0.120  33  0.117  33  0.142  25  0.097   0.108 N  0.570      SignalP-noTM
ADZ90717.1             0.167  67  0.135  67  0.198   1  0.092   0.119 N  0.510      SignalP-TM
ADZ90718.1             0.104  30  0.099  44  0.112  34  0.082   0.091 N  0.570      SignalP-noTM
ADZ90719.1             0.106  50  0.155  11  0.316   4  0.247   0.189 N  0.510      SignalP-TM
ADZ90720.1             0.116  65  0.108  17  0.138   6  0.114   0.110 N  0.510      SignalP-TM
ADZ90721.1             0.185  17  0.254  17  0.726   2  0.434   0.320 N  0.510      SignalP-TM
ADZ90722.1             0.109  48  0.112  13  0.162   5  0.118   0.115 N  0.570      SignalP-noTM
ADZ90723.1             0.106  35  0.105  11  0.151   1  0.106   0.106 N  0.570      SignalP-noTM
ADZ90724.1             0.102  44  0.115  11  0.197   1  0.125   0.120 N  0.570      SignalP-noTM
ADZ90725.1             0.217  22  0.193  22  0.274  20  0.153   0.174 N  0.570      SignalP-noTM
ADZ90726.1             0.118  63  0.140  11  0.304   1  0.177   0.157 N  0.570      SignalP-noTM
ADZ90727.1             0.636  18  0.618  18  0.736   1  0.606   0.612 Y  0.570      SignalP-noTM
ADZ90728.1             0.114  22  0.103  61  0.139   2  0.087   0.095 N  0.570      SignalP-noTM
ADZ90729.1             0.104  24  0.103  48  0.116  36  0.084   0.094 N  0.570      SignalP-noTM
ADZ90730.1             0.109  36  0.107  36  0.124  35  0.088   0.098 N  0.570      SignalP-noTM
ADZ90731.1             0.146  25  0.129  11  0.238   2  0.165   0.146 N  0.570      SignalP-noTM
ADZ90732.1             0.102  63  0.109  63  0.122  55  0.087   0.099 N  0.570      SignalP-noTM
ADZ90733.1             0.236  27  0.144  27  0.198  26  0.097   0.127 N  0.510      SignalP-TM
ADZ90734.1             0.144  47  0.151  54  0.277  49  0.109   0.131 N  0.570      SignalP-noTM
ADZ90735.1             0.209  41  0.142  41  0.116  58  0.089   0.117 N  0.570      SignalP-noTM
ADZ90736.1             0.100  28  0.128  12  0.196   9  0.172   0.149 N  0.570      SignalP-noTM
ADZ90737.1             0.107  21  0.110  36  0.152   3  0.111   0.110 N  0.570      SignalP-noTM
ADZ90738.1             0.111  38  0.106  13  0.179   5  0.115   0.110 N  0.570      SignalP-noTM
ADZ90739.1             0.111  33  0.106  12  0.125   9  0.105   0.106 N  0.570      SignalP-noTM
ADZ90740.1             0.104   4  0.108  49  0.123  40  0.084   0.097 N  0.570      SignalP-noTM
ADZ90741.1             0.115  48  0.113  20  0.180  16  0.124   0.118 N  0.570      SignalP-noTM
ADZ90742.1             0.107  48  0.127  48  0.244  41  0.116   0.123 N  0.510      SignalP-TM
ADZ90743.1             0.112  29  0.128  22  0.193  10  0.165   0.142 N  0.510      SignalP-TM
ADZ90744.1             0.376  25  0.550  25  0.959  14  0.867   0.699 Y  0.570      SignalP-noTM
ADZ90745.1             0.149  26  0.292  21  0.887   1  0.669   0.469 N  0.570      SignalP-noTM
ADZ90746.1             0.809  22  0.828  22  0.943  15  0.826   0.827 Y  0.570      SignalP-noTM
ADZ90747.1             0.142  12  0.122  12  0.209  11  0.108   0.115 N  0.570      SignalP-noTM
ADZ90748.1             0.105  54  0.113  33  0.146  27  0.108   0.111 N  0.570      SignalP-noTM
ADZ90749.1             0.102  52  0.116  11  0.169   1  0.135   0.125 N  0.570      SignalP-noTM
ADZ90750.1             0.112  55  0.101  68  0.112   1  0.089   0.096 N  0.570      SignalP-noTM
ADZ90751.1             0.182  34  0.135  34  0.129  29  0.099   0.118 N  0.570      SignalP-noTM
ADZ90752.1             0.154  31  0.110  31  0.126  65  0.070   0.091 N  0.570      SignalP-noTM
ADZ90753.1             0.111  23  0.167  11  0.461   1  0.253   0.208 N  0.570      SignalP-noTM
ADZ90754.1             0.146  48  0.122  11  0.197  20  0.146   0.134 N  0.570      SignalP-noTM
ADZ90755.1             0.108  40  0.107  40  0.153  39  0.095   0.101 N  0.570      SignalP-noTM
ADZ90756.1             0.130  22  0.152  22  0.231  20  0.170   0.160 N  0.570      SignalP-noTM
ADZ90757.1             0.143  30  0.112  30  0.154   2  0.096   0.104 N  0.570      SignalP-noTM
ADZ90758.1             0.103  17  0.113  17  0.148   6  0.117   0.115 N  0.570      SignalP-noTM
ADZ90759.1             0.152  28  0.140  28  0.184  25  0.103   0.122 N  0.570      SignalP-noTM
ADZ90760.1             0.105  61  0.123  15  0.169  11  0.154   0.138 N  0.570      SignalP-noTM
ADZ90761.1             0.116  20  0.118  11  0.213   1  0.131   0.124 N  0.570      SignalP-noTM
ADZ90762.1             0.112  28  0.123  46  0.161  39  0.125   0.124 N  0.570      SignalP-noTM
ADZ90763.1             0.126  51  0.116  51  0.200   1  0.103   0.110 N  0.570      SignalP-noTM
ADZ90764.1             0.227  33  0.241  22  0.443   2  0.313   0.267 N  0.510      SignalP-TM
ADZ90765.1             0.268  25  0.233  25  0.338  20  0.201   0.221 N  0.510      SignalP-TM
ADZ90766.1             0.105  21  0.100  32  0.111  51  0.080   0.091 N  0.570      SignalP-noTM
ADZ90767.1             0.103  66  0.108  66  0.130  22  0.106   0.107 N  0.570      SignalP-noTM
ADZ90768.1             0.170  50  0.139  50  0.199  48  0.103   0.126 N  0.510      SignalP-TM
ADZ90769.1             0.112  18  0.109  40  0.131  31  0.098   0.104 N  0.570      SignalP-noTM
ADZ90770.1             0.429  22  0.594  22  0.896  20  0.800   0.691 Y  0.570      SignalP-noTM
ADZ90771.1             0.316  19  0.364  19  0.566  15  0.409   0.385 N  0.570      SignalP-noTM
ADZ90772.1             0.104  59  0.111  53  0.194  49  0.111   0.111 N  0.570      SignalP-noTM
ADZ90773.1             0.836  21  0.865  21  0.935  19  0.875   0.870 Y  0.570      SignalP-noTM
ADZ90774.1             0.102  22  0.105  50  0.121  40  0.102   0.104 N  0.570      SignalP-noTM
ADZ90775.1             0.139  29  0.123  29  0.145  23  0.106   0.115 N  0.570      SignalP-noTM
ADZ90776.1             0.119  28  0.089  14  0.106  68  0.082   0.087 N  0.510      SignalP-TM
ADZ90777.1             0.136  51  0.146  24  0.278  22  0.204   0.173 N  0.570      SignalP-noTM
ADZ90778.1             0.120  43  0.113  43  0.181  42  0.100   0.107 N  0.570      SignalP-noTM
ADZ90779.1             0.143  17  0.110  17  0.122  41  0.085   0.098 N  0.570      SignalP-noTM
ADZ90780.1             0.233  32  0.137  32  0.114  44  0.081   0.110 N  0.570      SignalP-noTM
ADZ90781.1             0.153  20  0.127  20  0.193  31  0.098   0.113 N  0.570      SignalP-noTM
ADZ90782.1             0.138  25  0.112  25  0.120  29  0.080   0.097 N  0.570      SignalP-noTM
ADZ90783.1             0.156  31  0.129  31  0.188   3  0.119   0.124 N  0.570      SignalP-noTM
ADZ90784.1             0.115  67  0.106  67  0.115  25  0.087   0.097 N  0.570      SignalP-noTM
ADZ90785.1             0.159  34  0.130  19  0.232   1  0.123   0.127 N  0.510      SignalP-TM
ADZ90786.1             0.146  22  0.117  22  0.140  21  0.084   0.101 N  0.570      SignalP-noTM
ADZ90787.1             0.150  38  0.158  38  0.217  29  0.107   0.139 N  0.510      SignalP-TM
ADZ90788.1             0.164  19  0.120  19  0.115  17  0.082   0.102 N  0.570      SignalP-noTM
ADZ90789.1             0.166  31  0.149  11  0.242   1  0.228   0.178 N  0.510      SignalP-TM
ADZ90790.1             0.146  35  0.169  35  0.333  31  0.206   0.183 N  0.510      SignalP-TM
ADZ90791.1             0.110  40  0.153  11  0.337   1  0.232   0.183 N  0.510      SignalP-TM
ADZ90792.1             0.145  38  0.138  38  0.179  12  0.130   0.134 N  0.570      SignalP-noTM
ADZ90793.1             0.113  31  0.107  31  0.122  32  0.077   0.093 N  0.570      SignalP-noTM
ADZ90794.1             0.195  32  0.165  32  0.228   2  0.163   0.164 N  0.510      SignalP-TM
ADZ90795.1             0.191  26  0.153  26  0.155  24  0.117   0.136 N  0.570      SignalP-noTM
ADZ90796.1             0.134  32  0.247  14  0.713  12  0.605   0.415 N  0.570      SignalP-noTM
ADZ90797.1             0.169  27  0.152  12  0.270   2  0.237   0.183 N  0.510      SignalP-TM
ADZ90798.1             0.299  29  0.291  29  0.546  26  0.195   0.255 N  0.510      SignalP-TM
ADZ90799.1             0.137  36  0.126  11  0.206   3  0.153   0.138 N  0.570      SignalP-noTM
ADZ90800.1             0.208  26  0.183  26  0.247  23  0.168   0.177 N  0.510      SignalP-TM
ADZ90801.1             0.117  20  0.109  20  0.121  13  0.095   0.103 N  0.570      SignalP-noTM
ADZ90802.1             0.149  26  0.137  70  0.242  66  0.103   0.125 N  0.510      SignalP-TM
ADZ90803.1             0.101  31  0.132  16  0.235   8  0.169   0.150 N  0.570      SignalP-noTM
ADZ90804.1             0.106  29  0.112  42  0.164  31  0.114   0.113 N  0.570      SignalP-noTM
ADZ90805.1             0.115  20  0.108  52  0.126  46  0.102   0.105 N  0.570      SignalP-noTM
ADZ90806.1             0.163  22  0.193  12  0.443   3  0.350   0.251 N  0.510      SignalP-TM
ADZ90807.1             0.139  37  0.143  25  0.243   7  0.182   0.161 N  0.570      SignalP-noTM
ADZ90808.1             0.183  29  0.136  51  0.214  41  0.117   0.127 N  0.570      SignalP-noTM
ADZ90809.1             0.117  21  0.130  21  0.196  19  0.138   0.134 N  0.570      SignalP-noTM
ADZ90810.1             0.105  41  0.103  20  0.123   2  0.106   0.105 N  0.570      SignalP-noTM
ADZ90811.1             0.103  26  0.111  17  0.150   7  0.117   0.114 N  0.570      SignalP-noTM
ADZ90812.1             0.147  53  0.120  53  0.123  52  0.096   0.109 N  0.570      SignalP-noTM
ADZ90813.1             0.115  14  0.149  14  0.271  12  0.190   0.168 N  0.570      SignalP-noTM
ADZ90814.1             0.563  21  0.703  21  0.953  20  0.884   0.788 Y  0.570      SignalP-noTM
ADZ90815.1             0.103  22  0.106  22  0.131  11  0.098   0.102 N  0.570      SignalP-noTM
ADZ90816.1             0.120  40  0.122  24  0.156  11  0.120   0.121 N  0.570      SignalP-noTM
ADZ90817.1             0.183  11  0.172  11  0.273  10  0.160   0.168 N  0.510      SignalP-TM
ADZ90818.1             0.429  25  0.301  25  0.331  24  0.205   0.265 N  0.510      SignalP-TM
ADZ90819.1             0.371  32  0.302  32  0.368  29  0.276   0.292 N  0.510      SignalP-TM
ADZ90820.1             0.158  32  0.192  32  0.356  25  0.205   0.197 N  0.510      SignalP-TM
ADZ90821.1             0.123  27  0.123  44  0.209   1  0.120   0.122 N  0.570      SignalP-noTM
ADZ90822.1             0.131  34  0.130  11  0.222   1  0.166   0.147 N  0.570      SignalP-noTM
ADZ90823.1             0.120  28  0.118  28  0.151   6  0.117   0.117 N  0.570      SignalP-noTM
ADZ90824.1             0.106  44  0.107  57  0.137   3  0.096   0.102 N  0.570      SignalP-noTM
ADZ90825.1             0.100  52  0.101  26  0.115  16  0.088   0.095 N  0.570      SignalP-noTM
ADZ90826.1             0.121  18  0.117  11  0.201   1  0.129   0.123 N  0.570      SignalP-noTM
ADZ90827.1             0.746  27  0.804  27  0.929  19  0.876   0.838 Y  0.570      SignalP-noTM
ADZ90828.1             0.155  67  0.132  67  0.139  63  0.067   0.108 N  0.510      SignalP-TM
ADZ90829.1             0.119  28  0.133  28  0.222  19  0.145   0.137 N  0.510      SignalP-TM
ADZ90830.1             0.120  37  0.104  37  0.101  68  0.080   0.093 N  0.570      SignalP-noTM
ADZ90831.1             0.129  35  0.111  35  0.131  40  0.095   0.103 N  0.570      SignalP-noTM
ADZ90832.1             0.111  51  0.124  11  0.191   2  0.159   0.137 N  0.510      SignalP-TM
ADZ90833.1             0.129  46  0.130  46  0.207  37  0.137   0.132 N  0.510      SignalP-TM
ADZ90834.1             0.128  24  0.108  24  0.112  29  0.086   0.097 N  0.570      SignalP-noTM
ADZ90835.1             0.889  23  0.884  23  0.960  20  0.876   0.880 Y  0.570      SignalP-noTM
ADZ90836.1             0.746  30  0.833  30  0.973  17  0.909   0.869 Y  0.570      SignalP-noTM
ADZ90837.1             0.186  19  0.397  19  0.912  17  0.854   0.611 Y  0.570      SignalP-noTM
ADZ90838.1             0.167  42  0.155  24  0.248   7  0.200   0.171 N  0.510      SignalP-TM
ADZ90839.1             0.532  32  0.573  32  0.946  20  0.753   0.657 Y  0.570      SignalP-noTM
ADZ90840.1             0.854  31  0.728  31  0.871  13  0.677   0.704 Y  0.570      SignalP-noTM
ADZ90841.1             0.616  44  0.411  44  0.357  40  0.212   0.337 N  0.510      SignalP-TM
ADZ90842.1             0.145  47  0.316  42  0.936  31  0.577   0.439 N  0.570      SignalP-noTM
ADZ90843.1             0.152  28  0.223  14  0.632   9  0.500   0.325 N  0.510      SignalP-TM
ADZ90844.1             0.166  37  0.140  37  0.171  19  0.121   0.133 N  0.510      SignalP-TM
ADZ90845.1             0.111  23  0.107  23  0.114  14  0.096   0.102 N  0.570      SignalP-noTM
ADZ90846.1             0.102  30  0.103  69  0.116  60  0.091   0.097 N  0.570      SignalP-noTM
ADZ90847.1             0.134  22  0.111  22  0.123   9  0.093   0.103 N  0.570      SignalP-noTM
ADZ90848.1             0.114  51  0.122  26  0.174  24  0.141   0.131 N  0.570      SignalP-noTM
ADZ90849.1             0.126  59  0.107  59  0.128   7  0.090   0.099 N  0.570      SignalP-noTM
ADZ90850.1             0.146  43  0.134  21  0.210  11  0.159   0.143 N  0.510      SignalP-TM
ADZ90851.1             0.197  31  0.180  31  0.261  26  0.123   0.159 N  0.510      SignalP-TM
ADZ90852.1             0.126  59  0.107  59  0.128   7  0.090   0.099 N  0.570      SignalP-noTM
ADZ90853.1             0.883  23  0.903  23  0.964  17  0.929   0.915 Y  0.570      SignalP-noTM
ADZ90854.1             0.105  23  0.119  11  0.181   5  0.147   0.132 N  0.570      SignalP-noTM
ADZ90855.1             0.251  23  0.188  23  0.336  11  0.196   0.191 N  0.510      SignalP-TM
ADZ90856.1             0.124  34  0.222  11  0.616   3  0.531   0.336 N  0.510      SignalP-TM
ADZ90857.1             0.527  27  0.662  27  0.957  18  0.852   0.751 Y  0.570      SignalP-noTM
ADZ90858.1             0.129  24  0.128  11  0.200   4  0.167   0.146 N  0.570      SignalP-noTM
ADZ90859.1             0.110  20  0.171  11  0.417   1  0.284   0.224 N  0.570      SignalP-noTM
ADZ90860.1             0.104  68  0.100  26  0.114  39  0.094   0.097 N  0.570      SignalP-noTM
ADZ90861.1             0.169  23  0.183  23  0.271  14  0.198   0.190 N  0.570      SignalP-noTM
ADZ90862.1             0.109  25  0.125  12  0.208   2  0.153   0.138 N  0.570      SignalP-noTM
ADZ90863.1             0.125  47  0.129  35  0.193  10  0.146   0.137 N  0.570      SignalP-noTM
ADZ90864.1             0.626  36  0.672  36  0.968  18  0.790   0.728 Y  0.570      SignalP-noTM
ADZ90865.1             0.120  67  0.135  11  0.244   1  0.176   0.154 N  0.570      SignalP-noTM
ADZ90866.1             0.172  22  0.193  11  0.541   1  0.361   0.255 N  0.510      SignalP-TM
ADZ90867.1             0.155  39  0.151  11  0.330   1  0.225   0.179 N  0.510      SignalP-TM
ADZ90868.1             0.225  68  0.181  21  0.378   1  0.203   0.192 N  0.570      SignalP-noTM
ADZ90869.1             0.121  51  0.121  29  0.174  22  0.111   0.116 N  0.570      SignalP-noTM
ADZ90870.1             0.129  68  0.139  11  0.369   1  0.172   0.151 N  0.510      SignalP-TM
ADZ90871.1             0.104  28  0.101  28  0.132   3  0.098   0.100 N  0.570      SignalP-noTM
ADZ90872.1             0.110  23  0.140  11  0.388   1  0.172   0.152 N  0.510      SignalP-TM
ADZ90873.1             0.117  36  0.203  11  0.540   6  0.443   0.316 N  0.570      SignalP-noTM
ADZ90874.1             0.111  27  0.116  11  0.156   2  0.138   0.126 N  0.570      SignalP-noTM
ADZ90875.1             0.143  46  0.166  11  0.369   1  0.277   0.207 N  0.510      SignalP-TM
ADZ90876.1             0.748  24  0.767  24  0.938   7  0.842   0.803 Y  0.570      SignalP-noTM
ADZ90877.1             0.128  39  0.160  11  0.361   1  0.247   0.201 N  0.570      SignalP-noTM
ADZ90878.1             0.129  34  0.157  42  0.325  33  0.184   0.170 N  0.570      SignalP-noTM
ADZ90879.1             0.144  62  0.124  62  0.191  31  0.110   0.118 N  0.570      SignalP-noTM
ADZ90880.1             0.143  22  0.141  22  0.232  29  0.142   0.141 N  0.570      SignalP-noTM
ADZ90881.1             0.102  42  0.101  66  0.115   2  0.092   0.096 N  0.570      SignalP-noTM
ADZ90882.1             0.129  26  0.118  26  0.185  27  0.102   0.110 N  0.570      SignalP-noTM
ADZ90883.1             0.103  23  0.101  32  0.118  22  0.085   0.094 N  0.570      SignalP-noTM
ADZ90884.1             0.105  23  0.111  15  0.150  11  0.118   0.114 N  0.570      SignalP-noTM
ADZ90885.1             0.109  43  0.109  29  0.197  17  0.099   0.104 N  0.570      SignalP-noTM
ADZ90886.1             0.113  59  0.114  11  0.164   4  0.137   0.125 N  0.570      SignalP-noTM
ADZ90887.1             0.110  32  0.136  11  0.266  29  0.195   0.158 N  0.510      SignalP-TM
ADZ90888.1             0.742  23  0.812  23  0.967  19  0.856   0.832 Y  0.570      SignalP-noTM
ADZ90889.1             0.164  25  0.179  25  0.347  14  0.215   0.196 N  0.570      SignalP-noTM
ADZ90890.1             0.227  26  0.172  26  0.336   7  0.218   0.189 N  0.510      SignalP-TM
ADZ90891.1             0.300  25  0.516  25  0.942  20  0.894   0.694 Y  0.570      SignalP-noTM
ADZ90892.1             0.108  20  0.110  70  0.129  59  0.100   0.105 N  0.570      SignalP-noTM
ADZ90893.1             0.109  23  0.116  11  0.163   1  0.133   0.124 N  0.570      SignalP-noTM
ADZ90894.1             0.135  21  0.117  21  0.156   7  0.105   0.112 N  0.570      SignalP-noTM
ADZ90895.1             0.104  18  0.106  29  0.121  27  0.088   0.098 N  0.570      SignalP-noTM
ADZ90896.1             0.111  52  0.151  44  0.271  33  0.155   0.153 N  0.570      SignalP-noTM
ADZ90897.1             0.119  19  0.116  11  0.189   2  0.128   0.122 N  0.570      SignalP-noTM
ADZ90898.1             0.104  24  0.128  11  0.268   1  0.153   0.137 N  0.510      SignalP-TM
ADZ90899.1             0.124  41  0.167  41  0.383  38  0.180   0.173 N  0.570      SignalP-noTM
ADZ90900.1             0.145  21  0.151  12  0.292   4  0.242   0.185 N  0.510      SignalP-TM
ADZ90901.1             0.104  52  0.152  14  0.267   2  0.234   0.190 N  0.570      SignalP-noTM
ADZ90902.1             0.129  42  0.124  56  0.175  47  0.102   0.113 N  0.570      SignalP-noTM
ADZ90903.1             0.166  41  0.126  41  0.112  10  0.084   0.106 N  0.570      SignalP-noTM
ADZ90904.1             0.133  23  0.149  23  0.257  13  0.169   0.158 N  0.570      SignalP-noTM
ADZ90905.1             0.158  28  0.170  12  0.397   7  0.307   0.221 N  0.510      SignalP-TM
ADZ90906.1             0.140  34  0.151  17  0.293   7  0.220   0.176 N  0.510      SignalP-TM
ADZ90907.1             0.201  41  0.140  41  0.154  27  0.074   0.115 N  0.510      SignalP-TM
ADZ90908.1             0.140  38  0.127  38  0.163   1  0.096   0.116 N  0.510      SignalP-TM
ADZ90909.1             0.360  27  0.518  27  0.973  17  0.807   0.654 Y  0.570      SignalP-noTM
ADZ90910.1             0.110  24  0.129  11  0.247   1  0.154   0.141 N  0.570      SignalP-noTM
ADZ90911.1             0.105  60  0.109  31  0.160   1  0.113   0.111 N  0.570      SignalP-noTM
ADZ90912.1             0.105  26  0.125  11  0.206   1  0.157   0.140 N  0.570      SignalP-noTM
ADZ90913.1             0.481  41  0.252  41  0.362   1  0.180   0.218 N  0.570      SignalP-noTM
ADZ90914.1             0.133  20  0.112  20  0.137   2  0.105   0.109 N  0.570      SignalP-noTM
ADZ90915.1             0.204  25  0.237  22  0.386  13  0.299   0.266 N  0.570      SignalP-noTM
ADZ90916.1             0.223  49  0.170  49  0.461  12  0.152   0.162 N  0.570      SignalP-noTM
ADZ90917.1             0.134  20  0.129  20  0.226   3  0.145   0.135 N  0.510      SignalP-TM
ADZ90918.1             0.262  36  0.322  25  0.811  21  0.625   0.464 N  0.570      SignalP-noTM
ADZ90919.1             0.239  21  0.170  21  0.212   4  0.140   0.156 N  0.570      SignalP-noTM
ADZ90920.1             0.121  24  0.109  24  0.105  20  0.085   0.098 N  0.570      SignalP-noTM
ADZ90921.1             0.100  43  0.120  11  0.189   3  0.145   0.132 N  0.570      SignalP-noTM
ADZ90922.1             0.116  23  0.107  23  0.120  18  0.089   0.099 N  0.570      SignalP-noTM
ADZ90923.1             0.133  23  0.132  11  0.260   1  0.170   0.146 N  0.510      SignalP-TM
ADZ90924.1             0.115  40  0.144  47  0.239   7  0.179   0.160 N  0.570      SignalP-noTM
ADZ90925.1             0.138  20  0.116  11  0.227   1  0.125   0.119 N  0.510      SignalP-TM
ADZ90926.1             0.381  33  0.332  33  0.491  29  0.259   0.305 N  0.510      SignalP-TM
ADZ90927.1             0.699  35  0.688  35  0.884  16  0.641   0.666 Y  0.570      SignalP-noTM
ADZ90928.1             0.817  20  0.846  20  0.930  11  0.881   0.863 Y  0.570      SignalP-noTM
ADZ90929.1             0.218  27  0.146  27  0.155  26  0.080   0.115 N  0.570      SignalP-noTM
ADZ90930.1             0.102  60  0.106  42  0.142  12  0.104   0.105 N  0.570      SignalP-noTM
ADZ90931.1             0.104   3  0.127  11  0.276   1  0.144   0.135 N  0.570      SignalP-noTM
ADZ90932.1             0.158  30  0.121  14  0.171   7  0.150   0.132 N  0.510      SignalP-TM
ADZ90933.1             0.150  30  0.193  30  0.384  22  0.237   0.209 N  0.510      SignalP-TM
ADZ90934.1             0.109  23  0.104  70  0.121  25  0.096   0.100 N  0.570      SignalP-noTM
ADZ90935.1             0.121  25  0.132  11  0.269   1  0.171   0.151 N  0.570      SignalP-noTM
ADZ90936.1             0.123  29  0.118  29  0.173   3  0.110   0.114 N  0.570      SignalP-noTM
ADZ90937.1             0.174  22  0.162  22  0.248  20  0.162   0.162 N  0.570      SignalP-noTM
ADZ90938.1             0.687  22  0.800  22  0.965  11  0.935   0.863 Y  0.570      SignalP-noTM
ADZ90939.1             0.184  69  0.149  69  0.170  68  0.104   0.132 N  0.510      SignalP-TM
ADZ90940.1             0.118  34  0.122  34  0.160  14  0.123   0.123 N  0.510      SignalP-TM
ADZ90941.1             0.112  26  0.107  11  0.174   1  0.104   0.106 N  0.570      SignalP-noTM
ADZ90942.1             0.152  33  0.156  25  0.237   4  0.178   0.164 N  0.510      SignalP-TM
ADZ90943.1             0.334  32  0.412  32  0.792  22  0.610   0.505 N  0.570      SignalP-noTM
ADZ90944.1             0.146  49  0.149  49  0.239  44  0.122   0.136 N  0.570      SignalP-noTM
ADZ90945.1             0.107  62  0.105  22  0.143  15  0.087   0.097 N  0.570      SignalP-noTM
ADZ90946.1             0.105  63  0.151  11  0.260   7  0.227   0.187 N  0.570      SignalP-noTM
ADZ90947.1             0.127  32  0.115  31  0.163  30  0.103   0.109 N  0.570      SignalP-noTM
ADZ90948.1             0.160  69  0.217  11  0.625   3  0.488   0.345 N  0.570      SignalP-noTM
ADZ90949.1             0.211  27  0.171  27  0.229  18  0.140   0.157 N  0.570      SignalP-noTM
ADZ90950.1             0.372  24  0.509  24  0.841  20  0.726   0.611 Y  0.570      SignalP-noTM
ADZ90951.1             0.116  37  0.110  37  0.132  50  0.082   0.097 N  0.570      SignalP-noTM
ADZ90952.1             0.113  35  0.103  21  0.132  20  0.093   0.099 N  0.570      SignalP-noTM
ADZ90953.1             0.239  29  0.181  29  0.250  28  0.158   0.170 N  0.570      SignalP-noTM
ADZ90954.1             0.124  23  0.115  32  0.199   1  0.103   0.111 N  0.510      SignalP-TM
ADZ90955.1             0.117  32  0.134  11  0.238   2  0.185   0.158 N  0.570      SignalP-noTM
ADZ90956.1             0.184  47  0.138  47  0.203  19  0.112   0.126 N  0.570      SignalP-noTM
ADZ90957.1             0.101  55  0.100  70  0.107  54  0.086   0.094 N  0.570      SignalP-noTM
ADZ90958.1             0.112  33  0.117  20  0.187  14  0.128   0.122 N  0.570      SignalP-noTM
ADZ90959.1             0.103  39  0.097  64  0.103  27  0.087   0.092 N  0.570      SignalP-noTM
ADZ90960.1             0.109  42  0.103  70  0.129  46  0.092   0.098 N  0.570      SignalP-noTM
ADZ90961.1             0.115  49  0.133  49  0.216  45  0.108   0.121 N  0.570      SignalP-noTM
ADZ90962.1             0.122  57  0.125  32  0.206  25  0.129   0.127 N  0.570      SignalP-noTM
ADZ90963.1             0.147  22  0.133  22  0.292   2  0.145   0.137 N  0.510      SignalP-TM
ADZ90964.1             0.113  30  0.174  24  0.428  19  0.303   0.222 N  0.510      SignalP-TM
ADZ90965.1             0.104  57  0.114  48  0.146  38  0.109   0.112 N  0.570      SignalP-noTM
ADZ90966.1             0.199  22  0.159  22  0.193  12  0.127   0.144 N  0.570      SignalP-noTM
ADZ90967.1             0.644  23  0.772  23  0.954   7  0.922   0.842 Y  0.570      SignalP-noTM
ADZ90968.1             0.113  23  0.112  11  0.161   2  0.129   0.118 N  0.510      SignalP-TM
ADZ90969.1             0.117  38  0.112  38  0.146   5  0.085   0.102 N  0.510      SignalP-TM
ADZ90970.1             0.497  29  0.534  29  0.899   3  0.732   0.627 Y  0.570      SignalP-noTM
ADZ90971.1             0.235  25  0.231  25  0.328  14  0.202   0.217 N  0.570      SignalP-noTM
ADZ90972.1             0.163  29  0.128  29  0.120  33  0.093   0.112 N  0.570      SignalP-noTM
ADZ90973.1             0.219  44  0.150  44  0.160  41  0.068   0.120 N  0.510      SignalP-TM
ADZ90974.1             0.123  27  0.152  11  0.288   7  0.236   0.191 N  0.570      SignalP-noTM
ADZ90975.1             0.127  40  0.135  11  0.238   3  0.185   0.153 N  0.510      SignalP-TM
ADZ90976.1             0.109  34  0.126  11  0.210   1  0.158   0.138 N  0.510      SignalP-TM
ADZ90977.1             0.738  22  0.760  22  0.915  18  0.739   0.750 Y  0.570      SignalP-noTM
ADZ90978.1             0.299  21  0.209  21  0.302  20  0.141   0.177 N  0.570      SignalP-noTM
ADZ90979.1             0.113  28  0.177  12  0.363   3  0.319   0.244 N  0.570      SignalP-noTM
ADZ90980.1             0.127  21  0.135  11  0.318   1  0.164   0.149 N  0.570      SignalP-noTM
ADZ90981.1             0.705  29  0.732  29  0.966  17  0.854   0.790 Y  0.570      SignalP-noTM
ADZ90982.1             0.145  32  0.122  32  0.170   7  0.114   0.118 N  0.570      SignalP-noTM
ADZ90983.1             0.157  18  0.112  41  0.154   2  0.081   0.101 N  0.510      SignalP-TM
ADZ90984.1             0.115  70  0.115  11  0.151   8  0.133   0.123 N  0.570      SignalP-noTM
ADZ90985.1             0.109  51  0.112  11  0.149   1  0.123   0.117 N  0.570      SignalP-noTM
ADZ90986.1             0.176  31  0.144  31  0.196  48  0.130   0.137 N  0.570      SignalP-noTM
ADZ90987.1             0.459  23  0.466  23  0.698  21  0.410   0.445 N  0.510      SignalP-TM
ADZ90988.1             0.124  23  0.143  23  0.297   1  0.164   0.153 N  0.570      SignalP-noTM
ADZ90989.1             0.163  27  0.263  25  0.597  24  0.436   0.344 N  0.570      SignalP-noTM
ADZ90990.1             0.156  66  0.142  42  0.258  32  0.133   0.138 N  0.510      SignalP-TM
ADZ90991.1             0.166  23  0.280  23  0.692   2  0.483   0.355 N  0.510      SignalP-TM
ADZ90992.1             0.224  21  0.426  21  0.925  19  0.817   0.610 Y  0.570      SignalP-noTM
ADZ90993.1             0.340  32  0.234  32  0.296  13  0.173   0.211 N  0.510      SignalP-TM
ADZ90994.1             0.104  24  0.105  66  0.119  53  0.094   0.100 N  0.570      SignalP-noTM
ADZ90995.1             0.101  47  0.099  11  0.125   8  0.104   0.100 N  0.510      SignalP-TM
ADZ90996.1             0.110  42  0.158  12  0.313   6  0.263   0.196 N  0.510      SignalP-TM
ADZ90997.1             0.106  24  0.113  49  0.141  42  0.094   0.104 N  0.570      SignalP-noTM
ADZ90998.1             0.139  68  0.120  68  0.128   3  0.094   0.108 N  0.570      SignalP-noTM
ADZ90999.1             0.128  30  0.129  30  0.151  29  0.113   0.122 N  0.570      SignalP-noTM
ADZ91000.1             0.100  20  0.101  63  0.111  56  0.085   0.094 N  0.570      SignalP-noTM
ADZ91001.1             0.109  48  0.121  48  0.173  46  0.125   0.123 N  0.570      SignalP-noTM
ADZ91002.1             0.233  35  0.187  35  0.230  34  0.141   0.170 N  0.510      SignalP-TM
ADZ91003.1             0.172  20  0.389  20  0.930   5  0.892   0.625 Y  0.570      SignalP-noTM
ADZ91004.1             0.347  36  0.223  36  0.238  32  0.126   0.177 N  0.570      SignalP-noTM
ADZ91005.1             0.110  37  0.110  13  0.152   2  0.121   0.115 N  0.570      SignalP-noTM
ADZ91006.1             0.143  38  0.133  38  0.142  32  0.099   0.117 N  0.570      SignalP-noTM
ADZ91007.1             0.848  22  0.792  22  0.851  18  0.725   0.760 Y  0.570      SignalP-noTM
ADZ91008.1             0.109  58  0.110  25  0.196  23  0.109   0.110 N  0.510      SignalP-TM
ADZ91009.1             0.157  37  0.118  37  0.160   6  0.098   0.111 N  0.510      SignalP-TM
ADZ91010.1             0.162  24  0.142  24  0.189   2  0.134   0.138 N  0.570      SignalP-noTM
ADZ91011.1             0.197  51  0.113  31  0.157  19  0.109   0.112 N  0.510      SignalP-TM
ADZ91012.1             0.240  67  0.156  67  0.207  46  0.122   0.140 N  0.570      SignalP-noTM
ADZ91013.1             0.149  36  0.119  36  0.148   1  0.094   0.107 N  0.570      SignalP-noTM
ADZ91014.1             0.147  28  0.342  21  0.921  18  0.840   0.576 Y  0.570      SignalP-noTM
ADZ91015.1             0.122  23  0.204  11  0.496   1  0.411   0.301 N  0.570      SignalP-noTM
ADZ91016.1             0.162  40  0.125  40  0.169   5  0.109   0.118 N  0.570      SignalP-noTM
ADZ91017.1             0.142  31  0.156  31  0.226  30  0.151   0.154 N  0.570      SignalP-noTM
ADZ91018.1             0.236  56  0.163  56  0.204   1  0.104   0.136 N  0.570      SignalP-noTM
ADZ91019.1             0.109  25  0.107  61  0.156   2  0.092   0.100 N  0.570      SignalP-noTM
ADZ91020.1             0.109  41  0.158  11  0.315   1  0.246   0.199 N  0.570      SignalP-noTM
ADZ91021.1             0.138  19  0.246  19  0.752  11  0.380   0.309 N  0.570      SignalP-noTM
ADZ91022.1             0.120  20  0.166  20  0.333   1  0.253   0.198 N  0.510      SignalP-TM
ADZ91023.1             0.142  30  0.134  30  0.240   4  0.140   0.137 N  0.570      SignalP-noTM
ADZ91024.1             0.106  59  0.112  46  0.166   2  0.114   0.113 N  0.570      SignalP-noTM
ADZ91025.1             0.161  25  0.137  11  0.244   1  0.191   0.157 N  0.510      SignalP-TM
ADZ91026.1             0.143  24  0.159  24  0.281   1  0.180   0.169 N  0.570      SignalP-noTM
ADZ91027.1             0.105  45  0.116  19  0.176  12  0.115   0.116 N  0.570      SignalP-noTM
ADZ91028.1             0.111  36  0.106  36  0.136  13  0.104   0.105 N  0.570      SignalP-noTM
ADZ91029.1             0.110  22  0.154  11  0.308   1  0.232   0.190 N  0.570      SignalP-noTM
ADZ91030.1             0.144  61  0.116  15  0.161   9  0.111   0.114 N  0.570      SignalP-noTM
ADZ91031.1             0.120  23  0.138  23  0.205  10  0.152   0.144 N  0.570      SignalP-noTM
ADZ91032.1             0.142  32  0.153  32  0.252  30  0.138   0.146 N  0.570      SignalP-noTM
ADZ91033.1             0.465  30  0.552  30  0.931  18  0.787   0.662 Y  0.570      SignalP-noTM
ADZ91034.1             0.198  26  0.306  26  0.589  16  0.464   0.365 N  0.510      SignalP-TM
ADZ91035.1             0.188  27  0.217  27  0.417  18  0.255   0.231 N  0.510      SignalP-TM
ADZ91036.1             0.113  20  0.135  11  0.318   1  0.163   0.149 N  0.570      SignalP-noTM
ADZ91037.1             0.114  37  0.108  11  0.140   2  0.122   0.113 N  0.510      SignalP-TM
ADZ91038.1             0.189  35  0.175  35  0.269   3  0.148   0.165 N  0.510      SignalP-TM
ADZ91039.1             0.644  22  0.702  22  0.885   7  0.800   0.748 Y  0.570      SignalP-noTM
ADZ91040.1             0.108  30  0.112  11  0.196   2  0.126   0.117 N  0.510      SignalP-TM
ADZ91041.1             0.138  22  0.115  22  0.128  37  0.083   0.099 N  0.570      SignalP-noTM
ADZ91042.1             0.160  31  0.194  31  0.552  30  0.206   0.199 N  0.570      SignalP-noTM
ADZ91043.1             0.112  51  0.160  11  0.306   1  0.252   0.203 N  0.570      SignalP-noTM
ADZ91044.1             0.115  32  0.105  59  0.123  49  0.095   0.100 N  0.570      SignalP-noTM
ADZ91045.1             0.165  39  0.119  39  0.152  38  0.090   0.109 N  0.510      SignalP-TM
ADZ91046.1             0.118  41  0.157  11  0.330   5  0.270   0.199 N  0.510      SignalP-TM
ADZ91047.1             0.109  60  0.135  11  0.249   3  0.180   0.156 N  0.570      SignalP-noTM
ADZ91048.1             0.119  34  0.124  34  0.180   1  0.107   0.118 N  0.510      SignalP-TM
ADZ91049.1             0.100  44  0.109  43  0.129  33  0.100   0.105 N  0.570      SignalP-noTM
ADZ91050.1             0.126  21  0.111  21  0.191   1  0.106   0.109 N  0.570      SignalP-noTM
ADZ91051.1             0.109  29  0.206  16  0.507  14  0.426   0.309 N  0.570      SignalP-noTM
ADZ91052.1             0.219  27  0.329  27  0.609  26  0.454   0.375 N  0.510      SignalP-TM
ADZ91053.1             0.125  65  0.132  65  0.194  61  0.101   0.121 N  0.510      SignalP-TM
ADZ91054.1             0.766  35  0.623  35  0.675  29  0.476   0.569 Y  0.510      SignalP-TM
ADZ91055.1             0.106  24  0.110  24  0.167  13  0.096   0.103 N  0.570      SignalP-noTM
ADZ91056.1             0.116  30  0.130  17  0.186  11  0.153   0.141 N  0.570      SignalP-noTM
ADZ91057.1             0.120  32  0.116  11  0.162  30  0.135   0.125 N  0.570      SignalP-noTM
ADZ91058.1             0.099  47  0.106  64  0.126  57  0.095   0.101 N  0.570      SignalP-noTM
ADZ91059.1             0.298  25  0.496  25  0.909  16  0.808   0.643 Y  0.570      SignalP-noTM
ADZ91060.1             0.152  23  0.157  11  0.286   7  0.252   0.192 N  0.510      SignalP-TM
ADZ91061.1             0.348  46  0.562  46  0.971  38  0.646   0.602 Y  0.570      SignalP-noTM
ADZ91062.1             0.111  60  0.106  33  0.156   1  0.103   0.104 N  0.570      SignalP-noTM
ADZ91063.1             0.119  42  0.128  17  0.212   7  0.158   0.142 N  0.570      SignalP-noTM
ADZ91064.1             0.111  30  0.146  18  0.296  14  0.193   0.168 N  0.570      SignalP-noTM
ADZ91065.1             0.158  43  0.166  19  0.341   2  0.239   0.200 N  0.570      SignalP-noTM
ADZ91066.1             0.106  55  0.124  11  0.252   1  0.138   0.130 N  0.570      SignalP-noTM
ADZ91067.1             0.107   8  0.098  70  0.107  33  0.088   0.093 N  0.570      SignalP-noTM
ADZ91068.1             0.103  32  0.104  37  0.121  10  0.101   0.103 N  0.570      SignalP-noTM
ADZ91069.1             0.255  29  0.249  29  0.555  10  0.331   0.287 N  0.570      SignalP-noTM
ADZ91070.1             0.121  29  0.119  14  0.206  12  0.131   0.125 N  0.570      SignalP-noTM
ADZ91071.1             0.110  61  0.131  11  0.223   1  0.163   0.146 N  0.570      SignalP-noTM
ADZ91072.1             0.124  19  0.116  41  0.138  38  0.102   0.109 N  0.570      SignalP-noTM
ADZ91073.1             0.105  40  0.114  47  0.167  39  0.098   0.107 N  0.570      SignalP-noTM
ADZ91074.1             0.114  25  0.123  11  0.257   1  0.134   0.128 N  0.570      SignalP-noTM
ADZ91075.1             0.137  22  0.133  22  0.196   1  0.134   0.133 N  0.570      SignalP-noTM
ADZ91076.1             0.103  25  0.103  56  0.118  50  0.085   0.094 N  0.570      SignalP-noTM
ADZ91077.1             0.112  35  0.116  11  0.195   1  0.124   0.120 N  0.570      SignalP-noTM
ADZ91078.1             0.327  35  0.212  35  0.286   3  0.162   0.188 N  0.570      SignalP-noTM
ADZ91079.1             0.104  28  0.133  62  0.237   1  0.127   0.130 N  0.570      SignalP-noTM
ADZ91080.1             0.102  33  0.108  46  0.151  37  0.080   0.097 N  0.510      SignalP-TM
ADZ91081.1             0.099  18  0.107  25  0.143   1  0.107   0.107 N  0.570      SignalP-noTM
ADZ91082.1             0.208  49  0.195  26  0.280   8  0.223   0.206 N  0.510      SignalP-TM
ADZ91083.1             0.111  62  0.104  62  0.107   1  0.088   0.097 N  0.570      SignalP-noTM
ADZ91084.1             0.184  44  0.220  18  0.463   1  0.384   0.297 N  0.570      SignalP-noTM
ADZ91085.1             0.125  16  0.125  16  0.182   6  0.124   0.124 N  0.570      SignalP-noTM
ADZ91086.1             0.250  26  0.297  24  0.495  14  0.340   0.313 N  0.510      SignalP-TM
ADZ91087.1             0.107  35  0.108  39  0.167  37  0.092   0.102 N  0.510      SignalP-TM
ADZ91088.1             0.423  27  0.350  27  0.663  26  0.221   0.289 N  0.570      SignalP-noTM
ADZ91089.1             0.130  30  0.210  20  0.703  29  0.389   0.294 N  0.570      SignalP-noTM
ADZ91090.1             0.130  21  0.130  21  0.204   1  0.139   0.134 N  0.570      SignalP-noTM
ADZ91091.1             0.193  30  0.187  30  0.326  22  0.206   0.196 N  0.570      SignalP-noTM
ADZ91092.1             0.101  59  0.121  44  0.161  49  0.112   0.117 N  0.570      SignalP-noTM
ADZ91093.1             0.138  28  0.123  28  0.180   1  0.109   0.117 N  0.570      SignalP-noTM
ADZ91094.1             0.175  40  0.126  40  0.154   8  0.099   0.113 N  0.570      SignalP-noTM
ADZ91095.1             0.124  46  0.131  46  0.170  41  0.116   0.124 N  0.570      SignalP-noTM
ADZ91096.1             0.117  22  0.110  50  0.137  45  0.091   0.101 N  0.570      SignalP-noTM
ADZ91097.1             0.120  27  0.153  12  0.319  26  0.238   0.193 N  0.570      SignalP-noTM
ADZ91098.1             0.107  48  0.107  48  0.145  50  0.098   0.103 N  0.570      SignalP-noTM
ADZ91099.1             0.120  40  0.119  22  0.148   2  0.124   0.121 N  0.570      SignalP-noTM
ADZ91100.1             0.104  70  0.113  28  0.165  24  0.098   0.106 N  0.570      SignalP-noTM
ADZ91101.1             0.141  50  0.130  20  0.239   8  0.130   0.130 N  0.570      SignalP-noTM
ADZ91102.1             0.128  56  0.118  34  0.139   9  0.118   0.118 N  0.570      SignalP-noTM
ADZ91103.1             0.134  43  0.122  43  0.210  34  0.107   0.115 N  0.570      SignalP-noTM
ADZ91104.1             0.124  40  0.114  18  0.165   3  0.122   0.118 N  0.570      SignalP-noTM
ADZ91105.1             0.130  34  0.109  23  0.136  12  0.093   0.101 N  0.570      SignalP-noTM
ADZ91106.1             0.127  43  0.113  43  0.124  42  0.084   0.100 N  0.570      SignalP-noTM
ADZ91107.1             0.131  62  0.122  35  0.196  24  0.120   0.121 N  0.570      SignalP-noTM
ADZ91108.1             0.147  53  0.120  53  0.166   2  0.107   0.114 N  0.570      SignalP-noTM
ADZ91109.1             0.647  43  0.432  43  0.443  36  0.201   0.324 N  0.570      SignalP-noTM
ADZ91110.1             0.101  24  0.129  11  0.235   1  0.160   0.144 N  0.570      SignalP-noTM
ADZ91111.1             0.103  41  0.101  46  0.112  36  0.081   0.092 N  0.570      SignalP-noTM
ADZ91112.1             0.099  37  0.098  25  0.108  15  0.084   0.091 N  0.570      SignalP-noTM
ADZ91113.1             0.150  31  0.127  31  0.187   2  0.121   0.124 N  0.570      SignalP-noTM
ADZ91114.1             0.123  35  0.158  11  0.335   2  0.260   0.196 N  0.510      SignalP-TM
ADZ91115.1             0.103  34  0.114  52  0.172  40  0.084   0.102 N  0.510      SignalP-TM
ADZ91116.1             0.112  14  0.150  14  0.349  13  0.205   0.176 N  0.570      SignalP-noTM
ADZ91117.1             0.166  61  0.152  11  0.362   3  0.222   0.185 N  0.570      SignalP-noTM
ADZ91118.1             0.116  32  0.106  12  0.128   6  0.114   0.110 N  0.570      SignalP-noTM
ADZ91119.1             0.103  26  0.106  41  0.128   5  0.098   0.102 N  0.570      SignalP-noTM
ADZ91120.1             0.103   8  0.106  44  0.118  43  0.090   0.098 N  0.570      SignalP-noTM
ADZ91121.1             0.135  53  0.140  11  0.309   2  0.190   0.163 N  0.570      SignalP-noTM
ADZ91122.1             0.176  31  0.144  31  0.196  48  0.130   0.137 N  0.570      SignalP-noTM
ADZ91123.1             0.121  18  0.116  54  0.186  50  0.107   0.112 N  0.570      SignalP-noTM
ADZ91124.1             0.119  30  0.144  17  0.300  28  0.191   0.166 N  0.570      SignalP-noTM
ADZ91125.1             0.100   3  0.105  66  0.121  58  0.088   0.097 N  0.570      SignalP-noTM
ADZ91126.1             0.655  25  0.693  19  0.897  18  0.825   0.755 Y  0.570      SignalP-noTM
ADZ91127.1             0.118  23  0.099  50  0.112  29  0.082   0.091 N  0.570      SignalP-noTM
ADZ91128.1             0.159  25  0.120  37  0.204  35  0.093   0.107 N  0.570      SignalP-noTM
ADZ91129.1             0.125  48  0.120  48  0.148  15  0.115   0.118 N  0.570      SignalP-noTM
ADZ91130.1             0.112  24  0.109  43  0.130  22  0.096   0.103 N  0.570      SignalP-noTM
ADZ91131.1             0.107  43  0.110  13  0.157   5  0.122   0.115 N  0.570      SignalP-noTM
ADZ91132.1             0.169  33  0.195  33  0.329  30  0.195   0.195 N  0.510      SignalP-TM
ADZ91133.1             0.843  19  0.842  19  0.906  15  0.858   0.850 Y  0.570      SignalP-noTM
ADZ91134.1             0.112  21  0.125  21  0.169  20  0.126   0.125 N  0.570      SignalP-noTM
ADZ91135.1             0.102  22  0.128  18  0.200   6  0.165   0.146 N  0.570      SignalP-noTM
ADZ91136.1             0.228  52  0.221  52  0.464  50  0.137   0.182 N  0.570      SignalP-noTM
ADZ91137.1             0.246  57  0.178  57  0.174  46  0.098   0.140 N  0.570      SignalP-noTM
ADZ91138.1             0.123  35  0.120  11  0.223   1  0.139   0.127 N  0.510      SignalP-TM
ADZ91139.1             0.702  24  0.756  24  0.898   1  0.839   0.795 Y  0.570      SignalP-noTM
ADZ91140.1             0.119  20  0.116  13  0.160   2  0.136   0.125 N  0.570      SignalP-noTM
ADZ91141.1             0.135  29  0.109  29  0.108  32  0.081   0.096 N  0.570      SignalP-noTM
ADZ91142.1             0.128  61  0.113  61  0.139  20  0.093   0.103 N  0.570      SignalP-noTM
ADZ91143.1             0.112  25  0.137  11  0.240   3  0.183   0.159 N  0.570      SignalP-noTM
ADZ91144.1             0.167  30  0.185  30  0.324   9  0.217   0.197 N  0.510      SignalP-TM
ADZ91145.1             0.110  39  0.098  67  0.106   7  0.085   0.092 N  0.570      SignalP-noTM
ADZ91146.1             0.119  22  0.113  22  0.158   1  0.114   0.113 N  0.570      SignalP-noTM
ADZ91147.1             0.118  61  0.122  32  0.168  13  0.130   0.126 N  0.570      SignalP-noTM
ADZ91148.1             0.218  21  0.202  21  0.347   8  0.222   0.211 N  0.570      SignalP-noTM
ADZ91149.1             0.157  25  0.094  70  0.114   1  0.057   0.080 N  0.510      SignalP-TM
ADZ91150.1             0.125  30  0.166  22  0.320  19  0.231   0.196 N  0.570      SignalP-noTM
ADZ91151.1             0.115  64  0.104  36  0.112  12  0.088   0.097 N  0.570      SignalP-noTM
ADZ91152.1             0.234  32  0.271  32  0.562   4  0.437   0.349 N  0.570      SignalP-noTM
ADZ91153.1             0.108  32  0.119  11  0.188   1  0.137   0.128 N  0.570      SignalP-noTM
ADZ91154.1             0.488  35  0.288  35  0.287  32  0.171   0.233 N  0.570      SignalP-noTM
ADZ91155.1             0.116  17  0.104  17  0.114   4  0.095   0.100 N  0.570      SignalP-noTM
ADZ91156.1             0.131  54  0.146  11  0.376  50  0.213   0.178 N  0.570      SignalP-noTM
ADZ91157.1             0.104  42  0.143  18  0.281   6  0.194   0.167 N  0.570      SignalP-noTM
ADZ91158.1             0.495  29  0.630  29  0.927  12  0.856   0.737 Y  0.570      SignalP-noTM
ADZ91159.1             0.119  38  0.145  38  0.294  34  0.127   0.136 N  0.570      SignalP-noTM
ADZ91160.1             0.231  51  0.147  51  0.116   8  0.092   0.121 N  0.570      SignalP-noTM
ADZ91161.1             0.650  35  0.642  35  0.898  20  0.664   0.652 Y  0.570      SignalP-noTM
ADZ91162.1             0.164  25  0.215  11  0.626   9  0.499   0.320 N  0.510      SignalP-TM
ADZ91163.1             0.148  59  0.119  11  0.208   2  0.136   0.127 N  0.570      SignalP-noTM
ADZ91164.1             0.116  38  0.151  11  0.389   2  0.213   0.180 N  0.570      SignalP-noTM
ADZ91165.1             0.138  23  0.120  23  0.133   2  0.094   0.108 N  0.570      SignalP-noTM
ADZ91166.1             0.171  28  0.114  28  0.140  59  0.095   0.107 N  0.510      SignalP-TM
ADZ91167.1             0.257  32  0.204  32  0.276   1  0.164   0.185 N  0.570      SignalP-noTM
ADZ91168.1             0.135  25  0.114  37  0.148  33  0.092   0.104 N  0.570      SignalP-noTM
ADZ91169.1             0.114  50  0.135  50  0.208  42  0.119   0.128 N  0.570      SignalP-noTM
ADZ91170.1             0.148  40  0.185  19  0.402   7  0.297   0.238 N  0.570      SignalP-noTM
ADZ91171.1             0.592  23  0.722  23  0.925  11  0.889   0.800 Y  0.570      SignalP-noTM
ADZ91172.1             0.121  53  0.125  53  0.172  46  0.094   0.111 N  0.570      SignalP-noTM
ADZ91173.1             0.109  28  0.112  42  0.152   9  0.107   0.110 N  0.570      SignalP-noTM
ADZ91174.1             0.233  26  0.113  26  0.143   1  0.071   0.097 N  0.510      SignalP-TM
ADZ91175.1             0.129  53  0.103  53  0.102  66  0.084   0.094 N  0.570      SignalP-noTM
ADZ91176.1             0.175  35  0.137  35  0.167  31  0.082   0.117 N  0.510      SignalP-TM
ADZ91177.1             0.101  45  0.108  13  0.139   8  0.118   0.113 N  0.570      SignalP-noTM
ADZ91178.1             0.137  32  0.116  32  0.144   7  0.099   0.108 N  0.570      SignalP-noTM
ADZ91179.1             0.801  21  0.827  21  0.948  18  0.864   0.844 Y  0.570      SignalP-noTM
ADZ91180.1             0.121  51  0.157  11  0.379   2  0.238   0.195 N  0.570      SignalP-noTM
ADZ91181.1             0.148  19  0.108  47  0.121  41  0.088   0.099 N  0.570      SignalP-noTM
ADZ91182.1             0.122  20  0.128  11  0.194   5  0.167   0.147 N  0.570      SignalP-noTM
ADZ91183.1             0.267  20  0.198  20  0.213  19  0.161   0.180 N  0.570      SignalP-noTM
ADZ91184.1             0.127  32  0.120  32  0.131  26  0.097   0.109 N  0.570      SignalP-noTM
ADZ91185.1             0.110  35  0.121  12  0.174   5  0.152   0.136 N  0.570      SignalP-noTM
ADZ91186.1             0.219  47  0.151  47  0.178   2  0.111   0.132 N  0.570      SignalP-noTM
ADZ91187.1             0.106  53  0.108  14  0.132   2  0.118   0.113 N  0.570      SignalP-noTM
ADZ91188.1             0.110  29  0.098  29  0.112  27  0.076   0.090 N  0.510      SignalP-TM
ADZ91189.1             0.183  22  0.123  22  0.114  44  0.085   0.105 N  0.570      SignalP-noTM
ADZ91190.1             0.147  22  0.216  22  0.413   1  0.302   0.248 N  0.510      SignalP-TM
ADZ91191.1             0.125  24  0.112  47  0.143  22  0.104   0.108 N  0.570      SignalP-noTM
ADZ91192.1             0.113  25  0.110  17  0.134   8  0.117   0.113 N  0.570      SignalP-noTM
ADZ91193.1             0.120  50  0.110  50  0.128   2  0.089   0.100 N  0.570      SignalP-noTM
ADZ91194.1             0.123  24  0.107  24  0.127   1  0.090   0.099 N  0.570      SignalP-noTM
ADZ91195.1             0.104  39  0.103  28  0.120  25  0.101   0.102 N  0.570      SignalP-noTM
ADZ91196.1             0.099  65  0.101  32  0.136   3  0.102   0.101 N  0.570      SignalP-noTM
ADZ91197.1             0.173  21  0.221  21  0.582   1  0.362   0.273 N  0.510      SignalP-TM
ADZ91198.1             0.118  31  0.138  11  0.243   2  0.191   0.157 N  0.510      SignalP-TM
ADZ91199.1             0.196  49  0.139  49  0.232   1  0.112   0.127 N  0.570      SignalP-noTM
ADZ91200.1             0.131  61  0.113  61  0.134  41  0.098   0.106 N  0.570      SignalP-noTM
ADZ91201.1             0.123  43  0.112  19  0.146  11  0.116   0.114 N  0.510      SignalP-TM
ADZ91202.1             0.135  25  0.194  25  0.430  14  0.292   0.240 N  0.570      SignalP-noTM
ADZ91203.1             0.107  42  0.121  11  0.178   3  0.151   0.132 N  0.510      SignalP-TM
ADZ91204.1             0.142  32  0.143  32  0.228  11  0.164   0.152 N  0.570      SignalP-noTM
ADZ91205.1             0.226  24  0.220  24  0.302  21  0.213   0.217 N  0.510      SignalP-TM
ADZ91206.1             0.126  62  0.121  11  0.212   2  0.142   0.129 N  0.510      SignalP-TM
ADZ91207.1             0.111  38  0.149  11  0.306   1  0.221   0.176 N  0.510      SignalP-TM
ADZ91208.1             0.120  36  0.138  39  0.370  34  0.103   0.122 N  0.570      SignalP-noTM
ADZ91209.1             0.105  49  0.102  30  0.135  11  0.093   0.098 N  0.570      SignalP-noTM
ADZ91210.1             0.143  48  0.122  48  0.174  69  0.099   0.113 N  0.510      SignalP-TM
ADZ91211.1             0.389  20  0.216  20  0.201  19  0.118   0.170 N  0.570      SignalP-noTM
ADZ91212.1             0.111  26  0.108  53  0.165  50  0.093   0.101 N  0.570      SignalP-noTM
ADZ91213.1             0.100  53  0.100  70  0.110  12  0.085   0.093 N  0.570      SignalP-noTM
ADZ91214.1             0.144  22  0.131  22  0.136  13  0.110   0.121 N  0.570      SignalP-noTM
ADZ91215.1             0.163  27  0.124  27  0.126  32  0.098   0.112 N  0.570      SignalP-noTM
ADZ91216.1             0.115  61  0.108  15  0.155   4  0.115   0.111 N  0.570      SignalP-noTM
ADZ91217.1             0.188  66  0.139  66  0.146  21  0.110   0.125 N  0.570      SignalP-noTM
ADZ91218.1             0.127  20  0.109  31  0.148   2  0.099   0.104 N  0.570      SignalP-noTM
ADZ91219.1             0.100  18  0.103  50  0.118  47  0.093   0.098 N  0.570      SignalP-noTM
ADZ91220.1             0.137  31  0.114  11  0.175   5  0.131   0.120 N  0.510      SignalP-TM
ADZ91221.1             0.147  54  0.139  44  0.234  41  0.127   0.135 N  0.510      SignalP-TM
ADZ91222.1             0.306  31  0.273  31  0.345  30  0.193   0.244 N  0.510      SignalP-TM
ADZ91223.1             0.516  23  0.609  23  0.822   2  0.737   0.669 Y  0.570      SignalP-noTM
ADZ91224.1             0.197  27  0.392  21  0.896  16  0.800   0.584 Y  0.570      SignalP-noTM
ADZ91225.1             0.553  25  0.694  25  0.972  15  0.895   0.789 Y  0.570      SignalP-noTM
ADZ91226.1             0.103  65  0.104  32  0.133   2  0.101   0.102 N  0.570      SignalP-noTM
ADZ91227.1             0.536  28  0.690  28  0.961  17  0.903   0.790 Y  0.570      SignalP-noTM
ADZ91228.1             0.133  45  0.121  45  0.145  44  0.092   0.108 N  0.570      SignalP-noTM
ADZ91229.1             0.153  41  0.096  16  0.114   7  0.089   0.093 N  0.510      SignalP-TM
ADZ91230.1             0.127  50  0.116  50  0.148  46  0.082   0.100 N  0.570      SignalP-noTM
ADZ91231.1             0.153  18  0.158  18  0.300  13  0.157   0.157 N  0.570      SignalP-noTM
ADZ91232.1             0.201  39  0.341  22  0.889   6  0.831   0.571 Y  0.570      SignalP-noTM
ADZ91233.1             0.100  37  0.104  37  0.123   2  0.097   0.101 N  0.570      SignalP-noTM
ADZ91234.1             0.108  46  0.150  15  0.281   8  0.228   0.187 N  0.570      SignalP-noTM
ADZ91235.1             0.129  32  0.162  24  0.336  19  0.213   0.181 N  0.510      SignalP-TM
ADZ91236.1             0.423  40  0.200  40  0.131  54  0.088   0.148 N  0.570      SignalP-noTM
ADZ91237.1             0.109  64  0.138  69  0.269  61  0.117   0.130 N  0.510      SignalP-TM
ADZ91238.1             0.120  63  0.108  63  0.167   1  0.053   0.087 N  0.510      SignalP-TM
ADZ91239.1             0.150  25  0.109  11  0.147   6  0.124   0.114 N  0.510      SignalP-TM
ADZ91240.1             0.161  37  0.134  37  0.187   8  0.109   0.125 N  0.510      SignalP-TM
ADZ91241.1             0.098  36  0.117  47  0.173   6  0.116   0.116 N  0.510      SignalP-TM
ADZ91242.1             0.291  23  0.236  23  0.355   1  0.226   0.231 N  0.570      SignalP-noTM
ADZ91243.1             0.230  20  0.254  20  0.531  16  0.288   0.270 N  0.570      SignalP-noTM
ADZ91244.1             0.210  22  0.173  22  0.184   1  0.147   0.161 N  0.570      SignalP-noTM
ADZ91245.1             0.168  70  0.125  70  0.203   1  0.105   0.116 N  0.570      SignalP-noTM
ADZ91246.1             0.261  45  0.189  45  0.259   1  0.155   0.177 N  0.510      SignalP-TM
ADZ91247.1             0.101  62  0.107  41  0.136  33  0.097   0.102 N  0.570      SignalP-noTM
ADZ91248.1             0.134  13  0.175  13  0.288   3  0.229   0.195 N  0.510      SignalP-TM
ADZ91249.1             0.102  22  0.108  11  0.150   2  0.115   0.111 N  0.570      SignalP-noTM
ADZ91250.1             0.147  67  0.123  23  0.140  11  0.109   0.116 N  0.570      SignalP-noTM
ADZ91251.1             0.134  30  0.103  30  0.112  37  0.082   0.093 N  0.570      SignalP-noTM
ADZ91252.1             0.109  30  0.135  17  0.219   8  0.178   0.155 N  0.570      SignalP-noTM
ADZ91253.1             0.100  33  0.108  17  0.138  11  0.106   0.107 N  0.570      SignalP-noTM
ADZ91254.1             0.101  45  0.170  16  0.352   2  0.290   0.227 N  0.570      SignalP-noTM
ADZ91255.1             0.140  21  0.121  21  0.231  20  0.096   0.109 N  0.570      SignalP-noTM
ADZ91256.1             0.158  38  0.112  38  0.162   4  0.093   0.103 N  0.570      SignalP-noTM
ADZ91257.1             0.176  23  0.240  23  0.414  22  0.290   0.263 N  0.570      SignalP-noTM
ADZ91258.1             0.119  47  0.113  69  0.138  57  0.101   0.107 N  0.570      SignalP-noTM
ADZ91259.1             0.163  22  0.199  11  0.598   1  0.363   0.276 N  0.570      SignalP-noTM
ADZ91260.1             0.105  52  0.117  11  0.182   3  0.134   0.125 N  0.570      SignalP-noTM
ADZ91261.1             0.108  45  0.106  18  0.122   8  0.105   0.105 N  0.570      SignalP-noTM
ADZ91262.1             0.101  42  0.116  31  0.156  28  0.113   0.115 N  0.510      SignalP-TM
ADZ91263.1             0.113  30  0.104  30  0.123   8  0.095   0.100 N  0.570      SignalP-noTM
ADZ91264.1             0.142  32  0.120  32  0.127  20  0.099   0.110 N  0.570      SignalP-noTM
ADZ91265.1             0.132  20  0.164  11  0.342   1  0.269   0.203 N  0.510      SignalP-TM
ADZ91266.1             0.185  27  0.357  25  0.826  13  0.735   0.535 N  0.570      SignalP-noTM
ADZ91267.1             0.662  22  0.761  22  0.945  10  0.898   0.825 Y  0.570      SignalP-noTM
ADZ91268.1             0.135  20  0.175  11  0.455   1  0.303   0.222 N  0.510      SignalP-TM
ADZ91269.1             0.555  29  0.629  29  0.861  17  0.760   0.690 Y  0.570      SignalP-noTM
ADZ91270.1             0.127  20  0.099  20  0.105   1  0.078   0.089 N  0.570      SignalP-noTM
ADZ91271.1             0.126  49  0.120  18  0.181   7  0.143   0.129 N  0.510      SignalP-TM
ADZ91272.1             0.118  66  0.103  11  0.149   3  0.112   0.107 N  0.510      SignalP-TM
ADZ91273.1             0.105  69  0.106  37  0.129  29  0.096   0.101 N  0.570      SignalP-noTM
ADZ91274.1             0.101  19  0.105  14  0.196   8  0.109   0.107 N  0.570      SignalP-noTM
ADZ91275.1             0.121  57  0.121  12  0.189   6  0.150   0.134 N  0.570      SignalP-noTM
ADZ91276.1             0.108  23  0.107  22  0.144  12  0.104   0.106 N  0.570      SignalP-noTM
ADZ91277.1             0.118  42  0.099  70  0.104  61  0.082   0.091 N  0.570      SignalP-noTM
ADZ91278.1             0.114  12  0.133  12  0.235   1  0.147   0.139 N  0.570      SignalP-noTM
ADZ91279.1             0.197  34  0.141  34  0.148  19  0.107   0.125 N  0.570      SignalP-noTM
ADZ91280.1             0.101  51  0.106  11  0.146   1  0.111   0.108 N  0.570      SignalP-noTM
ADZ91281.1             0.108  16  0.125  52  0.212  50  0.137   0.131 N  0.570      SignalP-noTM
ADZ91282.1             0.107  16  0.117  44  0.184  39  0.099   0.109 N  0.570      SignalP-noTM
ADZ91283.1             0.184  33  0.224  33  0.428  28  0.257   0.236 N  0.510      SignalP-TM
ADZ91284.1             0.120  19  0.122  19  0.153   7  0.113   0.118 N  0.570      SignalP-noTM
ADZ91285.1             0.118  28  0.180  11  0.390   2  0.323   0.247 N  0.570      SignalP-noTM
ADZ91286.1             0.142  19  0.208  19  0.383  17  0.308   0.255 N  0.570      SignalP-noTM
ADZ91287.1             0.109  20  0.102  42  0.109  38  0.085   0.094 N  0.570      SignalP-noTM
ADZ91288.1             0.164  30  0.199  24  0.369  22  0.263   0.222 N  0.510      SignalP-TM
ADZ91289.1             0.113  35  0.112  35  0.123  24  0.085   0.099 N  0.570      SignalP-noTM
ADZ91290.1             0.108  55  0.105  46  0.121  38  0.093   0.099 N  0.570      SignalP-noTM
ADZ91291.1             0.166  51  0.205  16  0.450  47  0.268   0.235 N  0.570      SignalP-noTM
ADZ91292.1             0.196  33  0.165  33  0.326  18  0.164   0.165 N  0.570      SignalP-noTM
ADZ91293.1             0.150  37  0.126  37  0.132  29  0.094   0.111 N  0.570      SignalP-noTM
ADZ91294.1             0.116  29  0.100  29  0.113  53  0.077   0.089 N  0.570      SignalP-noTM
ADZ91295.1             0.105  30  0.112  14  0.168   6  0.123   0.117 N  0.570      SignalP-noTM
ADZ91296.1             0.155  69  0.113  69  0.123  20  0.089   0.102 N  0.570      SignalP-noTM
ADZ91297.1             0.105  52  0.100  11  0.127   9  0.106   0.103 N  0.570      SignalP-noTM
ADZ91298.1             0.187  49  0.135  49  0.182   5  0.114   0.125 N  0.570      SignalP-noTM
ADZ91299.1             0.106  29  0.109  67  0.126  60  0.100   0.105 N  0.570      SignalP-noTM
ADZ91300.1             0.105  63  0.103  36  0.137  49  0.089   0.097 N  0.570      SignalP-noTM
ADZ91301.1             0.147  49  0.118  49  0.144  10  0.101   0.110 N  0.570      SignalP-noTM
ADZ91302.1             0.182  25  0.377  25  0.951   2  0.826   0.588 Y  0.570      SignalP-noTM
ADZ91303.1             0.105  32  0.203  11  0.582   2  0.399   0.295 N  0.570      SignalP-noTM
ADZ91304.1             0.124  31  0.106  31  0.122   3  0.089   0.098 N  0.570      SignalP-noTM
ADZ91305.1             0.100  61  0.107  11  0.157   2  0.119   0.113 N  0.570      SignalP-noTM
ADZ91306.1             0.119  27  0.109  27  0.117  41  0.091   0.101 N  0.570      SignalP-noTM
ADZ91307.1             0.125  22  0.148  11  0.279   1  0.213   0.178 N  0.570      SignalP-noTM
ADZ91308.1             0.202  57  0.123  57  0.111  69  0.076   0.101 N  0.570      SignalP-noTM
ADZ91309.1             0.142  30  0.135  30  0.261  29  0.122   0.129 N  0.570      SignalP-noTM
ADZ91310.1             0.131  41  0.112  41  0.162   1  0.104   0.109 N  0.570      SignalP-noTM
ADZ91311.1             0.146  24  0.219  24  0.488  22  0.322   0.257 N  0.510      SignalP-TM
ADZ91312.1             0.112  19  0.103  36  0.118  13  0.094   0.099 N  0.570      SignalP-noTM
ADZ91313.1             0.126  42  0.131  11  0.254   2  0.165   0.147 N  0.570      SignalP-noTM
ADZ91314.1             0.105  21  0.110  11  0.167   1  0.120   0.114 N  0.510      SignalP-TM
ADZ91315.1             0.117  34  0.115  12  0.149   1  0.130   0.122 N  0.570      SignalP-noTM
ADZ91316.1             0.130  58  0.112  58  0.148   5  0.105   0.109 N  0.570      SignalP-noTM
ADZ91317.1             0.114  26  0.120  11  0.212   1  0.133   0.126 N  0.570      SignalP-noTM
ADZ91318.1             0.496  23  0.413  23  0.533  21  0.374   0.398 N  0.510      SignalP-TM
ADZ91319.1             0.133  61  0.117  23  0.146   9  0.119   0.118 N  0.570      SignalP-noTM
ADZ91320.1             0.134  26  0.136  26  0.208  17  0.160   0.147 N  0.570      SignalP-noTM
ADZ91321.1             0.119  41  0.125  41  0.245  31  0.122   0.124 N  0.570      SignalP-noTM
ADZ91322.1             0.160  34  0.122  34  0.149   1  0.101   0.112 N  0.570      SignalP-noTM
ADZ91323.1             0.150  21  0.130  21  0.134  19  0.107   0.119 N  0.570      SignalP-noTM
ADZ91324.1             0.113  34  0.112  34  0.123  22  0.095   0.104 N  0.570      SignalP-noTM
ADZ91325.1             0.147  22  0.156  22  0.285  21  0.168   0.160 N  0.510      SignalP-TM
ADZ91326.1             0.142  52  0.098  70  0.125   6  0.070   0.088 N  0.510      SignalP-TM
ADZ91327.1             0.133  32  0.173  14  0.379  13  0.296   0.231 N  0.570      SignalP-noTM
ADZ91328.1             0.144  42  0.125  42  0.155  36  0.102   0.114 N  0.570      SignalP-noTM
ADZ91329.1             0.103  38  0.118  19  0.170   9  0.134   0.126 N  0.570      SignalP-noTM
ADZ91330.1             0.153  40  0.115  54  0.142  50  0.063   0.096 N  0.510      SignalP-TM
ADZ91331.1             0.120  46  0.109  11  0.160   1  0.120   0.113 N  0.510      SignalP-TM
ADZ91332.1             0.193  31  0.186  31  0.322  29  0.153   0.174 N  0.510      SignalP-TM
ADZ91333.1             0.278  34  0.353  34  0.872  11  0.677   0.505 N  0.570      SignalP-noTM
ADZ91334.1             0.169  26  0.139  26  0.187  25  0.127   0.134 N  0.570      SignalP-noTM
ADZ91335.1             0.181  32  0.144  32  0.240   1  0.141   0.143 N  0.570      SignalP-noTM
ADZ91336.1             0.119  20  0.113  20  0.150  18  0.097   0.105 N  0.570      SignalP-noTM
ADZ91337.1             0.132  59  0.136  11  0.268   1  0.171   0.152 N  0.570      SignalP-noTM
ADZ91338.1             0.396  24  0.611  24  0.982  16  0.931   0.762 Y  0.570      SignalP-noTM
ADZ91339.1             0.107  22  0.105  22  0.119  17  0.099   0.102 N  0.570      SignalP-noTM
ADZ91340.1             0.110  20  0.109  54  0.134  50  0.087   0.099 N  0.570      SignalP-noTM
ADZ91341.1             0.149  31  0.219  15  0.486  12  0.309   0.261 N  0.570      SignalP-noTM
ADZ91342.1             0.229  22  0.166  22  0.183   1  0.125   0.147 N  0.570      SignalP-noTM
ADZ91343.1             0.139  26  0.174  26  0.273  16  0.192   0.182 N  0.570      SignalP-noTM
ADZ91344.1             0.115  51  0.126  51  0.169  44  0.102   0.115 N  0.570      SignalP-noTM
ADZ91345.1             0.118  25  0.124  25  0.198  23  0.138   0.130 N  0.570      SignalP-noTM
ADZ91346.1             0.105  55  0.112  19  0.139  10  0.110   0.111 N  0.570      SignalP-noTM
ADZ91347.1             0.110  22  0.118  56  0.170  46  0.089   0.104 N  0.570      SignalP-noTM
ADZ91348.1             0.165  18  0.125  11  0.204   3  0.161   0.139 N  0.510      SignalP-TM
ADZ91349.1             0.108  20  0.118  11  0.189   3  0.142   0.129 N  0.570      SignalP-noTM
ADZ91350.1             0.134  27  0.117  11  0.207   1  0.131   0.122 N  0.510      SignalP-TM
ADZ91351.1             0.109  23  0.107  59  0.125  55  0.091   0.100 N  0.570      SignalP-noTM
ADZ91352.1             0.121  38  0.113  11  0.153   1  0.126   0.119 N  0.570      SignalP-noTM
ADZ91353.1             0.115  23  0.137  11  0.268  21  0.192   0.163 N  0.570      SignalP-noTM
ADZ91354.1             0.114  42  0.124  11  0.200   2  0.155   0.139 N  0.570      SignalP-noTM
ADZ91355.1             0.147  41  0.135  41  0.189  33  0.133   0.134 N  0.570      SignalP-noTM
ADZ91356.1             0.121  67  0.134  20  0.211  11  0.158   0.143 N  0.510      SignalP-TM
ADZ91357.1             0.114  18  0.114  30  0.168  29  0.110   0.112 N  0.570      SignalP-noTM
ADZ91358.1             0.135  44  0.198  44  0.388  38  0.241   0.214 N  0.510      SignalP-TM
ADZ91359.1             0.106  62  0.103  23  0.122  10  0.104   0.103 N  0.570      SignalP-noTM
ADZ91360.1             0.479  47  0.471  47  0.606  37  0.311   0.412 N  0.510      SignalP-TM
ADZ91361.1             0.139  53  0.148  11  0.310   1  0.208   0.176 N  0.570      SignalP-noTM
ADZ91362.1             0.100  45  0.103  70  0.116  67  0.092   0.098 N  0.570      SignalP-noTM
ADZ91363.1             0.119  63  0.116  54  0.161  50  0.107   0.113 N  0.510      SignalP-TM
ADZ91364.1             0.108  29  0.113  29  0.162   3  0.116   0.115 N  0.570      SignalP-noTM
ADZ91365.1             0.172  36  0.135  36  0.141  35  0.104   0.121 N  0.570      SignalP-noTM
ADZ91366.1             0.111  31  0.107  56  0.143   7  0.102   0.105 N  0.570      SignalP-noTM
ADZ91367.1             0.109  60  0.100  60  0.131  12  0.092   0.096 N  0.570      SignalP-noTM
ADZ91368.1             0.106  38  0.104  52  0.116  47  0.098   0.101 N  0.570      SignalP-noTM
ADZ91369.1             0.143  60  0.173  12  0.401   8  0.315   0.226 N  0.510      SignalP-TM
ADZ91370.1             0.146  34  0.125  34  0.151   2  0.111   0.118 N  0.570      SignalP-noTM
ADZ91371.1             0.102  34  0.147  12  0.265  10  0.218   0.180 N  0.570      SignalP-noTM
ADZ91372.1             0.423  28  0.382  28  0.760   1  0.509   0.441 N  0.570      SignalP-noTM
ADZ91373.1             0.119  60  0.148  12  0.267  10  0.223   0.183 N  0.570      SignalP-noTM
ADZ91374.1             0.169  59  0.154  34  0.282  32  0.173   0.163 N  0.570      SignalP-noTM
ADZ91375.1             0.128  31  0.122  31  0.185  26  0.110   0.116 N  0.570      SignalP-noTM
ADZ91376.1             0.224  27  0.169  27  0.189  25  0.106   0.139 N  0.570      SignalP-noTM
ADZ91377.1             0.328  48  0.201  48  0.248  46  0.132   0.168 N  0.570      SignalP-noTM
ADZ91378.1             0.105  31  0.110  46  0.127  39  0.092   0.101 N  0.570      SignalP-noTM
ADZ91379.1             0.112  34  0.126  48  0.203  30  0.125   0.126 N  0.570      SignalP-noTM
ADZ91380.1             0.114  63  0.110  32  0.140  26  0.107   0.109 N  0.570      SignalP-noTM
ADZ91381.1             0.126  29  0.108  35  0.133  45  0.091   0.100 N  0.570      SignalP-noTM
ADZ91382.1             0.132  35  0.114  35  0.114  38  0.086   0.101 N  0.570      SignalP-noTM
ADZ91383.1             0.655  23  0.738  23  0.900  20  0.826   0.779 Y  0.570      SignalP-noTM
ADZ91384.1             0.106  20  0.114  11  0.148   1  0.127   0.120 N  0.570      SignalP-noTM
ADZ91385.1             0.108  33  0.111  15  0.159   8  0.124   0.116 N  0.510      SignalP-TM
ADZ91386.1             0.105  23  0.110  52  0.130  46  0.106   0.108 N  0.570      SignalP-noTM
ADZ91387.1             0.210  30  0.314  30  0.644  17  0.458   0.367 N  0.510      SignalP-TM
ADZ91388.1             0.103  28  0.190  11  0.432   1  0.356   0.268 N  0.570      SignalP-noTM
ADZ91389.1             0.115  22  0.100  45  0.115   1  0.088   0.095 N  0.570      SignalP-noTM
ADZ91390.1             0.106  56  0.114  11  0.209   1  0.117   0.115 N  0.570      SignalP-noTM
ADZ91391.1             0.140  61  0.156  35  0.269  34  0.134   0.146 N  0.570      SignalP-noTM
ADZ91392.1             0.113  31  0.143  31  0.256  26  0.145   0.144 N  0.510      SignalP-TM
ADZ91393.1             0.132  35  0.145  35  0.233  23  0.152   0.148 N  0.510      SignalP-TM
ADZ91394.1             0.123  22  0.163  22  0.309   2  0.220   0.190 N  0.570      SignalP-noTM
ADZ91395.1             0.118  26  0.101  18  0.127   7  0.097   0.099 N  0.570      SignalP-noTM
ADZ91396.1             0.697  22  0.693  22  0.815   1  0.704   0.698 Y  0.570      SignalP-noTM
ADZ91397.1             0.101  31  0.108  70  0.123  66  0.101   0.105 N  0.570      SignalP-noTM
ADZ91398.1             0.103  24  0.127  24  0.180  19  0.152   0.139 N  0.570      SignalP-noTM
ADZ91399.1             0.113  23  0.109  55  0.121  44  0.091   0.101 N  0.570      SignalP-noTM
ADZ91400.1             0.367  38  0.194  38  0.116  34  0.086   0.143 N  0.570      SignalP-noTM
ADZ91401.1             0.119  39  0.099  23  0.111  13  0.086   0.092 N  0.570      SignalP-noTM
ADZ91402.1             0.114  62  0.170  11  0.428   1  0.273   0.219 N  0.570      SignalP-noTM
ADZ91403.1             0.105  29  0.112  29  0.132  20  0.101   0.107 N  0.570      SignalP-noTM
ADZ91404.1             0.197  36  0.152  36  0.219   2  0.126   0.140 N  0.570      SignalP-noTM
ADZ91405.1             0.104  37  0.102  58  0.112  49  0.086   0.094 N  0.570      SignalP-noTM
ADZ91406.1             0.132  42  0.138  49  0.205  45  0.097   0.119 N  0.570      SignalP-noTM
ADZ91407.1             0.169  24  0.155  24  0.206  23  0.132   0.146 N  0.510      SignalP-TM
ADZ91408.1             0.111  43  0.120  27  0.156  13  0.125   0.122 N  0.570      SignalP-noTM
ADZ91409.1             0.168  65  0.128  17  0.211   7  0.157   0.142 N  0.570      SignalP-noTM
ADZ91410.1             0.654  21  0.764  21  0.942  17  0.908   0.832 Y  0.570      SignalP-noTM
ADZ91411.1             0.104  34  0.101  25  0.131  13  0.096   0.099 N  0.570      SignalP-noTM
ADZ91412.1             0.135  35  0.250  22  0.749  18  0.467   0.352 N  0.570      SignalP-noTM
ADZ91413.1             0.115  20  0.122  20  0.158  19  0.128   0.125 N  0.570      SignalP-noTM
ADZ91414.1             0.114  18  0.128  18  0.202  10  0.148   0.138 N  0.570      SignalP-noTM
ADZ91415.1             0.126  44  0.119  44  0.128  39  0.083   0.102 N  0.570      SignalP-noTM
ADZ91416.1             0.139  24  0.127  24  0.155   1  0.115   0.122 N  0.570      SignalP-noTM
ADZ91417.1             0.669  25  0.550  25  0.568  16  0.391   0.492 N  0.510      SignalP-TM
ADZ91418.1             0.106  52  0.104  69  0.118  56  0.084   0.095 N  0.570      SignalP-noTM
ADZ91419.1             0.139  34  0.106  34  0.124   1  0.081   0.094 N  0.570      SignalP-noTM
ADZ91420.1             0.115  61  0.109  61  0.124  32  0.100   0.105 N  0.570      SignalP-noTM
ADZ91421.1             0.106  22  0.102  33  0.139   1  0.092   0.097 N  0.570      SignalP-noTM
ADZ91422.1             0.118  25  0.109  25  0.144   4  0.103   0.106 N  0.570      SignalP-noTM
ADZ91423.1             0.114  32  0.123  11  0.195   2  0.154   0.138 N  0.570      SignalP-noTM
ADZ91424.1             0.124  54  0.123  33  0.174  31  0.110   0.117 N  0.570      SignalP-noTM
ADZ91425.1             0.108  18  0.125  11  0.227   1  0.148   0.136 N  0.570      SignalP-noTM
ADZ91426.1             0.124  44  0.136  12  0.297  11  0.181   0.158 N  0.570      SignalP-noTM
ADZ91427.1             0.118  41  0.125  41  0.196  37  0.132   0.128 N  0.570      SignalP-noTM
ADZ91428.1             0.139  23  0.141  23  0.222   6  0.162   0.151 N  0.570      SignalP-noTM
ADZ91429.1             0.162  30  0.197  25  0.386  22  0.300   0.236 N  0.510      SignalP-TM
ADZ91430.1             0.410  23  0.278  23  0.262  21  0.161   0.223 N  0.570      SignalP-noTM
ADZ91431.1             0.129  17  0.126  17  0.165   7  0.116   0.122 N  0.570      SignalP-noTM
ADZ91432.1             0.223  40  0.180  40  0.301  34  0.144   0.163 N  0.570      SignalP-noTM
ADZ91433.1             0.147  29  0.138  29  0.186  19  0.122   0.131 N  0.570      SignalP-noTM
ADZ91434.1             0.141  31  0.202  12  0.478   5  0.424   0.306 N  0.570      SignalP-noTM
ADZ91435.1             0.113  61  0.111  33  0.158  30  0.102   0.107 N  0.570      SignalP-noTM
ADZ91436.1             0.469  41  0.231  41  0.211  40  0.112   0.175 N  0.570      SignalP-noTM
ADZ91437.1             0.742  31  0.692  31  0.929  13  0.734   0.712 Y  0.570      SignalP-noTM
ADZ91438.1             0.117  26  0.110  31  0.130  27  0.086   0.101 N  0.510      SignalP-TM
ADZ91439.1             0.320  43  0.172  43  0.179   3  0.103   0.146 N  0.510      SignalP-TM
ADZ91440.1             0.168  32  0.132  32  0.186   1  0.111   0.122 N  0.570      SignalP-noTM
ADZ91441.1             0.128  48  0.136  42  0.225  30  0.140   0.138 N  0.570      SignalP-noTM
ADZ91442.1             0.124  29  0.107  29  0.133   8  0.092   0.100 N  0.570      SignalP-noTM
ADZ91443.1             0.106  32  0.114  32  0.170  29  0.119   0.116 N  0.570      SignalP-noTM
ADZ91444.1             0.152  64  0.128  11  0.285   1  0.147   0.137 N  0.570      SignalP-noTM
ADZ91445.1             0.106  24  0.121  41  0.173  38  0.110   0.116 N  0.570      SignalP-noTM
ADZ91446.1             0.108  32  0.114  32  0.150   1  0.115   0.115 N  0.570      SignalP-noTM
ADZ91447.1             0.176  27  0.168  11  0.425   1  0.264   0.213 N  0.570      SignalP-noTM
ADZ91448.1             0.142  29  0.120  29  0.172   2  0.109   0.115 N  0.570      SignalP-noTM
ADZ91449.1             0.110  36  0.117  11  0.150   1  0.138   0.127 N  0.570      SignalP-noTM
ADZ91450.1             0.317  20  0.230  20  0.243   1  0.170   0.202 N  0.570      SignalP-noTM
ADZ91451.1             0.105  24  0.106  24  0.133   1  0.106   0.106 N  0.570      SignalP-noTM
ADZ91452.1             0.217  67  0.142  11  0.253   2  0.205   0.172 N  0.570      SignalP-noTM
ADZ91453.1             0.113  36  0.115  36  0.149   4  0.121   0.118 N  0.570      SignalP-noTM
ADZ91454.1             0.111  52  0.104  27  0.125  14  0.101   0.103 N  0.570      SignalP-noTM
ADZ91455.1             0.119  27  0.185  11  0.492   1  0.319   0.248 N  0.570      SignalP-noTM
ADZ91456.1             0.414  26  0.535  26  0.873  25  0.747   0.635 Y  0.570      SignalP-noTM
ADZ91457.1             0.469  28  0.667  28  0.982  18  0.935   0.793 Y  0.570      SignalP-noTM
ADZ91458.1             0.110  42  0.161  11  0.389   2  0.242   0.199 N  0.570      SignalP-noTM
ADZ91459.1             0.130  21  0.127  21  0.167  20  0.120   0.124 N  0.570      SignalP-noTM
ADZ91460.1             0.184  48  0.203  11  0.495   2  0.423   0.284 N  0.510      SignalP-TM
ADZ91461.1             0.336  32  0.456  29  0.743  24  0.508   0.475 N  0.510      SignalP-TM
ADZ91462.1             0.124  57  0.115  57  0.144  11  0.093   0.107 N  0.510      SignalP-TM
ADZ91463.1             0.108  57  0.109  32  0.128  25  0.090   0.100 N  0.570      SignalP-noTM
ADZ91464.1             0.141  21  0.220  21  0.535  18  0.323   0.258 N  0.510      SignalP-TM
ADZ91465.1             0.100  44  0.103  66  0.118  37  0.095   0.099 N  0.570      SignalP-noTM
ADZ91466.1             0.161  57  0.133  57  0.141   3  0.100   0.117 N  0.570      SignalP-noTM
ADZ91467.1             0.204  20  0.204  20  0.348  17  0.204   0.204 N  0.570      SignalP-noTM
ADZ91468.1             0.134  25  0.159  31  0.364  27  0.172   0.165 N  0.570      SignalP-noTM
ADZ91469.1             0.131  19  0.117  11  0.255   1  0.118   0.117 N  0.570      SignalP-noTM
ADZ91470.1             0.186  12  0.315  12  0.585   4  0.535   0.418 N  0.570      SignalP-noTM
ADZ91471.1             0.112  25  0.135  11  0.285   2  0.174   0.153 N  0.570      SignalP-noTM
ADZ91472.1             0.122  46  0.117  46  0.150  26  0.104   0.111 N  0.570      SignalP-noTM
ADZ91473.1             0.252  33  0.207  33  0.257   1  0.165   0.192 N  0.510      SignalP-TM
ADZ91474.1             0.255  28  0.338  24  0.697  12  0.496   0.397 N  0.510      SignalP-TM
ADZ91475.1             0.518  24  0.650  24  0.936  14  0.821   0.713 Y  0.510      SignalP-TM
ADZ91476.1             0.109  47  0.121  11  0.227   1  0.135   0.127 N  0.570      SignalP-noTM
ADZ91477.1             0.108  24  0.159  13  0.306  10  0.263   0.198 N  0.510      SignalP-TM
ADZ91478.1             0.206  24  0.122  24  0.117  38  0.073   0.099 N  0.570      SignalP-noTM
ADZ91479.1             0.192  33  0.200  20  0.292  12  0.245   0.222 N  0.570      SignalP-noTM
ADZ91480.1             0.129  37  0.128  11  0.205   1  0.165   0.146 N  0.570      SignalP-noTM
ADZ91481.1             0.106  36  0.108  11  0.166   5  0.122   0.115 N  0.570      SignalP-noTM
ADZ91482.1             0.112  33  0.111  27  0.135   3  0.108   0.110 N  0.570      SignalP-noTM
ADZ91483.1             0.753  24  0.723  24  0.852  18  0.702   0.713 Y  0.570      SignalP-noTM
ADZ91484.1             0.140  27  0.191  27  0.358  21  0.223   0.206 N  0.570      SignalP-noTM
ADZ91485.1             0.267  59  0.157  59  0.162  10  0.099   0.130 N  0.570      SignalP-noTM
ADZ91486.1             0.105  23  0.112  11  0.151   1  0.129   0.118 N  0.510      SignalP-TM
ADZ91487.1             0.697  20  0.593  20  0.631  15  0.490   0.545 N  0.570      SignalP-noTM
ADZ91488.1             0.105  16  0.106  32  0.132  26  0.091   0.099 N  0.570      SignalP-noTM
ADZ91489.1             0.100  30  0.159  30  0.334  25  0.191   0.174 N  0.570      SignalP-noTM
ADZ91490.1             0.103  45  0.103  50  0.126  44  0.096   0.100 N  0.570      SignalP-noTM
ADZ91491.1             0.143  43  0.115  43  0.159  42  0.101   0.108 N  0.570      SignalP-noTM
ADZ91492.1             0.106  23  0.099  33  0.111  29  0.079   0.090 N  0.570      SignalP-noTM
ADZ91493.1             0.106  59  0.113  11  0.161   5  0.127   0.120 N  0.570      SignalP-noTM
ADZ91494.1             0.126  15  0.119  15  0.131  12  0.112   0.115 N  0.570      SignalP-noTM
ADZ91495.1             0.138  27  0.163  27  0.278  23  0.149   0.158 N  0.510      SignalP-TM
ADZ91496.1             0.133  20  0.160  18  0.368   1  0.221   0.182 N  0.510      SignalP-TM
ADZ91497.1             0.131  26  0.139  20  0.213   9  0.143   0.140 N  0.570      SignalP-noTM
ADZ91498.1             0.145  44  0.125  44  0.143  41  0.098   0.112 N  0.570      SignalP-noTM
ADZ91499.1             0.109  56  0.102  70  0.123   2  0.093   0.098 N  0.570      SignalP-noTM
ADZ91500.1             0.107  29  0.110  11  0.195   1  0.115   0.112 N  0.510      SignalP-TM
ADZ91501.1             0.171  53  0.153  36  0.258  26  0.166   0.158 N  0.510      SignalP-TM
ADZ91502.1             0.159  27  0.135  27  0.199  28  0.108   0.122 N  0.570      SignalP-noTM
ADZ91503.1             0.137  21  0.132  11  0.240   2  0.168   0.149 N  0.570      SignalP-noTM
ADZ91504.1             0.169  19  0.153  19  0.183  15  0.130   0.143 N  0.570      SignalP-noTM
ADZ91505.1             0.105  25  0.106  61  0.132  50  0.090   0.098 N  0.570      SignalP-noTM
ADZ91506.1             0.110  49  0.102  49  0.110  48  0.087   0.095 N  0.570      SignalP-noTM
ADZ91507.1             0.109  29  0.116  11  0.178   1  0.133   0.124 N  0.570      SignalP-noTM
ADZ91508.1             0.135  22  0.123  22  0.142  14  0.102   0.113 N  0.570      SignalP-noTM
ADZ91509.1             0.129  38  0.133  11  0.272   1  0.164   0.147 N  0.570      SignalP-noTM
ADZ91510.1             0.135  64  0.114  64  0.107  27  0.097   0.106 N  0.570      SignalP-noTM
ADZ91511.1             0.112  47  0.120  16  0.199   8  0.135   0.127 N  0.570      SignalP-noTM
ADZ91512.1             0.414  30  0.567  30  0.929   9  0.829   0.690 Y  0.570      SignalP-noTM
ADZ91513.1             0.117  50  0.101  50  0.106  21  0.087   0.095 N  0.570      SignalP-noTM
ADZ91514.1             0.153  21  0.156  21  0.288   3  0.183   0.169 N  0.570      SignalP-noTM
ADZ91515.1             0.112  21  0.102  50  0.111  60  0.088   0.095 N  0.570      SignalP-noTM
ADZ91516.1             0.109  18  0.126  11  0.266   1  0.145   0.135 N  0.570      SignalP-noTM
ADZ91517.1             0.141  42  0.126  44  0.156  41  0.084   0.106 N  0.570      SignalP-noTM
ADZ91518.1             0.166  22  0.123  22  0.143  21  0.078   0.102 N  0.570      SignalP-noTM
ADZ91519.1             0.230  23  0.134  11  0.241   7  0.191   0.155 N  0.510      SignalP-TM
ADZ91520.1             0.121  67  0.122  11  0.183   1  0.147   0.133 N  0.570      SignalP-noTM
ADZ91521.1             0.115  69  0.127  11  0.205   1  0.158   0.142 N  0.570      SignalP-noTM
ADZ91522.1             0.118  45  0.116  45  0.193  35  0.118   0.117 N  0.570      SignalP-noTM
ADZ91523.1             0.139  24  0.128  24  0.221  21  0.112   0.120 N  0.570      SignalP-noTM
ADZ91524.1             0.116  20  0.138  11  0.236   2  0.190   0.163 N  0.570      SignalP-noTM
ADZ91525.1             0.112  22  0.181  11  0.519   1  0.300   0.237 N  0.570      SignalP-noTM
ADZ91526.1             0.101   3  0.145  11  0.323   1  0.197   0.169 N  0.570      SignalP-noTM
ADZ91527.1             0.243  22  0.405  22  0.842   4  0.733   0.559 N  0.570      SignalP-noTM
ADZ91528.1             0.141  20  0.219  11  0.673   1  0.477   0.314 N  0.510      SignalP-TM
ADZ91529.1             0.110   8  0.105  29  0.130  25  0.085   0.096 N  0.570      SignalP-noTM
ADZ91530.1             0.104  25  0.141  11  0.285   1  0.191   0.164 N  0.570      SignalP-noTM
ADZ91531.1             0.108  45  0.111  52  0.166  44  0.088   0.101 N  0.570      SignalP-noTM
ADZ91532.1             0.268  49  0.151  49  0.162   3  0.097   0.126 N  0.570      SignalP-noTM
ADZ91533.1             0.131  22  0.108  47  0.131  37  0.093   0.101 N  0.570      SignalP-noTM
ADZ91534.1             0.509  22  0.501  22  0.712   5  0.543   0.516 Y  0.510      SignalP-TM
ADZ91535.1             0.105  24  0.118  51  0.192  50  0.111   0.115 N  0.570      SignalP-noTM
ADZ91536.1             0.169  20  0.391  20  0.934  16  0.893   0.627 Y  0.570      SignalP-noTM
ADZ91537.1             0.110  69  0.107  40  0.127  28  0.107   0.107 N  0.570      SignalP-noTM
ADZ91538.1             0.106  67  0.119  11  0.190   3  0.137   0.127 N  0.570      SignalP-noTM
ADZ91539.1             0.117  18  0.140  11  0.302   2  0.193   0.159 N  0.510      SignalP-TM
ADZ91540.1             0.129  59  0.117  59  0.131  57  0.088   0.104 N  0.570      SignalP-noTM
ADZ91541.1             0.133  57  0.134  11  0.246   2  0.178   0.155 N  0.570      SignalP-noTM
ADZ91542.1             0.126  55  0.109  12  0.148  12  0.116   0.112 N  0.570      SignalP-noTM
ADZ91543.1             0.133  22  0.111  49  0.123  36  0.087   0.100 N  0.570      SignalP-noTM
ADZ91544.1             0.131  24  0.108  24  0.117  29  0.083   0.097 N  0.570      SignalP-noTM
ADZ91545.1             0.166  21  0.204  21  0.304  18  0.247   0.224 N  0.570      SignalP-noTM
ADZ91546.1             0.110  51  0.115  11  0.182   1  0.127   0.121 N  0.570      SignalP-noTM
ADZ91547.1             0.204  29  0.181  18  0.386   8  0.266   0.212 N  0.510      SignalP-TM
ADZ91548.1             0.118  64  0.144  11  0.264   7  0.226   0.174 N  0.510      SignalP-TM
ADZ91549.1             0.129  22  0.111  52  0.170  45  0.092   0.102 N  0.570      SignalP-noTM
ADZ91550.1             0.148  22  0.124  22  0.128  20  0.099   0.112 N  0.570      SignalP-noTM
ADZ91551.1             0.149  37  0.114  37  0.136   4  0.102   0.109 N  0.570      SignalP-noTM
ADZ91552.1             0.156  24  0.142  24  0.179   6  0.138   0.140 N  0.570      SignalP-noTM
ADZ91553.1             0.152  43  0.145  43  0.285  41  0.100   0.128 N  0.510      SignalP-TM
ADZ91554.1             0.121  24  0.123  24  0.194  23  0.129   0.126 N  0.570      SignalP-noTM
ADZ91555.1             0.218  40  0.148  40  0.143  52  0.085   0.118 N  0.570      SignalP-noTM
ADZ91556.1             0.102  67  0.112  28  0.138  22  0.117   0.114 N  0.570      SignalP-noTM
ADZ91557.1             0.140  22  0.118  22  0.112  13  0.090   0.105 N  0.570      SignalP-noTM
ADZ91558.1             0.853  22  0.862  22  0.960  20  0.877   0.869 Y  0.570      SignalP-noTM
ADZ91559.1             0.141  20  0.123  11  0.201   5  0.156   0.135 N  0.510      SignalP-TM
ADZ91560.1             0.113  43  0.105  24  0.139   1  0.103   0.104 N  0.570      SignalP-noTM
ADZ91561.1             0.125  29  0.177  11  0.390   3  0.304   0.237 N  0.570      SignalP-noTM
ADZ91562.1             0.140  24  0.323  13  0.904  12  0.883   0.586 Y  0.570      SignalP-noTM
ADZ91563.1             0.123  17  0.109  17  0.115  60  0.096   0.103 N  0.570      SignalP-noTM
ADZ91564.1             0.115  42  0.128  11  0.244   4  0.165   0.145 N  0.570      SignalP-noTM
ADZ91565.1             0.102  27  0.120  11  0.261   1  0.127   0.123 N  0.570      SignalP-noTM
ADZ91566.1             0.133  50  0.134  11  0.261   1  0.173   0.153 N  0.570      SignalP-noTM
ADZ91567.1             0.228  60  0.150  60  0.120  46  0.088   0.121 N  0.570      SignalP-noTM
ADZ91568.1             0.122  39  0.127  56  0.166  49  0.102   0.115 N  0.570      SignalP-noTM
ADZ91569.1             0.129  25  0.202  11  0.537   4  0.419   0.282 N  0.510      SignalP-TM
ADZ91570.1             0.190  33  0.142  33  0.146  40  0.110   0.127 N  0.570      SignalP-noTM
ADZ91571.1             0.158  28  0.145  13  0.254   7  0.215   0.178 N  0.570      SignalP-noTM
ADZ91572.1             0.111  30  0.111  30  0.136  29  0.096   0.104 N  0.570      SignalP-noTM
ADZ91573.1             0.134  39  0.134  18  0.200  17  0.137   0.135 N  0.570      SignalP-noTM
ADZ91574.1             0.135  44  0.128  11  0.200   2  0.162   0.144 N  0.570      SignalP-noTM
ADZ91575.1             0.116  27  0.112  40  0.146  39  0.116   0.114 N  0.570      SignalP-noTM
ADZ91576.1             0.116  27  0.114  27  0.141  39  0.113   0.113 N  0.570      SignalP-noTM
ADZ91577.1             0.138  40  0.147  40  0.383  38  0.161   0.154 N  0.570      SignalP-noTM
ADZ91578.1             0.125  10  0.110  34  0.138   4  0.101   0.106 N  0.570      SignalP-noTM
ADZ91579.1             0.120  42  0.123  11  0.220   3  0.149   0.135 N  0.570      SignalP-noTM
ADZ91580.1             0.166  34  0.290  27  0.901  17  0.717   0.491 N  0.570      SignalP-noTM
ADZ91581.1             0.106  29  0.104  60  0.121  49  0.092   0.098 N  0.570      SignalP-noTM
ADZ91582.1             0.130  33  0.110  33  0.111  54  0.079   0.096 N  0.570      SignalP-noTM
ADZ91583.1             0.145  25  0.133  11  0.213   7  0.180   0.155 N  0.570      SignalP-noTM
ADZ91584.1             0.554  27  0.482  27  0.615  22  0.481   0.481 N  0.510      SignalP-TM
ADZ91585.1             0.103  40  0.105  52  0.129   1  0.096   0.101 N  0.570      SignalP-noTM
ADZ91586.1             0.119  59  0.106  59  0.115  21  0.091   0.099 N  0.570      SignalP-noTM
ADZ91587.1             0.148  34  0.127  34  0.140  38  0.094   0.111 N  0.570      SignalP-noTM
ADZ91588.1             0.128  39  0.113  25  0.162   1  0.108   0.110 N  0.570      SignalP-noTM
ADZ91589.1             0.124  39  0.107  39  0.116  63  0.091   0.100 N  0.570      SignalP-noTM
ADZ91590.1             0.114  41  0.151  11  0.346   1  0.208   0.178 N  0.570      SignalP-noTM
ADZ91591.1             0.185  19  0.240  19  0.518   1  0.351   0.292 N  0.570      SignalP-noTM
ADZ91592.1             0.138  52  0.119  52  0.170  51  0.105   0.113 N  0.570      SignalP-noTM
ADZ91593.1             0.236  21  0.230  21  0.283  50  0.202   0.217 N  0.570      SignalP-noTM
ADZ91594.1             0.276  47  0.189  47  0.243   9  0.157   0.177 N  0.510      SignalP-TM
ADZ91595.1             0.252  28  0.309  28  0.590  21  0.294   0.302 N  0.570      SignalP-noTM
ADZ91596.1             0.121  28  0.139  28  0.275   1  0.157   0.146 N  0.510      SignalP-TM
ADZ91597.1             0.146  27  0.193  18  0.501   1  0.314   0.250 N  0.570      SignalP-noTM
ADZ91598.1             0.191  25  0.144  25  0.156   3  0.113   0.130 N  0.570      SignalP-noTM
ADZ91599.1             0.138  40  0.125  40  0.151  38  0.105   0.116 N  0.570      SignalP-noTM
ADZ91600.1             0.192  19  0.325  19  0.735  11  0.538   0.425 N  0.570      SignalP-noTM
ADZ91601.1             0.141  20  0.170  20  0.315  11  0.186   0.177 N  0.570      SignalP-noTM
ADZ91602.1             0.106  22  0.104  60  0.121  36  0.095   0.100 N  0.570      SignalP-noTM
ADZ91603.1             0.102  62  0.102  37  0.116  36  0.093   0.097 N  0.570      SignalP-noTM
ADZ91604.1             0.156  23  0.129  23  0.182   1  0.127   0.128 N  0.570      SignalP-noTM
ADZ91605.1             0.127  21  0.122  21  0.134  12  0.108   0.116 N  0.570      SignalP-noTM
ADZ91606.1             0.102  66  0.111  47  0.139  38  0.104   0.108 N  0.570      SignalP-noTM
ADZ91607.1             0.126  59  0.107  59  0.128   7  0.090   0.099 N  0.570      SignalP-noTM
ADZ91608.1             0.185  29  0.169  29  0.290   2  0.172   0.170 N  0.510      SignalP-TM
ADZ91609.1             0.122  38  0.130  38  0.185  37  0.113   0.122 N  0.570      SignalP-noTM
ADZ91610.1             0.176  43  0.148  43  0.139  35  0.106   0.128 N  0.570      SignalP-noTM
ADZ91611.1             0.200  20  0.183  20  0.219   5  0.171   0.177 N  0.570      SignalP-noTM
ADZ91612.1             0.113  41  0.116  20  0.155  14  0.117   0.117 N  0.570      SignalP-noTM
ADZ91613.1             0.101  64  0.146  16  0.261   6  0.201   0.172 N  0.570      SignalP-noTM
ADZ91614.1             0.152  36  0.137  16  0.185   9  0.167   0.151 N  0.570      SignalP-noTM
ADZ91615.1             0.111  29  0.101  29  0.167   1  0.086   0.094 N  0.570      SignalP-noTM
ADZ91616.1             0.333  30  0.387  30  0.589  27  0.359   0.377 N  0.510      SignalP-TM
ADZ91617.1             0.595  21  0.690  21  0.904  20  0.799   0.741 Y  0.570      SignalP-noTM
ADZ91618.1             0.236  49  0.162  49  0.127  47  0.092   0.129 N  0.570      SignalP-noTM
ADZ91619.1             0.113  20  0.153  14  0.341  10  0.223   0.186 N  0.570      SignalP-noTM
ADZ91620.1             0.189  25  0.152  25  0.177   4  0.134   0.144 N  0.570      SignalP-noTM
ADZ91621.1             0.124  34  0.120  51  0.224  39  0.102   0.112 N  0.570      SignalP-noTM
ADZ91622.1             0.144  38  0.126  18  0.251  10  0.143   0.134 N  0.570      SignalP-noTM
ADZ91623.1             0.108  37  0.115  11  0.192   1  0.124   0.119 N  0.570      SignalP-noTM
ADZ91624.1             0.116  60  0.137  11  0.378   1  0.164   0.150 N  0.570      SignalP-noTM
ADZ91625.1             0.145  42  0.109  42  0.107  53  0.081   0.095 N  0.570      SignalP-noTM
ADZ91626.1             0.260  44  0.224  44  0.338  43  0.122   0.176 N  0.570      SignalP-noTM
ADZ91627.1             0.172  24  0.130  24  0.153   1  0.096   0.114 N  0.570      SignalP-noTM
ADZ91628.1             0.229  18  0.445  18  0.942  17  0.863   0.642 Y  0.570      SignalP-noTM
ADZ91629.1             0.136  53  0.115  53  0.140  39  0.099   0.108 N  0.570      SignalP-noTM
ADZ91630.1             0.121  30  0.111  30  0.159   2  0.101   0.106 N  0.570      SignalP-noTM
ADZ91631.1             0.116  23  0.142  11  0.293   1  0.198   0.169 N  0.570      SignalP-noTM
ADZ91632.1             0.124  33  0.163  11  0.319   1  0.277   0.205 N  0.510      SignalP-TM
ADZ91633.1             0.184  35  0.136  35  0.220   1  0.125   0.131 N  0.570      SignalP-noTM
ADZ91634.1             0.170  21  0.172  21  0.266   1  0.194   0.183 N  0.570      SignalP-noTM
ADZ91635.1             0.145  32  0.134  32  0.171  26  0.110   0.123 N  0.570      SignalP-noTM
ADZ91636.1             0.104  24  0.107  11  0.151   1  0.114   0.110 N  0.570      SignalP-noTM
ADZ91637.1             0.116  23  0.184  11  0.445   2  0.344   0.243 N  0.510      SignalP-TM
ADZ91638.1             0.165  29  0.172  29  0.414   5  0.235   0.195 N  0.510      SignalP-TM
ADZ91639.1             0.120  44  0.120  20  0.207  19  0.123   0.122 N  0.570      SignalP-noTM
ADZ91640.1             0.110  59  0.142  12  0.279   5  0.206   0.172 N  0.570      SignalP-noTM
ADZ91641.1             0.104  30  0.117  13  0.188   5  0.140   0.128 N  0.570      SignalP-noTM
ADZ91642.1             0.120  18  0.113  18  0.143  47  0.098   0.106 N  0.570      SignalP-noTM
ADZ91643.1             0.119  41  0.103  41  0.112  68  0.078   0.091 N  0.570      SignalP-noTM
ADZ91644.1             0.582  28  0.690  28  0.953  18  0.868   0.773 Y  0.570      SignalP-noTM
ADZ91645.1             0.183  28  0.163  28  0.252   4  0.186   0.172 N  0.510      SignalP-TM
ADZ91646.1             0.118  21  0.187  13  0.414   5  0.354   0.265 N  0.570      SignalP-noTM
ADZ91647.1             0.245  24  0.237  24  0.313  20  0.203   0.221 N  0.570      SignalP-noTM
ADZ91648.1             0.107  34  0.112  34  0.149  22  0.103   0.107 N  0.570      SignalP-noTM
ADZ91649.1             0.180  34  0.309  34  0.718  28  0.425   0.352 N  0.510      SignalP-TM
ADZ91650.1             0.145  35  0.258  35  0.665  30  0.354   0.294 N  0.510      SignalP-TM
ADZ91651.1             0.139  27  0.143  27  0.229   4  0.158   0.150 N  0.570      SignalP-noTM
ADZ91652.1             0.127  31  0.127  31  0.234   1  0.141   0.132 N  0.510      SignalP-TM
ADZ91653.1             0.187  31  0.233  31  0.414  25  0.261   0.243 N  0.510      SignalP-TM
ADZ91654.1             0.147  41  0.177  41  0.301  33  0.155   0.169 N  0.510      SignalP-TM
ADZ91655.1             0.114  42  0.187  11  0.425   7  0.357   0.267 N  0.570      SignalP-noTM
ADZ91656.1             0.101  22  0.103  27  0.123  18  0.098   0.101 N  0.570      SignalP-noTM
ADZ91657.1             0.129  28  0.153  11  0.259   5  0.237   0.192 N  0.570      SignalP-noTM
ADZ91658.1             0.108  47  0.099  63  0.114  30  0.092   0.096 N  0.570      SignalP-noTM
ADZ91659.1             0.135  21  0.128  21  0.169   1  0.130   0.129 N  0.570      SignalP-noTM
ADZ91660.1             0.206  48  0.146  48  0.160  43  0.094   0.122 N  0.570      SignalP-noTM
ADZ91661.1             0.111  56  0.108  11  0.148   4  0.118   0.112 N  0.570      SignalP-noTM
ADZ91662.1             0.199  29  0.211  29  0.359  27  0.229   0.219 N  0.570      SignalP-noTM
ADZ91663.1             0.114  41  0.125  12  0.250   4  0.163   0.143 N  0.570      SignalP-noTM
ADZ91664.1             0.222  19  0.126  19  0.125   1  0.080   0.104 N  0.570      SignalP-noTM
ADZ91665.1             0.124  44  0.111  35  0.144   1  0.104   0.108 N  0.570      SignalP-noTM
ADZ91666.1             0.109  10  0.102  48  0.116   8  0.090   0.096 N  0.570      SignalP-noTM
ADZ91667.1             0.123  26  0.132  26  0.233  24  0.159   0.145 N  0.570      SignalP-noTM
ADZ91668.1             0.163  55  0.165  17  0.332   2  0.263   0.211 N  0.570      SignalP-noTM
ADZ91669.1             0.133  34  0.124  23  0.147  33  0.101   0.113 N  0.570      SignalP-noTM
ADZ91670.1             0.105  51  0.116  51  0.153   2  0.115   0.116 N  0.570      SignalP-noTM
ADZ91671.1             0.148  30  0.115  30  0.106  54  0.086   0.102 N  0.570      SignalP-noTM
ADZ91672.1             0.106  69  0.102  69  0.106  56  0.089   0.096 N  0.570      SignalP-noTM
ADZ91673.1             0.447  25  0.516  25  0.781   5  0.631   0.570 Y  0.570      SignalP-noTM
ADZ91674.1             0.142  33  0.123  12  0.205   6  0.157   0.135 N  0.510      SignalP-TM
ADZ91675.1             0.155  25  0.126  16  0.197   7  0.153   0.136 N  0.510      SignalP-TM
ADZ91676.1             0.115  23  0.165  11  0.395   3  0.273   0.216 N  0.570      SignalP-noTM
ADZ91677.1             0.104  62  0.101  42  0.111  39  0.086   0.094 N  0.570      SignalP-noTM
ADZ91678.1             0.165  28  0.125  28  0.141   2  0.093   0.110 N  0.570      SignalP-noTM
ADZ91679.1             0.126  29  0.117  11  0.219   1  0.128   0.122 N  0.570      SignalP-noTM
ADZ91680.1             0.109  34  0.100  14  0.113   8  0.100   0.100 N  0.570      SignalP-noTM
ADZ91681.1             0.126  48  0.113  48  0.156   3  0.105   0.109 N  0.570      SignalP-noTM
ADZ91682.1             0.120  70  0.104  70  0.115  48  0.091   0.098 N  0.570      SignalP-noTM
ADZ91683.1             0.130  70  0.112  70  0.113   8  0.089   0.101 N  0.570      SignalP-noTM
ADZ91684.1             0.108  27  0.103  11  0.136  22  0.107   0.105 N  0.570      SignalP-noTM
ADZ91685.1             0.156  31  0.132  31  0.168   1  0.114   0.123 N  0.570      SignalP-noTM
ADZ91686.1             0.115  24  0.171  24  0.402  16  0.216   0.192 N  0.570      SignalP-noTM
ADZ91687.1             0.137  24  0.113  24  0.113   3  0.089   0.102 N  0.570      SignalP-noTM
ADZ91688.1             0.194  21  0.141  21  0.147  14  0.093   0.123 N  0.510      SignalP-TM
ADZ91689.1             0.185  24  0.141  24  0.223   1  0.142   0.142 N  0.570      SignalP-noTM
ADZ91690.1             0.122  22  0.114  22  0.119  21  0.101   0.108 N  0.570      SignalP-noTM
ADZ91691.1             0.125  40  0.108  40  0.117  13  0.098   0.103 N  0.570      SignalP-noTM
ADZ91692.1             0.186  37  0.187  22  0.379   2  0.252   0.211 N  0.510      SignalP-TM
ADZ91693.1             0.179  39  0.171  39  0.253  35  0.134   0.157 N  0.510      SignalP-TM
ADZ91694.1             0.254  52  0.321  52  0.752  37  0.267   0.295 N  0.570      SignalP-noTM
ADZ91695.1             0.173  41  0.142  41  0.210  40  0.111   0.127 N  0.570      SignalP-noTM
ADZ91696.1             0.111  29  0.121  11  0.192   1  0.143   0.131 N  0.570      SignalP-noTM
ADZ91697.1             0.110  22  0.122  11  0.209   4  0.157   0.139 N  0.570      SignalP-noTM
ADZ91698.1             0.104  58  0.107  35  0.175   2  0.110   0.108 N  0.570      SignalP-noTM
ADZ91699.1             0.103  63  0.103  14  0.127   8  0.105   0.104 N  0.570      SignalP-noTM
ADZ91700.1             0.102  38  0.107  14  0.141   7  0.113   0.110 N  0.570      SignalP-noTM
ADZ91701.1             0.100  26  0.152  11  0.291   3  0.236   0.183 N  0.510      SignalP-TM
ADZ91702.1             0.189  18  0.396  18  0.935   1  0.844   0.607 Y  0.570      SignalP-noTM
ADZ91703.1             0.180  42  0.138  42  0.143  37  0.096   0.118 N  0.570      SignalP-noTM
ADZ91704.1             0.103  47  0.110  11  0.155   2  0.119   0.114 N  0.570      SignalP-noTM
ADZ91705.1             0.128  28  0.107  28  0.128   1  0.096   0.102 N  0.570      SignalP-noTM
ADZ91706.1             0.132  28  0.134  11  0.244   2  0.181   0.156 N  0.570      SignalP-noTM
ADZ91707.1             0.173  34  0.160  34  0.184  26  0.125   0.147 N  0.510      SignalP-TM
ADZ91708.1             0.106   7  0.101  36  0.127  35  0.088   0.095 N  0.570      SignalP-noTM
ADZ91709.1             0.440  19  0.536  19  0.827  16  0.647   0.588 Y  0.570      SignalP-noTM
ADZ91710.1             0.119  20  0.107  20  0.115  12  0.091   0.100 N  0.570      SignalP-noTM
ADZ91711.1             0.154  26  0.219  26  0.341  21  0.276   0.240 N  0.510      SignalP-TM
ADZ91712.1             0.165  56  0.131  56  0.169  54  0.104   0.118 N  0.570      SignalP-noTM
ADZ91713.1             0.169  49  0.135  49  0.136  45  0.093   0.115 N  0.570      SignalP-noTM
ADZ91714.1             0.147  52  0.140  52  0.190  45  0.102   0.122 N  0.570      SignalP-noTM
ADZ91715.1             0.121  42  0.118  42  0.155  39  0.092   0.106 N  0.570      SignalP-noTM
ADZ91716.1             0.122  51  0.117  20  0.158  14  0.101   0.111 N  0.510      SignalP-TM
ADZ91717.1             0.113  23  0.109  46  0.127  45  0.093   0.101 N  0.570      SignalP-noTM
ADZ91718.1             0.107  21  0.100  48  0.134  46  0.091   0.096 N  0.570      SignalP-noTM
ADZ91719.1             0.118  23  0.177  23  0.341  22  0.237   0.199 N  0.510      SignalP-TM
ADZ91720.1             0.113  58  0.101  58  0.100  25  0.086   0.094 N  0.570      SignalP-noTM
ADZ91721.1             0.107  52  0.116  11  0.155   5  0.138   0.126 N  0.570      SignalP-noTM
ADZ91722.1             0.138  66  0.116  66  0.150  42  0.101   0.109 N  0.570      SignalP-noTM
ADZ91723.1             0.174  27  0.140  27  0.135  25  0.109   0.125 N  0.570      SignalP-noTM
ADZ91724.1             0.115  22  0.100  62  0.113  50  0.089   0.095 N  0.570      SignalP-noTM
ADZ91725.1             0.108  42  0.105  30  0.122  24  0.088   0.097 N  0.570      SignalP-noTM
ADZ91726.1             0.127  34  0.126  34  0.214  33  0.102   0.115 N  0.570      SignalP-noTM
ADZ91727.1             0.104  25  0.103  43  0.117  31  0.099   0.101 N  0.570      SignalP-noTM
ADZ91728.1             0.245  46  0.143  46  0.132  27  0.089   0.118 N  0.570      SignalP-noTM
ADZ91729.1             0.124  69  0.119  49  0.201  44  0.107   0.113 N  0.570      SignalP-noTM
ADZ91730.1             0.101  25  0.108  59  0.125  50  0.096   0.102 N  0.570      SignalP-noTM
ADZ91731.1             0.145  53  0.122  53  0.124  12  0.101   0.112 N  0.570      SignalP-noTM
ADZ91732.1             0.133  24  0.109  24  0.130   1  0.090   0.100 N  0.570      SignalP-noTM
ADZ91733.1             0.103  49  0.154  12  0.291   1  0.233   0.191 N  0.570      SignalP-noTM
ADZ91734.1             0.110  51  0.133  11  0.253   1  0.175   0.152 N  0.570      SignalP-noTM
ADZ91735.1             0.114  50  0.141  14  0.243   5  0.204   0.171 N  0.570      SignalP-noTM
ADZ91736.1             0.127  35  0.113  35  0.128  32  0.097   0.105 N  0.570      SignalP-noTM
ADZ91737.1             0.116  60  0.115  53  0.154  47  0.102   0.109 N  0.570      SignalP-noTM
ADZ91738.1             0.119  34  0.141  13  0.250   5  0.199   0.168 N  0.570      SignalP-noTM
ADZ91739.1             0.262  43  0.162  43  0.124   1  0.098   0.132 N  0.570      SignalP-noTM
ADZ91740.1             0.100  39  0.102  27  0.115  20  0.090   0.096 N  0.570      SignalP-noTM
ADZ91741.1             0.109  25  0.120  11  0.212   2  0.147   0.133 N  0.570      SignalP-noTM
ADZ91742.1             0.152  31  0.129  31  0.186   2  0.121   0.125 N  0.570      SignalP-noTM
ADZ91743.1             0.324  18  0.162  18  0.121  17  0.080   0.124 N  0.570      SignalP-noTM
ADZ91744.1             0.229  21  0.158  21  0.160  20  0.094   0.128 N  0.570      SignalP-noTM
ADZ91745.1             0.116  42  0.116  11  0.207   2  0.131   0.123 N  0.570      SignalP-noTM
ADZ91746.1             0.228  21  0.178  21  0.246   4  0.166   0.173 N  0.570      SignalP-noTM
ADZ91747.1             0.108  40  0.109  19  0.149  11  0.114   0.112 N  0.570      SignalP-noTM
ADZ91748.1             0.118  36  0.180  11  0.477   1  0.300   0.236 N  0.570      SignalP-noTM
ADZ91749.1             0.105  30  0.103  34  0.120  31  0.086   0.095 N  0.570      SignalP-noTM
ADZ91750.1             0.112  22  0.109  31  0.149   1  0.107   0.108 N  0.570      SignalP-noTM
ADZ91751.1             0.231  17  0.303  17  0.466  16  0.370   0.328 N  0.510      SignalP-TM
ADZ91752.1             0.113  18  0.107  18  0.132  16  0.100   0.104 N  0.570      SignalP-noTM
ADZ91753.1             0.115  40  0.148  19  0.263  17  0.212   0.178 N  0.570      SignalP-noTM
ADZ91754.1             0.283  24  0.254  24  0.335  23  0.203   0.230 N  0.570      SignalP-noTM
ADZ91755.1             0.307  43  0.180  43  0.178  39  0.078   0.143 N  0.510      SignalP-TM
ADZ91756.1             0.135  27  0.138  27  0.226  26  0.135   0.137 N  0.570      SignalP-noTM
ADZ91757.1             0.125  27  0.119  11  0.179   3  0.147   0.129 N  0.510      SignalP-TM
ADZ91758.1             0.109  23  0.110  30  0.172  19  0.110   0.110 N  0.570      SignalP-noTM
ADZ91759.1             0.115  51  0.119  37  0.173  29  0.120   0.119 N  0.570      SignalP-noTM
ADZ91760.1             0.208  30  0.121  16  0.193  12  0.144   0.130 N  0.510      SignalP-TM
ADZ91761.1             0.230  24  0.147  24  0.217   1  0.115   0.136 N  0.510      SignalP-TM
ADZ91762.1             0.104  28  0.108  31  0.131  29  0.089   0.099 N  0.570      SignalP-noTM
ADZ91763.1             0.137  28  0.110  18  0.119  27  0.096   0.103 N  0.570      SignalP-noTM
ADZ91764.1             0.158  22  0.175  11  0.445   1  0.303   0.223 N  0.510      SignalP-TM
ADZ91765.1             0.105  32  0.101  64  0.112  55  0.081   0.091 N  0.570      SignalP-noTM
ADZ91766.1             0.112  36  0.099  70  0.108  68  0.080   0.090 N  0.570      SignalP-noTM
ADZ91767.1             0.194  29  0.344  28  0.889  10  0.757   0.538 N  0.570      SignalP-noTM
ADZ91768.1             0.109  44  0.108  30  0.141  26  0.093   0.101 N  0.570      SignalP-noTM
ADZ91769.1             0.132  40  0.122  40  0.141  38  0.087   0.106 N  0.570      SignalP-noTM
ADZ91770.1             0.124  19  0.128  19  0.177   1  0.138   0.133 N  0.570      SignalP-noTM
ADZ91771.1             0.442  37  0.352  37  0.538  21  0.326   0.342 N  0.510      SignalP-TM
ADZ91772.1             0.107  43  0.138  11  0.316   1  0.177   0.156 N  0.570      SignalP-noTM
ADZ91773.1             0.303  22  0.218  22  0.246   1  0.163   0.192 N  0.570      SignalP-noTM
ADZ91774.1             0.118  41  0.103  41  0.107  39  0.088   0.096 N  0.570      SignalP-noTM
ADZ91775.1             0.115  22  0.105  59  0.119  48  0.081   0.094 N  0.570      SignalP-noTM
ADZ91776.1             0.134  19  0.092  11  0.120   1  0.084   0.089 N  0.510      SignalP-TM
ADZ91777.1             0.155  25  0.204  25  0.508   2  0.307   0.242 N  0.510      SignalP-TM
ADZ91778.1             0.102   3  0.108  29  0.128  31  0.106   0.107 N  0.570      SignalP-noTM
ADZ91779.1             0.146  41  0.118  41  0.109  61  0.080   0.100 N  0.570      SignalP-noTM
ADZ91780.1             0.108  34  0.131  14  0.209   9  0.171   0.150 N  0.570      SignalP-noTM
ADZ91781.1             0.118  22  0.133  17  0.211   1  0.170   0.150 N  0.570      SignalP-noTM
ADZ91782.1             0.193  41  0.146  11  0.352   1  0.193   0.168 N  0.570      SignalP-noTM
ADZ91783.1             0.455  26  0.526  26  0.733  23  0.547   0.534 Y  0.510      SignalP-TM
ADZ91784.1             0.111  60  0.108  60  0.123  50  0.095   0.102 N  0.570      SignalP-noTM
ADZ91785.1             0.110  27  0.172  26  0.335  18  0.257   0.212 N  0.570      SignalP-noTM
ADZ91786.1             0.157  42  0.122  42  0.127  23  0.101   0.112 N  0.570      SignalP-noTM
ADZ91787.1             0.101  60  0.137  11  0.235   5  0.189   0.161 N  0.570      SignalP-noTM
ADZ91788.1             0.178  55  0.160  55  0.232  48  0.114   0.143 N  0.510      SignalP-TM
ADZ91789.1             0.149  28  0.128  28  0.187   2  0.122   0.126 N  0.510      SignalP-TM
ADZ91790.1             0.135  25  0.111  58  0.138  48  0.099   0.105 N  0.570      SignalP-noTM
ADZ91791.1             0.122  21  0.111  21  0.138  11  0.105   0.108 N  0.570      SignalP-noTM
ADZ91792.1             0.111  24  0.131  11  0.289   1  0.155   0.142 N  0.570      SignalP-noTM
ADZ91793.1             0.106  31  0.178  11  0.371   8  0.324   0.247 N  0.570      SignalP-noTM
ADZ91794.1             0.115  27  0.109  32  0.132  25  0.097   0.103 N  0.570      SignalP-noTM
ADZ91795.1             0.113  28  0.152  14  0.271  10  0.226   0.187 N  0.570      SignalP-noTM
ADZ91796.1             0.123  61  0.104  61  0.150  42  0.088   0.096 N  0.570      SignalP-noTM
ADZ91797.1             0.106  31  0.111  21  0.168  50  0.108   0.110 N  0.570      SignalP-noTM
ADZ91798.1             0.162  46  0.131  46  0.148  44  0.094   0.113 N  0.570      SignalP-noTM
ADZ91799.1             0.117  33  0.117  16  0.176   8  0.132   0.124 N  0.570      SignalP-noTM
ADZ91800.1             0.117  42  0.106  59  0.135  52  0.072   0.093 N  0.510      SignalP-TM
ADZ91801.1             0.109  27  0.104  11  0.154   1  0.109   0.106 N  0.510      SignalP-TM
ADZ91802.1             0.113  26  0.117  34  0.199  22  0.114   0.116 N  0.510      SignalP-TM
ADZ91803.1             0.662  39  0.501  39  0.613  36  0.282   0.420 N  0.510      SignalP-TM
ADZ91804.1             0.103  12  0.141  11  0.326   1  0.182   0.156 N  0.510      SignalP-TM
ADZ91805.1             0.158  45  0.150  45  0.194  29  0.120   0.139 N  0.510      SignalP-TM
ADZ91806.1             0.167  25  0.168  25  0.272  18  0.172   0.170 N  0.570      SignalP-noTM
ADZ91807.1             0.109  28  0.168  18  0.373  11  0.257   0.210 N  0.570      SignalP-noTM
ADZ91808.1             0.114  34  0.111  34  0.131   2  0.095   0.103 N  0.570      SignalP-noTM
ADZ91809.1             0.114  30  0.145  11  0.291   2  0.208   0.175 N  0.570      SignalP-noTM
ADZ91810.1             0.135  31  0.130  11  0.244   2  0.163   0.145 N  0.570      SignalP-noTM
ADZ91811.1             0.131  31  0.160  31  0.285  25  0.135   0.151 N  0.510      SignalP-TM
ADZ91812.1             0.137  60  0.119  60  0.129  59  0.092   0.106 N  0.570      SignalP-noTM
ADZ91813.1             0.119  39  0.176  14  0.386   8  0.306   0.237 N  0.570      SignalP-noTM
ADZ91814.1             0.134  21  0.145  21  0.215   1  0.162   0.153 N  0.570      SignalP-noTM
ADZ91815.1             0.306  20  0.311  20  0.646   1  0.360   0.329 N  0.510      SignalP-TM
ADZ91816.1             0.137  38  0.190  11  0.527   1  0.354   0.250 N  0.510      SignalP-TM
ADZ91817.1             0.195  30  0.211  30  0.442  28  0.144   0.186 N  0.510      SignalP-TM
ADZ91818.1             0.201  21  0.138  33  0.198  29  0.115   0.129 N  0.510      SignalP-TM
ADZ91819.1             0.323  31  0.251  31  0.275  12  0.192   0.229 N  0.510      SignalP-TM
ADZ91820.1             0.295  30  0.433  30  0.859  26  0.510   0.461 N  0.510      SignalP-TM
ADZ91821.1             0.103  70  0.107  48  0.152  67  0.080   0.097 N  0.510      SignalP-TM
ADZ91822.1             0.113  26  0.125  11  0.205   1  0.155   0.139 N  0.570      SignalP-noTM
ADZ91823.1             0.112  48  0.119  11  0.236   1  0.131   0.125 N  0.570      SignalP-noTM
ADZ91824.1             0.195  27  0.187  27  0.239  26  0.178   0.183 N  0.570      SignalP-noTM
ADZ91825.1             0.306  20  0.427  20  0.726  14  0.556   0.487 N  0.570      SignalP-noTM
ADZ91826.1             0.261  34  0.218  34  0.260   5  0.176   0.203 N  0.510      SignalP-TM
ADZ91827.1             0.176  31  0.140  31  0.162  47  0.100   0.121 N  0.570      SignalP-noTM
ADZ91828.1             0.104  28  0.103  44  0.122  38  0.095   0.099 N  0.570      SignalP-noTM
ADZ91829.1             0.122  28  0.176  28  0.398  22  0.189   0.181 N  0.510      SignalP-TM
ADZ91830.1             0.111  46  0.127  46  0.182  42  0.127   0.127 N  0.570      SignalP-noTM
ADZ91831.1             0.106  37  0.114  37  0.149   3  0.111   0.113 N  0.570      SignalP-noTM
ADZ91832.1             0.105  46  0.100  42  0.113  50  0.090   0.095 N  0.570      SignalP-noTM
ADZ91833.1             0.116  21  0.107  65  0.144   1  0.099   0.103 N  0.570      SignalP-noTM
ADZ91834.1             0.187  36  0.148  36  0.205   2  0.131   0.140 N  0.570      SignalP-noTM
ADZ91835.1             0.113  29  0.106  29  0.133   3  0.105   0.106 N  0.570      SignalP-noTM
ADZ91836.1             0.108  35  0.119  20  0.197  34  0.133   0.126 N  0.570      SignalP-noTM
ADZ91837.1             0.279  34  0.213  34  0.369  30  0.132   0.175 N  0.570      SignalP-noTM
ADZ91838.1             0.557  30  0.645  30  0.972  11  0.860   0.746 Y  0.570      SignalP-noTM
ADZ91839.1             0.155  33  0.132  18  0.168  32  0.133   0.132 N  0.510      SignalP-TM
ADZ91840.1             0.116  33  0.121  33  0.214   1  0.105   0.115 N  0.510      SignalP-TM
ADZ91841.1             0.208  52  0.199  52  0.288  50  0.142   0.172 N  0.570      SignalP-noTM
ADZ91842.1             0.118  21  0.105  70  0.126  57  0.093   0.100 N  0.570      SignalP-noTM
ADZ91843.1             0.162  21  0.236  21  0.590   1  0.406   0.316 N  0.570      SignalP-noTM
ADZ91844.1             0.339  28  0.425  28  0.832   3  0.667   0.539 N  0.570      SignalP-noTM
ADZ91845.1             0.243  22  0.251  22  0.507  21  0.246   0.249 N  0.570      SignalP-noTM
ADZ91846.1             0.389  26  0.241  26  0.229   4  0.176   0.217 N  0.510      SignalP-TM
ADZ91847.1             0.366  24  0.406  24  0.679  17  0.439   0.418 N  0.510      SignalP-TM
ADZ91848.1             0.810  32  0.861  32  0.941  25  0.864   0.863 Y  0.570      SignalP-noTM
ADZ91849.1             0.189  26  0.251  26  0.409  23  0.263   0.255 N  0.510      SignalP-TM
ADZ91850.1             0.192  25  0.159  25  0.216  23  0.112   0.137 N  0.570      SignalP-noTM
ADZ91851.1             0.130  62  0.160  13  0.295   3  0.257   0.205 N  0.570      SignalP-noTM
ADZ91852.1             0.188  39  0.170  39  0.225  12  0.155   0.163 N  0.570      SignalP-noTM
ADZ91853.1             0.119  43  0.130  25  0.219  19  0.138   0.133 N  0.510      SignalP-TM
ADZ91854.1             0.104  67  0.111  11  0.168   1  0.123   0.117 N  0.570      SignalP-noTM
ADZ91855.1             0.856  19  0.860  19  0.907  12  0.860   0.860 Y  0.570      SignalP-noTM
ADZ91856.1             0.155  50  0.223  22  0.649  18  0.435   0.302 N  0.510      SignalP-TM
ADZ91857.1             0.110  65  0.143  12  0.282   7  0.216   0.170 N  0.510      SignalP-TM
ADZ91858.1             0.136  22  0.144  11  0.296   1  0.204   0.166 N  0.510      SignalP-TM
ADZ91859.1             0.116  25  0.099  11  0.155  24  0.099   0.099 N  0.510      SignalP-TM
ADZ91860.1             0.114  37  0.112  11  0.175  36  0.124   0.117 N  0.510      SignalP-TM
ADZ91861.1             0.207  32  0.186  32  0.296   6  0.187   0.186 N  0.510      SignalP-TM
ADZ91862.1             0.104  37  0.102  37  0.109  33  0.087   0.095 N  0.570      SignalP-noTM
ADZ91863.1             0.128  36  0.081  11  0.092   2  0.064   0.075 N  0.510      SignalP-TM
ADZ91864.1             0.121  39  0.109  39  0.129  36  0.062   0.092 N  0.510      SignalP-TM
ADZ91865.1             0.109  55  0.101  55  0.106   1  0.086   0.094 N  0.570      SignalP-noTM
ADZ91866.1             0.177  21  0.169  21  0.289  10  0.168   0.169 N  0.570      SignalP-noTM
ADZ91867.1             0.112  23  0.126  11  0.204   1  0.160   0.139 N  0.510      SignalP-TM
ADZ91868.1             0.110  40  0.137  11  0.252   6  0.204   0.162 N  0.510      SignalP-TM
ADZ91869.1             0.181  55  0.153  55  0.284  38  0.134   0.146 N  0.510      SignalP-TM
ADZ91870.1             0.114  23  0.119  23  0.162  49  0.111   0.115 N  0.570      SignalP-noTM
ADZ91871.1             0.124  22  0.124  11  0.197   1  0.150   0.136 N  0.570      SignalP-noTM
ADZ91872.1             0.145  34  0.138  34  0.182  31  0.103   0.121 N  0.570      SignalP-noTM
ADZ91873.1             0.739  33  0.767  33  0.924  20  0.787   0.776 Y  0.570      SignalP-noTM
ADZ91874.1             0.101  54  0.118  39  0.188  34  0.127   0.122 N  0.510      SignalP-TM
ADZ91875.1             0.195  34  0.192  34  0.274  27  0.192   0.192 N  0.570      SignalP-noTM
ADZ91876.1             0.148  53  0.128  53  0.193   2  0.103   0.116 N  0.570      SignalP-noTM
ADZ91877.1             0.105  45  0.103  50  0.118  47  0.087   0.096 N  0.570      SignalP-noTM
ADZ91878.1             0.110  40  0.183  35  0.416  31  0.244   0.205 N  0.510      SignalP-TM
ADZ91879.1             0.142  20  0.108  67  0.122  62  0.093   0.101 N  0.570      SignalP-noTM
ADZ91880.1             0.104  25  0.158  11  0.327  15  0.249   0.201 N  0.570      SignalP-noTM
ADZ91881.1             0.122  46  0.133  46  0.292  45  0.131   0.132 N  0.570      SignalP-noTM
ADZ91882.1             0.818  24  0.717  24  0.783  20  0.518   0.644 Y  0.510      SignalP-TM
ADZ91883.1             0.147  38  0.136  38  0.178  34  0.117   0.127 N  0.570      SignalP-noTM
ADZ91884.1             0.117  26  0.165  21  0.324   2  0.265   0.202 N  0.510      SignalP-TM
ADZ91885.1             0.104  21  0.096  51  0.122  49  0.071   0.087 N  0.510      SignalP-TM
ADZ91886.1             0.153  27  0.255  22  0.609  13  0.426   0.336 N  0.570      SignalP-noTM
ADZ91887.1             0.104  67  0.113  46  0.152  36  0.097   0.106 N  0.570      SignalP-noTM
ADZ91888.1             0.250  32  0.296  26  0.733  24  0.466   0.376 N  0.570      SignalP-noTM
ADZ91889.1             0.142  31  0.142  31  0.228  30  0.132   0.137 N  0.570      SignalP-noTM
ADZ91890.1             0.567  19  0.656  19  0.914  17  0.757   0.703 Y  0.570      SignalP-noTM
ADZ91891.1             0.111  56  0.111  13  0.147   2  0.125   0.117 N  0.570      SignalP-noTM
ADZ91892.1             0.131  20  0.118  20  0.216  16  0.110   0.114 N  0.570      SignalP-noTM
ADZ91893.1             0.158  18  0.164  18  0.241  10  0.178   0.171 N  0.570      SignalP-noTM
ADZ91894.1             0.114  64  0.130  11  0.206   8  0.179   0.148 N  0.510      SignalP-TM
ADZ91895.1             0.178  26  0.151  26  0.155  17  0.130   0.141 N  0.570      SignalP-noTM
ADZ91896.1             0.118  19  0.105  38  0.120  34  0.081   0.094 N  0.570      SignalP-noTM
ADZ91897.1             0.107  66  0.132  18  0.227  48  0.156   0.144 N  0.570      SignalP-noTM
ADZ91898.1             0.122  43  0.109  44  0.207  41  0.080   0.098 N  0.510      SignalP-TM
ADZ91899.1             0.131  52  0.168  52  0.430  48  0.126   0.148 N  0.570      SignalP-noTM
ADZ91900.1             0.126  56  0.119  49  0.173  42  0.115   0.117 N  0.570      SignalP-noTM
ADZ91901.1             0.124  31  0.205  40  0.544  36  0.222   0.213 N  0.570      SignalP-noTM
ADZ91902.1             0.102  41  0.106  66  0.122  55  0.095   0.101 N  0.570      SignalP-noTM
ADZ91903.1             0.118  32  0.124  54  0.190  44  0.123   0.123 N  0.570      SignalP-noTM
ADZ91904.1             0.129  32  0.126  32  0.256  53  0.093   0.110 N  0.570      SignalP-noTM
ADZ91905.1             0.202  27  0.239  38  0.584  37  0.243   0.241 N  0.570      SignalP-noTM
ADZ91906.1             0.208  48  0.275  38  0.595  37  0.241   0.259 N  0.570      SignalP-noTM
ADZ91907.1             0.210  38  0.320  38  0.739  37  0.271   0.297 N  0.570      SignalP-noTM
ADZ91908.1             0.344  27  0.213  27  0.329  37  0.124   0.171 N  0.570      SignalP-noTM
ADZ91909.1             0.123  40  0.122  40  0.148  32  0.108   0.115 N  0.570      SignalP-noTM
ADZ91910.1             0.106  47  0.111  47  0.134  40  0.104   0.107 N  0.570      SignalP-noTM
ADZ91911.1             0.132  21  0.119  21  0.169   3  0.123   0.121 N  0.570      SignalP-noTM
ADZ91912.1             0.236  31  0.164  31  0.188   3  0.126   0.146 N  0.570      SignalP-noTM
ADZ91913.1             0.273  22  0.413  22  0.813  20  0.567   0.485 N  0.570      SignalP-noTM
ADZ91914.1             0.803  29  0.830  29  0.941  15  0.889   0.858 Y  0.570      SignalP-noTM
ADZ91915.1             0.134  57  0.110  57  0.145   3  0.096   0.104 N  0.570      SignalP-noTM
ADZ91916.1             0.110  24  0.151  13  0.333   6  0.234   0.182 N  0.510      SignalP-TM
ADZ91917.1             0.162  43  0.165  11  0.333   3  0.275   0.205 N  0.510      SignalP-TM
ADZ91918.1             0.125  37  0.109  37  0.134   1  0.100   0.105 N  0.570      SignalP-noTM
ADZ91919.1             0.110  44  0.162  11  0.346   1  0.258   0.207 N  0.570      SignalP-noTM
ADZ91920.1             0.138  33  0.177  33  0.393  17  0.268   0.220 N  0.570      SignalP-noTM
ADZ91921.1             0.115  69  0.103  15  0.151   7  0.101   0.102 N  0.570      SignalP-noTM
ADZ91922.1             0.128  28  0.110  28  0.164  40  0.098   0.104 N  0.570      SignalP-noTM
ADZ91923.1             0.206  46  0.154  21  0.160  14  0.110   0.138 N  0.510      SignalP-TM
ADZ91924.1             0.297  27  0.457  27  0.922  12  0.785   0.611 Y  0.570      SignalP-noTM
ADZ91925.1             0.124  32  0.190  11  0.507   4  0.382   0.280 N  0.570      SignalP-noTM
ADZ91926.1             0.106  34  0.105  49  0.123  43  0.099   0.102 N  0.570      SignalP-noTM
ADZ91927.1             0.112  55  0.107  16  0.141  53  0.111   0.109 N  0.570      SignalP-noTM
ADZ91928.1             0.147  28  0.130  28  0.254   1  0.126   0.128 N  0.570      SignalP-noTM
ADZ91929.1             0.145  40  0.119  40  0.165  10  0.113   0.116 N  0.570      SignalP-noTM
ADZ91930.1             0.141  21  0.285  19  0.800   1  0.635   0.449 N  0.570      SignalP-noTM
ADZ91931.1             0.326  51  0.214  51  0.309  49  0.114   0.167 N  0.570      SignalP-noTM
ADZ91932.1             0.135  34  0.141  14  0.258   3  0.198   0.168 N  0.570      SignalP-noTM
ADZ91933.1             0.112  45  0.123  11  0.213   2  0.150   0.136 N  0.570      SignalP-noTM
ADZ91934.1             0.238  26  0.170  26  0.230  34  0.143   0.160 N  0.510      SignalP-TM
ADZ91935.1             0.129  31  0.137  31  0.231  25  0.147   0.141 N  0.510      SignalP-TM
ADZ91936.1             0.326  54  0.255  54  0.287  48  0.164   0.222 N  0.510      SignalP-TM
ADZ91937.1             0.105  29  0.110  45  0.142   6  0.111   0.110 N  0.570      SignalP-noTM
ADZ91938.1             0.220  44  0.163  44  0.152  41  0.091   0.129 N  0.570      SignalP-noTM
ADZ91939.1             0.106  33  0.112  59  0.132  53  0.089   0.101 N  0.570      SignalP-noTM
ADZ91940.1             0.129  30  0.106  30  0.126   4  0.086   0.096 N  0.570      SignalP-noTM
ADZ91941.1             0.234  24  0.142  24  0.169  41  0.085   0.115 N  0.570      SignalP-noTM
ADZ91942.1             0.129  27  0.122  11  0.171   1  0.148   0.134 N  0.570      SignalP-noTM
ADZ91943.1             0.140  39  0.151  18  0.286  13  0.222   0.184 N  0.570      SignalP-noTM
ADZ91944.1             0.111  36  0.138  36  0.250  21  0.181   0.158 N  0.570      SignalP-noTM
ADZ91945.1             0.111  21  0.144  21  0.297   1  0.190   0.165 N  0.570      SignalP-noTM
ADZ91946.1             0.122  34  0.106  34  0.123  38  0.086   0.097 N  0.570      SignalP-noTM
ADZ91947.1             0.135  22  0.122  12  0.250   7  0.148   0.134 N  0.570      SignalP-noTM
ADZ91948.1             0.138  50  0.126  50  0.156  48  0.115   0.121 N  0.570      SignalP-noTM
ADZ91949.1             0.117  49  0.109  17  0.153   9  0.110   0.109 N  0.570      SignalP-noTM
ADZ91950.1             0.136  37  0.135  48  0.277  45  0.140   0.137 N  0.570      SignalP-noTM
ADZ91951.1             0.134  60  0.143  54  0.211   6  0.144   0.144 N  0.570      SignalP-noTM
ADZ91952.1             0.339  70  0.203  70  0.439  35  0.168   0.187 N  0.570      SignalP-noTM
ADZ91953.1             0.166  63  0.210  46  0.428  41  0.208   0.210 N  0.570      SignalP-noTM
ADZ91954.1             0.153  31  0.205  44  0.409  36  0.225   0.214 N  0.570      SignalP-noTM
ADZ91955.1             0.149  63  0.218  46  0.509  36  0.197   0.208 N  0.570      SignalP-noTM
ADZ91956.1             0.149  44  0.219  44  0.520  36  0.200   0.210 N  0.570      SignalP-noTM
ADZ91957.1             0.232  57  0.221  57  0.325  45  0.157   0.191 N  0.570      SignalP-noTM
ADZ91958.1             0.132  37  0.136  20  0.283   1  0.158   0.146 N  0.570      SignalP-noTM
ADZ91959.1             0.113  40  0.112  51  0.146  43  0.115   0.113 N  0.570      SignalP-noTM
ADZ91960.1             0.165  42  0.133  42  0.221   6  0.136   0.134 N  0.570      SignalP-noTM
ADZ91961.1             0.100  31  0.139  11  0.278   2  0.206   0.171 N  0.570      SignalP-noTM
ADZ91962.1             0.141  64  0.118  64  0.174   1  0.110   0.114 N  0.570      SignalP-noTM
ADZ91963.1             0.137  36  0.142  36  0.215  31  0.144   0.143 N  0.570      SignalP-noTM
ADZ91964.1             0.106  34  0.140  11  0.264   2  0.195   0.166 N  0.570      SignalP-noTM
ADZ91965.1             0.272  26  0.147  26  0.170   4  0.106   0.132 N  0.510      SignalP-TM
ADZ91966.1             0.106   6  0.108  30  0.130  21  0.093   0.101 N  0.570      SignalP-noTM
ADZ91967.1             0.112  32  0.110  32  0.181  31  0.091   0.101 N  0.570      SignalP-noTM
ADZ91968.1             0.302  17  0.316  17  0.496   2  0.356   0.331 N  0.510      SignalP-TM
ADZ91969.1             0.139  42  0.114  11  0.202   2  0.135   0.122 N  0.510      SignalP-TM
ADZ91970.1             0.118  70  0.104  41  0.119   6  0.094   0.099 N  0.570      SignalP-noTM
ADZ91971.1             0.112  68  0.123  30  0.207  27  0.132   0.127 N  0.570      SignalP-noTM
ADZ91972.1             0.189  21  0.173  21  0.316   4  0.195   0.183 N  0.570      SignalP-noTM
ADZ91973.1             0.140  22  0.188  22  0.348  17  0.255   0.213 N  0.510      SignalP-TM
ADZ91974.1             0.127  56  0.117  11  0.219   2  0.132   0.123 N  0.510      SignalP-TM
ADZ91975.1             0.110  57  0.130  57  0.247  50  0.120   0.125 N  0.570      SignalP-noTM
ADZ91976.1             0.132  33  0.289  24  0.838   4  0.702   0.483 N  0.570      SignalP-noTM
ADZ91977.1             0.638  55  0.489  55  0.465  47  0.255   0.402 N  0.510      SignalP-TM
ADZ91978.1             0.148  21  0.125  21  0.155  46  0.105   0.115 N  0.570      SignalP-noTM
ADZ91979.1             0.124  54  0.102  28  0.128  26  0.097   0.100 N  0.510      SignalP-TM
ADZ91980.1             0.112  29  0.116  11  0.174   2  0.133   0.124 N  0.570      SignalP-noTM
ADZ91981.1             0.228  24  0.250  11  0.721   1  0.629   0.428 N  0.570      SignalP-noTM
ADZ91982.1             0.100  25  0.106  41  0.122  40  0.083   0.096 N  0.570      SignalP-noTM
ADZ91983.1             0.102  10  0.100  53  0.105  44  0.085   0.093 N  0.570      SignalP-noTM
ADZ91984.1             0.108  35  0.209  17  0.576  12  0.401   0.299 N  0.570      SignalP-noTM
ADZ91985.1             0.154  38  0.120  11  0.173   3  0.151   0.135 N  0.570      SignalP-noTM
ADZ91986.1             0.783  23  0.838  23  0.933   3  0.905   0.869 Y  0.570      SignalP-noTM
ADZ91987.1             0.118  38  0.125  38  0.190   1  0.131   0.128 N  0.570      SignalP-noTM
ADZ91988.1             0.121  65  0.120  51  0.196  48  0.108   0.114 N  0.570      SignalP-noTM
ADZ91989.1             0.228  24  0.150  24  0.139  22  0.094   0.124 N  0.570      SignalP-noTM
ADZ91990.1             0.130  42  0.106  44  0.154  41  0.080   0.097 N  0.510      SignalP-TM
ADZ91991.1             0.792  32  0.877  32  0.994  26  0.947   0.910 Y  0.570      SignalP-noTM
ADZ91992.1             0.715  20  0.333  20  0.243  19  0.155   0.249 N  0.570      SignalP-noTM
ADZ91993.1             0.171  22  0.127  22  0.155  21  0.088   0.112 N  0.510      SignalP-TM
ADZ91994.1             0.114  25  0.123  11  0.212   1  0.149   0.132 N  0.510      SignalP-TM
ADZ91995.1             0.158  39  0.118  39  0.114  58  0.078   0.099 N  0.570      SignalP-noTM
ADZ91996.1             0.135  65  0.121  65  0.159   7  0.100   0.111 N  0.570      SignalP-noTM
ADZ91997.1             0.310  26  0.349  26  0.651  19  0.361   0.355 N  0.570      SignalP-noTM
ADZ91998.1             0.124  51  0.122  51  0.199   1  0.113   0.119 N  0.510      SignalP-TM
ADZ91999.1             0.102  27  0.123  14  0.176   5  0.151   0.136 N  0.570      SignalP-noTM
ADZ92000.1             0.142  32  0.192  11  0.432   3  0.382   0.262 N  0.510      SignalP-TM
ADZ92001.1             0.106  25  0.105  51  0.118  45  0.096   0.101 N  0.570      SignalP-noTM
ADZ92002.1             0.140  43  0.143  43  0.259  40  0.130   0.137 N  0.570      SignalP-noTM
ADZ92003.1             0.126  42  0.134  42  0.180   2  0.144   0.139 N  0.570      SignalP-noTM
ADZ92004.1             0.132  49  0.116  49  0.137   1  0.106   0.112 N  0.570      SignalP-noTM
ADZ92005.1             0.166  26  0.128  26  0.130  21  0.096   0.113 N  0.570      SignalP-noTM
ADZ92006.1             0.105  50  0.099  39  0.114  31  0.091   0.095 N  0.570      SignalP-noTM
ADZ92007.1             0.106  21  0.101  48  0.121   2  0.091   0.096 N  0.570      SignalP-noTM
ADZ92008.1             0.144  39  0.113  39  0.132  38  0.084   0.100 N  0.570      SignalP-noTM
ADZ92009.1             0.121  67  0.136  20  0.215  11  0.160   0.145 N  0.510      SignalP-TM
ADZ92010.1             0.128  44  0.120  44  0.179  35  0.089   0.105 N  0.570      SignalP-noTM
ADZ92011.1             0.460  51  0.322  51  0.319  43  0.136   0.253 N  0.510      SignalP-TM
ADZ92012.1             0.106  29  0.115  54  0.139  47  0.099   0.107 N  0.570      SignalP-noTM
ADZ92013.1             0.105  21  0.107  41  0.126  29  0.102   0.105 N  0.570      SignalP-noTM
ADZ92014.1             0.100  28  0.117  11  0.164   2  0.137   0.126 N  0.570      SignalP-noTM
ADZ92015.1             0.121  23  0.106  30  0.135  29  0.074   0.094 N  0.510      SignalP-TM
ADZ92016.1             0.687  24  0.814  24  0.985  12  0.954   0.880 Y  0.570      SignalP-noTM
ADZ92017.1             0.145  36  0.150  36  0.204  26  0.109   0.135 N  0.510      SignalP-TM
ADZ92018.1             0.100  45  0.107  17  0.170   7  0.109   0.108 N  0.570      SignalP-noTM
ADZ92019.1             0.118  65  0.108  65  0.121  50  0.092   0.100 N  0.570      SignalP-noTM
ADZ92020.1             0.218  23  0.335  23  0.694   4  0.577   0.425 N  0.510      SignalP-TM
ADZ92021.1             0.154  19  0.130  19  0.147   2  0.116   0.124 N  0.570      SignalP-noTM
ADZ92022.1             0.113  60  0.100  42  0.117  34  0.076   0.091 N  0.510      SignalP-TM
ADZ92023.1             0.137  25  0.125  56  0.206  51  0.104   0.115 N  0.570      SignalP-noTM
ADZ92024.1             0.201  44  0.153  44  0.222   4  0.149   0.151 N  0.570      SignalP-noTM
ADZ92025.1             0.148  31  0.122  31  0.120   1  0.094   0.109 N  0.570      SignalP-noTM
ADZ92026.1             0.103  57  0.110  57  0.144  50  0.099   0.105 N  0.570      SignalP-noTM
ADZ92027.1             0.102  35  0.113  24  0.167  19  0.107   0.110 N  0.570      SignalP-noTM
ADZ92028.1             0.125  30  0.109  42  0.140  40  0.087   0.099 N  0.570      SignalP-noTM
ADZ92029.1             0.124  41  0.131  11  0.215   1  0.166   0.147 N  0.570      SignalP-noTM
ADZ92030.1             0.102  21  0.102  37  0.115  34  0.083   0.095 N  0.510      SignalP-TM
ADZ92031.1             0.177  22  0.125  22  0.128  46  0.091   0.109 N  0.570      SignalP-noTM
ADZ92032.1             0.182  36  0.130  36  0.128  20  0.097   0.114 N  0.570      SignalP-noTM
ADZ92033.1             0.151  24  0.341  24  0.915   5  0.823   0.567 N  0.570      SignalP-noTM
ADZ92034.1             0.108  45  0.112  38  0.133  25  0.097   0.105 N  0.570      SignalP-noTM
ADZ92035.1             0.104  25  0.109  35  0.132  23  0.103   0.106 N  0.570      SignalP-noTM
ADZ92036.1             0.290  37  0.240  37  0.402   3  0.201   0.225 N  0.510      SignalP-TM
ADZ92037.1             0.301  25  0.155  25  0.251   4  0.133   0.147 N  0.510      SignalP-TM
ADZ92038.1             0.107  29  0.127  11  0.218   2  0.161   0.140 N  0.510      SignalP-TM
ADZ92039.1             0.106  59  0.115  11  0.194   1  0.125   0.120 N  0.570      SignalP-noTM
ADZ92040.1             0.172  36  0.131  36  0.171  35  0.081   0.107 N  0.570      SignalP-noTM
ADZ92041.1             0.176  21  0.135  60  0.214  49  0.122   0.129 N  0.570      SignalP-noTM
ADZ92042.1             0.115  55  0.160  11  0.348   2  0.250   0.203 N  0.570      SignalP-noTM
ADZ92043.1             0.106  54  0.104  52  0.113  42  0.087   0.096 N  0.570      SignalP-noTM
ADZ92044.1             0.312  43  0.287  43  0.402  36  0.183   0.248 N  0.510      SignalP-TM
ADZ92045.1             0.165  17  0.183  17  0.311   5  0.202   0.192 N  0.570      SignalP-noTM
ADZ92046.1             0.143  19  0.142  19  0.191  11  0.133   0.138 N  0.570      SignalP-noTM
ADZ92047.1             0.142  48  0.138  48  0.266  47  0.103   0.122 N  0.570      SignalP-noTM
ADZ92048.1             0.131  28  0.104  28  0.102  49  0.072   0.089 N  0.570      SignalP-noTM
ADZ92049.1             0.151  21  0.181  21  0.370   1  0.244   0.211 N  0.570      SignalP-noTM
ADZ92050.1             0.104  70  0.103  70  0.140   4  0.097   0.100 N  0.570      SignalP-noTM
ADZ92051.1             0.106  17  0.107  11  0.142   1  0.113   0.110 N  0.570      SignalP-noTM
ADZ92052.1             0.103  50  0.104  67  0.122  55  0.092   0.098 N  0.570      SignalP-noTM
ADZ92053.1             0.115  32  0.135  32  0.255  28  0.151   0.143 N  0.570      SignalP-noTM
ADZ92054.1             0.324  33  0.532  33  0.972  17  0.867   0.689 Y  0.570      SignalP-noTM
ADZ92055.1             0.130  45  0.113  28  0.161  25  0.116   0.114 N  0.510      SignalP-TM
ADZ92056.1             0.128  39  0.157  11  0.395   1  0.228   0.183 N  0.510      SignalP-TM
ADZ92057.1             0.142  20  0.112  20  0.137  47  0.085   0.099 N  0.570      SignalP-noTM
ADZ92058.1             0.119  19  0.103  52  0.133  18  0.088   0.096 N  0.570      SignalP-noTM
ADZ92059.1             0.103  42  0.104  63  0.122  41  0.097   0.101 N  0.570      SignalP-noTM
ADZ92060.1             0.102  23  0.108  11  0.134   5  0.122   0.115 N  0.570      SignalP-noTM
ADZ92061.1             0.117  51  0.105  51  0.110   3  0.093   0.099 N  0.570      SignalP-noTM
ADZ92062.1             0.112  28  0.105  34  0.121  26  0.090   0.098 N  0.570      SignalP-noTM
ADZ92063.1             0.114  25  0.252  21  0.687  15  0.562   0.366 N  0.510      SignalP-TM
ADZ92064.1             0.123  24  0.115  24  0.127  22  0.105   0.110 N  0.570      SignalP-noTM
ADZ92065.1             0.131  55  0.109  21  0.143   1  0.096   0.103 N  0.570      SignalP-noTM
ADZ92066.1             0.108  27  0.105  46  0.125  41  0.088   0.097 N  0.570      SignalP-noTM
ADZ92067.1             0.116  28  0.111  28  0.144   6  0.104   0.108 N  0.570      SignalP-noTM
ADZ92068.1             0.341  29  0.323  29  0.506  14  0.357   0.339 N  0.570      SignalP-noTM
ADZ92069.1             0.188  23  0.244  23  0.488  20  0.320   0.280 N  0.570      SignalP-noTM
ADZ92070.1             0.107  42  0.107  11  0.177   1  0.111   0.108 N  0.510      SignalP-TM
ADZ92071.1             0.172  32  0.126  32  0.128   3  0.100   0.114 N  0.570      SignalP-noTM
ADZ92072.1             0.309  24  0.417  24  0.680  21  0.517   0.454 N  0.510      SignalP-TM
ADZ92073.1             0.113  70  0.112  11  0.171   3  0.131   0.121 N  0.570      SignalP-noTM
ADZ92074.1             0.105  27  0.109  36  0.135  44  0.097   0.103 N  0.570      SignalP-noTM
ADZ92075.1             0.103  49  0.108  49  0.143  38  0.103   0.106 N  0.570      SignalP-noTM
ADZ92076.1             0.111  49  0.133  42  0.223  41  0.110   0.123 N  0.570      SignalP-noTM
ADZ92077.1             0.100  18  0.099  31  0.112  19  0.090   0.095 N  0.570      SignalP-noTM
ADZ92078.1             0.126  24  0.126  24  0.233  21  0.130   0.128 N  0.570      SignalP-noTM
ADZ92079.1             0.208  39  0.131  39  0.184   2  0.106   0.121 N  0.510      SignalP-TM
ADZ92080.1             0.120  31  0.128  11  0.255   1  0.156   0.141 N  0.570      SignalP-noTM
ADZ92081.1             0.146  56  0.131  56  0.167  52  0.100   0.117 N  0.570      SignalP-noTM
ADZ92082.1             0.171  22  0.379  22  0.929  14  0.861   0.606 Y  0.570      SignalP-noTM
ADZ92083.1             0.131  24  0.124  24  0.170  18  0.126   0.125 N  0.570      SignalP-noTM
ADZ92084.1             0.770  53  0.807  53  0.939  46  0.538   0.681 Y  0.570      SignalP-noTM
ADZ92085.1             0.169  26  0.264  26  0.573  24  0.357   0.298 N  0.510      SignalP-TM
ADZ92086.1             0.128  49  0.125  49  0.207  47  0.095   0.114 N  0.510      SignalP-TM
ADZ92087.1             0.124  38  0.109  11  0.149   3  0.122   0.115 N  0.570      SignalP-noTM
ADZ92088.1             0.110  17  0.117  40  0.157  30  0.119   0.118 N  0.570      SignalP-noTM
ADZ92089.1             0.244  22  0.166  22  0.276  21  0.102   0.136 N  0.570      SignalP-noTM
ADZ92090.1             0.141  34  0.136  11  0.294   1  0.179   0.156 N  0.570      SignalP-noTM
ADZ92091.1             0.174  35  0.232  35  0.458  29  0.201   0.221 N  0.510      SignalP-TM
ADZ92092.1             0.149  24  0.174  52  0.428  51  0.184   0.179 N  0.570      SignalP-noTM
ADZ92093.1             0.117  34  0.162  16  0.320  12  0.254   0.196 N  0.510      SignalP-TM
ADZ92094.1             0.758  26  0.828  26  0.939   5  0.911   0.867 Y  0.570      SignalP-noTM
ADZ92095.1             0.190  53  0.130  53  0.121  51  0.092   0.112 N  0.570      SignalP-noTM
ADZ92096.1             0.184  69  0.132  69  0.101  61  0.084   0.109 N  0.570      SignalP-noTM
ADZ92097.1             0.124  26  0.118  11  0.272   1  0.119   0.118 N  0.570      SignalP-noTM
ADZ92098.1             0.117  57  0.137  49  0.240  42  0.138   0.138 N  0.570      SignalP-noTM
ADZ92099.1             0.109  52  0.104  52  0.116   2  0.095   0.100 N  0.570      SignalP-noTM
ADZ92100.1             0.130  41  0.183  11  0.490   3  0.338   0.256 N  0.570      SignalP-noTM
ADZ92101.1             0.190  25  0.393  25  0.910  13  0.843   0.605 Y  0.570      SignalP-noTM
ADZ92102.1             0.106  62  0.108  42  0.140  16  0.111   0.109 N  0.570      SignalP-noTM
ADZ92103.1             0.100  60  0.104  33  0.124  32  0.093   0.099 N  0.570      SignalP-noTM
ADZ92104.1             0.121  41  0.133  41  0.200  31  0.100   0.121 N  0.510      SignalP-TM
ADZ92105.1             0.310  59  0.171  59  0.186   1  0.089   0.133 N  0.570      SignalP-noTM
ADZ92106.1             0.110  26  0.127  11  0.243   4  0.157   0.141 N  0.570      SignalP-noTM
ADZ92107.1             0.130  31  0.124  31  0.150  27  0.100   0.113 N  0.570      SignalP-noTM
ADZ92108.1             0.117  27  0.139  11  0.282   5  0.196   0.166 N  0.570      SignalP-noTM
ADZ92109.1             0.124  49  0.174  11  0.437   1  0.298   0.220 N  0.510      SignalP-TM
ADZ92110.1             0.418  30  0.315  30  0.417   9  0.272   0.299 N  0.510      SignalP-TM
ADZ92111.1             0.123  24  0.139  11  0.245   7  0.199   0.167 N  0.570      SignalP-noTM
ADZ92112.1             0.147  27  0.139  27  0.243   9  0.138   0.139 N  0.570      SignalP-noTM
ADZ92113.1             0.156  51  0.130  51  0.204   1  0.100   0.116 N  0.570      SignalP-noTM
ADZ92114.1             0.115  26  0.153  26  0.373  13  0.209   0.179 N  0.570      SignalP-noTM
ADZ92115.1             0.144  15  0.161  15  0.271  11  0.180   0.168 N  0.510      SignalP-TM
ADZ92116.1             0.258  27  0.339  27  0.608  14  0.454   0.381 N  0.510      SignalP-TM
ADZ92117.1             0.121  23  0.160  14  0.330  13  0.256   0.205 N  0.570      SignalP-noTM
ADZ92118.1             0.142  45  0.128  45  0.169   2  0.109   0.119 N  0.570      SignalP-noTM
ADZ92119.1             0.174  28  0.158  28  0.289  27  0.162   0.160 N  0.510      SignalP-TM
ADZ92120.1             0.128  32  0.132  32  0.167  28  0.121   0.127 N  0.570      SignalP-noTM
ADZ92121.1             0.108  26  0.106  26  0.123  24  0.097   0.102 N  0.570      SignalP-noTM
ADZ92122.1             0.104  48  0.112  15  0.159   5  0.125   0.118 N  0.570      SignalP-noTM
ADZ92123.1             0.119  68  0.116  25  0.147   7  0.119   0.117 N  0.570      SignalP-noTM
ADZ92124.1             0.303  30  0.366  30  0.554   2  0.448   0.397 N  0.510      SignalP-TM
ADZ92125.1             0.816  20  0.867  20  0.966   7  0.930   0.896 Y  0.570      SignalP-noTM
ADZ92126.1             0.120  42  0.112  42  0.138  11  0.099   0.106 N  0.570      SignalP-noTM
ADZ92127.1             0.112  48  0.113  22  0.145  16  0.105   0.109 N  0.570      SignalP-noTM
ADZ92128.1             0.106  21  0.108  66  0.128  57  0.082   0.096 N  0.570      SignalP-noTM
ADZ92129.1             0.120  32  0.103  32  0.139   2  0.090   0.097 N  0.570      SignalP-noTM
ADZ92130.1             0.110  38  0.143  11  0.260   2  0.207   0.173 N  0.570      SignalP-noTM
ADZ92131.1             0.123  27  0.104  27  0.114  42  0.072   0.089 N  0.570      SignalP-noTM
ADZ92132.1             0.160  47  0.137  47  0.208  46  0.089   0.114 N  0.570      SignalP-noTM
ADZ92133.1             0.124  24  0.164  11  0.316   3  0.272   0.215 N  0.570      SignalP-noTM
ADZ92134.1             0.165  21  0.102  21  0.140   1  0.082   0.094 N  0.510      SignalP-TM
ADZ92135.1             0.179  26  0.202  26  0.388   1  0.220   0.208 N  0.510      SignalP-TM
ADZ92136.1             0.106  21  0.110  30  0.148  20  0.103   0.107 N  0.570      SignalP-noTM
ADZ92137.1             0.151  35  0.138  20  0.247  11  0.160   0.146 N  0.510      SignalP-TM
ADZ92138.1             0.136  39  0.204  32  0.499  24  0.291   0.236 N  0.510      SignalP-TM
ADZ92139.1             0.156  61  0.143  61  0.206  51  0.115   0.133 N  0.510      SignalP-TM
ADZ92140.1             0.324  43  0.247  43  0.372  42  0.143   0.198 N  0.570      SignalP-noTM
ADZ92141.1             0.118  52  0.136  11  0.222   2  0.193   0.157 N  0.510      SignalP-TM
ADZ92142.1             0.234  25  0.155  25  0.227   1  0.142   0.150 N  0.510      SignalP-TM
ADZ92143.1             0.101  42  0.095  15  0.110   4  0.091   0.093 N  0.570      SignalP-noTM
ADZ92144.1             0.166  43  0.124  43  0.126  10  0.097   0.111 N  0.570      SignalP-noTM
ADZ92145.1             0.135  56  0.119  56  0.182  48  0.113   0.117 N  0.510      SignalP-TM
ADZ92146.1             0.604  30  0.710  30  0.954  14  0.880   0.790 Y  0.570      SignalP-noTM
ADZ92147.1             0.191  67  0.160  11  0.365   1  0.252   0.194 N  0.510      SignalP-TM
ADZ92148.1             0.184  28  0.112  28  0.148   2  0.096   0.106 N  0.510      SignalP-TM
ADZ92149.1             0.113  28  0.107  12  0.157   2  0.118   0.112 N  0.570      SignalP-noTM
ADZ92150.1             0.134  28  0.206  11  0.527   4  0.439   0.316 N  0.570      SignalP-noTM
ADZ92151.1             0.234  46  0.184  46  0.190  42  0.110   0.149 N  0.570      SignalP-noTM
ADZ92152.1             0.148  29  0.126  29  0.124  23  0.099   0.114 N  0.570      SignalP-noTM
ADZ92153.1             0.118  22  0.119  22  0.179   1  0.124   0.121 N  0.570      SignalP-noTM
ADZ92154.1             0.142  36  0.140  36  0.224  34  0.140   0.140 N  0.570      SignalP-noTM
ADZ92155.1             0.107  25  0.123  11  0.175   1  0.150   0.136 N  0.570      SignalP-noTM
ADZ92156.1             0.110  51  0.115  51  0.140  43  0.113   0.114 N  0.570      SignalP-noTM
ADZ92157.1             0.446  29  0.445  29  0.664  28  0.380   0.421 N  0.510      SignalP-TM
ADZ92158.1             0.761  26  0.830  25  0.970  14  0.922   0.873 Y  0.570      SignalP-noTM
ADZ92159.1             0.133  20  0.248  20  0.596   3  0.498   0.341 N  0.510      SignalP-TM
ADZ92160.1             0.766  45  0.608  45  0.768  32  0.311   0.468 N  0.570      SignalP-noTM
ADZ92161.1             0.125  67  0.111  67  0.124  21  0.090   0.101 N  0.570      SignalP-noTM
ADZ92162.1             0.138  23  0.204  23  0.396   8  0.314   0.244 N  0.510      SignalP-TM
ADZ92163.1             0.184  24  0.105  68  0.129   1  0.081   0.094 N  0.570      SignalP-noTM
ADZ92164.1             0.133  37  0.144  12  0.273   5  0.209   0.174 N  0.570      SignalP-noTM
ADZ92165.1             0.138  20  0.113  20  0.122  23  0.094   0.104 N  0.570      SignalP-noTM
ADZ92166.1             0.255  18  0.383  18  0.648  14  0.557   0.448 N  0.510      SignalP-TM
ADZ92167.1             0.124  47  0.120  47  0.196  43  0.088   0.105 N  0.570      SignalP-noTM
ADZ92168.1             0.121  46  0.105  46  0.113  58  0.081   0.094 N  0.570      SignalP-noTM
ADZ92169.1             0.191  36  0.133  36  0.167   5  0.114   0.124 N  0.570      SignalP-noTM
ADZ92170.1             0.111  21  0.119  11  0.179   1  0.138   0.128 N  0.570      SignalP-noTM
ADZ92171.1             0.125  23  0.128  46  0.210  45  0.122   0.125 N  0.570      SignalP-noTM
ADZ92172.1             0.134  24  0.247  24  0.666   2  0.502   0.341 N  0.510      SignalP-TM
ADZ92173.1             0.153  42  0.132  42  0.160  41  0.097   0.119 N  0.510      SignalP-TM
ADZ92174.1             0.118  23  0.116  11  0.206   2  0.129   0.122 N  0.570      SignalP-noTM
ADZ92175.1             0.104  25  0.119  11  0.193   1  0.140   0.129 N  0.570      SignalP-noTM
ADZ92176.1             0.156  23  0.140  23  0.197  42  0.124   0.133 N  0.570      SignalP-noTM
ADZ92177.1             0.132  21  0.147  55  0.284  50  0.141   0.145 N  0.510      SignalP-TM
ADZ92178.1             0.129  32  0.155  11  0.383   2  0.228   0.182 N  0.510      SignalP-TM
ADZ92179.1             0.108  39  0.130  11  0.237   1  0.159   0.144 N  0.570      SignalP-noTM
ADZ92180.1             0.230  29  0.222  29  0.577  11  0.345   0.268 N  0.510      SignalP-TM
ADZ92181.1             0.107  13  0.104  53  0.126   2  0.101   0.102 N  0.570      SignalP-noTM
ADZ92182.1             0.113  21  0.128  21  0.230  10  0.139   0.133 N  0.570      SignalP-noTM
ADZ92183.1             0.117  31  0.112  49  0.147  37  0.106   0.109 N  0.570      SignalP-noTM
ADZ92184.1             0.117  27  0.106  48  0.126  46  0.096   0.101 N  0.570      SignalP-noTM
ADZ92185.1             0.133  25  0.116  11  0.192   3  0.143   0.129 N  0.570      SignalP-noTM
ADZ92186.1             0.279  39  0.414  39  0.759  30  0.511   0.460 N  0.570      SignalP-noTM
ADZ92187.1             0.215  24  0.360  24  0.899   1  0.697   0.518 N  0.570      SignalP-noTM
ADZ92188.1             0.111  52  0.149  11  0.340   3  0.223   0.184 N  0.570      SignalP-noTM
ADZ92189.1             0.120  17  0.174  17  0.306   8  0.234   0.202 N  0.570      SignalP-noTM
ADZ92190.1             0.121  39  0.128  39  0.175  37  0.117   0.123 N  0.570      SignalP-noTM
ADZ92191.1             0.116  18  0.148  18  0.232  10  0.171   0.159 N  0.570      SignalP-noTM
ADZ92192.1             0.144  22  0.176  22  0.296  20  0.219   0.196 N  0.570      SignalP-noTM
ADZ92193.1             0.758  20  0.817  20  0.920  12  0.866   0.840 Y  0.570      SignalP-noTM
ADZ92194.1             0.252  18  0.203  18  0.238  31  0.155   0.181 N  0.570      SignalP-noTM
ADZ92195.1             0.129  24  0.153  11  0.296   1  0.229   0.189 N  0.570      SignalP-noTM
ADZ92196.1             0.148  21  0.138  21  0.183   3  0.143   0.140 N  0.570      SignalP-noTM
ADZ92197.1             0.108  39  0.103  22  0.116  12  0.089   0.096 N  0.570      SignalP-noTM
ADZ92198.1             0.136  23  0.313  23  0.871  20  0.729   0.508 N  0.570      SignalP-noTM
ADZ92199.1             0.127  26  0.223  26  0.521  22  0.305   0.262 N  0.570      SignalP-noTM
ADZ92200.1             0.101  27  0.105  63  0.121  55  0.100   0.102 N  0.570      SignalP-noTM
ADZ92201.1             0.110  61  0.114  46  0.186  35  0.102   0.108 N  0.570      SignalP-noTM
ADZ92202.1             0.119  38  0.120  11  0.213   3  0.144   0.131 N  0.570      SignalP-noTM
ADZ92203.1             0.134  26  0.114  26  0.110  25  0.091   0.104 N  0.570      SignalP-noTM
ADZ92204.1             0.119  20  0.125  11  0.210   4  0.159   0.141 N  0.570      SignalP-noTM
ADZ92205.1             0.896  23  0.920  23  0.974  11  0.945   0.931 Y  0.570      SignalP-noTM
ADZ92206.1             0.100  53  0.109  59  0.124  56  0.084   0.097 N  0.570      SignalP-noTM
ADZ92207.1             0.116  45  0.124  11  0.200   2  0.152   0.137 N  0.570      SignalP-noTM
ADZ92208.1             0.105  46  0.102  23  0.128  14  0.103   0.102 N  0.570      SignalP-noTM
ADZ92209.1             0.270  23  0.294  23  0.461  21  0.282   0.288 N  0.570      SignalP-noTM
ADZ92210.1             0.128  39  0.154  28  0.259   1  0.200   0.175 N  0.570      SignalP-noTM
ADZ92211.1             0.214  20  0.201  20  0.386   2  0.227   0.213 N  0.570      SignalP-noTM
ADZ92212.1             0.183  49  0.171  49  0.196  38  0.126   0.150 N  0.570      SignalP-noTM
ADZ92213.1             0.104  47  0.103  35  0.111  23  0.088   0.096 N  0.570      SignalP-noTM
ADZ92214.1             0.145  25  0.124  25  0.187   1  0.116   0.120 N  0.570      SignalP-noTM
ADZ92215.1             0.151  26  0.179  26  0.427  25  0.181   0.180 N  0.510      SignalP-TM
ADZ92216.1             0.101  23  0.101  44  0.116  20  0.088   0.095 N  0.570      SignalP-noTM
ADZ92217.1             0.146  23  0.152  23  0.343   1  0.178   0.161 N  0.510      SignalP-TM
ADZ92218.1             0.102  14  0.110  32  0.130  27  0.113   0.111 N  0.570      SignalP-noTM
ADZ92219.1             0.211  32  0.135  32  0.172   4  0.103   0.120 N  0.570      SignalP-noTM
ADZ92220.1             0.182  24  0.168  24  0.202   9  0.155   0.162 N  0.570      SignalP-noTM
ADZ92221.1             0.114  19  0.105  11  0.152  48  0.116   0.109 N  0.510      SignalP-TM
ADZ92222.1             0.119  46  0.115  26  0.147  44  0.126   0.120 N  0.570      SignalP-noTM
ADZ92223.1             0.127  25  0.211  25  0.438  16  0.336   0.270 N  0.570      SignalP-noTM
ADZ92224.1             0.828  21  0.876  21  0.960  17  0.913   0.893 Y  0.570      SignalP-noTM
ADZ92225.1             0.103  23  0.103  38  0.115  28  0.084   0.094 N  0.570      SignalP-noTM
ADZ92226.1             0.182  24  0.179  24  0.281  19  0.152   0.166 N  0.570      SignalP-noTM
ADZ92227.1             0.140  62  0.130  54  0.202  49  0.104   0.118 N  0.570      SignalP-noTM
ADZ92228.1             0.163  21  0.171  21  0.243  14  0.192   0.179 N  0.510      SignalP-TM
ADZ92229.1             0.193  36  0.132  36  0.124  33  0.091   0.112 N  0.570      SignalP-noTM
ADZ92230.1             0.147  26  0.244  18  0.589  15  0.513   0.344 N  0.510      SignalP-TM
ADZ92231.1             0.413  24  0.248  24  0.253   1  0.159   0.206 N  0.570      SignalP-noTM
ADZ92232.1             0.843  25  0.853  25  0.948  17  0.891   0.871 Y  0.570      SignalP-noTM
ADZ92233.1             0.103  20  0.106  20  0.122   2  0.105   0.105 N  0.570      SignalP-noTM
ADZ92234.1             0.119  24  0.199  13  0.508   5  0.385   0.286 N  0.570      SignalP-noTM
ADZ92235.1             0.103  57  0.098  68  0.103  11  0.091   0.095 N  0.570      SignalP-noTM
ADZ92236.1             0.145  44  0.136  41  0.178  29  0.117   0.129 N  0.510      SignalP-TM
ADZ92237.1             0.104  33  0.106  33  0.141  26  0.088   0.097 N  0.570      SignalP-noTM
ADZ92238.1             0.125  28  0.111  44  0.146  38  0.087   0.102 N  0.510      SignalP-TM
ADZ92239.1             0.130  67  0.109  40  0.135  13  0.111   0.110 N  0.570      SignalP-noTM
ADZ92240.1             0.102  34  0.122  11  0.193   1  0.147   0.134 N  0.570      SignalP-noTM
ADZ92241.1             0.118  53  0.105  28  0.106  27  0.087   0.097 N  0.570      SignalP-noTM
ADZ92242.1             0.107  19  0.147  19  0.250  13  0.187   0.166 N  0.570      SignalP-noTM
ADZ92243.1             0.102  63  0.110  44  0.129  41  0.089   0.100 N  0.570      SignalP-noTM
ADZ92244.1             0.122  70  0.126  53  0.249  49  0.105   0.116 N  0.570      SignalP-noTM
ADZ92245.1             0.476  25  0.621  25  0.965  14  0.870   0.738 Y  0.570      SignalP-noTM
ADZ92246.1             0.524  21  0.621  21  0.818  17  0.697   0.657 Y  0.570      SignalP-noTM
ADZ92247.1             0.156  56  0.130  56  0.134  55  0.095   0.114 N  0.570      SignalP-noTM
ADZ92248.1             0.154  22  0.115  22  0.138   1  0.098   0.107 N  0.570      SignalP-noTM
ADZ92249.1             0.100  68  0.119  60  0.163  53  0.094   0.107 N  0.570      SignalP-noTM
ADZ92250.1             0.113  67  0.106  67  0.170   4  0.090   0.099 N  0.570      SignalP-noTM
ADZ92251.1             0.316  46  0.141  46  0.179   4  0.102   0.127 N  0.510      SignalP-TM
ADZ92252.1             0.359  28  0.430  28  0.625  24  0.471   0.445 N  0.510      SignalP-TM
ADZ92253.1             0.351  20  0.316  20  0.495   1  0.298   0.310 N  0.510      SignalP-TM
ADZ92254.1             0.120  37  0.127  13  0.200   9  0.163   0.144 N  0.570      SignalP-noTM
ADZ92255.1             0.106  19  0.096  11  0.183   1  0.081   0.090 N  0.510      SignalP-TM
ADZ92256.1             0.120  37  0.137  13  0.223   9  0.191   0.162 N  0.570      SignalP-noTM
ADZ92257.1             0.135  29  0.258  22  0.681  13  0.527   0.357 N  0.510      SignalP-TM
ADZ92258.1             0.176  31  0.144  31  0.196  48  0.130   0.137 N  0.570      SignalP-noTM
ADZ92259.1             0.146  23  0.136  23  0.215   8  0.151   0.143 N  0.570      SignalP-noTM
ADZ92260.1             0.118  67  0.155  20  0.268  19  0.208   0.174 N  0.510      SignalP-TM
ADZ92261.1             0.155  26  0.145  26  0.199  13  0.147   0.146 N  0.570      SignalP-noTM
ADZ92262.1             0.109  19  0.104  19  0.133  15  0.091   0.098 N  0.570      SignalP-noTM
ADZ92263.1             0.131  46  0.104  46  0.134   1  0.092   0.098 N  0.570      SignalP-noTM
ADZ92264.1             0.122  29  0.109  29  0.126  44  0.095   0.102 N  0.570      SignalP-noTM
ADZ92265.1             0.181  27  0.204  27  0.313  25  0.219   0.210 N  0.510      SignalP-TM
ADZ92266.1             0.106  34  0.105  41  0.134  33  0.094   0.100 N  0.570      SignalP-noTM
ADZ92267.1             0.174  34  0.141  34  0.171   8  0.131   0.136 N  0.570      SignalP-noTM
ADZ92268.1             0.105  67  0.114  42  0.145  32  0.107   0.111 N  0.570      SignalP-noTM
ADZ92269.1             0.159  38  0.131  11  0.262   3  0.167   0.148 N  0.570      SignalP-noTM
ADZ92270.1             0.112  44  0.118  44  0.140  32  0.113   0.115 N  0.570      SignalP-noTM
ADZ92271.1             0.214  21  0.148  21  0.148  20  0.102   0.127 N  0.570      SignalP-noTM
ADZ92272.1             0.105  67  0.113  42  0.140  32  0.110   0.111 N  0.570      SignalP-noTM
ADZ92273.1             0.107  16  0.110  30  0.134  24  0.106   0.108 N  0.570      SignalP-noTM
ADZ92274.1             0.276  24  0.230  24  0.304   8  0.215   0.223 N  0.570      SignalP-noTM
ADZ92275.1             0.227  27  0.228  27  0.464   1  0.262   0.244 N  0.570      SignalP-noTM
ADZ92276.1             0.167  36  0.138  36  0.172  34  0.104   0.122 N  0.570      SignalP-noTM
ADZ92277.1             0.102  33  0.103  37  0.137  35  0.097   0.100 N  0.570      SignalP-noTM
ADZ92278.1             0.115  33  0.156  12  0.259   4  0.233   0.192 N  0.570      SignalP-noTM
ADZ92279.1             0.114  27  0.096  70  0.106  70  0.079   0.088 N  0.570      SignalP-noTM
ADZ92280.1             0.159  18  0.130  11  0.246   2  0.159   0.144 N  0.570      SignalP-noTM
ADZ92281.1             0.151  21  0.215  11  0.692   1  0.436   0.319 N  0.570      SignalP-noTM
ADZ92282.1             0.110  20  0.139  11  0.248   2  0.190   0.163 N  0.570      SignalP-noTM
ADZ92283.1             0.105  68  0.127  14  0.210   7  0.161   0.143 N  0.570      SignalP-noTM
ADZ92284.1             0.139  37  0.111  37  0.123  51  0.079   0.096 N  0.570      SignalP-noTM
ADZ92285.1             0.124  48  0.127  18  0.189   8  0.157   0.141 N  0.570      SignalP-noTM
ADZ92286.1             0.126  41  0.102  41  0.108  63  0.073   0.089 N  0.570      SignalP-noTM
ADZ92287.1             0.113  21  0.144  11  0.297   3  0.211   0.175 N  0.570      SignalP-noTM
ADZ92288.1             0.593  26  0.417  26  0.516   7  0.358   0.395 N  0.510      SignalP-TM
ADZ92289.1             0.116  22  0.122  22  0.183   1  0.128   0.124 N  0.570      SignalP-noTM
ADZ92290.1             0.141  65  0.131  51  0.211  43  0.090   0.112 N  0.570      SignalP-noTM
ADZ92291.1             0.107   9  0.121  11  0.213   1  0.143   0.131 N  0.570      SignalP-noTM
ADZ92292.1             0.126  21  0.129  23  0.235   1  0.140   0.133 N  0.510      SignalP-TM
ADZ92293.1             0.136  29  0.153  13  0.309   9  0.245   0.187 N  0.510      SignalP-TM
ADZ92294.1             0.223  27  0.161  12  0.341   8  0.272   0.202 N  0.510      SignalP-TM
ADZ92295.1             0.276  24  0.367  24  0.635  24  0.437   0.393 N  0.510      SignalP-TM
ADZ92296.1             0.211  39  0.142  39  0.180   2  0.113   0.129 N  0.570      SignalP-noTM
ADZ92297.1             0.155  41  0.159  41  0.259   1  0.169   0.163 N  0.570      SignalP-noTM
ADZ92298.1             0.134  23  0.135  23  0.244  12  0.133   0.134 N  0.570      SignalP-noTM
ADZ92299.1             0.102  65  0.100  26  0.111  20  0.080   0.090 N  0.570      SignalP-noTM
ADZ92300.1             0.157  24  0.156  24  0.181   1  0.152   0.154 N  0.570      SignalP-noTM
ADZ92301.1             0.106  56  0.117  40  0.176  39  0.105   0.111 N  0.570      SignalP-noTM
ADZ92302.1             0.106  44  0.101  11  0.141  21  0.102   0.102 N  0.570      SignalP-noTM
ADZ92303.1             0.127  46  0.117  46  0.152  42  0.083   0.104 N  0.510      SignalP-TM
ADZ92304.1             0.169  20  0.388  20  0.949   3  0.904   0.631 Y  0.570      SignalP-noTM
ADZ92305.1             0.833  23  0.880  23  0.954  17  0.915   0.897 Y  0.570      SignalP-noTM
ADZ92306.1             0.129  53  0.210  53  0.606  50  0.164   0.189 N  0.570      SignalP-noTM
ADZ92307.1             0.107  34  0.115  11  0.163   1  0.131   0.123 N  0.570      SignalP-noTM
ADZ92308.1             0.114  18  0.119  43  0.177  40  0.097   0.109 N  0.570      SignalP-noTM
ADZ92309.1             0.312  44  0.237  44  0.387   2  0.192   0.215 N  0.570      SignalP-noTM
ADZ92310.1             0.105  17  0.137  12  0.224   2  0.193   0.163 N  0.570      SignalP-noTM
ADZ92311.1             0.107  31  0.146  11  0.278   1  0.211   0.170 N  0.510      SignalP-TM
ADZ92312.1             0.126  53  0.129  11  0.241   1  0.159   0.143 N  0.570      SignalP-noTM
ADZ92313.1             0.125  20  0.113  20  0.127  14  0.104   0.109 N  0.570      SignalP-noTM
ADZ92314.1             0.124  27  0.112  36  0.151  25  0.092   0.105 N  0.510      SignalP-TM
ADZ92315.1             0.549  26  0.463  26  0.615  25  0.326   0.413 N  0.510      SignalP-TM
ADZ92316.1             0.120  27  0.112  27  0.123   1  0.092   0.102 N  0.570      SignalP-noTM
ADZ92317.1             0.217  63  0.147  27  0.154   1  0.120   0.134 N  0.570      SignalP-noTM
ADZ92318.1             0.126  38  0.101  61  0.114  49  0.077   0.090 N  0.570      SignalP-noTM
ADZ92319.1             0.142  29  0.129  29  0.174  40  0.120   0.125 N  0.570      SignalP-noTM
ADZ92320.1             0.237  27  0.203  27  0.478   2  0.228   0.214 N  0.570      SignalP-noTM
ADZ92321.1             0.146  26  0.120  38  0.196  36  0.115   0.118 N  0.510      SignalP-TM
ADZ92322.1             0.106  40  0.108  69  0.134   1  0.101   0.105 N  0.570      SignalP-noTM
ADZ92323.1             0.157  20  0.175  20  0.306   1  0.204   0.188 N  0.570      SignalP-noTM
ADZ92324.1             0.104  51  0.103  25  0.125  20  0.090   0.097 N  0.570      SignalP-noTM
ADZ92325.1             0.102  31  0.106  31  0.130  11  0.103   0.105 N  0.570      SignalP-noTM
ADZ92326.1             0.210  37  0.249  37  0.580  36  0.203   0.227 N  0.570      SignalP-noTM
ADZ92327.1             0.106  58  0.120  11  0.186   1  0.142   0.130 N  0.570      SignalP-noTM
ADZ92328.1             0.115  18  0.113  18  0.153   1  0.117   0.114 N  0.510      SignalP-TM
ADZ92329.1             0.118  29  0.111  12  0.134   1  0.122   0.116 N  0.570      SignalP-noTM
ADZ92330.1             0.100  30  0.118  11  0.181   1  0.136   0.126 N  0.570      SignalP-noTM
ADZ92331.1             0.103  31  0.116  12  0.181   4  0.136   0.126 N  0.570      SignalP-noTM
ADZ92332.1             0.189  29  0.148  29  0.171  16  0.127   0.141 N  0.510      SignalP-TM
ADZ92333.1             0.150  32  0.135  11  0.265   4  0.183   0.157 N  0.570      SignalP-noTM
ADZ92334.1             0.104  44  0.150  11  0.339   3  0.231   0.188 N  0.570      SignalP-noTM
ADZ92335.1             0.144  22  0.208  22  0.384   4  0.312   0.257 N  0.570      SignalP-noTM
ADZ92336.1             0.111   8  0.100  11  0.139   4  0.100   0.100 N  0.570      SignalP-noTM
ADZ92337.1             0.112  61  0.103  61  0.147   2  0.097   0.100 N  0.570      SignalP-noTM
ADZ92338.1             0.123  49  0.115  26  0.140  25  0.108   0.111 N  0.570      SignalP-noTM
ADZ92339.1             0.615  29  0.629  29  0.915   8  0.771   0.696 Y  0.570      SignalP-noTM
ADZ92340.1             0.121   9  0.110  30  0.144  23  0.091   0.103 N  0.510      SignalP-TM
ADZ92341.1             0.143  26  0.152  12  0.305   6  0.238   0.193 N  0.570      SignalP-noTM
ADZ92342.1             0.154  47  0.340  28  0.911  24  0.792   0.552 N  0.570      SignalP-noTM
ADZ92343.1             0.128  45  0.217  12  0.584   5  0.500   0.322 N  0.510      SignalP-TM
ADZ92344.1             0.229  38  0.191  16  0.510  12  0.344   0.247 N  0.510      SignalP-TM
ADZ92345.1             0.120  42  0.125  40  0.170  36  0.125   0.125 N  0.570      SignalP-noTM
ADZ92346.1             0.106  41  0.101  28  0.138  23  0.087   0.094 N  0.570      SignalP-noTM
ADZ92347.1             0.174  18  0.163  18  0.335   1  0.183   0.173 N  0.570      SignalP-noTM
ADZ92348.1             0.120  40  0.130  40  0.206  37  0.137   0.134 N  0.570      SignalP-noTM
ADZ92349.1             0.117  23  0.103  57  0.135  46  0.085   0.094 N  0.570      SignalP-noTM
ADZ92350.1             0.103  30  0.110  37  0.137  26  0.088   0.100 N  0.570      SignalP-noTM
ADZ92351.1             0.115  22  0.111  40  0.138  28  0.094   0.103 N  0.570      SignalP-noTM
ADZ92352.1             0.113  24  0.149  11  0.307   1  0.214   0.179 N  0.570      SignalP-noTM
ADZ92353.1             0.177  21  0.178  21  0.303   3  0.215   0.191 N  0.510      SignalP-TM
ADZ92354.1             0.117  49  0.123  18  0.250  10  0.132   0.127 N  0.570      SignalP-noTM
ADZ92355.1             0.118  47  0.107  11  0.163   2  0.114   0.110 N  0.570      SignalP-noTM
ADZ92356.1             0.340  29  0.242  29  0.472  11  0.238   0.240 N  0.570      SignalP-noTM
ADZ92357.1             0.304  41  0.281  41  0.405  39  0.180   0.234 N  0.570      SignalP-noTM
ADZ92358.1             0.142  33  0.113  16  0.186   6  0.125   0.117 N  0.510      SignalP-TM
ADZ92359.1             0.245  28  0.223  28  0.368  24  0.213   0.220 N  0.510      SignalP-TM
ADZ92360.1             0.196  22  0.161  22  0.268   3  0.162   0.161 N  0.510      SignalP-TM
ADZ92361.1             0.108  52  0.122  14  0.201   8  0.153   0.137 N  0.570      SignalP-noTM
ADZ92362.1             0.109  55  0.112  11  0.174   1  0.123   0.117 N  0.570      SignalP-noTM
ADZ92363.1             0.780  23  0.804  23  0.939  16  0.851   0.826 Y  0.570      SignalP-noTM
ADZ92364.1             0.108  41  0.104  23  0.131   1  0.101   0.102 N  0.570      SignalP-noTM
ADZ92365.1             0.149  33  0.121  33  0.145   1  0.094   0.108 N  0.570      SignalP-noTM
ADZ92366.1             0.153  23  0.121  23  0.158  22  0.083   0.107 N  0.510      SignalP-TM
ADZ92367.1             0.106  32  0.126  11  0.211   2  0.152   0.138 N  0.570      SignalP-noTM
ADZ92368.1             0.107  65  0.104  46  0.123   1  0.099   0.101 N  0.570      SignalP-noTM
ADZ92369.1             0.107  19  0.114  12  0.157   1  0.128   0.121 N  0.570      SignalP-noTM
ADZ92370.1             0.114  31  0.105  42  0.132   4  0.092   0.099 N  0.570      SignalP-noTM
ADZ92371.1             0.160  40  0.108  18  0.146   5  0.112   0.110 N  0.510      SignalP-TM
ADZ92372.1             0.131  39  0.107  39  0.108  58  0.084   0.097 N  0.570      SignalP-noTM
ADZ92373.1             0.115  38  0.109  54  0.136  44  0.090   0.100 N  0.570      SignalP-noTM
ADZ92374.1             0.728  22  0.730  22  0.798  19  0.650   0.701 Y  0.510      SignalP-TM
ADZ92375.1             0.141  35  0.148  22  0.257  17  0.182   0.164 N  0.570      SignalP-noTM
ADZ92376.1             0.300  24  0.219  24  0.291   1  0.178   0.200 N  0.570      SignalP-noTM
ADZ92377.1             0.117  53  0.107  13  0.156   5  0.115   0.111 N  0.570      SignalP-noTM
ADZ92378.1             0.112  16  0.157  16  0.276  13  0.225   0.182 N  0.510      SignalP-TM
ADZ92379.1             0.105  34  0.120  60  0.200  49  0.101   0.111 N  0.570      SignalP-noTM
ADZ92380.1             0.122  27  0.144  11  0.304   2  0.207   0.168 N  0.510      SignalP-TM
ADZ92381.1             0.156  65  0.121  48  0.204  44  0.113   0.117 N  0.570      SignalP-noTM
ADZ92382.1             0.104  19  0.113  36  0.142  31  0.103   0.108 N  0.570      SignalP-noTM
ADZ92383.1             0.106  46  0.100  63  0.114  15  0.090   0.096 N  0.570      SignalP-noTM
ADZ92384.1             0.111  38  0.179  26  0.445  25  0.278   0.225 N  0.570      SignalP-noTM
ADZ92385.1             0.205  51  0.143  51  0.139  50  0.090   0.118 N  0.570      SignalP-noTM
ADZ92386.1             0.198  25  0.390  25  0.935  10  0.840   0.601 Y  0.570      SignalP-noTM
ADZ92387.1             0.111  49  0.124  49  0.159  48  0.100   0.113 N  0.570      SignalP-noTM
ADZ92388.1             0.103  21  0.108  61  0.123  55  0.092   0.100 N  0.570      SignalP-noTM
ADZ92389.1             0.840  26  0.833  26  0.953  18  0.872   0.851 Y  0.570      SignalP-noTM
ADZ92390.1             0.172  34  0.128  34  0.131  31  0.076   0.103 N  0.570      SignalP-noTM
ADZ92391.1             0.169  31  0.141  31  0.261  30  0.089   0.122 N  0.510      SignalP-TM
ADZ92392.1             0.109  30  0.105  30  0.119  47  0.095   0.101 N  0.570      SignalP-noTM
ADZ92393.1             0.125  54  0.117  54  0.164   5  0.102   0.110 N  0.570      SignalP-noTM
ADZ92394.1             0.118  26  0.134  11  0.251  10  0.181   0.156 N  0.570      SignalP-noTM
ADZ92395.1             0.112  65  0.122  11  0.185   6  0.155   0.138 N  0.570      SignalP-noTM
ADZ92396.1             0.124  34  0.113  34  0.174  32  0.085   0.100 N  0.570      SignalP-noTM
ADZ92397.1             0.107  38  0.104  19  0.129  11  0.103   0.104 N  0.510      SignalP-TM
ADZ92398.1             0.114  48  0.117  11  0.162   6  0.144   0.127 N  0.510      SignalP-TM
ADZ92399.1             0.617  32  0.491  32  0.914   4  0.673   0.577 Y  0.570      SignalP-noTM
ADZ92400.1             0.810  25  0.727  25  0.901  20  0.656   0.694 Y  0.570      SignalP-noTM
ADZ92401.1             0.103  13  0.101  54  0.129  64  0.088   0.096 N  0.510      SignalP-TM
ADZ92402.1             0.128  40  0.143  40  0.217   5  0.159   0.149 N  0.510      SignalP-TM
ADZ92403.1             0.287  46  0.409  46  0.781  34  0.334   0.373 N  0.570      SignalP-noTM
ADZ92404.1             0.109  53  0.114  22  0.148  11  0.116   0.115 N  0.570      SignalP-noTM
ADZ92405.1             0.148  26  0.130  26  0.184  11  0.135   0.132 N  0.570      SignalP-noTM
ADZ92406.1             0.250  33  0.250  33  0.353  25  0.190   0.228 N  0.510      SignalP-TM
ADZ92407.1             0.195  42  0.155  11  0.297   2  0.259   0.194 N  0.510      SignalP-TM
ADZ92408.1             0.110  36  0.113  36  0.132  31  0.104   0.109 N  0.570      SignalP-noTM
ADZ92409.1             0.142  24  0.156  37  0.215  27  0.150   0.154 N  0.510      SignalP-TM
ADZ92410.1             0.111  27  0.106  27  0.133  26  0.102   0.104 N  0.570      SignalP-noTM
ADZ92411.1             0.101  61  0.100  37  0.112  31  0.089   0.095 N  0.570      SignalP-noTM
ADZ92412.1             0.131  29  0.124  29  0.155  28  0.100   0.113 N  0.570      SignalP-noTM
ADZ92413.1             0.102  35  0.104  56  0.117  44  0.078   0.094 N  0.510      SignalP-TM
ADZ92414.1             0.489  28  0.407  28  0.514  27  0.275   0.358 N  0.510      SignalP-TM
ADZ92415.1             0.513  26  0.495  26  0.680  12  0.517   0.503 N  0.510      SignalP-TM
ADZ92416.1             0.138  24  0.193  24  0.424   2  0.282   0.226 N  0.510      SignalP-TM
ADZ92417.1             0.130  21  0.165  11  0.404   1  0.265   0.202 N  0.510      SignalP-TM
ADZ92418.1             0.173  46  0.124  46  0.146  43  0.090   0.112 N  0.510      SignalP-TM
ADZ92419.1             0.315  42  0.194  42  0.219  41  0.117   0.166 N  0.510      SignalP-TM
ADZ92420.1             0.106  64  0.099  21  0.125   9  0.092   0.096 N  0.570      SignalP-noTM
ADZ92421.1             0.127  34  0.131  11  0.227   1  0.168   0.148 N  0.570      SignalP-noTM
ADZ92422.1             0.152  20  0.124  20  0.161   6  0.109   0.117 N  0.570      SignalP-noTM
ADZ92423.1             0.167  23  0.114  36  0.160   5  0.094   0.107 N  0.510      SignalP-TM
ADZ92424.1             0.111  59  0.111  47  0.134  42  0.095   0.103 N  0.570      SignalP-noTM
ADZ92425.1             0.128  38  0.108  69  0.133  56  0.096   0.103 N  0.570      SignalP-noTM
ADZ92426.1             0.110  36  0.153  19  0.318  10  0.206   0.178 N  0.570      SignalP-noTM
ADZ92427.1             0.129  56  0.126  12  0.216   6  0.169   0.142 N  0.510      SignalP-TM
ADZ92428.1             0.200  20  0.131  11  0.250   2  0.175   0.148 N  0.510      SignalP-TM
ADZ92429.1             0.103  20  0.114  11  0.193   2  0.133   0.123 N  0.570      SignalP-noTM
ADZ92430.1             0.116  18  0.107  36  0.125  29  0.091   0.100 N  0.570      SignalP-noTM
ADZ92431.1             0.103  30  0.098  64  0.116  12  0.080   0.089 N  0.570      SignalP-noTM
ADZ92432.1             0.275  32  0.196  32  0.233   6  0.158   0.178 N  0.570      SignalP-noTM
ADZ92433.1             0.159  30  0.154  30  0.289  26  0.150   0.152 N  0.570      SignalP-noTM
ADZ92434.1             0.106  37  0.146  16  0.286  15  0.221   0.181 N  0.570      SignalP-noTM
ADZ92435.1             0.197  42  0.105  42  0.127  13  0.066   0.091 N  0.510      SignalP-TM
ADZ92436.1             0.212  56  0.117  56  0.124  55  0.076   0.102 N  0.510      SignalP-TM
ADZ92437.1             0.126  26  0.111  11  0.170   2  0.125   0.116 N  0.510      SignalP-TM
ADZ92438.1             0.312  31  0.195  41  0.268  39  0.102   0.161 N  0.510      SignalP-TM
ADZ92439.1             0.390  25  0.417  25  0.599  22  0.430   0.422 N  0.510      SignalP-TM
ADZ92440.1             0.563  19  0.646  19  0.764  12  0.714   0.671 Y  0.510      SignalP-TM
ADZ92441.1             0.108   3  0.103  62  0.120  36  0.078   0.091 N  0.570      SignalP-noTM
ADZ92442.1             0.101  51  0.109  58  0.143  50  0.079   0.095 N  0.570      SignalP-noTM
ADZ92443.1             0.220  41  0.183  41  0.294  38  0.111   0.156 N  0.510      SignalP-TM
ADZ92444.1             0.115  25  0.143  14  0.296  10  0.206   0.172 N  0.570      SignalP-noTM
ADZ92445.1             0.109  23  0.136  11  0.226   4  0.188   0.160 N  0.570      SignalP-noTM
ADZ92446.1             0.182  35  0.137  35  0.159  33  0.082   0.111 N  0.570      SignalP-noTM
ADZ92447.1             0.112  31  0.105  31  0.120   2  0.095   0.100 N  0.570      SignalP-noTM
ADZ92448.1             0.137  39  0.134  18  0.246  14  0.178   0.151 N  0.510      SignalP-TM
ADZ92449.1             0.119  23  0.127  43  0.199  41  0.117   0.122 N  0.570      SignalP-noTM
ADZ92450.1             0.100  61  0.112  11  0.209   1  0.118   0.115 N  0.570      SignalP-noTM
ADZ92451.1             0.113  26  0.121  26  0.156   1  0.130   0.125 N  0.570      SignalP-noTM
ADZ92452.1             0.101  51  0.111  65  0.127  58  0.100   0.106 N  0.570      SignalP-noTM
ADZ92453.1             0.139  29  0.133  29  0.187  27  0.095   0.115 N  0.570      SignalP-noTM
ADZ92454.1             0.278  46  0.244  46  0.311  39  0.143   0.206 N  0.510      SignalP-TM
ADZ92455.1             0.103  35  0.122  11  0.196   1  0.147   0.134 N  0.570      SignalP-noTM
ADZ92456.1             0.112  19  0.100  48  0.114  38  0.084   0.093 N  0.570      SignalP-noTM
ADZ92457.1             0.112  49  0.107  49  0.127  48  0.085   0.097 N  0.570      SignalP-noTM
ADZ92458.1             0.117  42  0.112  15  0.155   3  0.121   0.116 N  0.570      SignalP-noTM
ADZ92459.1             0.112  70  0.130  17  0.251   9  0.147   0.138 N  0.570      SignalP-noTM
ADZ92460.1             0.117  44  0.125  18  0.203  10  0.139   0.132 N  0.570      SignalP-noTM
ADZ92461.1             0.123  34  0.128  12  0.210   5  0.174   0.145 N  0.510      SignalP-TM
ADZ92462.1             0.589  23  0.554  23  0.649   3  0.543   0.550 Y  0.510      SignalP-TM
ADZ92463.1             0.144  69  0.123  12  0.220   8  0.158   0.139 N  0.570      SignalP-noTM
ADZ92464.1             0.115  57  0.137  11  0.228   2  0.188   0.161 N  0.570      SignalP-noTM
ADZ92465.1             0.238  28  0.163  28  0.170  27  0.120   0.143 N  0.570      SignalP-noTM
ADZ92466.1             0.115  69  0.122  11  0.197   1  0.144   0.132 N  0.570      SignalP-noTM
ADZ92467.1             0.171  39  0.154  39  0.196  26  0.130   0.143 N  0.570      SignalP-noTM
ADZ92468.1             0.135  50  0.248  33  0.700  29  0.335   0.289 N  0.570      SignalP-noTM
ADZ92469.1             0.120  31  0.109  31  0.165   1  0.106   0.108 N  0.570      SignalP-noTM
ADZ92470.1             0.108  34  0.121  11  0.204   1  0.141   0.131 N  0.570      SignalP-noTM
ADZ92471.1             0.107  67  0.129  11  0.204   1  0.167   0.147 N  0.570      SignalP-noTM
ADZ92472.1             0.126  44  0.113  44  0.125  43  0.086   0.100 N  0.570      SignalP-noTM
ADZ92473.1             0.175  27  0.141  27  0.153  26  0.107   0.125 N  0.570      SignalP-noTM
ADZ92474.1             0.169  33  0.122  21  0.175  14  0.132   0.126 N  0.510      SignalP-TM
ADZ92475.1             0.102  60  0.135  11  0.356   1  0.155   0.145 N  0.570      SignalP-noTM
ADZ92476.1             0.128  21  0.112  21  0.125  42  0.084   0.098 N  0.570      SignalP-noTM
ADZ92477.1             0.527  25  0.330  25  0.371   8  0.247   0.299 N  0.510      SignalP-TM
ADZ92478.1             0.112  57  0.134  11  0.261   1  0.175   0.149 N  0.510      SignalP-TM
ADZ92479.1             0.213  30  0.302  30  0.551  25  0.346   0.319 N  0.510      SignalP-TM
ADZ92480.1             0.118  54  0.105  54  0.110  47  0.081   0.094 N  0.570      SignalP-noTM
ADZ92481.1             0.231  50  0.137  50  0.160   1  0.083   0.117 N  0.510      SignalP-TM
ADZ92482.1             0.523  26  0.711  26  0.992  12  0.964   0.830 Y  0.570      SignalP-noTM
ADZ92483.1             0.100  31  0.108  60  0.133  53  0.099   0.104 N  0.570      SignalP-noTM
ADZ92484.1             0.163  39  0.263  39  0.789  18  0.440   0.346 N  0.570      SignalP-noTM
ADZ92485.1             0.109  35  0.098  43  0.127  32  0.071   0.088 N  0.510      SignalP-TM
ADZ92486.1             0.126  58  0.137  18  0.267   9  0.169   0.152 N  0.570      SignalP-noTM
ADZ92487.1             0.104  21  0.117  11  0.166   2  0.134   0.125 N  0.570      SignalP-noTM
ADZ92488.1             0.111  20  0.108  61  0.132  53  0.099   0.104 N  0.570      SignalP-noTM
ADZ92489.1             0.143  42  0.152  17  0.364  13  0.222   0.185 N  0.570      SignalP-noTM
ADZ92490.1             0.175  24  0.101  46  0.132  39  0.071   0.090 N  0.510      SignalP-TM
ADZ92491.1             0.113  58  0.145  18  0.256   1  0.201   0.171 N  0.570      SignalP-noTM
ADZ92492.1             0.220  58  0.159  58  0.135  51  0.079   0.129 N  0.510      SignalP-TM
ADZ92493.1             0.131  28  0.127  11  0.242   1  0.151   0.138 N  0.570      SignalP-noTM
ADZ92494.1             0.251  26  0.161  26  0.256   1  0.122   0.143 N  0.570      SignalP-noTM
ADZ92495.1             0.132  19  0.137  19  0.159  10  0.139   0.138 N  0.570      SignalP-noTM
ADZ92496.1             0.151  43  0.165  13  0.275   7  0.247   0.204 N  0.570      SignalP-noTM
ADZ92497.1             0.107  55  0.130  19  0.206   9  0.141   0.135 N  0.570      SignalP-noTM
ADZ92498.1             0.140  31  0.180  18  0.371   5  0.280   0.227 N  0.570      SignalP-noTM
ADZ92499.1             0.111  19  0.110  46  0.151  43  0.095   0.103 N  0.570      SignalP-noTM
ADZ92500.1             0.140  37  0.185  23  0.344   8  0.283   0.231 N  0.570      SignalP-noTM
ADZ92501.1             0.209  28  0.193  28  0.354  16  0.226   0.208 N  0.570      SignalP-noTM
ADZ92502.1             0.108  19  0.099  19  0.102  34  0.087   0.093 N  0.570      SignalP-noTM
ADZ92503.1             0.105  59  0.110  11  0.147   1  0.119   0.114 N  0.570      SignalP-noTM
ADZ92504.1             0.187  21  0.152  21  0.188  19  0.116   0.135 N  0.570      SignalP-noTM
ADZ92505.1             0.166  52  0.135  14  0.235   8  0.187   0.154 N  0.510      SignalP-TM
ADZ92506.1             0.119  57  0.108  57  0.131  20  0.089   0.099 N  0.570      SignalP-noTM
ADZ92507.1             0.110  24  0.112  24  0.139   8  0.117   0.114 N  0.570      SignalP-noTM
ADZ92508.1             0.193  27  0.139  27  0.201  35  0.120   0.132 N  0.510      SignalP-TM
ADZ92509.1             0.134  33  0.107  33  0.116   9  0.088   0.098 N  0.570      SignalP-noTM
ADZ92510.1             0.390  26  0.336  26  0.433  21  0.253   0.305 N  0.510      SignalP-TM
ADZ92511.1             0.104  69  0.108  46  0.128  40  0.097   0.103 N  0.570      SignalP-noTM
ADZ92512.1             0.122  27  0.163  22  0.359  19  0.224   0.186 N  0.510      SignalP-TM
ADZ92513.1             0.145  25  0.164  25  0.383  15  0.179   0.171 N  0.570      SignalP-noTM
ADZ92514.1             0.107  62  0.113  36  0.157  21  0.116   0.115 N  0.570      SignalP-noTM
ADZ92515.1             0.785  19  0.809  19  0.893  10  0.837   0.822 Y  0.570      SignalP-noTM
ADZ92516.1             0.159  24  0.127  35  0.157  23  0.099   0.117 N  0.510      SignalP-TM
ADZ92517.1             0.242  41  0.172  41  0.189  29  0.136   0.159 N  0.510      SignalP-TM
ADZ92518.1             0.110  22  0.118  11  0.254   1  0.120   0.119 N  0.570      SignalP-noTM
ADZ92519.1             0.137  50  0.141  50  0.207  48  0.102   0.123 N  0.570      SignalP-noTM
ADZ92520.1             0.112  26  0.113  11  0.153   1  0.132   0.122 N  0.570      SignalP-noTM
ADZ92521.1             0.223  24  0.231  24  0.425  23  0.266   0.248 N  0.570      SignalP-noTM
ADZ92522.1             0.139  43  0.142  43  0.210  20  0.151   0.146 N  0.570      SignalP-noTM
ADZ92523.1             0.111  37  0.138  11  0.297   2  0.186   0.160 N  0.570      SignalP-noTM
ADZ92524.1             0.118  22  0.176  12  0.423   2  0.310   0.239 N  0.570      SignalP-noTM
ADZ92525.1             0.188  25  0.204  25  0.478   6  0.296   0.238 N  0.510      SignalP-TM
ADZ92526.1             0.108  26  0.103  26  0.124   8  0.101   0.102 N  0.570      SignalP-noTM
ADZ92527.1             0.120  26  0.083  26  0.098  69  0.058   0.074 N  0.510      SignalP-TM
ADZ92528.1             0.615  24  0.751  24  0.962   8  0.929   0.835 Y  0.570      SignalP-noTM
ADZ92529.1             0.193  18  0.146  18  0.146   1  0.117   0.132 N  0.570      SignalP-noTM
ADZ92530.1             0.113  19  0.099  60  0.113  40  0.092   0.096 N  0.570      SignalP-noTM
ADZ92531.1             0.210  21  0.130  21  0.118  25  0.078   0.105 N  0.570      SignalP-noTM
ADZ92532.1             0.113  17  0.121  36  0.185  30  0.107   0.116 N  0.510      SignalP-TM
ADZ92533.1             0.110  46  0.133  11  0.290   1  0.158   0.145 N  0.570      SignalP-noTM
ADZ92534.1             0.146  26  0.131  26  0.185   2  0.131   0.131 N  0.570      SignalP-noTM
ADZ92535.1             0.113  21  0.110  31  0.168   1  0.087   0.101 N  0.510      SignalP-TM
ADZ92536.1             0.172  26  0.143  26  0.188  23  0.113   0.129 N  0.570      SignalP-noTM
ADZ92537.1             0.118  36  0.106  36  0.132   3  0.091   0.099 N  0.570      SignalP-noTM
ADZ92538.1             0.113  31  0.151  39  0.381  30  0.153   0.152 N  0.570      SignalP-noTM
ADZ92539.1             0.112  60  0.109  40  0.154   1  0.104   0.107 N  0.570      SignalP-noTM
ADZ92540.1             0.158  21  0.215  21  0.405  13  0.264   0.238 N  0.570      SignalP-noTM
ADZ92541.1             0.104  54  0.105  40  0.121  28  0.097   0.102 N  0.570      SignalP-noTM
ADZ92542.1             0.105  51  0.125  11  0.189   1  0.152   0.137 N  0.570      SignalP-noTM
ADZ92543.1             0.101  27  0.139  15  0.279   6  0.192   0.164 N  0.570      SignalP-noTM
ADZ92544.1             0.236  70  0.162  70  0.179   1  0.118   0.142 N  0.570      SignalP-noTM
ADZ92545.1             0.147  34  0.120  34  0.144  46  0.079   0.101 N  0.570      SignalP-noTM
ADZ92546.1             0.136  35  0.132  35  0.219  28  0.122   0.127 N  0.570      SignalP-noTM
ADZ92547.1             0.149  22  0.177  22  0.430   1  0.246   0.209 N  0.570      SignalP-noTM
ADZ92548.1             0.571  38  0.518  38  0.638  34  0.347   0.455 N  0.510      SignalP-TM
ADZ92549.1             0.127  41  0.118  41  0.171  27  0.099   0.111 N  0.510      SignalP-TM
ADZ92550.1             0.103  48  0.106  11  0.141   1  0.113   0.110 N  0.570      SignalP-noTM
ADZ92551.1             0.108  23  0.116  31  0.151  21  0.114   0.115 N  0.570      SignalP-noTM
ADZ92552.1             0.180  34  0.139  11  0.262   1  0.186   0.161 N  0.570      SignalP-noTM
ADZ92553.1             0.100  13  0.110  11  0.190   1  0.113   0.111 N  0.570      SignalP-noTM
ADZ92554.1             0.150  38  0.151  11  0.268   3  0.245   0.186 N  0.510      SignalP-TM
ADZ92555.1             0.100  36  0.107  25  0.129  20  0.099   0.103 N  0.570      SignalP-noTM
ADZ92556.1             0.292  22  0.225  22  0.333   2  0.198   0.212 N  0.570      SignalP-noTM
ADZ92557.1             0.118  32  0.143  11  0.242   3  0.204   0.171 N  0.570      SignalP-noTM
ADZ92558.1             0.122  20  0.131  20  0.173  12  0.134   0.132 N  0.570      SignalP-noTM
ADZ92559.1             0.116  21  0.135  21  0.236  18  0.142   0.138 N  0.570      SignalP-noTM
ADZ92560.1             0.103  64  0.100  64  0.113  36  0.093   0.097 N  0.570      SignalP-noTM
ADZ92561.1             0.210  34  0.162  34  0.248  32  0.098   0.132 N  0.570      SignalP-noTM
ADZ92562.1             0.142  32  0.104  32  0.104  62  0.071   0.088 N  0.570      SignalP-noTM
ADZ92563.1             0.116  46  0.143  11  0.232   5  0.204   0.171 N  0.570      SignalP-noTM
ADZ92564.1             0.128  25  0.119  25  0.159   8  0.125   0.122 N  0.570      SignalP-noTM
ADZ92565.1             0.130  50  0.128  50  0.199  45  0.100   0.115 N  0.570      SignalP-noTM
ADZ92566.1             0.101  51  0.109  21  0.139  14  0.104   0.107 N  0.570      SignalP-noTM
ADZ92567.1             0.101  65  0.100  49  0.109  44  0.084   0.093 N  0.570      SignalP-noTM
ADZ92568.1             0.158  43  0.127  43  0.173   2  0.089   0.109 N  0.570      SignalP-noTM
ADZ92569.1             0.120  33  0.113  21  0.160  14  0.123   0.118 N  0.570      SignalP-noTM
ADZ92570.1             0.148  26  0.122  26  0.144   2  0.102   0.113 N  0.570      SignalP-noTM
ADZ92571.1             0.144  46  0.175  15  0.273   7  0.226   0.199 N  0.570      SignalP-noTM
ADZ92572.1             0.135  15  0.178  15  0.278  10  0.233   0.204 N  0.570      SignalP-noTM
ADZ92573.1             0.114  28  0.104  37  0.115  38  0.081   0.093 N  0.570      SignalP-noTM
ADZ92574.1             0.114  20  0.146  11  0.372   1  0.189   0.166 N  0.570      SignalP-noTM
ADZ92575.1             0.153  21  0.195  21  0.334  16  0.252   0.222 N  0.570      SignalP-noTM
ADZ92576.1             0.129  18  0.103  56  0.143   1  0.087   0.096 N  0.570      SignalP-noTM
ADZ92577.1             0.557  24  0.687  24  0.947  16  0.874   0.775 Y  0.570      SignalP-noTM
ADZ92578.1             0.220  28  0.367  20  0.948   1  0.907   0.621 Y  0.570      SignalP-noTM
ADZ92579.1             0.171  28  0.176  28  0.289  27  0.209   0.191 N  0.570      SignalP-noTM
ADZ92580.1             0.181  24  0.205  24  0.383  15  0.221   0.212 N  0.570      SignalP-noTM
ADZ92581.1             0.498  28  0.303  28  0.402  25  0.186   0.248 N  0.570      SignalP-noTM
ADZ92582.1             0.144  23  0.123  23  0.166   1  0.109   0.116 N  0.570      SignalP-noTM
ADZ92583.1             0.146  16  0.228  16  0.436  15  0.356   0.289 N  0.570      SignalP-noTM
ADZ92584.1             0.311  34  0.192  34  0.177  15  0.127   0.161 N  0.570      SignalP-noTM
ADZ92585.1             0.157  44  0.322  20  0.914   2  0.831   0.561 N  0.570      SignalP-noTM
ADZ92586.1             0.705  22  0.799  22  0.951  17  0.904   0.848 Y  0.570      SignalP-noTM
ADZ92587.1             0.193  23  0.333  23  0.800   6  0.647   0.480 N  0.570      SignalP-noTM
ADZ92588.1             0.124  25  0.156  11  0.336   2  0.253   0.192 N  0.510      SignalP-TM
ADZ92589.1             0.115  47  0.106  17  0.151  15  0.106   0.106 N  0.570      SignalP-noTM
ADZ92590.1             0.131  38  0.115  38  0.141  14  0.101   0.108 N  0.570      SignalP-noTM
ADZ92591.1             0.129  44  0.153  17  0.329  12  0.221   0.185 N  0.570      SignalP-noTM
ADZ92592.1             0.168  30  0.129  30  0.151  42  0.096   0.114 N  0.570      SignalP-noTM
ADZ92593.1             0.674  20  0.741  20  0.921  18  0.818   0.777 Y  0.570      SignalP-noTM
ADZ92594.1             0.105  23  0.102  47  0.117  46  0.079   0.091 N  0.570      SignalP-noTM
ADZ92595.1             0.105  21  0.115  21  0.150  13  0.104   0.110 N  0.570      SignalP-noTM
ADZ92596.1             0.355  33  0.384  33  0.548  14  0.412   0.394 N  0.510      SignalP-TM
ADZ92597.1             0.298  58  0.167  58  0.167  30  0.105   0.138 N  0.570      SignalP-noTM
ADZ92598.1             0.112  42  0.113  52  0.155  41  0.094   0.104 N  0.570      SignalP-noTM
ADZ92599.1             0.115  22  0.105  51  0.127  41  0.099   0.102 N  0.570      SignalP-noTM
ADZ92600.1             0.167  29  0.285  29  0.722  10  0.530   0.400 N  0.570      SignalP-noTM
ADZ92601.1             0.127  27  0.103  48  0.154  37  0.080   0.092 N  0.570      SignalP-noTM
ADZ92602.1             0.145  64  0.114  64  0.123  30  0.097   0.106 N  0.570      SignalP-noTM
ADZ92603.1             0.180  24  0.177  24  0.342   3  0.220   0.197 N  0.570      SignalP-noTM
ADZ92604.1             0.150  42  0.169  11  0.362   5  0.307   0.220 N  0.510      SignalP-TM
ADZ92605.1             0.158  31  0.153  31  0.210  30  0.132   0.145 N  0.510      SignalP-TM
ADZ92606.1             0.134  38  0.145  18  0.260  11  0.202   0.172 N  0.570      SignalP-noTM
ADZ92607.1             0.159  17  0.158  17  0.213  13  0.157   0.158 N  0.570      SignalP-noTM
ADZ92608.1             0.111  20  0.144  12  0.292   2  0.206   0.173 N  0.570      SignalP-noTM
ADZ92609.1             0.112  19  0.142  11  0.284   1  0.191   0.165 N  0.570      SignalP-noTM
ADZ92610.1             0.286  30  0.292  30  0.437  27  0.294   0.293 N  0.510      SignalP-TM
ADZ92611.1             0.141  39  0.140  39  0.259  38  0.119   0.130 N  0.570      SignalP-noTM
ADZ92612.1             0.112  50  0.108  50  0.138  46  0.099   0.104 N  0.570      SignalP-noTM
ADZ92613.1             0.117  24  0.128  24  0.237  32  0.127   0.127 N  0.570      SignalP-noTM
ADZ92614.1             0.102  43  0.101  43  0.109   5  0.095   0.098 N  0.570      SignalP-noTM
ADZ92615.1             0.237  47  0.255  47  0.574  45  0.171   0.215 N  0.570      SignalP-noTM
ADZ92616.1             0.146  37  0.247  12  0.733   2  0.633   0.390 N  0.510      SignalP-TM
ADZ92617.1             0.106  54  0.144  48  0.327  38  0.128   0.137 N  0.570      SignalP-noTM
ADZ92618.1             0.113  39  0.114  39  0.130  42  0.100   0.107 N  0.570      SignalP-noTM
ADZ92619.1             0.112  29  0.108  29  0.136   1  0.103   0.105 N  0.570      SignalP-noTM
ADZ92620.1             0.192  29  0.254  26  0.535  16  0.407   0.311 N  0.510      SignalP-TM
ADZ92621.1             0.103  23  0.110  59  0.141  54  0.087   0.101 N  0.510      SignalP-TM
ADZ92622.1             0.122  40  0.117  11  0.179   5  0.142   0.129 N  0.570      SignalP-noTM
ADZ92623.1             0.136  36  0.132  36  0.192  23  0.135   0.133 N  0.510      SignalP-TM
ADZ92624.1             0.109  28  0.126  28  0.206  23  0.122   0.125 N  0.510      SignalP-TM
ADZ92625.1             0.652  22  0.712  22  0.917  11  0.819   0.763 Y  0.570      SignalP-noTM
ADZ92626.1             0.114  49  0.158  11  0.309   3  0.254   0.194 N  0.510      SignalP-TM
ADZ92627.1             0.101  43  0.099  27  0.126  49  0.087   0.093 N  0.570      SignalP-noTM
ADZ92628.1             0.106  36  0.104  50  0.119  34  0.088   0.097 N  0.570      SignalP-noTM
ADZ92629.1             0.120  20  0.110  23  0.127  20  0.099   0.105 N  0.570      SignalP-noTM
ADZ92630.1             0.107  46  0.107  11  0.151   1  0.112   0.109 N  0.570      SignalP-noTM
ADZ92631.1             0.126  29  0.109  34  0.151   2  0.078   0.098 N  0.510      SignalP-TM
ADZ92632.1             0.109  51  0.129  11  0.229   4  0.176   0.151 N  0.570      SignalP-noTM
ADZ92633.1             0.113  21  0.143  11  0.280   4  0.199   0.170 N  0.570      SignalP-noTM
ADZ92634.1             0.141  40  0.168  11  0.438   1  0.255   0.209 N  0.570      SignalP-noTM
ADZ92635.1             0.159  33  0.190  11  0.508   3  0.360   0.270 N  0.570      SignalP-noTM
ADZ92636.1             0.245  29  0.187  29  0.306  10  0.208   0.197 N  0.570      SignalP-noTM
ADZ92637.1             0.159  48  0.137  48  0.142   1  0.108   0.124 N  0.570      SignalP-noTM
ADZ92638.1             0.152  24  0.135  11  0.302   1  0.165   0.149 N  0.570      SignalP-noTM
ADZ92639.1             0.138  60  0.132  11  0.276   1  0.161   0.146 N  0.570      SignalP-noTM
ADZ92640.1             0.109  37  0.123  19  0.182  10  0.130   0.126 N  0.570      SignalP-noTM
ADZ92641.1             0.120  19  0.121  19  0.208   1  0.135   0.128 N  0.570      SignalP-noTM
ADZ92642.1             0.111  39  0.110  56  0.179   1  0.104   0.108 N  0.570      SignalP-noTM
ADZ92643.1             0.375  22  0.325  22  0.652  11  0.270   0.299 N  0.570      SignalP-noTM
ADZ92644.1             0.178  36  0.226  19  0.576   2  0.378   0.282 N  0.510      SignalP-TM
ADZ92645.1             0.115  41  0.152  11  0.319   2  0.222   0.185 N  0.570      SignalP-noTM
ADZ92646.1             0.103  38  0.102  44  0.123  40  0.089   0.096 N  0.570      SignalP-noTM
ADZ92647.1             0.126  35  0.137  35  0.203   2  0.151   0.144 N  0.570      SignalP-noTM
ADZ92648.1             0.174  20  0.183  20  0.366   1  0.234   0.202 N  0.510      SignalP-TM
ADZ92649.1             0.138  41  0.136  11  0.213   1  0.179   0.156 N  0.570      SignalP-noTM
ADZ92650.1             0.554  21  0.667  21  0.873   1  0.794   0.727 Y  0.570      SignalP-noTM
ADZ92651.1             0.103  56  0.103  56  0.119  51  0.086   0.095 N  0.570      SignalP-noTM
ADZ92652.1             0.121  22  0.105  22  0.114  41  0.088   0.097 N  0.570      SignalP-noTM
ADZ92653.1             0.135  32  0.157  41  0.336  31  0.142   0.151 N  0.510      SignalP-TM
ADZ92654.1             0.133  29  0.198  11  0.521   5  0.419   0.302 N  0.570      SignalP-noTM
ADZ92655.1             0.102  24  0.106  45  0.122  35  0.098   0.103 N  0.570      SignalP-noTM
ADZ92656.1             0.150  48  0.186  47  0.337  37  0.171   0.180 N  0.510      SignalP-TM
ADZ92657.1             0.121  29  0.115  29  0.148   2  0.115   0.115 N  0.570      SignalP-noTM
ADZ92658.1             0.209  34  0.402  24  0.894  22  0.825   0.601 Y  0.570      SignalP-noTM
ADZ92659.1             0.242  29  0.285  29  0.506  28  0.267   0.278 N  0.510      SignalP-TM
ADZ92660.1             0.167  30  0.185  30  0.341  20  0.177   0.181 N  0.570      SignalP-noTM
ADZ92661.1             0.111  16  0.120  11  0.207   1  0.136   0.127 N  0.570      SignalP-noTM
ADZ92662.1             0.148  34  0.124  34  0.133  11  0.104   0.114 N  0.570      SignalP-noTM
ADZ92663.1             0.125  34  0.115  20  0.160  14  0.123   0.119 N  0.570      SignalP-noTM
ADZ92664.1             0.119  44  0.106  44  0.137   1  0.093   0.100 N  0.570      SignalP-noTM
ADZ92665.1             0.122  34  0.118  34  0.136  26  0.104   0.112 N  0.570      SignalP-noTM
ADZ92666.1             0.128  40  0.115  40  0.141  35  0.109   0.112 N  0.570      SignalP-noTM
ADZ92667.1             0.394  26  0.367  26  0.438  22  0.328   0.352 N  0.510      SignalP-TM
ADZ92668.1             0.117  47  0.115  47  0.278  46  0.100   0.108 N  0.570      SignalP-noTM
ADZ92669.1             0.191  18  0.137  18  0.125  44  0.091   0.115 N  0.570      SignalP-noTM
ADZ92670.1             0.105  12  0.108  38  0.204  34  0.102   0.105 N  0.570      SignalP-noTM
ADZ92671.1             0.231  22  0.196  22  0.223   5  0.179   0.190 N  0.510      SignalP-TM
ADZ92672.1             0.130  24  0.149  18  0.285   8  0.195   0.171 N  0.570      SignalP-noTM
ADZ92673.1             0.122  35  0.113  11  0.164   3  0.135   0.121 N  0.510      SignalP-TM
ADZ92674.1             0.129  63  0.129  11  0.237   2  0.164   0.142 N  0.510      SignalP-TM
ADZ92675.1             0.160  21  0.129  21  0.129   6  0.106   0.118 N  0.570      SignalP-noTM
ADZ92676.1             0.111  44  0.097  70  0.103   1  0.084   0.091 N  0.570      SignalP-noTM
ADZ92677.1             0.140  33  0.114  33  0.149  28  0.080   0.098 N  0.570      SignalP-noTM
ADZ92678.1             0.165  20  0.174  20  0.266  16  0.176   0.175 N  0.570      SignalP-noTM
ADZ92679.1             0.145  24  0.137  24  0.160   3  0.131   0.134 N  0.570      SignalP-noTM
ADZ92680.1             0.104   8  0.107  62  0.127  20  0.105   0.106 N  0.570      SignalP-noTM
ADZ92681.1             0.103  40  0.133  13  0.215  11  0.176   0.153 N  0.570      SignalP-noTM
ADZ92682.1             0.123  54  0.124  11  0.207   1  0.149   0.136 N  0.570      SignalP-noTM
ADZ92683.1             0.107  21  0.119  16  0.206   7  0.137   0.128 N  0.570      SignalP-noTM
ADZ92684.1             0.124  45  0.116  45  0.152  54  0.094   0.105 N  0.570      SignalP-noTM
ADZ92685.1             0.865  21  0.901  21  0.957  18  0.935   0.917 Y  0.570      SignalP-noTM
ADZ92686.1             0.151  23  0.125  23  0.193  22  0.115   0.120 N  0.570      SignalP-noTM
ADZ92687.1             0.119  50  0.106  50  0.122   1  0.088   0.097 N  0.570      SignalP-noTM
ADZ92688.1             0.111  49  0.118  49  0.184   2  0.110   0.115 N  0.510      SignalP-TM
ADZ92689.1             0.133  20  0.110  20  0.108  11  0.086   0.099 N  0.570      SignalP-noTM
ADZ92690.1             0.130  27  0.106  27  0.161   1  0.087   0.099 N  0.510      SignalP-TM
ADZ92691.1             0.129  30  0.117  30  0.143  24  0.093   0.108 N  0.510      SignalP-TM
ADZ92692.1             0.621  43  0.193  43  0.116  39  0.071   0.148 N  0.510      SignalP-TM
ADZ92693.1             0.117  32  0.115  12  0.146   8  0.133   0.124 N  0.570      SignalP-noTM
ADZ92694.1             0.114  22  0.105  41  0.121   1  0.099   0.103 N  0.570      SignalP-noTM
ADZ92695.1             0.115  38  0.108  59  0.150   1  0.100   0.104 N  0.570      SignalP-noTM
ADZ92696.1             0.148  20  0.144  11  0.288   1  0.204   0.166 N  0.510      SignalP-TM
ADZ92697.1             0.149  56  0.155  56  0.266   1  0.134   0.145 N  0.570      SignalP-noTM
ADZ92698.1             0.153  35  0.157  35  0.281  32  0.142   0.152 N  0.510      SignalP-TM
ADZ92699.1             0.122  54  0.122  11  0.181   3  0.147   0.133 N  0.570      SignalP-noTM
ADZ92700.1             0.207  22  0.221  11  0.679   4  0.506   0.326 N  0.510      SignalP-TM
ADZ92701.1             0.107  21  0.136  11  0.229   3  0.195   0.164 N  0.570      SignalP-noTM
ADZ92702.1             0.117  62  0.107  62  0.121  38  0.088   0.098 N  0.570      SignalP-noTM
ADZ92703.1             0.107  26  0.106  11  0.172   1  0.104   0.105 N  0.570      SignalP-noTM
ADZ92704.1             0.129  68  0.116  68  0.113  70  0.090   0.104 N  0.570      SignalP-noTM
ADZ92705.1             0.119  35  0.106  35  0.116   1  0.096   0.101 N  0.570      SignalP-noTM
ADZ92706.1             0.107  20  0.129  11  0.260   3  0.165   0.146 N  0.570      SignalP-noTM
ADZ92707.1             0.115  21  0.111  45  0.151  35  0.091   0.102 N  0.570      SignalP-noTM
ADZ92708.1             0.132  29  0.187  11  0.611   1  0.307   0.244 N  0.570      SignalP-noTM
ADZ92709.1             0.110  37  0.103  11  0.141   2  0.105   0.104 N  0.570      SignalP-noTM
ADZ92710.1             0.105  19  0.131  11  0.238   2  0.168   0.144 N  0.510      SignalP-TM
ADZ92711.1             0.145  19  0.146  11  0.338   1  0.188   0.166 N  0.570      SignalP-noTM
ADZ92712.1             0.107  66  0.108  30  0.144   1  0.099   0.104 N  0.570      SignalP-noTM
ADZ92713.1             0.141  31  0.111  31  0.113  59  0.075   0.098 N  0.510      SignalP-TM
ADZ92714.1             0.695  24  0.770  24  0.952  17  0.860   0.812 Y  0.570      SignalP-noTM
ADZ92715.1             0.112  54  0.101  54  0.135   7  0.088   0.095 N  0.570      SignalP-noTM
ADZ92716.1             0.127  29  0.232  22  0.571  17  0.456   0.315 N  0.510      SignalP-TM
ADZ92717.1             0.126  30  0.214  21  0.485   2  0.381   0.276 N  0.510      SignalP-TM
ADZ92718.1             0.104  51  0.121  51  0.160  41  0.111   0.116 N  0.570      SignalP-noTM
ADZ92719.1             0.157  42  0.151  14  0.279   3  0.235   0.182 N  0.510      SignalP-TM
ADZ92720.1             0.119  26  0.109  26  0.115  32  0.091   0.101 N  0.570      SignalP-noTM
ADZ92721.1             0.138  31  0.123  31  0.185   5  0.114   0.119 N  0.570      SignalP-noTM
ADZ92722.1             0.526  28  0.334  28  0.352  26  0.189   0.266 N  0.570      SignalP-noTM
ADZ92723.1             0.101   3  0.096  33  0.103  24  0.083   0.090 N  0.570      SignalP-noTM
ADZ92724.1             0.144  41  0.125  41  0.133  41  0.089   0.108 N  0.570      SignalP-noTM
ADZ92725.1             0.111  26  0.117  45  0.139  43  0.107   0.112 N  0.570      SignalP-noTM
ADZ92726.1             0.120  39  0.114  11  0.170   7  0.134   0.121 N  0.510      SignalP-TM
ADZ92727.1             0.627  22  0.718  22  0.918  14  0.844   0.777 Y  0.570      SignalP-noTM
ADZ92728.1             0.239  39  0.221  39  0.387  28  0.192   0.210 N  0.510      SignalP-TM
ADZ92729.1             0.165  28  0.183  28  0.346   2  0.215   0.195 N  0.510      SignalP-TM
ADZ92730.1             0.472  45  0.603  45  0.885  42  0.522   0.565 N  0.570      SignalP-noTM
ADZ92731.1             0.463  35  0.464  35  0.597  30  0.383   0.434 N  0.510      SignalP-TM
ADZ92732.1             0.174  30  0.147  30  0.178  45  0.119   0.133 N  0.570      SignalP-noTM
ADZ92733.1             0.115  52  0.117  13  0.151   3  0.135   0.125 N  0.570      SignalP-noTM
ADZ92734.1             0.576  23  0.625  23  0.877  17  0.714   0.667 Y  0.570      SignalP-noTM
ADZ92735.1             0.109  63  0.096  38  0.115  37  0.080   0.090 N  0.510      SignalP-TM
ADZ92736.1             0.175  28  0.095  11  0.142   1  0.085   0.091 N  0.510      SignalP-TM
ADZ92737.1             0.207  23  0.264  23  0.487  20  0.324   0.292 N  0.570      SignalP-noTM
ADZ92738.1             0.115  21  0.138  21  0.184  20  0.161   0.149 N  0.570      SignalP-noTM
ADZ92739.1             0.102  38  0.097  67  0.103  69  0.082   0.090 N  0.570      SignalP-noTM
ADZ92740.1             0.112  20  0.217  11  0.721   1  0.441   0.322 N  0.570      SignalP-noTM
ADZ92741.1             0.114  43  0.106  18  0.146  12  0.105   0.105 N  0.570      SignalP-noTM
ADZ92742.1             0.101  38  0.101  29  0.114   4  0.096   0.098 N  0.570      SignalP-noTM
ADZ92743.1             0.113  60  0.108  42  0.129  38  0.094   0.102 N  0.570      SignalP-noTM
ADZ92744.1             0.224  22  0.151  22  0.130  39  0.098   0.126 N  0.570      SignalP-noTM
ADZ92745.1             0.216  59  0.141  59  0.127   8  0.090   0.117 N  0.570      SignalP-noTM
ADZ92746.1             0.129  37  0.115  11  0.173   2  0.137   0.125 N  0.570      SignalP-noTM
ADZ92747.1             0.118  21  0.111  67  0.176  60  0.091   0.104 N  0.510      SignalP-TM
ADZ92748.1             0.206  41  0.107  41  0.133   1  0.062   0.090 N  0.510      SignalP-TM
ADZ92749.1             0.712  25  0.759  25  0.945  16  0.847   0.801 Y  0.570      SignalP-noTM
ADZ92750.1             0.347  34  0.435  34  0.759  24  0.444   0.439 N  0.510      SignalP-TM
ADZ92751.1             0.742  23  0.629  23  0.632   2  0.546   0.590 Y  0.570      SignalP-noTM
ADZ92752.1             0.512  22  0.697  22  0.964  20  0.939   0.810 Y  0.570      SignalP-noTM
ADZ92753.1             0.145  27  0.161  27  0.291  14  0.189   0.175 N  0.570      SignalP-noTM
ADZ92754.1             0.133  28  0.143  11  0.264   3  0.203   0.171 N  0.570      SignalP-noTM
ADZ92755.1             0.120  17  0.141  17  0.219   7  0.171   0.152 N  0.510      SignalP-TM
ADZ92756.1             0.137  55  0.113  18  0.152   9  0.119   0.116 N  0.570      SignalP-noTM
ADZ92757.1             0.154  34  0.166  23  0.382  20  0.194   0.179 N  0.570      SignalP-noTM
ADZ92758.1             0.110  24  0.107  18  0.137  12  0.101   0.104 N  0.570      SignalP-noTM
ADZ92759.1             0.504  41  0.632  41  0.937  32  0.628   0.630 Y  0.570      SignalP-noTM
ADZ92760.1             0.144  25  0.124  36  0.175  35  0.097   0.114 N  0.510      SignalP-TM
ADZ92761.1             0.115  19  0.117  19  0.176   4  0.129   0.123 N  0.570      SignalP-noTM
ADZ92762.1             0.111   3  0.108  53  0.124  43  0.098   0.103 N  0.570      SignalP-noTM
ADZ92763.1             0.207  23  0.301  23  0.764   1  0.458   0.375 N  0.570      SignalP-noTM
ADZ92764.1             0.230  21  0.404  21  0.907   6  0.775   0.579 Y  0.570      SignalP-noTM
ADZ92765.1             0.168  30  0.368  30  0.902  15  0.811   0.576 Y  0.570      SignalP-noTM
ADZ92766.1             0.184  23  0.261  23  0.508   1  0.370   0.312 N  0.570      SignalP-noTM
ADZ92767.1             0.107  62  0.102  32  0.120  27  0.075   0.089 N  0.570      SignalP-noTM
ADZ92768.1             0.128  43  0.209  43  0.511  37  0.184   0.197 N  0.570      SignalP-noTM
ADZ92769.1             0.127  51  0.107  51  0.152   1  0.092   0.100 N  0.570      SignalP-noTM
ADZ92770.1             0.183  23  0.139  23  0.149   2  0.108   0.125 N  0.570      SignalP-noTM
ADZ92771.1             0.120  39  0.155  11  0.304   3  0.250   0.190 N  0.510      SignalP-TM
ADZ92772.1             0.276  30  0.187  30  0.245   1  0.141   0.165 N  0.570      SignalP-noTM
ADZ92773.1             0.176  28  0.180  28  0.377   3  0.249   0.212 N  0.570      SignalP-noTM
ADZ92774.1             0.133  15  0.164  15  0.338  12  0.201   0.181 N  0.570      SignalP-noTM
ADZ92775.1             0.192  27  0.199  19  0.334   6  0.270   0.225 N  0.510      SignalP-TM
ADZ92776.1             0.148  59  0.119  59  0.138   1  0.085   0.106 N  0.510      SignalP-TM
ADZ92777.1             0.108  69  0.113  21  0.157   9  0.117   0.115 N  0.570      SignalP-noTM
ADZ92778.1             0.102  50  0.136  17  0.252  12  0.182   0.158 N  0.570      SignalP-noTM
ADZ92779.1             0.112  54  0.104  18  0.136   9  0.096   0.100 N  0.570      SignalP-noTM
ADZ92780.1             0.104  52  0.112  20  0.145  10  0.121   0.116 N  0.570      SignalP-noTM
ADZ92781.1             0.167  23  0.120  23  0.115   1  0.083   0.103 N  0.570      SignalP-noTM
ADZ92782.1             0.132  12  0.182  12  0.289  11  0.249   0.214 N  0.570      SignalP-noTM
ADZ92783.1             0.122  25  0.143  44  0.204  35  0.146   0.144 N  0.510      SignalP-TM
ADZ92784.1             0.113  44  0.121  22  0.187  15  0.130   0.125 N  0.570      SignalP-noTM
ADZ92785.1             0.423  26  0.541  26  0.893   1  0.772   0.650 Y  0.570      SignalP-noTM
ADZ92786.1             0.142  24  0.181  24  0.277  14  0.204   0.190 N  0.510      SignalP-TM
ADZ92787.1             0.117  33  0.107  33  0.124  31  0.096   0.102 N  0.570      SignalP-noTM
ADZ92788.1             0.113  25  0.162  25  0.262  22  0.205   0.178 N  0.510      SignalP-TM
ADZ92789.1             0.142  51  0.123  51  0.145  46  0.086   0.106 N  0.570      SignalP-noTM
ADZ92790.1             0.145  18  0.165  18  0.355   2  0.222   0.192 N  0.570      SignalP-noTM
ADZ92791.1             0.361  61  0.189  61  0.188  14  0.111   0.152 N  0.570      SignalP-noTM
ADZ92792.1             0.135  36  0.118  36  0.167  32  0.106   0.113 N  0.570      SignalP-noTM
ADZ92793.1             0.109  24  0.140  11  0.289   1  0.180   0.159 N  0.570      SignalP-noTM
ADZ92794.1             0.141  26  0.108  43  0.163   1  0.083   0.096 N  0.570      SignalP-noTM
ADZ92795.1             0.110  43  0.147  11  0.260   4  0.219   0.181 N  0.570      SignalP-noTM
ADZ92796.1             0.117  70  0.106  70  0.118  50  0.098   0.102 N  0.570      SignalP-noTM
ADZ92797.1             0.105  24  0.115  11  0.190   1  0.129   0.122 N  0.570      SignalP-noTM
ADZ92798.1             0.147  57  0.134  57  0.143  46  0.098   0.117 N  0.570      SignalP-noTM
ADZ92799.1             0.123  63  0.213  20  0.567  13  0.407   0.285 N  0.510      SignalP-TM
ADZ92800.1             0.121  26  0.136  11  0.265   1  0.182   0.153 N  0.510      SignalP-TM
ADZ92801.1             0.265  23  0.294  23  0.481  14  0.329   0.311 N  0.570      SignalP-noTM
ADZ92802.1             0.133  55  0.132  11  0.243   2  0.182   0.150 N  0.510      SignalP-TM
ADZ92803.1             0.346  26  0.384  26  0.784  23  0.422   0.402 N  0.570      SignalP-noTM
ADZ92804.1             0.125  58  0.124  58  0.143  50  0.110   0.117 N  0.570      SignalP-noTM
ADZ92805.1             0.120  44  0.110  44  0.119   1  0.096   0.103 N  0.570      SignalP-noTM
ADZ92806.1             0.150  27  0.201  17  0.455   7  0.331   0.262 N  0.570      SignalP-noTM
ADZ92807.1             0.160  54  0.130  54  0.128  46  0.086   0.109 N  0.570      SignalP-noTM
ADZ92808.1             0.167  25  0.148  25  0.184   1  0.127   0.138 N  0.570      SignalP-noTM
ADZ92809.1             0.118  45  0.108  25  0.148   2  0.114   0.111 N  0.570      SignalP-noTM
ADZ92810.1             0.129  41  0.104  41  0.107  60  0.081   0.093 N  0.570      SignalP-noTM
ADZ92811.1             0.807  27  0.589  27  0.667  23  0.395   0.517 Y  0.510      SignalP-TM
ADZ92812.1             0.116  26  0.108  33  0.143   1  0.097   0.103 N  0.570      SignalP-noTM
ADZ92813.1             0.135  39  0.114  11  0.172   2  0.132   0.120 N  0.510      SignalP-TM
ADZ92814.1             0.122  18  0.121  11  0.188   1  0.146   0.130 N  0.510      SignalP-TM
ADZ92815.1             0.185  29  0.152  11  0.354   1  0.221   0.178 N  0.510      SignalP-TM
ADZ92816.1             0.179  29  0.159  19  0.257   3  0.179   0.168 N  0.570      SignalP-noTM
ADZ92817.1             0.123  21  0.108  21  0.118  57  0.083   0.097 N  0.570      SignalP-noTM
ADZ92818.1             0.161  33  0.214  17  0.604  12  0.420   0.311 N  0.570      SignalP-noTM
ADZ92819.1             0.120  38  0.110  38  0.136  36  0.089   0.100 N  0.570      SignalP-noTM
ADZ92820.1             0.109  24  0.165  11  0.380   1  0.268   0.213 N  0.570      SignalP-noTM
ADZ92821.1             0.113  22  0.114  22  0.167  14  0.118   0.116 N  0.570      SignalP-noTM
ADZ92822.1             0.136  45  0.164  11  0.430   1  0.247   0.203 N  0.570      SignalP-noTM
ADZ92823.1             0.111  64  0.106  64  0.135  11  0.093   0.100 N  0.570      SignalP-noTM
ADZ92824.1             0.112  56  0.110  56  0.128  54  0.091   0.101 N  0.570      SignalP-noTM
ADZ92825.1             0.107  40  0.131  11  0.271   2  0.158   0.143 N  0.570      SignalP-noTM
ADZ92826.1             0.142  28  0.166  11  0.344   2  0.272   0.216 N  0.570      SignalP-noTM
ADZ92827.1             0.144  38  0.108  23  0.138   6  0.098   0.103 N  0.570      SignalP-noTM
ADZ92828.1             0.112  31  0.118  12  0.180   1  0.136   0.127 N  0.570      SignalP-noTM
ADZ92829.1             0.108  19  0.106  62  0.196   2  0.096   0.101 N  0.570      SignalP-noTM
ADZ92830.1             0.111  26  0.103  35  0.116  31  0.082   0.093 N  0.570      SignalP-noTM
ADZ92831.1             0.101   4  0.100  40  0.113  28  0.089   0.095 N  0.570      SignalP-noTM
ADZ92832.1             0.159  23  0.177  23  0.408   1  0.219   0.197 N  0.570      SignalP-noTM
ADZ92833.1             0.148  36  0.128  36  0.130  35  0.099   0.114 N  0.570      SignalP-noTM
ADZ92834.1             0.842  24  0.837  24  0.961  18  0.861   0.849 Y  0.570      SignalP-noTM
ADZ92835.1             0.122  21  0.101  11  0.131   1  0.102   0.101 N  0.510      SignalP-TM
ADZ92836.1             0.198  58  0.189  11  0.491   2  0.362   0.253 N  0.510      SignalP-TM
ADZ92837.1             0.115  24  0.119  11  0.229   4  0.139   0.129 N  0.570      SignalP-noTM
ADZ92838.1             0.231  17  0.328  17  0.666  16  0.492   0.405 N  0.570      SignalP-noTM
ADZ92839.1             0.106  36  0.104  41  0.159  35  0.092   0.099 N  0.570      SignalP-noTM
ADZ92840.1             0.109  32  0.107  11  0.127   1  0.113   0.110 N  0.570      SignalP-noTM
ADZ92841.1             0.114  31  0.123  11  0.233   1  0.147   0.134 N  0.570      SignalP-noTM
ADZ92842.1             0.103  54  0.101  54  0.115  21  0.090   0.096 N  0.570      SignalP-noTM
ADZ92843.1             0.155  30  0.148  30  0.167  14  0.138   0.143 N  0.570      SignalP-noTM
ADZ92844.1             0.148  22  0.125  22  0.122  21  0.101   0.114 N  0.570      SignalP-noTM
ADZ92845.1             0.124  29  0.103  46  0.130  40  0.093   0.098 N  0.570      SignalP-noTM
ADZ92846.1             0.134  34  0.112  23  0.150  12  0.098   0.105 N  0.570      SignalP-noTM
ADZ92847.1             0.183  40  0.214  40  0.459  19  0.293   0.251 N  0.570      SignalP-noTM
ADZ92848.1             0.141  23  0.153  11  0.297   4  0.232   0.190 N  0.570      SignalP-noTM
ADZ92849.1             0.115  30  0.113  13  0.152   6  0.117   0.115 N  0.570      SignalP-noTM
ADZ92850.1             0.108  32  0.105  11  0.137   4  0.111   0.108 N  0.570      SignalP-noTM
ADZ92851.1             0.459  21  0.635  21  0.937  19  0.831   0.727 Y  0.570      SignalP-noTM
ADZ92852.1             0.391  28  0.482  28  0.965   1  0.780   0.622 Y  0.570      SignalP-noTM
ADZ92853.1             0.114  32  0.105  69  0.137   1  0.098   0.102 N  0.570      SignalP-noTM
ADZ92854.1             0.231  24  0.266  24  0.536  19  0.332   0.297 N  0.570      SignalP-noTM
ADZ92855.1             0.160  29  0.137  29  0.150   1  0.121   0.129 N  0.570      SignalP-noTM
ADZ92856.1             0.122  45  0.104  35  0.113  16  0.093   0.099 N  0.570      SignalP-noTM
ADZ92857.1             0.107  31  0.114  31  0.162  28  0.115   0.115 N  0.570      SignalP-noTM
ADZ92858.1             0.208  29  0.235  29  0.399  21  0.276   0.255 N  0.570      SignalP-noTM
ADZ92859.1             0.676  25  0.708  25  0.864  21  0.745   0.726 Y  0.570      SignalP-noTM
ADZ92860.1             0.153  32  0.141  32  0.268  29  0.122   0.134 N  0.510      SignalP-TM
ADZ92861.1             0.117  53  0.120  53  0.148  47  0.100   0.110 N  0.570      SignalP-noTM
ADZ92862.1             0.108  33  0.102  36  0.122  45  0.079   0.091 N  0.570      SignalP-noTM
ADZ92863.1             0.126  34  0.102  62  0.118   5  0.084   0.094 N  0.570      SignalP-noTM
ADZ92864.1             0.125  66  0.128  11  0.274   1  0.148   0.137 N  0.570      SignalP-noTM
ADZ92865.1             0.113  45  0.115  11  0.158   1  0.133   0.122 N  0.510      SignalP-TM
ADZ92866.1             0.154  30  0.190  30  0.393   9  0.281   0.224 N  0.510      SignalP-TM
ADZ92867.1             0.175  40  0.165  14  0.234  10  0.177   0.170 N  0.570      SignalP-noTM
ADZ92868.1             0.108  38  0.117  38  0.156  37  0.107   0.112 N  0.570      SignalP-noTM
ADZ92869.1             0.163  23  0.190  23  0.286  20  0.228   0.208 N  0.570      SignalP-noTM
ADZ92870.1             0.124  20  0.109  60  0.130  50  0.101   0.105 N  0.570      SignalP-noTM
ADZ92871.1             0.239  30  0.260  30  0.469  29  0.247   0.255 N  0.510      SignalP-TM
ADZ92872.1             0.234  34  0.234  34  0.388  29  0.217   0.228 N  0.510      SignalP-TM
ADZ92873.1             0.549  22  0.656  22  0.879  20  0.802   0.725 Y  0.570      SignalP-noTM
ADZ92874.1             0.120  42  0.125  42  0.159   4  0.118   0.122 N  0.570      SignalP-noTM
ADZ92875.1             0.369  33  0.205  33  0.323   1  0.145   0.183 N  0.510      SignalP-TM
ADZ92876.1             0.137  29  0.112  29  0.151  41  0.086   0.100 N  0.570      SignalP-noTM
ADZ92877.1             0.128  31  0.163  24  0.264  12  0.207   0.184 N  0.570      SignalP-noTM
ADZ92878.1             0.111  15  0.117  38  0.163  30  0.092   0.106 N  0.570      SignalP-noTM
ADZ92879.1             0.122  23  0.106  23  0.109  41  0.082   0.094 N  0.570      SignalP-noTM
ADZ92880.1             0.127  19  0.111  19  0.149  18  0.095   0.103 N  0.570      SignalP-noTM
ADZ92881.1             0.129  35  0.111  54  0.138  43  0.098   0.105 N  0.570      SignalP-noTM
ADZ92882.1             0.132  37  0.122  37  0.128  36  0.094   0.109 N  0.570      SignalP-noTM
ADZ92883.1             0.108  47  0.114  54  0.170  42  0.100   0.107 N  0.570      SignalP-noTM
ADZ92884.1             0.106  32  0.102  44  0.120  38  0.087   0.095 N  0.570      SignalP-noTM
ADZ92885.1             0.111  47  0.102  67  0.111  58  0.089   0.096 N  0.570      SignalP-noTM
ADZ92886.1             0.131  28  0.151  11  0.290   2  0.243   0.185 N  0.510      SignalP-TM
ADZ92887.1             0.282  31  0.210  31  0.195  21  0.115   0.166 N  0.570      SignalP-noTM
ADZ92888.1             0.142  27  0.152  27  0.305  22  0.133   0.143 N  0.570      SignalP-noTM
ADZ92889.1             0.180  29  0.251  29  0.526   5  0.383   0.300 N  0.510      SignalP-TM
ADZ92890.1             0.120  36  0.107  66  0.121  55  0.091   0.099 N  0.570      SignalP-noTM
ADZ92891.1             0.100  35  0.106  17  0.132  14  0.105   0.106 N  0.570      SignalP-noTM
ADZ92892.1             0.175  58  0.131  58  0.179   5  0.112   0.122 N  0.570      SignalP-noTM
ADZ92893.1             0.101  50  0.116  15  0.156   3  0.137   0.126 N  0.570      SignalP-noTM
ADZ92894.1             0.113  21  0.136  11  0.328   1  0.172   0.153 N  0.570      SignalP-noTM
ADZ92895.1             0.108  22  0.121  13  0.195   5  0.152   0.136 N  0.570      SignalP-noTM
ADZ92896.1             0.131  34  0.097  70  0.103  66  0.054   0.081 N  0.510      SignalP-TM
ADZ92897.1             0.110  34  0.126  11  0.208   2  0.164   0.144 N  0.570      SignalP-noTM
ADZ92898.1             0.153  30  0.186  30  0.319  26  0.215   0.197 N  0.510      SignalP-TM
ADZ92899.1             0.125  31  0.156  31  0.259  26  0.124   0.144 N  0.510      SignalP-TM
ADZ92900.1             0.098  26  0.107  11  0.143   3  0.121   0.112 N  0.510      SignalP-TM
ADZ92901.1             0.111  49  0.120  34  0.206  26  0.113   0.117 N  0.570      SignalP-noTM
ADZ92902.1             0.195  43  0.119  43  0.143   1  0.083   0.105 N  0.510      SignalP-TM
ADZ92903.1             0.103  17  0.124  17  0.223   7  0.145   0.134 N  0.570      SignalP-noTM
ADZ92904.1             0.111  48  0.123  32  0.190  29  0.116   0.121 N  0.510      SignalP-TM
ADZ92905.1             0.109  59  0.108  26  0.143  18  0.088   0.099 N  0.570      SignalP-noTM
ADZ92906.1             0.104  54  0.111  31  0.136  24  0.093   0.102 N  0.570      SignalP-noTM
ADZ92907.1             0.137  20  0.123  20  0.167  35  0.111   0.117 N  0.570      SignalP-noTM
ADZ92908.1             0.173  33  0.163  33  0.216  31  0.093   0.137 N  0.510      SignalP-TM
ADZ92909.1             0.137  17  0.217  17  0.418  14  0.341   0.263 N  0.510      SignalP-TM
ADZ92910.1             0.118  43  0.104  24  0.125  14  0.103   0.103 N  0.570      SignalP-noTM
ADZ92911.1             0.159  19  0.112  19  0.113  43  0.072   0.093 N  0.570      SignalP-noTM
ADZ92912.1             0.105  20  0.096  69  0.102  37  0.082   0.090 N  0.570      SignalP-noTM
ADZ92913.1             0.101  46  0.104  49  0.142  48  0.094   0.099 N  0.570      SignalP-noTM
ADZ92914.1             0.154  41  0.123  41  0.150  40  0.081   0.103 N  0.570      SignalP-noTM
ADZ92915.1             0.127  38  0.118  38  0.185  10  0.107   0.113 N  0.570      SignalP-noTM
ADZ92916.1             0.111  21  0.138  11  0.313   1  0.178   0.157 N  0.570      SignalP-noTM
ADZ92917.1             0.234  38  0.201  38  0.303  10  0.197   0.199 N  0.570      SignalP-noTM
ADZ92918.1             0.107  53  0.109  56  0.151   6  0.104   0.107 N  0.570      SignalP-noTM
ADZ92919.1             0.345  40  0.230  40  0.254  36  0.126   0.192 N  0.510      SignalP-TM
ADZ92920.1             0.168  20  0.147  38  0.164  34  0.092   0.126 N  0.510      SignalP-TM
ADZ92921.1             0.136  29  0.135  12  0.223   1  0.177   0.155 N  0.570      SignalP-noTM
ADZ92922.1             0.316  24  0.232  24  0.341   7  0.220   0.226 N  0.570      SignalP-noTM
ADZ92923.1             0.150  58  0.181  47  0.383  45  0.170   0.177 N  0.510      SignalP-TM
ADZ92924.1             0.102  21  0.098  15  0.123  11  0.097   0.097 N  0.570      SignalP-noTM
ADZ92925.1             0.113  43  0.119  12  0.158   1  0.142   0.130 N  0.570      SignalP-noTM
ADZ92926.1             0.781  22  0.557  22  0.571   1  0.412   0.503 N  0.510      SignalP-TM
ADZ92927.1             0.104  36  0.099  70  0.113  14  0.086   0.093 N  0.570      SignalP-noTM
ADZ92928.1             0.121  20  0.116  20  0.144   9  0.109   0.112 N  0.570      SignalP-noTM
ADZ92929.1             0.104  18  0.131  11  0.227   1  0.164   0.146 N  0.570      SignalP-noTM
ADZ92930.1             0.826  26  0.876  26  0.963  21  0.915   0.894 Y  0.570      SignalP-noTM
ADZ92931.1             0.168  24  0.160  24  0.232   4  0.168   0.163 N  0.510      SignalP-TM
ADZ92932.1             0.128  55  0.128  12  0.201   2  0.161   0.143 N  0.570      SignalP-noTM
ADZ92933.1             0.141  24  0.201  11  0.525   1  0.409   0.278 N  0.510      SignalP-TM
ADZ92934.1             0.170  19  0.183  19  0.303   8  0.217   0.196 N  0.510      SignalP-TM
ADZ92935.1             0.174  51  0.155  13  0.337   4  0.243   0.196 N  0.570      SignalP-noTM
ADZ92936.1             0.109  62  0.136  15  0.213  10  0.182   0.158 N  0.570      SignalP-noTM
ADZ92937.1             0.114  47  0.104  11  0.172   1  0.102   0.103 N  0.570      SignalP-noTM
ADZ92938.1             0.113  46  0.109  39  0.137  28  0.098   0.104 N  0.570      SignalP-noTM
ADZ92939.1             0.151  55  0.151  23  0.265  12  0.180   0.162 N  0.510      SignalP-TM
ADZ92940.1             0.129  45  0.115  45  0.154  49  0.092   0.105 N  0.570      SignalP-noTM
ADZ92941.1             0.400  27  0.584  27  0.966  17  0.896   0.731 Y  0.570      SignalP-noTM
ADZ92942.1             0.115  30  0.180  11  0.386   2  0.338   0.254 N  0.570      SignalP-noTM
ADZ92943.1             0.101  28  0.129  11  0.195  21  0.165   0.146 N  0.570      SignalP-noTM
ADZ92944.1             0.107  40  0.166  12  0.356   3  0.276   0.207 N  0.510      SignalP-TM
ADZ92945.1             0.110  55  0.130  55  0.232  48  0.125   0.128 N  0.570      SignalP-noTM
ADZ92946.1             0.132  24  0.120  48  0.175  41  0.110   0.115 N  0.570      SignalP-noTM
ADZ92947.1             0.117  31  0.123  11  0.265   1  0.137   0.130 N  0.570      SignalP-noTM
ADZ92948.1             0.146  22  0.117  22  0.126  10  0.096   0.107 N  0.570      SignalP-noTM
ADZ92949.1             0.125  21  0.157  21  0.345  18  0.178   0.167 N  0.570      SignalP-noTM
ADZ92950.1             0.145  29  0.119  29  0.121  58  0.090   0.106 N  0.570      SignalP-noTM
ADZ92951.1             0.134  59  0.102  59  0.156   1  0.060   0.086 N  0.510      SignalP-TM
ADZ92952.1             0.148  60  0.169  11  0.386   4  0.287   0.225 N  0.570      SignalP-noTM
ADZ92953.1             0.105  24  0.172  14  0.344   2  0.292   0.228 N  0.570      SignalP-noTM
ADZ92954.1             0.121  37  0.113  14  0.162   5  0.129   0.121 N  0.570      SignalP-noTM
ADZ92955.1             0.108  32  0.149  11  0.294   4  0.229   0.179 N  0.510      SignalP-TM
ADZ92956.1             0.120  36  0.113  36  0.115  35  0.085   0.100 N  0.570      SignalP-noTM
ADZ92957.1             0.119  26  0.125  13  0.176   4  0.145   0.134 N  0.570      SignalP-noTM
ADZ92958.1             0.100  40  0.105  34  0.125   2  0.103   0.104 N  0.570      SignalP-noTM
ADZ92959.1             0.130  29  0.183  11  0.408   1  0.341   0.242 N  0.510      SignalP-TM
ADZ92960.1             0.111  15  0.144  11  0.351   5  0.226   0.182 N  0.570      SignalP-noTM
ADZ92961.1             0.120  27  0.122  26  0.179  25  0.115   0.119 N  0.570      SignalP-noTM
ADZ92962.1             0.123  24  0.111  37  0.156  22  0.095   0.103 N  0.570      SignalP-noTM
ADZ92963.1             0.142  16  0.221  16  0.510  15  0.346   0.280 N  0.570      SignalP-noTM
ADZ92964.1             0.847  20  0.801  20  0.918  18  0.768   0.785 Y  0.570      SignalP-noTM
ADZ92965.1             0.134  19  0.109  19  0.131  35  0.079   0.095 N  0.570      SignalP-noTM
ADZ92966.1             0.762  22  0.848  22  0.964  17  0.935   0.889 Y  0.570      SignalP-noTM
ADZ92967.1             0.102  68  0.103  11  0.155   2  0.106   0.105 N  0.570      SignalP-noTM
ADZ92968.1             0.120  44  0.110  44  0.119   1  0.096   0.103 N  0.570      SignalP-noTM
ADZ92969.1             0.114  47  0.111  51  0.151   2  0.099   0.106 N  0.570      SignalP-noTM
ADZ92970.1             0.154  32  0.132  32  0.146  11  0.110   0.122 N  0.570      SignalP-noTM
ADZ92971.1             0.146  50  0.127  34  0.196   7  0.146   0.134 N  0.510      SignalP-TM
ADZ92972.1             0.110  19  0.105  19  0.120  21  0.099   0.102 N  0.570      SignalP-noTM
ADZ92973.1             0.115  39  0.096  66  0.149  38  0.073   0.088 N  0.510      SignalP-TM
ADZ92974.1             0.107  45  0.106  47  0.140  47  0.098   0.103 N  0.570      SignalP-noTM
ADZ92975.1             0.109  21  0.106  24  0.148  18  0.092   0.100 N  0.570      SignalP-noTM
ADZ92976.1             0.183  24  0.205  24  0.427  20  0.225   0.214 N  0.570      SignalP-noTM
ADZ92977.1             0.180  44  0.194  44  0.280  40  0.148   0.177 N  0.510      SignalP-TM
ADZ92978.1             0.872  24  0.899  24  0.960  12  0.927   0.912 Y  0.570      SignalP-noTM
ADZ92979.1             0.137  52  0.110  12  0.153   5  0.123   0.116 N  0.570      SignalP-noTM
ADZ92980.1             0.197  24  0.165  24  0.169  11  0.137   0.152 N  0.570      SignalP-noTM
ADZ92981.1             0.120  26  0.106  44  0.124  40  0.069   0.092 N  0.510      SignalP-TM
ADZ92982.1             0.147  20  0.177  20  0.313  16  0.199   0.188 N  0.570      SignalP-noTM
ADZ92983.1             0.106  51  0.118  11  0.200   1  0.133   0.125 N  0.570      SignalP-noTM
ADZ92984.1             0.140  48  0.111  48  0.106  28  0.086   0.099 N  0.570      SignalP-noTM
ADZ92985.1             0.537  62  0.232  62  0.250   1  0.117   0.178 N  0.570      SignalP-noTM
ADZ92986.1             0.449  64  0.231  64  0.200   4  0.111   0.187 N  0.510      SignalP-TM
ADZ92987.1             0.141  40  0.124  40  0.173   3  0.108   0.118 N  0.510      SignalP-TM
ADZ92988.1             0.857  26  0.880  26  0.981  11  0.932   0.904 Y  0.570      SignalP-noTM
ADZ92989.1             0.115  30  0.123  11  0.205   1  0.146   0.134 N  0.570      SignalP-noTM
ADZ92990.1             0.359  24  0.229  24  0.225  22  0.139   0.187 N  0.570      SignalP-noTM
ADZ92991.1             0.132  30  0.191  11  0.481   2  0.365   0.255 N  0.510      SignalP-TM
ADZ92992.1             0.220  35  0.153  11  0.340   1  0.230   0.182 N  0.510      SignalP-TM
ADZ92993.1             0.106  65  0.116  24  0.169  18  0.119   0.117 N  0.570      SignalP-noTM
ADZ92994.1             0.742  28  0.723  28  0.873  20  0.723   0.723 Y  0.570      SignalP-noTM
ADZ92995.1             0.109  52  0.105  21  0.143  11  0.103   0.104 N  0.570      SignalP-noTM
ADZ92996.1             0.164  27  0.159  27  0.215   2  0.156   0.157 N  0.570      SignalP-noTM
ADZ92997.1             0.861  22  0.846  22  0.920  21  0.839   0.843 Y  0.570      SignalP-noTM
ADZ92998.1             0.150  46  0.135  46  0.245  45  0.101   0.119 N  0.570      SignalP-noTM
ADZ92999.1             0.135  25  0.119  25  0.128  23  0.101   0.111 N  0.570      SignalP-noTM
ADZ93000.1             0.134  24  0.113  24  0.126  23  0.090   0.102 N  0.570      SignalP-noTM
ADZ93001.1             0.131  19  0.122  11  0.225   1  0.142   0.132 N  0.570      SignalP-noTM
ADZ93002.1             0.129  21  0.103  55  0.145   1  0.088   0.096 N  0.570      SignalP-noTM
ADZ93003.1             0.249  25  0.199  25  0.391   1  0.190   0.196 N  0.510      SignalP-TM
ADZ93004.1             0.149  61  0.120  43  0.227  39  0.118   0.119 N  0.570      SignalP-noTM
ADZ93005.1             0.113  21  0.129  11  0.193   5  0.166   0.146 N  0.570      SignalP-noTM
ADZ93006.1             0.108  39  0.107  39  0.133  37  0.082   0.095 N  0.570      SignalP-noTM
ADZ93007.1             0.109  34  0.103  34  0.109  27  0.085   0.094 N  0.570      SignalP-noTM
ADZ93008.1             0.113  68  0.114  18  0.151  13  0.119   0.116 N  0.570      SignalP-noTM
ADZ93009.1             0.789  31  0.720  31  0.867   8  0.738   0.728 Y  0.570      SignalP-noTM
ADZ93010.1             0.120  30  0.113  30  0.128   7  0.094   0.104 N  0.570      SignalP-noTM
ADZ93011.1             0.112  49  0.136  11  0.267   2  0.177   0.155 N  0.570      SignalP-noTM
ADZ93012.1             0.107  55  0.106  15  0.129  13  0.114   0.110 N  0.570      SignalP-noTM
ADZ93013.1             0.104  45  0.136  22  0.220  18  0.155   0.145 N  0.570      SignalP-noTM
ADZ93014.1             0.125  39  0.118  39  0.133   8  0.094   0.107 N  0.570      SignalP-noTM
ADZ93015.1             0.120  20  0.112  45  0.136  36  0.104   0.109 N  0.570      SignalP-noTM
ADZ93016.1             0.147  18  0.264  18  0.700  15  0.473   0.362 N  0.570      SignalP-noTM
ADZ93017.1             0.118  48  0.110  11  0.144   1  0.122   0.115 N  0.570      SignalP-noTM
ADZ93018.1             0.114  35  0.136  12  0.215  11  0.187   0.160 N  0.570      SignalP-noTM
ADZ93019.1             0.120  20  0.118  20  0.167   8  0.123   0.120 N  0.570      SignalP-noTM
ADZ93020.1             0.162  27  0.295  21  0.762  19  0.523   0.402 N  0.570      SignalP-noTM
ADZ93021.1             0.187  32  0.089  12  0.120   6  0.082   0.086 N  0.510      SignalP-TM
ADZ93022.1             0.127  31  0.112  31  0.150   1  0.090   0.104 N  0.510      SignalP-TM
ADZ93023.1             0.712  29  0.746  29  0.946   9  0.847   0.793 Y  0.570      SignalP-noTM
ADZ93024.1             0.130  66  0.183  11  0.450   3  0.328   0.251 N  0.570      SignalP-noTM
ADZ93025.1             0.123  25  0.157  11  0.318   7  0.261   0.195 N  0.510      SignalP-TM
ADZ93026.1             0.111  23  0.126  11  0.223   1  0.153   0.139 N  0.570      SignalP-noTM
ADZ93027.1             0.141  34  0.160  11  0.354   2  0.268   0.200 N  0.510      SignalP-TM
ADZ93028.1             0.137  46  0.119  46  0.166   5  0.113   0.117 N  0.510      SignalP-TM
ADZ93029.1             0.118  55  0.125  21  0.194  13  0.144   0.134 N  0.570      SignalP-noTM
ADZ93030.1             0.489  20  0.623  20  0.940   1  0.823   0.717 Y  0.570      SignalP-noTM
ADZ93031.1             0.113  49  0.129  49  0.197  48  0.127   0.128 N  0.570      SignalP-noTM
ADZ93032.1             0.166  35  0.353  29  0.940  20  0.818   0.572 Y  0.570      SignalP-noTM
ADZ93033.1             0.204  28  0.210  28  0.423  24  0.195   0.203 N  0.570      SignalP-noTM
ADZ93034.1             0.125  44  0.118  20  0.169  12  0.118   0.118 N  0.570      SignalP-noTM
ADZ93035.1             0.112  61  0.127  11  0.186   1  0.159   0.142 N  0.570      SignalP-noTM
ADZ93036.1             0.111  30  0.111  12  0.157   6  0.128   0.119 N  0.570      SignalP-noTM
ADZ93037.1             0.103  69  0.106  32  0.168   1  0.102   0.104 N  0.570      SignalP-noTM
ADZ93038.1             0.206  22  0.360  22  0.900   1  0.694   0.517 N  0.570      SignalP-noTM
ADZ93039.1             0.103  28  0.187  14  0.426   8  0.349   0.264 N  0.570      SignalP-noTM
ADZ93040.1             0.136  23  0.131  23  0.181  21  0.122   0.127 N  0.570      SignalP-noTM
ADZ93041.1             0.100  70  0.103  56  0.133  50  0.095   0.099 N  0.570      SignalP-noTM
ADZ93042.1             0.108  42  0.127  11  0.220  38  0.162   0.144 N  0.570      SignalP-noTM
ADZ93043.1             0.144  23  0.260  23  0.549  15  0.434   0.325 N  0.510      SignalP-TM
ADZ93044.1             0.139  24  0.104  11  0.158   1  0.106   0.105 N  0.510      SignalP-TM
ADZ93045.1             0.192  21  0.168  11  0.389   2  0.285   0.211 N  0.510      SignalP-TM
ADZ93046.1             0.117  58  0.111  29  0.153  22  0.104   0.108 N  0.570      SignalP-noTM
ADZ93047.1             0.132  16  0.134  16  0.273   1  0.154   0.141 N  0.510      SignalP-TM
ADZ93048.1             0.144  41  0.112  41  0.159  37  0.093   0.105 N  0.510      SignalP-TM
ADZ93049.1             0.743  35  0.284  35  0.359   4  0.194   0.251 N  0.510      SignalP-TM
ADZ93050.1             0.140  26  0.162  26  0.301   3  0.201   0.177 N  0.510      SignalP-TM
ADZ93051.1             0.103  18  0.104  12  0.122   4  0.110   0.107 N  0.570      SignalP-noTM
ADZ93052.1             0.147  44  0.128  44  0.156  41  0.106   0.118 N  0.570      SignalP-noTM
ADZ93053.1             0.128  21  0.144  21  0.216  16  0.145   0.144 N  0.510      SignalP-TM
ADZ93054.1             0.210  23  0.144  23  0.175  22  0.090   0.119 N  0.570      SignalP-noTM
ADZ93055.1             0.234  19  0.408  19  0.855  15  0.717   0.553 N  0.570      SignalP-noTM
ADZ93056.1             0.122  20  0.146  11  0.332   2  0.206   0.168 N  0.510      SignalP-TM
ADZ93057.1             0.882  21  0.917  21  0.982  18  0.944   0.929 Y  0.570      SignalP-noTM
ADZ93058.1             0.852  27  0.837  27  0.888   5  0.836   0.836 Y  0.570      SignalP-noTM
ADZ93059.1             0.133  20  0.112  20  0.156  18  0.092   0.103 N  0.570      SignalP-noTM
ADZ93060.1             0.169  37  0.296  30  0.863  16  0.673   0.473 N  0.570      SignalP-noTM
ADZ93061.1             0.194  28  0.389  28  0.936  15  0.840   0.601 Y  0.570      SignalP-noTM
ADZ93062.1             0.724  32  0.786  32  0.991  15  0.921   0.849 Y  0.570      SignalP-noTM
ADZ93063.1             0.150  64  0.115  64  0.113  38  0.082   0.100 N  0.570      SignalP-noTM
ADZ93064.1             0.625  44  0.588  44  0.708  30  0.422   0.510 N  0.570      SignalP-noTM
ADZ93065.1             0.184  42  0.125  42  0.156  38  0.084   0.110 N  0.510      SignalP-TM
ADZ93066.1             0.107  24  0.097  24  0.105  22  0.088   0.093 N  0.570      SignalP-noTM
ADZ93067.1             0.287  20  0.231  20  0.281  19  0.174   0.204 N  0.570      SignalP-noTM
ADZ93068.1             0.117  63  0.148  11  0.338   1  0.205   0.175 N  0.570      SignalP-noTM
ADZ93069.1             0.111  36  0.101  20  0.120  15  0.092   0.097 N  0.570      SignalP-noTM
ADZ93070.1             0.155  28  0.177  11  0.387   6  0.312   0.240 N  0.570      SignalP-noTM
ADZ93071.1             0.107  27  0.128  11  0.269   1  0.148   0.137 N  0.570      SignalP-noTM
ADZ93072.1             0.128  40  0.113  40  0.117  29  0.098   0.106 N  0.570      SignalP-noTM
ADZ93073.1             0.145  24  0.142  24  0.264  32  0.161   0.151 N  0.570      SignalP-noTM
ADZ93074.1             0.240  16  0.373  16  0.667   4  0.595   0.455 N  0.510      SignalP-TM
ADZ93075.1             0.153  55  0.119  11  0.206   1  0.135   0.127 N  0.570      SignalP-noTM
ADZ93076.1             0.120  38  0.115  38  0.131  32  0.074   0.100 N  0.510      SignalP-TM
ADZ93077.1             0.201  21  0.200  21  0.487   2  0.284   0.231 N  0.510      SignalP-TM
ADZ93078.1             0.194  39  0.153  39  0.186  63  0.093   0.131 N  0.510      SignalP-TM
ADZ93079.1             0.267  24  0.304  24  0.654  20  0.301   0.302 N  0.570      SignalP-noTM
ADZ93080.1             0.161  26  0.182  26  0.304   1  0.220   0.200 N  0.570      SignalP-noTM
ADZ93081.1             0.138  67  0.133  11  0.263   1  0.162   0.146 N  0.570      SignalP-noTM
ADZ93082.1             0.110  30  0.104  30  0.113   1  0.090   0.098 N  0.570      SignalP-noTM
ADZ93083.1             0.113  51  0.109  51  0.165  46  0.072   0.095 N  0.510      SignalP-TM
ADZ93084.1             0.857  24  0.879  24  0.971  19  0.916   0.896 Y  0.570      SignalP-noTM
ADZ93085.1             0.104  30  0.132  11  0.243   5  0.176   0.153 N  0.570      SignalP-noTM
ADZ93086.1             0.198  53  0.139  53  0.124  52  0.093   0.117 N  0.570      SignalP-noTM
ADZ93087.1             0.139  37  0.119  37  0.168   5  0.111   0.115 N  0.570      SignalP-noTM
ADZ93088.1             0.115  38  0.107  38  0.140  37  0.091   0.099 N  0.570      SignalP-noTM
ADZ93089.1             0.124  25  0.184  12  0.476   4  0.329   0.252 N  0.570      SignalP-noTM
ADZ93090.1             0.113  23  0.106  47  0.120  43  0.098   0.102 N  0.570      SignalP-noTM
ADZ93091.1             0.108  55  0.104  35  0.129  27  0.086   0.096 N  0.570      SignalP-noTM
ADZ93092.1             0.161  20  0.126  20  0.125  18  0.101   0.114 N  0.570      SignalP-noTM
ADZ93093.1             0.124  36  0.104  57  0.153   2  0.061   0.088 N  0.510      SignalP-TM
ADZ93094.1             0.110  24  0.113  56  0.164   1  0.111   0.112 N  0.570      SignalP-noTM
ADZ93095.1             0.770  18  0.815  18  0.906  16  0.853   0.832 Y  0.570      SignalP-noTM
ADZ93096.1             0.107  26  0.110  26  0.146  23  0.094   0.103 N  0.570      SignalP-noTM
ADZ93097.1             0.108  42  0.113  18  0.148   7  0.123   0.117 N  0.570      SignalP-noTM
ADZ93098.1             0.136  25  0.106  25  0.120   1  0.078   0.093 N  0.570      SignalP-noTM
ADZ93099.1             0.104   3  0.097  54  0.112  29  0.091   0.094 N  0.570      SignalP-noTM
ADZ93100.1             0.118  20  0.116  20  0.149  19  0.092   0.105 N  0.570      SignalP-noTM
ADZ93101.1             0.312  62  0.178  62  0.162   1  0.106   0.144 N  0.570      SignalP-noTM
ADZ93102.1             0.110  30  0.106  37  0.218  28  0.077   0.096 N  0.510      SignalP-TM
ADZ93103.1             0.266  21  0.220  21  0.242  19  0.178   0.200 N  0.570      SignalP-noTM
ADZ93104.1             0.160  30  0.175  30  0.352   5  0.228   0.194 N  0.510      SignalP-TM
ADZ93105.1             0.150  42  0.128  42  0.149  39  0.095   0.113 N  0.570      SignalP-noTM
ADZ93106.1             0.115  35  0.122  21  0.198  34  0.125   0.123 N  0.570      SignalP-noTM
ADZ93107.1             0.159  26  0.186  26  0.353   1  0.243   0.207 N  0.510      SignalP-TM
ADZ93108.1             0.437  44  0.488  44  0.821  31  0.444   0.467 N  0.570      SignalP-noTM
ADZ93109.1             0.137  39  0.138  39  0.271  15  0.143   0.140 N  0.570      SignalP-noTM
ADZ93110.1             0.203  21  0.154  21  0.143   6  0.121   0.141 N  0.510      SignalP-TM
ADZ93111.1             0.310  20  0.394  20  0.699  18  0.479   0.434 N  0.570      SignalP-noTM
ADZ93112.1             0.125  36  0.117  12  0.177   1  0.134   0.125 N  0.570      SignalP-noTM
ADZ93113.1             0.127  24  0.171  11  0.419   1  0.274   0.219 N  0.570      SignalP-noTM
ADZ93114.1             0.206  34  0.185  11  0.396   3  0.360   0.250 N  0.510      SignalP-TM
ADZ93115.1             0.120  41  0.124  11  0.197   1  0.154   0.135 N  0.510      SignalP-TM
ADZ93116.1             0.159  24  0.238  11  0.664   3  0.573   0.396 N  0.570      SignalP-noTM
ADZ93117.1             0.169  34  0.163  15  0.326   1  0.242   0.192 N  0.510      SignalP-TM
ADZ93118.1             0.172  33  0.173  39  0.347  37  0.164   0.170 N  0.510      SignalP-TM
ADZ93119.1             0.119  33  0.115  43  0.149  46  0.103   0.109 N  0.570      SignalP-noTM
ADZ93120.1             0.190  16  0.220  40  0.636  36  0.326   0.270 N  0.570      SignalP-noTM
ADZ93121.1             0.132  63  0.120  24  0.155  18  0.117   0.119 N  0.570      SignalP-noTM
ADZ93122.1             0.176  33  0.153  33  0.228   2  0.141   0.147 N  0.570      SignalP-noTM
ADZ93123.1             0.181  21  0.185  39  0.322  28  0.190   0.187 N  0.510      SignalP-TM
ADZ93124.1             0.189  20  0.163  35  0.230  29  0.128   0.150 N  0.510      SignalP-TM
ADZ93125.1             0.563  26  0.692  26  0.935  22  0.875   0.778 Y  0.570      SignalP-noTM
ADZ93126.1             0.172  21  0.219  21  0.427   6  0.306   0.260 N  0.570      SignalP-noTM
ADZ93127.1             0.150  30  0.154  30  0.243  27  0.143   0.149 N  0.570      SignalP-noTM
ADZ93128.1             0.121  60  0.134  18  0.233   1  0.169   0.147 N  0.510      SignalP-TM
ADZ93129.1             0.115  54  0.099  24  0.121  21  0.092   0.096 N  0.510      SignalP-TM
ADZ93130.1             0.099  25  0.141  11  0.288   3  0.199   0.169 N  0.570      SignalP-noTM
ADZ93131.1             0.225  23  0.156  23  0.288   2  0.148   0.153 N  0.510      SignalP-TM
ADZ93132.1             0.118  50  0.104  50  0.117  21  0.086   0.096 N  0.570      SignalP-noTM
ADZ93133.1             0.131  21  0.123  21  0.218  20  0.112   0.118 N  0.570      SignalP-noTM
ADZ93134.1             0.101  18  0.103  21  0.130  18  0.092   0.098 N  0.570      SignalP-noTM
ADZ93135.1             0.112  27  0.105  27  0.130   1  0.094   0.100 N  0.570      SignalP-noTM
ADZ93136.1             0.128  29  0.133  11  0.214   3  0.188   0.153 N  0.510      SignalP-TM
ADZ93137.1             0.717  27  0.804  27  0.968  13  0.905   0.851 Y  0.570      SignalP-noTM
ADZ93138.1             0.107  55  0.107  36  0.132  26  0.090   0.101 N  0.510      SignalP-TM
ADZ93139.1             0.159  44  0.138  44  0.166  36  0.094   0.121 N  0.510      SignalP-TM
ADZ93140.1             0.136  27  0.133  27  0.215  26  0.113   0.124 N  0.570      SignalP-noTM
ADZ93141.1             0.266  25  0.454  25  0.831  21  0.761   0.598 Y  0.570      SignalP-noTM
ADZ93142.1             0.206  25  0.229  25  0.367  24  0.244   0.235 N  0.510      SignalP-TM
ADZ93143.1             0.121  45  0.110  11  0.190   2  0.116   0.112 N  0.510      SignalP-TM
ADZ93144.1             0.190  31  0.171  31  0.286  29  0.143   0.161 N  0.510      SignalP-TM
ADZ93145.1             0.165  40  0.102  40  0.109   1  0.076   0.092 N  0.510      SignalP-TM
ADZ93146.1             0.180  37  0.131  37  0.118   8  0.094   0.114 N  0.570      SignalP-noTM
ADZ93147.1             0.105  30  0.112  60  0.146  49  0.096   0.105 N  0.570      SignalP-noTM
ADZ93148.1             0.107  22  0.110  37  0.133  25  0.103   0.107 N  0.570      SignalP-noTM
ADZ93149.1             0.115  37  0.218  11  0.631   2  0.468   0.335 N  0.570      SignalP-noTM
ADZ93150.1             0.171  55  0.142  55  0.193  17  0.140   0.141 N  0.510      SignalP-TM
ADZ93151.1             0.128  28  0.145  12  0.262   3  0.215   0.178 N  0.570      SignalP-noTM
ADZ93152.1             0.147  29  0.134  11  0.254   2  0.184   0.157 N  0.570      SignalP-noTM
ADZ93153.1             0.122  32  0.121  11  0.245   2  0.139   0.128 N  0.510      SignalP-TM
ADZ93154.1             0.104  17  0.119  17  0.174  10  0.126   0.123 N  0.570      SignalP-noTM
ADZ93155.1             0.330  25  0.398  25  0.678  19  0.442   0.414 N  0.510      SignalP-TM
ADZ93156.1             0.277  55  0.193  55  0.209   1  0.142   0.174 N  0.510      SignalP-TM
ADZ93157.1             0.124  17  0.138  47  0.281  43  0.117   0.128 N  0.570      SignalP-noTM
ADZ93158.1             0.112  29  0.146  11  0.290   5  0.226   0.183 N  0.570      SignalP-noTM
ADZ93159.1             0.198  32  0.157  59  0.363  50  0.158   0.158 N  0.570      SignalP-noTM
ADZ93160.1             0.743  25  0.701  25  0.877  18  0.740   0.719 Y  0.570      SignalP-noTM
ADZ93161.1             0.106  46  0.124  11  0.196   7  0.160   0.137 N  0.510      SignalP-TM
ADZ93162.1             0.105  54  0.109  28  0.147  21  0.103   0.107 N  0.510      SignalP-TM
ADZ93163.1             0.105  28  0.119  15  0.153   6  0.139   0.129 N  0.570      SignalP-noTM
ADZ93164.1             0.104  17  0.102  27  0.115  16  0.091   0.097 N  0.570      SignalP-noTM
ADZ93165.1             0.138  41  0.141  41  0.230  40  0.115   0.129 N  0.570      SignalP-noTM
ADZ93166.1             0.178  22  0.153  22  0.252   1  0.173   0.162 N  0.570      SignalP-noTM
ADZ93167.1             0.127  45  0.115  45  0.141  41  0.100   0.108 N  0.570      SignalP-noTM
ADZ93168.1             0.188  30  0.166  38  0.321  31  0.157   0.162 N  0.510      SignalP-TM
ADZ93169.1             0.133  55  0.136  45  0.239  35  0.125   0.132 N  0.510      SignalP-TM
ADZ93170.1             0.144  56  0.118  11  0.206   2  0.135   0.126 N  0.570      SignalP-noTM
ADZ93171.1             0.159  30  0.179  20  0.344  27  0.246   0.210 N  0.570      SignalP-noTM
ADZ93172.1             0.112  28  0.111  11  0.171   5  0.126   0.118 N  0.570      SignalP-noTM
ADZ93173.1             0.117  41  0.113  11  0.179   1  0.118   0.116 N  0.570      SignalP-noTM
ADZ93174.1             0.153  29  0.124  12  0.190  10  0.162   0.138 N  0.510      SignalP-TM
ADZ93175.1             0.718  27  0.804  27  0.958  13  0.890   0.844 Y  0.570      SignalP-noTM
ADZ93176.1             0.114  27  0.104  39  0.116  34  0.089   0.097 N  0.570      SignalP-noTM
ADZ93177.1             0.236  59  0.169  59  0.199   8  0.129   0.150 N  0.570      SignalP-noTM
ADZ93178.1             0.119  23  0.157  23  0.263   4  0.209   0.181 N  0.570      SignalP-noTM
ADZ93179.1             0.131  20  0.142  20  0.203  16  0.142   0.142 N  0.510      SignalP-TM
ADZ93180.1             0.134  47  0.115  17  0.141  22  0.101   0.108 N  0.570      SignalP-noTM
ADZ93181.1             0.173  50  0.183  50  0.364   8  0.229   0.200 N  0.510      SignalP-TM
ADZ93182.1             0.152  26  0.125  26  0.155  25  0.112   0.119 N  0.570      SignalP-noTM
ADZ93183.1             0.122  51  0.112  51  0.145  41  0.075   0.099 N  0.510      SignalP-TM
ADZ93184.1             0.837  24  0.881  24  0.976  12  0.935   0.906 Y  0.570      SignalP-noTM
ADZ93185.1             0.191  41  0.218  12  0.536   6  0.491   0.319 N  0.510      SignalP-TM
ADZ93186.1             0.111  33  0.097  69  0.125  39  0.085   0.091 N  0.570      SignalP-noTM
ADZ93187.1             0.111  48  0.103  28  0.117  19  0.086   0.095 N  0.570      SignalP-noTM
ADZ93188.1             0.153  29  0.120  29  0.118   4  0.091   0.106 N  0.570      SignalP-noTM
ADZ93189.1             0.142  48  0.119  48  0.184   5  0.092   0.109 N  0.510      SignalP-TM
ADZ93190.1             0.103  37  0.106  13  0.128   2  0.115   0.110 N  0.570      SignalP-noTM
ADZ93191.1             0.108  40  0.106  11  0.155   2  0.114   0.110 N  0.570      SignalP-noTM
ADZ93192.1             0.102  24  0.104  24  0.155   1  0.100   0.102 N  0.570      SignalP-noTM
ADZ93193.1             0.160  26  0.126  26  0.136  22  0.092   0.110 N  0.570      SignalP-noTM
ADZ93194.1             0.135  22  0.134  22  0.218   1  0.146   0.140 N  0.570      SignalP-noTM
ADZ93195.1             0.164  42  0.155  42  0.204  40  0.096   0.134 N  0.510      SignalP-TM
ADZ93196.1             0.207  38  0.139  38  0.137   1  0.073   0.114 N  0.510      SignalP-TM
ADZ93197.1             0.143  26  0.122  26  0.135   6  0.103   0.113 N  0.570      SignalP-noTM
ADZ93198.1             0.335  23  0.254  23  0.275   9  0.210   0.234 N  0.570      SignalP-noTM
ADZ93199.1             0.138  42  0.144  11  0.259   3  0.221   0.172 N  0.510      SignalP-TM
ADZ93200.1             0.681  27  0.761  27  0.948  12  0.857   0.806 Y  0.570      SignalP-noTM
ADZ93201.1             0.150  67  0.125  23  0.163   1  0.129   0.127 N  0.570      SignalP-noTM
ADZ93202.1             0.145  30  0.122  30  0.133  25  0.081   0.103 N  0.570      SignalP-noTM
ADZ93203.1             0.748  27  0.765  27  0.910   6  0.828   0.795 Y  0.570      SignalP-noTM
ADZ93204.1             0.113  32  0.105  56  0.127  48  0.089   0.097 N  0.570      SignalP-noTM
ADZ93205.1             0.105  30  0.109  30  0.124  29  0.090   0.100 N  0.570      SignalP-noTM
ADZ93206.1             0.285  28  0.152  11  0.294   1  0.233   0.182 N  0.510      SignalP-TM
ADZ93207.1             0.176  25  0.161  25  0.248   1  0.146   0.155 N  0.510      SignalP-TM
ADZ93208.1             0.137  58  0.127  35  0.186  28  0.115   0.123 N  0.510      SignalP-TM
ADZ93209.1             0.105  49  0.115  11  0.188   2  0.133   0.122 N  0.510      SignalP-TM
ADZ93210.1             0.135  23  0.112  23  0.115  49  0.090   0.102 N  0.570      SignalP-noTM
ADZ93211.1             0.403  31  0.359  31  0.837  14  0.585   0.465 N  0.570      SignalP-noTM
ADZ93212.1             0.151  34  0.170  34  0.324  31  0.166   0.168 N  0.510      SignalP-TM
ADZ93213.1             0.145  44  0.197  26  0.600  21  0.234   0.214 N  0.570      SignalP-noTM
ADZ93214.1             0.140  23  0.133  23  0.193   2  0.150   0.141 N  0.570      SignalP-noTM
ADZ93215.1             0.105  33  0.102  68  0.121  38  0.089   0.096 N  0.570      SignalP-noTM
ADZ93216.1             0.413  28  0.585  28  0.930  14  0.865   0.716 Y  0.570      SignalP-noTM
ADZ93217.1             0.154  57  0.121  57  0.110  24  0.092   0.108 N  0.570      SignalP-noTM
ADZ93218.1             0.283  25  0.359  25  0.826  10  0.547   0.429 N  0.510      SignalP-TM
ADZ93219.1             0.240  26  0.326  26  0.690   5  0.516   0.396 N  0.510      SignalP-TM
ADZ93220.1             0.123  34  0.108  18  0.132  11  0.104   0.106 N  0.570      SignalP-noTM
ADZ93221.1             0.160  53  0.129  53  0.142  45  0.102   0.116 N  0.570      SignalP-noTM
ADZ93222.1             0.116  34  0.140  11  0.295   1  0.181   0.159 N  0.570      SignalP-noTM
ADZ93223.1             0.208  53  0.140  53  0.247   1  0.106   0.124 N  0.570      SignalP-noTM
ADZ93224.1             0.139  43  0.110  43  0.125  53  0.074   0.093 N  0.570      SignalP-noTM
ADZ93225.1             0.106  27  0.102  27  0.127  44  0.097   0.100 N  0.570      SignalP-noTM
ADZ93226.1             0.559  24  0.720  24  0.965   8  0.930   0.819 Y  0.570      SignalP-noTM
ADZ93227.1             0.822  24  0.802  24  0.938   9  0.831   0.816 Y  0.570      SignalP-noTM
ADZ93228.1             0.116  63  0.124  21  0.201  13  0.135   0.129 N  0.570      SignalP-noTM
ADZ93229.1             0.221  22  0.216  22  0.339   1  0.226   0.219 N  0.510      SignalP-TM
ADZ93230.1             0.111  33  0.105  33  0.113  16  0.087   0.097 N  0.570      SignalP-noTM
ADZ93231.1             0.166  28  0.162  28  0.327   5  0.202   0.177 N  0.510      SignalP-TM
ADZ93232.1             0.132  59  0.111  59  0.125   8  0.089   0.101 N  0.570      SignalP-noTM
ADZ93233.1             0.108  22  0.107  22  0.123  13  0.105   0.106 N  0.510      SignalP-TM
ADZ93234.1             0.278  39  0.225  39  0.411   6  0.205   0.218 N  0.510      SignalP-TM
ADZ93235.1             0.133  63  0.168  12  0.364   3  0.287   0.224 N  0.570      SignalP-noTM
ADZ93236.1             0.260  33  0.286  33  0.468  25  0.350   0.310 N  0.510      SignalP-TM
ADZ93237.1             0.208  66  0.135  66  0.132  39  0.095   0.116 N  0.570      SignalP-noTM
ADZ93238.1             0.104  18  0.104  66  0.149   4  0.093   0.099 N  0.570      SignalP-noTM
ADZ93239.1             0.221  61  0.142  61  0.190   1  0.105   0.125 N  0.570      SignalP-noTM
ADZ93240.1             0.123  22  0.145  11  0.278   1  0.204   0.173 N  0.570      SignalP-noTM
ADZ93241.1             0.225  58  0.143  58  0.127  50  0.084   0.121 N  0.510      SignalP-TM
ADZ93242.1             0.168  37  0.155  11  0.429   1  0.217   0.178 N  0.510      SignalP-TM
ADZ93243.1             0.245  28  0.264  28  0.637  11  0.411   0.333 N  0.570      SignalP-noTM
ADZ93244.1             0.121  65  0.119  11  0.169   1  0.141   0.129 N  0.570      SignalP-noTM
ADZ93245.1             0.106  22  0.115  11  0.157   6  0.138   0.126 N  0.570      SignalP-noTM
ADZ93246.1             0.131  31  0.178  11  0.444   1  0.317   0.230 N  0.510      SignalP-TM
ADZ93247.1             0.213  18  0.191  18  0.402   2  0.211   0.198 N  0.510      SignalP-TM
ADZ93248.1             0.550  22  0.601  22  0.852  19  0.693   0.645 Y  0.570      SignalP-noTM
ADZ93249.1             0.148  23  0.153  23  0.322  19  0.146   0.150 N  0.570      SignalP-noTM
ADZ93250.1             0.160  43  0.189  43  0.481  32  0.209   0.199 N  0.570      SignalP-noTM
ADZ93251.1             0.338  31  0.257  31  0.344  16  0.224   0.245 N  0.510      SignalP-TM
ADZ93252.1             0.116  26  0.107  26  0.146  12  0.101   0.104 N  0.570      SignalP-noTM
ADZ93253.1             0.671  23  0.738  23  0.942  11  0.864   0.798 Y  0.570      SignalP-noTM
ADZ93254.1             0.162  34  0.170  11  0.360   6  0.301   0.218 N  0.510      SignalP-TM
ADZ93255.1             0.146  29  0.127  11  0.207  10  0.171   0.144 N  0.510      SignalP-TM
ADZ93256.1             0.107  42  0.107  15  0.139   6  0.111   0.109 N  0.570      SignalP-noTM
ADZ93257.1             0.237  46  0.142  46  0.123   9  0.091   0.118 N  0.570      SignalP-noTM
ADZ93258.1             0.263  19  0.477  19  0.900  18  0.855   0.655 Y  0.570      SignalP-noTM
ADZ93259.1             0.737  19  0.683  19  0.828  17  0.612   0.650 Y  0.570      SignalP-noTM
ADZ93260.1             0.856  27  0.818  27  0.982   9  0.872   0.843 Y  0.570      SignalP-noTM
ADZ93261.1             0.122  25  0.139  11  0.266   4  0.200   0.168 N  0.570      SignalP-noTM
ADZ93262.1             0.107  27  0.112  27  0.146  26  0.101   0.107 N  0.570      SignalP-noTM
ADZ93263.1             0.317  49  0.187  49  0.255  21  0.137   0.164 N  0.570      SignalP-noTM
ADZ93264.1             0.720  27  0.743  27  0.908   6  0.818   0.779 Y  0.570      SignalP-noTM
ADZ93265.1             0.124  55  0.144  14  0.246  11  0.207   0.174 N  0.570      SignalP-noTM
ADZ93266.1             0.103  45  0.126  11  0.223   4  0.160   0.142 N  0.570      SignalP-noTM
ADZ93267.1             0.166  31  0.230  21  0.654  20  0.346   0.284 N  0.570      SignalP-noTM
ADZ93268.1             0.126  59  0.109  28  0.131   3  0.099   0.104 N  0.570      SignalP-noTM
ADZ93269.1             0.321  29  0.345  29  0.603  22  0.380   0.361 N  0.570      SignalP-noTM
ADZ93270.1             0.122  34  0.191  11  0.465   2  0.369   0.275 N  0.570      SignalP-noTM
ADZ93271.1             0.124  27  0.131  37  0.227   3  0.131   0.131 N  0.510      SignalP-TM
ADZ93272.1             0.105  60  0.139  11  0.291   2  0.186   0.161 N  0.570      SignalP-noTM
ADZ93273.1             0.107  64  0.103  38  0.120  22  0.094   0.098 N  0.570      SignalP-noTM
ADZ93274.1             0.107  25  0.137  11  0.245   3  0.188   0.161 N  0.570      SignalP-noTM
ADZ93275.1             0.322  31  0.194  31  0.285   3  0.146   0.171 N  0.570      SignalP-noTM
ADZ93276.1             0.171  19  0.114  19  0.113  42  0.075   0.096 N  0.570      SignalP-noTM
ADZ93277.1             0.107  27  0.141  27  0.254  25  0.172   0.155 N  0.570      SignalP-noTM
ADZ93278.1             0.125  24  0.116  24  0.126  22  0.103   0.110 N  0.570      SignalP-noTM
ADZ93279.1             0.397  33  0.252  33  0.425   5  0.251   0.252 N  0.510      SignalP-TM
ADZ93280.1             0.107  25  0.117  25  0.151  21  0.125   0.121 N  0.570      SignalP-noTM
ADZ93281.1             0.114  40  0.121  40  0.156  37  0.113   0.117 N  0.570      SignalP-noTM
ADZ93282.1             0.119  19  0.149  19  0.256  15  0.178   0.163 N  0.570      SignalP-noTM
ADZ93283.1             0.205  21  0.141  21  0.158   1  0.098   0.121 N  0.570      SignalP-noTM
ADZ93284.1             0.109  31  0.114  20  0.153  15  0.117   0.116 N  0.570      SignalP-noTM
ADZ93285.1             0.144  70  0.126  11  0.194   4  0.163   0.143 N  0.570      SignalP-noTM
ADZ93286.1             0.152  64  0.139  28  0.227  26  0.123   0.131 N  0.570      SignalP-noTM
ADZ93287.1             0.119  63  0.100  51  0.114   1  0.096   0.098 N  0.570      SignalP-noTM
ADZ93288.1             0.127  44  0.146  49  0.294  41  0.103   0.125 N  0.570      SignalP-noTM
ADZ93289.1             0.117  54  0.122  11  0.191   3  0.146   0.133 N  0.570      SignalP-noTM
ADZ93290.1             0.153  23  0.170  23  0.380   1  0.237   0.195 N  0.510      SignalP-TM
ADZ93291.1             0.117  57  0.100  30  0.103  60  0.078   0.090 N  0.570      SignalP-noTM
ADZ93292.1             0.115  20  0.151  20  0.309  19  0.204   0.176 N  0.570      SignalP-noTM
ADZ93293.1             0.185  61  0.204  12  0.613   1  0.400   0.296 N  0.570      SignalP-noTM
ADZ93294.1             0.112  42  0.108  21  0.133  14  0.108   0.108 N  0.570      SignalP-noTM
ADZ93295.1             0.190  19  0.160  19  0.193   8  0.137   0.149 N  0.570      SignalP-noTM
ADZ93296.1             0.225  18  0.141  18  0.123  27  0.089   0.117 N  0.570      SignalP-noTM
ADZ93297.1             0.122  24  0.188  12  0.461   5  0.365   0.253 N  0.510      SignalP-TM
ADZ93298.1             0.111  25  0.191  11  0.458  22  0.393   0.266 N  0.510      SignalP-TM
ADZ93299.1             0.125  38  0.157  26  0.322  15  0.204   0.179 N  0.570      SignalP-noTM
ADZ93300.1             0.178  47  0.223  17  0.567   9  0.457   0.310 N  0.510      SignalP-TM
ADZ93301.1             0.160  27  0.216  27  0.449  20  0.301   0.256 N  0.570      SignalP-noTM
ADZ93302.1             0.399  31  0.498  31  0.862  27  0.583   0.538 N  0.570      SignalP-noTM
ADZ93303.1             0.502  26  0.628  26  0.919   6  0.829   0.723 Y  0.570      SignalP-noTM
ADZ93304.1             0.114  66  0.112  31  0.164   3  0.113   0.112 N  0.570      SignalP-noTM
ADZ93305.1             0.168  65  0.125  65  0.101  55  0.078   0.103 N  0.570      SignalP-noTM
ADZ93306.1             0.221  16  0.314  16  0.511  13  0.446   0.363 N  0.510      SignalP-TM
ADZ93307.1             0.107  23  0.096  69  0.097  61  0.081   0.089 N  0.570      SignalP-noTM
ADZ93308.1             0.119  29  0.114  11  0.183   1  0.127   0.119 N  0.510      SignalP-TM
ADZ93309.1             0.112  47  0.130  47  0.242  42  0.095   0.117 N  0.510      SignalP-TM
ADZ93310.1             0.119  28  0.233  28  0.547  14  0.469   0.321 N  0.510      SignalP-TM
ADZ93311.1             0.577  24  0.686  24  0.918  14  0.848   0.762 Y  0.570      SignalP-noTM
ADZ93312.1             0.152  21  0.229  21  0.556   2  0.377   0.284 N  0.510      SignalP-TM
ADZ93313.1             0.165  49  0.137  49  0.173  48  0.100   0.119 N  0.570      SignalP-noTM
ADZ93314.1             0.114  40  0.103  40  0.116  42  0.081   0.093 N  0.570      SignalP-noTM
ADZ93315.1             0.144  33  0.141  11  0.353   1  0.181   0.156 N  0.510      SignalP-TM
ADZ93316.1             0.197  46  0.146  11  0.276   2  0.214   0.171 N  0.510      SignalP-TM
ADZ93317.1             0.278  36  0.430  36  0.900  26  0.699   0.556 N  0.570      SignalP-noTM
ADZ93318.1             0.120  38  0.099  64  0.119   7  0.068   0.087 N  0.510      SignalP-TM
ADZ93319.1             0.116  37  0.132  11  0.236   2  0.178   0.149 N  0.510      SignalP-TM
ADZ93320.1             0.134  32  0.158  15  0.305   3  0.259   0.196 N  0.510      SignalP-TM
ADZ93321.1             0.119  46  0.128  11  0.194   1  0.165   0.145 N  0.570      SignalP-noTM
ADZ93322.1             0.643  27  0.621  27  0.753  21  0.529   0.577 Y  0.570      SignalP-noTM
ADZ93323.1             0.118  53  0.112  58  0.170   1  0.095   0.106 N  0.510      SignalP-TM
ADZ93324.1             0.117  58  0.126  11  0.220   2  0.155   0.139 N  0.570      SignalP-noTM
ADZ93325.1             0.133  33  0.145  11  0.242   5  0.216   0.171 N  0.510      SignalP-TM
ADZ93326.1             0.153  45  0.193  21  0.452   2  0.299   0.242 N  0.570      SignalP-noTM
ADZ93327.1             0.161  62  0.130  62  0.139  13  0.107   0.119 N  0.570      SignalP-noTM
ADZ93328.1             0.123  22  0.105  49  0.139  43  0.086   0.096 N  0.570      SignalP-noTM
ADZ93329.1             0.286  25  0.183  25  0.170  21  0.121   0.154 N  0.570      SignalP-noTM
ADZ93330.1             0.170  23  0.197  20  0.369   1  0.263   0.228 N  0.570      SignalP-noTM
ADZ93331.1             0.136  22  0.117  22  0.153  21  0.096   0.107 N  0.570      SignalP-noTM
ADZ93332.1             0.120  22  0.105  45  0.193  43  0.085   0.096 N  0.570      SignalP-noTM
ADZ93333.1             0.109  30  0.102  60  0.120   3  0.095   0.099 N  0.570      SignalP-noTM
ADZ93334.1             0.114  69  0.112  44  0.150   2  0.109   0.111 N  0.570      SignalP-noTM
ADZ93335.1             0.583  25  0.706  25  0.959  10  0.891   0.793 Y  0.570      SignalP-noTM
ADZ93336.1             0.153  44  0.122  44  0.181  42  0.099   0.113 N  0.510      SignalP-TM
ADZ93337.1             0.124  36  0.117  27  0.145   1  0.113   0.116 N  0.510      SignalP-TM
ADZ93338.1             0.110  10  0.103  66  0.119  27  0.088   0.096 N  0.570      SignalP-noTM
ADZ93339.1             0.196  28  0.129  28  0.287   2  0.103   0.117 N  0.570      SignalP-noTM
ADZ93340.1             0.114  44  0.111  44  0.134  28  0.106   0.109 N  0.570      SignalP-noTM
ADZ93341.1             0.164  34  0.143  34  0.172   7  0.127   0.137 N  0.510      SignalP-TM
ADZ93342.1             0.138  34  0.122  34  0.128  33  0.087   0.105 N  0.570      SignalP-noTM
ADZ93343.1             0.141  43  0.147  12  0.248  12  0.223   0.175 N  0.510      SignalP-TM
ADZ93344.1             0.102  41  0.104  35  0.127   9  0.104   0.104 N  0.570      SignalP-noTM
ADZ93345.1             0.130  21  0.123  11  0.183   5  0.153   0.134 N  0.510      SignalP-TM
ADZ93346.1             0.848  25  0.825  25  0.931  11  0.852   0.838 Y  0.570      SignalP-noTM
ADZ93347.1             0.113  31  0.145  33  0.295  28  0.141   0.144 N  0.510      SignalP-TM
ADZ93348.1             0.125  62  0.110  40  0.128  31  0.080   0.099 N  0.510      SignalP-TM
ADZ93349.1             0.167  53  0.126  53  0.147  11  0.107   0.117 N  0.570      SignalP-noTM
ADZ93350.1             0.130  28  0.129  11  0.223   1  0.163   0.145 N  0.570      SignalP-noTM
ADZ93351.1             0.257  26  0.221  26  0.352   2  0.231   0.225 N  0.510      SignalP-TM
ADZ93352.1             0.544  31  0.471  31  0.552  27  0.441   0.460 N  0.510      SignalP-TM
ADZ93353.1             0.118  45  0.123  45  0.162  38  0.085   0.109 N  0.510      SignalP-TM
ADZ93354.1             0.151  31  0.173  31  0.362  27  0.168   0.171 N  0.570      SignalP-noTM
ADZ93355.1             0.142  48  0.133  48  0.173  37  0.113   0.123 N  0.570      SignalP-noTM
ADZ93356.1             0.171  51  0.122  51  0.127   7  0.088   0.106 N  0.570      SignalP-noTM
ADZ93357.1             0.102  24  0.101  42  0.115  40  0.095   0.098 N  0.570      SignalP-noTM
ADZ93358.1             0.111  54  0.118  54  0.152  48  0.078   0.103 N  0.510      SignalP-TM
ADZ93359.1             0.113  50  0.098  27  0.146  24  0.095   0.097 N  0.510      SignalP-TM
ADZ93360.1             0.743  23  0.749  23  0.913   7  0.810   0.778 Y  0.570      SignalP-noTM
ADZ93361.1             0.269  37  0.292  37  0.484   4  0.328   0.306 N  0.510      SignalP-TM
ADZ93362.1             0.117  22  0.148  11  0.302   1  0.215   0.173 N  0.510      SignalP-TM
ADZ93363.1             0.267  27  0.194  27  0.246   2  0.149   0.177 N  0.510      SignalP-TM
ADZ93364.1             0.123  27  0.110  27  0.126  48  0.087   0.099 N  0.570      SignalP-noTM
ADZ93365.1             0.118  31  0.140  17  0.264   5  0.184   0.161 N  0.570      SignalP-noTM
ADZ93366.1             0.124  62  0.105  62  0.106  30  0.082   0.094 N  0.570      SignalP-noTM
ADZ93367.1             0.108  31  0.111  31  0.137  29  0.109   0.110 N  0.570      SignalP-noTM
ADZ93368.1             0.131  46  0.133  46  0.179  39  0.110   0.122 N  0.570      SignalP-noTM
ADZ93369.1             0.115  36  0.098  18  0.113   9  0.089   0.094 N  0.570      SignalP-noTM
ADZ93370.1             0.112  24  0.105  24  0.128   2  0.103   0.105 N  0.570      SignalP-noTM
ADZ93371.1             0.111  61  0.148  28  0.335  20  0.199   0.172 N  0.570      SignalP-noTM
ADZ93372.1             0.153  25  0.343  25  0.899   6  0.796   0.556 N  0.570      SignalP-noTM
ADZ93373.1             0.174  29  0.388  25  0.966  11  0.911   0.634 Y  0.570      SignalP-noTM
ADZ93374.1             0.193  20  0.158  20  0.181  19  0.123   0.142 N  0.570      SignalP-noTM
ADZ93375.1             0.263  70  0.199  70  0.474   1  0.159   0.184 N  0.510      SignalP-TM
ADZ93376.1             0.152  27  0.175  27  0.425  25  0.171   0.173 N  0.570      SignalP-noTM
ADZ93377.1             0.164  20  0.164  60  0.281  49  0.112   0.139 N  0.570      SignalP-noTM
ADZ93378.1             0.110  22  0.109  41  0.129  36  0.098   0.104 N  0.570      SignalP-noTM
ADZ93379.1             0.104  32  0.116  30  0.163  25  0.114   0.115 N  0.570      SignalP-noTM
ADZ93380.1             0.112  22  0.106  22  0.153  21  0.085   0.096 N  0.570      SignalP-noTM
ADZ93381.1             0.132  25  0.149  25  0.278   3  0.184   0.165 N  0.570      SignalP-noTM
ADZ93382.1             0.135  46  0.126  37  0.224  30  0.113   0.121 N  0.510      SignalP-TM
ADZ93383.1             0.107  56  0.108  69  0.120  62  0.085   0.097 N  0.570      SignalP-noTM
ADZ93384.1             0.146  36  0.111  51  0.144  46  0.095   0.104 N  0.570      SignalP-noTM
ADZ93385.1             0.186  24  0.135  24  0.142  46  0.089   0.113 N  0.570      SignalP-noTM
ADZ93386.1             0.118  53  0.117  11  0.212   2  0.130   0.123 N  0.570      SignalP-noTM
ADZ93387.1             0.106  17  0.102  42  0.117  33  0.096   0.099 N  0.570      SignalP-noTM
ADZ93388.1             0.108  32  0.118  18  0.179  13  0.134   0.126 N  0.570      SignalP-noTM
ADZ93389.1             0.129  29  0.153  29  0.263  27  0.161   0.157 N  0.570      SignalP-noTM
ADZ93390.1             0.125  18  0.119  18  0.129  13  0.111   0.115 N  0.570      SignalP-noTM
ADZ93391.1             0.218  59  0.155  59  0.180   1  0.108   0.133 N  0.570      SignalP-noTM
ADZ93392.1             0.103  60  0.100  18  0.120   9  0.091   0.096 N  0.570      SignalP-noTM
ADZ93393.1             0.117  25  0.179  11  0.406   4  0.316   0.243 N  0.570      SignalP-noTM
ADZ93394.1             0.149  29  0.227  16  0.616  12  0.401   0.309 N  0.570      SignalP-noTM
ADZ93395.1             0.115  27  0.146  12  0.242  15  0.207   0.175 N  0.570      SignalP-noTM
ADZ93396.1             0.105  67  0.103  32  0.117  29  0.094   0.099 N  0.570      SignalP-noTM
ADZ93397.1             0.179  25  0.142  25  0.215  36  0.103   0.124 N  0.570      SignalP-noTM
ADZ93398.1             0.141  33  0.119  33  0.260  48  0.088   0.104 N  0.570      SignalP-noTM
ADZ93399.1             0.120  54  0.108  54  0.128   1  0.100   0.104 N  0.570      SignalP-noTM
ADZ93400.1             0.115  20  0.109  45  0.150  11  0.094   0.102 N  0.570      SignalP-noTM
ADZ93401.1             0.123  22  0.106  22  0.125  39  0.081   0.094 N  0.570      SignalP-noTM
ADZ93402.1             0.103  62  0.108  21  0.153  12  0.107   0.108 N  0.570      SignalP-noTM
ADZ93403.1             0.131  31  0.169  22  0.314   2  0.243   0.197 N  0.510      SignalP-TM
ADZ93404.1             0.100  44  0.132  11  0.244   1  0.167   0.149 N  0.570      SignalP-noTM
ADZ93405.1             0.110  43  0.123  20  0.189  12  0.138   0.130 N  0.570      SignalP-noTM
ADZ93406.1             0.104  40  0.096  40  0.108  11  0.086   0.091 N  0.570      SignalP-noTM
ADZ93407.1             0.106  37  0.106  62  0.127  14  0.096   0.101 N  0.570      SignalP-noTM
ADZ93408.1             0.174  40  0.176  40  0.412  39  0.135   0.157 N  0.570      SignalP-noTM
ADZ93409.1             0.109  34  0.108  37  0.152  30  0.089   0.099 N  0.570      SignalP-noTM
ADZ93410.1             0.144  24  0.140  24  0.194   1  0.144   0.142 N  0.570      SignalP-noTM
ADZ93411.1             0.169  41  0.128  41  0.145  40  0.089   0.110 N  0.570      SignalP-noTM
ADZ93412.1             0.109  67  0.111  29  0.128  20  0.095   0.103 N  0.570      SignalP-noTM
ADZ93413.1             0.126  36  0.121  14  0.191   9  0.143   0.131 N  0.570      SignalP-noTM
ADZ93414.1             0.107  49  0.105  27  0.141   3  0.101   0.103 N  0.570      SignalP-noTM
ADZ93415.1             0.121  37  0.119  43  0.216   3  0.114   0.117 N  0.570      SignalP-noTM
ADZ93416.1             0.135  32  0.132  32  0.211  30  0.125   0.130 N  0.510      SignalP-TM
ADZ93417.1             0.125  25  0.123  11  0.214   4  0.154   0.134 N  0.510      SignalP-TM
ADZ93418.1             0.169  35  0.110  35  0.125  68  0.082   0.100 N  0.510      SignalP-TM
ADZ93419.1             0.128  57  0.131  11  0.229   1  0.169   0.145 N  0.510      SignalP-TM
ADZ93420.1             0.112  26  0.133  11  0.245   1  0.164   0.147 N  0.570      SignalP-noTM
ADZ93421.1             0.122  32  0.189  32  0.394  23  0.264   0.225 N  0.570      SignalP-noTM
ADZ93422.1             0.117  25  0.110  25  0.114   1  0.090   0.101 N  0.570      SignalP-noTM
ADZ93423.1             0.195  25  0.158  25  0.179  23  0.119   0.140 N  0.570      SignalP-noTM
ADZ93424.1             0.141  53  0.109  53  0.113  36  0.080   0.096 N  0.570      SignalP-noTM
ADZ93425.1             0.119  27  0.199  27  0.424  23  0.305   0.238 N  0.510      SignalP-TM
ADZ93426.1             0.261  32  0.166  32  0.170  15  0.122   0.146 N  0.570      SignalP-noTM
ADZ93427.1             0.100  23  0.166  11  0.333   3  0.280   0.219 N  0.570      SignalP-noTM
