# Supplementary material for: Comparative Genomics Reveals Evidence of Genome Reduction and High Extracellular Protein Degradation Potential in Kangiella
Source: Front Microbiol. 2018 Jun 7;9:1224. doi: 10.3389/fmicb.2018.01224 (PMC6000758; doi:10.3389/fmicb.2018.01224)
Supplement: MATERIAL S3 — Peptidase genes predicted with MEROPS batch BLAST and SignalP prediction of 23 genomes corresponding to Supplementary Table S8. [file Data_Sheet_3.ZIP › Supplementary material 3/Marinomonas_posidonica_IVIA-Po-181.merops.batch_blastp.txt]

AEF53241.1	M50X	178-330	E199	H198, H202, D300	MER0030935	86-227	1.90e-10
AEF53265.1	M03A	1-673	E467	H466, H470, E496	MER0001161	1-678	2.40e-223
AEF53279.1	S09X	35-276	S136, D238, S261H		MER0031570	135-383	1.10e-18
AEF53300.1	S33	15-266	S96, D227, H255		MER0037236	26-276	2.30e-22
AEF53302.1	P01	238-363	S238		MER0004893	250-374	2.60e-26
AEF53341.1	M38	3-395	D316	H59, H61, K150, A199H, H239	MER0015112	7-405	1.50e-110
AEF53343.1	M20X	22-397	D85, E128	H83, D94, E129, H379	MER0026469	20-400	5.60e-49
AEF53363.1	C56	28-110	A76E, C103, A104H		MER0010992	30-113	7.20e-12
AEF53364.1	C26	224-365	C266, H350, E352		MER0115185	227-368	4.40e-72
AEF53364.1	C26	7-133			MER0060647	4-139	1.90e-24
AEF53379.1	M17	34-486	K271, R345	K259, D264, D282, D341, E343	MER0001236	35-497	3.30e-123
AEF53385.1	C56	1053-1148	A1063E, F1098C, S1099H		MER0042827	1072-1167	4.10e-26
AEF53468.1	M24B	146-425	H217, X322H, X333H	D235, D246, X326H, E371, E410	MER0001250	157-438	4.80e-48
AEF53476.1	M38	68-382	R335D	H79, H81, D218K, K246H, T253H	MER0033186	76-392	4.40e-53
AEF53487.1	C26	9-214	C88, H198, E200		MER0065588	3-194	1.90e-34
AEF53506.1	C44	2-232	C2		MER0003327	2-232	1.00e-73
AEF53592.1	S16	213-477	S395, R438		MER0014135	206-470	3.10e-113
AEF53646.1	S09X	98-189	S118, D172, >H		MER0209507	176-267	1.20e-11
AEF53670.1	M24B	166-429	H238, H345, H356	D255, D266, H349, E379, E403	MER0001244	172-433	2.10e-65
AEF53777.1	M23B	170-410	H387	H306, D310, H389	MER0003380	182-416	1.60e-42
AEF53812.1	U73	20-179			MER0492485	25-191	1.80e-41
AEF53821.1	S16	571-803	S711, K754		MER0000495	705-947	1.80e-55
AEF53853.1	S33	18-248	S91, D216, H244		MER0017142	16-239	1.40e-26
AEF53876.1	N06	9-348	A264N		MER0181656	7-346	6.60e-71
AEF53890.1	N06	4-73	<N		MER0181656	273-345	3.90e-13
AEF53965.1	S09X	102-192	S108, D157, H189		MER0065576	105-194	5.10e-20
AEF53968.1	C26	2-189	C96, H184, E186		MER0043475	6-197	1.00e-24
AEF54099.1	M23B	185-417	H397	H318, D322, H399	MER0003380	183-413	1.70e-50
AEF54110.1	S33	12-250	S84, D173, H232		MER0031610	67-314	8.60e-35
AEF54110.1	S09C	2-114	S84, >D, >H		MER0005807	348-475	5.00e-05
AEF54153.1	M38	46-357	D299	H55, N57H, -161K, H189, H210	MER0066192	54-369	4.50e-40
AEF54184.1	S33	14-286	S105, D237, H265		MER0036084	4-267	2.40e-47
AEF54231.1	S41A	356-532	S465, K490		MER0001295	356-532	1.60e-46
AEF54232.1	M18	180-428	<D, E266	<H, D237, E267, D308, H402	MER0003372	207-467	8.90e-58
AEF54232.1	M18	2-179	D85, >E	H83, >D, >E, >D, >H	MER0024893	7-183	1.60e-20
AEF54254.1	M16A	110-317	E177, E248	H174, H178, E255	MER0011744	7-215	8.00e-51
AEF54254.1	M16X	888-1013	<E, I939E	<H, <H, D947E	MER0005841	93-217	5.80e-11
AEF54254.1	M16A	603-740			MER0046821	524-664	6.60e-10
AEF54273.1	S11	30-382	S61, K64, S121		MER0000450	38-398	2.50e-85
AEF54288.1	C93	52-231	C129, H164, D181		MER0320807	55-236	6.50e-52
AEF54353.1	M32	1-492	E262	H261, H265, E291	MER0069021	1-498	8.00e-133
AEF54395.1	S12	186-280	<S, <K, Y191		MER0281397	152-262	7.40e-05
AEF54402.1	S33	16-252	D99S, D224, H252		MER0037236	24-265	2.60e-12
AEF54405.1	M19	6-324		H7, K9D, Q93E, H159, H180	MER0013479	1-319	7.40e-157
AEF54483.1	I87	106-372			MER0192051	95-360	1.10e-66
AEF54484.1	I87	151-286			MER0191412	193-328	7.30e-32
AEF54507.1	T05	190-406	T190		MER0011829	215-441	1.00e-41
AEF54547.1	M75	34-421			MER0042581	55-443	6.60e-107
AEF54600.1	S24	101-197	S124, K166		MER0000587	127-224	7.50e-17
AEF54620.1	S24	32-145	S67, K104		MER0000576	25-138	9.90e-36
AEF54622.1	S24	89-211	S136, K178		MER0000587	103-226	4.50e-21
AEF54638.1	S09X	45-273	S143, D240, H272		MER0036027	193-421	3.40e-15
AEF54649.1	C44	2-251	C2		MER0011806	87-323	1.30e-37
AEF54659.1	S33	7-231	S63, D183, H210		MER0031611	77-327	8.70e-06
AEF54664.1	M20C	5-488	D79, E146	H77, D116, E147, D170, H462	MER0001283	4-483	3.50e-114
AEF54700.1	A24A	43-251	D137, D199		MER0000870	52-269	8.00e-25
AEF54725.1	M48B	83-289	E145	H144, H148, E223	MER0002637	78-286	7.80e-57
AEF54734.1	S16	531-758	S654, K697		MER0041647	446-672	2.50e-58
AEF54750.1	S49B	115-295	X170S, S192, K222		MER0013957	24-201	1.50e-20
AEF54758.1	S09X	77-162	S81, D135, H162		MER0209142	98-192	2.40e-08
AEF54857.1	U69	548-786			MER0195951	621-855	4.20e-06
AEF54860.1	M01	220-429	E305, Y388	H304, H308, E327	MER0001001	212-421	3.90e-90
AEF54863.1	S54	87-273	S209, H266		MER0035255	85-271	2.40e-45
AEF54900.1	S33	32-285	S103, D204, H267		MER0036115	45-308	1.20e-27
AEF54907.1	S24	92-206	S126, K163		MER0000569	85-199	4.50e-40
AEF54937.1	M48C	96-260	E134	H133, H137, E200	MER0031491	99-262	4.20e-15
AEF54949.1	M14B	103-244	R221	H170, E173, >H	MER0033179	836-993	5.20e-20
AEF54976.1	M38	6-301	D246	H13, H15, -98K, H135, H173	MER0061068	10-306	2.80e-103
AEF55003.1	S01C	76-342	H93, D123, S197		MER0001372	91-359	1.00e-60
AEF55077.1	I87	11-231			MER0192051	81-303	2.40e-13
AEF55123.1	S16	533-780	S677, K720		MER0000485	537-782	4.60e-95
AEF55125.1	S14	18-208	X113S, H138, D187		MER0000474	16-206	6.30e-82
AEF55141.1	S49B	130-309	S174, S196, K226		MER0001300	134-313	3.30e-70
AEF55173.1	M38	71-323	D322	H77, H79, E189K, E223H, H232	MER0037714	76-331	1.90e-49
AEF55179.1	M23B	144-263	H249	H169, D173, H251	MER0003380	288-407	4.10e-26
AEF55187.1	A01A	17-108	D44, F90, >D		MER0020009	65-152	1.20e-09
AEF55290.1	U32	47-230			MER0003855	27-211	5.30e-43
AEF55290.1	U32	268-367			MER0003855	220-322	4.80e-16
AEF55299.1	S33	69-223	S162, >D, >H		MER0003537	19-176	2.10e-08
AEF55305.1	C56	63-156	R78E, C104, T105H		MER0014721	208-302	2.80e-07
AEF55331.1	S33	78-143	>S, >D, >H		MER0004146	41-108	4.30e-05
AEF55335.1	S12	51-354	S84, K87, Y189		MER0004154	48-351	4.80e-16
AEF55421.1	S09C	136-360	S233, D324, V357H		MER0017401	364-582	6.00e-06
AEF55545.1	C44	112-234	<C		MER0003327	36-157	2.50e-15
AEF55552.1	M20A	7-371	D74, E136	H72, D104, E137, E164, H358	MER0238460	17-399	4.20e-26
AEF55629.1	M23B	140-259	L239H	G157H, D164, H241	MER0015415	481-609	4.60e-23
AEF55638.1	C26	285-543	C379, H515, E517		MER0065554	285-543	9.00e-94
AEF55654.1	M50B	9-224	E20	H19, H23, >D	MER0004480	12-234	1.90e-51
AEF55654.1	M50B	279-411	<E	<H, <H, >D	MER0004480	203-335	1.60e-29
AEF55662.1	M24A	37-282	H106	D123, D134, H197, E230, E262	MER0001243	10-255	1.20e-82
AEF55668.1	M20A	6-177	D71, E136	H69, D102, E137, E165, >H	MER0001272	4-174	3.60e-61
AEF55668.1	M20A	287-376	<D, <E	<H, <D, <E, <D/E, >H	MER0001272	175-264	9.10e-31
AEF55690.1	S26A	78-198	S91, K146		MER0000589	78-203	2.20e-35
AEF55690.1	S26A	218-255	<S, <K		MER0013626	138-175	1.70e-15
AEF55770.1	M20A	4-175			MER0001273	5-176	7.80e-57
AEF55770.1	M20A	291-381			MER0001273	178-267	6.20e-14
AEF55772.1	S01C	102-250	H114, D144, S217		MER0013623	102-250	2.20e-67
AEF55772.1	S01C	381-461	<H, <D, <S		MER0001372	269-352	1.40e-07
AEF55803.1	S09C	5-173	S69, D146, H172		MER0107796	5-173	1.90e-32
AEF55840.1	C26	24-192	C79, H173, E175		MER0043394	24-187	3.70e-65
AEF55881.1	M41	367-622	E420	H419, H423, D497	MER0001620	365-620	2.20e-84
AEF55959.1	S33	44-138	S132, >D, >H		MER0017177	249-339	2.60e-06
AEF55966.1	I51	67-139			MER0028934	48-119	1.50e-11
AEF55967.1	S09X	8-275	S146, D222, H255		MER0061081	8-276	4.70e-97
AEF56006.1	S41A	190-359	S291, K316		MER0001425	191-362	8.40e-50
AEF56007.1	M23B	265-375	A357H	T282D, F359H	MER0005300	299-409	6.50e-25
AEF56037.1	C26	40-217	C94, H200, E202		MER0044882	101-264	8.60e-35
AEF56060.1	S09C	84-180	S169, >D, >H		MER0000408	501-598	7.60e-05
AEF56090.1	M38	211-364			MER0005767	1594-1742	3.50e-13
AEF56090.1	M38	33-187			MER0005767	1443-1597	2.40e-10
AEF56128.1	M20X	28-400	D84, E127	H82, D93, E128, H382	MER0026469	27-400	3.10e-43
AEF56131.1	T03	10-520	T336		MER0223926	14-523	1.10e-87
AEF56143.1	S09C	76-175	S163, >D, >H		MER0000263	469-572	4.90e-05
AEF56148.1	C56	39-153	Q82E, C107, T108H		MER0002455	29-138	8.70e-05
AEF56169.1	M38	88-435	D360	H134, H136, K217, H272, H320	MER0004801	88-434	8.70e-143
AEF56220.1	M38	7-363	D288	H65, H67, K159, H198, H227	MER0001495	10-359	2.90e-88
AEF56237.1	C44	15-379	C15		MER0198917	37-406	5.60e-78
AEF56251.1	T01B	2-172	T2		MER0001627	2-172	3.40e-57
AEF56263.1	M20A	16-408	D111, E177	H109, D138, E178, E202, H384	MER0001266	24-409	1.30e-31
AEF56264.1	M20F	18-462	D100, E167	H98, D132, E168, D194, H435	MER0015142	48-505	2.30e-22
AEF56280.1	C26	10-240	C86, H181, E183		MER0045886	14-236	3.20e-47
AEF56315.1	A08	12-164	D115, D143		MER0001313	11-162	9.20e-26
AEF56331.1	M16C	63-532	E69, E142	H66, H70, E167	MER0015270	88-555	1.50e-87
AEF56432.1	S33	24-247	S157, >D, >H		MER0044357	39-252	1.00e-41
AEF56432.1	S33	261-373	<S, D322, H355		MER0044357	340-448	1.80e-13
AEF56454.1	S09X	87-326	S173, D274, H306		MER0036027	200-439	3.30e-18
AEF56469.1	M20D	14-368	D73, E130	D71, D99, E131, H157, H354	MER0002014	54-410	3.80e-69
AEF56474.1	M48C	200-341	E233	H232, H236, E287	MER0002642	104-242	4.70e-13
