# Supplementary material for: Comparative Genomics Reveals Evidence of Genome Reduction and High Extracellular Protein Degradation Potential in Kangiella
Source: Front Microbiol. 2018 Jun 7;9:1224. doi: 10.3389/fmicb.2018.01224 (PMC6000758; doi:10.3389/fmicb.2018.01224)
Supplement: MATERIAL S3 — Peptidase genes predicted with MEROPS batch BLAST and SignalP prediction of 23 genomes corresponding to Supplementary Table S8. [file Data_Sheet_3.ZIP › Supplementary material 3/Marinomonas_posidonica_IVIA-Po-181.signalP.txt]

# SignalP-4.1 gram- predictions
# name                     Cmax  pos  Ymax  pos  Smax  pos  Smean   D     ?  Dmaxcut    Networks-used
AEF53070.1             0.121  21  0.119  21  0.154  14  0.107   0.114 N  0.570      SignalP-noTM
AEF53071.1             0.274  32  0.191  19  0.354   1  0.219   0.204 N  0.570      SignalP-noTM
AEF53072.1             0.114  57  0.111  28  0.140  51  0.116   0.113 N  0.570      SignalP-noTM
AEF53073.1             0.110  55  0.120  11  0.218   2  0.136   0.127 N  0.570      SignalP-noTM
AEF53074.1             0.133  44  0.140  11  0.259   8  0.198   0.167 N  0.570      SignalP-noTM
AEF53075.1             0.143  61  0.109  61  0.121   2  0.082   0.096 N  0.570      SignalP-noTM
AEF53076.1             0.732  26  0.705  26  0.839  21  0.689   0.697 Y  0.570      SignalP-noTM
AEF53077.1             0.108  66  0.101  56  0.141   1  0.083   0.093 N  0.570      SignalP-noTM
AEF53078.1             0.160  33  0.158  33  0.271   3  0.172   0.164 N  0.510      SignalP-TM
AEF53079.1             0.127  42  0.113  42  0.117  24  0.090   0.102 N  0.570      SignalP-noTM
AEF53080.1             0.111  47  0.108  11  0.197   1  0.106   0.107 N  0.570      SignalP-noTM
AEF53081.1             0.121  39  0.132  11  0.245   2  0.176   0.149 N  0.510      SignalP-TM
AEF53082.1             0.113  17  0.187  17  0.464  12  0.288   0.234 N  0.570      SignalP-noTM
AEF53083.1             0.108  35  0.143  35  0.296  25  0.159   0.151 N  0.570      SignalP-noTM
AEF53084.1             0.231  18  0.225  18  0.434   1  0.257   0.240 N  0.570      SignalP-noTM
AEF53085.1             0.105  33  0.108  11  0.161   1  0.112   0.110 N  0.570      SignalP-noTM
AEF53086.1             0.146  25  0.146  25  0.189  26  0.151   0.148 N  0.570      SignalP-noTM
AEF53087.1             0.145  35  0.125  14  0.184   2  0.155   0.139 N  0.570      SignalP-noTM
AEF53088.1             0.149  47  0.116  47  0.216  30  0.094   0.106 N  0.570      SignalP-noTM
AEF53089.1             0.118  30  0.210  16  0.514  13  0.438   0.317 N  0.570      SignalP-noTM
AEF53090.1             0.299  28  0.225  28  0.276   2  0.186   0.206 N  0.570      SignalP-noTM
AEF53091.1             0.364  23  0.173  23  0.197   2  0.112   0.150 N  0.510      SignalP-TM
AEF53092.1             0.225  33  0.153  33  0.239   1  0.123   0.142 N  0.510      SignalP-TM
AEF53093.1             0.743  34  0.776  34  0.989  18  0.879   0.824 Y  0.570      SignalP-noTM
AEF53094.1             0.195  40  0.160  40  0.283  39  0.137   0.152 N  0.510      SignalP-TM
AEF53095.1             0.157  34  0.132  34  0.193  33  0.104   0.119 N  0.570      SignalP-noTM
AEF53096.1             0.133  36  0.110  36  0.116  55  0.095   0.103 N  0.570      SignalP-noTM
AEF53097.1             0.117  46  0.168  11  0.451   2  0.274   0.218 N  0.570      SignalP-noTM
AEF53098.1             0.308  35  0.182  35  0.175  21  0.123   0.154 N  0.570      SignalP-noTM
AEF53099.1             0.854  23  0.898  23  0.965  17  0.925   0.911 Y  0.570      SignalP-noTM
AEF53100.1             0.112  42  0.109  11  0.155   1  0.120   0.113 N  0.510      SignalP-TM
AEF53101.1             0.136  24  0.097  36  0.111   1  0.060   0.083 N  0.510      SignalP-TM
AEF53102.1             0.154  34  0.108  34  0.136   8  0.081   0.095 N  0.570      SignalP-noTM
AEF53103.1             0.122  25  0.111  25  0.112  20  0.094   0.103 N  0.570      SignalP-noTM
AEF53104.1             0.186  27  0.180  27  0.306   3  0.197   0.188 N  0.570      SignalP-noTM
AEF53105.1             0.101  20  0.115  18  0.151  11  0.125   0.120 N  0.570      SignalP-noTM
AEF53106.1             0.137  64  0.118  33  0.137   1  0.104   0.112 N  0.570      SignalP-noTM
AEF53107.1             0.306  32  0.208  32  0.207  15  0.155   0.183 N  0.570      SignalP-noTM
AEF53108.1             0.118  42  0.112  11  0.162   2  0.122   0.117 N  0.570      SignalP-noTM
AEF53109.1             0.157  33  0.125  33  0.134  24  0.098   0.112 N  0.570      SignalP-noTM
AEF53110.1             0.123  23  0.138  28  0.263  22  0.151   0.144 N  0.570      SignalP-noTM
AEF53111.1             0.114  34  0.101  34  0.117   2  0.088   0.095 N  0.570      SignalP-noTM
AEF53112.1             0.124  20  0.120  11  0.172  51  0.146   0.132 N  0.570      SignalP-noTM
AEF53113.1             0.110  21  0.116  11  0.176   1  0.130   0.123 N  0.570      SignalP-noTM
AEF53114.1             0.137  22  0.146  22  0.258  50  0.168   0.156 N  0.570      SignalP-noTM
AEF53115.1             0.262  35  0.155  35  0.150   1  0.093   0.126 N  0.570      SignalP-noTM
AEF53116.1             0.108  37  0.105  11  0.147  41  0.116   0.109 N  0.510      SignalP-TM
AEF53117.1             0.107  29  0.106  53  0.130   1  0.092   0.099 N  0.570      SignalP-noTM
AEF53118.1             0.162  22  0.124  22  0.174  20  0.100   0.113 N  0.570      SignalP-noTM
AEF53119.1             0.109  45  0.103  68  0.109  61  0.083   0.094 N  0.570      SignalP-noTM
AEF53120.1             0.109  40  0.112  40  0.132  39  0.094   0.104 N  0.570      SignalP-noTM
AEF53121.1             0.231  40  0.162  40  0.255   2  0.120   0.146 N  0.510      SignalP-TM
AEF53122.1             0.130  49  0.146  17  0.267  16  0.214   0.171 N  0.510      SignalP-TM
AEF53123.1             0.142  35  0.094  35  0.126  63  0.050   0.077 N  0.510      SignalP-TM
AEF53124.1             0.131  38  0.122  38  0.206  20  0.106   0.114 N  0.570      SignalP-noTM
AEF53125.1             0.129  58  0.204  11  0.565   2  0.426   0.286 N  0.510      SignalP-TM
AEF53126.1             0.117  63  0.149  11  0.342   1  0.202   0.174 N  0.570      SignalP-noTM
AEF53127.1             0.147  21  0.135  21  0.265   3  0.152   0.143 N  0.570      SignalP-noTM
AEF53128.1             0.283  24  0.224  24  0.267   4  0.197   0.211 N  0.570      SignalP-noTM
AEF53129.1             0.125  29  0.121  21  0.169  20  0.132   0.126 N  0.570      SignalP-noTM
AEF53130.1             0.553  27  0.645  27  0.929  15  0.831   0.733 Y  0.570      SignalP-noTM
AEF53131.1             0.290  30  0.156  30  0.105  53  0.081   0.121 N  0.570      SignalP-noTM
AEF53132.1             0.121  33  0.126  11  0.217   3  0.163   0.139 N  0.510      SignalP-TM
AEF53133.1             0.127  31  0.135  31  0.249   1  0.148   0.141 N  0.570      SignalP-noTM
AEF53134.1             0.113  20  0.114  11  0.170   1  0.127   0.120 N  0.570      SignalP-noTM
AEF53135.1             0.126  36  0.116  36  0.125  25  0.092   0.105 N  0.570      SignalP-noTM
AEF53136.1             0.307  63  0.171  63  0.146  11  0.092   0.134 N  0.570      SignalP-noTM
AEF53137.1             0.130  22  0.264  22  0.704  19  0.521   0.359 N  0.510      SignalP-TM
AEF53138.1             0.118  40  0.116  18  0.172  10  0.121   0.118 N  0.510      SignalP-TM
AEF53139.1             0.145  49  0.137  64  0.185  48  0.090   0.120 N  0.510      SignalP-TM
AEF53140.1             0.122  40  0.131  40  0.206  34  0.085   0.114 N  0.510      SignalP-TM
AEF53141.1             0.118  55  0.166  17  0.323  11  0.274   0.206 N  0.510      SignalP-TM
AEF53142.1             0.788  23  0.830  23  0.964  10  0.893   0.859 Y  0.570      SignalP-noTM
AEF53143.1             0.169  24  0.173  24  0.297   1  0.203   0.187 N  0.570      SignalP-noTM
AEF53144.1             0.131  63  0.124  26  0.147  10  0.120   0.122 N  0.570      SignalP-noTM
AEF53145.1             0.174  25  0.161  25  0.240  23  0.146   0.154 N  0.570      SignalP-noTM
AEF53146.1             0.119  34  0.121  18  0.202   8  0.134   0.127 N  0.570      SignalP-noTM
AEF53147.1             0.122  45  0.156  45  0.242  41  0.136   0.149 N  0.510      SignalP-TM
AEF53148.1             0.394  22  0.595  22  0.954  17  0.893   0.735 Y  0.570      SignalP-noTM
AEF53149.1             0.191  26  0.174  26  0.321   7  0.193   0.181 N  0.510      SignalP-TM
AEF53150.1             0.137  47  0.118  69  0.179  63  0.073   0.101 N  0.510      SignalP-TM
AEF53151.1             0.119  48  0.100  48  0.104  63  0.075   0.088 N  0.570      SignalP-noTM
AEF53152.1             0.285  62  0.167  62  0.115  30  0.096   0.134 N  0.570      SignalP-noTM
AEF53153.1             0.135  46  0.121  46  0.216  44  0.093   0.111 N  0.510      SignalP-TM
AEF53154.1             0.142  40  0.140  11  0.233   4  0.203   0.163 N  0.510      SignalP-TM
AEF53155.1             0.859  25  0.887  25  0.977  13  0.929   0.907 Y  0.570      SignalP-noTM
AEF53156.1             0.134  17  0.216  17  0.460   2  0.366   0.286 N  0.570      SignalP-noTM
AEF53157.1             0.107  45  0.150  22  0.321  18  0.171   0.160 N  0.570      SignalP-noTM
AEF53158.1             0.158  67  0.121  55  0.175  53  0.111   0.116 N  0.570      SignalP-noTM
AEF53159.1             0.126  31  0.134  11  0.228   5  0.190   0.155 N  0.510      SignalP-TM
AEF53160.1             0.108  25  0.104  37  0.134   5  0.100   0.102 N  0.570      SignalP-noTM
AEF53161.1             0.756  22  0.844  22  0.969  18  0.932   0.886 Y  0.570      SignalP-noTM
AEF53162.1             0.183  24  0.185  45  0.276  38  0.137   0.167 N  0.510      SignalP-TM
AEF53163.1             0.158  58  0.130  58  0.170  16  0.114   0.123 N  0.570      SignalP-noTM
AEF53164.1             0.126  19  0.127  19  0.208   6  0.143   0.134 N  0.570      SignalP-noTM
AEF53165.1             0.291  22  0.296  22  0.450   9  0.336   0.315 N  0.570      SignalP-noTM
AEF53166.1             0.114  29  0.095  51  0.102  39  0.073   0.085 N  0.570      SignalP-noTM
AEF53167.1             0.104  23  0.126  13  0.199  10  0.163   0.143 N  0.570      SignalP-noTM
AEF53168.1             0.112  24  0.115  46  0.182  39  0.107   0.111 N  0.570      SignalP-noTM
AEF53169.1             0.134  10  0.151  45  0.265  44  0.132   0.142 N  0.570      SignalP-noTM
AEF53170.1             0.236  26  0.170  26  0.234  34  0.147   0.162 N  0.510      SignalP-TM
AEF53171.1             0.106  68  0.129  11  0.249   1  0.160   0.144 N  0.570      SignalP-noTM
AEF53172.1             0.463  30  0.484  30  0.936   9  0.743   0.606 Y  0.570      SignalP-noTM
AEF53173.1             0.200  33  0.169  11  0.349   5  0.291   0.214 N  0.510      SignalP-TM
AEF53174.1             0.173  27  0.153  27  0.223   7  0.164   0.158 N  0.570      SignalP-noTM
AEF53175.1             0.110  29  0.110  29  0.130  20  0.104   0.107 N  0.570      SignalP-noTM
AEF53176.1             0.155  25  0.125  11  0.213   1  0.152   0.138 N  0.570      SignalP-noTM
AEF53177.1             0.101  44  0.101  62  0.140   1  0.096   0.099 N  0.570      SignalP-noTM
AEF53178.1             0.125  48  0.107  48  0.115  14  0.086   0.098 N  0.570      SignalP-noTM
AEF53179.1             0.119  22  0.130  12  0.223   1  0.162   0.145 N  0.570      SignalP-noTM
AEF53180.1             0.132  42  0.097  11  0.137   6  0.101   0.098 N  0.510      SignalP-TM
AEF53181.1             0.166  38  0.117  38  0.144   3  0.070   0.099 N  0.510      SignalP-TM
AEF53182.1             0.105  50  0.141  11  0.260   7  0.205   0.171 N  0.570      SignalP-noTM
AEF53183.1             0.122  40  0.165  11  0.355   3  0.270   0.204 N  0.510      SignalP-TM
AEF53184.1             0.109  21  0.121  11  0.184   2  0.146   0.130 N  0.510      SignalP-TM
AEF53185.1             0.801  25  0.811  25  0.930  24  0.767   0.791 Y  0.570      SignalP-noTM
AEF53186.1             0.300  21  0.207  21  0.269  20  0.140   0.175 N  0.570      SignalP-noTM
AEF53187.1             0.228  23  0.238  23  0.349  10  0.273   0.254 N  0.570      SignalP-noTM
AEF53188.1             0.110  58  0.101  58  0.106   2  0.083   0.093 N  0.570      SignalP-noTM
AEF53189.1             0.106  27  0.156  11  0.341   4  0.249   0.200 N  0.570      SignalP-noTM
AEF53190.1             0.100  56  0.106  19  0.130  11  0.108   0.107 N  0.570      SignalP-noTM
AEF53191.1             0.109  42  0.120  42  0.168  33  0.112   0.116 N  0.570      SignalP-noTM
AEF53192.1             0.274  22  0.167  22  0.153   4  0.112   0.141 N  0.570      SignalP-noTM
AEF53193.1             0.152  28  0.120  28  0.131   2  0.095   0.108 N  0.570      SignalP-noTM
AEF53194.1             0.106  27  0.105  45  0.125  49  0.097   0.101 N  0.570      SignalP-noTM
AEF53195.1             0.108  64  0.100  64  0.107   1  0.083   0.092 N  0.570      SignalP-noTM
AEF53196.1             0.639  25  0.778  25  0.993  20  0.940   0.854 Y  0.570      SignalP-noTM
AEF53197.1             0.160  35  0.152  11  0.341   2  0.233   0.182 N  0.510      SignalP-TM
AEF53198.1             0.137  16  0.115  16  0.211   1  0.113   0.114 N  0.510      SignalP-TM
AEF53199.1             0.128  29  0.140  29  0.280  28  0.139   0.140 N  0.510      SignalP-TM
AEF53200.1             0.118  21  0.159  11  0.405   1  0.239   0.188 N  0.510      SignalP-TM
AEF53201.1             0.750  22  0.800  22  0.927  20  0.824   0.812 Y  0.570      SignalP-noTM
AEF53202.1             0.186  35  0.152  22  0.306  21  0.174   0.163 N  0.570      SignalP-noTM
AEF53203.1             0.135  21  0.107  11  0.176   2  0.113   0.109 N  0.510      SignalP-TM
AEF53204.1             0.166  57  0.121  11  0.240   3  0.151   0.135 N  0.570      SignalP-noTM
AEF53205.1             0.138  12  0.149  12  0.195   1  0.158   0.153 N  0.570      SignalP-noTM
AEF53206.1             0.120  32  0.121  14  0.186  10  0.148   0.131 N  0.510      SignalP-TM
AEF53207.1             0.840  24  0.839  24  0.928   1  0.866   0.852 Y  0.570      SignalP-noTM
AEF53208.1             0.110  35  0.111  44  0.140  34  0.099   0.105 N  0.570      SignalP-noTM
AEF53209.1             0.133  61  0.143  18  0.241   8  0.195   0.162 N  0.510      SignalP-TM
AEF53210.1             0.133  47  0.098  62  0.117   6  0.071   0.088 N  0.510      SignalP-TM
AEF53211.1             0.102  52  0.100  11  0.117   2  0.098   0.099 N  0.570      SignalP-noTM
AEF53212.1             0.198  32  0.166  32  0.219  12  0.168   0.167 N  0.570      SignalP-noTM
AEF53213.1             0.126  26  0.115  26  0.143  36  0.110   0.113 N  0.570      SignalP-noTM
AEF53214.1             0.601  23  0.432  23  0.537  22  0.315   0.377 N  0.570      SignalP-noTM
AEF53215.1             0.160  43  0.193  43  0.285  42  0.141   0.168 N  0.570      SignalP-noTM
AEF53216.1             0.228  28  0.150  28  0.203   9  0.134   0.144 N  0.510      SignalP-TM
AEF53217.1             0.117  51  0.106  51  0.153  15  0.097   0.102 N  0.570      SignalP-noTM
AEF53218.1             0.240  44  0.156  44  0.298   5  0.114   0.140 N  0.510      SignalP-TM
AEF53219.1             0.143  54  0.165  14  0.368   6  0.278   0.207 N  0.510      SignalP-TM
AEF53220.1             0.107  30  0.141  11  0.261   3  0.203   0.170 N  0.570      SignalP-noTM
AEF53221.1             0.108  25  0.120  11  0.191   2  0.145   0.132 N  0.570      SignalP-noTM
AEF53222.1             0.122  33  0.127  19  0.217  30  0.153   0.139 N  0.570      SignalP-noTM
AEF53223.1             0.116  55  0.152  44  0.291  35  0.180   0.165 N  0.570      SignalP-noTM
AEF53224.1             0.151  42  0.160  28  0.286  23  0.156   0.158 N  0.570      SignalP-noTM
AEF53225.1             0.199  31  0.181  31  0.325  29  0.129   0.162 N  0.510      SignalP-TM
AEF53226.1             0.112  37  0.128  37  0.199  28  0.114   0.122 N  0.570      SignalP-noTM
AEF53227.1             0.749  20  0.777  20  0.888  16  0.801   0.788 Y  0.570      SignalP-noTM
AEF53228.1             0.135  56  0.131  11  0.210   8  0.186   0.152 N  0.510      SignalP-TM
AEF53229.1             0.144  64  0.176  29  0.361  25  0.205   0.187 N  0.510      SignalP-TM
AEF53230.1             0.635  22  0.604  22  0.666   4  0.575   0.593 Y  0.510      SignalP-TM
AEF53231.1             0.107  52  0.112  52  0.166  50  0.101   0.107 N  0.570      SignalP-noTM
AEF53232.1             0.118  65  0.104  65  0.116   4  0.097   0.100 N  0.570      SignalP-noTM
AEF53233.1             0.204  25  0.143  11  0.245   1  0.209   0.167 N  0.510      SignalP-TM
AEF53234.1             0.199  38  0.162  38  0.241  32  0.098   0.138 N  0.510      SignalP-TM
AEF53235.1             0.134   8  0.098  30  0.136   7  0.093   0.095 N  0.570      SignalP-noTM
AEF53236.1             0.178  47  0.202  17  0.483  10  0.393   0.273 N  0.510      SignalP-TM
AEF53237.1             0.160  27  0.216  27  0.449  20  0.301   0.256 N  0.570      SignalP-noTM
AEF53238.1             0.397  31  0.517  31  0.885  27  0.623   0.567 N  0.570      SignalP-noTM
AEF53239.1             0.411  26  0.574  26  0.896   8  0.811   0.685 Y  0.570      SignalP-noTM
AEF53240.1             0.114  31  0.128  12  0.252   1  0.158   0.142 N  0.570      SignalP-noTM
AEF53241.1             0.128  28  0.106  63  0.101  55  0.078   0.093 N  0.570      SignalP-noTM
AEF53242.1             0.220  16  0.309  16  0.495  13  0.432   0.354 N  0.510      SignalP-TM
AEF53243.1             0.241  23  0.136  23  0.095  61  0.079   0.109 N  0.570      SignalP-noTM
AEF53244.1             0.119  29  0.111  11  0.172   1  0.121   0.114 N  0.510      SignalP-TM
AEF53245.1             0.180  56  0.137  56  0.161   1  0.088   0.119 N  0.510      SignalP-TM
AEF53246.1             0.121  35  0.218  19  0.538   5  0.460   0.307 N  0.510      SignalP-TM
AEF53247.1             0.524  24  0.643  24  0.884   4  0.800   0.716 Y  0.570      SignalP-noTM
AEF53248.1             0.170  21  0.229  21  0.516   2  0.337   0.269 N  0.510      SignalP-TM
AEF53249.1             0.169  49  0.136  49  0.177  47  0.105   0.121 N  0.570      SignalP-noTM
AEF53250.1             0.124  40  0.108  40  0.110  42  0.085   0.097 N  0.570      SignalP-noTM
AEF53251.1             0.170  33  0.162  33  0.341   1  0.161   0.162 N  0.510      SignalP-TM
AEF53252.1             0.138  36  0.124  36  0.252   1  0.105   0.117 N  0.510      SignalP-TM
AEF53253.1             0.152  34  0.260  34  0.731  26  0.430   0.340 N  0.570      SignalP-noTM
AEF53254.1             0.120  38  0.123  11  0.179   2  0.156   0.136 N  0.510      SignalP-TM
AEF53255.1             0.111  37  0.109  12  0.147   4  0.126   0.115 N  0.510      SignalP-TM
AEF53256.1             0.135  31  0.165  11  0.347   2  0.283   0.209 N  0.510      SignalP-TM
AEF53257.1             0.107  65  0.110  11  0.154   1  0.118   0.114 N  0.570      SignalP-noTM
AEF53258.1             0.373  31  0.237  31  0.359  30  0.151   0.205 N  0.510      SignalP-TM
AEF53259.1             0.119  68  0.109  49  0.125  27  0.092   0.101 N  0.570      SignalP-noTM
AEF53260.1             0.118  24  0.107  12  0.145   5  0.117   0.112 N  0.570      SignalP-noTM
AEF53261.1             0.859  28  0.833  28  0.964  10  0.885   0.857 Y  0.570      SignalP-noTM
AEF53262.1             0.128  42  0.124  42  0.161  31  0.105   0.115 N  0.570      SignalP-noTM
AEF53263.1             0.119  46  0.106  11  0.174   3  0.119   0.113 N  0.570      SignalP-noTM
AEF53264.1             0.107  45  0.108  12  0.153   3  0.116   0.112 N  0.570      SignalP-noTM
AEF53265.1             0.118  25  0.104  11  0.151   1  0.104   0.104 N  0.570      SignalP-noTM
AEF53266.1             0.143  52  0.125  52  0.276   1  0.114   0.120 N  0.570      SignalP-noTM
AEF53267.1             0.132  19  0.291  19  0.838  16  0.672   0.470 N  0.570      SignalP-noTM
AEF53268.1             0.115  23  0.112  47  0.142  47  0.109   0.110 N  0.570      SignalP-noTM
AEF53269.1             0.168  34  0.152  34  0.240   6  0.156   0.154 N  0.510      SignalP-TM
AEF53270.1             0.113  41  0.098  41  0.102  26  0.078   0.089 N  0.570      SignalP-noTM
AEF53271.1             0.148  64  0.124  64  0.180   1  0.100   0.113 N  0.570      SignalP-noTM
AEF53272.1             0.114  48  0.121  48  0.149  47  0.106   0.114 N  0.570      SignalP-noTM
AEF53273.1             0.113  30  0.108  30  0.128  32  0.096   0.103 N  0.570      SignalP-noTM
AEF53274.1             0.158  49  0.119  49  0.179   2  0.097   0.109 N  0.570      SignalP-noTM
AEF53275.1             0.149  46  0.103  46  0.110  59  0.071   0.088 N  0.570      SignalP-noTM
AEF53276.1             0.767  34  0.785  34  0.949  24  0.804   0.794 Y  0.570      SignalP-noTM
AEF53277.1             0.146  29  0.150  29  0.261  28  0.137   0.146 N  0.510      SignalP-TM
AEF53278.1             0.110  57  0.102  32  0.113  25  0.089   0.096 N  0.570      SignalP-noTM
AEF53279.1             0.751  27  0.631  27  0.733  24  0.507   0.585 Y  0.510      SignalP-TM
AEF53280.1             0.392  20  0.185  20  0.267   1  0.126   0.163 N  0.510      SignalP-TM
AEF53281.1             0.188  22  0.136  22  0.165  21  0.087   0.113 N  0.570      SignalP-noTM
AEF53282.1             0.331  46  0.146  46  0.120  65  0.073   0.119 N  0.510      SignalP-TM
AEF53283.1             0.118  41  0.112  30  0.153  10  0.113   0.112 N  0.570      SignalP-noTM
AEF53284.1             0.114  47  0.110  51  0.160   1  0.099   0.105 N  0.570      SignalP-noTM
AEF53285.1             0.185  45  0.124  45  0.144   1  0.087   0.107 N  0.570      SignalP-noTM
AEF53286.1             0.154  68  0.157  11  0.371   1  0.230   0.192 N  0.570      SignalP-noTM
AEF53287.1             0.135  20  0.117  20  0.138  29  0.110   0.114 N  0.570      SignalP-noTM
AEF53288.1             0.131  45  0.109  45  0.141  42  0.076   0.093 N  0.570      SignalP-noTM
AEF53289.1             0.184  25  0.106  25  0.203   1  0.077   0.095 N  0.510      SignalP-TM
AEF53290.1             0.366  30  0.150  30  0.329   1  0.105   0.133 N  0.510      SignalP-TM
AEF53291.1             0.529  21  0.682  21  0.950  18  0.866   0.768 Y  0.570      SignalP-noTM
AEF53292.1             0.122  48  0.129  33  0.258  47  0.144   0.136 N  0.570      SignalP-noTM
AEF53293.1             0.162  23  0.193  23  0.458   2  0.276   0.232 N  0.570      SignalP-noTM
AEF53294.1             0.367  37  0.151  37  0.211   1  0.073   0.122 N  0.510      SignalP-TM
AEF53295.1             0.246  23  0.358  23  0.676   8  0.545   0.446 N  0.570      SignalP-noTM
AEF53296.1             0.446  27  0.575  27  0.876  23  0.744   0.654 Y  0.570      SignalP-noTM
AEF53297.1             0.643  27  0.730  27  0.972  16  0.888   0.804 Y  0.570      SignalP-noTM
AEF53298.1             0.130  17  0.106  30  0.128  25  0.093   0.100 N  0.570      SignalP-noTM
AEF53299.1             0.140  33  0.164  33  0.363  30  0.185   0.174 N  0.570      SignalP-noTM
AEF53300.1             0.125  54  0.115  20  0.151  15  0.118   0.116 N  0.510      SignalP-TM
AEF53301.1             0.100  43  0.097  51  0.112   1  0.079   0.089 N  0.570      SignalP-noTM
AEF53302.1             0.276  23  0.290  23  0.692   1  0.399   0.342 N  0.570      SignalP-noTM
AEF53303.1             0.124  25  0.154  11  0.319   1  0.234   0.183 N  0.510      SignalP-TM
AEF53304.1             0.112  35  0.175  11  0.399   3  0.307   0.224 N  0.510      SignalP-TM
AEF53305.1             0.115  19  0.100  40  0.134   2  0.090   0.096 N  0.570      SignalP-noTM
AEF53306.1             0.687  36  0.681  36  0.875  25  0.704   0.692 Y  0.570      SignalP-noTM
AEF53307.1             0.110  54  0.114  13  0.151  10  0.133   0.123 N  0.570      SignalP-noTM
AEF53308.1             0.650  27  0.763  27  0.963  16  0.906   0.830 Y  0.570      SignalP-noTM
AEF53309.1             0.120  29  0.124  11  0.205   3  0.162   0.138 N  0.510      SignalP-TM
AEF53310.1             0.110   9  0.114  24  0.155  21  0.109   0.112 N  0.510      SignalP-TM
AEF53311.1             0.104  36  0.144  12  0.266   5  0.217   0.171 N  0.510      SignalP-TM
AEF53312.1             0.130  40  0.113  40  0.143  12  0.088   0.101 N  0.570      SignalP-noTM
AEF53313.1             0.105  35  0.118  58  0.183  48  0.121   0.119 N  0.570      SignalP-noTM
AEF53314.1             0.141  53  0.113  53  0.110   6  0.085   0.099 N  0.570      SignalP-noTM
AEF53315.1             0.370  22  0.578  22  0.960  14  0.906   0.732 Y  0.570      SignalP-noTM
AEF53316.1             0.183  21  0.191  21  0.382   9  0.241   0.210 N  0.510      SignalP-TM
AEF53317.1             0.125  17  0.102  70  0.109  69  0.087   0.095 N  0.570      SignalP-noTM
AEF53318.1             0.119  22  0.130  11  0.248   1  0.164   0.142 N  0.510      SignalP-TM
AEF53319.1             0.194  51  0.176  51  0.305   3  0.150   0.164 N  0.570      SignalP-noTM
AEF53320.1             0.111  58  0.120  11  0.193   1  0.141   0.130 N  0.570      SignalP-noTM
AEF53321.1             0.169  40  0.154  40  0.187  36  0.093   0.125 N  0.570      SignalP-noTM
AEF53322.1             0.185  25  0.132  25  0.119   7  0.100   0.117 N  0.570      SignalP-noTM
AEF53323.1             0.227  21  0.310  21  0.546   8  0.442   0.359 N  0.510      SignalP-TM
AEF53324.1             0.110  26  0.109  11  0.204   2  0.112   0.110 N  0.510      SignalP-TM
AEF53325.1             0.108  36  0.152  12  0.280   9  0.235   0.191 N  0.570      SignalP-noTM
AEF53326.1             0.399  29  0.213  29  0.159  20  0.109   0.164 N  0.570      SignalP-noTM
AEF53327.1             0.122  38  0.163  11  0.353   2  0.269   0.202 N  0.510      SignalP-TM
AEF53328.1             0.248  30  0.146  30  0.105   1  0.084   0.117 N  0.570      SignalP-noTM
AEF53329.1             0.119  16  0.134  54  0.249  49  0.117   0.127 N  0.510      SignalP-TM
AEF53330.1             0.104  45  0.100  15  0.114   7  0.099   0.099 N  0.570      SignalP-noTM
AEF53331.1             0.174  61  0.127  61  0.143   2  0.102   0.115 N  0.570      SignalP-noTM
AEF53332.1             0.110  34  0.143  21  0.285  12  0.186   0.163 N  0.570      SignalP-noTM
AEF53333.1             0.226  22  0.153  22  0.294   5  0.163   0.157 N  0.510      SignalP-TM
AEF53334.1             0.110  26  0.119  26  0.145  25  0.123   0.121 N  0.570      SignalP-noTM
AEF53335.1             0.112  31  0.128  11  0.191   3  0.164   0.145 N  0.570      SignalP-noTM
AEF53336.1             0.104  48  0.167  31  0.359  25  0.196   0.180 N  0.570      SignalP-noTM
AEF53337.1             0.113  22  0.103  11  0.157   1  0.104   0.103 N  0.510      SignalP-TM
AEF53338.1             0.104  52  0.119  11  0.182   1  0.137   0.127 N  0.570      SignalP-noTM
AEF53339.1             0.120  62  0.106  62  0.120   6  0.090   0.099 N  0.570      SignalP-noTM
AEF53340.1             0.158  29  0.197  29  0.390  16  0.248   0.216 N  0.510      SignalP-TM
AEF53341.1             0.126  20  0.111  20  0.123  38  0.095   0.104 N  0.570      SignalP-noTM
AEF53342.1             0.127  28  0.119  28  0.133  25  0.093   0.110 N  0.510      SignalP-TM
AEF53343.1             0.102  27  0.103  27  0.118  21  0.097   0.100 N  0.570      SignalP-noTM
AEF53344.1             0.142  45  0.138  12  0.218   3  0.196   0.165 N  0.570      SignalP-noTM
AEF53345.1             0.190  26  0.148  26  0.168  50  0.110   0.130 N  0.570      SignalP-noTM
AEF53346.1             0.116  24  0.114  24  0.130  15  0.106   0.110 N  0.570      SignalP-noTM
AEF53347.1             0.383  19  0.304  19  0.355   9  0.243   0.275 N  0.570      SignalP-noTM
AEF53348.1             0.141  21  0.155  21  0.256   1  0.176   0.165 N  0.570      SignalP-noTM
AEF53349.1             0.162  24  0.127  24  0.133  16  0.091   0.110 N  0.570      SignalP-noTM
AEF53350.1             0.237  60  0.158  42  0.229   9  0.162   0.160 N  0.570      SignalP-noTM
AEF53351.1             0.170  24  0.162  49  0.305  46  0.114   0.139 N  0.570      SignalP-noTM
AEF53352.1             0.184  19  0.237  19  0.510   1  0.345   0.288 N  0.570      SignalP-noTM
AEF53353.1             0.129  52  0.121  52  0.164  47  0.111   0.116 N  0.570      SignalP-noTM
AEF53354.1             0.171  21  0.169  56  0.277  51  0.133   0.152 N  0.570      SignalP-noTM
AEF53355.1             0.157  44  0.169  23  0.288  10  0.218   0.187 N  0.510      SignalP-TM
AEF53356.1             0.273  23  0.393  23  0.764  18  0.582   0.482 N  0.570      SignalP-noTM
AEF53357.1             0.356  28  0.278  28  0.402  27  0.177   0.230 N  0.570      SignalP-noTM
AEF53358.1             0.166  37  0.126  37  0.159   2  0.110   0.119 N  0.570      SignalP-noTM
AEF53359.1             0.125  34  0.117  11  0.168   2  0.145   0.128 N  0.510      SignalP-TM
AEF53360.1             0.730  23  0.834  23  0.989  10  0.960   0.893 Y  0.570      SignalP-noTM
AEF53361.1             0.138  21  0.158  21  0.232   8  0.181   0.169 N  0.570      SignalP-noTM
AEF53362.1             0.118  51  0.121  51  0.241   1  0.107   0.114 N  0.570      SignalP-noTM
AEF53363.1             0.123  46  0.119  46  0.148  28  0.121   0.120 N  0.570      SignalP-noTM
AEF53364.1             0.147  29  0.127  29  0.163   7  0.116   0.122 N  0.570      SignalP-noTM
AEF53365.1             0.231  24  0.266  24  0.536  19  0.332   0.297 N  0.570      SignalP-noTM
AEF53366.1             0.121  32  0.106  64  0.131   9  0.099   0.102 N  0.570      SignalP-noTM
AEF53367.1             0.158  26  0.225  26  0.435  24  0.292   0.250 N  0.510      SignalP-TM
AEF53368.1             0.132  44  0.109  37  0.106  29  0.082   0.097 N  0.570      SignalP-noTM
AEF53369.1             0.130  65  0.118  22  0.196   1  0.134   0.125 N  0.570      SignalP-noTM
AEF53370.1             0.161  46  0.146  11  0.381   2  0.208   0.175 N  0.570      SignalP-noTM
AEF53371.1             0.116  27  0.117  27  0.137  21  0.103   0.111 N  0.570      SignalP-noTM
AEF53372.1             0.254  22  0.218  22  0.331   2  0.217   0.217 N  0.570      SignalP-noTM
AEF53373.1             0.128  55  0.122  55  0.192  54  0.097   0.111 N  0.570      SignalP-noTM
AEF53374.1             0.159  33  0.187  20  0.454  12  0.298   0.239 N  0.570      SignalP-noTM
AEF53375.1             0.120  19  0.104  61  0.119  57  0.094   0.099 N  0.570      SignalP-noTM
AEF53376.1             0.248  21  0.188  21  0.198  19  0.150   0.170 N  0.570      SignalP-noTM
AEF53377.1             0.113  30  0.107  11  0.144   1  0.116   0.110 N  0.510      SignalP-TM
AEF53378.1             0.114  40  0.121  11  0.194   2  0.151   0.132 N  0.510      SignalP-TM
AEF53379.1             0.131  35  0.121  35  0.181   1  0.110   0.116 N  0.570      SignalP-noTM
AEF53380.1             0.100  66  0.101  53  0.111  51  0.082   0.092 N  0.570      SignalP-noTM
AEF53381.1             0.113  44  0.117  12  0.176   2  0.136   0.126 N  0.570      SignalP-noTM
AEF53382.1             0.134  63  0.115  11  0.166   3  0.131   0.123 N  0.570      SignalP-noTM
AEF53383.1             0.147  25  0.150  25  0.255   1  0.142   0.147 N  0.570      SignalP-noTM
AEF53384.1             0.165  55  0.127  55  0.109  46  0.079   0.104 N  0.570      SignalP-noTM
AEF53385.1             0.131  31  0.252  17  0.647   7  0.506   0.371 N  0.570      SignalP-noTM
AEF53386.1             0.150  25  0.149  11  0.305   2  0.221   0.183 N  0.570      SignalP-noTM
AEF53387.1             0.104  51  0.101  31  0.117   2  0.091   0.096 N  0.570      SignalP-noTM
AEF53388.1             0.200  33  0.179  33  0.315   2  0.190   0.183 N  0.510      SignalP-TM
AEF53389.1             0.131  17  0.166  11  0.418   3  0.279   0.219 N  0.570      SignalP-noTM
AEF53390.1             0.107  18  0.099  29  0.123  44  0.080   0.090 N  0.570      SignalP-noTM
AEF53391.1             0.108  27  0.103  11  0.169   1  0.100   0.102 N  0.510      SignalP-TM
AEF53392.1             0.122  20  0.108  11  0.147   3  0.120   0.114 N  0.570      SignalP-noTM
AEF53393.1             0.191  49  0.116  49  0.134  13  0.071   0.099 N  0.510      SignalP-TM
AEF53394.1             0.117  45  0.161  16  0.331  10  0.237   0.189 N  0.510      SignalP-TM
AEF53395.1             0.777  26  0.828  26  0.930  22  0.871   0.848 Y  0.570      SignalP-noTM
AEF53396.1             0.127  20  0.128  12  0.199   3  0.161   0.140 N  0.510      SignalP-TM
AEF53397.1             0.197  29  0.116  29  0.209   2  0.075   0.101 N  0.510      SignalP-TM
AEF53398.1             0.128  32  0.131  32  0.249   2  0.117   0.126 N  0.510      SignalP-TM
AEF53399.1             0.198  27  0.156  11  0.304   6  0.263   0.196 N  0.510      SignalP-TM
AEF53400.1             0.112  28  0.115  11  0.187   5  0.138   0.123 N  0.510      SignalP-TM
AEF53401.1             0.131  39  0.122  11  0.228   1  0.142   0.130 N  0.510      SignalP-TM
AEF53402.1             0.322  31  0.235  31  0.224   2  0.167   0.210 N  0.510      SignalP-TM
AEF53403.1             0.100  40  0.118  13  0.171   4  0.142   0.129 N  0.570      SignalP-noTM
AEF53404.1             0.139  46  0.096  46  0.100  57  0.065   0.084 N  0.510      SignalP-TM
AEF53405.1             0.137  26  0.237  14  0.531  12  0.445   0.335 N  0.570      SignalP-noTM
AEF53406.1             0.130  23  0.162  11  0.395   1  0.245   0.201 N  0.570      SignalP-noTM
AEF53407.1             0.168  53  0.103  11  0.135   8  0.114   0.107 N  0.510      SignalP-TM
AEF53408.1             0.134  24  0.137  15  0.226   5  0.186   0.155 N  0.510      SignalP-TM
AEF53409.1             0.121  47  0.115  47  0.189   2  0.106   0.111 N  0.570      SignalP-noTM
AEF53410.1             0.106  60  0.144  30  0.261  25  0.166   0.154 N  0.570      SignalP-noTM
AEF53411.1             0.727  19  0.664  19  0.764  16  0.584   0.626 Y  0.570      SignalP-noTM
AEF53412.1             0.104  68  0.133  11  0.316   1  0.162   0.146 N  0.570      SignalP-noTM
AEF53413.1             0.105  44  0.111  35  0.149  33  0.113   0.112 N  0.570      SignalP-noTM
AEF53414.1             0.103  68  0.111  11  0.222   1  0.113   0.112 N  0.570      SignalP-noTM
AEF53415.1             0.128  23  0.142  23  0.216  16  0.149   0.145 N  0.570      SignalP-noTM
AEF53416.1             0.151  24  0.118  24  0.123  20  0.084   0.102 N  0.570      SignalP-noTM
AEF53417.1             0.135  51  0.153  22  0.313   1  0.227   0.180 N  0.510      SignalP-TM
AEF53418.1             0.103  24  0.103  29  0.117  26  0.085   0.094 N  0.570      SignalP-noTM
AEF53419.1             0.103  66  0.142  11  0.309   1  0.187   0.163 N  0.570      SignalP-noTM
AEF53420.1             0.197  28  0.162  28  0.197  63  0.134   0.152 N  0.510      SignalP-TM
AEF53421.1             0.120  38  0.114  27  0.146  16  0.103   0.109 N  0.570      SignalP-noTM
AEF53422.1             0.107  13  0.112  34  0.140   7  0.110   0.111 N  0.570      SignalP-noTM
AEF53423.1             0.182  19  0.412  19  0.966  15  0.929   0.655 Y  0.570      SignalP-noTM
AEF53424.1             0.112  37  0.118  13  0.163   3  0.137   0.127 N  0.570      SignalP-noTM
AEF53425.1             0.114  12  0.160  12  0.402  10  0.225   0.191 N  0.570      SignalP-noTM
AEF53426.1             0.099  35  0.102  42  0.115  29  0.090   0.096 N  0.570      SignalP-noTM
AEF53427.1             0.138  44  0.120  18  0.174   1  0.120   0.120 N  0.570      SignalP-noTM
AEF53428.1             0.101  39  0.102  70  0.113  67  0.089   0.096 N  0.570      SignalP-noTM
AEF53429.1             0.154  26  0.143  26  0.217   5  0.148   0.145 N  0.570      SignalP-noTM
AEF53430.1             0.780  23  0.831  23  0.953  17  0.863   0.846 Y  0.570      SignalP-noTM
AEF53431.1             0.108  28  0.130  12  0.203  18  0.167   0.144 N  0.510      SignalP-TM
AEF53432.1             0.115  48  0.135  48  0.319  38  0.131   0.133 N  0.570      SignalP-noTM
AEF53433.1             0.170  25  0.204  16  0.464  15  0.362   0.278 N  0.570      SignalP-noTM
AEF53434.1             0.348  54  0.214  54  0.296  22  0.136   0.185 N  0.510      SignalP-TM
AEF53435.1             0.149  22  0.122  22  0.148  40  0.102   0.113 N  0.570      SignalP-noTM
AEF53436.1             0.114  69  0.110  38  0.143  37  0.100   0.105 N  0.570      SignalP-noTM
AEF53437.1             0.135  20  0.113  20  0.142   1  0.101   0.107 N  0.570      SignalP-noTM
AEF53438.1             0.140  65  0.119  40  0.138  39  0.099   0.110 N  0.570      SignalP-noTM
AEF53439.1             0.208  32  0.170  32  0.216  12  0.151   0.161 N  0.570      SignalP-noTM
AEF53440.1             0.111  47  0.108  54  0.141  50  0.097   0.103 N  0.570      SignalP-noTM
AEF53441.1             0.117  49  0.111  49  0.132  48  0.095   0.103 N  0.570      SignalP-noTM
AEF53442.1             0.273  27  0.264  27  0.483  24  0.200   0.241 N  0.510      SignalP-TM
AEF53443.1             0.235  19  0.197  19  0.219  13  0.145   0.172 N  0.570      SignalP-noTM
AEF53444.1             0.103  18  0.107  59  0.130  51  0.096   0.102 N  0.570      SignalP-noTM
AEF53445.1             0.106  56  0.101  56  0.113  48  0.089   0.095 N  0.570      SignalP-noTM
AEF53446.1             0.118  19  0.119  11  0.246   1  0.127   0.123 N  0.570      SignalP-noTM
AEF53447.1             0.133  20  0.117  11  0.185   1  0.133   0.125 N  0.570      SignalP-noTM
AEF53448.1             0.129  40  0.116  40  0.184   1  0.098   0.108 N  0.570      SignalP-noTM
AEF53449.1             0.175  20  0.251  20  0.452  12  0.343   0.294 N  0.570      SignalP-noTM
AEF53450.1             0.116  34  0.136  33  0.288  32  0.169   0.151 N  0.570      SignalP-noTM
AEF53451.1             0.448  23  0.290  23  0.446  22  0.214   0.254 N  0.570      SignalP-noTM
AEF53452.1             0.226  22  0.241  22  0.380  10  0.268   0.254 N  0.570      SignalP-noTM
AEF53453.1             0.151  27  0.156  27  0.347   1  0.175   0.165 N  0.570      SignalP-noTM
AEF53454.1             0.288  34  0.135  34  0.212   3  0.088   0.118 N  0.510      SignalP-TM
AEF53455.1             0.120  22  0.137  22  0.264  12  0.163   0.149 N  0.570      SignalP-noTM
AEF53456.1             0.141  59  0.133  59  0.267  47  0.113   0.124 N  0.570      SignalP-noTM
AEF53457.1             0.361  27  0.220  27  0.229  25  0.113   0.181 N  0.510      SignalP-TM
AEF53458.1             0.108  67  0.109  29  0.142  26  0.100   0.105 N  0.570      SignalP-noTM
AEF53459.1             0.138  26  0.207  20  0.413   8  0.355   0.276 N  0.570      SignalP-noTM
AEF53460.1             0.183  29  0.161  29  0.245  13  0.172   0.166 N  0.570      SignalP-noTM
AEF53461.1             0.167  23  0.194  23  0.373   6  0.276   0.232 N  0.570      SignalP-noTM
AEF53462.1             0.115  21  0.113  12  0.147  10  0.131   0.122 N  0.570      SignalP-noTM
AEF53463.1             0.140  27  0.157  27  0.241   2  0.178   0.167 N  0.570      SignalP-noTM
AEF53464.1             0.128  21  0.134  21  0.241   1  0.146   0.140 N  0.570      SignalP-noTM
AEF53465.1             0.117  19  0.139  11  0.237   5  0.201   0.162 N  0.510      SignalP-TM
AEF53466.1             0.141  54  0.120  54  0.173   7  0.091   0.109 N  0.510      SignalP-TM
AEF53467.1             0.677  22  0.786  22  0.963  18  0.922   0.850 Y  0.570      SignalP-noTM
AEF53468.1             0.113  41  0.126  22  0.191   1  0.142   0.134 N  0.570      SignalP-noTM
AEF53469.1             0.564  22  0.320  22  0.350   1  0.191   0.272 N  0.510      SignalP-TM
AEF53470.1             0.151  32  0.137  32  0.178  30  0.119   0.130 N  0.510      SignalP-TM
AEF53471.1             0.166  26  0.124  26  0.147  41  0.079   0.103 N  0.570      SignalP-noTM
AEF53472.1             0.107  48  0.100  48  0.109  15  0.086   0.093 N  0.570      SignalP-noTM
AEF53473.1             0.191  48  0.156  48  0.306  23  0.157   0.156 N  0.570      SignalP-noTM
AEF53474.1             0.125  19  0.164  19  0.471  25  0.228   0.194 N  0.570      SignalP-noTM
AEF53475.1             0.116  39  0.109  39  0.213  37  0.095   0.102 N  0.570      SignalP-noTM
AEF53476.1             0.133  27  0.122  11  0.245   2  0.147   0.134 N  0.570      SignalP-noTM
AEF53477.1             0.135  38  0.129  38  0.205  37  0.102   0.116 N  0.570      SignalP-noTM
AEF53478.1             0.107  28  0.207  11  0.572   2  0.428   0.311 N  0.570      SignalP-noTM
AEF53479.1             0.132  27  0.108  27  0.140  38  0.077   0.094 N  0.570      SignalP-noTM
AEF53480.1             0.126  20  0.151  11  0.330   2  0.235   0.182 N  0.510      SignalP-TM
AEF53481.1             0.292  44  0.199  44  0.233   5  0.120   0.170 N  0.510      SignalP-TM
AEF53482.1             0.124  21  0.124  11  0.235   1  0.144   0.133 N  0.570      SignalP-noTM
AEF53483.1             0.176  46  0.173  46  0.269  36  0.137   0.156 N  0.570      SignalP-noTM
AEF53484.1             0.566  36  0.515  36  0.837  26  0.523   0.518 N  0.570      SignalP-noTM
AEF53485.1             0.165  26  0.123  26  0.135   6  0.099   0.112 N  0.570      SignalP-noTM
AEF53486.1             0.105  21  0.104  67  0.117  63  0.095   0.100 N  0.570      SignalP-noTM
AEF53487.1             0.179  26  0.159  26  0.231  23  0.137   0.149 N  0.570      SignalP-noTM
AEF53488.1             0.110  35  0.110  17  0.148   6  0.119   0.114 N  0.570      SignalP-noTM
AEF53489.1             0.501  24  0.319  24  0.364  23  0.183   0.268 N  0.510      SignalP-TM
AEF53490.1             0.113  68  0.119  52  0.172  48  0.103   0.112 N  0.570      SignalP-noTM
AEF53491.1             0.173  35  0.186  35  0.256  31  0.167   0.179 N  0.510      SignalP-TM
AEF53492.1             0.105  41  0.104  28  0.138   2  0.106   0.105 N  0.570      SignalP-noTM
AEF53493.1             0.840  30  0.888  30  0.973  26  0.926   0.906 Y  0.570      SignalP-noTM
AEF53494.1             0.200  21  0.198  21  0.396   8  0.256   0.219 N  0.510      SignalP-TM
AEF53495.1             0.103  65  0.112  44  0.140  39  0.105   0.109 N  0.570      SignalP-noTM
AEF53496.1             0.201  27  0.410  27  0.933  10  0.857   0.620 Y  0.570      SignalP-noTM
AEF53497.1             0.258  32  0.308  27  0.654  16  0.464   0.365 N  0.510      SignalP-TM
AEF53498.1             0.101  49  0.118  21  0.159  14  0.111   0.115 N  0.570      SignalP-noTM
AEF53499.1             0.132  57  0.118  70  0.145  60  0.078   0.103 N  0.510      SignalP-TM
AEF53500.1             0.176  37  0.148  37  0.167  25  0.107   0.129 N  0.570      SignalP-noTM
AEF53501.1             0.116  37  0.109  37  0.117  36  0.089   0.099 N  0.570      SignalP-noTM
AEF53502.1             0.122  15  0.127  15  0.188   1  0.137   0.132 N  0.570      SignalP-noTM
AEF53503.1             0.230  27  0.159  27  0.204   1  0.128   0.144 N  0.570      SignalP-noTM
AEF53504.1             0.142  22  0.102  22  0.105  61  0.072   0.088 N  0.570      SignalP-noTM
AEF53505.1             0.135  47  0.224  41  0.551  36  0.244   0.233 N  0.570      SignalP-noTM
AEF53506.1             0.102  47  0.135  11  0.213   2  0.184   0.158 N  0.570      SignalP-noTM
AEF53507.1             0.117  32  0.108  22  0.200  11  0.102   0.105 N  0.570      SignalP-noTM
AEF53508.1             0.116  35  0.134  14  0.234   2  0.182   0.156 N  0.570      SignalP-noTM
AEF53509.1             0.120  24  0.110  24  0.117  39  0.093   0.102 N  0.570      SignalP-noTM
AEF53510.1             0.130  64  0.129  13  0.213  12  0.149   0.136 N  0.510      SignalP-TM
AEF53511.1             0.197  23  0.135  23  0.147  44  0.090   0.114 N  0.570      SignalP-noTM
AEF53512.1             0.114  38  0.108  59  0.151   1  0.100   0.104 N  0.570      SignalP-noTM
AEF53513.1             0.121  22  0.129  11  0.230   1  0.160   0.143 N  0.570      SignalP-noTM
AEF53514.1             0.303  46  0.110  46  0.136  12  0.078   0.099 N  0.510      SignalP-TM
AEF53515.1             0.149  29  0.136  29  0.177  24  0.108   0.126 N  0.510      SignalP-TM
AEF53516.1             0.121  44  0.106  11  0.178   1  0.110   0.108 N  0.510      SignalP-TM
AEF53517.1             0.165  22  0.115  22  0.107  66  0.076   0.097 N  0.570      SignalP-noTM
AEF53518.1             0.109  20  0.116  11  0.182   3  0.138   0.124 N  0.510      SignalP-TM
AEF53519.1             0.118  50  0.107  50  0.131   1  0.082   0.096 N  0.570      SignalP-noTM
AEF53520.1             0.205  49  0.149  49  0.214  23  0.112   0.131 N  0.570      SignalP-noTM
AEF53521.1             0.852  21  0.896  21  0.969  18  0.939   0.917 Y  0.570      SignalP-noTM
AEF53522.1             0.138  35  0.122  35  0.163   3  0.111   0.117 N  0.570      SignalP-noTM
AEF53523.1             0.118  19  0.109  37  0.131  35  0.089   0.099 N  0.570      SignalP-noTM
AEF53524.1             0.154  35  0.181  14  0.378   2  0.331   0.251 N  0.570      SignalP-noTM
AEF53525.1             0.112  67  0.102  67  0.109  20  0.090   0.096 N  0.570      SignalP-noTM
AEF53526.1             0.107   8  0.124  11  0.194   1  0.149   0.136 N  0.570      SignalP-noTM
AEF53527.1             0.136  27  0.119  27  0.137   9  0.109   0.114 N  0.570      SignalP-noTM
AEF53528.1             0.873  23  0.887  23  0.948  17  0.912   0.899 Y  0.570      SignalP-noTM
AEF53529.1             0.458  36  0.248  36  0.249   5  0.160   0.206 N  0.570      SignalP-noTM
AEF53530.1             0.154  20  0.147  20  0.221   6  0.165   0.154 N  0.510      SignalP-TM
AEF53531.1             0.132  22  0.119  11  0.190   3  0.151   0.131 N  0.510      SignalP-TM
AEF53532.1             0.103  18  0.098  27  0.113   1  0.093   0.095 N  0.570      SignalP-noTM
AEF53533.1             0.121  69  0.105  69  0.115   6  0.086   0.096 N  0.570      SignalP-noTM
AEF53534.1             0.109  58  0.102  28  0.118  40  0.092   0.097 N  0.570      SignalP-noTM
AEF53535.1             0.131  20  0.124  20  0.177   7  0.127   0.125 N  0.570      SignalP-noTM
AEF53536.1             0.136  21  0.194  21  0.410   3  0.302   0.245 N  0.570      SignalP-noTM
AEF53537.1             0.110  28  0.108  14  0.161   4  0.116   0.112 N  0.570      SignalP-noTM
AEF53538.1             0.107  43  0.100  50  0.112  44  0.082   0.092 N  0.570      SignalP-noTM
AEF53539.1             0.158  21  0.170  21  0.218  11  0.165   0.168 N  0.570      SignalP-noTM
AEF53540.1             0.232  43  0.199  43  0.293  29  0.173   0.189 N  0.510      SignalP-TM
AEF53541.1             0.122  44  0.108  44  0.137   1  0.098   0.103 N  0.570      SignalP-noTM
AEF53542.1             0.160  23  0.172  23  0.349   4  0.224   0.197 N  0.570      SignalP-noTM
AEF53543.1             0.100  61  0.101  21  0.118  10  0.088   0.095 N  0.570      SignalP-noTM
AEF53544.1             0.230  20  0.200  20  0.310   1  0.196   0.198 N  0.570      SignalP-noTM
AEF53545.1             0.155  37  0.133  37  0.177  36  0.092   0.114 N  0.570      SignalP-noTM
AEF53546.1             0.109  17  0.106  17  0.151   1  0.108   0.107 N  0.570      SignalP-noTM
AEF53547.1             0.142  47  0.133  47  0.134  39  0.110   0.122 N  0.570      SignalP-noTM
AEF53548.1             0.105  31  0.109  44  0.123  45  0.097   0.103 N  0.570      SignalP-noTM
AEF53549.1             0.161  35  0.137  21  0.206  18  0.142   0.139 N  0.570      SignalP-noTM
AEF53550.1             0.110  44  0.127  11  0.203   2  0.166   0.142 N  0.510      SignalP-TM
AEF53551.1             0.115  53  0.092  69  0.099   7  0.052   0.077 N  0.510      SignalP-TM
AEF53552.1             0.128  30  0.112  30  0.129  11  0.092   0.102 N  0.570      SignalP-noTM
AEF53553.1             0.213  21  0.180  21  0.217  39  0.136   0.160 N  0.570      SignalP-noTM
AEF53554.1             0.107  22  0.116  15  0.190   8  0.130   0.123 N  0.570      SignalP-noTM
AEF53555.1             0.135  45  0.165  45  0.294   1  0.172   0.169 N  0.570      SignalP-noTM
AEF53556.1             0.161  39  0.172  51  0.411  46  0.165   0.169 N  0.570      SignalP-noTM
AEF53557.1             0.105  36  0.103  13  0.117   2  0.110   0.105 N  0.510      SignalP-TM
AEF53558.1             0.113  31  0.119  11  0.156   7  0.143   0.130 N  0.570      SignalP-noTM
AEF53559.1             0.132  38  0.145  14  0.275  37  0.208   0.174 N  0.570      SignalP-noTM
AEF53560.1             0.113  52  0.188  16  0.419   7  0.347   0.247 N  0.510      SignalP-TM
AEF53561.1             0.214  20  0.149  20  0.168  32  0.107   0.129 N  0.570      SignalP-noTM
AEF53562.1             0.224  44  0.299  44  0.530  42  0.196   0.261 N  0.510      SignalP-TM
AEF53563.1             0.124  37  0.130  18  0.182  10  0.135   0.133 N  0.570      SignalP-noTM
AEF53564.1             0.112  29  0.155  18  0.318  17  0.213   0.182 N  0.570      SignalP-noTM
AEF53565.1             0.108  24  0.166  20  0.342  17  0.271   0.205 N  0.510      SignalP-TM
AEF53566.1             0.139  21  0.110  21  0.135   1  0.094   0.102 N  0.570      SignalP-noTM
AEF53567.1             0.150  32  0.133  32  0.174   1  0.124   0.129 N  0.570      SignalP-noTM
AEF53568.1             0.108  46  0.129  11  0.212   1  0.165   0.146 N  0.570      SignalP-noTM
AEF53569.1             0.119  44  0.137  12  0.231   1  0.190   0.157 N  0.510      SignalP-TM
AEF53570.1             0.170  20  0.200  20  0.358   3  0.269   0.226 N  0.510      SignalP-TM
AEF53571.1             0.765  20  0.749  20  0.890  17  0.730   0.740 Y  0.570      SignalP-noTM
AEF53572.1             0.105  32  0.107  32  0.149   1  0.097   0.103 N  0.510      SignalP-TM
AEF53573.1             0.107  46  0.139  11  0.227   7  0.204   0.163 N  0.510      SignalP-TM
AEF53574.1             0.131  24  0.157  18  0.348  31  0.203   0.179 N  0.570      SignalP-noTM
AEF53575.1             0.136  58  0.123  11  0.231   3  0.152   0.134 N  0.510      SignalP-TM
AEF53576.1             0.122  65  0.106  65  0.169   1  0.089   0.098 N  0.570      SignalP-noTM
AEF53577.1             0.326  18  0.201  18  0.169  17  0.134   0.170 N  0.570      SignalP-noTM
AEF53578.1             0.118  22  0.117  47  0.284  46  0.108   0.113 N  0.570      SignalP-noTM
AEF53579.1             0.458  25  0.469  25  0.664  23  0.444   0.460 N  0.510      SignalP-TM
AEF53580.1             0.109  34  0.109  34  0.129  27  0.098   0.104 N  0.570      SignalP-noTM
AEF53581.1             0.131  57  0.116  57  0.112  48  0.084   0.101 N  0.570      SignalP-noTM
AEF53582.1             0.111  34  0.122  34  0.261  29  0.131   0.126 N  0.570      SignalP-noTM
AEF53583.1             0.124  23  0.113  23  0.127  33  0.097   0.105 N  0.570      SignalP-noTM
AEF53584.1             0.119  45  0.107  61  0.125  52  0.104   0.106 N  0.570      SignalP-noTM
AEF53585.1             0.190  30  0.175  30  0.234  28  0.131   0.154 N  0.570      SignalP-noTM
AEF53586.1             0.289  29  0.250  29  0.300  28  0.179   0.223 N  0.510      SignalP-TM
AEF53587.1             0.149  53  0.353  26  0.933   9  0.873   0.597 Y  0.570      SignalP-noTM
AEF53588.1             0.118  41  0.128  41  0.219  29  0.136   0.132 N  0.570      SignalP-noTM
AEF53589.1             0.114  52  0.109  52  0.122  51  0.087   0.099 N  0.570      SignalP-noTM
AEF53590.1             0.399  41  0.477  41  0.720  40  0.253   0.394 N  0.510      SignalP-TM
AEF53591.1             0.114  24  0.104  24  0.132  44  0.087   0.096 N  0.570      SignalP-noTM
AEF53592.1             0.123  40  0.115  26  0.140  14  0.112   0.114 N  0.570      SignalP-noTM
AEF53593.1             0.107  37  0.103  14  0.143   8  0.106   0.104 N  0.570      SignalP-noTM
AEF53594.1             0.305  42  0.250  42  0.361  32  0.144   0.211 N  0.510      SignalP-TM
AEF53595.1             0.121  22  0.106  22  0.115  41  0.089   0.098 N  0.570      SignalP-noTM
AEF53596.1             0.115  56  0.106  56  0.109  51  0.083   0.095 N  0.570      SignalP-noTM
AEF53597.1             0.112  24  0.122  11  0.208   2  0.143   0.132 N  0.570      SignalP-noTM
AEF53598.1             0.138  41  0.186  11  0.395   4  0.335   0.256 N  0.570      SignalP-noTM
AEF53599.1             0.676  20  0.633  20  0.756   1  0.606   0.620 Y  0.570      SignalP-noTM
AEF53600.1             0.249  20  0.188  20  0.244   3  0.166   0.180 N  0.510      SignalP-TM
AEF53601.1             0.170  48  0.167  13  0.351  10  0.291   0.213 N  0.510      SignalP-TM
AEF53602.1             0.126  35  0.136  35  0.186   5  0.142   0.139 N  0.570      SignalP-noTM
AEF53603.1             0.280  31  0.400  31  0.663  29  0.429   0.411 N  0.510      SignalP-TM
AEF53604.1             0.138  63  0.146  53  0.289  48  0.142   0.144 N  0.570      SignalP-noTM
AEF53605.1             0.118  19  0.147  19  0.329   1  0.191   0.168 N  0.570      SignalP-noTM
AEF53606.1             0.128  20  0.141  11  0.258   6  0.202   0.170 N  0.570      SignalP-noTM
AEF53607.1             0.234  66  0.148  66  0.205   3  0.099   0.125 N  0.570      SignalP-noTM
AEF53608.1             0.111  41  0.174  11  0.449   1  0.282   0.225 N  0.570      SignalP-noTM
AEF53609.1             0.200  21  0.249  21  0.443  13  0.302   0.274 N  0.570      SignalP-noTM
AEF53610.1             0.228  23  0.204  23  0.294  22  0.185   0.195 N  0.570      SignalP-noTM
AEF53611.1             0.159  23  0.145  23  0.209   2  0.133   0.140 N  0.510      SignalP-TM
AEF53612.1             0.722  18  0.772  18  0.915  16  0.798   0.785 Y  0.570      SignalP-noTM
AEF53613.1             0.113  46  0.114  46  0.181  43  0.078   0.097 N  0.570      SignalP-noTM
AEF53614.1             0.112  19  0.108  19  0.144  49  0.098   0.103 N  0.570      SignalP-noTM
AEF53615.1             0.453  21  0.188  21  0.127   1  0.079   0.148 N  0.510      SignalP-TM
AEF53616.1             0.114  23  0.109  32  0.182  21  0.103   0.106 N  0.570      SignalP-noTM
AEF53617.1             0.108  62  0.098  62  0.099  64  0.072   0.086 N  0.570      SignalP-noTM
AEF53618.1             0.200  21  0.155  21  0.228   2  0.145   0.151 N  0.510      SignalP-TM
AEF53619.1             0.151  34  0.134  34  0.205  48  0.115   0.125 N  0.570      SignalP-noTM
AEF53620.1             0.424  26  0.592  26  0.925  22  0.847   0.712 Y  0.570      SignalP-noTM
AEF53621.1             0.112  23  0.113  34  0.157   1  0.108   0.110 N  0.570      SignalP-noTM
AEF53622.1             0.126  44  0.120  44  0.170  43  0.093   0.108 N  0.570      SignalP-noTM
AEF53623.1             0.114  21  0.100  51  0.129  43  0.089   0.096 N  0.510      SignalP-TM
AEF53624.1             0.448  50  0.516  50  0.772  46  0.355   0.457 N  0.510      SignalP-TM
AEF53625.1             0.176  50  0.117  50  0.131   7  0.075   0.101 N  0.510      SignalP-TM
AEF53626.1             0.150  34  0.107  11  0.139   4  0.119   0.112 N  0.510      SignalP-TM
AEF53627.1             0.128  22  0.104  22  0.110  24  0.079   0.092 N  0.570      SignalP-noTM
AEF53628.1             0.139  56  0.171  56  0.314  54  0.136   0.154 N  0.570      SignalP-noTM
AEF53629.1             0.109  42  0.108  68  0.126  59  0.090   0.099 N  0.570      SignalP-noTM
AEF53630.1             0.166  49  0.280  49  0.672  46  0.198   0.241 N  0.570      SignalP-noTM
AEF53631.1             0.102  41  0.121  11  0.185   2  0.143   0.131 N  0.570      SignalP-noTM
AEF53632.1             0.133  34  0.161  11  0.365   2  0.264   0.199 N  0.510      SignalP-TM
AEF53633.1             0.109  46  0.103  69  0.119  31  0.082   0.093 N  0.570      SignalP-noTM
AEF53634.1             0.372  30  0.191  30  0.133  29  0.092   0.144 N  0.570      SignalP-noTM
AEF53635.1             0.124  42  0.113  29  0.146  27  0.101   0.107 N  0.570      SignalP-noTM
AEF53636.1             0.106  19  0.102  54  0.150  46  0.087   0.095 N  0.570      SignalP-noTM
AEF53637.1             0.108  66  0.109  40  0.137  36  0.100   0.105 N  0.570      SignalP-noTM
AEF53638.1             0.828  28  0.855  28  0.945  16  0.865   0.860 Y  0.570      SignalP-noTM
AEF53639.1             0.107  23  0.100  65  0.110  22  0.083   0.092 N  0.570      SignalP-noTM
AEF53640.1             0.749  20  0.793  20  0.949  17  0.833   0.812 Y  0.570      SignalP-noTM
AEF53641.1             0.099  49  0.109  49  0.128  44  0.095   0.103 N  0.570      SignalP-noTM
AEF53642.1             0.601  24  0.754  24  0.977  13  0.945   0.844 Y  0.570      SignalP-noTM
AEF53643.1             0.222  30  0.349  30  0.894  16  0.709   0.518 N  0.570      SignalP-noTM
AEF53644.1             0.111  67  0.106  49  0.137  42  0.095   0.101 N  0.570      SignalP-noTM
AEF53645.1             0.124  39  0.104  39  0.146   3  0.092   0.098 N  0.570      SignalP-noTM
AEF53646.1             0.108  31  0.099  66  0.111  53  0.079   0.089 N  0.570      SignalP-noTM
AEF53647.1             0.114  60  0.100  60  0.113  28  0.083   0.092 N  0.570      SignalP-noTM
AEF53648.1             0.125  18  0.151  11  0.423   2  0.209   0.173 N  0.510      SignalP-TM
AEF53649.1             0.122  24  0.116  34  0.190   1  0.099   0.110 N  0.510      SignalP-TM
AEF53650.1             0.131  27  0.103  70  0.148  67  0.066   0.090 N  0.510      SignalP-TM
AEF53651.1             0.103  26  0.151  11  0.256   1  0.229   0.188 N  0.570      SignalP-noTM
AEF53652.1             0.105  48  0.127  12  0.191  10  0.165   0.145 N  0.570      SignalP-noTM
AEF53653.1             0.126  51  0.136  14  0.214  10  0.181   0.157 N  0.570      SignalP-noTM
AEF53654.1             0.102  33  0.115  18  0.159   9  0.126   0.120 N  0.570      SignalP-noTM
AEF53655.1             0.157  27  0.171  27  0.271  25  0.174   0.172 N  0.510      SignalP-TM
AEF53656.1             0.167  22  0.201  22  0.446   1  0.264   0.225 N  0.510      SignalP-TM
AEF53657.1             0.105  21  0.106  11  0.136   2  0.117   0.111 N  0.570      SignalP-noTM
AEF53658.1             0.112  46  0.119  12  0.173   2  0.142   0.130 N  0.570      SignalP-noTM
AEF53659.1             0.112  25  0.124  11  0.225   5  0.157   0.140 N  0.570      SignalP-noTM
AEF53660.1             0.120  21  0.150  18  0.288  13  0.203   0.175 N  0.570      SignalP-noTM
AEF53661.1             0.108  25  0.111  46  0.140  44  0.101   0.107 N  0.570      SignalP-noTM
AEF53662.1             0.715  27  0.723  27  0.905  11  0.803   0.761 Y  0.570      SignalP-noTM
AEF53663.1             0.133  27  0.147  27  0.198  23  0.152   0.150 N  0.570      SignalP-noTM
AEF53664.1             0.143  27  0.236  12  0.701   5  0.570   0.393 N  0.570      SignalP-noTM
AEF53665.1             0.228  59  0.147  19  0.164  18  0.114   0.131 N  0.570      SignalP-noTM
AEF53666.1             0.104  61  0.103  36  0.122  34  0.094   0.100 N  0.510      SignalP-TM
AEF53667.1             0.129  22  0.164  22  0.341   4  0.238   0.199 N  0.570      SignalP-noTM
AEF53668.1             0.212  49  0.168  49  0.236  46  0.106   0.139 N  0.570      SignalP-noTM
AEF53669.1             0.124  29  0.104  68  0.114  67  0.087   0.096 N  0.570      SignalP-noTM
AEF53670.1             0.149  63  0.163  11  0.364   1  0.258   0.207 N  0.570      SignalP-noTM
AEF53671.1             0.154  25  0.153  25  0.275   2  0.179   0.163 N  0.510      SignalP-TM
AEF53672.1             0.113  61  0.102  35  0.123   6  0.092   0.097 N  0.570      SignalP-noTM
AEF53673.1             0.738  39  0.465  39  0.392  22  0.259   0.389 N  0.510      SignalP-TM
AEF53674.1             0.123  30  0.194  11  0.464   8  0.403   0.272 N  0.510      SignalP-TM
AEF53675.1             0.126  22  0.137  11  0.281   2  0.166   0.151 N  0.570      SignalP-noTM
AEF53676.1             0.123  68  0.123  11  0.218   1  0.144   0.133 N  0.570      SignalP-noTM
AEF53677.1             0.103  50  0.115  11  0.156   1  0.131   0.122 N  0.570      SignalP-noTM
AEF53678.1             0.177  39  0.129  39  0.126  14  0.087   0.109 N  0.570      SignalP-noTM
AEF53679.1             0.120  25  0.112  11  0.140   2  0.129   0.120 N  0.570      SignalP-noTM
AEF53680.1             0.134  54  0.140  15  0.201   1  0.163   0.151 N  0.570      SignalP-noTM
AEF53681.1             0.169  36  0.094  36  0.123   1  0.065   0.083 N  0.510      SignalP-TM
AEF53682.1             0.109  33  0.098  12  0.117   8  0.099   0.098 N  0.570      SignalP-noTM
AEF53683.1             0.104  68  0.129  19  0.188  10  0.143   0.136 N  0.570      SignalP-noTM
AEF53684.1             0.110  20  0.167  11  0.331   8  0.281   0.221 N  0.570      SignalP-noTM
AEF53685.1             0.120  29  0.153  50  0.309  43  0.133   0.146 N  0.510      SignalP-TM
AEF53686.1             0.134  19  0.125  19  0.214   6  0.127   0.126 N  0.570      SignalP-noTM
AEF53687.1             0.105  39  0.103  11  0.122  54  0.105   0.104 N  0.570      SignalP-noTM
AEF53688.1             0.179  54  0.193  11  0.499   6  0.384   0.282 N  0.570      SignalP-noTM
AEF53689.1             0.155  40  0.119  40  0.113  41  0.083   0.102 N  0.570      SignalP-noTM
AEF53690.1             0.119  34  0.123  34  0.143   1  0.115   0.119 N  0.570      SignalP-noTM
AEF53691.1             0.103  61  0.120  11  0.188   2  0.148   0.133 N  0.570      SignalP-noTM
AEF53692.1             0.148  59  0.124  59  0.125  28  0.097   0.111 N  0.570      SignalP-noTM
AEF53693.1             0.105  27  0.099  46  0.107  43  0.082   0.091 N  0.570      SignalP-noTM
AEF53694.1             0.208  28  0.149  28  0.160  34  0.109   0.130 N  0.570      SignalP-noTM
AEF53695.1             0.101  65  0.111  57  0.134  48  0.105   0.108 N  0.570      SignalP-noTM
AEF53696.1             0.116  48  0.110  48  0.152  11  0.098   0.104 N  0.570      SignalP-noTM
AEF53697.1             0.173  52  0.167  52  0.213  47  0.116   0.143 N  0.570      SignalP-noTM
AEF53698.1             0.107  27  0.114  11  0.170   1  0.130   0.120 N  0.510      SignalP-TM
AEF53699.1             0.149  35  0.137  35  0.201  46  0.121   0.129 N  0.570      SignalP-noTM
AEF53700.1             0.211  31  0.172  31  0.320   2  0.219   0.190 N  0.510      SignalP-TM
AEF53701.1             0.154  44  0.135  44  0.267   1  0.130   0.133 N  0.570      SignalP-noTM
AEF53702.1             0.113  34  0.111  11  0.184   3  0.128   0.118 N  0.510      SignalP-TM
AEF53703.1             0.129  32  0.194  16  0.512  14  0.364   0.257 N  0.510      SignalP-TM
AEF53704.1             0.801  23  0.788  23  0.943  12  0.833   0.809 Y  0.570      SignalP-noTM
AEF53705.1             0.107  53  0.110  36  0.123  34  0.098   0.104 N  0.570      SignalP-noTM
AEF53706.1             0.186  35  0.124  11  0.198   2  0.150   0.136 N  0.570      SignalP-noTM
AEF53707.1             0.120  57  0.124  57  0.224   3  0.120   0.122 N  0.570      SignalP-noTM
AEF53708.1             0.113  20  0.102  70  0.113  16  0.091   0.097 N  0.570      SignalP-noTM
AEF53709.1             0.106  44  0.112  44  0.145  42  0.103   0.108 N  0.570      SignalP-noTM
AEF53710.1             0.135  32  0.104  32  0.105   1  0.081   0.093 N  0.570      SignalP-noTM
AEF53711.1             0.121  47  0.117  11  0.204   2  0.137   0.126 N  0.570      SignalP-noTM
AEF53712.1             0.146  34  0.135  34  0.171  27  0.088   0.113 N  0.570      SignalP-noTM
AEF53713.1             0.130  46  0.105  62  0.130  52  0.077   0.092 N  0.570      SignalP-noTM
AEF53714.1             0.102  29  0.102  31  0.116  23  0.090   0.096 N  0.570      SignalP-noTM
AEF53715.1             0.107  32  0.110  32  0.133   7  0.107   0.108 N  0.570      SignalP-noTM
AEF53716.1             0.105  50  0.140  14  0.288   9  0.194   0.166 N  0.570      SignalP-noTM
AEF53717.1             0.114  36  0.104  56  0.128   1  0.088   0.096 N  0.570      SignalP-noTM
AEF53718.1             0.536  29  0.363  29  0.449  11  0.309   0.343 N  0.510      SignalP-TM
AEF53719.1             0.116  53  0.105  53  0.118   7  0.096   0.101 N  0.570      SignalP-noTM
AEF53720.1             0.170  32  0.378  27  0.951  15  0.900   0.623 Y  0.570      SignalP-noTM
AEF53721.1             0.119  34  0.121  11  0.180   1  0.144   0.132 N  0.570      SignalP-noTM
AEF53722.1             0.103  44  0.105  32  0.121  27  0.082   0.094 N  0.570      SignalP-noTM
AEF53723.1             0.171  28  0.149  11  0.320   7  0.234   0.180 N  0.510      SignalP-TM
AEF53724.1             0.104  48  0.103  48  0.120  46  0.093   0.098 N  0.570      SignalP-noTM
AEF53725.1             0.161  41  0.133  41  0.201   4  0.134   0.133 N  0.510      SignalP-TM
AEF53726.1             0.110  64  0.098  64  0.102  35  0.083   0.091 N  0.570      SignalP-noTM
AEF53727.1             0.169  36  0.200  36  0.349  33  0.151   0.182 N  0.510      SignalP-TM
AEF53728.1             0.169  25  0.124  25  0.163   1  0.093   0.109 N  0.570      SignalP-noTM
AEF53729.1             0.255  21  0.313  21  0.488  16  0.348   0.329 N  0.570      SignalP-noTM
AEF53730.1             0.202  33  0.165  33  0.209  37  0.124   0.146 N  0.570      SignalP-noTM
AEF53731.1             0.115  46  0.106  22  0.122   9  0.099   0.102 N  0.570      SignalP-noTM
AEF53732.1             0.109  24  0.113  24  0.135  21  0.115   0.114 N  0.570      SignalP-noTM
AEF53733.1             0.101  28  0.108  59  0.131  19  0.107   0.108 N  0.570      SignalP-noTM
AEF53734.1             0.115  28  0.113  46  0.164  45  0.100   0.107 N  0.570      SignalP-noTM
AEF53735.1             0.128  63  0.105  63  0.137   4  0.076   0.094 N  0.510      SignalP-TM
AEF53736.1             0.119  25  0.112  11  0.172   1  0.123   0.117 N  0.570      SignalP-noTM
AEF53737.1             0.104  65  0.101  70  0.133  59  0.063   0.087 N  0.510      SignalP-TM
AEF53738.1             0.113  45  0.114  11  0.167   2  0.129   0.121 N  0.570      SignalP-noTM
AEF53739.1             0.100  52  0.105  63  0.122  57  0.086   0.096 N  0.570      SignalP-noTM
AEF53740.1             0.836  62  0.660  62  0.890  51  0.477   0.574 Y  0.570      SignalP-noTM
AEF53741.1             0.283  20  0.370  20  0.726  12  0.509   0.435 N  0.570      SignalP-noTM
AEF53742.1             0.123  56  0.126  38  0.197  29  0.124   0.125 N  0.570      SignalP-noTM
AEF53743.1             0.102  46  0.096  46  0.105  38  0.082   0.089 N  0.570      SignalP-noTM
AEF53744.1             0.230  30  0.170  38  0.372  31  0.171   0.170 N  0.510      SignalP-TM
AEF53745.1             0.101  50  0.103  63  0.123  52  0.093   0.099 N  0.570      SignalP-noTM
AEF53746.1             0.123  23  0.261  17  0.775  11  0.571   0.406 N  0.570      SignalP-noTM
AEF53747.1             0.151  23  0.284  23  0.724  19  0.563   0.415 N  0.570      SignalP-noTM
AEF53748.1             0.134  24  0.106  24  0.103  23  0.080   0.094 N  0.570      SignalP-noTM
AEF53749.1             0.121  41  0.153  13  0.280   6  0.228   0.188 N  0.570      SignalP-noTM
AEF53750.1             0.127  24  0.147  11  0.273   1  0.212   0.178 N  0.570      SignalP-noTM
AEF53751.1             0.744  19  0.822  19  0.950  12  0.899   0.858 Y  0.570      SignalP-noTM
AEF53752.1             0.144  22  0.178  22  0.302  20  0.225   0.200 N  0.570      SignalP-noTM
AEF53753.1             0.105  70  0.124  18  0.175  10  0.134   0.128 N  0.570      SignalP-noTM
AEF53754.1             0.112  61  0.115  18  0.182   9  0.122   0.118 N  0.570      SignalP-noTM
AEF53755.1             0.120  17  0.174  17  0.304   8  0.235   0.203 N  0.570      SignalP-noTM
AEF53756.1             0.106  44  0.110  11  0.224   1  0.108   0.109 N  0.570      SignalP-noTM
AEF53757.1             0.232  23  0.451  23  0.965  12  0.910   0.667 Y  0.570      SignalP-noTM
AEF53758.1             0.134  21  0.200  35  0.553  33  0.283   0.231 N  0.510      SignalP-TM
AEF53759.1             0.135  25  0.119  25  0.201   3  0.120   0.119 N  0.570      SignalP-noTM
AEF53760.1             0.116  27  0.102  44  0.113  46  0.087   0.095 N  0.570      SignalP-noTM
AEF53761.1             0.123  31  0.115  31  0.166  29  0.099   0.109 N  0.510      SignalP-TM
AEF53762.1             0.122  45  0.145  12  0.259  10  0.210   0.175 N  0.570      SignalP-noTM
AEF53763.1             0.101  28  0.112  49  0.136  42  0.108   0.110 N  0.570      SignalP-noTM
AEF53764.1             0.152  28  0.142  11  0.265   2  0.208   0.167 N  0.510      SignalP-TM
AEF53765.1             0.122  39  0.115  11  0.167   2  0.130   0.122 N  0.570      SignalP-noTM
AEF53766.1             0.175  20  0.166  20  0.392   1  0.194   0.176 N  0.510      SignalP-TM
AEF53767.1             0.141  67  0.203  67  0.393  51  0.159   0.187 N  0.510      SignalP-TM
AEF53768.1             0.166  37  0.162  37  0.313  36  0.113   0.139 N  0.570      SignalP-noTM
AEF53769.1             0.182  25  0.143  25  0.179   1  0.120   0.133 N  0.570      SignalP-noTM
AEF53770.1             0.132  60  0.131  11  0.265   2  0.165   0.147 N  0.570      SignalP-noTM
AEF53771.1             0.632  19  0.724  19  0.880  15  0.790   0.755 Y  0.570      SignalP-noTM
AEF53772.1             0.117  23  0.133  50  0.219  45  0.105   0.120 N  0.570      SignalP-noTM
AEF53773.1             0.110  21  0.119  11  0.162   1  0.140   0.129 N  0.570      SignalP-noTM
AEF53774.1             0.129  46  0.117  28  0.140  12  0.124   0.120 N  0.570      SignalP-noTM
AEF53775.1             0.126  24  0.109  24  0.115  21  0.090   0.100 N  0.570      SignalP-noTM
AEF53776.1             0.109  39  0.104  48  0.130  43  0.084   0.094 N  0.570      SignalP-noTM
AEF53777.1             0.145  61  0.183  14  0.643  10  0.280   0.228 N  0.570      SignalP-noTM
AEF53778.1             0.144  20  0.110  20  0.138   2  0.092   0.102 N  0.570      SignalP-noTM
AEF53779.1             0.205  37  0.138  12  0.269   4  0.195   0.165 N  0.570      SignalP-noTM
AEF53780.1             0.163  24  0.102  61  0.133   1  0.078   0.091 N  0.570      SignalP-noTM
AEF53781.1             0.106  22  0.112  11  0.174  13  0.123   0.117 N  0.570      SignalP-noTM
AEF53782.1             0.752  24  0.753  24  0.890   3  0.785   0.768 Y  0.570      SignalP-noTM
AEF53783.1             0.144  41  0.125  20  0.222  16  0.133   0.128 N  0.510      SignalP-TM
AEF53784.1             0.346  26  0.132  26  0.149   1  0.066   0.107 N  0.510      SignalP-TM
AEF53785.1             0.128  35  0.119  21  0.155  17  0.118   0.119 N  0.570      SignalP-noTM
AEF53786.1             0.273  46  0.158  46  0.117  42  0.085   0.124 N  0.570      SignalP-noTM
AEF53787.1             0.120  44  0.131  44  0.225  39  0.094   0.117 N  0.510      SignalP-TM
AEF53788.1             0.605  20  0.578  20  0.750  17  0.534   0.558 N  0.570      SignalP-noTM
AEF53789.1             0.624  27  0.456  27  0.551   6  0.385   0.423 N  0.570      SignalP-noTM
AEF53790.1             0.108  28  0.106  11  0.139   4  0.118   0.112 N  0.570      SignalP-noTM
AEF53791.1             0.147  25  0.160  25  0.281  23  0.163   0.162 N  0.570      SignalP-noTM
AEF53792.1             0.165  22  0.186  22  0.397   4  0.240   0.206 N  0.510      SignalP-TM
AEF53793.1             0.120  46  0.183  12  0.454   2  0.333   0.253 N  0.570      SignalP-noTM
AEF53794.1             0.137  58  0.146  23  0.203  14  0.146   0.146 N  0.570      SignalP-noTM
AEF53795.1             0.141  21  0.153  21  0.258  10  0.184   0.164 N  0.510      SignalP-TM
AEF53796.1             0.152  25  0.152  25  0.322   6  0.192   0.167 N  0.510      SignalP-TM
AEF53797.1             0.117  47  0.109  47  0.124   9  0.096   0.103 N  0.570      SignalP-noTM
AEF53798.1             0.140  26  0.089  26  0.093  69  0.060   0.078 N  0.510      SignalP-TM
AEF53799.1             0.744  24  0.823  24  0.940  22  0.900   0.859 Y  0.570      SignalP-noTM
AEF53800.1             0.112  45  0.104  11  0.158   1  0.105   0.105 N  0.570      SignalP-noTM
AEF53801.1             0.112  24  0.105  24  0.125  18  0.086   0.096 N  0.570      SignalP-noTM
AEF53802.1             0.110  66  0.118  66  0.160  62  0.070   0.100 N  0.510      SignalP-TM
AEF53803.1             0.221  20  0.201  20  0.335   2  0.210   0.205 N  0.570      SignalP-noTM
AEF53804.1             0.136  23  0.132  11  0.253   2  0.171   0.150 N  0.570      SignalP-noTM
AEF53805.1             0.115  25  0.154  11  0.315   4  0.246   0.197 N  0.570      SignalP-noTM
AEF53806.1             0.197  24  0.181  24  0.310  23  0.178   0.179 N  0.570      SignalP-noTM
AEF53807.1             0.123  33  0.121  11  0.180   3  0.150   0.135 N  0.570      SignalP-noTM
AEF53808.1             0.111  42  0.103  42  0.128  43  0.084   0.094 N  0.570      SignalP-noTM
AEF53809.1             0.279  25  0.306  25  0.478  22  0.344   0.324 N  0.570      SignalP-noTM
AEF53810.1             0.120  26  0.131  11  0.228   3  0.180   0.149 N  0.510      SignalP-TM
AEF53811.1             0.160  66  0.120  66  0.129   1  0.065   0.099 N  0.510      SignalP-TM
AEF53812.1             0.839  19  0.868  19  0.958  18  0.897   0.881 Y  0.570      SignalP-noTM
AEF53813.1             0.116  28  0.123  28  0.161  26  0.122   0.122 N  0.570      SignalP-noTM
AEF53814.1             0.151  25  0.178  25  0.476  15  0.192   0.184 N  0.570      SignalP-noTM
AEF53815.1             0.133  27  0.212  27  0.463  21  0.253   0.227 N  0.510      SignalP-TM
AEF53816.1             0.111  42  0.111  43  0.144  41  0.098   0.105 N  0.570      SignalP-noTM
AEF53817.1             0.188  22  0.130  11  0.230   2  0.172   0.146 N  0.510      SignalP-TM
AEF53818.1             0.197  33  0.140  33  0.138  31  0.103   0.123 N  0.570      SignalP-noTM
AEF53819.1             0.190  27  0.155  39  0.193   5  0.133   0.147 N  0.510      SignalP-TM
AEF53820.1             0.109  25  0.106  68  0.128  10  0.104   0.105 N  0.570      SignalP-noTM
AEF53821.1             0.128  32  0.104  32  0.112  70  0.071   0.088 N  0.570      SignalP-noTM
AEF53822.1             0.168  52  0.147  17  0.270   9  0.204   0.168 N  0.510      SignalP-TM
AEF53823.1             0.193  21  0.141  21  0.123  19  0.097   0.120 N  0.570      SignalP-noTM
AEF53824.1             0.152  35  0.123  35  0.115  30  0.093   0.109 N  0.570      SignalP-noTM
AEF53825.1             0.301  28  0.249  28  0.463  16  0.242   0.246 N  0.570      SignalP-noTM
AEF53826.1             0.157  34  0.218  34  0.569  18  0.348   0.279 N  0.570      SignalP-noTM
AEF53827.1             0.109  29  0.102  51  0.126   5  0.093   0.097 N  0.570      SignalP-noTM
AEF53828.1             0.105  19  0.157  13  0.329   6  0.248   0.200 N  0.570      SignalP-noTM
AEF53829.1             0.108  56  0.106  56  0.127  47  0.090   0.098 N  0.570      SignalP-noTM
AEF53830.1             0.127  48  0.191  19  0.449  12  0.286   0.236 N  0.570      SignalP-noTM
AEF53831.1             0.130  19  0.142  19  0.190  10  0.152   0.147 N  0.570      SignalP-noTM
AEF53832.1             0.173  23  0.164  23  0.271   2  0.176   0.170 N  0.570      SignalP-noTM
AEF53833.1             0.131  30  0.124  11  0.223   2  0.146   0.134 N  0.570      SignalP-noTM
AEF53834.1             0.243  55  0.147  55  0.131   9  0.075   0.120 N  0.510      SignalP-TM
AEF53835.1             0.121  58  0.138  11  0.253   1  0.189   0.157 N  0.510      SignalP-TM
AEF53836.1             0.357  28  0.576  28  0.979  13  0.926   0.741 Y  0.570      SignalP-noTM
AEF53837.1             0.133  18  0.119  26  0.180   1  0.112   0.116 N  0.510      SignalP-TM
AEF53838.1             0.135  58  0.111  58  0.114  46  0.085   0.098 N  0.570      SignalP-noTM
AEF53839.1             0.291  28  0.352  28  0.608  24  0.260   0.318 N  0.510      SignalP-TM
AEF53840.1             0.123  21  0.126  21  0.178   1  0.123   0.125 N  0.510      SignalP-TM
AEF53841.1             0.409  28  0.284  28  0.339   9  0.245   0.270 N  0.510      SignalP-TM
AEF53842.1             0.521  27  0.553  27  0.872  17  0.686   0.615 Y  0.570      SignalP-noTM
AEF53843.1             0.134  21  0.117  21  0.125  42  0.089   0.104 N  0.570      SignalP-noTM
AEF53844.1             0.102  60  0.135  11  0.356   1  0.155   0.145 N  0.570      SignalP-noTM
AEF53845.1             0.132  33  0.101  70  0.130  59  0.079   0.093 N  0.510      SignalP-TM
AEF53846.1             0.179  27  0.132  27  0.146  26  0.091   0.113 N  0.570      SignalP-noTM
AEF53847.1             0.205  21  0.128  21  0.105  70  0.072   0.102 N  0.570      SignalP-noTM
AEF53848.1             0.126  46  0.112  46  0.118  45  0.099   0.106 N  0.570      SignalP-noTM
AEF53849.1             0.129  27  0.108  34  0.109  24  0.087   0.098 N  0.570      SignalP-noTM
AEF53850.1             0.111  34  0.151  34  0.274  31  0.181   0.165 N  0.570      SignalP-noTM
AEF53851.1             0.165  44  0.150  44  0.188   6  0.123   0.137 N  0.570      SignalP-noTM
AEF53852.1             0.103  66  0.129  11  0.316   1  0.142   0.135 N  0.570      SignalP-noTM
AEF53853.1             0.173  33  0.141  33  0.188  32  0.092   0.118 N  0.570      SignalP-noTM
AEF53854.1             0.165  33  0.146  33  0.264   8  0.136   0.141 N  0.570      SignalP-noTM
AEF53855.1             0.115  33  0.147  18  0.291   8  0.202   0.173 N  0.570      SignalP-noTM
AEF53856.1             0.204  26  0.120  26  0.139  47  0.062   0.092 N  0.570      SignalP-noTM
AEF53857.1             0.111  36  0.098  37  0.109  36  0.072   0.086 N  0.570      SignalP-noTM
AEF53858.1             0.114  42  0.118  11  0.177   3  0.137   0.127 N  0.570      SignalP-noTM
AEF53859.1             0.135  46  0.166  46  0.283  39  0.133   0.154 N  0.510      SignalP-TM
AEF53860.1             0.165  29  0.189  29  0.307  24  0.156   0.173 N  0.570      SignalP-noTM
AEF53861.1             0.104  46  0.106  13  0.141   9  0.115   0.110 N  0.570      SignalP-noTM
AEF53862.1             0.112  44  0.123  44  0.183  42  0.116   0.120 N  0.570      SignalP-noTM
AEF53863.1             0.107  23  0.101  70  0.129   1  0.089   0.095 N  0.570      SignalP-noTM
AEF53864.1             0.212  45  0.258  45  0.496  44  0.165   0.214 N  0.570      SignalP-noTM
AEF53865.1             0.136  36  0.135  48  0.226  46  0.109   0.126 N  0.510      SignalP-TM
AEF53866.1             0.150  68  0.120  68  0.123  13  0.093   0.107 N  0.570      SignalP-noTM
AEF53867.1             0.185  35  0.166  35  0.333  33  0.103   0.137 N  0.570      SignalP-noTM
AEF53868.1             0.164  26  0.144  11  0.326   1  0.195   0.168 N  0.570      SignalP-noTM
AEF53869.1             0.185  40  0.170  40  0.363  37  0.110   0.148 N  0.510      SignalP-TM
AEF53870.1             0.105  25  0.108  57  0.136  51  0.076   0.093 N  0.570      SignalP-noTM
AEF53871.1             0.106   3  0.106  63  0.133  40  0.084   0.096 N  0.570      SignalP-noTM
AEF53872.1             0.152  16  0.241  16  0.441   1  0.381   0.293 N  0.510      SignalP-TM
AEF53873.1             0.433  19  0.445  19  0.658  18  0.454   0.448 N  0.510      SignalP-TM
AEF53874.1             0.224  41  0.197  41  0.258  39  0.087   0.156 N  0.510      SignalP-TM
AEF53875.1             0.118  45  0.110  45  0.147   2  0.078   0.098 N  0.510      SignalP-TM
AEF53876.1             0.109  50  0.109  34  0.145  28  0.089   0.102 N  0.510      SignalP-TM
AEF53877.1             0.188  54  0.107  15  0.146  12  0.116   0.110 N  0.510      SignalP-TM
AEF53878.1             0.108  60  0.146  16  0.291  15  0.223   0.182 N  0.570      SignalP-noTM
AEF53879.1             0.120  47  0.146  11  0.343   2  0.213   0.178 N  0.570      SignalP-noTM
AEF53880.1             0.274  32  0.191  32  0.231   6  0.154   0.174 N  0.570      SignalP-noTM
AEF53881.1             0.101  23  0.100  64  0.113  45  0.083   0.092 N  0.570      SignalP-noTM
AEF53882.1             0.116  18  0.108  36  0.126  31  0.090   0.100 N  0.570      SignalP-noTM
AEF53883.1             0.104  25  0.117  11  0.196   2  0.139   0.127 N  0.570      SignalP-noTM
AEF53884.1             0.360  20  0.191  20  0.251   2  0.135   0.170 N  0.510      SignalP-TM
AEF53885.1             0.165  54  0.138  54  0.288   6  0.106   0.126 N  0.510      SignalP-TM
AEF53886.1             0.113  36  0.158  19  0.339  10  0.217   0.186 N  0.570      SignalP-noTM
AEF53887.1             0.102  36  0.109  70  0.127  65  0.096   0.103 N  0.570      SignalP-noTM
AEF53888.1             0.101  55  0.106  11  0.157   1  0.111   0.107 N  0.510      SignalP-TM
AEF53889.1             0.196  26  0.119  26  0.181   1  0.083   0.106 N  0.510      SignalP-TM
AEF53890.1             0.130  20  0.121  20  0.188   7  0.129   0.125 N  0.570      SignalP-noTM
AEF53891.1             0.104  24  0.109  20  0.131  16  0.106   0.107 N  0.570      SignalP-noTM
AEF53892.1             0.107  18  0.117  11  0.162   1  0.135   0.126 N  0.570      SignalP-noTM
AEF53893.1             0.145  42  0.118  20  0.162  11  0.125   0.121 N  0.510      SignalP-TM
AEF53894.1             0.185  46  0.262  46  0.465  31  0.268   0.264 N  0.510      SignalP-TM
AEF53895.1             0.120  32  0.101  53  0.112  46  0.059   0.085 N  0.510      SignalP-TM
AEF53896.1             0.214  23  0.231  23  0.525   2  0.344   0.273 N  0.510      SignalP-TM
AEF53897.1             0.172  26  0.123  11  0.183   1  0.158   0.136 N  0.510      SignalP-TM
AEF53898.1             0.113  22  0.126  11  0.271   2  0.148   0.134 N  0.510      SignalP-TM
AEF53899.1             0.807  21  0.838  21  0.934  12  0.865   0.851 Y  0.570      SignalP-noTM
AEF53900.1             0.152  22  0.130  22  0.343   1  0.126   0.129 N  0.510      SignalP-TM
AEF53901.1             0.106  46  0.101  69  0.112  66  0.077   0.092 N  0.510      SignalP-TM
AEF53902.1             0.130  26  0.108  60  0.127   1  0.093   0.101 N  0.570      SignalP-noTM
AEF53903.1             0.101  32  0.108  37  0.124  31  0.093   0.101 N  0.570      SignalP-noTM
AEF53904.1             0.225  19  0.143  54  0.282  49  0.111   0.128 N  0.570      SignalP-noTM
AEF53905.1             0.220  24  0.196  24  0.288  17  0.159   0.179 N  0.570      SignalP-noTM
AEF53906.1             0.100  31  0.112  43  0.143  32  0.091   0.102 N  0.570      SignalP-noTM
AEF53907.1             0.623  19  0.735  19  0.924  18  0.850   0.789 Y  0.570      SignalP-noTM
AEF53908.1             0.126  25  0.203  21  0.422  20  0.327   0.261 N  0.570      SignalP-noTM
AEF53909.1             0.111  17  0.120  17  0.172   8  0.126   0.123 N  0.570      SignalP-noTM
AEF53910.1             0.122  19  0.107  11  0.143   4  0.122   0.113 N  0.510      SignalP-TM
AEF53911.1             0.112  44  0.098  70  0.112   6  0.090   0.094 N  0.570      SignalP-noTM
AEF53912.1             0.154  32  0.116  32  0.151   1  0.102   0.110 N  0.570      SignalP-noTM
AEF53913.1             0.114  63  0.110  30  0.138  13  0.117   0.113 N  0.570      SignalP-noTM
AEF53914.1             0.144  23  0.181  23  0.316   1  0.217   0.194 N  0.510      SignalP-TM
AEF53915.1             0.103  23  0.104  44  0.132  20  0.097   0.101 N  0.570      SignalP-noTM
AEF53916.1             0.119  26  0.119  28  0.197  22  0.122   0.120 N  0.510      SignalP-TM
AEF53917.1             0.142  27  0.125  11  0.207   3  0.161   0.142 N  0.570      SignalP-noTM
AEF53918.1             0.105  47  0.105  12  0.133   5  0.113   0.109 N  0.570      SignalP-noTM
AEF53919.1             0.183  49  0.160  49  0.166  46  0.122   0.142 N  0.570      SignalP-noTM
AEF53920.1             0.167  20  0.140  20  0.191   2  0.131   0.136 N  0.570      SignalP-noTM
AEF53921.1             0.150  19  0.143  19  0.256  18  0.145   0.144 N  0.570      SignalP-noTM
AEF53922.1             0.124  39  0.145  30  0.225   1  0.166   0.155 N  0.570      SignalP-noTM
AEF53923.1             0.265  23  0.283  23  0.438  21  0.272   0.278 N  0.570      SignalP-noTM
AEF53924.1             0.121  42  0.124  42  0.158  37  0.094   0.110 N  0.570      SignalP-noTM
AEF53925.1             0.103  28  0.109  11  0.210   3  0.115   0.111 N  0.510      SignalP-TM
AEF53926.1             0.199  29  0.219  29  0.289  16  0.212   0.215 N  0.570      SignalP-noTM
AEF53927.1             0.167  22  0.278  20  0.721   1  0.507   0.386 N  0.570      SignalP-noTM
AEF53928.1             0.326  36  0.313  36  0.447  27  0.219   0.269 N  0.570      SignalP-noTM
AEF53929.1             0.141  33  0.127  11  0.206   1  0.153   0.139 N  0.570      SignalP-noTM
AEF53930.1             0.126  27  0.106  27  0.133  42  0.076   0.092 N  0.570      SignalP-noTM
AEF53931.1             0.275  26  0.155  26  0.158  10  0.100   0.129 N  0.570      SignalP-noTM
AEF53932.1             0.143  63  0.125  63  0.201  53  0.107   0.117 N  0.570      SignalP-noTM
AEF53933.1             0.134  16  0.151  11  0.321   1  0.215   0.181 N  0.570      SignalP-noTM
AEF53934.1             0.108  38  0.118  11  0.164   4  0.143   0.130 N  0.570      SignalP-noTM
AEF53935.1             0.111  20  0.109  20  0.149  10  0.094   0.102 N  0.570      SignalP-noTM
AEF53936.1             0.116  25  0.111  25  0.125  32  0.083   0.098 N  0.570      SignalP-noTM
AEF53937.1             0.177  33  0.134  33  0.135  32  0.077   0.113 N  0.510      SignalP-TM
AEF53938.1             0.167  20  0.133  20  0.236   2  0.129   0.131 N  0.510      SignalP-TM
AEF53939.1             0.536  25  0.582  25  0.808  15  0.635   0.602 Y  0.510      SignalP-TM
AEF53940.1             0.122  28  0.110  11  0.182   4  0.127   0.118 N  0.570      SignalP-noTM
AEF53941.1             0.105  25  0.112  11  0.198   1  0.112   0.112 N  0.570      SignalP-noTM
AEF53942.1             0.107  22  0.096  11  0.141   1  0.086   0.091 N  0.570      SignalP-noTM
AEF53943.1             0.110  22  0.104  22  0.137   1  0.097   0.101 N  0.570      SignalP-noTM
AEF53944.1             0.166  63  0.139  11  0.291   5  0.213   0.174 N  0.570      SignalP-noTM
AEF53945.1             0.144  33  0.118  33  0.115  58  0.087   0.104 N  0.570      SignalP-noTM
AEF53946.1             0.140  53  0.118  53  0.122  11  0.098   0.109 N  0.570      SignalP-noTM
AEF53947.1             0.117  29  0.107  29  0.122   9  0.099   0.103 N  0.570      SignalP-noTM
AEF53948.1             0.119  21  0.125  21  0.193  20  0.136   0.130 N  0.570      SignalP-noTM
AEF53949.1             0.103  28  0.134  12  0.253   3  0.183   0.157 N  0.570      SignalP-noTM
AEF53950.1             0.199  53  0.159  27  0.242   7  0.170   0.164 N  0.570      SignalP-noTM
AEF53951.1             0.106  27  0.137  11  0.236   1  0.189   0.156 N  0.510      SignalP-TM
AEF53952.1             0.221  22  0.197  26  0.295  21  0.163   0.184 N  0.510      SignalP-TM
AEF53953.1             0.812  29  0.825  29  0.921  21  0.816   0.821 Y  0.570      SignalP-noTM
AEF53954.1             0.119  63  0.182  11  0.457   5  0.358   0.247 N  0.510      SignalP-TM
AEF53955.1             0.549  30  0.538  30  0.638  28  0.459   0.509 N  0.510      SignalP-TM
AEF53956.1             0.798  22  0.769  22  0.875  17  0.762   0.766 Y  0.570      SignalP-noTM
AEF53957.1             0.552  24  0.713  24  0.955   7  0.931   0.815 Y  0.570      SignalP-noTM
AEF53958.1             0.110  66  0.109  22  0.137   1  0.110   0.110 N  0.570      SignalP-noTM
AEF53959.1             0.636  20  0.772  20  0.964  13  0.921   0.842 Y  0.570      SignalP-noTM
AEF53960.1             0.149  27  0.169  27  0.268  22  0.198   0.183 N  0.570      SignalP-noTM
AEF53961.1             0.132  27  0.116  27  0.148  50  0.101   0.109 N  0.570      SignalP-noTM
AEF53962.1             0.323  34  0.470  23  0.960  12  0.881   0.663 Y  0.570      SignalP-noTM
AEF53963.1             0.125  46  0.099  66  0.124  62  0.076   0.090 N  0.510      SignalP-TM
AEF53964.1             0.122  21  0.101  21  0.110   6  0.090   0.096 N  0.570      SignalP-noTM
AEF53965.1             0.268  31  0.275  31  0.521   6  0.354   0.312 N  0.570      SignalP-noTM
AEF53966.1             0.132  21  0.124  36  0.221  30  0.110   0.119 N  0.510      SignalP-TM
AEF53967.1             0.510  19  0.662  19  0.916   2  0.864   0.757 Y  0.570      SignalP-noTM
AEF53968.1             0.158  24  0.133  24  0.139  22  0.104   0.120 N  0.570      SignalP-noTM
AEF53969.1             0.124  23  0.125  15  0.179   5  0.137   0.131 N  0.570      SignalP-noTM
AEF53970.1             0.483  18  0.321  18  0.365  15  0.211   0.280 N  0.510      SignalP-TM
AEF53971.1             0.129  10  0.101  67  0.125   7  0.069   0.089 N  0.510      SignalP-TM
AEF53972.1             0.131  24  0.105  66  0.130   2  0.092   0.099 N  0.570      SignalP-noTM
AEF53973.1             0.786  26  0.821  26  0.965  21  0.848   0.834 Y  0.570      SignalP-noTM
AEF53974.1             0.108  30  0.105  41  0.132  29  0.099   0.102 N  0.570      SignalP-noTM
AEF53975.1             0.142  21  0.310  21  0.908   1  0.721   0.503 N  0.570      SignalP-noTM
AEF53976.1             0.119  64  0.124  11  0.179   8  0.154   0.138 N  0.570      SignalP-noTM
AEF53977.1             0.118  30  0.179  11  0.425   3  0.331   0.236 N  0.510      SignalP-TM
AEF53978.1             0.122  44  0.109  62  0.126  51  0.092   0.101 N  0.570      SignalP-noTM
AEF53979.1             0.103  12  0.106  12  0.135   6  0.109   0.107 N  0.570      SignalP-noTM
AEF53980.1             0.670  22  0.658  22  0.770  17  0.642   0.650 Y  0.570      SignalP-noTM
AEF53981.1             0.164  22  0.197  12  0.458   3  0.364   0.259 N  0.510      SignalP-TM
AEF53982.1             0.282  25  0.306  25  0.628   7  0.418   0.358 N  0.570      SignalP-noTM
AEF53983.1             0.198  58  0.132  58  0.173  43  0.105   0.119 N  0.570      SignalP-noTM
AEF53984.1             0.133  35  0.165  11  0.338   4  0.287   0.210 N  0.510      SignalP-TM
AEF53985.1             0.218  66  0.206  66  0.287  59  0.131   0.178 N  0.510      SignalP-TM
AEF53986.1             0.190  31  0.223  31  0.490  30  0.248   0.232 N  0.510      SignalP-TM
AEF53987.1             0.133  35  0.146  45  0.228  33  0.125   0.138 N  0.510      SignalP-TM
AEF53988.1             0.105  59  0.114  14  0.160  11  0.129   0.121 N  0.570      SignalP-noTM
AEF53989.1             0.106  57  0.108  12  0.125   2  0.109   0.108 N  0.570      SignalP-noTM
AEF53990.1             0.111  14  0.098  24  0.102  36  0.085   0.092 N  0.570      SignalP-noTM
AEF53991.1             0.518  18  0.678  18  0.944  15  0.885   0.775 Y  0.570      SignalP-noTM
AEF53992.1             0.218  25  0.354  25  0.897  16  0.641   0.489 N  0.570      SignalP-noTM
AEF53993.1             0.136  45  0.141  26  0.227  21  0.141   0.141 N  0.510      SignalP-TM
AEF53994.1             0.197  23  0.177  23  0.237  20  0.171   0.174 N  0.570      SignalP-noTM
AEF53995.1             0.278  65  0.186  65  0.181  50  0.103   0.155 N  0.510      SignalP-TM
AEF53996.1             0.117  22  0.179  11  0.373   4  0.322   0.246 N  0.570      SignalP-noTM
AEF53997.1             0.109  21  0.108  49  0.126  37  0.091   0.100 N  0.570      SignalP-noTM
AEF53998.1             0.111  49  0.095  51  0.100  41  0.063   0.083 N  0.510      SignalP-TM
AEF53999.1             0.199  27  0.194  27  0.312   6  0.207   0.199 N  0.510      SignalP-TM
AEF54000.1             0.123  28  0.120  28  0.186  27  0.094   0.111 N  0.510      SignalP-TM
AEF54001.1             0.128  34  0.126  11  0.208   5  0.172   0.143 N  0.510      SignalP-TM
AEF54002.1             0.125  22  0.157  12  0.268   1  0.244   0.198 N  0.570      SignalP-noTM
AEF54003.1             0.107  68  0.107  11  0.171   1  0.106   0.107 N  0.570      SignalP-noTM
AEF54004.1             0.229  27  0.194  27  0.267  18  0.175   0.185 N  0.570      SignalP-noTM
AEF54005.1             0.166  37  0.175  43  0.262  35  0.131   0.159 N  0.510      SignalP-TM
AEF54006.1             0.120  25  0.120  25  0.162  14  0.107   0.115 N  0.510      SignalP-TM
AEF54007.1             0.277  21  0.166  21  0.233   1  0.117   0.148 N  0.510      SignalP-TM
AEF54008.1             0.112  24  0.185  17  0.420   5  0.333   0.240 N  0.510      SignalP-TM
AEF54009.1             0.131  26  0.168  11  0.377   1  0.271   0.217 N  0.570      SignalP-noTM
AEF54010.1             0.230  35  0.183  35  0.244  34  0.134   0.160 N  0.570      SignalP-noTM
AEF54011.1             0.156  43  0.182  43  0.302  42  0.159   0.174 N  0.510      SignalP-TM
AEF54012.1             0.121  41  0.113  41  0.153  38  0.087   0.101 N  0.570      SignalP-noTM
AEF54013.1             0.108  53  0.109  11  0.153   5  0.123   0.116 N  0.570      SignalP-noTM
AEF54014.1             0.242  45  0.177  45  0.284  18  0.134   0.157 N  0.570      SignalP-noTM
AEF54015.1             0.133  55  0.144  55  0.248  44  0.131   0.138 N  0.570      SignalP-noTM
AEF54016.1             0.237  31  0.207  31  0.315   7  0.215   0.211 N  0.570      SignalP-noTM
AEF54017.1             0.134  49  0.154  27  0.347  18  0.201   0.176 N  0.570      SignalP-noTM
AEF54018.1             0.201  31  0.162  31  0.216  37  0.124   0.144 N  0.570      SignalP-noTM
AEF54019.1             0.105  28  0.141  11  0.346   1  0.176   0.158 N  0.570      SignalP-noTM
AEF54020.1             0.108  40  0.113  11  0.199   2  0.127   0.120 N  0.570      SignalP-noTM
AEF54021.1             0.107  62  0.103  62  0.134   3  0.093   0.098 N  0.570      SignalP-noTM
AEF54022.1             0.180  25  0.125  25  0.117  40  0.076   0.102 N  0.570      SignalP-noTM
AEF54023.1             0.152  47  0.139  46  0.190  38  0.110   0.125 N  0.570      SignalP-noTM
AEF54024.1             0.108   3  0.107  22  0.149  11  0.109   0.108 N  0.570      SignalP-noTM
AEF54025.1             0.115   7  0.109  28  0.159  20  0.082   0.096 N  0.570      SignalP-noTM
AEF54026.1             0.428  26  0.586  26  0.986  11  0.882   0.725 Y  0.570      SignalP-noTM
AEF54027.1             0.276  37  0.243  37  0.345  36  0.124   0.199 N  0.510      SignalP-TM
AEF54028.1             0.733  24  0.776  24  0.939  17  0.824   0.798 Y  0.570      SignalP-noTM
AEF54029.1             0.110  18  0.102  18  0.130   7  0.092   0.097 N  0.570      SignalP-noTM
AEF54030.1             0.130  19  0.143  19  0.245   1  0.166   0.151 N  0.510      SignalP-TM
AEF54031.1             0.112  16  0.102  47  0.121  40  0.076   0.090 N  0.570      SignalP-noTM
AEF54032.1             0.116  34  0.133  11  0.234   1  0.170   0.150 N  0.570      SignalP-noTM
AEF54033.1             0.130  25  0.100  61  0.113  56  0.075   0.089 N  0.570      SignalP-noTM
AEF54034.1             0.108  45  0.107  45  0.132  42  0.088   0.098 N  0.570      SignalP-noTM
AEF54035.1             0.134  20  0.160  20  0.365   1  0.211   0.184 N  0.570      SignalP-noTM
AEF54036.1             0.116  20  0.151  20  0.287  17  0.188   0.169 N  0.570      SignalP-noTM
AEF54037.1             0.240  43  0.218  43  0.321  36  0.190   0.208 N  0.510      SignalP-TM
AEF54038.1             0.239  33  0.163  33  0.223  32  0.092   0.129 N  0.570      SignalP-noTM
AEF54039.1             0.180  47  0.173  18  0.300   2  0.209   0.190 N  0.570      SignalP-noTM
AEF54040.1             0.129  42  0.114  42  0.124  35  0.088   0.102 N  0.570      SignalP-noTM
AEF54041.1             0.105  25  0.110  57  0.148  50  0.106   0.108 N  0.570      SignalP-noTM
AEF54042.1             0.109  41  0.126  11  0.242   1  0.152   0.136 N  0.510      SignalP-TM
AEF54043.1             0.108  51  0.107  42  0.144   1  0.096   0.102 N  0.570      SignalP-noTM
AEF54044.1             0.103  31  0.106  52  0.186   8  0.103   0.104 N  0.570      SignalP-noTM
AEF54045.1             0.109  36  0.101  69  0.105  60  0.083   0.093 N  0.570      SignalP-noTM
AEF54046.1             0.123  23  0.113  23  0.166  21  0.112   0.112 N  0.510      SignalP-TM
AEF54047.1             0.114  20  0.103  25  0.147   3  0.098   0.101 N  0.570      SignalP-noTM
AEF54048.1             0.154  27  0.149  27  0.234   4  0.165   0.157 N  0.570      SignalP-noTM
AEF54049.1             0.267  26  0.163  26  0.261   7  0.141   0.154 N  0.510      SignalP-TM
AEF54050.1             0.108  63  0.113  12  0.155  10  0.129   0.121 N  0.570      SignalP-noTM
AEF54051.1             0.217  21  0.229  21  0.612  20  0.211   0.221 N  0.570      SignalP-noTM
AEF54052.1             0.149  22  0.227  17  0.525   8  0.442   0.306 N  0.510      SignalP-TM
AEF54053.1             0.387  31  0.529  31  0.872  11  0.780   0.647 Y  0.570      SignalP-noTM
AEF54054.1             0.267  30  0.224  30  0.586   2  0.302   0.253 N  0.510      SignalP-TM
AEF54055.1             0.134  26  0.120  26  0.120  21  0.095   0.108 N  0.570      SignalP-noTM
AEF54056.1             0.196  41  0.256  41  0.635  32  0.261   0.258 N  0.570      SignalP-noTM
AEF54057.1             0.417  22  0.597  22  0.919  17  0.836   0.709 Y  0.570      SignalP-noTM
AEF54058.1             0.250  41  0.173  41  0.153  37  0.100   0.139 N  0.570      SignalP-noTM
AEF54059.1             0.112  34  0.123  42  0.213  31  0.113   0.118 N  0.570      SignalP-noTM
AEF54060.1             0.129  22  0.270  18  0.707   4  0.648   0.448 N  0.570      SignalP-noTM
AEF54061.1             0.120  52  0.123  52  0.188  48  0.096   0.113 N  0.510      SignalP-TM
AEF54062.1             0.157   9  0.161  51  0.297  41  0.157   0.159 N  0.570      SignalP-noTM
AEF54063.1             0.650  48  0.441  48  0.494  47  0.194   0.350 N  0.510      SignalP-TM
AEF54064.1             0.108  18  0.130  11  0.213   2  0.167   0.148 N  0.570      SignalP-noTM
AEF54065.1             0.134  32  0.209  20  0.484   1  0.363   0.281 N  0.570      SignalP-noTM
AEF54066.1             0.256  24  0.222  24  0.226  18  0.191   0.207 N  0.570      SignalP-noTM
AEF54067.1             0.109  33  0.119  11  0.222   3  0.145   0.131 N  0.570      SignalP-noTM
AEF54068.1             0.109  27  0.146  11  0.279   1  0.207   0.174 N  0.570      SignalP-noTM
AEF54069.1             0.102  28  0.104  34  0.117  22  0.100   0.102 N  0.570      SignalP-noTM
AEF54070.1             0.178  38  0.162  11  0.432   1  0.250   0.194 N  0.510      SignalP-TM
AEF54071.1             0.526  24  0.648  24  0.939  20  0.841   0.739 Y  0.570      SignalP-noTM
AEF54072.1             0.132  39  0.131  11  0.230   1  0.166   0.147 N  0.570      SignalP-noTM
AEF54073.1             0.145  39  0.180  21  0.458  13  0.284   0.229 N  0.570      SignalP-noTM
AEF54074.1             0.111  37  0.114  17  0.160   9  0.114   0.114 N  0.570      SignalP-noTM
AEF54075.1             0.121  23  0.127  26  0.228   1  0.136   0.131 N  0.570      SignalP-noTM
AEF54076.1             0.142  18  0.115  18  0.130  39  0.102   0.109 N  0.570      SignalP-noTM
AEF54077.1             0.738  24  0.783  24  0.947  16  0.855   0.817 Y  0.570      SignalP-noTM
AEF54078.1             0.164  29  0.252  29  0.635  16  0.447   0.324 N  0.510      SignalP-TM
AEF54079.1             0.118  25  0.112  25  0.151  23  0.097   0.105 N  0.570      SignalP-noTM
AEF54080.1             0.110  42  0.162  11  0.357   2  0.268   0.201 N  0.510      SignalP-TM
AEF54081.1             0.125  26  0.116  26  0.168   1  0.105   0.111 N  0.570      SignalP-noTM
AEF54082.1             0.119  36  0.117  15  0.156   1  0.139   0.128 N  0.570      SignalP-noTM
AEF54083.1             0.157  35  0.164  11  0.351   5  0.291   0.211 N  0.510      SignalP-TM
AEF54084.1             0.109  51  0.104  40  0.131   1  0.102   0.103 N  0.570      SignalP-noTM
AEF54085.1             0.242  52  0.202  52  0.285  50  0.143   0.174 N  0.570      SignalP-noTM
AEF54086.1             0.170  28  0.143  28  0.284   1  0.128   0.137 N  0.510      SignalP-TM
AEF54087.1             0.116  37  0.143  11  0.269   2  0.205   0.166 N  0.510      SignalP-TM
AEF54088.1             0.566  24  0.691  24  0.896   5  0.857   0.769 Y  0.570      SignalP-noTM
AEF54089.1             0.200  34  0.181  34  0.302  30  0.146   0.165 N  0.570      SignalP-noTM
AEF54090.1             0.109  35  0.120  14  0.197  34  0.145   0.132 N  0.570      SignalP-noTM
AEF54091.1             0.110  29  0.111  29  0.121  20  0.107   0.109 N  0.570      SignalP-noTM
AEF54092.1             0.178  23  0.151  23  0.189   2  0.136   0.144 N  0.570      SignalP-noTM
AEF54093.1             0.112  38  0.105  70  0.117  63  0.088   0.097 N  0.570      SignalP-noTM
AEF54094.1             0.110  47  0.109  47  0.132  21  0.097   0.103 N  0.570      SignalP-noTM
AEF54095.1             0.115  17  0.098  11  0.124   5  0.097   0.098 N  0.510      SignalP-TM
AEF54096.1             0.417  27  0.227  27  0.301   3  0.169   0.206 N  0.510      SignalP-TM
AEF54097.1             0.111  50  0.156  11  0.340   3  0.244   0.197 N  0.570      SignalP-noTM
AEF54098.1             0.155  47  0.120  47  0.121  54  0.086   0.104 N  0.570      SignalP-noTM
AEF54099.1             0.137  38  0.137  38  0.356  34  0.102   0.124 N  0.510      SignalP-TM
AEF54100.1             0.114  64  0.108  64  0.171  62  0.089   0.101 N  0.510      SignalP-TM
AEF54101.1             0.786  29  0.725  29  0.972  11  0.822   0.770 Y  0.570      SignalP-noTM
AEF54102.1             0.189  65  0.152  30  0.249   2  0.127   0.140 N  0.570      SignalP-noTM
AEF54103.1             0.254  34  0.212  34  0.258  32  0.156   0.185 N  0.570      SignalP-noTM
AEF54104.1             0.199  22  0.133  22  0.115  24  0.086   0.111 N  0.570      SignalP-noTM
AEF54105.1             0.142  24  0.107  24  0.124   6  0.086   0.097 N  0.570      SignalP-noTM
AEF54106.1             0.143  23  0.223  23  0.596  14  0.372   0.293 N  0.570      SignalP-noTM
AEF54107.1             0.111  41  0.102  68  0.128  24  0.088   0.096 N  0.570      SignalP-noTM
AEF54108.1             0.881  19  0.724  19  0.792  13  0.596   0.664 Y  0.570      SignalP-noTM
AEF54109.1             0.115   8  0.108  21  0.145   7  0.105   0.106 N  0.570      SignalP-noTM
AEF54110.1             0.182  25  0.166  25  0.389   4  0.199   0.182 N  0.570      SignalP-noTM
AEF54111.1             0.132  51  0.102  29  0.131  63  0.089   0.097 N  0.510      SignalP-TM
AEF54112.1             0.109  24  0.109  24  0.124  15  0.084   0.097 N  0.570      SignalP-noTM
AEF54113.1             0.100  31  0.110  11  0.145   1  0.123   0.116 N  0.570      SignalP-noTM
AEF54114.1             0.111  39  0.127  12  0.182   1  0.161   0.143 N  0.570      SignalP-noTM
AEF54115.1             0.109  31  0.110  15  0.143  69  0.122   0.114 N  0.510      SignalP-TM
AEF54116.1             0.107  51  0.168  11  0.334   1  0.278   0.220 N  0.570      SignalP-noTM
AEF54117.1             0.111  37  0.100  60  0.115  50  0.088   0.094 N  0.570      SignalP-noTM
AEF54118.1             0.294  27  0.195  27  0.215  23  0.134   0.167 N  0.570      SignalP-noTM
AEF54119.1             0.138  27  0.125  27  0.163  17  0.098   0.112 N  0.570      SignalP-noTM
AEF54120.1             0.290  32  0.293  32  0.435  28  0.230   0.270 N  0.510      SignalP-TM
AEF54121.1             0.117  27  0.102  35  0.145  31  0.080   0.094 N  0.510      SignalP-TM
AEF54122.1             0.120  38  0.119  38  0.169  35  0.106   0.113 N  0.570      SignalP-noTM
AEF54123.1             0.120  55  0.153  11  0.335   1  0.222   0.185 N  0.570      SignalP-noTM
AEF54124.1             0.112  51  0.109  65  0.119  65  0.095   0.102 N  0.570      SignalP-noTM
AEF54125.1             0.107   5  0.143  12  0.243   2  0.205   0.173 N  0.570      SignalP-noTM
AEF54126.1             0.174  47  0.159  11  0.374   2  0.242   0.198 N  0.570      SignalP-noTM
AEF54127.1             0.110  18  0.117  49  0.159  40  0.098   0.108 N  0.570      SignalP-noTM
AEF54128.1             0.117  60  0.116  11  0.165   1  0.132   0.124 N  0.570      SignalP-noTM
AEF54129.1             0.125  60  0.182  57  0.552  49  0.154   0.169 N  0.570      SignalP-noTM
AEF54130.1             0.590  35  0.497  35  0.562  29  0.258   0.409 N  0.510      SignalP-TM
AEF54131.1             0.221  26  0.363  17  0.936  14  0.881   0.606 Y  0.570      SignalP-noTM
AEF54132.1             0.111  47  0.132  45  0.228  38  0.108   0.123 N  0.510      SignalP-TM
AEF54133.1             0.149  33  0.113  33  0.103  57  0.079   0.097 N  0.570      SignalP-noTM
AEF54134.1             0.110  23  0.118  23  0.150  10  0.120   0.119 N  0.570      SignalP-noTM
AEF54135.1             0.107  23  0.109  34  0.131  27  0.104   0.107 N  0.570      SignalP-noTM
AEF54136.1             0.114  40  0.097  40  0.104  42  0.079   0.089 N  0.570      SignalP-noTM
AEF54137.1             0.135  36  0.127  36  0.198  29  0.110   0.119 N  0.570      SignalP-noTM
AEF54138.1             0.114  37  0.106  70  0.119  67  0.085   0.096 N  0.570      SignalP-noTM
AEF54139.1             0.105  30  0.139  11  0.294   4  0.189   0.162 N  0.570      SignalP-noTM
AEF54140.1             0.114  56  0.119  11  0.243   1  0.131   0.124 N  0.570      SignalP-noTM
AEF54141.1             0.171  62  0.128  62  0.148   1  0.103   0.116 N  0.570      SignalP-noTM
AEF54142.1             0.109  32  0.144  11  0.253   1  0.204   0.172 N  0.570      SignalP-noTM
AEF54143.1             0.272  24  0.205  24  0.182   8  0.157   0.183 N  0.570      SignalP-noTM
AEF54144.1             0.275  19  0.133  19  0.114  64  0.062   0.100 N  0.570      SignalP-noTM
AEF54145.1             0.110  18  0.104  18  0.126  17  0.097   0.101 N  0.570      SignalP-noTM
AEF54146.1             0.129  37  0.113  37  0.134  36  0.080   0.098 N  0.570      SignalP-noTM
AEF54147.1             0.102  59  0.104  11  0.162   2  0.102   0.103 N  0.570      SignalP-noTM
AEF54148.1             0.129  35  0.173  15  0.343   5  0.283   0.214 N  0.510      SignalP-TM
AEF54149.1             0.107  36  0.120  14  0.194   6  0.148   0.131 N  0.510      SignalP-TM
AEF54150.1             0.768  28  0.842  28  0.970  16  0.934   0.885 Y  0.570      SignalP-noTM
AEF54151.1             0.118  54  0.128  17  0.208  43  0.150   0.139 N  0.570      SignalP-noTM
AEF54152.1             0.105  18  0.117  11  0.177   3  0.137   0.126 N  0.570      SignalP-noTM
AEF54153.1             0.105  59  0.099  59  0.109   1  0.092   0.096 N  0.570      SignalP-noTM
AEF54154.1             0.140  64  0.116  64  0.154  30  0.101   0.109 N  0.570      SignalP-noTM
AEF54155.1             0.105  19  0.127  11  0.290   1  0.137   0.131 N  0.570      SignalP-noTM
AEF54156.1             0.125  18  0.106  58  0.125  52  0.092   0.100 N  0.570      SignalP-noTM
AEF54157.1             0.457  27  0.302  27  0.294  15  0.203   0.265 N  0.510      SignalP-TM
AEF54158.1             0.345  48  0.172  48  0.166   1  0.087   0.132 N  0.570      SignalP-noTM
AEF54159.1             0.129  58  0.104  58  0.109  14  0.084   0.095 N  0.570      SignalP-noTM
AEF54160.1             0.104  60  0.113  44  0.171  43  0.103   0.108 N  0.570      SignalP-noTM
AEF54161.1             0.148  24  0.140  24  0.166   2  0.132   0.136 N  0.570      SignalP-noTM
AEF54162.1             0.100  62  0.098  50  0.107  39  0.078   0.089 N  0.570      SignalP-noTM
AEF54163.1             0.138  32  0.168  11  0.357   3  0.281   0.221 N  0.570      SignalP-noTM
AEF54164.1             0.144  40  0.151  18  0.231  11  0.176   0.162 N  0.570      SignalP-noTM
AEF54165.1             0.254  33  0.297  33  0.544  25  0.245   0.278 N  0.510      SignalP-TM
AEF54166.1             0.159  43  0.123  11  0.184   7  0.156   0.135 N  0.510      SignalP-TM
AEF54167.1             0.205  35  0.233  35  0.464  29  0.203   0.222 N  0.510      SignalP-TM
AEF54168.1             0.258  33  0.239  33  0.342  30  0.239   0.239 N  0.510      SignalP-TM
AEF54169.1             0.111  26  0.101  26  0.133   1  0.077   0.092 N  0.510      SignalP-TM
AEF54170.1             0.117  38  0.129  11  0.238   1  0.166   0.146 N  0.570      SignalP-noTM
AEF54171.1             0.107  47  0.103  66  0.124  23  0.093   0.098 N  0.570      SignalP-noTM
AEF54172.1             0.168  19  0.246  19  0.466  12  0.325   0.275 N  0.510      SignalP-TM
AEF54173.1             0.120  21  0.119  21  0.144  13  0.116   0.118 N  0.570      SignalP-noTM
AEF54174.1             0.117  24  0.121  11  0.192   3  0.146   0.133 N  0.570      SignalP-noTM
AEF54175.1             0.202  22  0.163  22  0.268  44  0.147   0.157 N  0.510      SignalP-TM
AEF54176.1             0.161  60  0.138  11  0.263   3  0.192   0.158 N  0.510      SignalP-TM
AEF54177.1             0.196  24  0.123  24  0.156  29  0.072   0.104 N  0.510      SignalP-TM
AEF54178.1             0.183  18  0.176  18  0.258   3  0.188   0.182 N  0.570      SignalP-noTM
AEF54179.1             0.309  54  0.191  54  0.177  51  0.095   0.156 N  0.510      SignalP-TM
AEF54180.1             0.140  42  0.141  42  0.182  28  0.131   0.137 N  0.510      SignalP-TM
AEF54181.1             0.162  26  0.248  20  0.712   5  0.516   0.347 N  0.510      SignalP-TM
AEF54182.1             0.128  42  0.109  42  0.117  39  0.088   0.099 N  0.570      SignalP-noTM
AEF54183.1             0.118  33  0.142  20  0.243  17  0.190   0.160 N  0.510      SignalP-TM
AEF54184.1             0.105  44  0.116  44  0.179  33  0.121   0.118 N  0.570      SignalP-noTM
AEF54185.1             0.247  21  0.273  21  0.518   4  0.358   0.304 N  0.510      SignalP-TM
AEF54186.1             0.312  59  0.173  59  0.207   1  0.104   0.141 N  0.570      SignalP-noTM
AEF54187.1             0.103  53  0.107  53  0.129  43  0.097   0.102 N  0.570      SignalP-noTM
AEF54188.1             0.598  26  0.318  26  0.354   7  0.217   0.281 N  0.510      SignalP-TM
AEF54189.1             0.187  41  0.125  41  0.159  13  0.084   0.106 N  0.570      SignalP-noTM
AEF54190.1             0.108  52  0.119  38  0.173  27  0.123   0.121 N  0.570      SignalP-noTM
AEF54191.1             0.108  31  0.099  31  0.101  22  0.070   0.085 N  0.570      SignalP-noTM
AEF54192.1             0.108  34  0.106  34  0.140  33  0.097   0.102 N  0.570      SignalP-noTM
AEF54193.1             0.196  24  0.242  24  0.518   5  0.351   0.283 N  0.510      SignalP-TM
AEF54194.1             0.114  29  0.103  29  0.117  44  0.089   0.096 N  0.570      SignalP-noTM
AEF54195.1             0.116  50  0.103  13  0.128  39  0.109   0.106 N  0.570      SignalP-noTM
AEF54196.1             0.128  38  0.130  28  0.182  10  0.133   0.131 N  0.510      SignalP-TM
AEF54197.1             0.119  67  0.109  67  0.137   4  0.089   0.100 N  0.570      SignalP-noTM
AEF54198.1             0.106  37  0.116  57  0.146  52  0.092   0.105 N  0.570      SignalP-noTM
AEF54199.1             0.112  62  0.132  11  0.243   1  0.169   0.149 N  0.570      SignalP-noTM
AEF54200.1             0.164  56  0.127  56  0.122  55  0.093   0.111 N  0.570      SignalP-noTM
AEF54201.1             0.717  19  0.737  19  0.873  13  0.717   0.727 Y  0.570      SignalP-noTM
AEF54202.1             0.504  27  0.668  27  0.967  18  0.896   0.775 Y  0.570      SignalP-noTM
AEF54203.1             0.106  59  0.106  59  0.143  50  0.091   0.099 N  0.570      SignalP-noTM
AEF54204.1             0.110  28  0.103  45  0.119  41  0.085   0.095 N  0.570      SignalP-noTM
AEF54205.1             0.135  21  0.159  21  0.270  19  0.179   0.168 N  0.570      SignalP-noTM
AEF54206.1             0.251  40  0.208  40  0.385  15  0.223   0.215 N  0.570      SignalP-noTM
AEF54207.1             0.293  26  0.238  26  0.367  12  0.248   0.241 N  0.510      SignalP-TM
AEF54208.1             0.146  26  0.145  31  0.246  30  0.126   0.138 N  0.510      SignalP-TM
AEF54209.1             0.106  13  0.115  11  0.206   1  0.126   0.119 N  0.510      SignalP-TM
AEF54210.1             0.116  57  0.155  11  0.371   1  0.226   0.189 N  0.570      SignalP-noTM
AEF54211.1             0.208  31  0.272  31  0.586  10  0.402   0.320 N  0.510      SignalP-TM
AEF54212.1             0.124  26  0.148  11  0.285   1  0.220   0.182 N  0.570      SignalP-noTM
AEF54213.1             0.703  20  0.778  20  0.926  18  0.853   0.813 Y  0.570      SignalP-noTM
AEF54214.1             0.127  33  0.127  12  0.206   8  0.169   0.142 N  0.510      SignalP-TM
AEF54215.1             0.105  30  0.106  12  0.162   3  0.119   0.111 N  0.510      SignalP-TM
AEF54216.1             0.120  19  0.102  58  0.113  47  0.076   0.090 N  0.570      SignalP-noTM
AEF54217.1             0.137  23  0.243  19  0.779   1  0.518   0.372 N  0.570      SignalP-noTM
AEF54218.1             0.857  18  0.882  18  0.935  10  0.904   0.893 Y  0.570      SignalP-noTM
AEF54219.1             0.216  36  0.164  36  0.291  34  0.108   0.138 N  0.570      SignalP-noTM
AEF54220.1             0.140  38  0.110  38  0.122  60  0.076   0.094 N  0.570      SignalP-noTM
AEF54221.1             0.112  25  0.162  11  0.375   3  0.268   0.201 N  0.510      SignalP-TM
AEF54222.1             0.109  59  0.105  27  0.130  20  0.092   0.099 N  0.570      SignalP-noTM
AEF54223.1             0.115  19  0.104  19  0.108  10  0.081   0.093 N  0.570      SignalP-noTM
AEF54224.1             0.100  10  0.119  11  0.196   1  0.136   0.127 N  0.570      SignalP-noTM
AEF54225.1             0.121  67  0.121  11  0.203   2  0.143   0.131 N  0.570      SignalP-noTM
AEF54226.1             0.379  23  0.210  23  0.253  32  0.124   0.179 N  0.510      SignalP-TM
AEF54227.1             0.160  44  0.142  44  0.171  29  0.124   0.135 N  0.510      SignalP-TM
AEF54228.1             0.106  58  0.099  52  0.104  43  0.089   0.094 N  0.570      SignalP-noTM
AEF54229.1             0.120  24  0.204  13  0.503   7  0.403   0.297 N  0.570      SignalP-noTM
AEF54230.1             0.108  18  0.109  38  0.139  10  0.104   0.107 N  0.570      SignalP-noTM
AEF54231.1             0.625  18  0.738  18  0.912  13  0.852   0.791 Y  0.570      SignalP-noTM
AEF54232.1             0.620  24  0.285  24  0.177   1  0.134   0.214 N  0.570      SignalP-noTM
AEF54233.1             0.620  23  0.626  23  0.837   2  0.704   0.663 Y  0.570      SignalP-noTM
AEF54234.1             0.574  24  0.557  24  0.833  18  0.502   0.531 N  0.570      SignalP-noTM
AEF54235.1             0.208  20  0.189  20  0.384  19  0.164   0.177 N  0.570      SignalP-noTM
AEF54236.1             0.134  30  0.133  30  0.280   1  0.130   0.132 N  0.510      SignalP-TM
AEF54237.1             0.278  43  0.194  43  0.202  34  0.111   0.164 N  0.510      SignalP-TM
AEF54238.1             0.218  32  0.162  32  0.201  31  0.121   0.143 N  0.570      SignalP-noTM
AEF54239.1             0.298  30  0.269  30  0.470  11  0.328   0.291 N  0.510      SignalP-TM
AEF54240.1             0.189  21  0.131  21  0.261   2  0.114   0.124 N  0.510      SignalP-TM
AEF54241.1             0.109  18  0.111  18  0.142   9  0.105   0.108 N  0.570      SignalP-noTM
AEF54242.1             0.233  46  0.186  46  0.265  43  0.113   0.152 N  0.570      SignalP-noTM
AEF54243.1             0.117  25  0.104  25  0.106  39  0.078   0.092 N  0.570      SignalP-noTM
AEF54244.1             0.118  13  0.173  13  0.333  12  0.254   0.211 N  0.570      SignalP-noTM
AEF54245.1             0.110  21  0.110  11  0.201   2  0.112   0.110 N  0.510      SignalP-TM
AEF54246.1             0.102  30  0.100  42  0.123  34  0.081   0.091 N  0.570      SignalP-noTM
AEF54247.1             0.116  34  0.158  11  0.295   3  0.267   0.198 N  0.510      SignalP-TM
AEF54248.1             0.120  32  0.141  11  0.268   1  0.197   0.162 N  0.510      SignalP-TM
AEF54249.1             0.106  35  0.102  46  0.117  34  0.095   0.099 N  0.570      SignalP-noTM
AEF54250.1             0.100  21  0.108  11  0.178   2  0.111   0.109 N  0.570      SignalP-noTM
AEF54251.1             0.216  18  0.195  18  0.260  41  0.167   0.182 N  0.570      SignalP-noTM
AEF54252.1             0.127  21  0.144  11  0.310   1  0.191   0.166 N  0.570      SignalP-noTM
AEF54253.1             0.596  18  0.634  18  0.825   1  0.698   0.664 Y  0.570      SignalP-noTM
AEF54254.1             0.226  20  0.463  20  0.968  17  0.937   0.686 Y  0.570      SignalP-noTM
AEF54255.1             0.128  22  0.145  11  0.289   1  0.205   0.173 N  0.570      SignalP-noTM
AEF54256.1             0.128  23  0.105  45  0.122  36  0.097   0.102 N  0.570      SignalP-noTM
AEF54257.1             0.109  36  0.108  36  0.136  35  0.089   0.099 N  0.570      SignalP-noTM
AEF54258.1             0.141  25  0.129  11  0.229   2  0.164   0.145 N  0.570      SignalP-noTM
AEF54259.1             0.113   8  0.122  11  0.239   1  0.137   0.129 N  0.570      SignalP-noTM
AEF54260.1             0.205  35  0.178  35  0.322  34  0.126   0.153 N  0.570      SignalP-noTM
AEF54261.1             0.145  47  0.157  54  0.292  43  0.116   0.138 N  0.570      SignalP-noTM
AEF54262.1             0.142  41  0.119  41  0.116  58  0.089   0.105 N  0.570      SignalP-noTM
AEF54263.1             0.101  27  0.121  12  0.169   2  0.147   0.134 N  0.570      SignalP-noTM
AEF54264.1             0.109  18  0.116  38  0.173  46  0.098   0.108 N  0.570      SignalP-noTM
AEF54265.1             0.132  17  0.131  17  0.229   5  0.139   0.135 N  0.570      SignalP-noTM
AEF54266.1             0.124  56  0.114  11  0.166   4  0.129   0.121 N  0.570      SignalP-noTM
AEF54267.1             0.120  19  0.106  11  0.176   1  0.104   0.105 N  0.570      SignalP-noTM
AEF54268.1             0.125  20  0.117  20  0.173   4  0.121   0.118 N  0.570      SignalP-noTM
AEF54269.1             0.116  39  0.120  18  0.183   8  0.140   0.128 N  0.510      SignalP-TM
AEF54270.1             0.125  52  0.100  11  0.122   1  0.101   0.101 N  0.510      SignalP-TM
AEF54271.1             0.189  20  0.375  20  0.843   2  0.738   0.546 N  0.570      SignalP-noTM
AEF54272.1             0.100  22  0.101  51  0.111  47  0.079   0.091 N  0.570      SignalP-noTM
AEF54273.1             0.865  22  0.896  22  0.960  20  0.911   0.903 Y  0.570      SignalP-noTM
AEF54274.1             0.224  42  0.153  42  0.124  41  0.090   0.123 N  0.570      SignalP-noTM
AEF54275.1             0.105  54  0.112  29  0.138  15  0.105   0.109 N  0.570      SignalP-noTM
AEF54276.1             0.103  52  0.106  13  0.121   3  0.113   0.109 N  0.570      SignalP-noTM
AEF54277.1             0.138  69  0.172  11  0.369   3  0.311   0.237 N  0.570      SignalP-noTM
AEF54278.1             0.116  44  0.109  44  0.121  43  0.096   0.103 N  0.570      SignalP-noTM
AEF54279.1             0.108  40  0.105  40  0.150  39  0.094   0.100 N  0.570      SignalP-noTM
AEF54280.1             0.128  22  0.139  22  0.219  20  0.163   0.150 N  0.570      SignalP-noTM
AEF54281.1             0.137  30  0.112  30  0.168   2  0.104   0.108 N  0.570      SignalP-noTM
AEF54282.1             0.103  51  0.105  18  0.123  10  0.107   0.106 N  0.570      SignalP-noTM
AEF54283.1             0.199  28  0.152  28  0.177  27  0.093   0.124 N  0.570      SignalP-noTM
AEF54284.1             0.104  23  0.105  12  0.139   3  0.116   0.110 N  0.570      SignalP-noTM
AEF54285.1             0.116  52  0.132  29  0.232   1  0.149   0.140 N  0.570      SignalP-noTM
AEF54286.1             0.364  23  0.317  23  0.370  19  0.241   0.281 N  0.570      SignalP-noTM
AEF54287.1             0.131  48  0.118  48  0.151  47  0.095   0.107 N  0.570      SignalP-noTM
AEF54288.1             0.544  47  0.256  47  0.183  43  0.127   0.208 N  0.510      SignalP-TM
AEF54289.1             0.133  21  0.181  21  0.383   6  0.283   0.219 N  0.510      SignalP-TM
AEF54290.1             0.111  36  0.106  36  0.131  24  0.090   0.099 N  0.570      SignalP-noTM
AEF54291.1             0.112  36  0.100  58  0.112  50  0.088   0.094 N  0.570      SignalP-noTM
AEF54292.1             0.146  48  0.122  20  0.205   3  0.136   0.127 N  0.510      SignalP-TM
AEF54293.1             0.167  25  0.137  25  0.225   7  0.136   0.137 N  0.570      SignalP-noTM
AEF54294.1             0.227  22  0.139  22  0.131  21  0.084   0.114 N  0.570      SignalP-noTM
AEF54295.1             0.374  32  0.209  32  0.208   2  0.139   0.176 N  0.570      SignalP-noTM
AEF54296.1             0.634  40  0.634  40  0.829  33  0.479   0.561 N  0.570      SignalP-noTM
AEF54297.1             0.116  45  0.126  45  0.190  37  0.089   0.112 N  0.510      SignalP-TM
AEF54298.1             0.111  26  0.099  64  0.103  53  0.086   0.093 N  0.570      SignalP-noTM
AEF54299.1             0.222  17  0.198  17  0.249  10  0.176   0.188 N  0.570      SignalP-noTM
AEF54300.1             0.136  32  0.140  11  0.279   3  0.202   0.169 N  0.570      SignalP-noTM
AEF54301.1             0.120  22  0.125  22  0.238  20  0.123   0.124 N  0.570      SignalP-noTM
AEF54302.1             0.139  29  0.184  29  0.427  25  0.266   0.223 N  0.570      SignalP-noTM
AEF54303.1             0.114  42  0.108  42  0.139  40  0.103   0.106 N  0.570      SignalP-noTM
AEF54304.1             0.116  22  0.101  69  0.112  66  0.088   0.095 N  0.570      SignalP-noTM
AEF54305.1             0.289  26  0.505  26  0.963  20  0.848   0.666 Y  0.570      SignalP-noTM
AEF54306.1             0.136  21  0.176  19  0.370  17  0.245   0.208 N  0.570      SignalP-noTM
AEF54307.1             0.101  23  0.109  53  0.180  49  0.108   0.109 N  0.570      SignalP-noTM
AEF54308.1             0.831  21  0.869  21  0.951  15  0.904   0.885 Y  0.570      SignalP-noTM
AEF54309.1             0.105   6  0.109  50  0.130  48  0.092   0.101 N  0.570      SignalP-noTM
AEF54310.1             0.120  44  0.103  44  0.108  55  0.089   0.096 N  0.570      SignalP-noTM
AEF54311.1             0.409  21  0.236  21  0.291   2  0.160   0.208 N  0.510      SignalP-TM
AEF54312.1             0.120  45  0.104  45  0.115  39  0.081   0.095 N  0.510      SignalP-TM
AEF54313.1             0.138  51  0.161  24  0.338  22  0.233   0.195 N  0.570      SignalP-noTM
AEF54314.1             0.109  43  0.106  23  0.128  20  0.098   0.102 N  0.570      SignalP-noTM
AEF54315.1             0.143  17  0.110  17  0.122  41  0.085   0.098 N  0.570      SignalP-noTM
AEF54316.1             0.244  32  0.146  32  0.112  46  0.085   0.118 N  0.570      SignalP-noTM
AEF54317.1             0.151  20  0.128  20  0.172  33  0.101   0.115 N  0.570      SignalP-noTM
AEF54318.1             0.157  25  0.131  25  0.154  23  0.097   0.115 N  0.570      SignalP-noTM
AEF54319.1             0.157  31  0.131  31  0.193   3  0.120   0.126 N  0.570      SignalP-noTM
AEF54320.1             0.153  50  0.146  41  0.195   8  0.147   0.146 N  0.570      SignalP-noTM
AEF54321.1             0.136  23  0.103  33  0.173  22  0.089   0.098 N  0.510      SignalP-TM
AEF54322.1             0.106  17  0.103  35  0.115   8  0.098   0.101 N  0.570      SignalP-noTM
AEF54323.1             0.121  32  0.152  32  0.344  19  0.199   0.170 N  0.510      SignalP-TM
AEF54324.1             0.168  24  0.134  24  0.171  23  0.105   0.120 N  0.570      SignalP-noTM
AEF54325.1             0.192  34  0.135  34  0.150  38  0.102   0.119 N  0.570      SignalP-noTM
AEF54326.1             0.226  37  0.165  12  0.351   5  0.288   0.211 N  0.510      SignalP-TM
AEF54327.1             0.198  33  0.134  33  0.208  15  0.125   0.130 N  0.510      SignalP-TM
AEF54328.1             0.127  57  0.126  57  0.221  53  0.103   0.115 N  0.570      SignalP-noTM
AEF54329.1             0.132  23  0.128  23  0.180  11  0.126   0.127 N  0.570      SignalP-noTM
AEF54330.1             0.112  38  0.137  18  0.327  10  0.167   0.151 N  0.570      SignalP-noTM
AEF54331.1             0.110  66  0.116  39  0.207   2  0.120   0.118 N  0.570      SignalP-noTM
AEF54332.1             0.102  32  0.102  64  0.127  11  0.095   0.099 N  0.570      SignalP-noTM
AEF54333.1             0.116  24  0.186  11  0.525   1  0.332   0.255 N  0.570      SignalP-noTM
AEF54334.1             0.141  47  0.151  47  0.241  42  0.103   0.134 N  0.510      SignalP-TM
AEF54335.1             0.139  39  0.117  39  0.138  40  0.102   0.110 N  0.570      SignalP-noTM
AEF54336.1             0.105  22  0.102  18  0.128   8  0.096   0.099 N  0.570      SignalP-noTM
AEF54337.1             0.117  26  0.116  11  0.157   6  0.139   0.127 N  0.570      SignalP-noTM
AEF54338.1             0.199  21  0.130  21  0.141   3  0.097   0.118 N  0.510      SignalP-TM
AEF54339.1             0.761  27  0.835  27  0.975  15  0.926   0.877 Y  0.570      SignalP-noTM
AEF54340.1             0.231  32  0.223  11  0.632   5  0.511   0.358 N  0.570      SignalP-noTM
AEF54341.1             0.115  34  0.126  11  0.240   1  0.151   0.138 N  0.570      SignalP-noTM
AEF54342.1             0.113  54  0.111  18  0.149  53  0.121   0.116 N  0.570      SignalP-noTM
AEF54343.1             0.146  32  0.166  32  0.331   2  0.208   0.186 N  0.570      SignalP-noTM
AEF54344.1             0.423  29  0.206  29  0.166  24  0.100   0.167 N  0.510      SignalP-TM
AEF54345.1             0.240  21  0.284  21  0.533   6  0.366   0.323 N  0.570      SignalP-noTM
AEF54346.1             0.146  49  0.148  49  0.239  44  0.124   0.137 N  0.570      SignalP-noTM
AEF54347.1             0.101  55  0.102  26  0.131  15  0.087   0.095 N  0.570      SignalP-noTM
AEF54348.1             0.225  33  0.148  33  0.186   6  0.118   0.134 N  0.570      SignalP-noTM
AEF54349.1             0.124  36  0.104  36  0.130   1  0.086   0.095 N  0.570      SignalP-noTM
AEF54350.1             0.202  32  0.236  11  0.694   3  0.555   0.386 N  0.570      SignalP-noTM
AEF54351.1             0.175  53  0.123  53  0.109  63  0.074   0.100 N  0.570      SignalP-noTM
AEF54352.1             0.234  47  0.168  47  0.178  49  0.102   0.137 N  0.570      SignalP-noTM
AEF54353.1             0.274  23  0.221  23  0.231  20  0.154   0.189 N  0.570      SignalP-noTM
AEF54354.1             0.112  24  0.108  42  0.128  39  0.076   0.093 N  0.570      SignalP-noTM
AEF54355.1             0.135  36  0.127  36  0.198  29  0.110   0.119 N  0.570      SignalP-noTM
AEF54356.1             0.103  21  0.108  54  0.138  23  0.098   0.104 N  0.570      SignalP-noTM
AEF54357.1             0.144  25  0.140  25  0.320   1  0.136   0.138 N  0.570      SignalP-noTM
AEF54358.1             0.100  48  0.101  41  0.119  26  0.091   0.096 N  0.570      SignalP-noTM
AEF54359.1             0.159  28  0.146  28  0.181   1  0.134   0.140 N  0.570      SignalP-noTM
AEF54360.1             0.173  57  0.130  57  0.202  32  0.100   0.116 N  0.570      SignalP-noTM
AEF54361.1             0.111  25  0.116  15  0.173   5  0.131   0.123 N  0.570      SignalP-noTM
AEF54362.1             0.135  34  0.124  34  0.166   1  0.108   0.116 N  0.570      SignalP-noTM
AEF54363.1             0.103  23  0.108  40  0.139  39  0.104   0.106 N  0.570      SignalP-noTM
AEF54364.1             0.118  30  0.115  30  0.144   1  0.110   0.113 N  0.570      SignalP-noTM
AEF54365.1             0.125  55  0.140  55  0.202  48  0.109   0.125 N  0.570      SignalP-noTM
AEF54366.1             0.126  44  0.143  15  0.247  12  0.204   0.172 N  0.570      SignalP-noTM
AEF54367.1             0.117  45  0.133  25  0.182  21  0.147   0.140 N  0.570      SignalP-noTM
AEF54368.1             0.113  17  0.159  17  0.299  13  0.229   0.192 N  0.570      SignalP-noTM
AEF54369.1             0.145  26  0.154  41  0.435  35  0.126   0.141 N  0.570      SignalP-noTM
AEF54370.1             0.113  45  0.095  66  0.101  59  0.071   0.086 N  0.510      SignalP-TM
AEF54371.1             0.100  21  0.136  11  0.253   3  0.194   0.157 N  0.510      SignalP-TM
AEF54372.1             0.102  21  0.107  54  0.136  22  0.098   0.103 N  0.570      SignalP-noTM
AEF54373.1             0.100  48  0.103  38  0.123  26  0.093   0.098 N  0.570      SignalP-noTM
AEF54374.1             0.104  24  0.105  43  0.123  32  0.095   0.100 N  0.570      SignalP-noTM
AEF54375.1             0.248  24  0.180  24  0.250  12  0.137   0.160 N  0.570      SignalP-noTM
AEF54376.1             0.112  44  0.143  11  0.304   5  0.225   0.173 N  0.510      SignalP-TM
AEF54377.1             0.159  19  0.165  11  0.457   1  0.256   0.198 N  0.510      SignalP-TM
AEF54378.1             0.105  32  0.135  11  0.225   3  0.182   0.157 N  0.570      SignalP-noTM
AEF54379.1             0.148  23  0.113  23  0.133  32  0.082   0.098 N  0.570      SignalP-noTM
AEF54380.1             0.119  39  0.128  39  0.177  37  0.111   0.120 N  0.570      SignalP-noTM
AEF54381.1             0.144  30  0.122  30  0.139   5  0.106   0.115 N  0.570      SignalP-noTM
AEF54382.1             0.116  31  0.120  12  0.173   3  0.146   0.132 N  0.570      SignalP-noTM
AEF54383.1             0.173  18  0.116  18  0.114  62  0.084   0.101 N  0.570      SignalP-noTM
AEF54384.1             0.216  24  0.151  24  0.185   2  0.120   0.136 N  0.570      SignalP-noTM
AEF54385.1             0.126  23  0.118  11  0.171   5  0.144   0.130 N  0.570      SignalP-noTM
AEF54386.1             0.107  36  0.108  52  0.128  43  0.098   0.103 N  0.570      SignalP-noTM
AEF54387.1             0.114  20  0.093  62  0.094  69  0.077   0.086 N  0.570      SignalP-noTM
AEF54388.1             0.105  51  0.116  33  0.160   1  0.126   0.121 N  0.570      SignalP-noTM
AEF54389.1             0.197  48  0.161  20  0.192  17  0.154   0.157 N  0.570      SignalP-noTM
AEF54390.1             0.100  22  0.111  17  0.158   2  0.126   0.118 N  0.570      SignalP-noTM
AEF54391.1             0.174  20  0.123  20  0.130  36  0.085   0.105 N  0.570      SignalP-noTM
AEF54392.1             0.113  37  0.107  25  0.136  16  0.101   0.104 N  0.570      SignalP-noTM
AEF54393.1             0.112  23  0.111  47  0.133  43  0.098   0.105 N  0.570      SignalP-noTM
AEF54394.1             0.174  25  0.205  12  0.579   4  0.424   0.308 N  0.570      SignalP-noTM
AEF54395.1             0.124  28  0.169  11  0.385   2  0.284   0.211 N  0.510      SignalP-TM
AEF54396.1             0.114  29  0.118  11  0.175   1  0.138   0.128 N  0.570      SignalP-noTM
AEF54397.1             0.116  30  0.132  55  0.268  44  0.112   0.123 N  0.570      SignalP-noTM
AEF54398.1             0.149  32  0.116  32  0.186   1  0.099   0.108 N  0.570      SignalP-noTM
AEF54399.1             0.145  31  0.108  41  0.119  39  0.074   0.092 N  0.570      SignalP-noTM
AEF54400.1             0.172  23  0.163  23  0.186  13  0.149   0.156 N  0.570      SignalP-noTM
AEF54401.1             0.125  38  0.138  38  0.240   2  0.151   0.144 N  0.570      SignalP-noTM
AEF54402.1             0.106  39  0.112  12  0.162   2  0.127   0.119 N  0.570      SignalP-noTM
AEF54403.1             0.332  28  0.498  28  0.860  26  0.712   0.598 Y  0.570      SignalP-noTM
AEF54404.1             0.115  44  0.163  50  0.284  42  0.170   0.166 N  0.570      SignalP-noTM
AEF54405.1             0.116  37  0.110  37  0.132  50  0.090   0.100 N  0.570      SignalP-noTM
AEF54406.1             0.113  35  0.099  21  0.128  20  0.084   0.092 N  0.570      SignalP-noTM
AEF54407.1             0.236  29  0.170  29  0.234   4  0.151   0.161 N  0.570      SignalP-noTM
AEF54408.1             0.125  32  0.133  32  0.218  25  0.113   0.126 N  0.510      SignalP-TM
AEF54409.1             0.116  35  0.138  20  0.270  18  0.188   0.162 N  0.570      SignalP-noTM
AEF54410.1             0.114  32  0.113  41  0.163  31  0.103   0.108 N  0.570      SignalP-noTM
AEF54411.1             0.130  31  0.109  31  0.110  56  0.075   0.093 N  0.570      SignalP-noTM
AEF54412.1             0.163  31  0.210  11  0.580   1  0.441   0.296 N  0.510      SignalP-TM
AEF54413.1             0.101  34  0.127  11  0.275   1  0.149   0.135 N  0.510      SignalP-TM
AEF54414.1             0.763  20  0.812  20  0.932  17  0.866   0.838 Y  0.570      SignalP-noTM
AEF54415.1             0.111  22  0.129  18  0.220  30  0.151   0.139 N  0.570      SignalP-noTM
AEF54416.1             0.144  18  0.274  18  0.694  14  0.513   0.386 N  0.570      SignalP-noTM
AEF54417.1             0.142  19  0.117  19  0.153   1  0.107   0.112 N  0.570      SignalP-noTM
AEF54418.1             0.122  32  0.114  32  0.138   4  0.099   0.107 N  0.570      SignalP-noTM
AEF54419.1             0.754  26  0.765  26  0.946  15  0.855   0.807 Y  0.570      SignalP-noTM
AEF54420.1             0.125  37  0.109  37  0.134   1  0.100   0.105 N  0.570      SignalP-noTM
AEF54421.1             0.162  43  0.165  11  0.333   3  0.275   0.205 N  0.510      SignalP-TM
AEF54422.1             0.117  24  0.142  13  0.293   6  0.207   0.166 N  0.510      SignalP-TM
AEF54423.1             0.134  57  0.110  57  0.145   3  0.096   0.104 N  0.570      SignalP-noTM
AEF54424.1             0.803  29  0.830  29  0.941  15  0.889   0.858 Y  0.570      SignalP-noTM
AEF54425.1             0.273  22  0.413  22  0.813  20  0.567   0.485 N  0.570      SignalP-noTM
AEF54426.1             0.234  31  0.215  31  0.282  23  0.183   0.200 N  0.570      SignalP-noTM
AEF54427.1             0.132  21  0.119  21  0.169   3  0.123   0.121 N  0.570      SignalP-noTM
AEF54428.1             0.177  31  0.271  31  0.585  15  0.368   0.316 N  0.570      SignalP-noTM
AEF54429.1             0.162  24  0.145  24  0.176  21  0.133   0.139 N  0.570      SignalP-noTM
AEF54430.1             0.220  33  0.288  25  0.780   9  0.625   0.446 N  0.570      SignalP-noTM
AEF54431.1             0.190  35  0.218  35  0.538  26  0.202   0.212 N  0.510      SignalP-TM
AEF54432.1             0.107  19  0.108  42  0.132  39  0.100   0.104 N  0.570      SignalP-noTM
AEF54433.1             0.126  19  0.114  11  0.245   1  0.115   0.115 N  0.570      SignalP-noTM
AEF54434.1             0.100  38  0.136  13  0.237   5  0.190   0.156 N  0.510      SignalP-TM
AEF54435.1             0.112  67  0.104  67  0.107  65  0.087   0.096 N  0.570      SignalP-noTM
AEF54436.1             0.849  22  0.897  22  0.960  13  0.939   0.917 Y  0.570      SignalP-noTM
AEF54437.1             0.113  66  0.109  24  0.128  14  0.109   0.109 N  0.570      SignalP-noTM
AEF54438.1             0.168  57  0.123  57  0.161   1  0.095   0.110 N  0.570      SignalP-noTM
AEF54439.1             0.150  13  0.147  13  0.189   8  0.143   0.145 N  0.570      SignalP-noTM
AEF54440.1             0.125  37  0.116  11  0.186   1  0.130   0.123 N  0.570      SignalP-noTM
AEF54441.1             0.150  42  0.111  42  0.132  40  0.054   0.090 N  0.510      SignalP-TM
AEF54442.1             0.294  23  0.489  23  0.942  15  0.848   0.658 Y  0.570      SignalP-noTM
AEF54443.1             0.102  20  0.108  50  0.139   1  0.111   0.109 N  0.570      SignalP-noTM
AEF54444.1             0.153  30  0.241  20  0.503   1  0.393   0.313 N  0.570      SignalP-noTM
AEF54445.1             0.126  15  0.134  15  0.228   1  0.153   0.143 N  0.570      SignalP-noTM
AEF54446.1             0.135  23  0.109  33  0.140  32  0.081   0.096 N  0.570      SignalP-noTM
AEF54447.1             0.114  47  0.125  47  0.183  44  0.121   0.123 N  0.570      SignalP-noTM
AEF54448.1             0.267  36  0.228  36  0.379   1  0.220   0.225 N  0.510      SignalP-TM
AEF54449.1             0.145  27  0.221  27  0.498   4  0.368   0.276 N  0.510      SignalP-TM
AEF54450.1             0.117  63  0.106  63  0.133  12  0.095   0.101 N  0.570      SignalP-noTM
AEF54451.1             0.118  31  0.106  31  0.107  30  0.072   0.090 N  0.570      SignalP-noTM
AEF54452.1             0.204  22  0.258  22  0.416  17  0.345   0.290 N  0.510      SignalP-TM
AEF54453.1             0.158  35  0.145  17  0.284   8  0.201   0.171 N  0.570      SignalP-noTM
AEF54454.1             0.122  32  0.173  11  0.360   5  0.315   0.226 N  0.510      SignalP-TM
AEF54455.1             0.113  44  0.115  12  0.164  10  0.133   0.124 N  0.570      SignalP-noTM
AEF54456.1             0.164  25  0.270  18  0.703   2  0.565   0.379 N  0.510      SignalP-TM
AEF54457.1             0.127  27  0.116  11  0.184   1  0.129   0.122 N  0.570      SignalP-noTM
AEF54458.1             0.142  21  0.167  21  0.339  19  0.192   0.179 N  0.570      SignalP-noTM
AEF54459.1             0.144  29  0.125  57  0.181  41  0.104   0.115 N  0.570      SignalP-noTM
AEF54460.1             0.125  29  0.107  52  0.136   1  0.076   0.096 N  0.510      SignalP-TM
AEF54461.1             0.127  21  0.133  40  0.210  19  0.141   0.137 N  0.570      SignalP-noTM
AEF54462.1             0.103  55  0.164  11  0.343   6  0.278   0.218 N  0.570      SignalP-noTM
AEF54463.1             0.160  41  0.193  11  0.428   2  0.372   0.277 N  0.570      SignalP-noTM
AEF54464.1             0.171  23  0.128  11  0.287   1  0.150   0.136 N  0.510      SignalP-TM
AEF54465.1             0.109  25  0.106  19  0.140  14  0.094   0.100 N  0.570      SignalP-noTM
AEF54466.1             0.122  24  0.124  24  0.154  12  0.121   0.123 N  0.570      SignalP-noTM
AEF54467.1             0.182  11  0.180  11  0.295  10  0.176   0.178 N  0.510      SignalP-TM
AEF54468.1             0.229  25  0.231  25  0.329  24  0.205   0.222 N  0.510      SignalP-TM
AEF54469.1             0.439  32  0.351  32  0.504  13  0.336   0.345 N  0.510      SignalP-TM
AEF54470.1             0.103  21  0.110  12  0.140   4  0.122   0.116 N  0.570      SignalP-noTM
AEF54471.1             0.203  26  0.147  26  0.230   1  0.134   0.141 N  0.570      SignalP-noTM
AEF54472.1             0.234  22  0.190  22  0.272   3  0.190   0.190 N  0.510      SignalP-TM
AEF54473.1             0.113  37  0.127  28  0.234  49  0.140   0.132 N  0.510      SignalP-TM
AEF54474.1             0.108  44  0.119  13  0.163   2  0.144   0.131 N  0.570      SignalP-noTM
AEF54475.1             0.123  42  0.108  31  0.132   1  0.096   0.102 N  0.570      SignalP-noTM
AEF54476.1             0.481  45  0.197  45  0.131   3  0.086   0.156 N  0.510      SignalP-TM
AEF54477.1             0.106  47  0.103  47  0.126  31  0.098   0.101 N  0.570      SignalP-noTM
AEF54478.1             0.496  27  0.470  27  0.664  21  0.413   0.449 N  0.510      SignalP-TM
AEF54479.1             0.190  41  0.163  11  0.442   1  0.234   0.196 N  0.570      SignalP-noTM
AEF54480.1             0.115  22  0.157  17  0.300   5  0.229   0.191 N  0.570      SignalP-noTM
AEF54481.1             0.108  34  0.132  14  0.211   9  0.173   0.151 N  0.570      SignalP-noTM
AEF54482.1             0.119  41  0.108  41  0.115  28  0.084   0.097 N  0.570      SignalP-noTM
AEF54483.1             0.102   3  0.107  34  0.128  31  0.109   0.108 N  0.570      SignalP-noTM
AEF54484.1             0.146  28  0.159  28  0.375   2  0.195   0.173 N  0.510      SignalP-TM
AEF54485.1             0.131  19  0.095  11  0.126   1  0.088   0.092 N  0.510      SignalP-TM
AEF54486.1             0.119  22  0.115  59  0.185  48  0.089   0.103 N  0.570      SignalP-noTM
AEF54487.1             0.118  41  0.103  41  0.107  39  0.088   0.096 N  0.570      SignalP-noTM
AEF54488.1             0.130  32  0.107  32  0.113  62  0.068   0.089 N  0.570      SignalP-noTM
AEF54489.1             0.139  39  0.161  11  0.394   1  0.250   0.194 N  0.510      SignalP-TM
AEF54490.1             0.135  23  0.107  33  0.139   5  0.104   0.106 N  0.570      SignalP-noTM
AEF54491.1             0.102  54  0.102  35  0.119  29  0.088   0.096 N  0.570      SignalP-noTM
AEF54492.1             0.274  25  0.243  25  0.331   4  0.245   0.244 N  0.510      SignalP-TM
AEF54493.1             0.108  31  0.121  17  0.202  32  0.146   0.130 N  0.510      SignalP-TM
AEF54494.1             0.120  47  0.105  25  0.118  24  0.093   0.100 N  0.570      SignalP-noTM
AEF54495.1             0.148  14  0.138  14  0.227  13  0.132   0.135 N  0.570      SignalP-noTM
AEF54496.1             0.123  47  0.130  12  0.196   8  0.174   0.146 N  0.510      SignalP-TM
AEF54497.1             0.141  27  0.192  27  0.482  25  0.255   0.222 N  0.570      SignalP-noTM
AEF54498.1             0.150  41  0.124  41  0.193  39  0.070   0.104 N  0.510      SignalP-TM
AEF54499.1             0.243  26  0.238  24  0.334  21  0.220   0.230 N  0.570      SignalP-noTM
AEF54500.1             0.115  39  0.145  12  0.236   7  0.216   0.178 N  0.570      SignalP-noTM
AEF54501.1             0.145  20  0.127  20  0.167  18  0.106   0.117 N  0.570      SignalP-noTM
AEF54502.1             0.177  21  0.285  21  0.612  18  0.427   0.338 N  0.510      SignalP-TM
AEF54503.1             0.216  22  0.152  22  0.179   1  0.116   0.135 N  0.570      SignalP-noTM
AEF54504.1             0.106  30  0.104  34  0.125  29  0.090   0.097 N  0.570      SignalP-noTM
AEF54505.1             0.118  36  0.156  11  0.385   1  0.223   0.188 N  0.570      SignalP-noTM
AEF54506.1             0.104  70  0.112  19  0.152  11  0.118   0.115 N  0.570      SignalP-noTM
AEF54507.1             0.172  25  0.139  25  0.152  45  0.090   0.116 N  0.570      SignalP-noTM
AEF54508.1             0.116  19  0.124  19  0.160  10  0.126   0.125 N  0.570      SignalP-noTM
AEF54509.1             0.155  21  0.151  21  0.234  13  0.137   0.144 N  0.570      SignalP-noTM
AEF54510.1             0.323  18  0.186  18  0.187   4  0.121   0.156 N  0.570      SignalP-noTM
AEF54511.1             0.120  43  0.109  43  0.117  31  0.093   0.101 N  0.570      SignalP-noTM
AEF54512.1             0.101  14  0.104  29  0.120  20  0.096   0.100 N  0.570      SignalP-noTM
AEF54513.1             0.245  43  0.148  43  0.121  25  0.095   0.123 N  0.570      SignalP-noTM
AEF54514.1             0.148  34  0.131  34  0.180   5  0.127   0.129 N  0.570      SignalP-noTM
AEF54515.1             0.149  22  0.112  22  0.130  35  0.081   0.097 N  0.570      SignalP-noTM
AEF54516.1             0.122  33  0.111  33  0.149  32  0.095   0.103 N  0.570      SignalP-noTM
AEF54517.1             0.104  64  0.127  11  0.225   6  0.170   0.147 N  0.570      SignalP-noTM
AEF54518.1             0.103  51  0.122  11  0.222   1  0.145   0.133 N  0.570      SignalP-noTM
AEF54519.1             0.102  61  0.169  61  0.336  52  0.189   0.178 N  0.570      SignalP-noTM
AEF54520.1             0.178  51  0.132  51  0.121  23  0.088   0.111 N  0.570      SignalP-noTM
AEF54521.1             0.197  53  0.143  53  0.135  52  0.099   0.122 N  0.570      SignalP-noTM
AEF54522.1             0.103  25  0.108  59  0.125  52  0.091   0.100 N  0.570      SignalP-noTM
AEF54523.1             0.151  28  0.139  28  0.213  25  0.126   0.134 N  0.510      SignalP-TM
AEF54524.1             0.478  21  0.380  21  0.478   6  0.341   0.366 N  0.510      SignalP-TM
AEF54525.1             0.128  38  0.108  38  0.177  21  0.097   0.103 N  0.570      SignalP-noTM
AEF54526.1             0.123  24  0.140  11  0.260   1  0.191   0.164 N  0.570      SignalP-noTM
AEF54527.1             0.102  57  0.115  14  0.161   2  0.131   0.122 N  0.570      SignalP-noTM
AEF54528.1             0.116  54  0.119  11  0.201   3  0.144   0.131 N  0.570      SignalP-noTM
AEF54529.1             0.116  29  0.133  11  0.269   1  0.166   0.149 N  0.570      SignalP-noTM
AEF54530.1             0.167  41  0.130  41  0.176  40  0.099   0.115 N  0.570      SignalP-noTM
AEF54531.1             0.328  54  0.267  54  0.355  37  0.187   0.237 N  0.510      SignalP-TM
AEF54532.1             0.176  39  0.162  39  0.275  35  0.121   0.147 N  0.510      SignalP-TM
AEF54533.1             0.121  24  0.165  11  0.338   2  0.286   0.210 N  0.510      SignalP-TM
AEF54534.1             0.159  27  0.140  27  0.191   2  0.132   0.136 N  0.570      SignalP-noTM
AEF54535.1             0.179  61  0.128  61  0.108  43  0.084   0.107 N  0.570      SignalP-noTM
AEF54536.1             0.169  19  0.138  19  0.156   1  0.106   0.127 N  0.510      SignalP-TM
AEF54537.1             0.113  64  0.102  32  0.128   3  0.093   0.098 N  0.570      SignalP-noTM
AEF54538.1             0.167  50  0.119  50  0.170   1  0.110   0.115 N  0.570      SignalP-noTM
AEF54539.1             0.122  33  0.121  33  0.173  29  0.116   0.119 N  0.570      SignalP-noTM
AEF54540.1             0.104  70  0.105  29  0.123  22  0.092   0.099 N  0.570      SignalP-noTM
AEF54541.1             0.147  32  0.169  11  0.406   6  0.287   0.224 N  0.570      SignalP-noTM
AEF54542.1             0.558  27  0.724  27  0.978  17  0.927   0.819 Y  0.570      SignalP-noTM
AEF54543.1             0.201  24  0.134  24  0.115  18  0.075   0.112 N  0.510      SignalP-TM
AEF54544.1             0.442  22  0.614  22  0.925  20  0.868   0.734 Y  0.570      SignalP-noTM
AEF54545.1             0.378  23  0.574  23  0.947   8  0.895   0.725 Y  0.570      SignalP-noTM
AEF54546.1             0.238  29  0.273  29  0.505   1  0.341   0.298 N  0.510      SignalP-TM
AEF54547.1             0.146  35  0.335  22  0.957  17  0.864   0.584 Y  0.570      SignalP-noTM
AEF54548.1             0.210  41  0.356  26  0.948  20  0.879   0.602 Y  0.570      SignalP-noTM
AEF54549.1             0.315  23  0.268  23  0.436  19  0.253   0.261 N  0.570      SignalP-noTM
AEF54550.1             0.763  24  0.814  24  0.944  20  0.870   0.840 Y  0.570      SignalP-noTM
AEF54551.1             0.104   9  0.107  70  0.120  11  0.101   0.104 N  0.570      SignalP-noTM
AEF54552.1             0.101  26  0.110  11  0.167   2  0.123   0.116 N  0.570      SignalP-noTM
AEF54553.1             0.120  58  0.107  58  0.111  20  0.093   0.101 N  0.570      SignalP-noTM
AEF54554.1             0.100  24  0.106  24  0.123  13  0.099   0.103 N  0.570      SignalP-noTM
AEF54555.1             0.104  26  0.116  36  0.174  32  0.104   0.110 N  0.570      SignalP-noTM
AEF54556.1             0.106  38  0.102  66  0.119   1  0.091   0.097 N  0.570      SignalP-noTM
AEF54557.1             0.112  34  0.131  34  0.290  33  0.123   0.127 N  0.570      SignalP-noTM
AEF54558.1             0.198  21  0.177  21  0.367   2  0.217   0.192 N  0.510      SignalP-TM
AEF54559.1             0.121  57  0.219  21  0.597  13  0.401   0.304 N  0.570      SignalP-noTM
AEF54560.1             0.117  45  0.105  45  0.123  42  0.095   0.100 N  0.570      SignalP-noTM
AEF54561.1             0.148  22  0.137  22  0.154  10  0.121   0.129 N  0.570      SignalP-noTM
AEF54562.1             0.121  20  0.138  20  0.230  18  0.141   0.139 N  0.570      SignalP-noTM
AEF54563.1             0.114  41  0.148  11  0.335   1  0.201   0.173 N  0.570      SignalP-noTM
AEF54564.1             0.125  39  0.109  39  0.116  69  0.094   0.102 N  0.570      SignalP-noTM
AEF54565.1             0.141  25  0.122  25  0.125   1  0.100   0.112 N  0.570      SignalP-noTM
AEF54566.1             0.163  34  0.133  34  0.144  33  0.079   0.107 N  0.570      SignalP-noTM
AEF54567.1             0.109  58  0.103  58  0.117  16  0.095   0.099 N  0.570      SignalP-noTM
AEF54568.1             0.107  20  0.109  50  0.141   3  0.105   0.107 N  0.570      SignalP-noTM
AEF54569.1             0.329  25  0.523  25  0.964  17  0.880   0.691 Y  0.570      SignalP-noTM
AEF54570.1             0.144  25  0.133  11  0.216   7  0.182   0.156 N  0.570      SignalP-noTM
AEF54571.1             0.310  38  0.206  38  0.197  31  0.102   0.157 N  0.570      SignalP-noTM
AEF54572.1             0.107  54  0.118  12  0.187  30  0.145   0.131 N  0.570      SignalP-noTM
AEF54573.1             0.102  21  0.115  11  0.195   1  0.127   0.121 N  0.570      SignalP-noTM
AEF54574.1             0.769  23  0.815  23  0.921  19  0.855   0.834 Y  0.570      SignalP-noTM
AEF54575.1             0.147  35  0.102  18  0.126  17  0.094   0.099 N  0.510      SignalP-TM
AEF54576.1             0.644  19  0.730  19  0.892  12  0.802   0.764 Y  0.570      SignalP-noTM
AEF54577.1             0.111  53  0.103  28  0.116  20  0.095   0.099 N  0.570      SignalP-noTM
AEF54578.1             0.117  60  0.108  11  0.171   1  0.109   0.108 N  0.570      SignalP-noTM
AEF54579.1             0.123  42  0.136  52  0.225  46  0.121   0.129 N  0.570      SignalP-noTM
AEF54580.1             0.121  26  0.113  41  0.169  39  0.101   0.109 N  0.510      SignalP-TM
AEF54581.1             0.107  37  0.107  23  0.139  14  0.109   0.108 N  0.570      SignalP-noTM
AEF54582.1             0.118  43  0.103  25  0.121  21  0.092   0.098 N  0.570      SignalP-noTM
AEF54583.1             0.108  25  0.106  63  0.119  56  0.093   0.100 N  0.570      SignalP-noTM
AEF54584.1             0.102  17  0.127  11  0.227   2  0.154   0.139 N  0.570      SignalP-noTM
AEF54585.1             0.197  22  0.373  22  0.867   1  0.743   0.547 N  0.570      SignalP-noTM
AEF54586.1             0.106  21  0.137  18  0.261  13  0.184   0.159 N  0.570      SignalP-noTM
AEF54587.1             0.115  42  0.117  21  0.153  20  0.125   0.121 N  0.570      SignalP-noTM
AEF54588.1             0.133  21  0.321  20  0.918  15  0.800   0.546 N  0.570      SignalP-noTM
AEF54589.1             0.145  27  0.310  20  0.884   1  0.756   0.520 N  0.570      SignalP-noTM
AEF54590.1             0.117  25  0.106  49  0.119  48  0.091   0.099 N  0.570      SignalP-noTM
AEF54591.1             0.186  24  0.221  11  0.643   3  0.521   0.332 N  0.510      SignalP-TM
AEF54592.1             0.100  23  0.101  45  0.112  29  0.079   0.091 N  0.570      SignalP-noTM
AEF54593.1             0.202  26  0.145  26  0.238  36  0.092   0.120 N  0.570      SignalP-noTM
AEF54594.1             0.120  48  0.111  48  0.147  15  0.109   0.110 N  0.570      SignalP-noTM
AEF54595.1             0.118  43  0.114  43  0.117  37  0.091   0.103 N  0.570      SignalP-noTM
AEF54596.1             0.211  18  0.183  18  0.262   1  0.179   0.181 N  0.570      SignalP-noTM
AEF54597.1             0.582  19  0.603  19  0.854   1  0.657   0.628 Y  0.570      SignalP-noTM
AEF54598.1             0.152  42  0.194  42  0.314  32  0.214   0.203 N  0.570      SignalP-noTM
AEF54599.1             0.102  28  0.103  28  0.125  10  0.101   0.102 N  0.570      SignalP-noTM
AEF54600.1             0.101  34  0.124  11  0.198   1  0.148   0.135 N  0.570      SignalP-noTM
AEF54601.1             0.158  19  0.146  19  0.179  18  0.132   0.140 N  0.570      SignalP-noTM
AEF54602.1             0.104  25  0.115  17  0.177   9  0.118   0.116 N  0.570      SignalP-noTM
AEF54603.1             0.118  52  0.105  52  0.134   1  0.093   0.099 N  0.570      SignalP-noTM
AEF54604.1             0.107  51  0.135  51  0.210  42  0.153   0.143 N  0.570      SignalP-noTM
AEF54605.1             0.270  19  0.213  19  0.260   8  0.164   0.190 N  0.570      SignalP-noTM
AEF54606.1             0.119  69  0.115  23  0.158  41  0.117   0.116 N  0.570      SignalP-noTM
AEF54607.1             0.169  58  0.143  58  0.177   8  0.125   0.134 N  0.570      SignalP-noTM
AEF54608.1             0.148  24  0.189  11  0.402   1  0.371   0.257 N  0.510      SignalP-TM
AEF54609.1             0.718  24  0.662  24  0.868  12  0.708   0.684 Y  0.570      SignalP-noTM
AEF54610.1             0.133  32  0.127  11  0.208   4  0.169   0.147 N  0.570      SignalP-noTM
AEF54611.1             0.216  20  0.169  20  0.215   1  0.141   0.156 N  0.570      SignalP-noTM
AEF54612.1             0.123  46  0.115  46  0.141  45  0.087   0.102 N  0.570      SignalP-noTM
AEF54613.1             0.109  25  0.114  25  0.151   3  0.123   0.118 N  0.570      SignalP-noTM
AEF54614.1             0.121  37  0.137  32  0.254   1  0.155   0.143 N  0.510      SignalP-TM
AEF54615.1             0.110  23  0.103  64  0.121   2  0.093   0.098 N  0.570      SignalP-noTM
AEF54616.1             0.104  19  0.099  12  0.111  10  0.099   0.099 N  0.570      SignalP-noTM
AEF54617.1             0.279  19  0.523  19  0.988  12  0.973   0.734 Y  0.570      SignalP-noTM
AEF54618.1             0.121  30  0.135  11  0.275   2  0.182   0.152 N  0.510      SignalP-TM
AEF54619.1             0.111  35  0.149  11  0.288   3  0.231   0.180 N  0.510      SignalP-TM
AEF54620.1             0.154  40  0.160  11  0.426  14  0.242   0.199 N  0.570      SignalP-noTM
AEF54621.1             0.155  64  0.132  18  0.210  20  0.155   0.143 N  0.570      SignalP-noTM
AEF54622.1             0.111  68  0.122  11  0.217   1  0.143   0.132 N  0.570      SignalP-noTM
AEF54623.1             0.102  47  0.105  47  0.127  44  0.099   0.102 N  0.570      SignalP-noTM
AEF54624.1             0.108  27  0.102  27  0.111  48  0.083   0.093 N  0.570      SignalP-noTM
AEF54625.1             0.124  17  0.136  11  0.266   1  0.174   0.154 N  0.570      SignalP-noTM
AEF54626.1             0.116  57  0.109  46  0.127  22  0.098   0.104 N  0.570      SignalP-noTM
AEF54627.1             0.117  30  0.112  30  0.150  29  0.098   0.106 N  0.570      SignalP-noTM
AEF54628.1             0.102  62  0.103  66  0.140   1  0.095   0.099 N  0.570      SignalP-noTM
AEF54629.1             0.167  57  0.146  11  0.279   2  0.216   0.172 N  0.510      SignalP-TM
AEF54630.1             0.129  19  0.109  19  0.145  49  0.078   0.095 N  0.570      SignalP-noTM
AEF54631.1             0.204  27  0.176  27  0.326   4  0.191   0.183 N  0.570      SignalP-noTM
AEF54632.1             0.120  21  0.123  11  0.201   1  0.151   0.133 N  0.510      SignalP-TM
AEF54633.1             0.117  34  0.116  12  0.154   1  0.134   0.125 N  0.570      SignalP-noTM
AEF54634.1             0.120  58  0.112  58  0.170   5  0.107   0.110 N  0.570      SignalP-noTM
AEF54635.1             0.114  36  0.149  11  0.316   1  0.218   0.175 N  0.510      SignalP-TM
AEF54636.1             0.116  22  0.121  11  0.199   2  0.138   0.129 N  0.570      SignalP-noTM
AEF54637.1             0.160  39  0.156  27  0.267  24  0.159   0.157 N  0.510      SignalP-TM
AEF54638.1             0.661  21  0.773  21  0.942  18  0.896   0.830 Y  0.570      SignalP-noTM
AEF54639.1             0.308  34  0.164  34  0.108  53  0.082   0.125 N  0.570      SignalP-noTM
AEF54640.1             0.558  23  0.605  23  0.802  21  0.618   0.611 Y  0.570      SignalP-noTM
AEF54641.1             0.132  51  0.134  18  0.176  10  0.152   0.142 N  0.570      SignalP-noTM
AEF54642.1             0.202  25  0.341  19  0.771  13  0.615   0.470 N  0.570      SignalP-noTM
AEF54643.1             0.108  32  0.100  41  0.137   1  0.086   0.093 N  0.570      SignalP-noTM
AEF54644.1             0.140  34  0.117  34  0.141   9  0.108   0.113 N  0.570      SignalP-noTM
AEF54645.1             0.107  64  0.112  11  0.158   5  0.128   0.119 N  0.570      SignalP-noTM
AEF54646.1             0.108  59  0.109  34  0.125  26  0.101   0.105 N  0.570      SignalP-noTM
AEF54647.1             0.110  29  0.169  29  0.367  21  0.228   0.191 N  0.510      SignalP-TM
AEF54648.1             0.113  38  0.108  11  0.200   1  0.112   0.110 N  0.510      SignalP-TM
AEF54649.1             0.142  32  0.149  15  0.285  13  0.224   0.185 N  0.570      SignalP-noTM
AEF54650.1             0.160  39  0.138  39  0.224  36  0.102   0.121 N  0.570      SignalP-noTM
AEF54651.1             0.116  31  0.146  31  0.320  29  0.154   0.149 N  0.510      SignalP-TM
AEF54652.1             0.296  22  0.396  22  0.671  18  0.523   0.443 N  0.510      SignalP-TM
AEF54653.1             0.316  29  0.184  29  0.192  10  0.124   0.155 N  0.570      SignalP-noTM
AEF54654.1             0.332  32  0.203  32  0.484   2  0.229   0.215 N  0.570      SignalP-noTM
AEF54655.1             0.143  43  0.123  43  0.156  41  0.091   0.108 N  0.570      SignalP-noTM
AEF54656.1             0.203  46  0.175  46  0.422  38  0.167   0.171 N  0.570      SignalP-noTM
AEF54657.1             0.861  21  0.851  21  0.929  13  0.853   0.852 Y  0.570      SignalP-noTM
AEF54658.1             0.243  21  0.474  21  0.956  16  0.910   0.679 Y  0.570      SignalP-noTM
AEF54659.1             0.164  70  0.124  70  0.118  44  0.090   0.108 N  0.570      SignalP-noTM
AEF54660.1             0.183  47  0.184  19  0.387  18  0.201   0.192 N  0.570      SignalP-noTM
AEF54661.1             0.107  21  0.114  11  0.180   1  0.126   0.120 N  0.570      SignalP-noTM
AEF54662.1             0.278  20  0.219  20  0.242  19  0.176   0.199 N  0.570      SignalP-noTM
AEF54663.1             0.129  41  0.108  41  0.136   3  0.098   0.103 N  0.570      SignalP-noTM
AEF54664.1             0.137  32  0.118  32  0.145   3  0.105   0.112 N  0.570      SignalP-noTM
AEF54665.1             0.155  18  0.192  18  0.341  28  0.217   0.204 N  0.570      SignalP-noTM
AEF54666.1             0.256  60  0.157  60  0.141  38  0.088   0.125 N  0.570      SignalP-noTM
AEF54667.1             0.127  50  0.123  11  0.206   1  0.145   0.133 N  0.570      SignalP-noTM
AEF54668.1             0.126  27  0.142  27  0.270  22  0.139   0.140 N  0.570      SignalP-noTM
AEF54669.1             0.130  33  0.115  33  0.132  30  0.097   0.106 N  0.570      SignalP-noTM
AEF54670.1             0.109  20  0.104  70  0.115  66  0.094   0.099 N  0.570      SignalP-noTM
AEF54671.1             0.216  27  0.345  25  0.874  11  0.697   0.510 N  0.570      SignalP-noTM
AEF54672.1             0.381  33  0.272  33  0.387   3  0.252   0.263 N  0.570      SignalP-noTM
AEF54673.1             0.123  43  0.110  43  0.158   1  0.105   0.107 N  0.570      SignalP-noTM
AEF54674.1             0.154  21  0.126  11  0.216   6  0.165   0.140 N  0.510      SignalP-TM
AEF54675.1             0.440  22  0.632  22  0.949  15  0.906   0.761 Y  0.570      SignalP-noTM
AEF54676.1             0.119  39  0.100  34  0.109  63  0.077   0.089 N  0.570      SignalP-noTM
AEF54677.1             0.104  70  0.112  28  0.141  22  0.110   0.111 N  0.570      SignalP-noTM
AEF54678.1             0.177  40  0.133  40  0.143  54  0.087   0.111 N  0.570      SignalP-noTM
AEF54679.1             0.111  25  0.105  11  0.146   2  0.107   0.106 N  0.570      SignalP-noTM
AEF54680.1             0.172  43  0.163  43  0.310  41  0.113   0.144 N  0.510      SignalP-TM
AEF54681.1             0.155  24  0.143  24  0.185   6  0.141   0.142 N  0.570      SignalP-noTM
AEF54682.1             0.164  23  0.186  23  0.391  15  0.211   0.198 N  0.570      SignalP-noTM
AEF54683.1             0.136  28  0.151  11  0.370   1  0.214   0.181 N  0.570      SignalP-noTM
AEF54684.1             0.125  19  0.130  19  0.186   1  0.144   0.137 N  0.570      SignalP-noTM
AEF54685.1             0.205  40  0.156  40  0.177  39  0.092   0.126 N  0.570      SignalP-noTM
AEF54686.1             0.119  30  0.138  30  0.233  21  0.153   0.145 N  0.570      SignalP-noTM
AEF54687.1             0.184  46  0.277  18  0.823  10  0.736   0.492 N  0.570      SignalP-noTM
AEF54688.1             0.123  36  0.102  36  0.110  68  0.070   0.087 N  0.570      SignalP-noTM
AEF54689.1             0.164  24  0.216  24  0.416  10  0.305   0.258 N  0.570      SignalP-noTM
AEF54690.1             0.116  45  0.215  13  0.524   2  0.469   0.309 N  0.510      SignalP-TM
AEF54691.1             0.565  23  0.645  23  0.898   2  0.769   0.703 Y  0.570      SignalP-noTM
AEF54692.1             0.145  50  0.127  50  0.152  46  0.105   0.117 N  0.570      SignalP-noTM
AEF54693.1             0.259  23  0.246  23  0.353   2  0.268   0.254 N  0.510      SignalP-TM
AEF54694.1             0.294  38  0.347  38  0.523  27  0.306   0.332 N  0.510      SignalP-TM
AEF54695.1             0.121  50  0.120  16  0.171   9  0.142   0.130 N  0.570      SignalP-noTM
AEF54696.1             0.107  23  0.105  23  0.119  12  0.100   0.103 N  0.570      SignalP-noTM
AEF54697.1             0.124  42  0.110  42  0.117  41  0.085   0.098 N  0.570      SignalP-noTM
AEF54698.1             0.140  21  0.133  21  0.190  20  0.121   0.127 N  0.570      SignalP-noTM
AEF54699.1             0.165  35  0.163  21  0.231   6  0.173   0.168 N  0.570      SignalP-noTM
AEF54700.1             0.253  23  0.262  23  0.427   4  0.284   0.270 N  0.510      SignalP-TM
AEF54701.1             0.107  62  0.107  21  0.144  10  0.099   0.103 N  0.570      SignalP-noTM
AEF54702.1             0.130  27  0.111  27  0.139  26  0.088   0.100 N  0.570      SignalP-noTM
AEF54703.1             0.142  42  0.164  34  0.348  29  0.138   0.155 N  0.510      SignalP-TM
AEF54704.1             0.173  21  0.142  21  0.167   8  0.121   0.132 N  0.570      SignalP-noTM
AEF54705.1             0.119  28  0.190  11  0.431   2  0.355   0.267 N  0.570      SignalP-noTM
AEF54706.1             0.160  19  0.218  19  0.381   9  0.306   0.259 N  0.570      SignalP-noTM
AEF54707.1             0.195  59  0.140  59  0.111  50  0.083   0.113 N  0.570      SignalP-noTM
AEF54708.1             0.113  35  0.114  35  0.136  24  0.090   0.103 N  0.570      SignalP-noTM
AEF54709.1             0.128  54  0.110  54  0.118  38  0.092   0.101 N  0.570      SignalP-noTM
AEF54710.1             0.269  43  0.220  43  0.263  31  0.145   0.192 N  0.510      SignalP-TM
AEF54711.1             0.111  23  0.112  23  0.145  11  0.108   0.110 N  0.570      SignalP-noTM
AEF54712.1             0.103  26  0.114  26  0.164   1  0.116   0.115 N  0.570      SignalP-noTM
AEF54713.1             0.807  27  0.886  27  0.991  15  0.965   0.923 Y  0.570      SignalP-noTM
AEF54714.1             0.103  22  0.122  11  0.254   1  0.137   0.129 N  0.570      SignalP-noTM
AEF54715.1             0.108  29  0.107  29  0.135   2  0.097   0.102 N  0.570      SignalP-noTM
AEF54716.1             0.156  46  0.109  46  0.131  10  0.093   0.102 N  0.570      SignalP-noTM
AEF54717.1             0.123  45  0.118  45  0.132  38  0.103   0.111 N  0.570      SignalP-noTM
AEF54718.1             0.104  28  0.100  70  0.101  25  0.086   0.093 N  0.570      SignalP-noTM
AEF54719.1             0.139  34  0.107  34  0.111  48  0.081   0.095 N  0.570      SignalP-noTM
AEF54720.1             0.114  61  0.112  36  0.139  32  0.102   0.107 N  0.570      SignalP-noTM
AEF54721.1             0.110  22  0.098  38  0.108  28  0.084   0.092 N  0.570      SignalP-noTM
AEF54722.1             0.147  29  0.227  11  0.608   9  0.500   0.355 N  0.570      SignalP-noTM
AEF54723.1             0.115  53  0.114  28  0.148   2  0.113   0.113 N  0.570      SignalP-noTM
AEF54724.1             0.119  54  0.142  54  0.242  44  0.121   0.132 N  0.570      SignalP-noTM
AEF54725.1             0.141  51  0.141  11  0.311   2  0.195   0.161 N  0.510      SignalP-TM
AEF54726.1             0.104  25  0.126  11  0.224   3  0.157   0.141 N  0.570      SignalP-noTM
AEF54727.1             0.101   3  0.115  28  0.146  19  0.108   0.111 N  0.570      SignalP-noTM
AEF54728.1             0.230  26  0.429  19  0.954  16  0.924   0.662 Y  0.570      SignalP-noTM
AEF54729.1             0.120  24  0.141  11  0.298   1  0.185   0.161 N  0.570      SignalP-noTM
AEF54730.1             0.187  22  0.217  22  0.369   5  0.274   0.238 N  0.510      SignalP-TM
AEF54731.1             0.137  20  0.102  46  0.113  36  0.083   0.093 N  0.570      SignalP-noTM
AEF54732.1             0.170  69  0.149  35  0.266  31  0.167   0.157 N  0.570      SignalP-noTM
AEF54733.1             0.125  61  0.105  61  0.107  43  0.076   0.091 N  0.570      SignalP-noTM
AEF54734.1             0.138  15  0.178  15  0.361  12  0.240   0.208 N  0.570      SignalP-noTM
AEF54735.1             0.816  22  0.824  22  0.929  18  0.847   0.835 Y  0.570      SignalP-noTM
AEF54736.1             0.422  22  0.594  22  0.894  18  0.836   0.708 Y  0.570      SignalP-noTM
AEF54737.1             0.101   3  0.127  11  0.270   2  0.157   0.141 N  0.570      SignalP-noTM
AEF54738.1             0.109  36  0.121  11  0.228   1  0.135   0.128 N  0.570      SignalP-noTM
AEF54739.1             0.177  20  0.136  11  0.318   2  0.173   0.154 N  0.570      SignalP-noTM
AEF54740.1             0.410  34  0.207  34  0.130  27  0.100   0.157 N  0.570      SignalP-noTM
AEF54741.1             0.299  39  0.236  39  0.328  35  0.168   0.204 N  0.570      SignalP-noTM
AEF54742.1             0.115  69  0.123  11  0.198   1  0.146   0.134 N  0.570      SignalP-noTM
AEF54743.1             0.109  54  0.112  20  0.160   9  0.116   0.114 N  0.570      SignalP-noTM
AEF54744.1             0.105  32  0.115  32  0.152   1  0.112   0.114 N  0.570      SignalP-noTM
AEF54745.1             0.105  31  0.101  44  0.116  33  0.090   0.096 N  0.570      SignalP-noTM
AEF54746.1             0.115  18  0.136  18  0.215   3  0.169   0.151 N  0.570      SignalP-noTM
AEF54747.1             0.117  25  0.128  11  0.203   1  0.164   0.145 N  0.570      SignalP-noTM
AEF54748.1             0.130  40  0.135  15  0.244   5  0.182   0.157 N  0.570      SignalP-noTM
AEF54749.1             0.101  33  0.121  11  0.228   3  0.140   0.130 N  0.570      SignalP-noTM
AEF54750.1             0.100  43  0.118  58  0.177  53  0.100   0.109 N  0.570      SignalP-noTM
AEF54751.1             0.141  69  0.112  69  0.136  14  0.090   0.102 N  0.570      SignalP-noTM
AEF54752.1             0.196  47  0.145  47  0.152  36  0.078   0.120 N  0.510      SignalP-TM
AEF54753.1             0.121  23  0.133  13  0.216   4  0.184   0.152 N  0.510      SignalP-TM
AEF54754.1             0.127  45  0.116  45  0.178  39  0.095   0.107 N  0.570      SignalP-noTM
AEF54755.1             0.837  26  0.795  26  0.925  19  0.823   0.808 Y  0.570      SignalP-noTM
AEF54756.1             0.124  21  0.132  21  0.204  20  0.144   0.138 N  0.570      SignalP-noTM
AEF54757.1             0.141  31  0.120  31  0.122  29  0.082   0.102 N  0.570      SignalP-noTM
AEF54758.1             0.122  31  0.134  11  0.216   1  0.169   0.151 N  0.570      SignalP-noTM
AEF54759.1             0.123  20  0.118  45  0.189  19  0.108   0.113 N  0.570      SignalP-noTM
AEF54760.1             0.390  34  0.370  34  0.658  17  0.354   0.362 N  0.570      SignalP-noTM
AEF54761.1             0.112  69  0.101  69  0.118  13  0.088   0.095 N  0.570      SignalP-noTM
AEF54762.1             0.706  23  0.804  23  0.949  19  0.891   0.845 Y  0.570      SignalP-noTM
AEF54763.1             0.144  65  0.117  15  0.158  13  0.137   0.126 N  0.570      SignalP-noTM
AEF54764.1             0.111  43  0.103  37  0.135   1  0.097   0.100 N  0.570      SignalP-noTM
AEF54765.1             0.126  38  0.109  11  0.182   4  0.121   0.113 N  0.510      SignalP-TM
AEF54766.1             0.122  42  0.112  59  0.163  49  0.087   0.100 N  0.570      SignalP-noTM
AEF54767.1             0.117  21  0.113  21  0.127   5  0.110   0.112 N  0.570      SignalP-noTM
AEF54768.1             0.172  33  0.159  33  0.282  31  0.148   0.154 N  0.570      SignalP-noTM
AEF54769.1             0.108  29  0.098  30  0.102  22  0.081   0.090 N  0.570      SignalP-noTM
AEF54770.1             0.114  62  0.182  11  0.467   1  0.316   0.245 N  0.570      SignalP-noTM
AEF54771.1             0.120  39  0.101  67  0.106  62  0.084   0.093 N  0.570      SignalP-noTM
AEF54772.1             0.251  38  0.151  38  0.110  57  0.076   0.116 N  0.570      SignalP-noTM
AEF54773.1             0.136  23  0.111  45  0.122  44  0.084   0.098 N  0.570      SignalP-noTM
AEF54774.1             0.123  30  0.129  11  0.273   1  0.148   0.138 N  0.570      SignalP-noTM
AEF54775.1             0.101  41  0.113  49  0.136  46  0.096   0.105 N  0.570      SignalP-noTM
AEF54776.1             0.843  21  0.785  21  0.907  19  0.695   0.743 Y  0.570      SignalP-noTM
AEF54777.1             0.110  30  0.103  54  0.124  45  0.090   0.097 N  0.570      SignalP-noTM
AEF54778.1             0.227  64  0.150  64  0.197   1  0.119   0.136 N  0.570      SignalP-noTM
AEF54779.1             0.124  28  0.129  11  0.254   2  0.164   0.142 N  0.510      SignalP-TM
AEF54780.1             0.140  35  0.162  35  0.279  33  0.140   0.152 N  0.570      SignalP-noTM
AEF54781.1             0.121  23  0.108  34  0.133  22  0.102   0.105 N  0.570      SignalP-noTM
AEF54782.1             0.115  67  0.105  50  0.118  46  0.082   0.094 N  0.570      SignalP-noTM
AEF54783.1             0.106  20  0.118  12  0.185   7  0.141   0.129 N  0.570      SignalP-noTM
AEF54784.1             0.116  23  0.136  11  0.242   6  0.198   0.159 N  0.510      SignalP-TM
AEF54785.1             0.118  21  0.159  11  0.309   1  0.247   0.201 N  0.570      SignalP-noTM
AEF54786.1             0.657  25  0.616  25  0.718   8  0.567   0.598 Y  0.510      SignalP-TM
AEF54787.1             0.104  31  0.107  46  0.129  34  0.105   0.106 N  0.570      SignalP-noTM
AEF54788.1             0.158  30  0.131  30  0.182  29  0.096   0.115 N  0.570      SignalP-noTM
AEF54789.1             0.114  38  0.102  38  0.126   1  0.092   0.097 N  0.570      SignalP-noTM
AEF54790.1             0.103  25  0.120  11  0.228   1  0.135   0.127 N  0.570      SignalP-noTM
AEF54791.1             0.118  31  0.183  13  0.396   6  0.348   0.261 N  0.570      SignalP-noTM
AEF54792.1             0.106  52  0.110  33  0.133  31  0.099   0.105 N  0.570      SignalP-noTM
AEF54793.1             0.119  46  0.112  46  0.143  44  0.093   0.103 N  0.570      SignalP-noTM
AEF54794.1             0.106  18  0.102  61  0.117  51  0.094   0.098 N  0.570      SignalP-noTM
AEF54795.1             0.171  20  0.137  20  0.179   2  0.124   0.131 N  0.570      SignalP-noTM
AEF54796.1             0.111  35  0.143  35  0.255   2  0.145   0.144 N  0.510      SignalP-TM
AEF54797.1             0.111  20  0.112  11  0.160   1  0.122   0.116 N  0.570      SignalP-noTM
AEF54798.1             0.205  25  0.376  25  0.885  21  0.707   0.531 N  0.570      SignalP-noTM
AEF54799.1             0.263  21  0.483  21  0.934  16  0.869   0.665 Y  0.570      SignalP-noTM
AEF54800.1             0.817  22  0.847  22  0.948  19  0.882   0.863 Y  0.570      SignalP-noTM
AEF54801.1             0.263  27  0.261  27  0.478  26  0.250   0.257 N  0.510      SignalP-TM
AEF54802.1             0.120  43  0.149  43  0.259  40  0.125   0.140 N  0.510      SignalP-TM
AEF54803.1             0.422  24  0.202  24  0.308   6  0.162   0.187 N  0.510      SignalP-TM
AEF54804.1             0.100  22  0.108  50  0.142  47  0.093   0.101 N  0.570      SignalP-noTM
AEF54805.1             0.104  19  0.108  44  0.132  33  0.095   0.102 N  0.570      SignalP-noTM
AEF54806.1             0.113  34  0.106  68  0.130   3  0.099   0.103 N  0.570      SignalP-noTM
AEF54807.1             0.118  61  0.111  13  0.165   4  0.125   0.118 N  0.570      SignalP-noTM
AEF54808.1             0.169  25  0.184  25  0.342  11  0.242   0.211 N  0.570      SignalP-noTM
AEF54809.1             0.121  22  0.137  39  0.244  34  0.131   0.134 N  0.570      SignalP-noTM
AEF54810.1             0.103  52  0.150  12  0.263   1  0.228   0.187 N  0.570      SignalP-noTM
AEF54811.1             0.100  53  0.100  70  0.110  12  0.085   0.093 N  0.570      SignalP-noTM
AEF54812.1             0.111  25  0.108  51  0.164  49  0.092   0.100 N  0.570      SignalP-noTM
AEF54813.1             0.237  33  0.194  33  0.325  29  0.143   0.175 N  0.510      SignalP-TM
AEF54814.1             0.103  50  0.105  30  0.135  25  0.087   0.096 N  0.570      SignalP-noTM
AEF54815.1             0.117  27  0.147  41  0.380  34  0.123   0.135 N  0.570      SignalP-noTM
AEF54816.1             0.102  24  0.106  11  0.137   5  0.114   0.110 N  0.570      SignalP-noTM
AEF54817.1             0.126  25  0.110  11  0.177   2  0.118   0.113 N  0.510      SignalP-TM
AEF54818.1             0.174  27  0.227  19  0.463   9  0.358   0.275 N  0.510      SignalP-TM
AEF54819.1             0.151  22  0.115  11  0.188   1  0.125   0.120 N  0.570      SignalP-noTM
AEF54820.1             0.153  25  0.126  25  0.144   4  0.113   0.119 N  0.570      SignalP-noTM
AEF54821.1             0.106  56  0.126  11  0.233   1  0.150   0.138 N  0.570      SignalP-noTM
AEF54822.1             0.112   7  0.099  36  0.114   6  0.089   0.094 N  0.570      SignalP-noTM
AEF54823.1             0.160  36  0.189  36  0.493  30  0.162   0.176 N  0.570      SignalP-noTM
AEF54824.1             0.116  53  0.102  53  0.116   7  0.092   0.097 N  0.570      SignalP-noTM
AEF54825.1             0.146  34  0.130  34  0.188   4  0.128   0.129 N  0.570      SignalP-noTM
AEF54826.1             0.108  40  0.101  44  0.114  14  0.088   0.095 N  0.570      SignalP-noTM
AEF54827.1             0.114  28  0.123  28  0.201  24  0.128   0.125 N  0.510      SignalP-TM
AEF54828.1             0.627  21  0.711  21  0.865  13  0.813   0.759 Y  0.570      SignalP-noTM
AEF54829.1             0.555  23  0.687  23  0.955  17  0.877   0.776 Y  0.570      SignalP-noTM
AEF54830.1             0.278  44  0.173  44  0.186   1  0.082   0.140 N  0.510      SignalP-TM
AEF54831.1             0.170  48  0.126  48  0.174  46  0.065   0.104 N  0.510      SignalP-TM
AEF54832.1             0.122  49  0.153  11  0.343   2  0.224   0.187 N  0.570      SignalP-noTM
AEF54833.1             0.182  32  0.126  32  0.111   9  0.089   0.108 N  0.570      SignalP-noTM
AEF54834.1             0.104  21  0.143  11  0.269  44  0.204   0.172 N  0.570      SignalP-noTM
AEF54835.1             0.247  22  0.201  22  0.219   8  0.179   0.193 N  0.510      SignalP-TM
AEF54836.1             0.122  30  0.120  12  0.183   2  0.145   0.132 N  0.570      SignalP-noTM
AEF54837.1             0.150  29  0.136  29  0.158  28  0.122   0.129 N  0.570      SignalP-noTM
AEF54838.1             0.380  36  0.250  36  0.229  26  0.151   0.203 N  0.570      SignalP-noTM
AEF54839.1             0.118  23  0.115  23  0.133  15  0.098   0.109 N  0.510      SignalP-TM
AEF54840.1             0.765  24  0.818  24  0.933  13  0.891   0.853 Y  0.570      SignalP-noTM
AEF54841.1             0.198  22  0.236  22  0.526  19  0.268   0.251 N  0.570      SignalP-noTM
AEF54842.1             0.116  24  0.115  30  0.155  27  0.108   0.112 N  0.510      SignalP-TM
AEF54843.1             0.141  57  0.235  26  0.560  24  0.335   0.282 N  0.570      SignalP-noTM
AEF54844.1             0.141  22  0.124  22  0.181   1  0.116   0.121 N  0.570      SignalP-noTM
AEF54845.1             0.117  23  0.118  23  0.159  49  0.108   0.113 N  0.570      SignalP-noTM
AEF54846.1             0.184  54  0.145  54  0.182  37  0.112   0.133 N  0.510      SignalP-TM
AEF54847.1             0.114  28  0.123  14  0.205   6  0.142   0.130 N  0.510      SignalP-TM
AEF54848.1             0.116  25  0.132  11  0.244   1  0.172   0.147 N  0.510      SignalP-TM
AEF54849.1             0.159  63  0.131  31  0.184  22  0.121   0.127 N  0.570      SignalP-noTM
AEF54850.1             0.111  29  0.122  11  0.200   1  0.143   0.132 N  0.570      SignalP-noTM
AEF54851.1             0.123  37  0.129  37  0.199  64  0.125   0.127 N  0.510      SignalP-TM
AEF54852.1             0.100  30  0.082  46  0.100  46  0.046   0.069 N  0.510      SignalP-TM
AEF54853.1             0.125  65  0.108  52  0.129  44  0.088   0.098 N  0.570      SignalP-noTM
AEF54854.1             0.103  53  0.113  11  0.156   8  0.133   0.123 N  0.570      SignalP-noTM
AEF54855.1             0.102  22  0.101  69  0.114  21  0.094   0.098 N  0.570      SignalP-noTM
AEF54856.1             0.111  61  0.111  11  0.204   1  0.111   0.111 N  0.570      SignalP-noTM
AEF54857.1             0.111  43  0.170  35  0.418  26  0.195   0.182 N  0.570      SignalP-noTM
AEF54858.1             0.537  26  0.643  26  0.891   6  0.772   0.703 Y  0.570      SignalP-noTM
AEF54859.1             0.192  26  0.376  26  0.903   2  0.799   0.575 Y  0.570      SignalP-noTM
AEF54860.1             0.101  23  0.109  48  0.132  37  0.110   0.110 N  0.570      SignalP-noTM
AEF54861.1             0.110  34  0.104  21  0.125  14  0.094   0.099 N  0.570      SignalP-noTM
AEF54862.1             0.131  17  0.111  17  0.122  55  0.094   0.103 N  0.570      SignalP-noTM
AEF54863.1             0.113  29  0.114  11  0.159   1  0.128   0.121 N  0.570      SignalP-noTM
AEF54864.1             0.108  55  0.099  11  0.112  18  0.101   0.100 N  0.570      SignalP-noTM
AEF54865.1             0.262  21  0.170  21  0.155  16  0.110   0.142 N  0.570      SignalP-noTM
AEF54866.1             0.121  32  0.104  32  0.112  44  0.074   0.090 N  0.570      SignalP-noTM
AEF54867.1             0.117  30  0.131  30  0.224   4  0.153   0.141 N  0.570      SignalP-noTM
AEF54868.1             0.304  33  0.216  19  0.410  18  0.187   0.202 N  0.570      SignalP-noTM
AEF54869.1             0.199  49  0.328  49  0.742  46  0.370   0.347 N  0.570      SignalP-noTM
AEF54870.1             0.134  25  0.123  40  0.216  31  0.101   0.112 N  0.570      SignalP-noTM
AEF54871.1             0.118  55  0.108  55  0.111  34  0.089   0.099 N  0.570      SignalP-noTM
AEF54872.1             0.243  23  0.262  23  0.487   1  0.304   0.282 N  0.570      SignalP-noTM
AEF54873.1             0.144  22  0.142  11  0.331   1  0.185   0.162 N  0.570      SignalP-noTM
AEF54874.1             0.107  21  0.149  21  0.279   1  0.217   0.181 N  0.570      SignalP-noTM
AEF54875.1             0.158  37  0.159  37  0.257  33  0.134   0.150 N  0.510      SignalP-TM
AEF54876.1             0.176  18  0.147  18  0.241   1  0.151   0.149 N  0.510      SignalP-TM
AEF54877.1             0.129  21  0.162  11  0.437   1  0.242   0.192 N  0.510      SignalP-TM
AEF54878.1             0.120  30  0.135  70  0.188  67  0.112   0.126 N  0.510      SignalP-TM
AEF54879.1             0.148  23  0.135  23  0.180   1  0.118   0.127 N  0.570      SignalP-noTM
AEF54880.1             0.156  40  0.127  40  0.163  50  0.086   0.108 N  0.570      SignalP-noTM
AEF54881.1             0.136  33  0.141  23  0.234  12  0.172   0.152 N  0.510      SignalP-TM
AEF54882.1             0.100  37  0.101  11  0.122   2  0.099   0.100 N  0.570      SignalP-noTM
AEF54883.1             0.178  30  0.340  21  0.838   8  0.762   0.539 N  0.570      SignalP-noTM
AEF54884.1             0.166  19  0.216  19  0.489  13  0.282   0.247 N  0.570      SignalP-noTM
AEF54885.1             0.138  50  0.120  50  0.136  46  0.100   0.110 N  0.570      SignalP-noTM
AEF54886.1             0.136  54  0.149  11  0.282   3  0.216   0.181 N  0.570      SignalP-noTM
AEF54887.1             0.129  68  0.110  68  0.113  41  0.091   0.101 N  0.570      SignalP-noTM
AEF54888.1             0.102  41  0.112  32  0.157  26  0.108   0.111 N  0.510      SignalP-TM
AEF54889.1             0.113  45  0.105  18  0.132   4  0.110   0.108 N  0.570      SignalP-noTM
AEF54890.1             0.123  23  0.102  11  0.147   1  0.098   0.100 N  0.570      SignalP-noTM
AEF54891.1             0.164  52  0.206  11  0.633   1  0.392   0.294 N  0.570      SignalP-noTM
AEF54892.1             0.119  47  0.114  69  0.139  57  0.100   0.107 N  0.570      SignalP-noTM
AEF54893.1             0.183  23  0.181  23  0.252  25  0.173   0.177 N  0.570      SignalP-noTM
AEF54894.1             0.123  38  0.121  11  0.206   4  0.147   0.133 N  0.570      SignalP-noTM
AEF54895.1             0.126  21  0.113  44  0.135  29  0.094   0.104 N  0.570      SignalP-noTM
AEF54896.1             0.100  34  0.167  14  0.344   2  0.280   0.220 N  0.570      SignalP-noTM
AEF54897.1             0.129  46  0.107  46  0.123  11  0.093   0.100 N  0.570      SignalP-noTM
AEF54898.1             0.113  39  0.114  39  0.147   8  0.114   0.114 N  0.570      SignalP-noTM
AEF54899.1             0.815  21  0.837  21  0.963   7  0.891   0.863 Y  0.570      SignalP-noTM
AEF54900.1             0.119  50  0.121  11  0.185   2  0.147   0.133 N  0.570      SignalP-noTM
AEF54901.1             0.285  21  0.189  21  0.276   1  0.161   0.176 N  0.570      SignalP-noTM
AEF54902.1             0.113   8  0.107  11  0.143   2  0.122   0.113 N  0.510      SignalP-TM
AEF54903.1             0.719  20  0.611  20  0.717  15  0.497   0.557 N  0.570      SignalP-noTM
AEF54904.1             0.120  37  0.111  37  0.131  34  0.084   0.098 N  0.570      SignalP-noTM
AEF54905.1             0.101  28  0.130  16  0.203  10  0.168   0.148 N  0.570      SignalP-noTM
AEF54906.1             0.102  45  0.102  66  0.114  44  0.093   0.098 N  0.570      SignalP-noTM
AEF54907.1             0.120  43  0.111  30  0.119  21  0.108   0.110 N  0.570      SignalP-noTM
AEF54908.1             0.107  66  0.104  31  0.123  24  0.096   0.100 N  0.570      SignalP-noTM
AEF54909.1             0.119  25  0.157  13  0.375   7  0.249   0.200 N  0.570      SignalP-noTM
AEF54910.1             0.125  15  0.123  15  0.147  12  0.117   0.120 N  0.570      SignalP-noTM
AEF54911.1             0.234  29  0.236  29  0.357  25  0.156   0.207 N  0.510      SignalP-TM
AEF54912.1             0.204  20  0.209  20  0.397   1  0.239   0.220 N  0.510      SignalP-TM
AEF54913.1             0.140  48  0.160  48  0.302  44  0.125   0.144 N  0.570      SignalP-noTM
AEF54914.1             0.144  44  0.123  44  0.153  41  0.094   0.109 N  0.570      SignalP-noTM
AEF54915.1             0.117  56  0.102  56  0.122   2  0.095   0.098 N  0.570      SignalP-noTM
AEF54916.1             0.127  29  0.139  29  0.246  25  0.133   0.137 N  0.510      SignalP-TM
AEF54917.1             0.210  52  0.134  52  0.186   7  0.096   0.120 N  0.510      SignalP-TM
AEF54918.1             0.220  23  0.144  23  0.189  50  0.105   0.126 N  0.570      SignalP-noTM
AEF54919.1             0.125  42  0.129  21  0.185   2  0.151   0.139 N  0.570      SignalP-noTM
AEF54920.1             0.214  19  0.176  19  0.188  15  0.131   0.155 N  0.570      SignalP-noTM
AEF54921.1             0.103  53  0.106  61  0.121  55  0.086   0.097 N  0.570      SignalP-noTM
AEF54922.1             0.115  37  0.103  68  0.123  49  0.089   0.097 N  0.570      SignalP-noTM
AEF54923.1             0.120  51  0.118  11  0.179   1  0.136   0.126 N  0.570      SignalP-noTM
AEF54924.1             0.164  22  0.165  22  0.246  18  0.153   0.159 N  0.570      SignalP-noTM
AEF54925.1             0.111  39  0.110  39  0.193   1  0.099   0.105 N  0.570      SignalP-noTM
AEF54926.1             0.123  64  0.106  64  0.110  27  0.091   0.099 N  0.570      SignalP-noTM
AEF54927.1             0.108  67  0.102  33  0.112  26  0.085   0.094 N  0.570      SignalP-noTM
AEF54928.1             0.161  26  0.215  26  0.420  20  0.269   0.240 N  0.570      SignalP-noTM
AEF54929.1             0.125  34  0.115  21  0.143   7  0.113   0.114 N  0.570      SignalP-noTM
AEF54930.1             0.106  18  0.134  11  0.298   1  0.165   0.149 N  0.570      SignalP-noTM
AEF54931.1             0.141  42  0.123  44  0.161  41  0.086   0.106 N  0.570      SignalP-noTM
AEF54932.1             0.155  23  0.136  23  0.176  22  0.103   0.121 N  0.570      SignalP-noTM
AEF54933.1             0.109  36  0.154  11  0.304   5  0.251   0.189 N  0.510      SignalP-TM
AEF54934.1             0.120  65  0.139  11  0.239   7  0.194   0.165 N  0.570      SignalP-noTM
AEF54935.1             0.239  34  0.097  16  0.119  10  0.090   0.095 N  0.510      SignalP-TM
AEF54936.1             0.110  36  0.153  41  0.453  34  0.144   0.149 N  0.570      SignalP-noTM
AEF54937.1             0.449  29  0.590  29  0.909  19  0.796   0.687 Y  0.570      SignalP-noTM
AEF54938.1             0.629  24  0.735  24  0.956  20  0.861   0.795 Y  0.570      SignalP-noTM
AEF54939.1             0.797  23  0.844  23  0.953   5  0.913   0.876 Y  0.570      SignalP-noTM
AEF54940.1             0.165  59  0.141  59  0.148  52  0.092   0.118 N  0.570      SignalP-noTM
AEF54941.1             0.156  45  0.142  45  0.234  36  0.103   0.124 N  0.570      SignalP-noTM
AEF54942.1             0.124  40  0.107  40  0.139   1  0.095   0.102 N  0.570      SignalP-noTM
AEF54943.1             0.117  54  0.117  54  0.160  42  0.090   0.104 N  0.570      SignalP-noTM
AEF54944.1             0.400  23  0.415  23  0.583   2  0.462   0.432 N  0.510      SignalP-TM
AEF54945.1             0.129  17  0.111  17  0.117  12  0.087   0.100 N  0.570      SignalP-noTM
AEF54946.1             0.166  21  0.194  21  0.268   3  0.234   0.213 N  0.570      SignalP-noTM
AEF54947.1             0.138  32  0.192  11  0.474   2  0.378   0.260 N  0.510      SignalP-TM
AEF54948.1             0.107  35  0.102  39  0.113  33  0.082   0.093 N  0.570      SignalP-noTM
AEF54949.1             0.231  22  0.176  22  0.207   1  0.136   0.157 N  0.570      SignalP-noTM
AEF54950.1             0.169  32  0.192  20  0.476  12  0.222   0.206 N  0.570      SignalP-noTM
AEF54951.1             0.124  20  0.120  52  0.173  50  0.107   0.114 N  0.570      SignalP-noTM
AEF54952.1             0.110  41  0.104  11  0.150   2  0.112   0.107 N  0.510      SignalP-TM
AEF54953.1             0.149  31  0.126  31  0.182   3  0.116   0.121 N  0.570      SignalP-noTM
AEF54954.1             0.156  46  0.179  24  0.294   2  0.222   0.199 N  0.570      SignalP-noTM
AEF54955.1             0.693  26  0.691  26  0.823  12  0.725   0.707 Y  0.570      SignalP-noTM
AEF54956.1             0.130  50  0.117  30  0.181  26  0.102   0.110 N  0.570      SignalP-noTM
AEF54957.1             0.163  34  0.171  34  0.323  31  0.152   0.164 N  0.510      SignalP-TM
AEF54958.1             0.115  36  0.151  11  0.273   5  0.231   0.181 N  0.510      SignalP-TM
AEF54959.1             0.621  23  0.485  23  0.499  11  0.376   0.445 N  0.510      SignalP-TM
AEF54960.1             0.688  23  0.805  23  0.979  13  0.940   0.869 Y  0.570      SignalP-noTM
AEF54961.1             0.108  19  0.116  22  0.178   4  0.133   0.124 N  0.570      SignalP-noTM
AEF54962.1             0.109  20  0.131  43  0.200  33  0.124   0.128 N  0.570      SignalP-noTM
AEF54963.1             0.145  24  0.132  24  0.171   1  0.118   0.126 N  0.570      SignalP-noTM
AEF54964.1             0.143  20  0.154  20  0.328   2  0.196   0.174 N  0.570      SignalP-noTM
AEF54965.1             0.175  27  0.219  12  0.562   9  0.498   0.350 N  0.570      SignalP-noTM
AEF54966.1             0.119  64  0.108  11  0.155   3  0.114   0.111 N  0.570      SignalP-noTM
AEF54967.1             0.112  28  0.111  11  0.152   4  0.130   0.120 N  0.570      SignalP-noTM
AEF54968.1             0.383  45  0.340  45  0.434  40  0.172   0.278 N  0.510      SignalP-TM
AEF54969.1             0.104  41  0.134  11  0.264   2  0.187   0.154 N  0.510      SignalP-TM
AEF54970.1             0.154  34  0.139  34  0.206  30  0.107   0.124 N  0.570      SignalP-noTM
AEF54971.1             0.109  22  0.112  11  0.164   1  0.124   0.117 N  0.570      SignalP-noTM
AEF54972.1             0.122  39  0.156  39  0.422  38  0.153   0.154 N  0.570      SignalP-noTM
AEF54973.1             0.141  58  0.117  32  0.135   7  0.097   0.108 N  0.570      SignalP-noTM
AEF54974.1             0.121  12  0.119  12  0.146  11  0.120   0.119 N  0.570      SignalP-noTM
AEF54975.1             0.160  33  0.128  11  0.211   1  0.165   0.141 N  0.510      SignalP-TM
AEF54976.1             0.160  50  0.170  50  0.335  48  0.109   0.141 N  0.570      SignalP-noTM
AEF54977.1             0.157  25  0.124  25  0.170  21  0.097   0.111 N  0.570      SignalP-noTM
AEF54978.1             0.137  27  0.106  61  0.138  59  0.074   0.094 N  0.510      SignalP-TM
AEF54979.1             0.121  23  0.125  23  0.156   2  0.120   0.123 N  0.570      SignalP-noTM
AEF54980.1             0.138  45  0.142  32  0.207  29  0.136   0.139 N  0.570      SignalP-noTM
AEF54981.1             0.104  63  0.100  31  0.123  22  0.097   0.099 N  0.570      SignalP-noTM
AEF54982.1             0.115  38  0.121  11  0.187   1  0.149   0.131 N  0.510      SignalP-TM
AEF54983.1             0.729  25  0.825  25  0.972  12  0.912   0.866 Y  0.570      SignalP-noTM
AEF54984.1             0.356  51  0.185  51  0.126   2  0.094   0.142 N  0.570      SignalP-noTM
AEF54985.1             0.115  38  0.133  38  0.235  34  0.109   0.122 N  0.570      SignalP-noTM
AEF54986.1             0.749  30  0.757  30  0.964  20  0.822   0.787 Y  0.570      SignalP-noTM
AEF54987.1             0.113  66  0.118  11  0.169   2  0.142   0.129 N  0.570      SignalP-noTM
AEF54988.1             0.150  37  0.126  37  0.152  51  0.092   0.110 N  0.570      SignalP-noTM
AEF54989.1             0.289  47  0.164  47  0.143  44  0.083   0.126 N  0.570      SignalP-noTM
AEF54990.1             0.496  20  0.266  20  0.231  17  0.150   0.212 N  0.570      SignalP-noTM
AEF54991.1             0.132  31  0.185  18  0.425  16  0.339   0.257 N  0.570      SignalP-noTM
AEF54992.1             0.128  31  0.115  31  0.130  22  0.103   0.109 N  0.570      SignalP-noTM
AEF54993.1             0.329  27  0.535  27  0.975  19  0.901   0.707 Y  0.570      SignalP-noTM
AEF54994.1             0.105  22  0.109  11  0.162   1  0.119   0.114 N  0.570      SignalP-noTM
AEF54995.1             0.125  58  0.110  58  0.108  53  0.083   0.097 N  0.570      SignalP-noTM
AEF54996.1             0.125  30  0.154  17  0.305   1  0.229   0.189 N  0.570      SignalP-noTM
AEF54997.1             0.106  24  0.110  24  0.170  13  0.098   0.104 N  0.570      SignalP-noTM
AEF54998.1             0.108  29  0.208  16  0.535  14  0.433   0.313 N  0.570      SignalP-noTM
AEF54999.1             0.123  30  0.112  11  0.190   1  0.116   0.114 N  0.570      SignalP-noTM
AEF55000.1             0.103  30  0.139  11  0.269   2  0.187   0.161 N  0.570      SignalP-noTM
AEF55001.1             0.146  31  0.139  31  0.171  29  0.111   0.129 N  0.510      SignalP-TM
AEF55002.1             0.121  24  0.117  11  0.196  48  0.137   0.126 N  0.570      SignalP-noTM
AEF55003.1             0.129  42  0.187  11  0.438   5  0.369   0.254 N  0.510      SignalP-TM
AEF55004.1             0.140  38  0.159  38  0.238  35  0.168   0.162 N  0.510      SignalP-TM
AEF55005.1             0.150  37  0.118  37  0.139  49  0.101   0.110 N  0.570      SignalP-noTM
AEF55006.1             0.139  31  0.140  11  0.295   1  0.186   0.161 N  0.570      SignalP-noTM
AEF55007.1             0.205  25  0.211  25  0.524  30  0.179   0.196 N  0.570      SignalP-noTM
AEF55008.1             0.126  22  0.119  22  0.149  20  0.097   0.108 N  0.570      SignalP-noTM
AEF55009.1             0.540  23  0.642  23  0.901   2  0.793   0.713 Y  0.570      SignalP-noTM
AEF55010.1             0.197  35  0.205  35  0.415   2  0.229   0.214 N  0.510      SignalP-TM
AEF55011.1             0.114  27  0.107  11  0.142   1  0.117   0.111 N  0.510      SignalP-TM
AEF55012.1             0.110  20  0.113  49  0.141  19  0.111   0.112 N  0.570      SignalP-noTM
AEF55013.1             0.149  42  0.129  42  0.228   1  0.107   0.120 N  0.510      SignalP-TM
AEF55014.1             0.133  26  0.197  26  0.468   5  0.328   0.246 N  0.510      SignalP-TM
AEF55015.1             0.696  23  0.692  23  0.861  19  0.693   0.692 Y  0.570      SignalP-noTM
AEF55016.1             0.112  63  0.123  63  0.216  54  0.119   0.121 N  0.570      SignalP-noTM
AEF55017.1             0.116  23  0.135  23  0.204  11  0.150   0.142 N  0.570      SignalP-noTM
AEF55018.1             0.127  39  0.113  39  0.109  23  0.091   0.103 N  0.570      SignalP-noTM
AEF55019.1             0.109  31  0.124  11  0.217   1  0.149   0.136 N  0.570      SignalP-noTM
AEF55020.1             0.112  35  0.105  35  0.141  33  0.094   0.100 N  0.570      SignalP-noTM
AEF55021.1             0.099  56  0.106  24  0.121  19  0.098   0.102 N  0.570      SignalP-noTM
AEF55022.1             0.186  19  0.156  19  0.146   9  0.128   0.143 N  0.570      SignalP-noTM
AEF55023.1             0.184  24  0.169  24  0.318   2  0.207   0.183 N  0.510      SignalP-TM
AEF55024.1             0.106  59  0.112  46  0.166   2  0.114   0.113 N  0.570      SignalP-noTM
AEF55025.1             0.115  30  0.139  11  0.280   2  0.198   0.167 N  0.570      SignalP-noTM
AEF55026.1             0.135  20  0.162  20  0.313   1  0.207   0.178 N  0.510      SignalP-TM
AEF55027.1             0.117  28  0.134  28  0.194   9  0.161   0.147 N  0.570      SignalP-noTM
AEF55028.1             0.109  41  0.159  11  0.321   1  0.251   0.202 N  0.570      SignalP-noTM
AEF55029.1             0.135  25  0.114  11  0.209   2  0.130   0.122 N  0.570      SignalP-noTM
AEF55030.1             0.118  57  0.107  57  0.125  10  0.100   0.104 N  0.570      SignalP-noTM
AEF55031.1             0.132  53  0.122  31  0.169  28  0.131   0.126 N  0.570      SignalP-noTM
AEF55032.1             0.167  43  0.135  43  0.137   8  0.106   0.121 N  0.570      SignalP-noTM
AEF55033.1             0.419  21  0.342  21  0.537   2  0.345   0.343 N  0.570      SignalP-noTM
AEF55034.1             0.213  25  0.422  25  0.960  18  0.869   0.633 Y  0.570      SignalP-noTM
AEF55035.1             0.120  18  0.106  57  0.134   1  0.092   0.099 N  0.570      SignalP-noTM
AEF55036.1             0.125  67  0.111  27  0.144  42  0.109   0.110 N  0.570      SignalP-noTM
AEF55037.1             0.238  23  0.177  23  0.167   1  0.136   0.162 N  0.510      SignalP-TM
AEF55038.1             0.126  62  0.115  47  0.152  12  0.111   0.113 N  0.570      SignalP-noTM
AEF55039.1             0.138  23  0.122  23  0.164   8  0.129   0.124 N  0.510      SignalP-TM
AEF55040.1             0.110  13  0.111  25  0.196  23  0.105   0.109 N  0.510      SignalP-TM
AEF55041.1             0.783  22  0.789  22  0.903   1  0.830   0.808 Y  0.570      SignalP-noTM
AEF55042.1             0.117  37  0.105  37  0.129   2  0.091   0.099 N  0.570      SignalP-noTM
AEF55043.1             0.139  38  0.118  38  0.123   1  0.097   0.108 N  0.570      SignalP-noTM
AEF55044.1             0.127  37  0.159  12  0.339   6  0.268   0.199 N  0.510      SignalP-TM
AEF55045.1             0.148  37  0.148  11  0.317   4  0.223   0.176 N  0.510      SignalP-TM
AEF55046.1             0.255  52  0.214  52  0.279  48  0.143   0.181 N  0.570      SignalP-noTM
AEF55047.1             0.142  25  0.118  25  0.137   1  0.098   0.109 N  0.570      SignalP-noTM
AEF55048.1             0.176  34  0.140  11  0.293   1  0.186   0.161 N  0.570      SignalP-noTM
AEF55049.1             0.778  26  0.791  26  0.978  19  0.876   0.831 Y  0.570      SignalP-noTM
AEF55050.1             0.100  23  0.089  11  0.102   2  0.081   0.086 N  0.510      SignalP-TM
AEF55051.1             0.279  36  0.181  36  0.222  33  0.091   0.148 N  0.510      SignalP-TM
AEF55052.1             0.126  58  0.115  58  0.136  10  0.102   0.109 N  0.570      SignalP-noTM
AEF55053.1             0.132  28  0.163  28  0.284  18  0.190   0.173 N  0.510      SignalP-TM
AEF55054.1             0.142  40  0.136  40  0.176  36  0.097   0.118 N  0.570      SignalP-noTM
AEF55055.1             0.107  33  0.158  11  0.333   1  0.248   0.191 N  0.510      SignalP-TM
AEF55056.1             0.204  67  0.207  17  0.386   5  0.330   0.253 N  0.510      SignalP-TM
AEF55057.1             0.103  56  0.111  46  0.147  39  0.107   0.109 N  0.570      SignalP-noTM
AEF55058.1             0.109  33  0.113  11  0.148   2  0.130   0.121 N  0.570      SignalP-noTM
AEF55059.1             0.128  26  0.145  26  0.241  24  0.152   0.149 N  0.570      SignalP-noTM
AEF55060.1             0.292  30  0.221  30  0.431   2  0.206   0.215 N  0.510      SignalP-TM
AEF55061.1             0.170  21  0.173  21  0.286   3  0.196   0.184 N  0.570      SignalP-noTM
AEF55062.1             0.698  24  0.711  24  0.946   8  0.820   0.762 Y  0.570      SignalP-noTM
AEF55063.1             0.211  46  0.124  11  0.198   5  0.161   0.137 N  0.510      SignalP-TM
AEF55064.1             0.172  29  0.131  29  0.201   1  0.094   0.117 N  0.510      SignalP-TM
AEF55065.1             0.165  38  0.202  38  0.432  35  0.168   0.189 N  0.510      SignalP-TM
AEF55066.1             0.114  27  0.117  18  0.172   7  0.129   0.123 N  0.570      SignalP-noTM
AEF55067.1             0.795  32  0.746  32  0.876  13  0.727   0.737 Y  0.570      SignalP-noTM
AEF55068.1             0.107  38  0.107  23  0.158  34  0.094   0.101 N  0.570      SignalP-noTM
AEF55069.1             0.168  27  0.105  11  0.160   1  0.108   0.106 N  0.510      SignalP-TM
AEF55070.1             0.192  24  0.281  24  0.718  17  0.480   0.374 N  0.570      SignalP-noTM
AEF55071.1             0.130  30  0.109  30  0.116   3  0.095   0.103 N  0.570      SignalP-noTM
AEF55072.1             0.114  51  0.102  51  0.127  19  0.094   0.099 N  0.570      SignalP-noTM
AEF55073.1             0.113  26  0.117  30  0.172  24  0.111   0.115 N  0.570      SignalP-noTM
AEF55074.1             0.181  34  0.162  34  0.203  26  0.117   0.146 N  0.510      SignalP-TM
AEF55075.1             0.176  25  0.175  25  0.310  34  0.139   0.158 N  0.570      SignalP-noTM
AEF55076.1             0.131  51  0.124  11  0.241   1  0.145   0.132 N  0.510      SignalP-TM
AEF55077.1             0.115  31  0.105  36  0.159   1  0.079   0.095 N  0.510      SignalP-TM
AEF55078.1             0.421  19  0.592  19  0.880  13  0.796   0.688 Y  0.570      SignalP-noTM
AEF55079.1             0.123  43  0.107  59  0.131  56  0.089   0.098 N  0.570      SignalP-noTM
AEF55080.1             0.392  19  0.587  19  0.938  14  0.867   0.718 Y  0.570      SignalP-noTM
AEF55081.1             0.120  57  0.094  70  0.100  11  0.073   0.086 N  0.510      SignalP-TM
AEF55082.1             0.166  37  0.125  37  0.133   7  0.093   0.110 N  0.570      SignalP-noTM
AEF55083.1             0.124  23  0.127  15  0.197   1  0.151   0.136 N  0.510      SignalP-TM
AEF55084.1             0.127  21  0.183  21  0.389  18  0.254   0.209 N  0.510      SignalP-TM
AEF55085.1             0.829  27  0.737  27  0.866   6  0.747   0.741 Y  0.570      SignalP-noTM
AEF55086.1             0.173  35  0.122  14  0.171   7  0.142   0.129 N  0.510      SignalP-TM
AEF55087.1             0.194  57  0.136  57  0.131  55  0.098   0.118 N  0.570      SignalP-noTM
AEF55088.1             0.104  26  0.108  26  0.125  22  0.095   0.102 N  0.570      SignalP-noTM
AEF55089.1             0.129  52  0.156  20  0.289  13  0.228   0.183 N  0.510      SignalP-TM
AEF55090.1             0.560  20  0.419  20  0.458  19  0.337   0.389 N  0.510      SignalP-TM
AEF55091.1             0.186  37  0.146  37  0.191  36  0.100   0.125 N  0.570      SignalP-noTM
AEF55092.1             0.154  52  0.159  52  0.265  45  0.104   0.133 N  0.570      SignalP-noTM
AEF55093.1             0.117  28  0.107  28  0.116  39  0.085   0.096 N  0.570      SignalP-noTM
AEF55094.1             0.137  50  0.113  18  0.146  15  0.111   0.112 N  0.510      SignalP-TM
AEF55095.1             0.385  25  0.280  25  0.357  20  0.201   0.251 N  0.510      SignalP-TM
AEF55096.1             0.116  19  0.124  47  0.150  35  0.107   0.116 N  0.570      SignalP-noTM
AEF55097.1             0.191  48  0.181  48  0.381  46  0.123   0.153 N  0.570      SignalP-noTM
AEF55098.1             0.126  22  0.195  22  0.463   2  0.325   0.243 N  0.510      SignalP-TM
AEF55099.1             0.126  34  0.111  34  0.132  25  0.091   0.101 N  0.570      SignalP-noTM
AEF55100.1             0.104  36  0.129  14  0.234   6  0.165   0.146 N  0.570      SignalP-noTM
AEF55101.1             0.126  25  0.115  25  0.189   5  0.111   0.113 N  0.570      SignalP-noTM
AEF55102.1             0.179  27  0.141  27  0.136   2  0.109   0.126 N  0.570      SignalP-noTM
AEF55103.1             0.109  36  0.102  11  0.121   7  0.108   0.105 N  0.570      SignalP-noTM
AEF55104.1             0.112  42  0.106  42  0.111  36  0.085   0.096 N  0.570      SignalP-noTM
AEF55105.1             0.182  33  0.144  33  0.176  48  0.089   0.118 N  0.570      SignalP-noTM
AEF55106.1             0.172  50  0.126  50  0.145  26  0.093   0.110 N  0.570      SignalP-noTM
AEF55107.1             0.119  23  0.159  30  0.373  22  0.183   0.171 N  0.570      SignalP-noTM
AEF55108.1             0.116  36  0.116  45  0.161  44  0.092   0.105 N  0.570      SignalP-noTM
AEF55109.1             0.126  26  0.158  11  0.366   1  0.236   0.195 N  0.570      SignalP-noTM
AEF55110.1             0.110  35  0.208  11  0.493   9  0.437   0.315 N  0.570      SignalP-noTM
AEF55111.1             0.109  29  0.109  34  0.155   3  0.103   0.107 N  0.570      SignalP-noTM
AEF55112.1             0.135  27  0.124  27  0.165  38  0.120   0.122 N  0.570      SignalP-noTM
AEF55113.1             0.183  23  0.283  23  0.624  10  0.451   0.362 N  0.570      SignalP-noTM
AEF55114.1             0.162  46  0.124  46  0.128  44  0.089   0.108 N  0.570      SignalP-noTM
AEF55115.1             0.218  46  0.123  46  0.103  67  0.068   0.097 N  0.570      SignalP-noTM
AEF55116.1             0.113  29  0.098  11  0.128   1  0.095   0.097 N  0.510      SignalP-TM
AEF55117.1             0.217  20  0.199  20  0.253  19  0.157   0.184 N  0.510      SignalP-TM
AEF55118.1             0.153  36  0.164  34  0.213  32  0.116   0.146 N  0.510      SignalP-TM
AEF55119.1             0.529  36  0.492  36  0.676  34  0.342   0.436 N  0.510      SignalP-TM
AEF55120.1             0.248  37  0.173  37  0.163  36  0.110   0.143 N  0.570      SignalP-noTM
AEF55121.1             0.139  45  0.129  45  0.232  29  0.115   0.124 N  0.510      SignalP-TM
AEF55122.1             0.237  25  0.188  25  0.218  21  0.148   0.169 N  0.570      SignalP-noTM
AEF55123.1             0.153  35  0.180  35  0.312  27  0.182   0.181 N  0.570      SignalP-noTM
AEF55124.1             0.113  27  0.108  67  0.133   2  0.099   0.104 N  0.570      SignalP-noTM
AEF55125.1             0.114  30  0.135  11  0.265   1  0.172   0.153 N  0.570      SignalP-noTM
AEF55126.1             0.112  25  0.129  11  0.226   2  0.165   0.146 N  0.570      SignalP-noTM
AEF55127.1             0.163  43  0.198  33  0.316  25  0.196   0.197 N  0.510      SignalP-TM
AEF55128.1             0.133  59  0.119  59  0.124  58  0.079   0.100 N  0.570      SignalP-noTM
AEF55129.1             0.129  28  0.141  21  0.217   1  0.165   0.152 N  0.570      SignalP-noTM
AEF55130.1             0.275  20  0.283  20  0.686   1  0.373   0.316 N  0.510      SignalP-TM
AEF55131.1             0.177  38  0.342  24  0.963  20  0.902   0.605 Y  0.570      SignalP-noTM
AEF55132.1             0.195  30  0.211  30  0.442  28  0.144   0.186 N  0.510      SignalP-TM
AEF55133.1             0.159  21  0.136  33  0.185  29  0.116   0.129 N  0.510      SignalP-TM
AEF55134.1             0.250  31  0.192  31  0.218  12  0.152   0.177 N  0.510      SignalP-TM
AEF55135.1             0.370  30  0.495  30  0.856  26  0.545   0.514 Y  0.510      SignalP-TM
AEF55136.1             0.103  70  0.105  51  0.150  67  0.081   0.096 N  0.510      SignalP-TM
AEF55137.1             0.123  26  0.120  26  0.170   9  0.129   0.125 N  0.570      SignalP-noTM
AEF55138.1             0.155  46  0.143  11  0.301   1  0.197   0.169 N  0.570      SignalP-noTM
AEF55139.1             0.116  34  0.127  34  0.218  33  0.126   0.127 N  0.570      SignalP-noTM
AEF55140.1             0.865  21  0.824  21  0.869  19  0.771   0.799 Y  0.570      SignalP-noTM
AEF55141.1             0.155  30  0.156  30  0.302  26  0.129   0.146 N  0.510      SignalP-TM
AEF55142.1             0.142  22  0.140  11  0.339   1  0.180   0.155 N  0.510      SignalP-TM
AEF55143.1             0.104  42  0.108  63  0.121  57  0.099   0.103 N  0.570      SignalP-noTM
AEF55144.1             0.102  23  0.109  47  0.157  35  0.104   0.107 N  0.570      SignalP-noTM
AEF55145.1             0.120  21  0.108  57  0.146  48  0.088   0.099 N  0.570      SignalP-noTM
AEF55146.1             0.119  11  0.125  11  0.200   8  0.139   0.131 N  0.570      SignalP-noTM
AEF55147.1             0.219  24  0.423  24  0.956  16  0.845   0.621 Y  0.570      SignalP-noTM
AEF55148.1             0.111  20  0.115  43  0.150  40  0.108   0.112 N  0.570      SignalP-noTM
AEF55149.1             0.112  27  0.135  11  0.305   1  0.162   0.148 N  0.570      SignalP-noTM
AEF55150.1             0.125  55  0.103  55  0.134   3  0.082   0.093 N  0.570      SignalP-noTM
AEF55151.1             0.108  62  0.096  70  0.108   7  0.079   0.088 N  0.570      SignalP-noTM
AEF55152.1             0.109  29  0.116  11  0.162   6  0.132   0.124 N  0.570      SignalP-noTM
AEF55153.1             0.351  26  0.399  26  0.644  23  0.402   0.400 N  0.570      SignalP-noTM
AEF55154.1             0.132  22  0.121  22  0.144   4  0.113   0.117 N  0.570      SignalP-noTM
AEF55155.1             0.105  43  0.121  11  0.192   2  0.150   0.131 N  0.510      SignalP-TM
AEF55156.1             0.148  33  0.105  53  0.130  48  0.084   0.095 N  0.570      SignalP-noTM
AEF55157.1             0.116  25  0.143  32  0.307  24  0.140   0.142 N  0.510      SignalP-TM
AEF55158.1             0.144  20  0.140  20  0.236   1  0.160   0.150 N  0.570      SignalP-noTM
AEF55159.1             0.351  22  0.571  22  0.972  16  0.924   0.737 Y  0.570      SignalP-noTM
AEF55160.1             0.118  70  0.113  11  0.164   3  0.135   0.123 N  0.570      SignalP-noTM
AEF55161.1             0.132  46  0.120  46  0.133  48  0.097   0.109 N  0.570      SignalP-noTM
AEF55162.1             0.104  40  0.112  40  0.164   2  0.107   0.110 N  0.570      SignalP-noTM
AEF55163.1             0.247  19  0.264  19  0.370   6  0.299   0.280 N  0.570      SignalP-noTM
AEF55164.1             0.517  22  0.696  22  0.968  17  0.889   0.787 Y  0.570      SignalP-noTM
AEF55165.1             0.178  26  0.217  26  0.328   8  0.267   0.235 N  0.510      SignalP-TM
AEF55166.1             0.131  47  0.151  54  0.289  46  0.117   0.138 N  0.510      SignalP-TM
AEF55167.1             0.129  33  0.105  33  0.153   3  0.094   0.100 N  0.570      SignalP-noTM
AEF55168.1             0.177  20  0.128  20  0.140   2  0.100   0.115 N  0.570      SignalP-noTM
AEF55169.1             0.243  22  0.166  22  0.277  21  0.102   0.136 N  0.570      SignalP-noTM
AEF55170.1             0.112  64  0.106  64  0.142  35  0.091   0.100 N  0.510      SignalP-TM
AEF55171.1             0.121  50  0.155  11  0.334   4  0.243   0.196 N  0.570      SignalP-noTM
AEF55172.1             0.119  30  0.134  39  0.244  29  0.153   0.141 N  0.510      SignalP-TM
AEF55173.1             0.106  26  0.133  11  0.356   1  0.152   0.142 N  0.570      SignalP-noTM
AEF55174.1             0.121  23  0.146  11  0.275   6  0.219   0.173 N  0.510      SignalP-TM
AEF55175.1             0.100  60  0.100  66  0.114   6  0.090   0.095 N  0.570      SignalP-noTM
AEF55176.1             0.115  42  0.120  42  0.193  32  0.109   0.116 N  0.510      SignalP-TM
AEF55177.1             0.148  67  0.177  11  0.446   2  0.304   0.237 N  0.570      SignalP-noTM
AEF55178.1             0.115  31  0.138  31  0.215  19  0.148   0.143 N  0.570      SignalP-noTM
AEF55179.1             0.115  53  0.106  11  0.146   1  0.113   0.109 N  0.510      SignalP-TM
AEF55180.1             0.142  22  0.130  13  0.203   4  0.162   0.145 N  0.570      SignalP-noTM
AEF55181.1             0.113  31  0.120  31  0.180  27  0.117   0.119 N  0.570      SignalP-noTM
AEF55182.1             0.171  27  0.145  27  0.241   5  0.139   0.142 N  0.570      SignalP-noTM
AEF55183.1             0.109  20  0.110  54  0.173  45  0.089   0.100 N  0.570      SignalP-noTM
AEF55184.1             0.108  46  0.102  46  0.117  30  0.093   0.098 N  0.570      SignalP-noTM
AEF55185.1             0.106  28  0.122  44  0.199  36  0.114   0.118 N  0.570      SignalP-noTM
AEF55186.1             0.114  53  0.115  53  0.167   5  0.110   0.113 N  0.570      SignalP-noTM
AEF55187.1             0.155  29  0.188  29  0.361  19  0.230   0.208 N  0.570      SignalP-noTM
AEF55188.1             0.183  21  0.219  21  0.411  16  0.263   0.235 N  0.510      SignalP-TM
AEF55189.1             0.146  52  0.155  15  0.328  13  0.196   0.174 N  0.570      SignalP-noTM
AEF55190.1             0.164  23  0.351  23  0.887   3  0.790   0.557 N  0.570      SignalP-noTM
AEF55191.1             0.360  32  0.296  32  0.341  28  0.266   0.285 N  0.510      SignalP-TM
AEF55192.1             0.385  34  0.324  34  0.376  22  0.285   0.310 N  0.510      SignalP-TM
AEF55193.1             0.159  25  0.136  25  0.226   1  0.120   0.128 N  0.570      SignalP-noTM
AEF55194.1             0.121  21  0.132  11  0.265   1  0.166   0.144 N  0.510      SignalP-TM
AEF55195.1             0.107  42  0.124  11  0.220   1  0.148   0.136 N  0.570      SignalP-noTM
AEF55196.1             0.132  28  0.125  28  0.174  25  0.112   0.119 N  0.570      SignalP-noTM
AEF55197.1             0.127  26  0.109  11  0.176   1  0.109   0.109 N  0.570      SignalP-noTM
AEF55198.1             0.670  37  0.680  37  0.937  27  0.663   0.672 Y  0.570      SignalP-noTM
AEF55199.1             0.143  32  0.132  56  0.246  53  0.131   0.131 N  0.570      SignalP-noTM
AEF55200.1             0.155  42  0.141  42  0.234  35  0.119   0.130 N  0.570      SignalP-noTM
AEF55201.1             0.116  41  0.108  17  0.153  40  0.112   0.110 N  0.570      SignalP-noTM
AEF55202.1             0.124  52  0.105  52  0.118  13  0.092   0.099 N  0.570      SignalP-noTM
AEF55203.1             0.118  38  0.130  51  0.324  50  0.110   0.121 N  0.570      SignalP-noTM
AEF55204.1             0.620  23  0.709  23  0.932  19  0.841   0.771 Y  0.570      SignalP-noTM
AEF55205.1             0.122  41  0.122  41  0.176  37  0.110   0.118 N  0.510      SignalP-TM
AEF55206.1             0.143  24  0.196  24  0.421   7  0.303   0.247 N  0.570      SignalP-noTM
AEF55207.1             0.831  21  0.880  21  0.959  17  0.927   0.902 Y  0.570      SignalP-noTM
AEF55208.1             0.103  22  0.126  11  0.192   3  0.165   0.141 N  0.510      SignalP-TM
AEF55209.1             0.110  51  0.102  51  0.138   9  0.094   0.098 N  0.570      SignalP-noTM
AEF55210.1             0.140  25  0.131  13  0.209   2  0.179   0.149 N  0.510      SignalP-TM
AEF55211.1             0.107  34  0.098  69  0.100  51  0.084   0.091 N  0.570      SignalP-noTM
AEF55212.1             0.164  39  0.253  39  0.507  31  0.299   0.270 N  0.510      SignalP-TM
AEF55213.1             0.122  27  0.198  11  0.593   2  0.404   0.295 N  0.570      SignalP-noTM
AEF55214.1             0.110  23  0.103  23  0.126   1  0.100   0.102 N  0.570      SignalP-noTM
AEF55215.1             0.315  18  0.232  18  0.231   7  0.169   0.203 N  0.570      SignalP-noTM
AEF55216.1             0.151  64  0.155  26  0.259  11  0.198   0.175 N  0.570      SignalP-noTM
AEF55217.1             0.145  32  0.170  12  0.389   2  0.280   0.221 N  0.570      SignalP-noTM
AEF55218.1             0.271  52  0.159  52  0.217   1  0.106   0.134 N  0.570      SignalP-noTM
AEF55219.1             0.146  26  0.154  26  0.318  14  0.165   0.159 N  0.570      SignalP-noTM
AEF55220.1             0.307  21  0.291  21  0.483  20  0.228   0.261 N  0.570      SignalP-noTM
AEF55221.1             0.145  41  0.142  41  0.157  39  0.131   0.137 N  0.570      SignalP-noTM
AEF55222.1             0.157  21  0.134  21  0.183   7  0.127   0.131 N  0.510      SignalP-TM
AEF55223.1             0.109  21  0.181  39  0.418  30  0.234   0.200 N  0.510      SignalP-TM
AEF55224.1             0.110  23  0.110  11  0.174   1  0.119   0.114 N  0.570      SignalP-noTM
AEF55225.1             0.142  39  0.126  39  0.186  34  0.132   0.129 N  0.510      SignalP-TM
AEF55226.1             0.109  26  0.111  11  0.184   1  0.116   0.113 N  0.570      SignalP-noTM
AEF55227.1             0.134  37  0.154  11  0.304   5  0.247   0.188 N  0.510      SignalP-TM
AEF55228.1             0.136  31  0.114  31  0.152   1  0.096   0.106 N  0.570      SignalP-noTM
AEF55229.1             0.128  32  0.128  32  0.147  28  0.116   0.122 N  0.570      SignalP-noTM
AEF55230.1             0.153  26  0.131  26  0.132  41  0.102   0.117 N  0.570      SignalP-noTM
AEF55231.1             0.128  61  0.112  61  0.161   5  0.098   0.105 N  0.570      SignalP-noTM
AEF55232.1             0.113  22  0.128  22  0.175   5  0.149   0.138 N  0.570      SignalP-noTM
AEF55233.1             0.209  47  0.160  47  0.175  29  0.124   0.143 N  0.570      SignalP-noTM
AEF55234.1             0.101  31  0.151  11  0.317   5  0.223   0.185 N  0.570      SignalP-noTM
AEF55235.1             0.115  52  0.105  52  0.121  48  0.088   0.097 N  0.570      SignalP-noTM
AEF55236.1             0.120  20  0.107  61  0.128  57  0.084   0.096 N  0.570      SignalP-noTM
AEF55237.1             0.107  27  0.099  68  0.140   2  0.090   0.095 N  0.570      SignalP-noTM
AEF55238.1             0.500  22  0.591  22  0.867  18  0.699   0.642 Y  0.570      SignalP-noTM
AEF55239.1             0.140  23  0.157  23  0.259   8  0.200   0.173 N  0.510      SignalP-TM
AEF55240.1             0.100  20  0.096  69  0.102  70  0.080   0.089 N  0.570      SignalP-noTM
AEF55241.1             0.137  42  0.144  44  0.295  40  0.122   0.136 N  0.510      SignalP-TM
AEF55242.1             0.163  42  0.158  42  0.187  33  0.113   0.141 N  0.510      SignalP-TM
AEF55243.1             0.175  32  0.117  32  0.119  53  0.068   0.094 N  0.570      SignalP-noTM
AEF55244.1             0.765  26  0.772  26  0.903  17  0.830   0.799 Y  0.570      SignalP-noTM
AEF55245.1             0.121  23  0.134  23  0.207  15  0.144   0.138 N  0.510      SignalP-TM
AEF55246.1             0.651  24  0.729  24  0.940  11  0.858   0.790 Y  0.570      SignalP-noTM
AEF55247.1             0.155  16  0.235  16  0.574   1  0.387   0.306 N  0.570      SignalP-noTM
AEF55248.1             0.144  55  0.135  22  0.244   1  0.139   0.136 N  0.510      SignalP-TM
AEF55249.1             0.174  26  0.144  26  0.195   1  0.126   0.136 N  0.570      SignalP-noTM
AEF55250.1             0.161  23  0.193  23  0.381   1  0.242   0.211 N  0.510      SignalP-TM
AEF55251.1             0.112  51  0.112  30  0.163  49  0.115   0.114 N  0.570      SignalP-noTM
AEF55252.1             0.149  25  0.141  25  0.180  22  0.126   0.134 N  0.570      SignalP-noTM
AEF55253.1             0.217  27  0.405  23  0.859  18  0.705   0.516 Y  0.510      SignalP-TM
AEF55254.1             0.233  24  0.282  24  0.559  21  0.344   0.311 N  0.570      SignalP-noTM
AEF55255.1             0.108  26  0.106  26  0.114  48  0.094   0.101 N  0.570      SignalP-noTM
AEF55256.1             0.099  21  0.129  14  0.191  11  0.171   0.149 N  0.570      SignalP-noTM
AEF55257.1             0.157  27  0.126  27  0.130  25  0.084   0.106 N  0.570      SignalP-noTM
AEF55258.1             0.108  29  0.106  29  0.113  38  0.079   0.093 N  0.570      SignalP-noTM
AEF55259.1             0.202  22  0.162  22  0.201  19  0.122   0.143 N  0.570      SignalP-noTM
AEF55260.1             0.104  45  0.101  31  0.132  24  0.088   0.095 N  0.570      SignalP-noTM
AEF55261.1             0.109  42  0.144  19  0.261   8  0.192   0.167 N  0.570      SignalP-noTM
AEF55262.1             0.111  43  0.192  35  0.544  26  0.229   0.210 N  0.570      SignalP-noTM
AEF55263.1             0.864  27  0.867  27  0.939  22  0.889   0.877 Y  0.570      SignalP-noTM
AEF55264.1             0.226  25  0.158  25  0.307   2  0.133   0.146 N  0.570      SignalP-noTM
AEF55265.1             0.106  43  0.108  27  0.160  24  0.094   0.103 N  0.510      SignalP-TM
AEF55266.1             0.120  46  0.106  46  0.119  29  0.088   0.097 N  0.570      SignalP-noTM
AEF55267.1             0.204  29  0.139  29  0.177   1  0.089   0.116 N  0.570      SignalP-noTM
AEF55268.1             0.124  24  0.166  11  0.321   3  0.276   0.217 N  0.570      SignalP-noTM
AEF55269.1             0.165  21  0.104  21  0.146   1  0.085   0.097 N  0.510      SignalP-TM
AEF55270.1             0.130  26  0.146  31  0.262  23  0.140   0.144 N  0.510      SignalP-TM
AEF55271.1             0.173  21  0.123  21  0.118  20  0.074   0.100 N  0.570      SignalP-noTM
AEF55272.1             0.177  58  0.153  14  0.299  11  0.173   0.161 N  0.510      SignalP-TM
AEF55273.1             0.108  27  0.178  27  0.421  24  0.242   0.201 N  0.510      SignalP-TM
AEF55274.1             0.161  55  0.140  47  0.238  45  0.108   0.128 N  0.510      SignalP-TM
AEF55275.1             0.277  43  0.236  43  0.414  42  0.155   0.198 N  0.570      SignalP-noTM
AEF55276.1             0.185  24  0.170  24  0.328   6  0.201   0.182 N  0.510      SignalP-TM
AEF55277.1             0.154  54  0.138  14  0.258   7  0.189   0.162 N  0.570      SignalP-noTM
AEF55278.1             0.113  61  0.121  11  0.178   1  0.146   0.133 N  0.570      SignalP-noTM
AEF55279.1             0.106  21  0.110  13  0.148   2  0.118   0.114 N  0.570      SignalP-noTM
AEF55280.1             0.115  27  0.173  12  0.427   1  0.278   0.223 N  0.570      SignalP-noTM
AEF55281.1             0.116  25  0.135  46  0.227  37  0.121   0.128 N  0.570      SignalP-noTM
AEF55282.1             0.200  29  0.141  29  0.140   1  0.097   0.120 N  0.570      SignalP-noTM
AEF55283.1             0.118  22  0.120  22  0.174   1  0.124   0.122 N  0.570      SignalP-noTM
AEF55284.1             0.447  40  0.380  40  0.525  34  0.197   0.313 N  0.510      SignalP-TM
AEF55285.1             0.108  37  0.104  11  0.135   3  0.107   0.105 N  0.570      SignalP-noTM
AEF55286.1             0.170  39  0.139  11  0.327   2  0.183   0.155 N  0.510      SignalP-TM
AEF55287.1             0.215  29  0.213  29  0.361  27  0.245   0.225 N  0.510      SignalP-TM
AEF55288.1             0.149  58  0.130  58  0.129  52  0.083   0.108 N  0.570      SignalP-noTM
AEF55289.1             0.536  24  0.699  24  0.962  10  0.918   0.802 Y  0.570      SignalP-noTM
AEF55290.1             0.340  42  0.227  23  0.589   3  0.437   0.326 N  0.570      SignalP-noTM
AEF55291.1             0.103  67  0.108  28  0.137  20  0.098   0.103 N  0.570      SignalP-noTM
AEF55292.1             0.134  20  0.206  20  0.366  11  0.272   0.237 N  0.570      SignalP-noTM
AEF55293.1             0.194  26  0.131  43  0.203   1  0.107   0.122 N  0.510      SignalP-TM
AEF55294.1             0.263  24  0.246  24  0.349  21  0.226   0.236 N  0.570      SignalP-noTM
AEF55295.1             0.117  45  0.107  58  0.132  50  0.090   0.099 N  0.570      SignalP-noTM
AEF55296.1             0.104  36  0.127  11  0.239   1  0.154   0.140 N  0.570      SignalP-noTM
AEF55297.1             0.114  34  0.116  47  0.178  38  0.115   0.116 N  0.570      SignalP-noTM
AEF55298.1             0.452  26  0.220  26  0.171   6  0.123   0.184 N  0.510      SignalP-TM
AEF55299.1             0.343  33  0.235  33  0.431   4  0.261   0.244 N  0.510      SignalP-TM
AEF55300.1             0.186  60  0.162  69  0.237   1  0.110   0.143 N  0.510      SignalP-TM
AEF55301.1             0.497  34  0.574  34  0.866  16  0.649   0.610 Y  0.570      SignalP-noTM
AEF55302.1             0.105  23  0.159  11  0.337   5  0.258   0.205 N  0.570      SignalP-noTM
AEF55303.1             0.127  58  0.135  11  0.252   1  0.178   0.155 N  0.570      SignalP-noTM
AEF55304.1             0.111  28  0.157  11  0.389   1  0.227   0.190 N  0.570      SignalP-noTM
AEF55305.1             0.113  27  0.112  27  0.142   1  0.108   0.110 N  0.570      SignalP-noTM
AEF55306.1             0.120  68  0.106  68  0.134  37  0.086   0.096 N  0.570      SignalP-noTM
AEF55307.1             0.130  53  0.109  53  0.136  21  0.099   0.104 N  0.570      SignalP-noTM
AEF55308.1             0.736  28  0.648  28  0.770  26  0.422   0.564 Y  0.510      SignalP-TM
AEF55309.1             0.120  66  0.108  11  0.159   2  0.114   0.110 N  0.510      SignalP-TM
AEF55310.1             0.102  22  0.119  11  0.201   5  0.146   0.131 N  0.570      SignalP-noTM
AEF55311.1             0.223  32  0.300  32  0.807  12  0.564   0.424 N  0.570      SignalP-noTM
AEF55312.1             0.337  42  0.213  42  0.162  10  0.117   0.168 N  0.570      SignalP-noTM
AEF55313.1             0.110  26  0.124  20  0.180  18  0.147   0.135 N  0.570      SignalP-noTM
AEF55314.1             0.101  61  0.103  35  0.117  42  0.089   0.097 N  0.570      SignalP-noTM
AEF55315.1             0.348  19  0.332  19  0.443   2  0.336   0.333 N  0.510      SignalP-TM
AEF55316.1             0.131  28  0.112  11  0.161   6  0.134   0.120 N  0.510      SignalP-TM
AEF55317.1             0.120  24  0.136  24  0.203  13  0.145   0.140 N  0.570      SignalP-noTM
AEF55318.1             0.132  50  0.099  50  0.111  48  0.064   0.086 N  0.510      SignalP-TM
AEF55319.1             0.113  55  0.103  25  0.118   3  0.096   0.100 N  0.570      SignalP-noTM
AEF55320.1             0.226  31  0.224  31  0.363  22  0.257   0.236 N  0.510      SignalP-TM
AEF55321.1             0.602  21  0.400  21  0.396   2  0.274   0.353 N  0.510      SignalP-TM
AEF55322.1             0.117  29  0.120  11  0.190   1  0.147   0.133 N  0.570      SignalP-noTM
AEF55323.1             0.145  47  0.117  37  0.163  26  0.113   0.115 N  0.570      SignalP-noTM
AEF55324.1             0.118  63  0.102  11  0.119   2  0.107   0.103 N  0.510      SignalP-TM
AEF55325.1             0.107  56  0.118  11  0.170   1  0.139   0.128 N  0.570      SignalP-noTM
AEF55326.1             0.129  48  0.169  11  0.488   1  0.268   0.206 N  0.510      SignalP-TM
AEF55327.1             0.149  56  0.127  56  0.185  39  0.119   0.124 N  0.510      SignalP-TM
AEF55328.1             0.140  22  0.123  11  0.216   2  0.150   0.133 N  0.510      SignalP-TM
AEF55329.1             0.121  28  0.109  28  0.167  24  0.087   0.101 N  0.510      SignalP-TM
AEF55330.1             0.124  37  0.113  37  0.180  36  0.097   0.107 N  0.510      SignalP-TM
AEF55331.1             0.633  21  0.783  21  0.979  11  0.958   0.865 Y  0.570      SignalP-noTM
AEF55332.1             0.180  24  0.217  24  0.439  20  0.299   0.256 N  0.570      SignalP-noTM
AEF55333.1             0.113  21  0.105  21  0.122   9  0.093   0.099 N  0.570      SignalP-noTM
AEF55334.1             0.159  29  0.114  29  0.131  43  0.076   0.096 N  0.570      SignalP-noTM
AEF55335.1             0.217  27  0.297  27  0.782   1  0.539   0.410 N  0.570      SignalP-noTM
AEF55336.1             0.129  18  0.160  18  0.276  12  0.202   0.180 N  0.570      SignalP-noTM
AEF55337.1             0.203  55  0.171  55  0.227  51  0.098   0.144 N  0.510      SignalP-TM
AEF55338.1             0.150  20  0.116  20  0.134  36  0.086   0.102 N  0.570      SignalP-noTM
AEF55339.1             0.126  22  0.150  11  0.333   3  0.229   0.179 N  0.510      SignalP-TM
AEF55340.1             0.316  24  0.192  24  0.154  18  0.111   0.154 N  0.570      SignalP-noTM
AEF55341.1             0.684  41  0.538  41  0.621  25  0.339   0.465 N  0.510      SignalP-TM
AEF55342.1             0.172  50  0.150  50  0.266  36  0.122   0.137 N  0.570      SignalP-noTM
AEF55343.1             0.135  23  0.167  11  0.332   1  0.282   0.221 N  0.570      SignalP-noTM
AEF55344.1             0.509  31  0.364  31  0.373  30  0.282   0.334 N  0.510      SignalP-TM
AEF55345.1             0.128  20  0.105  11  0.146  70  0.111   0.107 N  0.510      SignalP-TM
AEF55346.1             0.119  47  0.128  56  0.296  55  0.115   0.122 N  0.570      SignalP-noTM
AEF55347.1             0.118  60  0.129  15  0.204   1  0.170   0.149 N  0.570      SignalP-noTM
AEF55348.1             0.769  34  0.815  34  0.977  20  0.884   0.847 Y  0.570      SignalP-noTM
AEF55349.1             0.482  30  0.215  30  0.121   1  0.090   0.156 N  0.570      SignalP-noTM
AEF55350.1             0.116  43  0.129  20  0.197  13  0.151   0.139 N  0.570      SignalP-noTM
AEF55351.1             0.226  31  0.183  16  0.344  10  0.262   0.212 N  0.510      SignalP-TM
AEF55352.1             0.123  25  0.112  25  0.137  44  0.093   0.103 N  0.570      SignalP-noTM
AEF55353.1             0.104  69  0.101  49  0.109   6  0.093   0.097 N  0.570      SignalP-noTM
AEF55354.1             0.227  18  0.461  18  0.960  14  0.932   0.682 Y  0.570      SignalP-noTM
AEF55355.1             0.136  69  0.115  69  0.109  20  0.087   0.102 N  0.570      SignalP-noTM
AEF55356.1             0.148  18  0.145  18  0.182   3  0.149   0.147 N  0.570      SignalP-noTM
AEF55357.1             0.411  22  0.592  22  0.938  21  0.874   0.724 Y  0.570      SignalP-noTM
AEF55358.1             0.198  23  0.112  23  0.129   1  0.079   0.100 N  0.510      SignalP-TM
AEF55359.1             0.108  30  0.118  14  0.172   9  0.139   0.128 N  0.570      SignalP-noTM
AEF55360.1             0.161  22  0.143  22  0.166  67  0.127   0.137 N  0.510      SignalP-TM
AEF55361.1             0.212  24  0.426  24  0.956  17  0.888   0.643 Y  0.570      SignalP-noTM
AEF55362.1             0.181  18  0.382  18  0.918  17  0.801   0.579 Y  0.570      SignalP-noTM
AEF55363.1             0.161  33  0.123  11  0.225   3  0.152   0.134 N  0.510      SignalP-TM
AEF55364.1             0.195  44  0.195  44  0.287  37  0.148   0.177 N  0.510      SignalP-TM
AEF55365.1             0.116  42  0.123  42  0.165  32  0.119   0.121 N  0.570      SignalP-noTM
AEF55366.1             0.113  34  0.104  34  0.129  32  0.072   0.089 N  0.570      SignalP-noTM
AEF55367.1             0.108  26  0.106  11  0.134   1  0.111   0.108 N  0.570      SignalP-noTM
AEF55368.1             0.156  23  0.167  11  0.370   2  0.287   0.212 N  0.510      SignalP-TM
AEF55369.1             0.127  21  0.106  21  0.116  20  0.079   0.094 N  0.570      SignalP-noTM
AEF55370.1             0.110  31  0.108  36  0.145   1  0.095   0.102 N  0.570      SignalP-noTM
AEF55371.1             0.125  37  0.129  23  0.224   1  0.151   0.137 N  0.510      SignalP-TM
AEF55372.1             0.121  21  0.107  40  0.124  39  0.089   0.098 N  0.570      SignalP-noTM
AEF55373.1             0.106  37  0.119  37  0.175   9  0.130   0.124 N  0.570      SignalP-noTM
AEF55374.1             0.157  21  0.181  21  0.337   3  0.240   0.203 N  0.510      SignalP-TM
AEF55375.1             0.110  25  0.176  13  0.512  10  0.295   0.232 N  0.570      SignalP-noTM
AEF55376.1             0.109  47  0.103  60  0.137   1  0.091   0.097 N  0.570      SignalP-noTM
AEF55377.1             0.178  39  0.144  39  0.160  37  0.103   0.124 N  0.570      SignalP-noTM
AEF55378.1             0.142  57  0.125  46  0.222  40  0.120   0.123 N  0.510      SignalP-TM
AEF55379.1             0.282  38  0.274  38  0.421  31  0.247   0.264 N  0.510      SignalP-TM
AEF55380.1             0.809  26  0.793  26  0.913  24  0.777   0.785 Y  0.570      SignalP-noTM
AEF55381.1             0.484  27  0.690  27  0.988  19  0.909   0.793 Y  0.570      SignalP-noTM
AEF55382.1             0.124  23  0.120  23  0.162  22  0.109   0.115 N  0.570      SignalP-noTM
AEF55383.1             0.272  33  0.348  33  0.826  20  0.625   0.478 N  0.570      SignalP-noTM
AEF55384.1             0.129  58  0.177  11  0.391   5  0.314   0.241 N  0.570      SignalP-noTM
AEF55385.1             0.154  30  0.198  30  0.384  28  0.247   0.221 N  0.570      SignalP-noTM
AEF55386.1             0.173  41  0.121  41  0.148   1  0.081   0.106 N  0.510      SignalP-TM
AEF55387.1             0.149  30  0.144  11  0.254   1  0.210   0.169 N  0.510      SignalP-TM
AEF55388.1             0.128  27  0.136  11  0.291   1  0.168   0.151 N  0.570      SignalP-noTM
AEF55389.1             0.656  38  0.661  38  0.910  15  0.742   0.699 Y  0.570      SignalP-noTM
AEF55390.1             0.128  44  0.119  20  0.161  19  0.120   0.120 N  0.570      SignalP-noTM
AEF55391.1             0.109  38  0.131  11  0.250   5  0.183   0.155 N  0.570      SignalP-noTM
AEF55392.1             0.105  26  0.103  68  0.109  63  0.088   0.096 N  0.570      SignalP-noTM
AEF55393.1             0.177  43  0.145  43  0.145  17  0.106   0.127 N  0.570      SignalP-noTM
AEF55394.1             0.102  41  0.102  69  0.117  20  0.084   0.094 N  0.570      SignalP-noTM
AEF55395.1             0.759  24  0.823  24  0.945  15  0.891   0.855 Y  0.570      SignalP-noTM
AEF55396.1             0.355  38  0.191  38  0.174  23  0.109   0.160 N  0.510      SignalP-TM
AEF55397.1             0.141  31  0.202  12  0.478   5  0.424   0.306 N  0.570      SignalP-noTM
AEF55398.1             0.110  33  0.111  33  0.159  30  0.103   0.107 N  0.570      SignalP-noTM
AEF55399.1             0.463  41  0.224  41  0.209   1  0.109   0.170 N  0.570      SignalP-noTM
AEF55400.1             0.677  31  0.708  31  0.981  13  0.848   0.774 Y  0.570      SignalP-noTM
AEF55401.1             0.112  26  0.166  14  0.355   7  0.274   0.206 N  0.510      SignalP-TM
AEF55402.1             0.320  43  0.172  43  0.179   3  0.103   0.146 N  0.510      SignalP-TM
AEF55403.1             0.173  32  0.134  32  0.206   1  0.119   0.127 N  0.570      SignalP-noTM
AEF55404.1             0.151  48  0.140  48  0.209  45  0.108   0.125 N  0.570      SignalP-noTM
AEF55405.1             0.108  20  0.108  11  0.152   1  0.115   0.111 N  0.570      SignalP-noTM
AEF55406.1             0.106  32  0.114  32  0.168  29  0.117   0.115 N  0.570      SignalP-noTM
AEF55407.1             0.157  64  0.123  64  0.212   1  0.097   0.111 N  0.570      SignalP-noTM
AEF55408.1             0.105  24  0.116  44  0.161  38  0.109   0.113 N  0.570      SignalP-noTM
AEF55409.1             0.119  32  0.117  32  0.151   1  0.105   0.111 N  0.570      SignalP-noTM
AEF55410.1             0.158  27  0.171  11  0.478   1  0.267   0.216 N  0.570      SignalP-noTM
AEF55411.1             0.137  29  0.128  11  0.197   2  0.162   0.144 N  0.570      SignalP-noTM
AEF55412.1             0.112  21  0.117  11  0.159   1  0.135   0.125 N  0.570      SignalP-noTM
AEF55413.1             0.308  20  0.222  20  0.229   1  0.164   0.195 N  0.570      SignalP-noTM
AEF55414.1             0.116  21  0.119  21  0.166   1  0.125   0.121 N  0.570      SignalP-noTM
AEF55415.1             0.217  67  0.142  11  0.253   2  0.205   0.172 N  0.570      SignalP-noTM
AEF55416.1             0.113  36  0.115  36  0.149   4  0.121   0.118 N  0.570      SignalP-noTM
AEF55417.1             0.111  52  0.104  27  0.125  14  0.101   0.103 N  0.570      SignalP-noTM
AEF55418.1             0.119  27  0.185  11  0.492   1  0.319   0.248 N  0.570      SignalP-noTM
AEF55419.1             0.414  26  0.515  26  0.877   5  0.727   0.615 Y  0.570      SignalP-noTM
AEF55420.1             0.461  28  0.657  28  0.976  17  0.931   0.786 Y  0.570      SignalP-noTM
AEF55421.1             0.110  42  0.161  11  0.389   2  0.242   0.199 N  0.570      SignalP-noTM
AEF55422.1             0.130  21  0.127  21  0.167  20  0.120   0.124 N  0.570      SignalP-noTM
AEF55423.1             0.155  37  0.187  11  0.402   2  0.363   0.252 N  0.510      SignalP-TM
AEF55424.1             0.647  29  0.595  29  0.734  27  0.390   0.519 Y  0.510      SignalP-TM
AEF55425.1             0.129  57  0.120  57  0.171  45  0.091   0.109 N  0.510      SignalP-TM
AEF55426.1             0.113  53  0.102  28  0.115  23  0.089   0.096 N  0.570      SignalP-noTM
AEF55427.1             0.158  21  0.225  21  0.578  18  0.337   0.278 N  0.570      SignalP-noTM
AEF55428.1             0.100  44  0.103  66  0.118  37  0.095   0.099 N  0.570      SignalP-noTM
AEF55429.1             0.161  57  0.133  57  0.141   3  0.100   0.117 N  0.570      SignalP-noTM
AEF55430.1             0.220  20  0.209  20  0.336  17  0.191   0.201 N  0.570      SignalP-noTM
AEF55431.1             0.134  25  0.155  25  0.320  23  0.152   0.154 N  0.570      SignalP-noTM
AEF55432.1             0.252  20  0.460  20  0.935   3  0.868   0.652 Y  0.570      SignalP-noTM
AEF55433.1             0.140  20  0.215  20  0.620   2  0.389   0.279 N  0.510      SignalP-TM
AEF55434.1             0.135  66  0.113  21  0.142   7  0.112   0.113 N  0.510      SignalP-TM
AEF55435.1             0.134  31  0.160  11  0.351   3  0.262   0.197 N  0.510      SignalP-TM
AEF55436.1             0.154  19  0.338  19  0.849  16  0.760   0.536 N  0.570      SignalP-noTM
AEF55437.1             0.358  27  0.189  27  0.167  26  0.075   0.136 N  0.570      SignalP-noTM
AEF55438.1             0.120  59  0.105  33  0.150  31  0.089   0.097 N  0.570      SignalP-noTM
AEF55439.1             0.104  17  0.103  17  0.124  43  0.098   0.101 N  0.510      SignalP-TM
AEF55440.1             0.109  36  0.106  23  0.148  14  0.106   0.106 N  0.570      SignalP-noTM
AEF55441.1             0.180  28  0.112  16  0.162   5  0.121   0.115 N  0.510      SignalP-TM
AEF55442.1             0.263  28  0.226  28  0.368  24  0.207   0.219 N  0.510      SignalP-TM
AEF55443.1             0.114  49  0.153  49  0.259  39  0.135   0.147 N  0.510      SignalP-TM
AEF55444.1             0.120  45  0.121  11  0.196   2  0.147   0.133 N  0.570      SignalP-noTM
AEF55445.1             0.145  35  0.107  23  0.133  14  0.094   0.102 N  0.510      SignalP-TM
AEF55446.1             0.103  42  0.100  23  0.118  14  0.091   0.096 N  0.570      SignalP-noTM
AEF55447.1             0.101  21  0.113  28  0.170   3  0.118   0.115 N  0.570      SignalP-noTM
AEF55448.1             0.161  32  0.124  32  0.154  31  0.076   0.101 N  0.570      SignalP-noTM
AEF55449.1             0.232  23  0.184  23  0.244  22  0.124   0.162 N  0.510      SignalP-TM
AEF55450.1             0.114  56  0.117  11  0.218   1  0.123   0.120 N  0.570      SignalP-noTM
AEF55451.1             0.112  29  0.111  29  0.126  24  0.097   0.104 N  0.570      SignalP-noTM
AEF55452.1             0.113  24  0.117  14  0.157   8  0.138   0.127 N  0.570      SignalP-noTM
AEF55453.1             0.155  44  0.115  44  0.121   4  0.078   0.098 N  0.570      SignalP-noTM
AEF55454.1             0.114  39  0.097  21  0.114  45  0.088   0.094 N  0.510      SignalP-TM
AEF55455.1             0.105  55  0.112  51  0.205  41  0.100   0.106 N  0.570      SignalP-noTM
AEF55456.1             0.174  21  0.163  38  0.290  43  0.136   0.151 N  0.570      SignalP-noTM
AEF55457.1             0.637  24  0.729  24  0.870  18  0.804   0.757 Y  0.510      SignalP-TM
AEF55458.1             0.132  69  0.111  69  0.111   1  0.084   0.098 N  0.570      SignalP-noTM
AEF55459.1             0.112  53  0.103  11  0.142   2  0.110   0.106 N  0.570      SignalP-noTM
AEF55460.1             0.145  16  0.221  16  0.417   1  0.351   0.269 N  0.510      SignalP-TM
AEF55461.1             0.126  35  0.115  11  0.195   2  0.128   0.122 N  0.570      SignalP-noTM
AEF55462.1             0.119  68  0.120  19  0.173   1  0.134   0.125 N  0.510      SignalP-TM
AEF55463.1             0.120  63  0.103  22  0.122   1  0.098   0.101 N  0.570      SignalP-noTM
AEF55464.1             0.139  22  0.111  40  0.135  29  0.095   0.103 N  0.570      SignalP-noTM
AEF55465.1             0.109  51  0.103  34  0.120  50  0.091   0.098 N  0.570      SignalP-noTM
AEF55466.1             0.138  44  0.150  14  0.275   5  0.221   0.183 N  0.570      SignalP-noTM
AEF55467.1             0.197  51  0.142  51  0.140  50  0.095   0.120 N  0.570      SignalP-noTM
AEF55468.1             0.114  24  0.121  47  0.181  36  0.108   0.115 N  0.570      SignalP-noTM
AEF55469.1             0.266  44  0.135  69  0.203  64  0.089   0.118 N  0.510      SignalP-TM
AEF55470.1             0.160  22  0.173  22  0.292  21  0.193   0.182 N  0.570      SignalP-noTM
AEF55471.1             0.131  36  0.122  36  0.139  31  0.095   0.109 N  0.570      SignalP-noTM
AEF55472.1             0.170  19  0.201  19  0.379  18  0.229   0.214 N  0.570      SignalP-noTM
AEF55473.1             0.133  20  0.140  20  0.245   1  0.174   0.153 N  0.510      SignalP-TM
AEF55474.1             0.197  31  0.148  31  0.208   9  0.146   0.147 N  0.570      SignalP-noTM
AEF55475.1             0.266  22  0.457  22  0.908   1  0.812   0.624 Y  0.570      SignalP-noTM
AEF55476.1             0.117  35  0.123  42  0.224  32  0.101   0.115 N  0.510      SignalP-TM
AEF55477.1             0.109  20  0.105  20  0.124  39  0.102   0.104 N  0.570      SignalP-noTM
AEF55478.1             0.113  33  0.136  11  0.234   1  0.187   0.160 N  0.570      SignalP-noTM
AEF55479.1             0.109  13  0.135  13  0.252  12  0.166   0.150 N  0.570      SignalP-noTM
AEF55480.1             0.173  52  0.327  22  0.929  14  0.812   0.555 N  0.570      SignalP-noTM
AEF55481.1             0.103  25  0.121  11  0.208   2  0.139   0.130 N  0.570      SignalP-noTM
AEF55482.1             0.135  17  0.110  17  0.111  49  0.088   0.099 N  0.570      SignalP-noTM
AEF55483.1             0.105  15  0.106  15  0.130  11  0.107   0.107 N  0.570      SignalP-noTM
AEF55484.1             0.105  57  0.106  44  0.130  41  0.082   0.095 N  0.570      SignalP-noTM
AEF55485.1             0.115  38  0.126  11  0.211   3  0.159   0.142 N  0.570      SignalP-noTM
AEF55486.1             0.187  59  0.148  24  0.278   1  0.190   0.168 N  0.570      SignalP-noTM
AEF55487.1             0.120  53  0.111  53  0.112  23  0.091   0.102 N  0.570      SignalP-noTM
AEF55488.1             0.116  27  0.108  52  0.133  40  0.092   0.100 N  0.570      SignalP-noTM
AEF55489.1             0.163  35  0.118  35  0.109  68  0.084   0.102 N  0.570      SignalP-noTM
AEF55490.1             0.116  69  0.108  35  0.123  29  0.088   0.099 N  0.570      SignalP-noTM
AEF55491.1             0.123  25  0.218  25  0.575   2  0.412   0.309 N  0.570      SignalP-noTM
AEF55492.1             0.184  34  0.234  36  0.560  32  0.274   0.249 N  0.510      SignalP-TM
AEF55493.1             0.109  70  0.114  11  0.179   1  0.127   0.120 N  0.570      SignalP-noTM
AEF55494.1             0.127  39  0.122  11  0.215   1  0.139   0.130 N  0.570      SignalP-noTM
AEF55495.1             0.419  23  0.280  23  0.273  21  0.154   0.233 N  0.510      SignalP-TM
AEF55496.1             0.314  21  0.307  21  0.624   2  0.396   0.340 N  0.510      SignalP-TM
AEF55497.1             0.187  41  0.147  41  0.164  38  0.099   0.129 N  0.510      SignalP-TM
AEF55498.1             0.134  41  0.108  41  0.138  22  0.100   0.104 N  0.570      SignalP-noTM
AEF55499.1             0.119  39  0.150  11  0.270   8  0.235   0.181 N  0.510      SignalP-TM
AEF55500.1             0.126  20  0.148  20  0.266  14  0.181   0.160 N  0.510      SignalP-TM
AEF55501.1             0.139  23  0.163  49  0.349  40  0.162   0.162 N  0.570      SignalP-noTM
AEF55502.1             0.126  40  0.148  11  0.262   1  0.213   0.178 N  0.570      SignalP-noTM
AEF55503.1             0.330  31  0.230  31  0.347   3  0.216   0.224 N  0.510      SignalP-TM
AEF55504.1             0.850  29  0.880  29  0.983  27  0.867   0.874 Y  0.570      SignalP-noTM
AEF55505.1             0.113  54  0.106  54  0.128  53  0.094   0.100 N  0.570      SignalP-noTM
AEF55506.1             0.406  19  0.547  19  0.829  15  0.711   0.624 Y  0.570      SignalP-noTM
AEF55507.1             0.115  22  0.105  58  0.120  21  0.093   0.099 N  0.570      SignalP-noTM
AEF55508.1             0.490  20  0.491  20  0.776   1  0.538   0.513 N  0.570      SignalP-noTM
AEF55509.1             0.105  69  0.110  11  0.154   1  0.117   0.113 N  0.570      SignalP-noTM
AEF55510.1             0.101  51  0.104  18  0.165   9  0.105   0.105 N  0.570      SignalP-noTM
AEF55511.1             0.101  51  0.104  18  0.165   9  0.105   0.105 N  0.570      SignalP-noTM
AEF55512.1             0.122  24  0.128  24  0.180   1  0.141   0.134 N  0.570      SignalP-noTM
AEF55513.1             0.189  20  0.162  20  0.315   4  0.190   0.172 N  0.510      SignalP-TM
AEF55514.1             0.102  49  0.102  49  0.112  40  0.085   0.094 N  0.570      SignalP-noTM
AEF55515.1             0.662  23  0.577  23  0.699  16  0.492   0.537 N  0.570      SignalP-noTM
AEF55516.1             0.102   3  0.109  52  0.137   9  0.107   0.108 N  0.570      SignalP-noTM
AEF55517.1             0.168  21  0.162  21  0.193   8  0.163   0.163 N  0.570      SignalP-noTM
AEF55518.1             0.103  67  0.099  54  0.128  49  0.091   0.095 N  0.570      SignalP-noTM
AEF55519.1             0.109  22  0.117  32  0.229  49  0.115   0.116 N  0.570      SignalP-noTM
AEF55520.1             0.445  26  0.627  26  0.951  17  0.891   0.751 Y  0.570      SignalP-noTM
AEF55521.1             0.147  25  0.179  25  0.288  22  0.207   0.192 N  0.570      SignalP-noTM
AEF55522.1             0.102  64  0.110  11  0.187   1  0.112   0.111 N  0.570      SignalP-noTM
AEF55523.1             0.101  35  0.103  21  0.130  12  0.093   0.098 N  0.570      SignalP-noTM
AEF55524.1             0.127  55  0.109  32  0.127  26  0.087   0.099 N  0.570      SignalP-noTM
AEF55525.1             0.110  59  0.118  59  0.194  53  0.099   0.109 N  0.570      SignalP-noTM
AEF55526.1             0.231  27  0.148  27  0.144   4  0.102   0.127 N  0.570      SignalP-noTM
AEF55527.1             0.639  31  0.759  31  0.994  20  0.919   0.835 Y  0.570      SignalP-noTM
AEF55528.1             0.282  22  0.503  22  0.946  21  0.890   0.685 Y  0.570      SignalP-noTM
AEF55529.1             0.122  24  0.128  24  0.180   1  0.141   0.134 N  0.570      SignalP-noTM
AEF55530.1             0.101  23  0.104  18  0.165   9  0.105   0.104 N  0.570      SignalP-noTM
AEF55531.1             0.267  37  0.163  37  0.136  16  0.094   0.131 N  0.570      SignalP-noTM
AEF55532.1             0.139  65  0.117  65  0.131  36  0.097   0.108 N  0.570      SignalP-noTM
AEF55533.1             0.103  56  0.111  42  0.149  37  0.104   0.108 N  0.570      SignalP-noTM
AEF55534.1             0.175  23  0.170  23  0.211  12  0.149   0.160 N  0.570      SignalP-noTM
AEF55535.1             0.111  21  0.117  11  0.186   3  0.141   0.128 N  0.570      SignalP-noTM
AEF55536.1             0.105  24  0.157  11  0.347   1  0.241   0.197 N  0.570      SignalP-noTM
AEF55537.1             0.142  21  0.131  11  0.250   1  0.161   0.145 N  0.570      SignalP-noTM
AEF55538.1             0.163  48  0.122  48  0.121  43  0.084   0.104 N  0.570      SignalP-noTM
AEF55539.1             0.273  37  0.166  37  0.203  45  0.084   0.127 N  0.570      SignalP-noTM
AEF55540.1             0.152  27  0.155  27  0.271  25  0.147   0.152 N  0.570      SignalP-noTM
AEF55541.1             0.129  66  0.137  11  0.281   2  0.179   0.157 N  0.570      SignalP-noTM
AEF55542.1             0.135  33  0.171  42  0.432  31  0.167   0.169 N  0.510      SignalP-TM
AEF55543.1             0.171  29  0.127  29  0.214   1  0.106   0.117 N  0.570      SignalP-noTM
AEF55544.1             0.120  63  0.105  32  0.123  28  0.099   0.103 N  0.570      SignalP-noTM
AEF55545.1             0.106  34  0.107  68  0.121  65  0.096   0.102 N  0.570      SignalP-noTM
AEF55546.1             0.185  21  0.118  21  0.134  29  0.075   0.098 N  0.570      SignalP-noTM
AEF55547.1             0.109  70  0.107  33  0.138  28  0.098   0.102 N  0.570      SignalP-noTM
AEF55548.1             0.510  32  0.609  32  0.927  25  0.654   0.630 Y  0.570      SignalP-noTM
AEF55549.1             0.118  67  0.112  67  0.145  42  0.099   0.107 N  0.510      SignalP-TM
AEF55550.1             0.106  19  0.110  27  0.145  18  0.102   0.106 N  0.570      SignalP-noTM
AEF55551.1             0.153  22  0.155  22  0.275  21  0.178   0.166 N  0.570      SignalP-noTM
AEF55552.1             0.168  24  0.210  24  0.350  20  0.260   0.233 N  0.570      SignalP-noTM
AEF55553.1             0.111  70  0.104  70  0.115  44  0.093   0.099 N  0.570      SignalP-noTM
AEF55554.1             0.136  39  0.134  11  0.221   6  0.187   0.158 N  0.570      SignalP-noTM
AEF55555.1             0.158  21  0.153  21  0.257  20  0.143   0.148 N  0.570      SignalP-noTM
AEF55556.1             0.134  60  0.121  21  0.167  10  0.138   0.129 N  0.570      SignalP-noTM
AEF55557.1             0.329  34  0.379  34  0.690  26  0.447   0.411 N  0.570      SignalP-noTM
AEF55558.1             0.463  26  0.333  26  0.430   2  0.255   0.297 N  0.570      SignalP-noTM
AEF55559.1             0.357  26  0.493  26  0.939  12  0.799   0.637 Y  0.570      SignalP-noTM
AEF55560.1             0.131  51  0.105  11  0.168   1  0.105   0.105 N  0.570      SignalP-noTM
AEF55561.1             0.768  24  0.782  24  0.916  21  0.776   0.779 Y  0.570      SignalP-noTM
AEF55562.1             0.114  38  0.111  26  0.160  24  0.096   0.104 N  0.570      SignalP-noTM
AEF55563.1             0.143  26  0.158  26  0.263  21  0.168   0.163 N  0.570      SignalP-noTM
AEF55564.1             0.161  47  0.138  11  0.234   4  0.197   0.166 N  0.570      SignalP-noTM
AEF55565.1             0.161  39  0.130  39  0.144  37  0.095   0.113 N  0.570      SignalP-noTM
AEF55566.1             0.112  62  0.098  62  0.100  65  0.079   0.089 N  0.570      SignalP-noTM
AEF55567.1             0.247  24  0.185  24  0.187  22  0.118   0.160 N  0.510      SignalP-TM
AEF55568.1             0.108  17  0.102  42  0.119  31  0.086   0.095 N  0.570      SignalP-noTM
AEF55569.1             0.106  39  0.102  39  0.111  32  0.094   0.098 N  0.570      SignalP-noTM
AEF55570.1             0.121  40  0.115  11  0.210   1  0.124   0.119 N  0.570      SignalP-noTM
AEF55571.1             0.115  20  0.134  11  0.286   1  0.171   0.148 N  0.510      SignalP-TM
AEF55572.1             0.124  33  0.134  11  0.216   1  0.180   0.156 N  0.570      SignalP-noTM
AEF55573.1             0.111  65  0.117  51  0.159  48  0.099   0.109 N  0.570      SignalP-noTM
AEF55574.1             0.109  48  0.117  11  0.176   2  0.141   0.128 N  0.570      SignalP-noTM
AEF55575.1             0.167  24  0.129  24  0.142  19  0.098   0.117 N  0.510      SignalP-TM
AEF55576.1             0.646  30  0.788  30  0.985  15  0.932   0.856 Y  0.570      SignalP-noTM
AEF55577.1             0.154  20  0.158  20  0.226  17  0.166   0.162 N  0.570      SignalP-noTM
AEF55578.1             0.134  22  0.143  22  0.203   3  0.151   0.146 N  0.510      SignalP-TM
AEF55579.1             0.198  26  0.130  26  0.208   1  0.109   0.122 N  0.510      SignalP-TM
AEF55580.1             0.113  39  0.102  68  0.112  58  0.085   0.094 N  0.570      SignalP-noTM
AEF55581.1             0.192  27  0.130  27  0.132   7  0.090   0.111 N  0.570      SignalP-noTM
AEF55582.1             0.248  26  0.320  26  0.639  19  0.369   0.343 N  0.570      SignalP-noTM
AEF55583.1             0.129  44  0.108  44  0.161  43  0.088   0.100 N  0.510      SignalP-TM
AEF55584.1             0.103  61  0.145  14  0.286   9  0.207   0.174 N  0.570      SignalP-noTM
AEF55585.1             0.125  64  0.113  64  0.131  50  0.098   0.106 N  0.570      SignalP-noTM
AEF55586.1             0.260  28  0.392  24  0.953   1  0.825   0.596 Y  0.570      SignalP-noTM
AEF55587.1             0.113  19  0.114  19  0.151   2  0.123   0.118 N  0.570      SignalP-noTM
AEF55588.1             0.131  68  0.126  68  0.181  64  0.081   0.109 N  0.510      SignalP-TM
AEF55589.1             0.169  24  0.134  54  0.255  50  0.102   0.119 N  0.570      SignalP-noTM
AEF55590.1             0.168  30  0.211  30  0.448  22  0.272   0.240 N  0.570      SignalP-noTM
AEF55591.1             0.117  43  0.108  43  0.134  39  0.087   0.098 N  0.570      SignalP-noTM
AEF55592.1             0.115  21  0.152  11  0.307   1  0.224   0.186 N  0.570      SignalP-noTM
AEF55593.1             0.111  46  0.113  25  0.170  15  0.117   0.115 N  0.570      SignalP-noTM
AEF55594.1             0.116  35  0.155  11  0.277   4  0.249   0.190 N  0.510      SignalP-TM
AEF55595.1             0.109  25  0.108  11  0.197   1  0.103   0.106 N  0.570      SignalP-noTM
AEF55596.1             0.120  42  0.139  43  0.298  41  0.094   0.118 N  0.570      SignalP-noTM
AEF55597.1             0.133  31  0.163  11  0.306   6  0.272   0.215 N  0.570      SignalP-noTM
AEF55598.1             0.124  44  0.164  44  0.405  32  0.163   0.163 N  0.570      SignalP-noTM
AEF55599.1             0.246  27  0.178  27  0.298  13  0.185   0.181 N  0.570      SignalP-noTM
AEF55600.1             0.171  28  0.366  28  0.922  21  0.806   0.573 Y  0.570      SignalP-noTM
AEF55601.1             0.168  37  0.137  37  0.280   5  0.137   0.137 N  0.570      SignalP-noTM
AEF55602.1             0.253  51  0.141  51  0.243   1  0.100   0.126 N  0.510      SignalP-TM
AEF55603.1             0.137  27  0.112  27  0.107  23  0.075   0.094 N  0.570      SignalP-noTM
AEF55604.1             0.181  67  0.144  30  0.287  28  0.160   0.150 N  0.510      SignalP-TM
AEF55605.1             0.380  48  0.295  48  0.311  42  0.154   0.229 N  0.570      SignalP-noTM
AEF55606.1             0.109  57  0.127  57  0.203  48  0.096   0.116 N  0.510      SignalP-TM
AEF55607.1             0.148  26  0.127  26  0.167   4  0.125   0.126 N  0.570      SignalP-noTM
AEF55608.1             0.208  40  0.106  18  0.141  12  0.109   0.107 N  0.510      SignalP-TM
AEF55609.1             0.118  28  0.131  11  0.233   4  0.179   0.154 N  0.570      SignalP-noTM
AEF55610.1             0.109  35  0.113  35  0.143  30  0.095   0.104 N  0.570      SignalP-noTM
AEF55611.1             0.287  38  0.218  38  0.269   3  0.184   0.206 N  0.510      SignalP-TM
AEF55612.1             0.103  32  0.099  32  0.104  29  0.087   0.093 N  0.570      SignalP-noTM
AEF55613.1             0.130  26  0.211  23  0.438  13  0.330   0.255 N  0.510      SignalP-TM
AEF55614.1             0.177  21  0.188  21  0.277   6  0.218   0.199 N  0.510      SignalP-TM
AEF55615.1             0.252  36  0.164  36  0.197  33  0.104   0.136 N  0.570      SignalP-noTM
AEF55616.1             0.114  18  0.122  38  0.174  35  0.123   0.122 N  0.570      SignalP-noTM
AEF55617.1             0.108  65  0.096  65  0.102  29  0.078   0.088 N  0.570      SignalP-noTM
AEF55618.1             0.165  29  0.135  29  0.222   2  0.123   0.129 N  0.570      SignalP-noTM
AEF55619.1             0.158  24  0.112  32  0.120  31  0.078   0.096 N  0.570      SignalP-noTM
AEF55620.1             0.122  47  0.109  47  0.180   1  0.101   0.106 N  0.570      SignalP-noTM
AEF55621.1             0.118  33  0.113  33  0.128  32  0.102   0.108 N  0.570      SignalP-noTM
AEF55622.1             0.157  26  0.187  11  0.516   2  0.349   0.263 N  0.570      SignalP-noTM
AEF55623.1             0.174  18  0.165  18  0.198  37  0.142   0.154 N  0.570      SignalP-noTM
AEF55624.1             0.108  50  0.105  50  0.119  37  0.091   0.098 N  0.570      SignalP-noTM
AEF55625.1             0.186  22  0.157  22  0.225  29  0.120   0.140 N  0.570      SignalP-noTM
AEF55626.1             0.126  22  0.137  22  0.204  12  0.129   0.133 N  0.570      SignalP-noTM
AEF55627.1             0.186  47  0.210  21  0.467  12  0.359   0.265 N  0.510      SignalP-TM
AEF55628.1             0.112  48  0.108  48  0.118  37  0.088   0.099 N  0.570      SignalP-noTM
AEF55629.1             0.335  21  0.457  21  0.802  11  0.586   0.518 N  0.570      SignalP-noTM
AEF55630.1             0.126  30  0.196  20  0.485  15  0.356   0.255 N  0.510      SignalP-TM
AEF55631.1             0.106  33  0.097  33  0.102  70  0.079   0.088 N  0.570      SignalP-noTM
AEF55632.1             0.236  26  0.156  26  0.155  25  0.088   0.124 N  0.570      SignalP-noTM
AEF55633.1             0.145  23  0.106  23  0.113  32  0.081   0.094 N  0.570      SignalP-noTM
AEF55634.1             0.136  37  0.108  37  0.106  36  0.072   0.091 N  0.570      SignalP-noTM
AEF55635.1             0.112  20  0.139  20  0.259  11  0.176   0.153 N  0.510      SignalP-TM
AEF55636.1             0.111  20  0.174  20  0.352   1  0.262   0.206 N  0.510      SignalP-TM
AEF55637.1             0.185  38  0.127  38  0.126  48  0.091   0.110 N  0.570      SignalP-noTM
AEF55638.1             0.347  27  0.389  27  0.706  12  0.489   0.436 N  0.570      SignalP-noTM
AEF55639.1             0.117  34  0.110  11  0.166   6  0.127   0.118 N  0.570      SignalP-noTM
AEF55640.1             0.108  58  0.139  12  0.308   2  0.191   0.164 N  0.570      SignalP-noTM
AEF55641.1             0.124  24  0.130  11  0.246   4  0.171   0.149 N  0.570      SignalP-noTM
AEF55642.1             0.126  34  0.111  34  0.133   2  0.097   0.105 N  0.570      SignalP-noTM
AEF55643.1             0.128  48  0.125  48  0.209  46  0.094   0.111 N  0.570      SignalP-noTM
AEF55644.1             0.268  30  0.191  30  0.321  50  0.138   0.166 N  0.570      SignalP-noTM
AEF55645.1             0.102  60  0.106  35  0.125  26  0.092   0.099 N  0.570      SignalP-noTM
AEF55646.1             0.283  40  0.231  40  0.259  39  0.138   0.187 N  0.570      SignalP-noTM
AEF55647.1             0.179  44  0.124  44  0.129  43  0.081   0.104 N  0.570      SignalP-noTM
AEF55648.1             0.141  19  0.154  11  0.363   1  0.217   0.184 N  0.570      SignalP-noTM
AEF55649.1             0.113  29  0.105  70  0.124  43  0.092   0.099 N  0.570      SignalP-noTM
AEF55650.1             0.148  68  0.138  11  0.223   3  0.196   0.165 N  0.570      SignalP-noTM
AEF55651.1             0.114  52  0.100  32  0.114  10  0.093   0.097 N  0.570      SignalP-noTM
AEF55652.1             0.755  20  0.835  20  0.954  15  0.893   0.862 Y  0.570      SignalP-noTM
AEF55653.1             0.689  21  0.681  21  0.849  15  0.666   0.674 Y  0.570      SignalP-noTM
AEF55654.1             0.136  23  0.130  11  0.242   1  0.167   0.144 N  0.510      SignalP-TM
AEF55655.1             0.120  22  0.138  22  0.235  11  0.156   0.146 N  0.570      SignalP-noTM
AEF55656.1             0.308  34  0.182  34  0.274   1  0.133   0.164 N  0.510      SignalP-TM
AEF55657.1             0.139  19  0.123  30  0.153  45  0.085   0.105 N  0.570      SignalP-noTM
AEF55658.1             0.110  35  0.106  55  0.122  43  0.095   0.101 N  0.570      SignalP-noTM
AEF55659.1             0.135  23  0.174  11  0.413   1  0.293   0.230 N  0.570      SignalP-noTM
AEF55660.1             0.116  30  0.111  30  0.157   1  0.110   0.111 N  0.570      SignalP-noTM
AEF55661.1             0.113  18  0.119  24  0.191  18  0.113   0.116 N  0.570      SignalP-noTM
AEF55662.1             0.109  49  0.103  67  0.124   9  0.096   0.100 N  0.570      SignalP-noTM
AEF55663.1             0.121  70  0.107  42  0.122  41  0.079   0.093 N  0.570      SignalP-noTM
AEF55664.1             0.111  18  0.099  11  0.158   3  0.099   0.099 N  0.570      SignalP-noTM
AEF55665.1             0.137  33  0.113  33  0.114  53  0.091   0.102 N  0.570      SignalP-noTM
AEF55666.1             0.102  53  0.110  11  0.169   3  0.121   0.115 N  0.570      SignalP-noTM
AEF55667.1             0.227  27  0.300  27  0.857  14  0.610   0.446 N  0.570      SignalP-noTM
AEF55668.1             0.209  26  0.165  26  0.210  21  0.115   0.141 N  0.570      SignalP-noTM
AEF55669.1             0.125  20  0.115  11  0.187   1  0.129   0.120 N  0.510      SignalP-TM
AEF55670.1             0.129  48  0.109  48  0.130  21  0.098   0.104 N  0.570      SignalP-noTM
AEF55671.1             0.168  19  0.166  19  0.282   1  0.180   0.172 N  0.570      SignalP-noTM
AEF55672.1             0.120  25  0.127  11  0.236   2  0.154   0.139 N  0.570      SignalP-noTM
AEF55673.1             0.125  39  0.107  39  0.133  36  0.091   0.101 N  0.510      SignalP-TM
AEF55674.1             0.103  50  0.104  70  0.121  49  0.089   0.097 N  0.570      SignalP-noTM
AEF55675.1             0.115  21  0.116  21  0.155   1  0.118   0.117 N  0.570      SignalP-noTM
AEF55676.1             0.196  43  0.149  26  0.240  24  0.151   0.150 N  0.510      SignalP-TM
AEF55677.1             0.120  18  0.159  11  0.398   1  0.230   0.193 N  0.570      SignalP-noTM
AEF55678.1             0.119  18  0.133  18  0.246  10  0.146   0.139 N  0.570      SignalP-noTM
AEF55679.1             0.113  28  0.111  11  0.180   2  0.119   0.115 N  0.570      SignalP-noTM
AEF55680.1             0.114  24  0.106  63  0.143   1  0.094   0.100 N  0.570      SignalP-noTM
AEF55681.1             0.109  41  0.098  67  0.102  62  0.083   0.091 N  0.570      SignalP-noTM
AEF55682.1             0.117  56  0.218  11  0.586   4  0.501   0.351 N  0.570      SignalP-noTM
AEF55683.1             0.107  21  0.124  21  0.191  19  0.132   0.127 N  0.570      SignalP-noTM
AEF55684.1             0.251  27  0.388  27  0.902  17  0.672   0.521 N  0.570      SignalP-noTM
AEF55685.1             0.105  46  0.129  11  0.221   8  0.180   0.148 N  0.510      SignalP-TM
AEF55686.1             0.129  34  0.114  34  0.121  14  0.100   0.108 N  0.570      SignalP-noTM
AEF55687.1             0.102  59  0.115  11  0.181   3  0.136   0.125 N  0.570      SignalP-noTM
AEF55688.1             0.102  29  0.111  22  0.142  11  0.122   0.116 N  0.570      SignalP-noTM
AEF55689.1             0.135  18  0.206  18  0.409   6  0.313   0.256 N  0.570      SignalP-noTM
AEF55690.1             0.119  22  0.105  50  0.133   1  0.081   0.096 N  0.510      SignalP-TM
AEF55691.1             0.122  27  0.125  11  0.261   1  0.139   0.132 N  0.570      SignalP-noTM
AEF55692.1             0.118  56  0.124  56  0.199  51  0.119   0.122 N  0.570      SignalP-noTM
AEF55693.1             0.120  25  0.156  11  0.426   1  0.222   0.187 N  0.570      SignalP-noTM
AEF55694.1             0.125  21  0.150  21  0.242   5  0.190   0.168 N  0.570      SignalP-noTM
AEF55695.1             0.736  24  0.825  24  0.962  20  0.903   0.862 Y  0.570      SignalP-noTM
AEF55696.1             0.113  36  0.193  36  0.402  31  0.286   0.228 N  0.510      SignalP-TM
AEF55697.1             0.104  40  0.107  40  0.121  39  0.084   0.096 N  0.570      SignalP-noTM
AEF55698.1             0.632  37  0.591  37  0.928  16  0.717   0.650 Y  0.570      SignalP-noTM
AEF55699.1             0.231  35  0.143  35  0.206   1  0.094   0.125 N  0.510      SignalP-TM
AEF55700.1             0.144  36  0.145  22  0.216  17  0.164   0.154 N  0.570      SignalP-noTM
AEF55701.1             0.136  47  0.183  11  0.491   7  0.372   0.253 N  0.510      SignalP-TM
AEF55702.1             0.172  50  0.190  50  0.338  39  0.208   0.199 N  0.570      SignalP-noTM
AEF55703.1             0.834  21  0.854  21  0.942  17  0.888   0.870 Y  0.570      SignalP-noTM
AEF55704.1             0.193  24  0.140  24  0.210   1  0.113   0.130 N  0.510      SignalP-TM
AEF55705.1             0.503  23  0.621  23  0.877  18  0.789   0.700 Y  0.570      SignalP-noTM
AEF55706.1             0.188  37  0.131  37  0.145   5  0.096   0.118 N  0.510      SignalP-TM
AEF55707.1             0.245  46  0.196  46  0.214  41  0.120   0.168 N  0.510      SignalP-TM
AEF55708.1             0.354  28  0.498  28  0.907  17  0.755   0.619 Y  0.570      SignalP-noTM
AEF55709.1             0.144  24  0.147  24  0.296   1  0.178   0.162 N  0.570      SignalP-noTM
AEF55710.1             0.106  30  0.116  11  0.174   4  0.140   0.127 N  0.570      SignalP-noTM
AEF55711.1             0.101  13  0.146  11  0.295   1  0.205   0.174 N  0.570      SignalP-noTM
AEF55712.1             0.173  24  0.138  24  0.222   1  0.141   0.139 N  0.570      SignalP-noTM
AEF55713.1             0.119  34  0.110  34  0.138  32  0.094   0.102 N  0.570      SignalP-noTM
AEF55714.1             0.178  53  0.141  25  0.274   2  0.142   0.141 N  0.510      SignalP-TM
AEF55715.1             0.238  47  0.156  47  0.202  11  0.122   0.140 N  0.570      SignalP-noTM
AEF55716.1             0.478  29  0.633  29  0.976  14  0.896   0.756 Y  0.570      SignalP-noTM
AEF55717.1             0.157  43  0.118  43  0.184   1  0.093   0.109 N  0.510      SignalP-TM
AEF55718.1             0.173  24  0.167  24  0.203  23  0.151   0.159 N  0.570      SignalP-noTM
AEF55719.1             0.107  59  0.113  13  0.144  10  0.131   0.122 N  0.570      SignalP-noTM
AEF55720.1             0.114  37  0.110  37  0.131  38  0.092   0.101 N  0.570      SignalP-noTM
AEF55721.1             0.435  23  0.560  23  0.853  20  0.664   0.599 Y  0.510      SignalP-TM
AEF55722.1             0.139  36  0.167  11  0.402   2  0.282   0.209 N  0.510      SignalP-TM
AEF55723.1             0.183  32  0.152  32  0.167  29  0.105   0.130 N  0.570      SignalP-noTM
AEF55724.1             0.104  41  0.112  22  0.146  15  0.112   0.112 N  0.570      SignalP-noTM
AEF55725.1             0.111  31  0.122  18  0.184   8  0.129   0.125 N  0.570      SignalP-noTM
AEF55726.1             0.128  46  0.141  46  0.313  44  0.119   0.131 N  0.570      SignalP-noTM
AEF55727.1             0.143  28  0.164  21  0.314   7  0.213   0.182 N  0.510      SignalP-TM
AEF55728.1             0.114  34  0.213  11  0.552   1  0.462   0.305 N  0.510      SignalP-TM
AEF55729.1             0.107  41  0.108  48  0.142  44  0.099   0.104 N  0.570      SignalP-noTM
AEF55730.1             0.154  30  0.164  30  0.289  29  0.163   0.164 N  0.510      SignalP-TM
AEF55731.1             0.110  38  0.145  14  0.321   4  0.211   0.176 N  0.570      SignalP-noTM
AEF55732.1             0.124  25  0.116  42  0.187   1  0.106   0.111 N  0.570      SignalP-noTM
AEF55733.1             0.156  32  0.140  32  0.187   4  0.126   0.133 N  0.570      SignalP-noTM
AEF55734.1             0.122  42  0.166  20  0.322  28  0.234   0.198 N  0.570      SignalP-noTM
AEF55735.1             0.143  42  0.122  42  0.165  40  0.072   0.104 N  0.510      SignalP-TM
AEF55736.1             0.143  19  0.119  11  0.175   1  0.145   0.129 N  0.510      SignalP-TM
AEF55737.1             0.105  38  0.101  69  0.140   2  0.092   0.097 N  0.570      SignalP-noTM
AEF55738.1             0.113  37  0.104  54  0.124  50  0.098   0.101 N  0.570      SignalP-noTM
AEF55739.1             0.106  26  0.108  26  0.128  25  0.096   0.102 N  0.570      SignalP-noTM
AEF55740.1             0.131  35  0.151  35  0.298  31  0.170   0.158 N  0.510      SignalP-TM
AEF55741.1             0.845  21  0.877  21  0.939  17  0.914   0.895 Y  0.570      SignalP-noTM
AEF55742.1             0.102  36  0.096  43  0.114  33  0.078   0.089 N  0.510      SignalP-TM
AEF55743.1             0.119  41  0.108  28  0.139  23  0.102   0.105 N  0.570      SignalP-noTM
AEF55744.1             0.209  34  0.201  34  0.459  33  0.168   0.188 N  0.510      SignalP-TM
AEF55745.1             0.132  48  0.113  48  0.126  23  0.098   0.106 N  0.570      SignalP-noTM
AEF55746.1             0.152  46  0.110  46  0.129  19  0.092   0.102 N  0.570      SignalP-noTM
AEF55747.1             0.100  63  0.112  44  0.140  42  0.103   0.108 N  0.570      SignalP-noTM
AEF55748.1             0.136  25  0.106  25  0.118   2  0.088   0.098 N  0.570      SignalP-noTM
AEF55749.1             0.100  57  0.121  11  0.213   2  0.142   0.131 N  0.570      SignalP-noTM
AEF55750.1             0.222  18  0.320  18  0.510   8  0.444   0.366 N  0.510      SignalP-TM
AEF55751.1             0.722  19  0.838  19  0.978  12  0.959   0.895 Y  0.570      SignalP-noTM
AEF55752.1             0.145  53  0.140  33  0.370  21  0.148   0.144 N  0.570      SignalP-noTM
AEF55753.1             0.102  14  0.111  20  0.184  12  0.109   0.110 N  0.570      SignalP-noTM
AEF55754.1             0.112  38  0.124  17  0.172  12  0.142   0.132 N  0.570      SignalP-noTM
AEF55755.1             0.426  29  0.256  29  0.284  28  0.136   0.199 N  0.570      SignalP-noTM
AEF55756.1             0.772  20  0.799  20  0.903  17  0.812   0.805 Y  0.570      SignalP-noTM
AEF55757.1             0.128  31  0.107  31  0.109  37  0.087   0.098 N  0.570      SignalP-noTM
AEF55758.1             0.101  52  0.106  32  0.128  25  0.095   0.101 N  0.570      SignalP-noTM
AEF55759.1             0.696  27  0.605  27  0.705  21  0.466   0.554 Y  0.510      SignalP-TM
AEF55760.1             0.454  58  0.209  58  0.175  30  0.112   0.163 N  0.570      SignalP-noTM
AEF55761.1             0.116  22  0.105  51  0.126  40  0.100   0.103 N  0.570      SignalP-noTM
AEF55762.1             0.143  38  0.235  38  0.530  29  0.264   0.249 N  0.570      SignalP-noTM
AEF55763.1             0.214  27  0.135  27  0.120  41  0.080   0.109 N  0.570      SignalP-noTM
AEF55764.1             0.138  62  0.111  22  0.125  11  0.101   0.106 N  0.570      SignalP-noTM
AEF55765.1             0.143  21  0.166  11  0.366   4  0.298   0.215 N  0.510      SignalP-TM
AEF55766.1             0.120  35  0.125  19  0.213   9  0.136   0.130 N  0.570      SignalP-noTM
AEF55767.1             0.117  34  0.107  34  0.144  27  0.085   0.097 N  0.570      SignalP-noTM
AEF55768.1             0.148  69  0.113  69  0.124   4  0.091   0.102 N  0.570      SignalP-noTM
AEF55769.1             0.109  19  0.100  31  0.113  27  0.085   0.093 N  0.570      SignalP-noTM
AEF55770.1             0.162  22  0.252  22  0.646  21  0.427   0.334 N  0.570      SignalP-noTM
AEF55771.1             0.146  25  0.130  25  0.151  37  0.114   0.123 N  0.570      SignalP-noTM
AEF55772.1             0.819  26  0.864  26  0.949  18  0.875   0.869 Y  0.570      SignalP-noTM
AEF55773.1             0.117  42  0.122  42  0.164  38  0.113   0.118 N  0.570      SignalP-noTM
AEF55774.1             0.579  25  0.751  25  0.996  15  0.961   0.850 Y  0.570      SignalP-noTM
AEF55775.1             0.120  24  0.115  11  0.214   3  0.122   0.118 N  0.570      SignalP-noTM
AEF55776.1             0.102  26  0.102  26  0.116  15  0.086   0.095 N  0.570      SignalP-noTM
AEF55777.1             0.146  23  0.142  23  0.221   8  0.161   0.149 N  0.510      SignalP-TM
AEF55778.1             0.309  28  0.228  28  0.399  11  0.242   0.233 N  0.510      SignalP-TM
AEF55779.1             0.101  40  0.114  36  0.192  32  0.111   0.113 N  0.570      SignalP-noTM
AEF55780.1             0.777  27  0.854  27  0.982  15  0.940   0.895 Y  0.570      SignalP-noTM
AEF55781.1             0.107  36  0.156  11  0.419   1  0.223   0.181 N  0.510      SignalP-TM
AEF55782.1             0.120  38  0.161  11  0.361   1  0.253   0.195 N  0.510      SignalP-TM
AEF55783.1             0.102  59  0.101  69  0.114  65  0.094   0.098 N  0.570      SignalP-noTM
AEF55784.1             0.187  56  0.154  42  0.255  37  0.132   0.143 N  0.570      SignalP-noTM
AEF55785.1             0.111  56  0.108  28  0.132  18  0.101   0.105 N  0.570      SignalP-noTM
AEF55786.1             0.108  20  0.110  20  0.153   9  0.106   0.108 N  0.570      SignalP-noTM
AEF55787.1             0.116  32  0.116  38  0.181  31  0.094   0.105 N  0.570      SignalP-noTM
AEF55788.1             0.122  26  0.118  26  0.144  15  0.094   0.106 N  0.570      SignalP-noTM
AEF55789.1             0.107  46  0.118  11  0.189   1  0.136   0.127 N  0.570      SignalP-noTM
AEF55790.1             0.132  29  0.115  34  0.180   2  0.100   0.109 N  0.510      SignalP-TM
AEF55791.1             0.106  53  0.117  11  0.174   3  0.135   0.125 N  0.570      SignalP-noTM
AEF55792.1             0.113  21  0.144  11  0.286   4  0.203   0.172 N  0.570      SignalP-noTM
AEF55793.1             0.141  40  0.168  11  0.439   1  0.256   0.209 N  0.570      SignalP-noTM
AEF55794.1             0.124  45  0.170  11  0.475   1  0.283   0.223 N  0.570      SignalP-noTM
AEF55795.1             0.144  17  0.132  17  0.144  16  0.114   0.123 N  0.570      SignalP-noTM
AEF55796.1             0.364  20  0.354  20  0.418  11  0.331   0.343 N  0.570      SignalP-noTM
AEF55797.1             0.122  62  0.117  22  0.132  39  0.115   0.116 N  0.570      SignalP-noTM
AEF55798.1             0.111  49  0.115  49  0.138  42  0.105   0.111 N  0.570      SignalP-noTM
AEF55799.1             0.143  29  0.125  29  0.159  15  0.107   0.117 N  0.570      SignalP-noTM
AEF55800.1             0.130  22  0.132  11  0.247   1  0.167   0.148 N  0.570      SignalP-noTM
AEF55801.1             0.219  50  0.155  50  0.124  48  0.096   0.127 N  0.570      SignalP-noTM
AEF55802.1             0.108  23  0.113  31  0.148  21  0.110   0.111 N  0.570      SignalP-noTM
AEF55803.1             0.142  19  0.130  19  0.168   9  0.117   0.124 N  0.570      SignalP-noTM
AEF55804.1             0.104  24  0.119  12  0.181   5  0.148   0.133 N  0.570      SignalP-noTM
AEF55805.1             0.251  56  0.207  56  0.368  40  0.146   0.184 N  0.510      SignalP-TM
AEF55806.1             0.101   9  0.110  22  0.149  12  0.112   0.111 N  0.570      SignalP-noTM
AEF55807.1             0.129  45  0.107  45  0.107  18  0.080   0.094 N  0.570      SignalP-noTM
AEF55808.1             0.109  27  0.122  11  0.188   1  0.147   0.134 N  0.570      SignalP-noTM
AEF55809.1             0.127  51  0.130  56  0.216  50  0.107   0.119 N  0.570      SignalP-noTM
AEF55810.1             0.105  42  0.133  33  0.222  22  0.153   0.143 N  0.570      SignalP-noTM
AEF55811.1             0.115  48  0.112  11  0.153   6  0.129   0.120 N  0.570      SignalP-noTM
AEF55812.1             0.121  34  0.104  69  0.120  62  0.082   0.093 N  0.570      SignalP-noTM
AEF55813.1             0.112  28  0.105  68  0.119  58  0.093   0.100 N  0.570      SignalP-noTM
AEF55814.1             0.104  56  0.100  48  0.109  39  0.076   0.089 N  0.570      SignalP-noTM
AEF55815.1             0.120  23  0.106  23  0.170   2  0.098   0.102 N  0.570      SignalP-noTM
AEF55816.1             0.135  25  0.125  25  0.156  23  0.102   0.114 N  0.570      SignalP-noTM
AEF55817.1             0.104  18  0.109  38  0.162   1  0.110   0.110 N  0.570      SignalP-noTM
AEF55818.1             0.117  46  0.157  15  0.285   4  0.216   0.184 N  0.570      SignalP-noTM
AEF55819.1             0.126  46  0.156  15  0.286   4  0.214   0.183 N  0.570      SignalP-noTM
AEF55820.1             0.105  12  0.102  33  0.110  28  0.087   0.095 N  0.570      SignalP-noTM
AEF55821.1             0.135  20  0.120  11  0.197   1  0.136   0.128 N  0.570      SignalP-noTM
AEF55822.1             0.191  21  0.291  21  0.678  17  0.417   0.350 N  0.570      SignalP-noTM
AEF55823.1             0.110  58  0.104  58  0.153   2  0.085   0.095 N  0.570      SignalP-noTM
AEF55824.1             0.653  19  0.675  19  0.873   1  0.694   0.684 Y  0.570      SignalP-noTM
AEF55825.1             0.139  30  0.344  21  0.942   1  0.878   0.595 Y  0.570      SignalP-noTM
AEF55826.1             0.172  36  0.150  24  0.332  13  0.194   0.171 N  0.570      SignalP-noTM
AEF55827.1             0.188  21  0.263  21  0.532  15  0.329   0.294 N  0.570      SignalP-noTM
AEF55828.1             0.495  28  0.291  28  0.363  25  0.174   0.236 N  0.570      SignalP-noTM
AEF55829.1             0.107  57  0.100  69  0.109  66  0.091   0.096 N  0.570      SignalP-noTM
AEF55830.1             0.168  16  0.275  16  0.582  15  0.444   0.354 N  0.570      SignalP-noTM
AEF55831.1             0.307  34  0.199  34  0.219   8  0.131   0.167 N  0.570      SignalP-noTM
AEF55832.1             0.109  38  0.118  14  0.176   3  0.138   0.127 N  0.570      SignalP-noTM
AEF55833.1             0.105   3  0.128  14  0.204   5  0.161   0.144 N  0.570      SignalP-noTM
AEF55834.1             0.680  23  0.611  23  0.879  17  0.526   0.571 Y  0.570      SignalP-noTM
AEF55835.1             0.117  44  0.109  12  0.139   9  0.121   0.115 N  0.570      SignalP-noTM
AEF55836.1             0.121  29  0.131  29  0.206   2  0.125   0.128 N  0.570      SignalP-noTM
AEF55837.1             0.110  32  0.112  53  0.201  48  0.094   0.104 N  0.570      SignalP-noTM
AEF55838.1             0.146  50  0.113  11  0.203   1  0.119   0.116 N  0.570      SignalP-noTM
AEF55839.1             0.113  19  0.106  21  0.153  17  0.086   0.097 N  0.570      SignalP-noTM
AEF55840.1             0.135  60  0.120  25  0.146   9  0.117   0.119 N  0.570      SignalP-noTM
AEF55841.1             0.111  50  0.102  50  0.110  48  0.072   0.088 N  0.570      SignalP-noTM
AEF55842.1             0.102  38  0.099  49  0.113  42  0.071   0.088 N  0.510      SignalP-TM
AEF55843.1             0.155  35  0.132  11  0.219   5  0.177   0.153 N  0.570      SignalP-noTM
AEF55844.1             0.114  19  0.099  11  0.162   1  0.088   0.094 N  0.570      SignalP-noTM
AEF55845.1             0.576  26  0.652  26  0.875  19  0.747   0.697 Y  0.570      SignalP-noTM
AEF55846.1             0.161  21  0.160  11  0.396   2  0.255   0.195 N  0.510      SignalP-TM
AEF55847.1             0.252  24  0.373  24  0.777  20  0.588   0.474 N  0.570      SignalP-noTM
AEF55848.1             0.512  21  0.650  21  0.930  17  0.840   0.739 Y  0.570      SignalP-noTM
AEF55849.1             0.145  38  0.114  11  0.210   1  0.119   0.116 N  0.570      SignalP-noTM
AEF55850.1             0.102  41  0.121  11  0.216   2  0.137   0.128 N  0.570      SignalP-noTM
AEF55851.1             0.168  42  0.137  42  0.148   9  0.116   0.127 N  0.570      SignalP-noTM
AEF55852.1             0.101  21  0.098  59  0.107  53  0.086   0.092 N  0.570      SignalP-noTM
AEF55853.1             0.214  20  0.134  20  0.156  47  0.086   0.112 N  0.570      SignalP-noTM
AEF55854.1             0.113  24  0.127  11  0.227   2  0.152   0.139 N  0.570      SignalP-noTM
AEF55855.1             0.129  64  0.105  64  0.113  32  0.080   0.093 N  0.570      SignalP-noTM
AEF55856.1             0.145  37  0.104  37  0.122  47  0.075   0.091 N  0.570      SignalP-noTM
AEF55857.1             0.104  22  0.116  11  0.186   1  0.130   0.122 N  0.570      SignalP-noTM
AEF55858.1             0.104  40  0.107  50  0.128  15  0.097   0.102 N  0.570      SignalP-noTM
AEF55859.1             0.108  52  0.113  38  0.185  49  0.102   0.108 N  0.570      SignalP-noTM
AEF55860.1             0.115  60  0.107  60  0.114  68  0.091   0.099 N  0.570      SignalP-noTM
AEF55861.1             0.247  24  0.187  24  0.217  18  0.131   0.161 N  0.570      SignalP-noTM
AEF55862.1             0.118  55  0.139  11  0.268   4  0.196   0.166 N  0.570      SignalP-noTM
AEF55863.1             0.149  21  0.146  21  0.227   1  0.147   0.146 N  0.570      SignalP-noTM
AEF55864.1             0.168  18  0.140  18  0.179  16  0.118   0.130 N  0.570      SignalP-noTM
AEF55865.1             0.103  68  0.116  46  0.152  42  0.103   0.110 N  0.570      SignalP-noTM
AEF55866.1             0.180  45  0.199  38  0.582  34  0.214   0.206 N  0.570      SignalP-noTM
AEF55867.1             0.160  28  0.168  28  0.289   3  0.197   0.179 N  0.510      SignalP-TM
AEF55868.1             0.122  29  0.112  29  0.136  14  0.114   0.113 N  0.570      SignalP-noTM
AEF55869.1             0.223  20  0.445  20  0.946  16  0.897   0.657 Y  0.570      SignalP-noTM
AEF55870.1             0.168  42  0.192  42  0.321  36  0.182   0.187 N  0.570      SignalP-noTM
AEF55871.1             0.112  30  0.103  30  0.116  18  0.082   0.093 N  0.570      SignalP-noTM
AEF55872.1             0.132  29  0.162  11  0.317   7  0.267   0.211 N  0.570      SignalP-noTM
AEF55873.1             0.107   3  0.104  67  0.116  65  0.096   0.100 N  0.570      SignalP-noTM
AEF55874.1             0.117  23  0.107  64  0.130   5  0.103   0.105 N  0.570      SignalP-noTM
AEF55875.1             0.105  41  0.104  68  0.112  63  0.091   0.098 N  0.570      SignalP-noTM
AEF55876.1             0.106  19  0.102  67  0.123  24  0.097   0.100 N  0.570      SignalP-noTM
AEF55877.1             0.151  31  0.194  31  0.417  22  0.193   0.194 N  0.510      SignalP-TM
AEF55878.1             0.198  36  0.210  36  0.478   8  0.287   0.246 N  0.570      SignalP-noTM
AEF55879.1             0.116  31  0.137  14  0.234  30  0.187   0.160 N  0.570      SignalP-noTM
AEF55880.1             0.159  31  0.128  31  0.181  18  0.126   0.127 N  0.570      SignalP-noTM
AEF55881.1             0.131  27  0.219  27  0.494  23  0.347   0.266 N  0.510      SignalP-TM
AEF55882.1             0.103  64  0.103  41  0.127  40  0.093   0.098 N  0.570      SignalP-noTM
AEF55883.1             0.126  26  0.175  18  0.413  13  0.283   0.226 N  0.570      SignalP-noTM
AEF55884.1             0.110  66  0.110  14  0.146  10  0.121   0.115 N  0.570      SignalP-noTM
AEF55885.1             0.120  50  0.135  50  0.303  47  0.100   0.119 N  0.570      SignalP-noTM
AEF55886.1             0.109  43  0.116  11  0.211   2  0.133   0.124 N  0.570      SignalP-noTM
AEF55887.1             0.122  32  0.113  11  0.196   1  0.122   0.118 N  0.570      SignalP-noTM
AEF55888.1             0.667  26  0.699  26  0.871   5  0.763   0.729 Y  0.570      SignalP-noTM
AEF55889.1             0.173  27  0.207  23  0.508   2  0.340   0.256 N  0.510      SignalP-TM
AEF55890.1             0.153  37  0.160  37  0.262  31  0.152   0.157 N  0.510      SignalP-TM
AEF55891.1             0.104  55  0.103  36  0.119  35  0.091   0.097 N  0.570      SignalP-noTM
AEF55892.1             0.773  25  0.789  25  0.936  17  0.858   0.822 Y  0.570      SignalP-noTM
AEF55893.1             0.103  70  0.104  11  0.140   1  0.106   0.105 N  0.570      SignalP-noTM
AEF55894.1             0.181  40  0.141  40  0.180  10  0.107   0.128 N  0.510      SignalP-TM
AEF55895.1             0.122  37  0.139  37  0.246  31  0.123   0.133 N  0.510      SignalP-TM
AEF55896.1             0.144  14  0.177  14  0.272   9  0.216   0.191 N  0.510      SignalP-TM
AEF55897.1             0.200  25  0.385  25  0.922   1  0.786   0.574 Y  0.570      SignalP-noTM
AEF55898.1             0.128  57  0.122  11  0.216   1  0.141   0.131 N  0.570      SignalP-noTM
AEF55899.1             0.344  33  0.158  33  0.218   2  0.094   0.135 N  0.510      SignalP-TM
AEF55900.1             0.277  25  0.386  25  0.802  19  0.489   0.435 N  0.570      SignalP-noTM
AEF55901.1             0.132  44  0.135  21  0.285  13  0.156   0.145 N  0.570      SignalP-noTM
AEF55902.1             0.122  26  0.146  26  0.248  40  0.157   0.151 N  0.570      SignalP-noTM
AEF55903.1             0.242  24  0.473  24  0.975  15  0.934   0.690 Y  0.570      SignalP-noTM
AEF55904.1             0.158  27  0.206  18  0.568   1  0.377   0.287 N  0.570      SignalP-noTM
AEF55905.1             0.149  25  0.129  25  0.157   3  0.115   0.122 N  0.570      SignalP-noTM
AEF55906.1             0.271  40  0.196  40  0.205   5  0.141   0.170 N  0.570      SignalP-noTM
AEF55907.1             0.123  61  0.106  61  0.166  28  0.091   0.099 N  0.570      SignalP-noTM
AEF55908.1             0.114  49  0.115  11  0.202   3  0.134   0.124 N  0.570      SignalP-noTM
AEF55909.1             0.152  25  0.160  25  0.286   2  0.201   0.175 N  0.510      SignalP-TM
AEF55910.1             0.132  22  0.128  22  0.159  14  0.123   0.126 N  0.570      SignalP-noTM
AEF55911.1             0.123  21  0.156  21  0.354  13  0.203   0.178 N  0.570      SignalP-noTM
AEF55912.1             0.118  25  0.115  32  0.132  31  0.098   0.107 N  0.570      SignalP-noTM
AEF55913.1             0.144  61  0.130  37  0.170  34  0.106   0.119 N  0.570      SignalP-noTM
AEF55914.1             0.106  42  0.105  46  0.116  42  0.094   0.100 N  0.570      SignalP-noTM
AEF55915.1             0.143  35  0.142  35  0.263  33  0.136   0.139 N  0.570      SignalP-noTM
AEF55916.1             0.158  29  0.132  20  0.206   3  0.148   0.139 N  0.570      SignalP-noTM
AEF55917.1             0.109  35  0.114  40  0.176  34  0.099   0.107 N  0.570      SignalP-noTM
AEF55918.1             0.121  34  0.145  14  0.262   8  0.218   0.172 N  0.510      SignalP-TM
AEF55919.1             0.110  23  0.130  11  0.285  27  0.163   0.146 N  0.570      SignalP-noTM
AEF55920.1             0.707  23  0.784  23  0.974  10  0.909   0.843 Y  0.570      SignalP-noTM
AEF55921.1             0.137  29  0.126  29  0.179   1  0.096   0.115 N  0.510      SignalP-TM
AEF55922.1             0.117  45  0.097  45  0.139   1  0.057   0.082 N  0.510      SignalP-TM
AEF55923.1             0.121  35  0.192  33  0.386  26  0.261   0.225 N  0.570      SignalP-noTM
AEF55924.1             0.442  26  0.503  26  0.906  12  0.727   0.608 Y  0.570      SignalP-noTM
AEF55925.1             0.112  20  0.119  12  0.165   7  0.145   0.131 N  0.570      SignalP-noTM
AEF55926.1             0.121  47  0.107  30  0.144  25  0.099   0.104 N  0.510      SignalP-TM
AEF55927.1             0.107  36  0.136  36  0.245  34  0.128   0.133 N  0.510      SignalP-TM
AEF55928.1             0.103  39  0.102  21  0.127  18  0.097   0.100 N  0.570      SignalP-noTM
AEF55929.1             0.126  26  0.122  26  0.178   2  0.119   0.121 N  0.570      SignalP-noTM
AEF55930.1             0.158  26  0.165  12  0.317   4  0.275   0.217 N  0.570      SignalP-noTM
AEF55931.1             0.268  24  0.183  24  0.257   1  0.152   0.172 N  0.510      SignalP-TM
AEF55932.1             0.120  70  0.116  13  0.166  68  0.141   0.125 N  0.510      SignalP-TM
AEF55933.1             0.586  32  0.659  32  0.981  14  0.852   0.749 Y  0.570      SignalP-noTM
AEF55934.1             0.113  67  0.111  11  0.164   5  0.130   0.120 N  0.570      SignalP-noTM
AEF55935.1             0.106  22  0.106  11  0.141  14  0.110   0.108 N  0.570      SignalP-noTM
AEF55936.1             0.105  44  0.132  11  0.230   2  0.167   0.149 N  0.570      SignalP-noTM
AEF55937.1             0.116  26  0.154  11  0.283   1  0.241   0.186 N  0.510      SignalP-TM
AEF55938.1             0.115  26  0.110  36  0.130  24  0.094   0.103 N  0.570      SignalP-noTM
AEF55939.1             0.121  40  0.119  12  0.200  11  0.135   0.125 N  0.510      SignalP-TM
AEF55940.1             0.116  32  0.109  32  0.146   1  0.098   0.104 N  0.570      SignalP-noTM
AEF55941.1             0.109  39  0.107  20  0.140  18  0.107   0.107 N  0.570      SignalP-noTM
AEF55942.1             0.132  26  0.140  14  0.256  10  0.200   0.168 N  0.570      SignalP-noTM
AEF55943.1             0.237  26  0.318  26  0.619  15  0.450   0.367 N  0.510      SignalP-TM
AEF55944.1             0.121  27  0.163  11  0.440   1  0.250   0.196 N  0.510      SignalP-TM
AEF55945.1             0.115  25  0.119  25  0.218   9  0.132   0.125 N  0.570      SignalP-noTM
AEF55946.1             0.130  36  0.140  36  0.273  32  0.154   0.145 N  0.510      SignalP-TM
AEF55947.1             0.102  39  0.105  55  0.137  48  0.094   0.100 N  0.570      SignalP-noTM
AEF55948.1             0.162  28  0.170  28  0.292  24  0.197   0.182 N  0.570      SignalP-noTM
AEF55949.1             0.112  35  0.114  11  0.188   1  0.125   0.120 N  0.570      SignalP-noTM
AEF55950.1             0.121  26  0.112  26  0.164   1  0.103   0.108 N  0.570      SignalP-noTM
AEF55951.1             0.109  38  0.110  38  0.124   2  0.097   0.104 N  0.570      SignalP-noTM
AEF55952.1             0.117  25  0.105  65  0.142   6  0.096   0.101 N  0.570      SignalP-noTM
AEF55953.1             0.120  62  0.125  11  0.228   3  0.151   0.137 N  0.570      SignalP-noTM
AEF55954.1             0.243  34  0.229  21  0.702   2  0.418   0.299 N  0.510      SignalP-TM
AEF55955.1             0.118  48  0.127  12  0.199   4  0.168   0.146 N  0.570      SignalP-noTM
AEF55956.1             0.125  41  0.153  14  0.320   5  0.233   0.182 N  0.510      SignalP-TM
AEF55957.1             0.122  27  0.118  11  0.210   2  0.143   0.130 N  0.570      SignalP-noTM
AEF55958.1             0.139  20  0.185  17  0.318  10  0.241   0.211 N  0.570      SignalP-noTM
AEF55959.1             0.120  30  0.111  30  0.138  25  0.094   0.103 N  0.570      SignalP-noTM
AEF55960.1             0.134  25  0.201  25  0.511   1  0.337   0.265 N  0.570      SignalP-noTM
AEF55961.1             0.127  47  0.148  17  0.284   7  0.206   0.175 N  0.570      SignalP-noTM
AEF55962.1             0.219  21  0.369  21  0.906   1  0.659   0.505 N  0.570      SignalP-noTM
AEF55963.1             0.103  66  0.112  12  0.160   3  0.130   0.120 N  0.570      SignalP-noTM
AEF55964.1             0.145  46  0.110  46  0.128   6  0.087   0.102 N  0.510      SignalP-TM
AEF55965.1             0.106  56  0.150  15  0.257   9  0.224   0.185 N  0.570      SignalP-noTM
AEF55966.1             0.383  19  0.574  19  0.913  17  0.849   0.703 Y  0.570      SignalP-noTM
AEF55967.1             0.138  39  0.137  39  0.241  38  0.114   0.126 N  0.570      SignalP-noTM
AEF55968.1             0.110  45  0.107  50  0.136  46  0.099   0.103 N  0.570      SignalP-noTM
AEF55969.1             0.117  24  0.128  24  0.259  32  0.126   0.127 N  0.570      SignalP-noTM
AEF55970.1             0.111  38  0.113  38  0.129  36  0.103   0.108 N  0.570      SignalP-noTM
AEF55971.1             0.166  40  0.123  13  0.336  12  0.146   0.134 N  0.570      SignalP-noTM
AEF55972.1             0.137  36  0.100  36  0.101  61  0.065   0.084 N  0.570      SignalP-noTM
AEF55973.1             0.182  58  0.154  58  0.177  53  0.106   0.131 N  0.570      SignalP-noTM
AEF55974.1             0.123  18  0.132  18  0.208   1  0.148   0.140 N  0.570      SignalP-noTM
AEF55975.1             0.115  48  0.106  29  0.137   3  0.097   0.102 N  0.570      SignalP-noTM
AEF55976.1             0.144  32  0.218  22  0.497  19  0.383   0.279 N  0.510      SignalP-TM
AEF55977.1             0.121  21  0.106  49  0.140  45  0.070   0.093 N  0.510      SignalP-TM
AEF55978.1             0.134  26  0.115  26  0.148   5  0.106   0.110 N  0.570      SignalP-noTM
AEF55979.1             0.222  20  0.184  20  0.273   2  0.177   0.181 N  0.570      SignalP-noTM
AEF55980.1             0.104  26  0.102  58  0.117  48  0.092   0.097 N  0.570      SignalP-noTM
AEF55981.1             0.183  28  0.146  28  0.244   1  0.130   0.140 N  0.510      SignalP-TM
AEF55982.1             0.783  20  0.833  20  0.933  16  0.887   0.858 Y  0.570      SignalP-noTM
AEF55983.1             0.103  65  0.104  65  0.111  64  0.086   0.096 N  0.570      SignalP-noTM
AEF55984.1             0.116  58  0.113  12  0.141   9  0.129   0.121 N  0.570      SignalP-noTM
AEF55985.1             0.128  16  0.156  11  0.312   1  0.233   0.192 N  0.570      SignalP-noTM
AEF55986.1             0.103  34  0.100  65  0.120   3  0.087   0.094 N  0.570      SignalP-noTM
AEF55987.1             0.172  24  0.161  13  0.281   9  0.208   0.183 N  0.570      SignalP-noTM
AEF55988.1             0.131  32  0.111  11  0.165   7  0.134   0.120 N  0.510      SignalP-TM
AEF55989.1             0.115  54  0.121  36  0.202  31  0.121   0.121 N  0.510      SignalP-TM
AEF55990.1             0.126  33  0.162  11  0.314   1  0.272   0.203 N  0.510      SignalP-TM
AEF55991.1             0.155  24  0.164  11  0.373   1  0.262   0.210 N  0.570      SignalP-noTM
AEF55992.1             0.122  30  0.111  30  0.160   2  0.101   0.106 N  0.570      SignalP-noTM
AEF55993.1             0.164  48  0.128  48  0.120  46  0.083   0.107 N  0.570      SignalP-noTM
AEF55994.1             0.138  45  0.136  21  0.186  14  0.156   0.145 N  0.570      SignalP-noTM
AEF55995.1             0.100  56  0.097  70  0.103  69  0.082   0.090 N  0.570      SignalP-noTM
AEF55996.1             0.110  43  0.099  43  0.113  28  0.084   0.092 N  0.570      SignalP-noTM
AEF55997.1             0.104  38  0.101  25  0.136   4  0.103   0.102 N  0.570      SignalP-noTM
AEF55998.1             0.112  60  0.111  41  0.144  24  0.104   0.108 N  0.570      SignalP-noTM
AEF55999.1             0.338  22  0.222  22  0.183   7  0.150   0.188 N  0.570      SignalP-noTM
AEF56000.1             0.119  60  0.105  60  0.136   8  0.091   0.098 N  0.570      SignalP-noTM
AEF56001.1             0.135  37  0.115  37  0.165   2  0.112   0.114 N  0.570      SignalP-noTM
AEF56002.1             0.108   5  0.097  44  0.122  62  0.077   0.090 N  0.510      SignalP-TM
AEF56003.1             0.206  41  0.106  41  0.137   1  0.063   0.090 N  0.510      SignalP-TM
AEF56004.1             0.779  25  0.770  25  0.889  14  0.797   0.783 Y  0.570      SignalP-noTM
AEF56005.1             0.434  36  0.490  36  0.689  30  0.415   0.462 N  0.510      SignalP-TM
AEF56006.1             0.809  24  0.869  24  0.977  20  0.902   0.884 Y  0.570      SignalP-noTM
AEF56007.1             0.737  22  0.807  22  0.922  19  0.869   0.836 Y  0.570      SignalP-noTM
AEF56008.1             0.123  54  0.146  25  0.236  22  0.162   0.153 N  0.570      SignalP-noTM
AEF56009.1             0.128  28  0.176  11  0.406   1  0.309   0.239 N  0.570      SignalP-noTM
AEF56010.1             0.121  23  0.138  11  0.254   1  0.189   0.157 N  0.510      SignalP-TM
AEF56011.1             0.144  55  0.149  39  0.258  34  0.127   0.139 N  0.570      SignalP-noTM
AEF56012.1             0.126  23  0.156  23  0.303  19  0.167   0.161 N  0.570      SignalP-noTM
AEF56013.1             0.108  24  0.126  13  0.207  12  0.162   0.143 N  0.570      SignalP-noTM
AEF56014.1             0.133  41  0.129  41  0.173  33  0.103   0.119 N  0.510      SignalP-TM
AEF56015.1             0.120  19  0.136  11  0.245   4  0.188   0.161 N  0.570      SignalP-noTM
AEF56016.1             0.101  58  0.111  52  0.151   5  0.104   0.108 N  0.570      SignalP-noTM
AEF56017.1             0.192  24  0.386  24  0.926   2  0.802   0.581 Y  0.570      SignalP-noTM
AEF56018.1             0.119  31  0.264  31  0.774  27  0.530   0.363 N  0.510      SignalP-TM
AEF56019.1             0.241  30  0.367  30  0.932  16  0.745   0.545 N  0.570      SignalP-noTM
AEF56020.1             0.179  23  0.220  23  0.382   1  0.277   0.246 N  0.570      SignalP-noTM
AEF56021.1             0.129  62  0.109  62  0.126  29  0.090   0.100 N  0.570      SignalP-noTM
AEF56022.1             0.115  44  0.159  44  0.316  38  0.133   0.146 N  0.570      SignalP-noTM
AEF56023.1             0.108  31  0.102  37  0.115  36  0.090   0.096 N  0.570      SignalP-noTM
AEF56024.1             0.147  23  0.151  23  0.213  21  0.159   0.155 N  0.570      SignalP-noTM
AEF56025.1             0.103  33  0.132  13  0.243   6  0.173   0.151 N  0.570      SignalP-noTM
AEF56026.1             0.164  21  0.122  21  0.149  44  0.083   0.104 N  0.570      SignalP-noTM
AEF56027.1             0.822  23  0.851  23  0.959  19  0.884   0.867 Y  0.570      SignalP-noTM
AEF56028.1             0.121  32  0.173  11  0.469   2  0.289   0.216 N  0.510      SignalP-TM
AEF56029.1             0.158  26  0.207  26  0.375   1  0.251   0.223 N  0.510      SignalP-TM
AEF56030.1             0.109  58  0.110  58  0.125  45  0.092   0.101 N  0.570      SignalP-noTM
AEF56031.1             0.145  21  0.141  21  0.198  12  0.118   0.130 N  0.570      SignalP-noTM
AEF56032.1             0.555  40  0.458  40  0.658  37  0.193   0.360 N  0.510      SignalP-TM
AEF56033.1             0.430  16  0.479  16  0.678   3  0.557   0.508 N  0.510      SignalP-TM
AEF56034.1             0.107  36  0.108  12  0.153   1  0.115   0.111 N  0.570      SignalP-noTM
AEF56035.1             0.142  23  0.148  23  0.326   1  0.170   0.158 N  0.570      SignalP-noTM
AEF56036.1             0.130  29  0.104  61  0.151   3  0.087   0.096 N  0.570      SignalP-noTM
AEF56037.1             0.111  69  0.115  32  0.151   7  0.121   0.118 N  0.570      SignalP-noTM
AEF56038.1             0.101  51  0.128  11  0.210   3  0.163   0.145 N  0.570      SignalP-noTM
AEF56039.1             0.115  54  0.100  54  0.110  20  0.090   0.095 N  0.570      SignalP-noTM
AEF56040.1             0.175  65  0.128  65  0.139  37  0.099   0.114 N  0.570      SignalP-noTM
AEF56041.1             0.210  20  0.166  20  0.226   2  0.146   0.157 N  0.570      SignalP-noTM
AEF56042.1             0.145  33  0.115  33  0.137  28  0.079   0.098 N  0.570      SignalP-noTM
AEF56043.1             0.104  44  0.101  28  0.118  26  0.085   0.094 N  0.570      SignalP-noTM
AEF56044.1             0.119  33  0.109  33  0.130  49  0.095   0.103 N  0.570      SignalP-noTM
AEF56045.1             0.199  48  0.208  48  0.491  43  0.113   0.163 N  0.570      SignalP-noTM
AEF56046.1             0.138  18  0.191  18  0.430  17  0.280   0.233 N  0.570      SignalP-noTM
AEF56047.1             0.112  68  0.106  29  0.137  19  0.096   0.102 N  0.570      SignalP-noTM
AEF56048.1             0.103  22  0.106  32  0.139  10  0.103   0.104 N  0.570      SignalP-noTM
AEF56049.1             0.136  54  0.113  54  0.145   3  0.091   0.103 N  0.570      SignalP-noTM
AEF56050.1             0.117  47  0.178  12  0.374   4  0.324   0.247 N  0.570      SignalP-noTM
AEF56051.1             0.106  36  0.106  61  0.125  52  0.099   0.103 N  0.570      SignalP-noTM
AEF56052.1             0.172  44  0.177  44  0.258  31  0.157   0.168 N  0.570      SignalP-noTM
AEF56053.1             0.176  35  0.168  23  0.339  21  0.178   0.172 N  0.510      SignalP-TM
AEF56054.1             0.188  42  0.146  42  0.200   4  0.109   0.132 N  0.510      SignalP-TM
AEF56055.1             0.118  25  0.117  11  0.213   2  0.127   0.122 N  0.570      SignalP-noTM
AEF56056.1             0.796  22  0.836  22  0.942  10  0.884   0.858 Y  0.570      SignalP-noTM
AEF56057.1             0.101  69  0.105  49  0.125   6  0.098   0.102 N  0.570      SignalP-noTM
AEF56058.1             0.107  24  0.145  11  0.324   1  0.194   0.168 N  0.570      SignalP-noTM
AEF56059.1             0.102  22  0.150  22  0.266  20  0.200   0.173 N  0.570      SignalP-noTM
AEF56060.1             0.733  23  0.767  23  0.885  18  0.822   0.793 Y  0.570      SignalP-noTM
AEF56061.1             0.154  48  0.129  48  0.144  40  0.102   0.116 N  0.570      SignalP-noTM
AEF56062.1             0.135  35  0.149  11  0.384   1  0.201   0.168 N  0.510      SignalP-TM
AEF56063.1             0.186  25  0.134  25  0.113   9  0.098   0.117 N  0.570      SignalP-noTM
AEF56064.1             0.126  27  0.116  27  0.153  38  0.100   0.109 N  0.570      SignalP-noTM
AEF56065.1             0.172  35  0.164  11  0.313   1  0.265   0.211 N  0.570      SignalP-noTM
AEF56066.1             0.544  48  0.315  48  0.293  44  0.152   0.239 N  0.570      SignalP-noTM
AEF56067.1             0.121  15  0.120  15  0.147   3  0.122   0.121 N  0.570      SignalP-noTM
AEF56068.1             0.117  53  0.117  53  0.155  49  0.088   0.104 N  0.570      SignalP-noTM
AEF56069.1             0.104  20  0.098  50  0.114  45  0.083   0.091 N  0.570      SignalP-noTM
AEF56070.1             0.118  34  0.101  63  0.119   2  0.088   0.095 N  0.570      SignalP-noTM
AEF56071.1             0.127  70  0.149  11  0.355   2  0.215   0.180 N  0.570      SignalP-noTM
AEF56072.1             0.118  46  0.155  11  0.289   7  0.247   0.198 N  0.570      SignalP-noTM
AEF56073.1             0.114  47  0.118  13  0.199   5  0.138   0.127 N  0.570      SignalP-noTM
AEF56074.1             0.105  38  0.112  38  0.155  37  0.096   0.104 N  0.570      SignalP-noTM
AEF56075.1             0.161  33  0.155  33  0.235   1  0.136   0.146 N  0.570      SignalP-noTM
AEF56076.1             0.145  20  0.114  20  0.117   9  0.094   0.105 N  0.570      SignalP-noTM
AEF56077.1             0.234  43  0.193  43  0.286  29  0.159   0.180 N  0.510      SignalP-TM
AEF56078.1             0.174  34  0.210  34  0.446  29  0.207   0.209 N  0.510      SignalP-TM
AEF56079.1             0.652  22  0.751  22  0.914   8  0.879   0.811 Y  0.570      SignalP-noTM
AEF56080.1             0.110  47  0.109  47  0.153  46  0.093   0.101 N  0.570      SignalP-noTM
AEF56081.1             0.175  28  0.243  21  0.501   7  0.397   0.300 N  0.510      SignalP-TM
AEF56082.1             0.103  17  0.121  17  0.202   7  0.135   0.128 N  0.570      SignalP-noTM
AEF56083.1             0.133  47  0.124  19  0.164   6  0.142   0.131 N  0.510      SignalP-TM
AEF56084.1             0.100  24  0.112  31  0.137  25  0.091   0.102 N  0.570      SignalP-noTM
AEF56085.1             0.133  48  0.122  48  0.163  35  0.117   0.120 N  0.570      SignalP-noTM
AEF56086.1             0.117  33  0.116  33  0.154   1  0.089   0.106 N  0.510      SignalP-TM
AEF56087.1             0.166  24  0.234  24  0.545   6  0.375   0.300 N  0.570      SignalP-noTM
AEF56088.1             0.123  11  0.103  43  0.114  26  0.082   0.093 N  0.570      SignalP-noTM
AEF56089.1             0.109  48  0.105  48  0.120  50  0.094   0.100 N  0.570      SignalP-noTM
AEF56090.1             0.110  39  0.106  11  0.142   4  0.117   0.112 N  0.570      SignalP-noTM
AEF56091.1             0.100  61  0.104  49  0.136  48  0.089   0.097 N  0.570      SignalP-noTM
AEF56092.1             0.171  23  0.126  41  0.276  40  0.094   0.111 N  0.570      SignalP-noTM
AEF56093.1             0.168  43  0.154  43  0.232   5  0.131   0.143 N  0.570      SignalP-noTM
AEF56094.1             0.144  39  0.111  39  0.166   1  0.090   0.101 N  0.570      SignalP-noTM
AEF56095.1             0.174  21  0.230  21  0.418  11  0.319   0.272 N  0.570      SignalP-noTM
AEF56096.1             0.105   6  0.104  66  0.118   6  0.092   0.098 N  0.570      SignalP-noTM
AEF56097.1             0.120  56  0.159  12  0.344   8  0.256   0.204 N  0.570      SignalP-noTM
AEF56098.1             0.160  45  0.123  45  0.191   1  0.103   0.114 N  0.570      SignalP-noTM
AEF56099.1             0.102  31  0.098  11  0.146   4  0.099   0.099 N  0.570      SignalP-noTM
AEF56100.1             0.122  20  0.169  11  0.389   2  0.282   0.222 N  0.570      SignalP-noTM
AEF56101.1             0.136  35  0.116  35  0.195  13  0.098   0.108 N  0.570      SignalP-noTM
AEF56102.1             0.298  29  0.366  22  0.629  14  0.477   0.407 N  0.510      SignalP-TM
AEF56103.1             0.217  30  0.152  30  0.174  41  0.090   0.123 N  0.570      SignalP-noTM
AEF56104.1             0.347  19  0.250  19  0.354   3  0.231   0.243 N  0.510      SignalP-TM
AEF56105.1             0.715  21  0.805  21  0.946  17  0.908   0.853 Y  0.570      SignalP-noTM
AEF56106.1             0.120  28  0.102  49  0.155   3  0.092   0.097 N  0.570      SignalP-noTM
AEF56107.1             0.179  37  0.127  37  0.197   4  0.113   0.120 N  0.570      SignalP-noTM
AEF56108.1             0.273  51  0.235  51  0.385  47  0.119   0.180 N  0.570      SignalP-noTM
AEF56109.1             0.193  64  0.137  64  0.148   1  0.086   0.118 N  0.510      SignalP-TM
AEF56110.1             0.148  19  0.137  19  0.154  13  0.125   0.133 N  0.510      SignalP-TM
AEF56111.1             0.128  24  0.119  68  0.161  67  0.081   0.105 N  0.510      SignalP-TM
AEF56112.1             0.104  64  0.103  64  0.111  58  0.091   0.098 N  0.570      SignalP-noTM
AEF56113.1             0.110  40  0.106  40  0.128  20  0.095   0.101 N  0.570      SignalP-noTM
AEF56114.1             0.101  67  0.099  67  0.159   1  0.090   0.095 N  0.570      SignalP-noTM
AEF56115.1             0.668  39  0.752  39  0.980  24  0.804   0.777 Y  0.570      SignalP-noTM
AEF56116.1             0.105  25  0.098  58  0.107  24  0.084   0.091 N  0.570      SignalP-noTM
AEF56117.1             0.132  23  0.132  11  0.249   4  0.178   0.153 N  0.570      SignalP-noTM
AEF56118.1             0.117  23  0.131  11  0.222   2  0.175   0.147 N  0.510      SignalP-TM
AEF56119.1             0.261  32  0.192  32  0.353   5  0.213   0.200 N  0.510      SignalP-TM
AEF56120.1             0.324  29  0.356  29  0.544  25  0.303   0.337 N  0.510      SignalP-TM
AEF56121.1             0.131  24  0.120  24  0.147   6  0.119   0.120 N  0.570      SignalP-noTM
AEF56122.1             0.108  48  0.102  48  0.112  38  0.090   0.096 N  0.570      SignalP-noTM
AEF56123.1             0.192  38  0.158  38  0.190  34  0.109   0.135 N  0.570      SignalP-noTM
AEF56124.1             0.112  38  0.138  11  0.263   1  0.190   0.157 N  0.510      SignalP-TM
AEF56125.1             0.136  15  0.160  15  0.362   1  0.208   0.178 N  0.510      SignalP-TM
AEF56126.1             0.102  48  0.104  56  0.123   1  0.096   0.100 N  0.570      SignalP-noTM
AEF56127.1             0.101  41  0.108  56  0.165   3  0.096   0.102 N  0.570      SignalP-noTM
AEF56128.1             0.109  61  0.111  33  0.143  28  0.103   0.107 N  0.570      SignalP-noTM
AEF56129.1             0.184  20  0.216  20  0.380   2  0.271   0.242 N  0.570      SignalP-noTM
AEF56130.1             0.256  26  0.141  11  0.239   1  0.204   0.164 N  0.510      SignalP-TM
AEF56131.1             0.120  22  0.173  12  0.365   3  0.304   0.221 N  0.510      SignalP-TM
AEF56132.1             0.158  51  0.159  51  0.211  47  0.130   0.145 N  0.570      SignalP-noTM
AEF56133.1             0.124  23  0.138  43  0.231  31  0.146   0.142 N  0.570      SignalP-noTM
AEF56134.1             0.655  26  0.738  26  0.961  10  0.890   0.810 Y  0.570      SignalP-noTM
AEF56135.1             0.143  41  0.147  41  0.226  40  0.113   0.134 N  0.510      SignalP-TM
AEF56136.1             0.120  30  0.119  41  0.191  34  0.110   0.115 N  0.510      SignalP-TM
AEF56137.1             0.112  29  0.105  70  0.117  64  0.089   0.097 N  0.570      SignalP-noTM
AEF56138.1             0.127  34  0.153  14  0.301   7  0.236   0.184 N  0.510      SignalP-TM
AEF56139.1             0.172  26  0.192  26  0.319  27  0.168   0.183 N  0.510      SignalP-TM
AEF56140.1             0.222  26  0.454  26  0.956  24  0.928   0.677 Y  0.570      SignalP-noTM
AEF56141.1             0.108  13  0.106  21  0.128  13  0.100   0.104 N  0.510      SignalP-TM
AEF56142.1             0.128  33  0.120  33  0.188   1  0.091   0.110 N  0.510      SignalP-TM
AEF56143.1             0.488  21  0.678  21  0.977  11  0.939   0.800 Y  0.570      SignalP-noTM
AEF56144.1             0.100  68  0.100  15  0.124   5  0.101   0.100 N  0.570      SignalP-noTM
AEF56145.1             0.130  22  0.122  22  0.163   1  0.118   0.120 N  0.570      SignalP-noTM
AEF56146.1             0.200  24  0.216  24  0.454  23  0.226   0.221 N  0.570      SignalP-noTM
AEF56147.1             0.114  24  0.110  24  0.146  21  0.101   0.106 N  0.570      SignalP-noTM
AEF56148.1             0.126  26  0.140  26  0.244  12  0.164   0.151 N  0.570      SignalP-noTM
AEF56149.1             0.170  18  0.141  18  0.130   1  0.116   0.129 N  0.570      SignalP-noTM
AEF56150.1             0.127  58  0.160  12  0.329   6  0.268   0.211 N  0.570      SignalP-noTM
AEF56151.1             0.104  32  0.135  11  0.253   2  0.187   0.159 N  0.570      SignalP-noTM
AEF56152.1             0.130  24  0.183  12  0.416   9  0.346   0.260 N  0.570      SignalP-noTM
AEF56153.1             0.175  37  0.139  37  0.145  36  0.101   0.121 N  0.570      SignalP-noTM
AEF56154.1             0.105  43  0.112  43  0.139   8  0.108   0.110 N  0.570      SignalP-noTM
AEF56155.1             0.112  22  0.116  37  0.168  29  0.111   0.114 N  0.570      SignalP-noTM
AEF56156.1             0.146  23  0.140  23  0.279  20  0.113   0.128 N  0.570      SignalP-noTM
AEF56157.1             0.108  21  0.114  36  0.204  28  0.111   0.113 N  0.570      SignalP-noTM
AEF56158.1             0.119  29  0.148  17  0.261   2  0.221   0.175 N  0.510      SignalP-TM
AEF56159.1             0.501  22  0.354  22  0.509  21  0.280   0.319 N  0.570      SignalP-noTM
AEF56160.1             0.830  31  0.793  31  0.944  20  0.778   0.786 Y  0.570      SignalP-noTM
AEF56161.1             0.148  35  0.121  46  0.213   8  0.098   0.112 N  0.510      SignalP-TM
AEF56162.1             0.108  18  0.136  11  0.356   1  0.156   0.146 N  0.570      SignalP-noTM
AEF56163.1             0.108  25  0.112  20  0.137  10  0.115   0.113 N  0.570      SignalP-noTM
AEF56164.1             0.118  61  0.110  47  0.157   5  0.110   0.110 N  0.510      SignalP-TM
AEF56165.1             0.804  24  0.770  24  0.796  21  0.715   0.750 Y  0.510      SignalP-TM
AEF56166.1             0.116  39  0.153  16  0.285  11  0.227   0.188 N  0.570      SignalP-noTM
AEF56167.1             0.156  30  0.208  26  0.477   4  0.375   0.286 N  0.570      SignalP-noTM
AEF56168.1             0.107  24  0.114  24  0.156  18  0.099   0.107 N  0.570      SignalP-noTM
AEF56169.1             0.101  31  0.114  11  0.160   4  0.127   0.120 N  0.570      SignalP-noTM
AEF56170.1             0.107  51  0.116  32  0.160  22  0.115   0.115 N  0.570      SignalP-noTM
AEF56171.1             0.155  38  0.123  38  0.178   4  0.115   0.119 N  0.570      SignalP-noTM
AEF56172.1             0.169  20  0.145  20  0.154  17  0.109   0.128 N  0.570      SignalP-noTM
AEF56173.1             0.134  62  0.123  62  0.191  50  0.114   0.119 N  0.570      SignalP-noTM
AEF56174.1             0.104  26  0.110  11  0.157   5  0.122   0.115 N  0.570      SignalP-noTM
AEF56175.1             0.441  33  0.206  33  0.209  32  0.121   0.175 N  0.510      SignalP-TM
AEF56176.1             0.784  23  0.858  23  0.970  19  0.928   0.891 Y  0.570      SignalP-noTM
AEF56177.1             0.840  25  0.838  25  0.958  10  0.877   0.857 Y  0.570      SignalP-noTM
AEF56178.1             0.101  37  0.130  11  0.229   1  0.160   0.144 N  0.570      SignalP-noTM
AEF56179.1             0.115  24  0.145  24  0.266  10  0.174   0.159 N  0.570      SignalP-noTM
AEF56180.1             0.294  44  0.251  44  0.482   6  0.290   0.266 N  0.510      SignalP-TM
AEF56181.1             0.105  28  0.118  18  0.173   9  0.133   0.125 N  0.570      SignalP-noTM
AEF56182.1             0.115  29  0.113  51  0.160   2  0.114   0.113 N  0.570      SignalP-noTM
AEF56183.1             0.118  35  0.135  14  0.292   6  0.183   0.152 N  0.510      SignalP-TM
AEF56184.1             0.124  25  0.123  11  0.212   1  0.151   0.136 N  0.570      SignalP-noTM
AEF56185.1             0.128  39  0.129  39  0.204  38  0.125   0.127 N  0.570      SignalP-noTM
AEF56186.1             0.119  56  0.111  56  0.179   2  0.102   0.107 N  0.570      SignalP-noTM
AEF56187.1             0.271  25  0.411  23  0.865   5  0.743   0.534 Y  0.510      SignalP-TM
AEF56188.1             0.147  47  0.118  47  0.163   9  0.101   0.110 N  0.570      SignalP-noTM
AEF56189.1             0.505  25  0.688  25  0.978  17  0.945   0.809 Y  0.570      SignalP-noTM
AEF56190.1             0.253  25  0.385  25  0.699  23  0.486   0.422 N  0.510      SignalP-TM
AEF56191.1             0.143  30  0.138  11  0.240   5  0.204   0.162 N  0.510      SignalP-TM
AEF56192.1             0.113  31  0.183  31  0.388  35  0.220   0.201 N  0.570      SignalP-noTM
AEF56193.1             0.130  33  0.159  33  0.258  27  0.145   0.152 N  0.570      SignalP-noTM
AEF56194.1             0.127  17  0.172  17  0.288   1  0.231   0.200 N  0.570      SignalP-noTM
AEF56195.1             0.177  33  0.123  33  0.156  40  0.096   0.113 N  0.510      SignalP-TM
AEF56196.1             0.147  37  0.115  37  0.118   1  0.083   0.100 N  0.570      SignalP-noTM
AEF56197.1             0.120  47  0.114  55  0.152  46  0.089   0.102 N  0.570      SignalP-noTM
AEF56198.1             0.136  30  0.136  30  0.214  24  0.121   0.129 N  0.570      SignalP-noTM
AEF56199.1             0.103  60  0.100  60  0.105  12  0.090   0.095 N  0.570      SignalP-noTM
AEF56200.1             0.141  28  0.152  28  0.258  26  0.163   0.156 N  0.510      SignalP-TM
AEF56201.1             0.107  51  0.113  24  0.150  16  0.115   0.114 N  0.570      SignalP-noTM
AEF56202.1             0.113  27  0.126  24  0.263  17  0.134   0.129 N  0.510      SignalP-TM
AEF56203.1             0.202  24  0.167  24  0.257   3  0.158   0.163 N  0.570      SignalP-noTM
AEF56204.1             0.133  39  0.101  30  0.120   4  0.085   0.094 N  0.570      SignalP-noTM
AEF56205.1             0.286  22  0.171  22  0.250   1  0.133   0.153 N  0.570      SignalP-noTM
AEF56206.1             0.648  25  0.735  25  0.933  19  0.842   0.785 Y  0.570      SignalP-noTM
AEF56207.1             0.122  44  0.108  63  0.111  50  0.081   0.096 N  0.570      SignalP-noTM
AEF56208.1             0.136  21  0.134  11  0.308   1  0.164   0.145 N  0.510      SignalP-TM
AEF56209.1             0.124  21  0.127  21  0.207   1  0.140   0.133 N  0.570      SignalP-noTM
AEF56210.1             0.150  27  0.319  27  0.885  25  0.670   0.484 N  0.570      SignalP-noTM
AEF56211.1             0.332  37  0.318  20  0.619  19  0.369   0.337 N  0.510      SignalP-TM
AEF56212.1             0.129  41  0.160  41  0.306  35  0.147   0.155 N  0.510      SignalP-TM
AEF56213.1             0.124  40  0.144  11  0.289   3  0.215   0.170 N  0.510      SignalP-TM
AEF56214.1             0.186  58  0.141  47  0.153  42  0.066   0.113 N  0.510      SignalP-TM
AEF56215.1             0.101  49  0.101  70  0.118   6  0.093   0.097 N  0.570      SignalP-noTM
AEF56216.1             0.114  20  0.111  70  0.208  61  0.094   0.105 N  0.510      SignalP-TM
AEF56217.1             0.182  35  0.203  35  0.298  33  0.200   0.202 N  0.510      SignalP-TM
AEF56218.1             0.850  24  0.807  24  0.904  16  0.804   0.806 Y  0.570      SignalP-noTM
AEF56219.1             0.104  57  0.105  11  0.154   2  0.106   0.106 N  0.570      SignalP-noTM
AEF56220.1             0.137  17  0.185  17  0.388  12  0.244   0.213 N  0.570      SignalP-noTM
AEF56221.1             0.127  25  0.138  19  0.265   7  0.164   0.150 N  0.570      SignalP-noTM
AEF56222.1             0.163  21  0.175  21  0.206  16  0.178   0.176 N  0.510      SignalP-TM
AEF56223.1             0.146  35  0.126  35  0.149  25  0.109   0.118 N  0.570      SignalP-noTM
AEF56224.1             0.159   9  0.134  34  0.204  29  0.134   0.134 N  0.510      SignalP-TM
AEF56225.1             0.149  36  0.147  45  0.225  35  0.095   0.128 N  0.510      SignalP-TM
AEF56226.1             0.115  30  0.142  30  0.299  26  0.142   0.142 N  0.570      SignalP-noTM
AEF56227.1             0.169  37  0.117  37  0.106  62  0.084   0.101 N  0.570      SignalP-noTM
AEF56228.1             0.107  26  0.148  12  0.308   6  0.227   0.185 N  0.570      SignalP-noTM
AEF56229.1             0.186  36  0.142  36  0.188   9  0.131   0.137 N  0.570      SignalP-noTM
AEF56230.1             0.117  34  0.110  34  0.134  10  0.099   0.105 N  0.570      SignalP-noTM
AEF56231.1             0.106  39  0.099  11  0.123   4  0.101   0.100 N  0.510      SignalP-TM
AEF56232.1             0.124  40  0.128  11  0.185   9  0.171   0.148 N  0.570      SignalP-noTM
AEF56233.1             0.625  37  0.585  37  0.653  30  0.385   0.511 Y  0.510      SignalP-TM
AEF56234.1             0.106  22  0.093  11  0.121   1  0.084   0.089 N  0.510      SignalP-TM
AEF56235.1             0.104   8  0.097  45  0.118   5  0.087   0.092 N  0.570      SignalP-noTM
AEF56236.1             0.104  44  0.104  24  0.128  14  0.094   0.099 N  0.570      SignalP-noTM
AEF56237.1             0.171  50  0.124  50  0.133   3  0.091   0.109 N  0.570      SignalP-noTM
AEF56238.1             0.116  37  0.099  70  0.103  60  0.084   0.092 N  0.570      SignalP-noTM
AEF56239.1             0.117  59  0.125  59  0.167  49  0.109   0.117 N  0.570      SignalP-noTM
AEF56240.1             0.118  30  0.123  11  0.209   1  0.143   0.132 N  0.570      SignalP-noTM
AEF56241.1             0.229  24  0.437  24  0.938  20  0.864   0.638 Y  0.570      SignalP-noTM
AEF56242.1             0.141  41  0.155  11  0.327   1  0.242   0.187 N  0.510      SignalP-TM
AEF56243.1             0.137  23  0.221  19  0.462   3  0.384   0.298 N  0.570      SignalP-noTM
AEF56244.1             0.297  20  0.313  20  0.656   3  0.417   0.352 N  0.510      SignalP-TM
AEF56245.1             0.120  52  0.121  52  0.178  49  0.105   0.114 N  0.570      SignalP-noTM
AEF56246.1             0.114  45  0.110  60  0.147  49  0.096   0.104 N  0.570      SignalP-noTM
AEF56247.1             0.660  26  0.783  26  0.969  22  0.928   0.851 Y  0.570      SignalP-noTM
AEF56248.1             0.113  27  0.170  11  0.370   2  0.292   0.227 N  0.570      SignalP-noTM
AEF56249.1             0.107  28  0.125  11  0.201   3  0.162   0.142 N  0.570      SignalP-noTM
AEF56250.1             0.130  46  0.152  18  0.304   9  0.203   0.171 N  0.510      SignalP-TM
AEF56251.1             0.120  55  0.132  55  0.210  48  0.129   0.131 N  0.570      SignalP-noTM
AEF56252.1             0.131  25  0.120  49  0.173  42  0.111   0.116 N  0.570      SignalP-noTM
AEF56253.1             0.133  31  0.119  11  0.248   1  0.127   0.122 N  0.570      SignalP-noTM
AEF56254.1             0.154  22  0.151  20  0.304  10  0.152   0.151 N  0.570      SignalP-noTM
AEF56255.1             0.130  48  0.102  64  0.154   1  0.067   0.089 N  0.510      SignalP-TM
AEF56256.1             0.324  29  0.245  29  0.411  17  0.210   0.229 N  0.570      SignalP-noTM
AEF56257.1             0.134  27  0.202  14  0.472   4  0.407   0.298 N  0.570      SignalP-noTM
AEF56258.1             0.121  27  0.124  27  0.174  25  0.123   0.124 N  0.570      SignalP-noTM
AEF56259.1             0.132  24  0.110  24  0.138  22  0.085   0.098 N  0.570      SignalP-noTM
AEF56260.1             0.120  19  0.188  19  0.436  16  0.287   0.234 N  0.570      SignalP-noTM
AEF56261.1             0.114  54  0.131  67  0.246  61  0.121   0.127 N  0.510      SignalP-TM
AEF56262.1             0.137  21  0.111  21  0.114  31  0.089   0.100 N  0.570      SignalP-noTM
AEF56263.1             0.116  38  0.126  11  0.220   1  0.154   0.139 N  0.570      SignalP-noTM
AEF56264.1             0.119  25  0.109  25  0.115  25  0.091   0.100 N  0.570      SignalP-noTM
AEF56265.1             0.134  31  0.124  31  0.152  10  0.115   0.120 N  0.570      SignalP-noTM
AEF56266.1             0.135  54  0.119  54  0.171   6  0.107   0.113 N  0.570      SignalP-noTM
AEF56267.1             0.105  68  0.133  11  0.257   1  0.168   0.146 N  0.510      SignalP-TM
AEF56268.1             0.181  39  0.231  39  0.417  29  0.246   0.236 N  0.510      SignalP-TM
AEF56269.1             0.547  34  0.658  34  0.933  24  0.799   0.724 Y  0.570      SignalP-noTM
AEF56270.1             0.108  30  0.119  11  0.178   1  0.140   0.129 N  0.570      SignalP-noTM
AEF56271.1             0.111  22  0.102  50  0.117  40  0.090   0.097 N  0.570      SignalP-noTM
AEF56272.1             0.623  22  0.475  22  0.505   5  0.391   0.444 N  0.510      SignalP-TM
AEF56273.1             0.115  47  0.223  19  0.640  13  0.457   0.310 N  0.510      SignalP-TM
AEF56274.1             0.754  24  0.822  24  0.961  12  0.920   0.868 Y  0.570      SignalP-noTM
AEF56275.1             0.109  36  0.121  11  0.188   3  0.147   0.133 N  0.570      SignalP-noTM
AEF56276.1             0.112  23  0.134  18  0.209  11  0.155   0.144 N  0.570      SignalP-noTM
AEF56277.1             0.100  41  0.115  18  0.182  11  0.123   0.118 N  0.570      SignalP-noTM
AEF56278.1             0.106  32  0.169  11  0.403   1  0.272   0.217 N  0.570      SignalP-noTM
AEF56279.1             0.100  58  0.107  24  0.161  10  0.107   0.107 N  0.570      SignalP-noTM
AEF56280.1             0.125  25  0.114  25  0.181  38  0.089   0.102 N  0.570      SignalP-noTM
AEF56281.1             0.118  63  0.112  24  0.133  25  0.095   0.104 N  0.570      SignalP-noTM
AEF56282.1             0.128  45  0.117  45  0.176   2  0.119   0.118 N  0.570      SignalP-noTM
AEF56283.1             0.116  43  0.140  15  0.245   4  0.187   0.162 N  0.570      SignalP-noTM
AEF56284.1             0.130  23  0.137  23  0.170  14  0.140   0.139 N  0.570      SignalP-noTM
AEF56285.1             0.857  21  0.787  21  0.875  17  0.717   0.754 Y  0.570      SignalP-noTM
AEF56286.1             0.524  29  0.220  29  0.219   1  0.133   0.188 N  0.510      SignalP-TM
AEF56287.1             0.228  29  0.237  29  0.394  27  0.265   0.247 N  0.510      SignalP-TM
AEF56288.1             0.109  25  0.102  70  0.140   2  0.067   0.089 N  0.510      SignalP-TM
AEF56289.1             0.158  40  0.109  51  0.112  47  0.077   0.097 N  0.510      SignalP-TM
AEF56290.1             0.106  26  0.109  57  0.141  49  0.085   0.098 N  0.570      SignalP-noTM
AEF56291.1             0.125  29  0.127  36  0.196  32  0.133   0.129 N  0.510      SignalP-TM
AEF56292.1             0.124  46  0.159  46  0.298   1  0.193   0.172 N  0.510      SignalP-TM
AEF56293.1             0.129  41  0.142  11  0.272   1  0.198   0.168 N  0.570      SignalP-noTM
AEF56294.1             0.106  25  0.097  46  0.108  45  0.078   0.090 N  0.510      SignalP-TM
AEF56295.1             0.565  28  0.697  28  0.963  15  0.891   0.788 Y  0.570      SignalP-noTM
AEF56296.1             0.119  24  0.213  11  0.590   3  0.469   0.308 N  0.510      SignalP-TM
AEF56297.1             0.122  37  0.099  67  0.106  64  0.081   0.090 N  0.570      SignalP-noTM
AEF56298.1             0.212  41  0.159  41  0.242   3  0.148   0.154 N  0.570      SignalP-noTM
AEF56299.1             0.184  45  0.127  24  0.182  22  0.131   0.128 N  0.510      SignalP-TM
AEF56300.1             0.107  23  0.108  11  0.173   1  0.109   0.108 N  0.570      SignalP-noTM
AEF56301.1             0.850  22  0.765  22  0.847   2  0.733   0.750 Y  0.570      SignalP-noTM
AEF56302.1             0.111  37  0.104  37  0.152   1  0.095   0.100 N  0.570      SignalP-noTM
AEF56303.1             0.159  45  0.121  45  0.131   1  0.094   0.109 N  0.570      SignalP-noTM
AEF56304.1             0.156  31  0.165  14  0.439  13  0.268   0.213 N  0.570      SignalP-noTM
AEF56305.1             0.125  25  0.128  11  0.246   1  0.148   0.138 N  0.570      SignalP-noTM
AEF56306.1             0.153  18  0.125  18  0.176  17  0.107   0.117 N  0.570      SignalP-noTM
AEF56307.1             0.105  32  0.112  12  0.186   2  0.128   0.120 N  0.570      SignalP-noTM
AEF56308.1             0.105  10  0.106  50  0.127  41  0.093   0.100 N  0.570      SignalP-noTM
AEF56309.1             0.110  38  0.107  38  0.135  35  0.097   0.102 N  0.570      SignalP-noTM
AEF56310.1             0.103  44  0.101  64  0.125   8  0.095   0.098 N  0.570      SignalP-noTM
AEF56311.1             0.119  51  0.118  51  0.151  47  0.092   0.106 N  0.570      SignalP-noTM
AEF56312.1             0.182  27  0.206  11  0.530   3  0.445   0.294 N  0.510      SignalP-TM
AEF56313.1             0.133  21  0.113  21  0.194   1  0.108   0.111 N  0.570      SignalP-noTM
AEF56314.1             0.121  65  0.111  11  0.230   1  0.107   0.109 N  0.570      SignalP-noTM
AEF56315.1             0.180  33  0.173  31  0.224  18  0.170   0.172 N  0.510      SignalP-TM
AEF56316.1             0.113  61  0.114  11  0.162   2  0.130   0.121 N  0.570      SignalP-noTM
AEF56317.1             0.171  43  0.141  11  0.238   7  0.202   0.170 N  0.570      SignalP-noTM
AEF56318.1             0.363  55  0.202  55  0.262  37  0.149   0.183 N  0.510      SignalP-TM
AEF56319.1             0.156  50  0.143  16  0.278  12  0.206   0.172 N  0.570      SignalP-noTM
AEF56320.1             0.117  26  0.119  11  0.208   1  0.138   0.126 N  0.510      SignalP-TM
AEF56321.1             0.144  61  0.135  12  0.235   2  0.182   0.157 N  0.570      SignalP-noTM
AEF56322.1             0.107  31  0.116  14  0.173   8  0.134   0.124 N  0.570      SignalP-noTM
AEF56323.1             0.129  48  0.118  48  0.161   8  0.107   0.112 N  0.570      SignalP-noTM
AEF56324.1             0.102  44  0.115  14  0.165   7  0.129   0.121 N  0.570      SignalP-noTM
AEF56325.1             0.124  64  0.130  53  0.194  47  0.106   0.119 N  0.570      SignalP-noTM
AEF56326.1             0.111  50  0.099  50  0.101  26  0.075   0.088 N  0.570      SignalP-noTM
AEF56327.1             0.115  27  0.099  51  0.111  41  0.083   0.092 N  0.570      SignalP-noTM
AEF56328.1             0.210  37  0.152  37  0.398   1  0.151   0.152 N  0.570      SignalP-noTM
AEF56329.1             0.135  29  0.118  44  0.174  33  0.078   0.103 N  0.510      SignalP-TM
AEF56330.1             0.161  39  0.157  53  0.328  50  0.139   0.148 N  0.570      SignalP-noTM
AEF56331.1             0.113  22  0.109  11  0.188   1  0.118   0.113 N  0.570      SignalP-noTM
AEF56332.1             0.109   3  0.103  67  0.117  12  0.092   0.098 N  0.570      SignalP-noTM
AEF56333.1             0.833  24  0.749  24  0.881   3  0.722   0.736 Y  0.570      SignalP-noTM
AEF56334.1             0.155  36  0.150  11  0.288   5  0.242   0.184 N  0.510      SignalP-TM
AEF56335.1             0.118  31  0.106  31  0.112  57  0.084   0.096 N  0.570      SignalP-noTM
AEF56336.1             0.106  21  0.172  13  0.395   4  0.296   0.231 N  0.570      SignalP-noTM
AEF56337.1             0.137  45  0.122  45  0.130  44  0.094   0.109 N  0.570      SignalP-noTM
AEF56338.1             0.110  33  0.147  11  0.268   1  0.214   0.179 N  0.570      SignalP-noTM
AEF56339.1             0.114  60  0.109  60  0.171   1  0.098   0.104 N  0.570      SignalP-noTM
AEF56340.1             0.208  23  0.252  23  0.423  19  0.307   0.272 N  0.510      SignalP-TM
AEF56341.1             0.148  26  0.149  26  0.310  25  0.129   0.140 N  0.570      SignalP-noTM
AEF56342.1             0.115  19  0.110  43  0.128  47  0.093   0.102 N  0.570      SignalP-noTM
AEF56343.1             0.133  38  0.166  12  0.341   6  0.288   0.223 N  0.570      SignalP-noTM
AEF56344.1             0.224  28  0.277  20  0.615  15  0.403   0.324 N  0.510      SignalP-TM
AEF56345.1             0.140  31  0.122  18  0.195   1  0.142   0.132 N  0.570      SignalP-noTM
AEF56346.1             0.171  34  0.212  34  0.506  32  0.140   0.185 N  0.510      SignalP-TM
AEF56347.1             0.179  42  0.144  42  0.213  40  0.104   0.125 N  0.570      SignalP-noTM
AEF56348.1             0.112  26  0.206  17  0.633  12  0.396   0.295 N  0.570      SignalP-noTM
AEF56349.1             0.158  56  0.132  56  0.216  54  0.114   0.124 N  0.570      SignalP-noTM
AEF56350.1             0.117  43  0.118  11  0.206   2  0.131   0.124 N  0.570      SignalP-noTM
AEF56351.1             0.121  27  0.175  16  0.392  13  0.306   0.236 N  0.570      SignalP-noTM
AEF56352.1             0.122  36  0.141  36  0.217  34  0.134   0.138 N  0.570      SignalP-noTM
AEF56353.1             0.101  24  0.172  14  0.368   5  0.302   0.233 N  0.570      SignalP-noTM
AEF56354.1             0.113  21  0.113  12  0.181   2  0.127   0.118 N  0.510      SignalP-TM
AEF56355.1             0.101  45  0.108  12  0.174   8  0.121   0.114 N  0.570      SignalP-noTM
AEF56356.1             0.102  48  0.138  11  0.316   2  0.190   0.162 N  0.570      SignalP-noTM
AEF56357.1             0.135  38  0.143  38  0.229  34  0.132   0.138 N  0.570      SignalP-noTM
AEF56358.1             0.118  53  0.237  14  0.626   9  0.556   0.387 N  0.570      SignalP-noTM
AEF56359.1             0.117  22  0.163  11  0.409   1  0.250   0.204 N  0.570      SignalP-noTM
AEF56360.1             0.131  38  0.163  32  0.363  23  0.207   0.184 N  0.570      SignalP-noTM
AEF56361.1             0.186  37  0.150  37  0.251   1  0.148   0.149 N  0.570      SignalP-noTM
AEF56362.1             0.126  46  0.112  46  0.142   2  0.107   0.110 N  0.570      SignalP-noTM
AEF56363.1             0.102  46  0.110  16  0.151   9  0.114   0.112 N  0.570      SignalP-noTM
AEF56364.1             0.281  34  0.174  34  0.171  33  0.096   0.137 N  0.570      SignalP-noTM
AEF56365.1             0.131  48  0.115  48  0.127  27  0.104   0.110 N  0.570      SignalP-noTM
AEF56366.1             0.105  52  0.104  39  0.118   5  0.098   0.101 N  0.570      SignalP-noTM
AEF56367.1             0.100  44  0.198  17  0.478  13  0.382   0.284 N  0.570      SignalP-noTM
AEF56368.1             0.138  25  0.133  25  0.185  19  0.115   0.125 N  0.570      SignalP-noTM
AEF56369.1             0.286  45  0.185  45  0.163  43  0.101   0.146 N  0.570      SignalP-noTM
AEF56370.1             0.126  22  0.115  22  0.174   1  0.111   0.113 N  0.570      SignalP-noTM
AEF56371.1             0.105  12  0.136  12  0.238   1  0.171   0.152 N  0.570      SignalP-noTM
AEF56372.1             0.119  35  0.112  24  0.140  15  0.112   0.112 N  0.570      SignalP-noTM
AEF56373.1             0.289  21  0.171  21  0.159  37  0.096   0.136 N  0.570      SignalP-noTM
AEF56374.1             0.109  37  0.122  11  0.237   1  0.144   0.132 N  0.570      SignalP-noTM
AEF56375.1             0.100  16  0.135  11  0.273   1  0.171   0.152 N  0.570      SignalP-noTM
AEF56376.1             0.172  47  0.160  47  0.218  46  0.121   0.142 N  0.570      SignalP-noTM
AEF56377.1             0.110  40  0.180  11  0.530   2  0.306   0.239 N  0.570      SignalP-noTM
AEF56378.1             0.112  52  0.126  20  0.178  11  0.147   0.136 N  0.570      SignalP-noTM
AEF56379.1             0.103  27  0.158  13  0.340  11  0.255   0.204 N  0.570      SignalP-noTM
AEF56380.1             0.111  37  0.113  45  0.153  36  0.088   0.101 N  0.570      SignalP-noTM
AEF56381.1             0.124  30  0.151  20  0.312   2  0.227   0.187 N  0.570      SignalP-noTM
AEF56382.1             0.123  27  0.131  54  0.286  45  0.108   0.120 N  0.570      SignalP-noTM
AEF56383.1             0.177  25  0.132  25  0.197  39  0.086   0.110 N  0.570      SignalP-noTM
AEF56384.1             0.112  40  0.111  23  0.159   3  0.119   0.115 N  0.570      SignalP-noTM
AEF56385.1             0.135  27  0.127  21  0.178   8  0.138   0.132 N  0.570      SignalP-noTM
AEF56386.1             0.122  31  0.134  13  0.217   6  0.178   0.154 N  0.570      SignalP-noTM
AEF56387.1             0.155  36  0.100  36  0.149   7  0.076   0.091 N  0.510      SignalP-TM
AEF56388.1             0.292  25  0.434  25  0.916   9  0.764   0.589 Y  0.570      SignalP-noTM
AEF56389.1             0.136  21  0.124  21  0.196   2  0.128   0.126 N  0.570      SignalP-noTM
AEF56390.1             0.105  25  0.109  24  0.136  13  0.113   0.111 N  0.570      SignalP-noTM
AEF56391.1             0.127  59  0.120  27  0.155  27  0.107   0.114 N  0.570      SignalP-noTM
AEF56392.1             0.120  58  0.121  24  0.170  22  0.123   0.122 N  0.570      SignalP-noTM
AEF56393.1             0.221  64  0.146  64  0.121  61  0.088   0.119 N  0.570      SignalP-noTM
AEF56394.1             0.262  22  0.215  22  0.268  27  0.191   0.206 N  0.510      SignalP-TM
AEF56395.1             0.163  31  0.139  31  0.199   1  0.106   0.127 N  0.510      SignalP-TM
AEF56396.1             0.787  27  0.831  27  0.929  22  0.879   0.854 Y  0.570      SignalP-noTM
AEF56397.1             0.159  22  0.163  22  0.212  20  0.172   0.167 N  0.570      SignalP-noTM
AEF56398.1             0.132  27  0.116  27  0.133  24  0.095   0.106 N  0.570      SignalP-noTM
AEF56399.1             0.122  21  0.103  68  0.103  20  0.085   0.094 N  0.570      SignalP-noTM
AEF56400.1             0.147  33  0.130  33  0.214  32  0.107   0.119 N  0.570      SignalP-noTM
AEF56401.1             0.612  20  0.690  20  0.844   8  0.769   0.727 Y  0.570      SignalP-noTM
AEF56402.1             0.122  28  0.131  11  0.262   1  0.161   0.145 N  0.570      SignalP-noTM
AEF56403.1             0.183  24  0.205  24  0.377   5  0.266   0.234 N  0.570      SignalP-noTM
AEF56404.1             0.149  18  0.271  18  0.610   5  0.505   0.357 N  0.510      SignalP-TM
AEF56405.1             0.119  35  0.121  35  0.166  34  0.101   0.114 N  0.510      SignalP-TM
AEF56406.1             0.107  23  0.117  11  0.192   1  0.135   0.124 N  0.510      SignalP-TM
AEF56407.1             0.109  23  0.106  60  0.121  49  0.091   0.099 N  0.570      SignalP-noTM
AEF56408.1             0.363  31  0.315  31  0.743  13  0.498   0.401 N  0.570      SignalP-noTM
AEF56409.1             0.163  23  0.247  23  0.529  19  0.282   0.260 N  0.510      SignalP-TM
AEF56410.1             0.146  44  0.178  26  0.546  21  0.199   0.188 N  0.570      SignalP-noTM
AEF56411.1             0.109  45  0.106  45  0.140  26  0.095   0.101 N  0.570      SignalP-noTM
AEF56412.1             0.727  24  0.730  24  0.822  17  0.735   0.732 Y  0.570      SignalP-noTM
AEF56413.1             0.145  57  0.123  57  0.182   9  0.103   0.114 N  0.570      SignalP-noTM
AEF56414.1             0.116  43  0.137  11  0.272   4  0.201   0.161 N  0.510      SignalP-TM
AEF56415.1             0.831  22  0.893  22  0.975  11  0.946   0.918 Y  0.570      SignalP-noTM
AEF56416.1             0.123  34  0.109  18  0.138  51  0.105   0.107 N  0.570      SignalP-noTM
AEF56417.1             0.118  53  0.133  53  0.193  43  0.117   0.126 N  0.570      SignalP-noTM
AEF56418.1             0.110  30  0.150  11  0.313   3  0.213   0.179 N  0.570      SignalP-noTM
AEF56419.1             0.171  53  0.176  12  0.430   1  0.296   0.232 N  0.570      SignalP-noTM
AEF56420.1             0.112  65  0.107  65  0.112  53  0.083   0.096 N  0.570      SignalP-noTM
AEF56421.1             0.109  20  0.112  20  0.146  18  0.111   0.112 N  0.570      SignalP-noTM
AEF56422.1             0.214  21  0.433  21  0.933  19  0.847   0.628 Y  0.570      SignalP-noTM
AEF56423.1             0.113  54  0.130  19  0.216  13  0.145   0.137 N  0.570      SignalP-noTM
AEF56424.1             0.131  29  0.204  29  0.411  26  0.281   0.233 N  0.510      SignalP-TM
AEF56425.1             0.106  69  0.103  22  0.122  16  0.097   0.100 N  0.570      SignalP-noTM
AEF56426.1             0.109  33  0.131  22  0.253  12  0.167   0.144 N  0.510      SignalP-TM
AEF56427.1             0.108  59  0.102  59  0.119   8  0.087   0.095 N  0.570      SignalP-noTM
AEF56428.1             0.105  20  0.099  20  0.119  13  0.090   0.096 N  0.510      SignalP-TM
AEF56429.1             0.145  27  0.217  27  0.470  34  0.322   0.256 N  0.510      SignalP-TM
AEF56430.1             0.119  67  0.142  12  0.239   2  0.203   0.171 N  0.570      SignalP-noTM
AEF56431.1             0.143  29  0.188  11  0.480   3  0.361   0.252 N  0.510      SignalP-TM
AEF56432.1             0.205  66  0.135  66  0.178  39  0.099   0.118 N  0.570      SignalP-noTM
AEF56433.1             0.110  37  0.102  67  0.114   5  0.086   0.094 N  0.570      SignalP-noTM
AEF56434.1             0.138  69  0.127  11  0.187   6  0.165   0.145 N  0.570      SignalP-noTM
AEF56435.1             0.125  32  0.166  11  0.418   1  0.250   0.205 N  0.570      SignalP-noTM
AEF56436.1             0.211  60  0.169  60  0.178  54  0.093   0.141 N  0.510      SignalP-TM
AEF56437.1             0.179  15  0.180  15  0.271  11  0.175   0.178 N  0.510      SignalP-TM
AEF56438.1             0.185  23  0.116  23  0.110  28  0.064   0.091 N  0.570      SignalP-noTM
AEF56439.1             0.112  54  0.116  54  0.157  50  0.094   0.106 N  0.570      SignalP-noTM
AEF56440.1             0.156  28  0.146  28  0.245   9  0.165   0.155 N  0.570      SignalP-noTM
AEF56441.1             0.120  65  0.127  25  0.207  21  0.142   0.134 N  0.570      SignalP-noTM
AEF56442.1             0.106   3  0.102  60  0.114   4  0.092   0.098 N  0.570      SignalP-noTM
AEF56443.1             0.119  31  0.173  11  0.425   1  0.298   0.219 N  0.510      SignalP-TM
AEF56444.1             0.141  20  0.160  11  0.433   2  0.260   0.197 N  0.510      SignalP-TM
AEF56445.1             0.819  22  0.872  22  0.959   8  0.932   0.900 Y  0.570      SignalP-noTM
AEF56446.1             0.217  23  0.224  23  0.421  19  0.219   0.222 N  0.570      SignalP-noTM
AEF56447.1             0.123  34  0.106  16  0.153   4  0.108   0.107 N  0.570      SignalP-noTM
AEF56448.1             0.204  36  0.167  36  0.276  21  0.160   0.165 N  0.510      SignalP-TM
AEF56449.1             0.493  23  0.605  23  0.882  14  0.797   0.695 Y  0.570      SignalP-noTM
AEF56450.1             0.158  34  0.140  14  0.273   6  0.182   0.155 N  0.510      SignalP-TM
AEF56451.1             0.123  30  0.118  13  0.172   4  0.143   0.127 N  0.510      SignalP-TM
AEF56452.1             0.111  42  0.112  11  0.161   2  0.127   0.119 N  0.570      SignalP-noTM
AEF56453.1             0.256  27  0.448  27  0.918  17  0.829   0.627 Y  0.570      SignalP-noTM
AEF56454.1             0.408  19  0.607  19  0.938  11  0.895   0.742 Y  0.570      SignalP-noTM
AEF56455.1             0.675  21  0.754  21  0.912  18  0.847   0.798 Y  0.570      SignalP-noTM
AEF56456.1             0.136  25  0.144  11  0.292   4  0.208   0.174 N  0.570      SignalP-noTM
AEF56457.1             0.104  19  0.111  37  0.137  26  0.106   0.109 N  0.570      SignalP-noTM
AEF56458.1             0.223  42  0.236  42  0.329  38  0.210   0.226 N  0.510      SignalP-TM
AEF56459.1             0.114  25  0.117  25  0.148  15  0.111   0.114 N  0.570      SignalP-noTM
AEF56460.1             0.718  22  0.747  22  0.892  16  0.796   0.770 Y  0.570      SignalP-noTM
AEF56461.1             0.184  29  0.206  29  0.397  28  0.208   0.207 N  0.570      SignalP-noTM
AEF56462.1             0.180  27  0.171  27  0.321  11  0.173   0.172 N  0.570      SignalP-noTM
AEF56463.1             0.112  53  0.095  53  0.096  69  0.078   0.087 N  0.570      SignalP-noTM
AEF56464.1             0.118  39  0.112  39  0.133  37  0.086   0.099 N  0.570      SignalP-noTM
AEF56465.1             0.582  25  0.647  25  0.878   3  0.756   0.699 Y  0.570      SignalP-noTM
AEF56466.1             0.122  38  0.119  38  0.149   5  0.110   0.115 N  0.570      SignalP-noTM
AEF56467.1             0.130  25  0.154  12  0.275   1  0.217   0.183 N  0.570      SignalP-noTM
AEF56468.1             0.151  25  0.139  25  0.199  23  0.132   0.136 N  0.570      SignalP-noTM
AEF56469.1             0.103  68  0.119  12  0.191   5  0.140   0.129 N  0.570      SignalP-noTM
AEF56470.1             0.166  41  0.125  41  0.173   5  0.115   0.120 N  0.570      SignalP-noTM
AEF56471.1             0.160  19  0.195  19  0.350  16  0.229   0.211 N  0.570      SignalP-noTM
AEF56472.1             0.129  39  0.137  42  0.205  38  0.111   0.127 N  0.510      SignalP-TM
AEF56473.1             0.140  53  0.127  11  0.257   1  0.153   0.136 N  0.510      SignalP-TM
AEF56474.1             0.396  22  0.247  22  0.259  19  0.147   0.200 N  0.570      SignalP-noTM
AEF56475.1             0.123  42  0.119  42  0.169  10  0.108   0.115 N  0.510      SignalP-TM
AEF56476.1             0.106  55  0.126  37  0.250  31  0.130   0.128 N  0.570      SignalP-noTM
AEF56477.1             0.338  24  0.230  24  0.209   1  0.165   0.200 N  0.570      SignalP-noTM
AEF56478.1             0.227  51  0.131  51  0.139  49  0.079   0.112 N  0.510      SignalP-TM
AEF56479.1             0.128  64  0.124  11  0.193  61  0.156   0.136 N  0.510      SignalP-TM
AEF56480.1             0.168  26  0.123  26  0.134  17  0.091   0.112 N  0.510      SignalP-TM
AEF56481.1             0.112  61  0.101  61  0.132   6  0.089   0.095 N  0.570      SignalP-noTM
AEF56482.1             0.113  44  0.102  65  0.122   1  0.093   0.098 N  0.570      SignalP-noTM
AEF56483.1             0.111  34  0.107  21  0.134  14  0.111   0.109 N  0.570      SignalP-noTM
AEF56484.1             0.119  22  0.102  49  0.120  43  0.090   0.097 N  0.570      SignalP-noTM
AEF56485.1             0.200  25  0.144  25  0.158  35  0.101   0.124 N  0.570      SignalP-noTM
AEF56486.1             0.146  18  0.134  18  0.151   9  0.120   0.128 N  0.570      SignalP-noTM
AEF56487.1             0.136  22  0.120  22  0.159  21  0.101   0.111 N  0.570      SignalP-noTM
AEF56488.1             0.112  22  0.099  44  0.131  43  0.078   0.089 N  0.570      SignalP-noTM
AEF56489.1             0.117  69  0.113  44  0.179   2  0.113   0.113 N  0.570      SignalP-noTM
AEF56490.1             0.549  25  0.676  25  0.942  12  0.861   0.763 Y  0.570      SignalP-noTM
AEF56491.1             0.136  45  0.117  47  0.170   3  0.097   0.109 N  0.510      SignalP-TM
AEF56492.1             0.149  23  0.144  23  0.154  21  0.137   0.141 N  0.510      SignalP-TM
AEF56493.1             0.107  10  0.103  66  0.121  27  0.093   0.098 N  0.570      SignalP-noTM
AEF56494.1             0.101  28  0.127  11  0.244   2  0.162   0.144 N  0.570      SignalP-noTM
AEF56495.1             0.130  22  0.132  22  0.185  19  0.129   0.131 N  0.570      SignalP-noTM
AEF56496.1             0.174  34  0.202  34  0.405  29  0.192   0.198 N  0.510      SignalP-TM
AEF56497.1             0.124  34  0.118  34  0.131  33  0.090   0.105 N  0.570      SignalP-noTM
AEF56498.1             0.176  21  0.178  11  0.449   1  0.312   0.228 N  0.510      SignalP-TM
AEF56499.1             0.103  41  0.111  13  0.158   9  0.124   0.117 N  0.570      SignalP-noTM
AEF56500.1             0.132  21  0.143  11  0.269   3  0.209   0.167 N  0.510      SignalP-TM
AEF56501.1             0.865  25  0.823  25  0.895  13  0.819   0.822 Y  0.570      SignalP-noTM
AEF56502.1             0.310  30  0.303  30  0.510  28  0.242   0.281 N  0.510      SignalP-TM
AEF56503.1             0.124  55  0.121  40  0.164  52  0.089   0.109 N  0.510      SignalP-TM
AEF56504.1             0.167  53  0.124  53  0.127  20  0.101   0.113 N  0.570      SignalP-noTM
AEF56505.1             0.114  28  0.114  11  0.178   3  0.127   0.120 N  0.570      SignalP-noTM
AEF56506.1             0.812  22  0.766  22  0.840   1  0.723   0.745 Y  0.570      SignalP-noTM
AEF56507.1             0.229  42  0.140  42  0.119  41  0.073   0.115 N  0.510      SignalP-TM
AEF56508.1             0.117  70  0.104  33  0.124  27  0.095   0.100 N  0.570      SignalP-noTM
AEF56509.1             0.110  43  0.109  43  0.158  37  0.104   0.106 N  0.570      SignalP-noTM
AEF56510.1             0.181  51  0.124  51  0.139   7  0.091   0.109 N  0.570      SignalP-noTM
AEF56511.1             0.131  23  0.107  23  0.109  40  0.086   0.097 N  0.570      SignalP-noTM
AEF56512.1             0.112  52  0.118  54  0.165  48  0.082   0.105 N  0.510      SignalP-TM
AEF56513.1             0.105  58  0.099  67  0.122  66  0.072   0.089 N  0.510      SignalP-TM
AEF56514.1             0.647  23  0.712  23  0.915  11  0.825   0.765 Y  0.570      SignalP-noTM
AEF56515.1             0.115  22  0.123  11  0.197   1  0.149   0.132 N  0.510      SignalP-TM
AEF56516.1             0.237  36  0.178  36  0.208   2  0.124   0.158 N  0.510      SignalP-TM
AEF56517.1             0.346  27  0.213  27  0.267  14  0.166   0.191 N  0.570      SignalP-noTM
AEF56518.1             0.260  18  0.133  18  0.097  42  0.064   0.101 N  0.570      SignalP-noTM
AEF56519.1             0.243  31  0.158  31  0.129  29  0.100   0.131 N  0.570      SignalP-noTM
AEF56520.1             0.112  40  0.110  11  0.162   1  0.115   0.112 N  0.570      SignalP-noTM
AEF56521.1             0.389  22  0.470  22  0.830  17  0.587   0.525 N  0.570      SignalP-noTM
AEF56522.1             0.173  41  0.156  41  0.277  35  0.129   0.146 N  0.510      SignalP-TM
AEF56523.1             0.112  37  0.107  37  0.112  30  0.089   0.099 N  0.570      SignalP-noTM
AEF56524.1             0.638  23  0.775  23  0.973  19  0.943   0.854 Y  0.570      SignalP-noTM
AEF56525.1             0.269  24  0.289  24  0.420  18  0.294   0.291 N  0.510      SignalP-TM
AEF56526.1             0.152  26  0.115  11  0.172   1  0.132   0.121 N  0.510      SignalP-TM
AEF56527.1             0.207  23  0.356  23  0.819  20  0.642   0.490 N  0.570      SignalP-noTM
AEF56528.1             0.210  23  0.423  23  0.931   4  0.877   0.636 Y  0.570      SignalP-noTM
AEF56529.1             0.344  30  0.498  30  0.970  12  0.858   0.667 Y  0.570      SignalP-noTM
AEF56530.1             0.264  18  0.315  18  0.647  17  0.349   0.331 N  0.570      SignalP-noTM
AEF56531.1             0.117  56  0.136  11  0.308   2  0.177   0.156 N  0.570      SignalP-noTM
AEF56532.1             0.162  60  0.164  60  0.282  49  0.115   0.141 N  0.570      SignalP-noTM
AEF56533.1             0.117  24  0.102  24  0.116  23  0.084   0.094 N  0.570      SignalP-noTM
AEF56534.1             0.137  22  0.108  22  0.129  21  0.071   0.091 N  0.570      SignalP-noTM
AEF56535.1             0.121  25  0.182  25  0.405  18  0.254   0.216 N  0.570      SignalP-noTM
AEF56536.1             0.111  40  0.133  11  0.258   1  0.168   0.150 N  0.570      SignalP-noTM
AEF56537.1             0.173  53  0.137  53  0.190   2  0.113   0.126 N  0.570      SignalP-noTM
AEF56538.1             0.117  39  0.122  39  0.149  34  0.116   0.119 N  0.570      SignalP-noTM
AEF56539.1             0.178  40  0.173  40  0.372  39  0.138   0.157 N  0.570      SignalP-noTM
AEF56540.1             0.116  34  0.105  34  0.161   9  0.099   0.102 N  0.570      SignalP-noTM
AEF56541.1             0.137  41  0.125  41  0.180  40  0.099   0.113 N  0.570      SignalP-noTM
AEF56542.1             0.107  29  0.112  29  0.131  20  0.099   0.105 N  0.570      SignalP-noTM
AEF56543.1             0.126  36  0.133  14  0.215   8  0.175   0.152 N  0.570      SignalP-noTM
AEF56544.1             0.107  49  0.102  68  0.129   3  0.093   0.097 N  0.570      SignalP-noTM
AEF56545.1             0.128  55  0.115  48  0.167   3  0.096   0.106 N  0.570      SignalP-noTM
AEF56546.1             0.281  32  0.215  32  0.268  30  0.156   0.193 N  0.510      SignalP-TM
AEF56547.1             0.125  25  0.124  11  0.218   4  0.157   0.136 N  0.510      SignalP-TM
AEF56548.1             0.121  35  0.097  69  0.148  66  0.070   0.087 N  0.510      SignalP-TM
AEF56549.1             0.110  35  0.129  20  0.217  16  0.155   0.139 N  0.510      SignalP-TM
AEF56550.1             0.127  24  0.158  11  0.316   1  0.242   0.198 N  0.570      SignalP-noTM
AEF56551.1             0.142  32  0.188  32  0.356  23  0.238   0.212 N  0.570      SignalP-noTM
AEF56552.1             0.113  40  0.111  40  0.130  37  0.085   0.099 N  0.570      SignalP-noTM
AEF56553.1             0.194  25  0.156  25  0.206  38  0.116   0.137 N  0.570      SignalP-noTM
AEF56554.1             0.118  36  0.133  25  0.221  16  0.171   0.151 N  0.570      SignalP-noTM
AEF56555.1             0.158  49  0.123  49  0.165   7  0.107   0.115 N  0.570      SignalP-noTM
AEF56556.1             0.187  23  0.154  23  0.206   9  0.137   0.146 N  0.570      SignalP-noTM
AEF56557.1             0.152  53  0.125  53  0.233  36  0.100   0.114 N  0.570      SignalP-noTM
AEF56558.1             0.137  37  0.177  24  0.370  19  0.259   0.207 N  0.510      SignalP-TM
AEF56559.1             0.170  32  0.127  32  0.164   1  0.115   0.121 N  0.570      SignalP-noTM
AEF56560.1             0.100  23  0.166  11  0.333   3  0.280   0.219 N  0.570      SignalP-noTM
