# Supplementary material for: Comparative Genomics Reveals Evidence of Genome Reduction and High Extracellular Protein Degradation Potential in Kangiella
Source: Front Microbiol. 2018 Jun 7;9:1224. doi: 10.3389/fmicb.2018.01224 (PMC6000758; doi:10.3389/fmicb.2018.01224)
Supplement: MATERIAL S3 — Peptidase genes predicted with MEROPS batch BLAST and SignalP prediction of 23 genomes corresponding to Supplementary Table S8. [file Data_Sheet_3.ZIP › Supplementary material 3/Marinomonas_sp._MWYL1.merops.batch_blastp.txt]

ABR69050.1	I39	232-1618			MER0034541	266-1653	1.30e-217
ABR69071.1	S09X	97-197	S109, D162, H194		MER0065576	99-194	2.00e-19
ABR69158.1	C51	12-177	C59, H131		MER0152618	12-176	9.00e-49
ABR69241.1	M50X	190-342	E211	H210, H214, D312	MER0030935	86-227	8.20e-09
ABR69260.1	M03A	1-674	E468	H467, H471, E497	MER0001161	1-678	1.60e-224
ABR69382.1	M20A	28-177			MER0001273	30-176	1.70e-28
ABR69389.1	T03	24-540	T356		MER0223926	14-523	7.40e-87
ABR69392.1	M20X	48-408	D84, E127	H82, D93, E128, H382	MER0026469	47-408	1.70e-50
ABR69418.1	A01A	1762-2032	N1773D/H, -1802F/S/Y, D1966		MER0000940	21-285	1.90e-05
ABR69446.1	S33	48-221	S68, D188, H216		MER0004146	94-277	3.70e-07
ABR69479.1	M38	209-364			MER0005767	1592-1742	4.70e-13
ABR69479.1	M38	33-146			MER0005767	1443-1554	4.10e-09
ABR69521.1	S73	5-133	D21, H50, S97		MER0150756	3-143	4.00e-22
ABR69595.1	C26	37-160	C94, >H, >E		MER0043394	25-145	1.30e-37
ABR69595.1	C26	183-217	<C, H200, E202		MER0043394	151-185	1.30e-08
ABR69617.1	C56	41-191	L109E, C136, H137		MER0031431	42-198	1.00e-13
ABR69658.1	M23B	275-376	A358H	T283D, F360H	MER0005300	308-409	2.70e-23
ABR69659.1	S41A	197-363	S295, K320		MER0001425	194-362	1.90e-47
ABR69686.1	C26	9-214	C88, H198, E200		MER0065588	3-194	1.30e-33
ABR69706.1	C44	2-227	C2		MER0003327	2-227	3.00e-75
ABR69803.1	I51	67-139			MER0028934	48-119	2.40e-11
ABR69811.1	S33	68-153	S132, >D, >H		MER0011509	124-223	7.60e-06
ABR69828.1	M38	84-327	D327	H91, H93, E196K, K229H, H238	MER0037714	75-330	1.80e-16
ABR69836.1	S12	152-343	S152, K155, Y253		MER0281397	65-262	4.90e-12
ABR69847.1	T03	34-578	T407		MER0001978	29-571	4.10e-98
ABR69887.1	M38	88-435	D360	H134, H136, K217, H272, H320	MER0004801	88-434	7.80e-146
ABR69951.1	M41	364-618	E417	H416, H420, D494	MER0001620	365-617	2.20e-84
ABR69992.1	C26	25-192	C79, H173, E175		MER0043394	25-187	1.40e-62
ABR70001.1	M23B	264-432	H409	H328, D332, H411	MER0069741	226-396	2.70e-44
ABR70033.1	S01C	98-250	H114, D144, S217		MER0013623	98-250	5.00e-71
ABR70033.1	S01C	381-461	<H, <D, <S		MER0001372	269-352	2.10e-08
ABR70035.1	M20A	4-175			MER0001273	5-176	1.70e-54
ABR70035.1	M20A	292-381			MER0001273	179-267	2.70e-13
ABR70174.1	S26A	78-198	S91, K146		MER0000589	78-203	5.00e-35
ABR70174.1	S26A	216-260	<S, <K		MER0000589	262-306	7.60e-17
ABR70195.1	M20A	6-177	D71, E136	H69, D102, E137, E165, >H	MER0001272	4-174	9.20e-62
ABR70195.1	M20A	287-378	<D, <E	<H, <D, <E, <D/E, >H	MER0001272	175-266	4.90e-31
ABR70200.1	M24A	37-282	H106	D123, D134, H197, E230, E262	MER0001243	10-255	5.60e-85
ABR70208.1	M50B	9-223	E20	H19, H23, >D	MER0004480	12-234	1.30e-54
ABR70208.1	M50B	281-410	<E	<H, <H, >D	MER0004480	206-335	4.30e-30
ABR70227.1	C26	285-543	C379, H515, E517		MER0065554	285-543	4.60e-95
ABR70236.1	M23B	143-263	L243H	G161H, D168, H245	MER0015415	480-609	4.00e-24
ABR70454.1	U32	37-219			MER0003855	27-210	5.30e-43
ABR70454.1	U32	261-406			MER0003855	220-364	5.30e-19
ABR70568.1	A01A	22-164	D49, F95, >D		MER0021647	219-355	4.90e-10
ABR70580.1	M38	56-367	G310D	H65, N67H, L171K, H199, H220	MER0033184	62-383	1.40e-43
ABR70585.1	M24A	1-254	H79	D97, D108, H171, E204, E235	MER0001243	1-254	2.30e-77
ABR70600.1	M50A	184-254	E202	H201, H205, >D	MER0011490	133-204	3.00e-05
ABR70603.1	M38	71-323	D322	H77, H79, D189K, E223H, H232	MER0037714	76-331	4.30e-49
ABR70633.1	S49B	129-310	S175, S197, K227		MER0001300	132-313	6.80e-75
ABR70649.1	S14	18-208	X113S, H138, D187		MER0000474	16-206	8.20e-82
ABR70651.1	S16	550-797	S694, K737		MER0000485	537-782	8.10e-99
ABR70769.1	I87	37-231			MER0192051	107-303	1.30e-14
ABR70815.1	M23B	144-263	H249	H169, D173, H251	MER0003380	288-407	1.40e-24
ABR70870.1	S09X	300-348	<S, A317D, H344		MER0017248	219-269	1.50e-05
ABR70904.1	S24	32-143	S67, K104		MER0000576	25-136	3.90e-37
ABR70970.1	C44	2-232	C2		MER0011806	87-305	6.80e-37
ABR70995.1	M14B	103-244	R221	H170, E173, >H	MER0033179	836-993	1.30e-20
ABR71007.1	M48C	72-254	E134	H133, H137, E200	MER0031491	75-256	1.30e-16
ABR71039.1	S24	92-206	S126, K163		MER0000569	85-199	4.00e-41
ABR71046.1	S33	10-286	S107, D208, H271		MER0036115	21-305	7.30e-32
ABR71086.1	S54	108-267	S210, H267		MER0035255	105-264	4.30e-32
ABR71089.1	M01	220-429	E305, Y388	H304, H308, E327	MER0001001	212-421	1.30e-88
ABR71157.1	S09X	80-165	S84, D138, H165		MER0209142	98-192	3.30e-05
ABR71163.1	S49B	118-298	X173S, X195S, K225		MER0321345	93-272	5.70e-20
ABR71186.1	S16	529-758	S654, K697		MER0041647	444-672	2.30e-60
ABR71194.1	M48B	83-289	E145	H144, H148, E223	MER0002637	78-286	1.70e-56
ABR71237.1	A24A	43-209	D141, D203		MER0000870	51-219	1.20e-21
ABR71283.1	M20C	5-488	D79, E146	H77, D116, E147, D170, H462	MER0001283	4-483	6.90e-113
ABR71290.1	S33	49-119	S53, >D, >H		MER0031616	142-202	4.80e-06
ABR71298.1	M38	6-301	D246	H13, H15, K98, H135, H173	MER0061068	10-306	1.20e-101
ABR71326.1	S01C	74-340	H91, D121, S195		MER0001372	91-359	3.20e-66
ABR71370.1	M15D	80-211	E207	H139, D146, H210	MER0001602	61-185	1.60e-07
ABR71376.1	M20D	15-369	D75, E133	D73, D101, E134, H158, H358	MER0002014	53-407	4.40e-72
ABR71378.1	M24B	151-382	H221, T309H, P320H	E238D, A249D, Y313H, I348E, S363E	MER0004931	122-346	5.90e-25
ABR71382.1	S33	45-433	S164, D397, H425		MER0001367	28-412	4.80e-84
ABR71391.1	S24	40-147	P65S, M102K		MER0000576	35-138	1.60e-23
ABR71392.1	S24	114-209	S134, K176		MER0000587	130-226	2.60e-21
ABR71400.1	S33	21-132	S97, >D, >H		MER0036053	97-208	5.20e-15
ABR71476.1	M75	19-421			MER0042581	43-443	4.00e-111
ABR71519.1	T05	190-406	T190		MER0011829	215-441	7.80e-40
ABR71542.1	I87	151-289			MER0191412	193-331	5.70e-34
ABR71543.1	I87	23-372			MER0192051	17-360	2.00e-76
ABR71639.1	M19	6-325		H7, K9D, Q93E, H159, H180	MER0013479	1-320	3.30e-157
ABR71645.1	M48C	86-253	E130	H129, H133, E191	MER0042387	82-246	7.20e-30
ABR71664.1	M32	1-492	E262	H261, H265, E291	MER0069021	1-498	8.20e-135
ABR71667.1	S09X	39-187	S142, >D, >H		MER0036027	184-336	3.10e-26
ABR71739.1	C93	9-220	C118, H153, D170		MER0320807	26-236	2.90e-50
ABR71756.1	S11	30-382	S61, K64, S121		MER0000450	38-398	1.20e-82
ABR71775.1	M16A	40-235	E95, E166	H92, H96, E173	MER0011096	19-217	5.40e-53
ABR71775.1	M16A	511-666			MER0046821	524-682	2.70e-15
ABR71775.1	M16X	706-918	I769E, H845E	D766H, L770H, K852E	MER0005841	6-217	3.60e-12
ABR71796.1	M18	10-252	D85, >E	H83, D237, >E, >D, >H	MER0015303	70-325	1.50e-57
ABR71796.1	M18	267-423	<D, <E	<H, <D, <E, D308, H402	MER0024893	386-555	1.70e-21
ABR71797.1	S41A	370-548	S481, K506		MER0001295	354-532	5.60e-47
ABR71814.1	M14B	46-126	R113, >E	H61, E64, >H	MER0015121	106-190	3.30e-10
ABR71831.1	I04	46-125			MER0017976	75-160	5.80e-05
ABR71840.1	S33	18-272	S105, D237, H265		MER0036084	8-253	7.50e-53
ABR71852.1	C56	30-169	E93, C119, H120		MER0014721	160-300	5.70e-51
ABR71856.1	S33	7-118	S82, >D, >H		MER0043008	16-141	5.10e-05
ABR71911.1	S33	12-252	S84, N175D, H234		MER0031610	67-314	2.00e-36
ABR71922.1	M23B	206-432	H409	H330, D334, H411	MER0003380	192-416	1.00e-54
ABR71960.1	S33	11-241	S91, D208, H236		MER0035973	51-280	1.80e-10
ABR72037.1	M90	24-254	E159	H158, H162, E219	MER0217243	19-246	1.90e-34
ABR72059.1	S09X	136-251	S234, >D, >H		MER0048191	82-212	3.50e-07
ABR72092.1	A22B	54-164	>D, >D		MER0027215	271-379	9.20e-05
ABR72115.1	M20X	36-401	D94, E137	H92, D103, E138, H391	MER0026469	25-392	6.40e-50
ABR72320.1	N06	4-73	<N		MER0181656	273-345	2.70e-12
ABR72334.1	N06	9-348	A264N		MER0181656	7-346	9.40e-64
ABR72358.1	S33	15-248	S91, D216, H244		MER0017142	13-239	1.60e-25
ABR72391.1	S16	572-804	S712, K755		MER0000495	705-947	4.30e-57
ABR72402.1	U73	20-179			MER0492485	25-191	1.60e-44
ABR72422.1	C26	22-216	C96, H182, E184		MER0043475	26-227	3.10e-26
ABR72457.1	S09C	4-145	S41, D118, H144		MER0107796	31-173	5.40e-28
ABR72560.1	S16	192-462	S374, R417		MER0014135	206-475	1.20e-114
ABR72580.1	S09X	4-275	S146, D222, H255		MER0061081	4-276	4.70e-97
ABR72611.1	S26A	123-268	S135, K175		MER0013626	36-184	3.30e-34
ABR72658.1	M24B	166-429	H238, H345, H356	D255, D266, H349, E379, E403	MER0001244	172-433	1.00e-75
ABR72683.1	S09X	95-200	S118, D172, >H		MER0200434	129-237	8.80e-14
ABR72708.1	M16B	41-283	E88, E164	H85, H89, E171	MER0001233	40-279	7.50e-36
ABR72717.1	M20A	13-403	D106, E172	H104, D133, E173, E197, H379	MER0001266	23-409	2.20e-29
ABR72718.1	M20F	78-267	D100, E167	H98, D132, E168, D194, >H	MER0015142	112-301	4.00e-22
ABR72797.1	M38	63-377	R330D	H74, H76, D213K, K241H, S248H	MER0033186	76-392	1.20e-57
ABR72805.1	M24B	147-427	H218, X323H, X334H	D236, D247, X327H, E372, E411	MER0001250	157-439	2.10e-48
ABR72897.1	C56	1053-1148	A1063E, F1098C, S1099H		MER0042827	1072-1167	2.80e-27
ABR72903.1	M17	34-486	K271, R345	K259, D264, D282, D341, E343	MER0001236	35-497	9.30e-117
ABR72931.1	C26	244-385	C286, H370, E372		MER0115185	227-368	2.30e-73
ABR72932.1	C56	28-154	E77, C103, A104H		MER0002455	27-151	2.50e-13
ABR72992.1	M38	7-363	D288	H65, H67, K159, H198, H227	MER0001495	10-359	3.40e-89
ABR72997.1	M38	53-319	D319	H59, H61, L177K, K222H, H231	MER0037714	76-330	2.80e-06
ABR73010.1	C44	1-357	<C		MER0198917	45-406	7.10e-76
ABR73024.1	T01B	2-176	T2		MER0001627	2-176	7.80e-57
ABR73042.1	S08A	280-514	<D, H287, N386, S484		MER0016688	159-383	1.40e-10
ABR73043.1	C26	10-240	C86, H181, E183		MER0045886	14-236	6.00e-45
ABR73048.1	M20F	16-455	D102, E169	H100, D134, E170, D196, H436	MER0015142	39-498	6.50e-21
ABR73124.1	A08	12-162	D115, D143		MER0001313	11-160	2.90e-35
ABR73135.1	S33	32-134	S109, >D, >H		MER0031618	42-147	1.70e-05
ABR73140.1	M16C	63-532	E69, E142	H66, H70, E167	MER0015270	88-555	8.30e-85
ABR73227.1	S33	24-247	S157, >D, >H		MER0044357	39-252	7.90e-42
ABR73227.1	S33	261-381	<S, D322, H355		MER0044357	340-456	3.20e-14
