# Supplementary material for: Comparative Genomics Reveals Evidence of Genome Reduction and High Extracellular Protein Degradation Potential in Kangiella
Source: Front Microbiol. 2018 Jun 7;9:1224. doi: 10.3389/fmicb.2018.01224 (PMC6000758; doi:10.3389/fmicb.2018.01224)
Supplement: MATERIAL S3 — Peptidase genes predicted with MEROPS batch BLAST and SignalP prediction of 23 genomes corresponding to Supplementary Table S8. [file Data_Sheet_3.ZIP › Supplementary material 3/Marinomonas_sp._MWYL1.signalP.txt]

# SignalP-4.1 gram- predictions
# name                     Cmax  pos  Ymax  pos  Smax  pos  Smean   D     ?  Dmaxcut    Networks-used
ABR68944.1             0.121  21  0.122  32  0.152  14  0.114   0.118 N  0.570      SignalP-noTM
ABR68945.1             0.274  32  0.190  19  0.353   1  0.218   0.203 N  0.570      SignalP-noTM
ABR68946.1             0.115  57  0.114  28  0.142   5  0.118   0.116 N  0.570      SignalP-noTM
ABR68947.1             0.110  55  0.120  11  0.209   2  0.137   0.128 N  0.570      SignalP-noTM
ABR68948.1             0.185  31  0.194  31  0.395  16  0.244   0.217 N  0.570      SignalP-noTM
ABR68949.1             0.112  49  0.115  49  0.170  45  0.105   0.110 N  0.570      SignalP-noTM
ABR68950.1             0.125  21  0.112  38  0.157  35  0.091   0.104 N  0.510      SignalP-TM
ABR68951.1             0.630  26  0.732  26  0.910  14  0.838   0.782 Y  0.570      SignalP-noTM
ABR68952.1             0.103  32  0.098  56  0.116   1  0.084   0.092 N  0.570      SignalP-noTM
ABR68953.1             0.305  22  0.209  22  0.350   3  0.203   0.207 N  0.510      SignalP-TM
ABR68954.1             0.113  42  0.106  42  0.114  24  0.088   0.098 N  0.570      SignalP-noTM
ABR68955.1             0.108  20  0.110  11  0.203   2  0.110   0.110 N  0.570      SignalP-noTM
ABR68956.1             0.119  39  0.119  11  0.206   2  0.140   0.127 N  0.510      SignalP-TM
ABR68957.1             0.112  17  0.182  17  0.436  11  0.275   0.226 N  0.570      SignalP-noTM
ABR68958.1             0.119  46  0.150  46  0.294  36  0.136   0.144 N  0.570      SignalP-noTM
ABR68959.1             0.200  34  0.253  18  0.661  17  0.351   0.299 N  0.570      SignalP-noTM
ABR68960.1             0.105  26  0.105  26  0.178   1  0.102   0.104 N  0.570      SignalP-noTM
ABR68961.1             0.118  48  0.169  11  0.387   3  0.299   0.230 N  0.570      SignalP-noTM
ABR68962.1             0.126  35  0.136  14  0.221   4  0.184   0.158 N  0.570      SignalP-noTM
ABR68963.1             0.145  47  0.114  47  0.137   1  0.080   0.098 N  0.570      SignalP-noTM
ABR68964.1             0.116  66  0.109  15  0.162   8  0.119   0.114 N  0.570      SignalP-noTM
ABR68965.1             0.110  29  0.108  11  0.144   1  0.118   0.113 N  0.570      SignalP-noTM
ABR68966.1             0.152  31  0.161  11  0.326   8  0.283   0.206 N  0.510      SignalP-TM
ABR68967.1             0.161  39  0.140  23  0.247  21  0.160   0.148 N  0.510      SignalP-TM
ABR68968.1             0.393  25  0.496  25  0.849  19  0.664   0.575 Y  0.570      SignalP-noTM
ABR68969.1             0.208  26  0.204  26  0.398   3  0.252   0.227 N  0.570      SignalP-noTM
ABR68970.1             0.124  34  0.108  34  0.141   7  0.105   0.107 N  0.570      SignalP-noTM
ABR68971.1             0.218  18  0.169  18  0.205  12  0.126   0.149 N  0.570      SignalP-noTM
ABR68972.1             0.130  50  0.115  50  0.129   1  0.094   0.105 N  0.570      SignalP-noTM
ABR68973.1             0.112  30  0.206  15  0.544  12  0.426   0.309 N  0.570      SignalP-noTM
ABR68974.1             0.110  63  0.138  11  0.223   6  0.198   0.160 N  0.510      SignalP-TM
ABR68975.1             0.303  23  0.183  23  0.214   3  0.140   0.167 N  0.510      SignalP-TM
ABR68976.1             0.207  53  0.183  16  0.381   8  0.302   0.227 N  0.510      SignalP-TM
ABR68977.1             0.862  33  0.840  33  0.988  17  0.890   0.864 Y  0.570      SignalP-noTM
ABR68978.1             0.158  34  0.132  34  0.192  33  0.113   0.123 N  0.570      SignalP-noTM
ABR68979.1             0.144  51  0.113  12  0.172   2  0.131   0.122 N  0.570      SignalP-noTM
ABR68980.1             0.105  25  0.169  11  0.458   2  0.278   0.221 N  0.570      SignalP-noTM
ABR68981.1             0.180  35  0.142  25  0.157   1  0.118   0.131 N  0.570      SignalP-noTM
ABR68982.1             0.796  21  0.784  21  0.881   1  0.779   0.782 Y  0.570      SignalP-noTM
ABR68983.1             0.154  34  0.112  34  0.156  31  0.086   0.102 N  0.510      SignalP-TM
ABR68984.1             0.138  21  0.103  21  0.182   1  0.085   0.097 N  0.510      SignalP-TM
ABR68985.1             0.112  26  0.153  11  0.366   1  0.217   0.183 N  0.570      SignalP-noTM
ABR68986.1             0.717  23  0.813  23  0.953  16  0.910   0.858 Y  0.570      SignalP-noTM
ABR68987.1             0.132  65  0.113  11  0.167   2  0.132   0.120 N  0.510      SignalP-TM
ABR68988.1             0.129  65  0.094  49  0.111   1  0.058   0.081 N  0.510      SignalP-TM
ABR68989.1             0.121  23  0.167  11  0.364   3  0.290   0.225 N  0.570      SignalP-noTM
ABR68990.1             0.143  64  0.112  33  0.143   1  0.100   0.106 N  0.570      SignalP-noTM
ABR68991.1             0.153  32  0.123  32  0.179   2  0.117   0.121 N  0.570      SignalP-noTM
ABR68992.1             0.817  32  0.758  32  0.940  31  0.581   0.675 Y  0.570      SignalP-noTM
ABR68993.1             0.119  42  0.119  11  0.239   2  0.136   0.127 N  0.570      SignalP-noTM
ABR68994.1             0.121  33  0.109  33  0.117  32  0.094   0.102 N  0.570      SignalP-noTM
ABR68995.1             0.158  26  0.151  26  0.231  47  0.158   0.154 N  0.570      SignalP-noTM
ABR68996.1             0.407  35  0.387  35  0.613  16  0.390   0.388 N  0.570      SignalP-noTM
ABR68997.1             0.116  34  0.103  34  0.127   4  0.084   0.094 N  0.570      SignalP-noTM
ABR68998.1             0.129  36  0.115  36  0.149  15  0.106   0.111 N  0.570      SignalP-noTM
ABR68999.1             0.142  46  0.110  46  0.133   1  0.089   0.100 N  0.570      SignalP-noTM
ABR69000.1             0.140  68  0.154  21  0.285  15  0.168   0.161 N  0.570      SignalP-noTM
ABR69001.1             0.625  67  0.252  67  0.134   1  0.095   0.178 N  0.570      SignalP-noTM
ABR69002.1             0.109  43  0.106  13  0.132   6  0.117   0.110 N  0.510      SignalP-TM
ABR69003.1             0.118  10  0.113  42  0.136  39  0.093   0.104 N  0.570      SignalP-noTM
ABR69004.1             0.147  22  0.131  22  0.179  20  0.121   0.126 N  0.570      SignalP-noTM
ABR69005.1             0.112  30  0.106  68  0.108  61  0.085   0.096 N  0.570      SignalP-noTM
ABR69006.1             0.256  22  0.331  22  0.617  14  0.389   0.358 N  0.570      SignalP-noTM
ABR69007.1             0.109  45  0.118  14  0.195   9  0.138   0.127 N  0.570      SignalP-noTM
ABR69008.1             0.169  21  0.209  21  0.421  17  0.281   0.243 N  0.570      SignalP-noTM
ABR69009.1             0.125  66  0.207  33  0.452  23  0.264   0.234 N  0.570      SignalP-noTM
ABR69010.1             0.102  30  0.115  43  0.157  32  0.110   0.113 N  0.570      SignalP-noTM
ABR69011.1             0.139  49  0.148  17  0.307  16  0.219   0.175 N  0.510      SignalP-TM
ABR69012.1             0.155  20  0.144  20  0.210   1  0.149   0.146 N  0.570      SignalP-noTM
ABR69013.1             0.128  45  0.112  36  0.132   5  0.098   0.105 N  0.570      SignalP-noTM
ABR69014.1             0.125  43  0.111  43  0.141  23  0.090   0.101 N  0.570      SignalP-noTM
ABR69015.1             0.181  32  0.158  32  0.297  29  0.111   0.136 N  0.570      SignalP-noTM
ABR69016.1             0.108  27  0.123  12  0.202   4  0.155   0.138 N  0.570      SignalP-noTM
ABR69017.1             0.110  26  0.106  11  0.181   2  0.113   0.109 N  0.510      SignalP-TM
ABR69018.1             0.106  70  0.103  41  0.121  34  0.094   0.099 N  0.570      SignalP-noTM
ABR69019.1             0.126  30  0.115  30  0.134   2  0.091   0.104 N  0.570      SignalP-noTM
ABR69020.1             0.103  39  0.106  39  0.132  30  0.100   0.104 N  0.570      SignalP-noTM
ABR69021.1             0.142  25  0.093  70  0.115  63  0.055   0.079 N  0.510      SignalP-TM
ABR69022.1             0.157  22  0.154  22  0.232  19  0.147   0.150 N  0.570      SignalP-noTM
ABR69023.1             0.208  22  0.199  11  0.574   3  0.403   0.275 N  0.510      SignalP-TM
ABR69024.1             0.104  24  0.104  52  0.123  47  0.063   0.088 N  0.510      SignalP-TM
ABR69025.1             0.136  44  0.138  11  0.296   1  0.175   0.155 N  0.570      SignalP-noTM
ABR69026.1             0.220  70  0.208  11  0.548   2  0.447   0.297 N  0.510      SignalP-TM
ABR69027.1             0.201  25  0.176  25  0.346  24  0.134   0.156 N  0.570      SignalP-noTM
ABR69028.1             0.121  45  0.111  11  0.150   9  0.126   0.118 N  0.570      SignalP-noTM
ABR69029.1             0.104  39  0.121  42  0.256  38  0.117   0.119 N  0.570      SignalP-noTM
ABR69030.1             0.152  57  0.117  70  0.199  68  0.098   0.110 N  0.510      SignalP-TM
ABR69031.1             0.132  16  0.235  25  0.628  22  0.389   0.292 N  0.510      SignalP-TM
ABR69032.1             0.121  30  0.108  17  0.138   9  0.110   0.109 N  0.510      SignalP-TM
ABR69033.1             0.141  60  0.131  60  0.157  46  0.084   0.114 N  0.510      SignalP-TM
ABR69034.1             0.113  40  0.134  40  0.244  33  0.100   0.121 N  0.510      SignalP-TM
ABR69035.1             0.121  55  0.158  14  0.286  10  0.253   0.193 N  0.510      SignalP-TM
ABR69036.1             0.814  26  0.863  26  0.981  21  0.932   0.895 Y  0.570      SignalP-noTM
ABR69037.1             0.161  24  0.133  24  0.148   7  0.122   0.128 N  0.570      SignalP-noTM
ABR69038.1             0.146  34  0.147  34  0.214   1  0.130   0.139 N  0.570      SignalP-noTM
ABR69039.1             0.166  41  0.150  41  0.233   7  0.153   0.151 N  0.510      SignalP-TM
ABR69040.1             0.129  40  0.172  32  0.380  30  0.169   0.171 N  0.510      SignalP-TM
ABR69041.1             0.182  23  0.156  23  0.160  21  0.121   0.140 N  0.570      SignalP-noTM
ABR69042.1             0.128  25  0.113  25  0.132  23  0.103   0.108 N  0.570      SignalP-noTM
ABR69043.1             0.161  39  0.145  39  0.198   2  0.105   0.131 N  0.510      SignalP-TM
ABR69044.1             0.125  20  0.120  50  0.165  48  0.099   0.112 N  0.510      SignalP-TM
ABR69045.1             0.121  28  0.157  28  0.350  26  0.188   0.171 N  0.570      SignalP-noTM
ABR69046.1             0.378  23  0.518  23  0.836  19  0.720   0.613 Y  0.570      SignalP-noTM
ABR69047.1             0.256  22  0.180  22  0.183   8  0.133   0.158 N  0.570      SignalP-noTM
ABR69048.1             0.127  70  0.115  12  0.197   3  0.136   0.125 N  0.570      SignalP-noTM
ABR69049.1             0.340  48  0.176  48  0.247   3  0.114   0.153 N  0.510      SignalP-TM
ABR69050.1             0.860  25  0.900  25  0.959  18  0.925   0.911 Y  0.570      SignalP-noTM
ABR69051.1             0.127  22  0.124  22  0.172   7  0.131   0.126 N  0.510      SignalP-TM
ABR69052.1             0.122  50  0.102  50  0.100  65  0.078   0.091 N  0.570      SignalP-noTM
ABR69053.1             0.280  62  0.160  62  0.161   1  0.102   0.133 N  0.570      SignalP-noTM
ABR69054.1             0.204  54  0.179  54  0.260  52  0.136   0.163 N  0.510      SignalP-TM
ABR69055.1             0.141  40  0.136  11  0.216   4  0.190   0.156 N  0.510      SignalP-TM
ABR69056.1             0.869  25  0.903  25  0.985  11  0.945   0.923 Y  0.570      SignalP-noTM
ABR69057.1             0.162  55  0.222  17  0.420  14  0.315   0.266 N  0.570      SignalP-noTM
ABR69058.1             0.105  22  0.137  22  0.237  18  0.148   0.142 N  0.570      SignalP-noTM
ABR69059.1             0.112  34  0.118  34  0.179   5  0.119   0.118 N  0.570      SignalP-noTM
ABR69060.1             0.127  31  0.145  11  0.300   7  0.231   0.177 N  0.510      SignalP-TM
ABR69061.1             0.135  25  0.126  13  0.211   4  0.161   0.143 N  0.570      SignalP-noTM
ABR69062.1             0.834  38  0.868  38  0.975  26  0.704   0.791 Y  0.570      SignalP-noTM
ABR69063.1             0.148  45  0.159  39  0.298  28  0.139   0.151 N  0.510      SignalP-TM
ABR69064.1             0.109  59  0.104  22  0.125  48  0.095   0.100 N  0.570      SignalP-noTM
ABR69065.1             0.120  19  0.127  11  0.215   6  0.167   0.146 N  0.570      SignalP-noTM
ABR69066.1             0.135  41  0.147  12  0.230  10  0.206   0.175 N  0.570      SignalP-noTM
ABR69067.1             0.114  21  0.094  69  0.099  37  0.079   0.087 N  0.570      SignalP-noTM
ABR69068.1             0.119  22  0.137  14  0.234  11  0.179   0.157 N  0.570      SignalP-noTM
ABR69069.1             0.103  46  0.120  11  0.180   2  0.142   0.130 N  0.570      SignalP-noTM
ABR69070.1             0.115  41  0.131  41  0.201  38  0.110   0.123 N  0.510      SignalP-TM
ABR69071.1             0.225  32  0.220  32  0.404   3  0.280   0.249 N  0.570      SignalP-noTM
ABR69072.1             0.190  43  0.106  43  0.123   1  0.077   0.095 N  0.510      SignalP-TM
ABR69073.1             0.238  26  0.183  26  0.262   1  0.170   0.179 N  0.510      SignalP-TM
ABR69074.1             0.177  22  0.402  22  0.951  19  0.920   0.645 Y  0.570      SignalP-noTM
ABR69075.1             0.139  29  0.115  29  0.184   1  0.085   0.104 N  0.510      SignalP-TM
ABR69076.1             0.134  32  0.130  26  0.200  13  0.145   0.137 N  0.570      SignalP-noTM
ABR69077.1             0.105  34  0.104  34  0.119  28  0.084   0.094 N  0.570      SignalP-noTM
ABR69078.1             0.109  28  0.101  67  0.112  69  0.086   0.094 N  0.570      SignalP-noTM
ABR69079.1             0.210  21  0.315  21  0.694   3  0.527   0.415 N  0.570      SignalP-noTM
ABR69080.1             0.206  33  0.203  12  0.493   1  0.375   0.266 N  0.510      SignalP-TM
ABR69081.1             0.114  40  0.127  12  0.223  39  0.159   0.142 N  0.570      SignalP-noTM
ABR69082.1             0.105  48  0.109  16  0.150  10  0.115   0.111 N  0.570      SignalP-noTM
ABR69083.1             0.104  42  0.096  70  0.100  65  0.079   0.088 N  0.570      SignalP-noTM
ABR69084.1             0.146  51  0.192  15  0.437   1  0.329   0.243 N  0.510      SignalP-TM
ABR69085.1             0.150  47  0.136  11  0.209   6  0.186   0.159 N  0.570      SignalP-noTM
ABR69086.1             0.116  31  0.113  31  0.125  20  0.107   0.110 N  0.570      SignalP-noTM
ABR69087.1             0.101  43  0.102  70  0.159   1  0.095   0.099 N  0.570      SignalP-noTM
ABR69088.1             0.114  23  0.099  55  0.105  52  0.081   0.090 N  0.570      SignalP-noTM
ABR69089.1             0.101  22  0.098  58  0.106  52  0.080   0.090 N  0.570      SignalP-noTM
ABR69090.1             0.174  22  0.160  22  0.239   2  0.156   0.158 N  0.570      SignalP-noTM
ABR69091.1             0.697  22  0.796  22  0.944  15  0.916   0.853 Y  0.570      SignalP-noTM
ABR69092.1             0.405  61  0.172  61  0.268   4  0.112   0.150 N  0.510      SignalP-TM
ABR69093.1             0.102  26  0.124  35  0.196  32  0.129   0.126 N  0.510      SignalP-TM
ABR69094.1             0.109  20  0.102  11  0.140   1  0.104   0.103 N  0.570      SignalP-noTM
ABR69095.1             0.122  18  0.172  18  0.387   5  0.261   0.205 N  0.510      SignalP-TM
ABR69096.1             0.121  34  0.141  11  0.238   4  0.207   0.172 N  0.570      SignalP-noTM
ABR69097.1             0.105  39  0.112  47  0.148  36  0.106   0.109 N  0.570      SignalP-noTM
ABR69098.1             0.158  41  0.128  41  0.169  50  0.099   0.115 N  0.570      SignalP-noTM
ABR69099.1             0.459  22  0.218  22  0.147   4  0.108   0.167 N  0.570      SignalP-noTM
ABR69100.1             0.123  36  0.104  45  0.142  40  0.092   0.099 N  0.570      SignalP-noTM
ABR69101.1             0.118  20  0.108  49  0.128  41  0.090   0.100 N  0.570      SignalP-noTM
ABR69102.1             0.114  59  0.102  59  0.109  66  0.081   0.092 N  0.570      SignalP-noTM
ABR69103.1             0.223  30  0.260  30  0.403  25  0.294   0.272 N  0.510      SignalP-TM
ABR69104.1             0.109  22  0.123  51  0.187  50  0.109   0.116 N  0.570      SignalP-noTM
ABR69105.1             0.536  22  0.683  22  0.916  12  0.869   0.770 Y  0.570      SignalP-noTM
ABR69106.1             0.191  45  0.381  23  0.914  21  0.678   0.521 N  0.570      SignalP-noTM
ABR69107.1             0.120  63  0.100  30  0.107  18  0.089   0.095 N  0.570      SignalP-noTM
ABR69108.1             0.129  28  0.196  22  0.418  11  0.359   0.256 N  0.510      SignalP-TM
ABR69109.1             0.187  23  0.132  23  0.244   2  0.127   0.130 N  0.510      SignalP-TM
ABR69110.1             0.137  16  0.118  16  0.222   1  0.119   0.119 N  0.510      SignalP-TM
ABR69111.1             0.128  56  0.124  11  0.202   3  0.157   0.136 N  0.510      SignalP-TM
ABR69112.1             0.388  29  0.290  29  0.455  18  0.233   0.263 N  0.570      SignalP-noTM
ABR69113.1             0.158  24  0.174  24  0.301  21  0.150   0.165 N  0.510      SignalP-TM
ABR69114.1             0.102  55  0.101  55  0.121   2  0.093   0.097 N  0.570      SignalP-noTM
ABR69115.1             0.135  24  0.140  24  0.213   1  0.144   0.142 N  0.570      SignalP-noTM
ABR69116.1             0.119  34  0.119  34  0.128  25  0.099   0.109 N  0.570      SignalP-noTM
ABR69117.1             0.148  53  0.169  36  0.476  30  0.171   0.170 N  0.510      SignalP-TM
ABR69118.1             0.128  20  0.171  11  0.449   1  0.283   0.213 N  0.510      SignalP-TM
ABR69119.1             0.831  27  0.853  27  0.960  17  0.910   0.880 Y  0.570      SignalP-noTM
ABR69120.1             0.152  33  0.142  33  0.243  32  0.121   0.132 N  0.570      SignalP-noTM
ABR69121.1             0.143  45  0.105  45  0.156   1  0.080   0.095 N  0.510      SignalP-TM
ABR69122.1             0.112  36  0.131  11  0.199   2  0.176   0.147 N  0.510      SignalP-TM
ABR69123.1             0.117  21  0.150  11  0.315   4  0.237   0.182 N  0.510      SignalP-TM
ABR69124.1             0.841  25  0.813  25  0.916  19  0.807   0.810 Y  0.570      SignalP-noTM
ABR69125.1             0.141  59  0.117  59  0.123  41  0.098   0.108 N  0.570      SignalP-noTM
ABR69126.1             0.104  67  0.109  14  0.141  11  0.117   0.113 N  0.570      SignalP-noTM
ABR69127.1             0.131  25  0.132  25  0.206  13  0.142   0.137 N  0.570      SignalP-noTM
ABR69128.1             0.103  42  0.101  17  0.142   8  0.097   0.099 N  0.570      SignalP-noTM
ABR69129.1             0.133  68  0.121  41  0.162   1  0.116   0.119 N  0.570      SignalP-noTM
ABR69130.1             0.121  50  0.107  11  0.152   5  0.118   0.113 N  0.570      SignalP-noTM
ABR69131.1             0.763  22  0.801  22  0.936  17  0.853   0.825 Y  0.570      SignalP-noTM
ABR69132.1             0.641  25  0.696  25  0.873  23  0.737   0.715 Y  0.570      SignalP-noTM
ABR69133.1             0.170  32  0.156  32  0.220  11  0.157   0.156 N  0.510      SignalP-TM
ABR69134.1             0.233  38  0.227  38  0.366   9  0.268   0.242 N  0.510      SignalP-TM
ABR69135.1             0.194  23  0.169  23  0.182  18  0.130   0.151 N  0.570      SignalP-noTM
ABR69136.1             0.127  44  0.114  44  0.134  43  0.096   0.106 N  0.570      SignalP-noTM
ABR69137.1             0.122  43  0.116  43  0.134  19  0.097   0.107 N  0.570      SignalP-noTM
ABR69138.1             0.135  53  0.191  11  0.509   3  0.361   0.254 N  0.510      SignalP-TM
ABR69139.1             0.143  29  0.226  11  0.630   3  0.535   0.340 N  0.510      SignalP-TM
ABR69140.1             0.234  67  0.153  46  0.243  43  0.134   0.144 N  0.570      SignalP-noTM
ABR69141.1             0.106  37  0.134  12  0.203   6  0.184   0.152 N  0.510      SignalP-TM
ABR69142.1             0.126  41  0.108  41  0.109  56  0.088   0.099 N  0.570      SignalP-noTM
ABR69143.1             0.287  10  0.142  46  0.284   6  0.123   0.133 N  0.570      SignalP-noTM
ABR69144.1             0.296  47  0.210  47  0.288  25  0.167   0.194 N  0.510      SignalP-TM
ABR69145.1             0.124  38  0.150  38  0.344  34  0.148   0.149 N  0.510      SignalP-TM
ABR69146.1             0.136  48  0.115  12  0.188   5  0.135   0.124 N  0.570      SignalP-noTM
ABR69147.1             0.142  21  0.121  21  0.173   1  0.113   0.117 N  0.570      SignalP-noTM
ABR69148.1             0.622  31  0.337  31  0.343   1  0.171   0.275 N  0.510      SignalP-TM
ABR69149.1             0.224  20  0.229  20  0.467   2  0.303   0.256 N  0.510      SignalP-TM
ABR69150.1             0.132  45  0.199  13  0.457   3  0.394   0.271 N  0.510      SignalP-TM
ABR69151.1             0.776  33  0.790  33  0.959  17  0.840   0.813 Y  0.570      SignalP-noTM
ABR69152.1             0.321  23  0.236  23  0.229  10  0.176   0.208 N  0.570      SignalP-noTM
ABR69153.1             0.134  27  0.142  27  0.212  21  0.147   0.145 N  0.570      SignalP-noTM
ABR69154.1             0.116  43  0.121  11  0.236   3  0.153   0.136 N  0.570      SignalP-noTM
ABR69155.1             0.842  23  0.896  23  0.979  17  0.941   0.917 Y  0.570      SignalP-noTM
ABR69156.1             0.110  55  0.103  22  0.134  12  0.103   0.103 N  0.570      SignalP-noTM
ABR69157.1             0.210  31  0.138  31  0.183  49  0.112   0.126 N  0.570      SignalP-noTM
ABR69158.1             0.140  34  0.168  11  0.469   2  0.269   0.215 N  0.570      SignalP-noTM
ABR69159.1             0.115  27  0.132  11  0.240   2  0.170   0.150 N  0.570      SignalP-noTM
ABR69160.1             0.106  27  0.115  11  0.198   2  0.135   0.123 N  0.510      SignalP-TM
ABR69161.1             0.125  29  0.214  11  0.578   2  0.483   0.314 N  0.510      SignalP-TM
ABR69162.1             0.337  27  0.297  27  0.493   1  0.360   0.327 N  0.570      SignalP-noTM
ABR69163.1             0.253  43  0.229  43  0.307  42  0.126   0.180 N  0.570      SignalP-noTM
ABR69164.1             0.130  30  0.104  30  0.119   8  0.091   0.098 N  0.570      SignalP-noTM
ABR69165.1             0.119  37  0.157  11  0.293   2  0.253   0.192 N  0.510      SignalP-TM
ABR69166.1             0.115  43  0.099  62  0.109  53  0.080   0.090 N  0.570      SignalP-noTM
ABR69167.1             0.671  24  0.777  24  0.969  12  0.915   0.842 Y  0.570      SignalP-noTM
ABR69168.1             0.185  37  0.213  37  0.510   7  0.242   0.224 N  0.510      SignalP-TM
ABR69169.1             0.289  31  0.164  31  0.136   1  0.091   0.130 N  0.570      SignalP-noTM
ABR69170.1             0.102  59  0.103  59  0.110  49  0.091   0.097 N  0.570      SignalP-noTM
ABR69171.1             0.225  49  0.136  49  0.105  68  0.077   0.109 N  0.570      SignalP-noTM
ABR69172.1             0.137  41  0.136  41  0.185  39  0.101   0.123 N  0.510      SignalP-TM
ABR69173.1             0.134  19  0.166  11  0.385   2  0.280   0.208 N  0.510      SignalP-TM
ABR69174.1             0.507  29  0.528  29  0.959  15  0.772   0.643 Y  0.570      SignalP-noTM
ABR69175.1             0.188  51  0.182  51  0.513  50  0.131   0.158 N  0.570      SignalP-noTM
ABR69176.1             0.109  18  0.123  18  0.202  16  0.136   0.129 N  0.570      SignalP-noTM
ABR69177.1             0.107  40  0.107  53  0.130  48  0.099   0.103 N  0.570      SignalP-noTM
ABR69178.1             0.146  30  0.111  30  0.129   1  0.074   0.093 N  0.570      SignalP-noTM
ABR69179.1             0.127  45  0.111  45  0.157   7  0.099   0.105 N  0.570      SignalP-noTM
ABR69180.1             0.115  45  0.104  51  0.134  50  0.095   0.100 N  0.570      SignalP-noTM
ABR69181.1             0.120  29  0.109  29  0.137   1  0.092   0.101 N  0.570      SignalP-noTM
ABR69182.1             0.392  39  0.226  39  0.231   2  0.125   0.189 N  0.510      SignalP-TM
ABR69183.1             0.217  50  0.136  50  0.155  25  0.093   0.120 N  0.510      SignalP-TM
ABR69184.1             0.284  25  0.245  25  0.330   6  0.241   0.244 N  0.510      SignalP-TM
ABR69185.1             0.113  17  0.176  11  0.426   1  0.302   0.236 N  0.570      SignalP-noTM
ABR69186.1             0.114  56  0.152  24  0.274  14  0.195   0.168 N  0.510      SignalP-TM
ABR69187.1             0.118  22  0.108  57  0.125  49  0.093   0.101 N  0.570      SignalP-noTM
ABR69188.1             0.345  27  0.329  27  0.718  16  0.368   0.348 N  0.570      SignalP-noTM
ABR69189.1             0.205  50  0.232  50  0.512  44  0.148   0.193 N  0.570      SignalP-noTM
ABR69190.1             0.217  58  0.193  22  0.394   3  0.282   0.235 N  0.570      SignalP-noTM
ABR69191.1             0.143  28  0.160  26  0.291  21  0.203   0.180 N  0.570      SignalP-noTM
ABR69192.1             0.675  28  0.730  28  0.938  10  0.834   0.778 Y  0.570      SignalP-noTM
ABR69193.1             0.650  28  0.717  28  0.968  15  0.868   0.788 Y  0.570      SignalP-noTM
ABR69194.1             0.140  24  0.189  12  0.387   5  0.342   0.246 N  0.510      SignalP-TM
ABR69195.1             0.279  24  0.325  24  0.582  16  0.405   0.363 N  0.570      SignalP-noTM
ABR69196.1             0.117  40  0.117  40  0.161   4  0.091   0.107 N  0.510      SignalP-TM
ABR69197.1             0.153  31  0.224  21  0.575   5  0.453   0.308 N  0.510      SignalP-TM
ABR69198.1             0.109  44  0.139  14  0.261   5  0.192   0.164 N  0.570      SignalP-noTM
ABR69199.1             0.114  29  0.102  11  0.135   1  0.103   0.102 N  0.510      SignalP-TM
ABR69200.1             0.230  51  0.164  51  0.260  33  0.134   0.150 N  0.570      SignalP-noTM
ABR69201.1             0.138  25  0.173  25  0.291  18  0.216   0.189 N  0.510      SignalP-TM
ABR69202.1             0.156  58  0.145  58  0.211   1  0.119   0.133 N  0.570      SignalP-noTM
ABR69203.1             0.140  66  0.125  11  0.205   1  0.152   0.138 N  0.570      SignalP-noTM
ABR69204.1             0.137  36  0.108  67  0.138  50  0.085   0.097 N  0.570      SignalP-noTM
ABR69205.1             0.168  53  0.184  31  0.376  25  0.286   0.222 N  0.510      SignalP-TM
ABR69206.1             0.107  54  0.132  42  0.229  37  0.155   0.143 N  0.570      SignalP-noTM
ABR69207.1             0.109  59  0.118  38  0.181  31  0.118   0.118 N  0.570      SignalP-noTM
ABR69208.1             0.109  58  0.109  58  0.126  50  0.095   0.102 N  0.570      SignalP-noTM
ABR69209.1             0.124  64  0.155  11  0.312   1  0.231   0.191 N  0.570      SignalP-noTM
ABR69210.1             0.110  29  0.136  11  0.283   1  0.171   0.153 N  0.570      SignalP-noTM
ABR69211.1             0.127  15  0.122  15  0.174  11  0.113   0.118 N  0.570      SignalP-noTM
ABR69212.1             0.283  44  0.145  44  0.155   1  0.056   0.112 N  0.510      SignalP-TM
ABR69213.1             0.172  41  0.197  17  0.390   6  0.306   0.237 N  0.510      SignalP-TM
ABR69214.1             0.808  24  0.849  24  0.952  10  0.900   0.873 Y  0.570      SignalP-noTM
ABR69215.1             0.124  64  0.125  16  0.210   7  0.152   0.138 N  0.570      SignalP-noTM
ABR69216.1             0.114  26  0.140  26  0.283   2  0.175   0.157 N  0.570      SignalP-noTM
ABR69217.1             0.160  27  0.181  27  0.284   2  0.209   0.194 N  0.570      SignalP-noTM
ABR69218.1             0.107  21  0.106  33  0.124  25  0.096   0.101 N  0.570      SignalP-noTM
ABR69219.1             0.119  20  0.096  27  0.115  19  0.073   0.088 N  0.510      SignalP-TM
ABR69220.1             0.102  51  0.108  51  0.136  48  0.094   0.101 N  0.570      SignalP-noTM
ABR69221.1             0.140  23  0.147  23  0.247  22  0.148   0.147 N  0.570      SignalP-noTM
ABR69222.1             0.129  46  0.112  11  0.162   4  0.132   0.122 N  0.570      SignalP-noTM
ABR69223.1             0.132  24  0.163  11  0.318   1  0.266   0.212 N  0.570      SignalP-noTM
ABR69224.1             0.264  31  0.284  31  0.476  26  0.224   0.262 N  0.510      SignalP-TM
ABR69225.1             0.112  37  0.128  37  0.201  28  0.115   0.122 N  0.570      SignalP-noTM
ABR69226.1             0.781  20  0.844  20  0.961  10  0.911   0.875 Y  0.570      SignalP-noTM
ABR69227.1             0.157  56  0.139  13  0.228   7  0.189   0.158 N  0.510      SignalP-TM
ABR69228.1             0.135  27  0.127  11  0.243   1  0.149   0.137 N  0.570      SignalP-noTM
ABR69229.1             0.345  34  0.398  34  0.932   7  0.732   0.555 N  0.570      SignalP-noTM
ABR69230.1             0.147  40  0.211  35  0.417  31  0.263   0.230 N  0.510      SignalP-TM
ABR69231.1             0.149  35  0.167  35  0.262  25  0.164   0.166 N  0.510      SignalP-TM
ABR69232.1             0.683  22  0.799  22  0.959  20  0.909   0.851 Y  0.570      SignalP-noTM
ABR69233.1             0.103  65  0.104  50  0.127  45  0.076   0.091 N  0.570      SignalP-noTM
ABR69234.1             0.105  60  0.109  11  0.148   2  0.115   0.112 N  0.570      SignalP-noTM
ABR69235.1             0.245  20  0.175  20  0.322   1  0.180   0.177 N  0.510      SignalP-TM
ABR69236.1             0.143  49  0.164  16  0.361  14  0.264   0.201 N  0.510      SignalP-TM
ABR69237.1             0.149  15  0.259  15  0.706  20  0.426   0.338 N  0.570      SignalP-noTM
ABR69238.1             0.106  18  0.149  12  0.305   5  0.221   0.183 N  0.570      SignalP-noTM
ABR69239.1             0.512  32  0.620  32  0.972  15  0.853   0.730 Y  0.570      SignalP-noTM
ABR69240.1             0.122  35  0.133  11  0.198   1  0.159   0.145 N  0.570      SignalP-noTM
ABR69241.1             0.100  50  0.107  25  0.126  11  0.102   0.104 N  0.570      SignalP-noTM
ABR69242.1             0.230  33  0.317  16  0.513  12  0.458   0.369 N  0.510      SignalP-TM
ABR69243.1             0.105  23  0.095  69  0.096  63  0.083   0.090 N  0.570      SignalP-noTM
ABR69244.1             0.118  29  0.111  18  0.170   1  0.112   0.111 N  0.510      SignalP-TM
ABR69245.1             0.163  20  0.095  11  0.131   4  0.092   0.094 N  0.510      SignalP-TM
ABR69246.1             0.150  28  0.232  28  0.511   2  0.348   0.275 N  0.510      SignalP-TM
ABR69247.1             0.616  26  0.543  26  0.620  24  0.451   0.509 N  0.510      SignalP-TM
ABR69248.1             0.130  24  0.192  24  0.447   3  0.323   0.241 N  0.510      SignalP-TM
ABR69249.1             0.122  50  0.128  11  0.254   1  0.153   0.139 N  0.570      SignalP-noTM
ABR69250.1             0.151  24  0.129  11  0.233   3  0.161   0.144 N  0.570      SignalP-noTM
ABR69251.1             0.110  31  0.117  11  0.239   2  0.126   0.120 N  0.510      SignalP-TM
ABR69252.1             0.156  36  0.140  12  0.243   2  0.170   0.151 N  0.510      SignalP-TM
ABR69253.1             0.228  35  0.246  35  0.369  30  0.264   0.253 N  0.510      SignalP-TM
ABR69254.1             0.108  41  0.101  68  0.113  57  0.066   0.088 N  0.510      SignalP-TM
ABR69255.1             0.119  33  0.117  14  0.165   3  0.131   0.122 N  0.510      SignalP-TM
ABR69256.1             0.117  42  0.122  42  0.168   8  0.121   0.122 N  0.570      SignalP-noTM
ABR69257.1             0.122  22  0.129  22  0.180   1  0.134   0.131 N  0.570      SignalP-noTM
ABR69258.1             0.106  31  0.097  31  0.113   1  0.089   0.093 N  0.570      SignalP-noTM
ABR69259.1             0.108  53  0.109  11  0.157   1  0.113   0.111 N  0.570      SignalP-noTM
ABR69260.1             0.104  51  0.104  51  0.115  47  0.091   0.098 N  0.570      SignalP-noTM
ABR69261.1             0.197  52  0.166  52  0.334   1  0.128   0.148 N  0.570      SignalP-noTM
ABR69262.1             0.115  52  0.115  52  0.160  49  0.105   0.110 N  0.570      SignalP-noTM
ABR69263.1             0.168  24  0.205  24  0.396   3  0.296   0.248 N  0.570      SignalP-noTM
ABR69264.1             0.112  32  0.108  11  0.165   3  0.118   0.113 N  0.570      SignalP-noTM
ABR69265.1             0.152  19  0.307  19  0.820   3  0.663   0.474 N  0.570      SignalP-noTM
ABR69266.1             0.107  47  0.107  47  0.126  47  0.095   0.101 N  0.570      SignalP-noTM
ABR69267.1             0.164  48  0.115  48  0.123  44  0.075   0.100 N  0.510      SignalP-TM
ABR69268.1             0.110  58  0.102  67  0.110  57  0.090   0.096 N  0.570      SignalP-noTM
ABR69269.1             0.162  34  0.152  34  0.227   6  0.150   0.151 N  0.510      SignalP-TM
ABR69270.1             0.112  41  0.100  64  0.101  23  0.083   0.092 N  0.570      SignalP-noTM
ABR69271.1             0.122  31  0.137  28  0.247   2  0.160   0.148 N  0.570      SignalP-noTM
ABR69272.1             0.244  23  0.318  23  0.618   1  0.452   0.368 N  0.510      SignalP-TM
ABR69273.1             0.142  30  0.173  11  0.365   1  0.303   0.234 N  0.570      SignalP-noTM
ABR69274.1             0.117  48  0.126  48  0.166  46  0.101   0.114 N  0.570      SignalP-noTM
ABR69275.1             0.143  26  0.120  26  0.120  56  0.100   0.110 N  0.570      SignalP-noTM
ABR69276.1             0.267  22  0.402  22  0.682  16  0.602   0.476 N  0.510      SignalP-TM
ABR69277.1             0.133  24  0.104  11  0.215   1  0.096   0.101 N  0.510      SignalP-TM
ABR69278.1             0.126  28  0.113  28  0.128  32  0.089   0.102 N  0.570      SignalP-noTM
ABR69279.1             0.126  31  0.141  11  0.249   2  0.209   0.166 N  0.510      SignalP-TM
ABR69280.1             0.106  63  0.100  63  0.106  69  0.075   0.088 N  0.570      SignalP-noTM
ABR69281.1             0.779  36  0.583  36  0.527  32  0.388   0.511 Y  0.510      SignalP-TM
ABR69282.1             0.123  60  0.122  29  0.196  13  0.127   0.124 N  0.510      SignalP-TM
ABR69283.1             0.111  68  0.132  18  0.193  15  0.143   0.137 N  0.570      SignalP-noTM
ABR69284.1             0.138  26  0.175  26  0.292  24  0.199   0.184 N  0.510      SignalP-TM
ABR69285.1             0.109  33  0.125  11  0.205   2  0.166   0.140 N  0.510      SignalP-TM
ABR69286.1             0.128  11  0.117  41  0.177  38  0.097   0.108 N  0.570      SignalP-noTM
ABR69287.1             0.107  55  0.102  43  0.113  36  0.089   0.096 N  0.570      SignalP-noTM
ABR69288.1             0.123  48  0.113  11  0.151  22  0.129   0.121 N  0.570      SignalP-noTM
ABR69289.1             0.119  62  0.118  11  0.199   1  0.124   0.120 N  0.570      SignalP-noTM
ABR69290.1             0.103  22  0.099  52  0.118  15  0.083   0.091 N  0.570      SignalP-noTM
ABR69291.1             0.104  21  0.154  11  0.358   1  0.219   0.185 N  0.570      SignalP-noTM
ABR69292.1             0.260  32  0.180  32  0.145  10  0.116   0.150 N  0.570      SignalP-noTM
ABR69293.1             0.114  47  0.111  47  0.167   1  0.100   0.105 N  0.570      SignalP-noTM
ABR69294.1             0.100  52  0.113  11  0.175   3  0.138   0.125 N  0.570      SignalP-noTM
ABR69295.1             0.190  31  0.155  31  0.223   2  0.131   0.146 N  0.510      SignalP-TM
ABR69296.1             0.172  21  0.193  21  0.388   2  0.247   0.213 N  0.510      SignalP-TM
ABR69297.1             0.164  68  0.152  11  0.352   1  0.212   0.180 N  0.570      SignalP-noTM
ABR69298.1             0.125  35  0.151  35  0.250   2  0.165   0.157 N  0.570      SignalP-noTM
ABR69299.1             0.129  52  0.118  52  0.172  44  0.090   0.105 N  0.570      SignalP-noTM
ABR69300.1             0.105  34  0.136  11  0.284   4  0.190   0.161 N  0.570      SignalP-noTM
ABR69301.1             0.347  37  0.128  37  0.200   1  0.066   0.105 N  0.510      SignalP-TM
ABR69302.1             0.174  24  0.209  24  0.399  23  0.244   0.225 N  0.570      SignalP-noTM
ABR69303.1             0.586  27  0.689  27  0.961  23  0.850   0.765 Y  0.570      SignalP-noTM
ABR69304.1             0.570  27  0.673  27  0.924   9  0.840   0.752 Y  0.570      SignalP-noTM
ABR69305.1             0.157  23  0.197  23  0.375  13  0.245   0.219 N  0.570      SignalP-noTM
ABR69306.1             0.139  27  0.241  27  0.663  21  0.470   0.349 N  0.570      SignalP-noTM
ABR69307.1             0.147  24  0.178  24  0.430   1  0.227   0.201 N  0.570      SignalP-noTM
ABR69308.1             0.119  33  0.127  33  0.176   8  0.133   0.130 N  0.570      SignalP-noTM
ABR69309.1             0.108  36  0.115  36  0.166  34  0.118   0.117 N  0.570      SignalP-noTM
ABR69310.1             0.111  26  0.101  16  0.132  12  0.097   0.099 N  0.570      SignalP-noTM
ABR69311.1             0.114  54  0.114  11  0.175   2  0.130   0.122 N  0.570      SignalP-noTM
ABR69312.1             0.113  26  0.197  14  0.452   9  0.384   0.285 N  0.570      SignalP-noTM
ABR69313.1             0.594  27  0.724  27  0.947  19  0.879   0.797 Y  0.570      SignalP-noTM
ABR69314.1             0.112  37  0.113  66  0.173  61  0.105   0.110 N  0.510      SignalP-TM
ABR69315.1             0.105  58  0.119  35  0.157  30  0.120   0.120 N  0.510      SignalP-TM
ABR69316.1             0.104  36  0.143  12  0.263   5  0.214   0.170 N  0.510      SignalP-TM
ABR69317.1             0.118  11  0.131  11  0.320  10  0.153   0.141 N  0.570      SignalP-noTM
ABR69318.1             0.108  35  0.113  58  0.174  48  0.116   0.115 N  0.570      SignalP-noTM
ABR69319.1             0.138  50  0.117  50  0.125   4  0.092   0.105 N  0.570      SignalP-noTM
ABR69320.1             0.128  23  0.147  13  0.254   2  0.215   0.179 N  0.570      SignalP-noTM
ABR69321.1             0.283  26  0.201  26  0.289  25  0.131   0.168 N  0.570      SignalP-noTM
ABR69322.1             0.282  23  0.501  23  0.947  16  0.870   0.674 Y  0.570      SignalP-noTM
ABR69323.1             0.105  56  0.102  56  0.117  10  0.084   0.093 N  0.570      SignalP-noTM
ABR69324.1             0.102  26  0.109  11  0.170   2  0.112   0.110 N  0.570      SignalP-noTM
ABR69325.1             0.124  59  0.122  25  0.163  14  0.123   0.122 N  0.570      SignalP-noTM
ABR69326.1             0.153  31  0.153  11  0.269   3  0.236   0.192 N  0.570      SignalP-noTM
ABR69327.1             0.582  25  0.274  25  0.222  16  0.139   0.210 N  0.570      SignalP-noTM
ABR69328.1             0.113  47  0.124  15  0.211   4  0.153   0.138 N  0.570      SignalP-noTM
ABR69329.1             0.181  23  0.141  23  0.151   9  0.114   0.128 N  0.570      SignalP-noTM
ABR69330.1             0.116  25  0.164  12  0.328   1  0.231   0.196 N  0.570      SignalP-noTM
ABR69331.1             0.611  26  0.702  26  0.919  23  0.774   0.736 Y  0.570      SignalP-noTM
ABR69332.1             0.111  22  0.108  49  0.142  40  0.084   0.097 N  0.570      SignalP-noTM
ABR69333.1             0.126  25  0.118  11  0.178   4  0.149   0.129 N  0.510      SignalP-TM
ABR69334.1             0.099  57  0.099  29  0.112  19  0.083   0.093 N  0.510      SignalP-TM
ABR69335.1             0.114  28  0.109  28  0.165   2  0.102   0.106 N  0.570      SignalP-noTM
ABR69336.1             0.105  43  0.108  57  0.136  12  0.105   0.106 N  0.570      SignalP-noTM
ABR69337.1             0.238  17  0.130  17  0.149  50  0.076   0.105 N  0.570      SignalP-noTM
ABR69338.1             0.149  47  0.123  47  0.167   4  0.118   0.121 N  0.570      SignalP-noTM
ABR69339.1             0.239  44  0.161  44  0.179  42  0.102   0.133 N  0.570      SignalP-noTM
ABR69340.1             0.119  37  0.165  11  0.328   2  0.285   0.209 N  0.510      SignalP-TM
ABR69341.1             0.584  32  0.553  32  0.669  26  0.487   0.529 Y  0.510      SignalP-TM
ABR69342.1             0.113  34  0.109  40  0.153  10  0.105   0.107 N  0.570      SignalP-noTM
ABR69343.1             0.179  26  0.130  26  0.170   1  0.101   0.116 N  0.570      SignalP-noTM
ABR69344.1             0.169  23  0.127  23  0.208   2  0.110   0.119 N  0.570      SignalP-noTM
ABR69345.1             0.135  20  0.129  11  0.254   1  0.160   0.140 N  0.510      SignalP-TM
ABR69346.1             0.127  68  0.113  30  0.185  38  0.108   0.111 N  0.510      SignalP-TM
ABR69347.1             0.520  31  0.265  31  0.569   1  0.295   0.276 N  0.510      SignalP-TM
ABR69348.1             0.114  54  0.145  11  0.303   2  0.206   0.167 N  0.510      SignalP-TM
ABR69349.1             0.115  52  0.122  11  0.219   1  0.142   0.131 N  0.570      SignalP-noTM
ABR69350.1             0.119  32  0.153  32  0.300  28  0.182   0.167 N  0.570      SignalP-noTM
ABR69351.1             0.128  40  0.119  40  0.199  37  0.089   0.105 N  0.570      SignalP-noTM
ABR69352.1             0.108  35  0.108  62  0.132  53  0.093   0.101 N  0.570      SignalP-noTM
ABR69353.1             0.106  28  0.104  28  0.120  13  0.099   0.102 N  0.570      SignalP-noTM
ABR69354.1             0.138  34  0.129  11  0.236   2  0.174   0.146 N  0.510      SignalP-TM
ABR69355.1             0.147  28  0.123  28  0.159  40  0.101   0.113 N  0.570      SignalP-noTM
ABR69356.1             0.132  45  0.124  27  0.140  19  0.117   0.122 N  0.510      SignalP-TM
ABR69357.1             0.101  27  0.097  62  0.110   4  0.084   0.091 N  0.570      SignalP-noTM
ABR69358.1             0.869  37  0.766  37  0.963  17  0.801   0.782 Y  0.570      SignalP-noTM
ABR69359.1             0.203  30  0.217  30  0.469  29  0.181   0.200 N  0.570      SignalP-noTM
ABR69360.1             0.125  52  0.113  23  0.170   1  0.118   0.115 N  0.570      SignalP-noTM
ABR69361.1             0.120  56  0.111  56  0.180  52  0.085   0.099 N  0.570      SignalP-noTM
ABR69362.1             0.099  53  0.103  68  0.114  58  0.090   0.097 N  0.570      SignalP-noTM
ABR69363.1             0.796  21  0.825  21  0.927  14  0.861   0.842 Y  0.570      SignalP-noTM
ABR69364.1             0.135  29  0.131  29  0.247   1  0.107   0.122 N  0.510      SignalP-TM
ABR69365.1             0.110  47  0.098  14  0.133   4  0.097   0.097 N  0.510      SignalP-TM
ABR69366.1             0.463  31  0.605  31  0.969  25  0.795   0.695 Y  0.570      SignalP-noTM
ABR69367.1             0.210  22  0.155  22  0.204  21  0.109   0.133 N  0.570      SignalP-noTM
ABR69368.1             0.115  64  0.136  13  0.209   1  0.188   0.155 N  0.510      SignalP-TM
ABR69369.1             0.115  18  0.133  18  0.201   8  0.137   0.135 N  0.570      SignalP-noTM
ABR69370.1             0.229  25  0.158  25  0.130  19  0.104   0.132 N  0.570      SignalP-noTM
ABR69371.1             0.106  21  0.139  11  0.211   7  0.192   0.164 N  0.570      SignalP-noTM
ABR69372.1             0.155  25  0.260  19  0.711  10  0.527   0.385 N  0.570      SignalP-noTM
ABR69373.1             0.217  25  0.135  25  0.118  44  0.085   0.112 N  0.570      SignalP-noTM
ABR69374.1             0.111  28  0.110  11  0.150   3  0.123   0.116 N  0.570      SignalP-noTM
ABR69375.1             0.195  31  0.181  31  0.294  26  0.127   0.156 N  0.570      SignalP-noTM
ABR69376.1             0.465  34  0.571  34  0.922  15  0.766   0.663 Y  0.570      SignalP-noTM
ABR69377.1             0.253  21  0.125  21  0.124   1  0.079   0.108 N  0.510      SignalP-TM
ABR69378.1             0.132  25  0.141  11  0.292   1  0.187   0.163 N  0.570      SignalP-noTM
ABR69379.1             0.166  45  0.139  24  0.208  20  0.148   0.143 N  0.570      SignalP-noTM
ABR69380.1             0.126  60  0.124  21  0.181  10  0.148   0.135 N  0.570      SignalP-noTM
ABR69381.1             0.215  36  0.265  36  0.493  33  0.260   0.263 N  0.570      SignalP-noTM
ABR69382.1             0.121  30  0.176  11  0.418   5  0.322   0.244 N  0.570      SignalP-noTM
ABR69383.1             0.106  44  0.107  70  0.118  65  0.090   0.099 N  0.570      SignalP-noTM
ABR69384.1             0.333  38  0.196  38  0.210  22  0.130   0.172 N  0.510      SignalP-TM
ABR69385.1             0.115  41  0.113  11  0.150  10  0.134   0.121 N  0.510      SignalP-TM
ABR69386.1             0.610  26  0.722  26  0.939   9  0.883   0.797 Y  0.570      SignalP-noTM
ABR69387.1             0.113  43  0.130  43  0.195  34  0.138   0.133 N  0.570      SignalP-noTM
ABR69388.1             0.158  56  0.160  56  0.306   1  0.162   0.161 N  0.570      SignalP-noTM
ABR69389.1             0.108  52  0.137  13  0.231   7  0.194   0.158 N  0.510      SignalP-TM
ABR69390.1             0.152  26  0.141  11  0.249   1  0.202   0.163 N  0.510      SignalP-TM
ABR69391.1             0.202  20  0.219  20  0.333   1  0.244   0.231 N  0.570      SignalP-noTM
ABR69392.1             0.104  25  0.109  33  0.133  28  0.090   0.100 N  0.570      SignalP-noTM
ABR69393.1             0.100  40  0.106  56  0.131  48  0.091   0.099 N  0.570      SignalP-noTM
ABR69394.1             0.118  68  0.111  48  0.119  15  0.103   0.107 N  0.570      SignalP-noTM
ABR69395.1             0.111  48  0.103  20  0.145  23  0.098   0.101 N  0.510      SignalP-TM
ABR69396.1             0.121  33  0.100  11  0.131  32  0.104   0.102 N  0.510      SignalP-TM
ABR69397.1             0.193  38  0.168  38  0.239  34  0.136   0.153 N  0.570      SignalP-noTM
ABR69398.1             0.107  51  0.103  51  0.161   1  0.095   0.100 N  0.570      SignalP-noTM
ABR69399.1             0.114  56  0.119  14  0.175  10  0.140   0.129 N  0.570      SignalP-noTM
ABR69400.1             0.595  29  0.488  29  0.549  23  0.421   0.463 N  0.510      SignalP-TM
ABR69401.1             0.239  31  0.210  31  0.361   3  0.226   0.216 N  0.510      SignalP-TM
ABR69402.1             0.137  21  0.146  11  0.296   2  0.216   0.172 N  0.510      SignalP-TM
ABR69403.1             0.107  51  0.100  51  0.103  45  0.083   0.092 N  0.570      SignalP-noTM
ABR69404.1             0.125  20  0.100  11  0.142   3  0.099   0.100 N  0.570      SignalP-noTM
ABR69405.1             0.583  26  0.664  26  0.934  18  0.796   0.726 Y  0.570      SignalP-noTM
ABR69406.1             0.112  29  0.115  19  0.155   7  0.131   0.123 N  0.570      SignalP-noTM
ABR69407.1             0.226  35  0.220  20  0.467  10  0.312   0.263 N  0.570      SignalP-noTM
ABR69408.1             0.103  28  0.105  11  0.145   2  0.108   0.106 N  0.570      SignalP-noTM
ABR69409.1             0.185  47  0.090  47  0.095   1  0.059   0.079 N  0.510      SignalP-TM
ABR69410.1             0.114  38  0.143  11  0.312   1  0.190   0.165 N  0.570      SignalP-noTM
ABR69411.1             0.615  28  0.745  28  0.966  15  0.924   0.829 Y  0.570      SignalP-noTM
ABR69412.1             0.174  40  0.141  40  0.181  31  0.119   0.133 N  0.510      SignalP-TM
ABR69413.1             0.266  56  0.227  56  0.336  52  0.115   0.174 N  0.570      SignalP-noTM
ABR69414.1             0.185  37  0.143  11  0.253   1  0.209   0.174 N  0.570      SignalP-noTM
ABR69415.1             0.112  33  0.108  12  0.163   8  0.122   0.114 N  0.570      SignalP-noTM
ABR69416.1             0.107  31  0.110  11  0.152   4  0.121   0.115 N  0.570      SignalP-noTM
ABR69417.1             0.539  27  0.489  27  0.581  23  0.371   0.446 N  0.510      SignalP-TM
ABR69418.1             0.500  35  0.464  35  0.677  33  0.231   0.378 N  0.510      SignalP-TM
ABR69419.1             0.685  29  0.780  29  0.952  25  0.896   0.835 Y  0.570      SignalP-noTM
ABR69420.1             0.789  37  0.839  37  0.965  23  0.777   0.810 Y  0.570      SignalP-noTM
ABR69421.1             0.123  26  0.108  39  0.151   1  0.096   0.104 N  0.510      SignalP-TM
ABR69422.1             0.204  26  0.273  26  0.545  14  0.399   0.320 N  0.510      SignalP-TM
ABR69423.1             0.176  30  0.337  18  0.936   5  0.908   0.606 Y  0.570      SignalP-noTM
ABR69424.1             0.691  20  0.718  20  0.890  19  0.745   0.731 Y  0.570      SignalP-noTM
ABR69425.1             0.113  28  0.113  28  0.135   1  0.105   0.109 N  0.570      SignalP-noTM
ABR69426.1             0.150  23  0.171  23  0.342   1  0.196   0.180 N  0.510      SignalP-TM
ABR69427.1             0.117  16  0.221  11  0.676   3  0.468   0.337 N  0.570      SignalP-noTM
ABR69428.1             0.755  20  0.730  20  0.847  19  0.678   0.706 Y  0.570      SignalP-noTM
ABR69429.1             0.113  28  0.113  28  0.135   1  0.105   0.109 N  0.570      SignalP-noTM
ABR69430.1             0.128  34  0.170  11  0.347   3  0.294   0.228 N  0.570      SignalP-noTM
ABR69431.1             0.106  18  0.106  36  0.133  27  0.104   0.105 N  0.570      SignalP-noTM
ABR69432.1             0.136  50  0.140  11  0.265   2  0.193   0.165 N  0.570      SignalP-noTM
ABR69433.1             0.144  32  0.140  32  0.235  31  0.142   0.141 N  0.570      SignalP-noTM
ABR69434.1             0.733  26  0.789  26  0.948  11  0.888   0.835 Y  0.570      SignalP-noTM
ABR69435.1             0.103  27  0.111  11  0.181   2  0.122   0.115 N  0.510      SignalP-TM
ABR69436.1             0.225  23  0.136  14  0.253   8  0.165   0.147 N  0.510      SignalP-TM
ABR69437.1             0.210  45  0.143  45  0.171   1  0.103   0.124 N  0.570      SignalP-noTM
ABR69438.1             0.175  23  0.241  23  0.428  15  0.327   0.273 N  0.510      SignalP-TM
ABR69439.1             0.106  49  0.101  35  0.115  13  0.087   0.094 N  0.570      SignalP-noTM
ABR69440.1             0.126  20  0.161  11  0.358   1  0.252   0.204 N  0.570      SignalP-noTM
ABR69441.1             0.101  51  0.099  60  0.130   4  0.088   0.093 N  0.570      SignalP-noTM
ABR69442.1             0.163  47  0.123  47  0.194   4  0.103   0.113 N  0.570      SignalP-noTM
ABR69443.1             0.139  24  0.132  24  0.182  22  0.137   0.134 N  0.570      SignalP-noTM
ABR69444.1             0.113  44  0.122  44  0.216   1  0.114   0.118 N  0.570      SignalP-noTM
ABR69445.1             0.112  20  0.124  11  0.222   2  0.150   0.136 N  0.570      SignalP-noTM
ABR69446.1             0.222  28  0.255  28  0.745   1  0.353   0.301 N  0.570      SignalP-noTM
ABR69447.1             0.104  36  0.116  11  0.166   3  0.143   0.129 N  0.570      SignalP-noTM
ABR69448.1             0.836  23  0.799  23  0.833  20  0.764   0.783 Y  0.570      SignalP-noTM
ABR69449.1             0.146  34  0.148  11  0.290   3  0.229   0.178 N  0.510      SignalP-TM
ABR69450.1             0.246  28  0.125  28  0.152   1  0.065   0.103 N  0.510      SignalP-TM
ABR69451.1             0.116  56  0.126  31  0.186  26  0.135   0.130 N  0.570      SignalP-noTM
ABR69452.1             0.107  39  0.134  11  0.261   4  0.187   0.159 N  0.570      SignalP-noTM
ABR69453.1             0.169  57  0.141  57  0.210   1  0.115   0.128 N  0.570      SignalP-noTM
ABR69454.1             0.107  26  0.111  40  0.140  33  0.114   0.112 N  0.570      SignalP-noTM
ABR69455.1             0.208  34  0.214  34  0.378  31  0.211   0.212 N  0.570      SignalP-noTM
ABR69456.1             0.142  32  0.135  20  0.255   1  0.165   0.146 N  0.510      SignalP-TM
ABR69457.1             0.337  23  0.191  23  0.318   2  0.135   0.170 N  0.510      SignalP-TM
ABR69458.1             0.265  23  0.203  23  0.319   2  0.216   0.207 N  0.510      SignalP-TM
ABR69459.1             0.135  28  0.114  11  0.194   1  0.120   0.117 N  0.570      SignalP-noTM
ABR69460.1             0.272  28  0.283  28  0.592  10  0.389   0.333 N  0.570      SignalP-noTM
ABR69461.1             0.110  20  0.103  46  0.156   2  0.096   0.099 N  0.570      SignalP-noTM
ABR69462.1             0.775  33  0.832  33  0.985  18  0.872   0.851 Y  0.570      SignalP-noTM
ABR69463.1             0.128  26  0.140  11  0.332   1  0.170   0.154 N  0.570      SignalP-noTM
ABR69464.1             0.117  60  0.275  18  0.886   1  0.738   0.493 N  0.570      SignalP-noTM
ABR69465.1             0.121  21  0.207  11  0.603   1  0.429   0.289 N  0.510      SignalP-TM
ABR69466.1             0.121  21  0.212  11  0.628   1  0.455   0.302 N  0.510      SignalP-TM
ABR69467.1             0.132  21  0.276  21  0.790  14  0.603   0.430 N  0.570      SignalP-noTM
ABR69468.1             0.105  21  0.178  11  0.471   2  0.316   0.229 N  0.510      SignalP-TM
ABR69469.1             0.117  21  0.203  21  0.566   2  0.383   0.270 N  0.510      SignalP-TM
ABR69470.1             0.116  21  0.207  11  0.600   2  0.436   0.292 N  0.510      SignalP-TM
ABR69471.1             0.144  24  0.157  24  0.240   1  0.189   0.172 N  0.570      SignalP-noTM
ABR69472.1             0.144  20  0.117  20  0.152  49  0.092   0.105 N  0.570      SignalP-noTM
ABR69473.1             0.111  27  0.108  11  0.173   6  0.123   0.113 N  0.510      SignalP-TM
ABR69474.1             0.105   6  0.106  66  0.129   6  0.096   0.101 N  0.570      SignalP-noTM
ABR69475.1             0.110  40  0.101  60  0.155   1  0.087   0.094 N  0.570      SignalP-noTM
ABR69476.1             0.129  37  0.125  46  0.216   8  0.117   0.121 N  0.570      SignalP-noTM
ABR69477.1             0.126  18  0.109  41  0.138  40  0.093   0.101 N  0.570      SignalP-noTM
ABR69478.1             0.101  59  0.104  11  0.140  48  0.111   0.108 N  0.570      SignalP-noTM
ABR69479.1             0.101  65  0.096  68  0.101  21  0.084   0.090 N  0.570      SignalP-noTM
ABR69480.1             0.108  33  0.153  11  0.333   1  0.227   0.188 N  0.570      SignalP-noTM
ABR69481.1             0.112  52  0.143  52  0.245  50  0.138   0.141 N  0.570      SignalP-noTM
ABR69482.1             0.153  24  0.206  24  0.449   6  0.303   0.252 N  0.570      SignalP-noTM
ABR69483.1             0.124  33  0.140  33  0.228  25  0.108   0.128 N  0.510      SignalP-TM
ABR69484.1             0.122  51  0.127  21  0.191   9  0.143   0.135 N  0.570      SignalP-noTM
ABR69485.1             0.102  41  0.110  31  0.139  24  0.090   0.100 N  0.570      SignalP-noTM
ABR69486.1             0.134  22  0.117  70  0.171  64  0.097   0.110 N  0.510      SignalP-TM
ABR69487.1             0.126  47  0.124  16  0.184   6  0.151   0.134 N  0.510      SignalP-TM
ABR69488.1             0.103  17  0.122  17  0.208   7  0.139   0.130 N  0.570      SignalP-noTM
ABR69489.1             0.115  40  0.162  49  0.443  47  0.138   0.150 N  0.570      SignalP-noTM
ABR69490.1             0.102  62  0.105  68  0.129  62  0.084   0.097 N  0.510      SignalP-TM
ABR69491.1             0.119  28  0.159  11  0.312   5  0.259   0.206 N  0.570      SignalP-noTM
ABR69492.1             0.111  23  0.112  56  0.137  47  0.102   0.107 N  0.570      SignalP-noTM
ABR69493.1             0.112  33  0.102  33  0.140  42  0.083   0.093 N  0.570      SignalP-noTM
ABR69494.1             0.105  46  0.111  11  0.160   1  0.118   0.114 N  0.570      SignalP-noTM
ABR69495.1             0.103  12  0.117  17  0.186   9  0.125   0.121 N  0.570      SignalP-noTM
ABR69496.1             0.101  61  0.103  18  0.122  11  0.101   0.102 N  0.570      SignalP-noTM
ABR69497.1             0.134  38  0.127  38  0.160  37  0.104   0.116 N  0.570      SignalP-noTM
ABR69498.1             0.099  65  0.113  11  0.192   6  0.137   0.122 N  0.510      SignalP-TM
ABR69499.1             0.279  29  0.189  29  0.209   1  0.138   0.165 N  0.570      SignalP-noTM
ABR69500.1             0.118  32  0.123  11  0.193   1  0.149   0.136 N  0.570      SignalP-noTM
ABR69501.1             0.543  38  0.284  38  0.268  34  0.136   0.215 N  0.570      SignalP-noTM
ABR69502.1             0.134  34  0.228  11  0.667   1  0.518   0.364 N  0.570      SignalP-noTM
ABR69503.1             0.140  27  0.134  27  0.181  24  0.117   0.126 N  0.570      SignalP-noTM
ABR69504.1             0.106  61  0.107  38  0.140  13  0.104   0.106 N  0.570      SignalP-noTM
ABR69505.1             0.214  36  0.230  36  0.336  29  0.193   0.213 N  0.570      SignalP-noTM
ABR69506.1             0.112  66  0.121  11  0.194   3  0.145   0.132 N  0.570      SignalP-noTM
ABR69507.1             0.115  37  0.105  37  0.129  36  0.086   0.096 N  0.570      SignalP-noTM
ABR69508.1             0.115  21  0.101  60  0.113  50  0.078   0.090 N  0.570      SignalP-noTM
ABR69509.1             0.149  24  0.150  24  0.191  13  0.151   0.151 N  0.510      SignalP-TM
ABR69510.1             0.110  53  0.114  30  0.145  24  0.093   0.104 N  0.570      SignalP-noTM
ABR69511.1             0.182  70  0.133  70  0.232   6  0.099   0.121 N  0.510      SignalP-TM
ABR69512.1             0.152  33  0.149  11  0.328   3  0.223   0.184 N  0.570      SignalP-noTM
ABR69513.1             0.163  38  0.148  38  0.183  37  0.109   0.130 N  0.570      SignalP-noTM
ABR69514.1             0.106  31  0.113  31  0.133  28  0.106   0.110 N  0.570      SignalP-noTM
ABR69515.1             0.119  21  0.164  21  0.337  14  0.235   0.198 N  0.570      SignalP-noTM
ABR69516.1             0.107  30  0.114  38  0.152  37  0.121   0.118 N  0.570      SignalP-noTM
ABR69517.1             0.152  19  0.243  19  0.563  18  0.368   0.302 N  0.570      SignalP-noTM
ABR69518.1             0.131  41  0.134  13  0.270   1  0.162   0.147 N  0.570      SignalP-noTM
ABR69519.1             0.136  27  0.129  27  0.198  26  0.108   0.119 N  0.570      SignalP-noTM
ABR69520.1             0.134  26  0.109  47  0.107  59  0.079   0.095 N  0.570      SignalP-noTM
ABR69521.1             0.106   3  0.110  49  0.190   2  0.106   0.108 N  0.570      SignalP-noTM
ABR69522.1             0.105  61  0.104  38  0.124  31  0.094   0.100 N  0.570      SignalP-noTM
ABR69523.1             0.131  28  0.121  11  0.188   1  0.142   0.131 N  0.570      SignalP-noTM
ABR69524.1             0.109  21  0.113  27  0.144  20  0.107   0.110 N  0.570      SignalP-noTM
ABR69525.1             0.111  26  0.113  26  0.151  21  0.103   0.108 N  0.570      SignalP-noTM
ABR69526.1             0.225  52  0.153  52  0.182  47  0.082   0.119 N  0.570      SignalP-noTM
ABR69527.1             0.120  36  0.203  26  0.533  18  0.315   0.256 N  0.570      SignalP-noTM
ABR69528.1             0.102  21  0.108  38  0.135  32  0.091   0.100 N  0.570      SignalP-noTM
ABR69529.1             0.105  19  0.103  48  0.115  44  0.092   0.098 N  0.570      SignalP-noTM
ABR69530.1             0.127  27  0.101  12  0.129   8  0.108   0.104 N  0.510      SignalP-TM
ABR69531.1             0.116  22  0.116  22  0.144  22  0.109   0.113 N  0.570      SignalP-noTM
ABR69532.1             0.110  57  0.112  11  0.150   2  0.125   0.118 N  0.570      SignalP-noTM
ABR69533.1             0.281  24  0.194  24  0.185  21  0.116   0.158 N  0.570      SignalP-noTM
ABR69534.1             0.160  29  0.190  29  0.287  27  0.170   0.183 N  0.510      SignalP-TM
ABR69535.1             0.147  69  0.118  69  0.116  14  0.093   0.107 N  0.570      SignalP-noTM
ABR69536.1             0.189  27  0.140  11  0.262   1  0.195   0.161 N  0.510      SignalP-TM
ABR69537.1             0.149  46  0.149  46  0.264  45  0.124   0.137 N  0.570      SignalP-noTM
ABR69538.1             0.736  22  0.739  22  0.876  20  0.750   0.744 Y  0.570      SignalP-noTM
ABR69539.1             0.154  34  0.181  34  0.349  29  0.201   0.188 N  0.510      SignalP-TM
ABR69540.1             0.319  41  0.330  41  0.517  29  0.279   0.311 N  0.510      SignalP-TM
ABR69541.1             0.147  20  0.112  20  0.121  50  0.085   0.099 N  0.570      SignalP-noTM
ABR69542.1             0.149  43  0.155  43  0.220  41  0.156   0.156 N  0.570      SignalP-noTM
ABR69543.1             0.105  38  0.112  38  0.167  37  0.101   0.107 N  0.570      SignalP-noTM
ABR69544.1             0.106  23  0.103  23  0.131   1  0.101   0.102 N  0.570      SignalP-noTM
ABR69545.1             0.113  18  0.156  18  0.280   1  0.213   0.183 N  0.570      SignalP-noTM
ABR69546.1             0.118  46  0.144  11  0.238   4  0.213   0.176 N  0.570      SignalP-noTM
ABR69547.1             0.127  70  0.172  11  0.419   3  0.288   0.227 N  0.570      SignalP-noTM
ABR69548.1             0.108  43  0.130  11  0.296   2  0.156   0.142 N  0.570      SignalP-noTM
ABR69549.1             0.116   6  0.100  29  0.115  21  0.078   0.090 N  0.570      SignalP-noTM
ABR69550.1             0.118  30  0.116  30  0.192   2  0.117   0.116 N  0.570      SignalP-noTM
ABR69551.1             0.112  52  0.102  52  0.118  51  0.085   0.094 N  0.570      SignalP-noTM
ABR69552.1             0.122  15  0.126  15  0.176   4  0.133   0.129 N  0.570      SignalP-noTM
ABR69553.1             0.544  48  0.302  48  0.287  44  0.136   0.224 N  0.570      SignalP-noTM
ABR69554.1             0.172  35  0.170  11  0.343   1  0.287   0.225 N  0.570      SignalP-noTM
ABR69555.1             0.126  27  0.116  27  0.145  38  0.100   0.109 N  0.570      SignalP-noTM
ABR69556.1             0.170  25  0.126  25  0.106  21  0.094   0.111 N  0.570      SignalP-noTM
ABR69557.1             0.130  35  0.171  11  0.478   1  0.263   0.215 N  0.570      SignalP-noTM
ABR69558.1             0.142  44  0.116  44  0.128  11  0.095   0.106 N  0.570      SignalP-noTM
ABR69559.1             0.120  46  0.113  46  0.131  44  0.097   0.105 N  0.570      SignalP-noTM
ABR69560.1             0.111  34  0.139  18  0.298  10  0.172   0.155 N  0.570      SignalP-noTM
ABR69561.1             0.108  30  0.118  11  0.182   3  0.135   0.126 N  0.570      SignalP-noTM
ABR69562.1             0.110  40  0.115  12  0.162  25  0.134   0.124 N  0.570      SignalP-noTM
ABR69563.1             0.106  22  0.151  22  0.264  20  0.197   0.173 N  0.570      SignalP-noTM
ABR69564.1             0.107  24  0.145  11  0.324   1  0.194   0.168 N  0.570      SignalP-noTM
ABR69565.1             0.105  25  0.106  25  0.140   6  0.108   0.107 N  0.570      SignalP-noTM
ABR69566.1             0.870  22  0.880  22  0.948  11  0.900   0.890 Y  0.570      SignalP-noTM
ABR69567.1             0.122  25  0.130  11  0.249   2  0.162   0.145 N  0.570      SignalP-noTM
ABR69568.1             0.173  42  0.144  42  0.238   5  0.132   0.140 N  0.510      SignalP-TM
ABR69569.1             0.176  35  0.165  23  0.332  21  0.174   0.168 N  0.510      SignalP-TM
ABR69570.1             0.130  51  0.137  51  0.230  41  0.115   0.127 N  0.570      SignalP-noTM
ABR69571.1             0.136  39  0.150  17  0.274   8  0.214   0.174 N  0.510      SignalP-TM
ABR69572.1             0.494  21  0.679  21  0.973  18  0.937   0.800 Y  0.570      SignalP-noTM
ABR69573.1             0.151  24  0.174  11  0.439   3  0.309   0.237 N  0.570      SignalP-noTM
ABR69574.1             0.105  54  0.105  54  0.125  45  0.086   0.096 N  0.570      SignalP-noTM
ABR69575.1             0.132  23  0.116  44  0.175  43  0.091   0.104 N  0.570      SignalP-noTM
ABR69576.1             0.137  30  0.093  67  0.111   1  0.048   0.076 N  0.510      SignalP-TM
ABR69577.1             0.139  50  0.142  11  0.273   5  0.216   0.170 N  0.510      SignalP-TM
ABR69578.1             0.499  22  0.653  22  0.918  19  0.840   0.741 Y  0.570      SignalP-noTM
ABR69579.1             0.788  26  0.594  26  0.647  22  0.456   0.543 Y  0.510      SignalP-TM
ABR69580.1             0.155  32  0.093  52  0.107  50  0.064   0.082 N  0.510      SignalP-TM
ABR69581.1             0.153  42  0.164  12  0.328   5  0.259   0.199 N  0.510      SignalP-TM
ABR69582.1             0.131  55  0.154  14  0.275   6  0.239   0.194 N  0.570      SignalP-noTM
ABR69583.1             0.117  18  0.100  68  0.131   5  0.093   0.097 N  0.570      SignalP-noTM
ABR69584.1             0.152  52  0.131  52  0.161  48  0.087   0.115 N  0.510      SignalP-TM
ABR69585.1             0.114  45  0.141  16  0.237   8  0.178   0.155 N  0.510      SignalP-TM
ABR69586.1             0.823  26  0.837  26  0.923  22  0.827   0.832 Y  0.570      SignalP-noTM
ABR69587.1             0.114  21  0.101  21  0.102  43  0.086   0.094 N  0.570      SignalP-noTM
ABR69588.1             0.107  47  0.149  12  0.294   4  0.226   0.185 N  0.570      SignalP-noTM
ABR69589.1             0.111  26  0.094  11  0.122   2  0.086   0.091 N  0.510      SignalP-TM
ABR69590.1             0.116  33  0.111  33  0.142   1  0.111   0.111 N  0.570      SignalP-noTM
ABR69591.1             0.201  47  0.304  47  0.599   1  0.320   0.310 N  0.510      SignalP-TM
ABR69592.1             0.257  41  0.161  41  0.184  47  0.095   0.130 N  0.570      SignalP-noTM
ABR69593.1             0.134  54  0.107  54  0.125  20  0.090   0.099 N  0.570      SignalP-noTM
ABR69594.1             0.102  50  0.167  13  0.338   9  0.280   0.220 N  0.570      SignalP-noTM
ABR69595.1             0.108  21  0.114  21  0.161   9  0.124   0.119 N  0.570      SignalP-noTM
ABR69596.1             0.131  24  0.129  24  0.218  13  0.107   0.119 N  0.570      SignalP-noTM
ABR69597.1             0.135  40  0.110  40  0.133   2  0.090   0.101 N  0.570      SignalP-noTM
ABR69598.1             0.138  47  0.111  47  0.108  44  0.082   0.097 N  0.570      SignalP-noTM
ABR69599.1             0.102  49  0.102  44  0.152  33  0.087   0.095 N  0.570      SignalP-noTM
ABR69600.1             0.138  29  0.110  52  0.121  43  0.091   0.101 N  0.570      SignalP-noTM
ABR69601.1             0.357  27  0.460  27  0.711  24  0.503   0.476 N  0.510      SignalP-TM
ABR69602.1             0.241  35  0.141  70  0.207  66  0.107   0.128 N  0.510      SignalP-TM
ABR69603.1             0.123  28  0.134  11  0.234   6  0.183   0.157 N  0.570      SignalP-noTM
ABR69604.1             0.121  54  0.111  11  0.160   2  0.126   0.118 N  0.570      SignalP-noTM
ABR69605.1             0.899  27  0.901  27  0.986  10  0.931   0.915 Y  0.570      SignalP-noTM
ABR69606.1             0.118  44  0.097  11  0.111   6  0.099   0.098 N  0.510      SignalP-TM
ABR69607.1             0.226  36  0.131  22  0.179   1  0.111   0.123 N  0.510      SignalP-TM
ABR69608.1             0.140  31  0.187  11  0.473   2  0.368   0.254 N  0.510      SignalP-TM
ABR69609.1             0.155  37  0.117  37  0.126   1  0.081   0.100 N  0.570      SignalP-noTM
ABR69610.1             0.105  36  0.104  43  0.128  13  0.097   0.101 N  0.570      SignalP-noTM
ABR69611.1             0.132  58  0.121  11  0.186   2  0.149   0.131 N  0.510      SignalP-TM
ABR69612.1             0.105  66  0.121  12  0.169   6  0.147   0.130 N  0.510      SignalP-TM
ABR69613.1             0.113  26  0.137  11  0.242   1  0.183   0.158 N  0.570      SignalP-noTM
ABR69614.1             0.148  55  0.124  23  0.184   1  0.110   0.117 N  0.570      SignalP-noTM
ABR69615.1             0.501  25  0.510  25  0.623  22  0.480   0.499 N  0.510      SignalP-TM
ABR69616.1             0.119  18  0.136  15  0.231  10  0.153   0.144 N  0.570      SignalP-noTM
ABR69617.1             0.131  18  0.164  18  0.353  13  0.207   0.184 N  0.570      SignalP-noTM
ABR69618.1             0.257  16  0.180  16  0.205  24  0.122   0.152 N  0.570      SignalP-noTM
ABR69619.1             0.211  33  0.197  33  0.411   2  0.210   0.202 N  0.510      SignalP-TM
ABR69620.1             0.127  30  0.187  12  0.406   3  0.367   0.254 N  0.510      SignalP-TM
ABR69621.1             0.681  38  0.653  38  0.781  36  0.344   0.539 Y  0.510      SignalP-TM
ABR69622.1             0.169  22  0.192  22  0.338  13  0.184   0.188 N  0.570      SignalP-noTM
ABR69623.1             0.152  33  0.122  48  0.163  47  0.099   0.111 N  0.570      SignalP-noTM
ABR69624.1             0.110  48  0.105  50  0.125  45  0.091   0.098 N  0.570      SignalP-noTM
ABR69625.1             0.252  25  0.211  25  0.449   1  0.236   0.220 N  0.510      SignalP-TM
ABR69626.1             0.152  32  0.138  32  0.241   1  0.114   0.129 N  0.510      SignalP-TM
ABR69627.1             0.739  23  0.840  23  0.968  15  0.952   0.893 Y  0.570      SignalP-noTM
ABR69628.1             0.106  54  0.150  18  0.327  10  0.203   0.175 N  0.570      SignalP-noTM
ABR69629.1             0.119  24  0.144  11  0.269   2  0.204   0.172 N  0.570      SignalP-noTM
ABR69630.1             0.178  32  0.103  32  0.127   1  0.062   0.088 N  0.510      SignalP-TM
ABR69631.1             0.120  22  0.106  22  0.114  19  0.080   0.096 N  0.510      SignalP-TM
ABR69632.1             0.821  24  0.830  24  0.938  20  0.844   0.836 Y  0.570      SignalP-noTM
ABR69633.1             0.115  52  0.127  52  0.231  44  0.111   0.120 N  0.570      SignalP-noTM
ABR69634.1             0.109  25  0.119  11  0.165   1  0.143   0.131 N  0.570      SignalP-noTM
ABR69635.1             0.155  27  0.099  68  0.117   3  0.062   0.086 N  0.510      SignalP-TM
ABR69636.1             0.100  16  0.108  30  0.129  18  0.090   0.100 N  0.570      SignalP-noTM
ABR69637.1             0.123  50  0.150  17  0.228  14  0.197   0.172 N  0.570      SignalP-noTM
ABR69638.1             0.138  23  0.157  23  0.250  21  0.177   0.167 N  0.570      SignalP-noTM
ABR69639.1             0.112  60  0.110  11  0.178   2  0.119   0.114 N  0.570      SignalP-noTM
ABR69640.1             0.116  31  0.106  11  0.161   1  0.106   0.106 N  0.570      SignalP-noTM
ABR69641.1             0.180  23  0.222  23  0.379   1  0.279   0.249 N  0.570      SignalP-noTM
ABR69642.1             0.114  61  0.112  11  0.178   1  0.121   0.117 N  0.570      SignalP-noTM
ABR69643.1             0.516  26  0.617  26  0.944  11  0.818   0.712 Y  0.570      SignalP-noTM
ABR69644.1             0.117  33  0.113  11  0.158   5  0.134   0.121 N  0.510      SignalP-TM
ABR69645.1             0.145  32  0.218  25  0.433  14  0.334   0.261 N  0.510      SignalP-TM
ABR69646.1             0.169  31  0.262  31  0.657  26  0.352   0.296 N  0.510      SignalP-TM
ABR69647.1             0.164  38  0.239  38  0.619  16  0.376   0.290 N  0.510      SignalP-TM
ABR69648.1             0.187  20  0.340  20  0.829   1  0.612   0.468 N  0.570      SignalP-noTM
ABR69649.1             0.102  39  0.111  57  0.129  46  0.102   0.107 N  0.570      SignalP-noTM
ABR69650.1             0.120  19  0.156  19  0.265   4  0.207   0.180 N  0.570      SignalP-noTM
ABR69651.1             0.184  41  0.161  41  0.210  33  0.106   0.141 N  0.510      SignalP-TM
ABR69652.1             0.119  24  0.107  24  0.118  12  0.081   0.095 N  0.570      SignalP-noTM
ABR69653.1             0.121  40  0.159  23  0.313  20  0.182   0.170 N  0.570      SignalP-noTM
ABR69654.1             0.152  39  0.139  39  0.196  11  0.136   0.138 N  0.570      SignalP-noTM
ABR69655.1             0.121  60  0.141  11  0.275   4  0.201   0.163 N  0.510      SignalP-TM
ABR69656.1             0.124  33  0.203  11  0.535   1  0.399   0.295 N  0.570      SignalP-noTM
ABR69657.1             0.113  28  0.148  25  0.267  14  0.180   0.163 N  0.570      SignalP-noTM
ABR69658.1             0.727  22  0.820  22  0.938  14  0.918   0.866 Y  0.570      SignalP-noTM
ABR69659.1             0.411  24  0.591  24  0.933  23  0.837   0.707 Y  0.570      SignalP-noTM
ABR69660.1             0.118  14  0.170  14  0.368   8  0.246   0.206 N  0.570      SignalP-noTM
ABR69661.1             0.699  25  0.766  25  0.965  16  0.871   0.816 Y  0.570      SignalP-noTM
ABR69662.1             0.205  41  0.107  41  0.128   1  0.060   0.089 N  0.510      SignalP-TM
ABR69663.1             0.114  19  0.136  14  0.231  10  0.191   0.156 N  0.510      SignalP-TM
ABR69664.1             0.136  37  0.124  22  0.181  20  0.122   0.123 N  0.570      SignalP-noTM
ABR69665.1             0.115  60  0.103  70  0.124   7  0.091   0.097 N  0.570      SignalP-noTM
ABR69666.1             0.194  22  0.132  22  0.151  38  0.081   0.108 N  0.570      SignalP-noTM
ABR69667.1             0.113  60  0.108  35  0.140   1  0.107   0.107 N  0.570      SignalP-noTM
ABR69668.1             0.104  38  0.101  25  0.124   4  0.100   0.100 N  0.570      SignalP-noTM
ABR69669.1             0.141  17  0.147  17  0.208  36  0.149   0.148 N  0.570      SignalP-noTM
ABR69670.1             0.100  10  0.099  70  0.106  62  0.085   0.093 N  0.570      SignalP-noTM
ABR69671.1             0.122  21  0.137  21  0.179  20  0.146   0.141 N  0.570      SignalP-noTM
ABR69672.1             0.112  38  0.110  11  0.176   1  0.115   0.112 N  0.570      SignalP-noTM
ABR69673.1             0.110  22  0.141  11  0.290   1  0.187   0.163 N  0.570      SignalP-noTM
ABR69674.1             0.755  24  0.747  24  0.837  15  0.716   0.733 Y  0.570      SignalP-noTM
ABR69675.1             0.499  41  0.177  41  0.149   7  0.080   0.141 N  0.510      SignalP-TM
ABR69676.1             0.148  29  0.132  29  0.168  24  0.101   0.121 N  0.510      SignalP-TM
ABR69677.1             0.126  44  0.109  11  0.185   1  0.115   0.111 N  0.510      SignalP-TM
ABR69678.1             0.119  21  0.099  69  0.107  69  0.085   0.093 N  0.570      SignalP-noTM
ABR69679.1             0.108  28  0.112  52  0.152   2  0.093   0.105 N  0.510      SignalP-TM
ABR69680.1             0.105  37  0.103  56  0.135  49  0.090   0.097 N  0.570      SignalP-noTM
ABR69681.1             0.168  49  0.132  49  0.205  23  0.105   0.119 N  0.570      SignalP-noTM
ABR69682.1             0.793  21  0.868  21  0.972  18  0.948   0.906 Y  0.570      SignalP-noTM
ABR69683.1             0.138  35  0.117  35  0.139  54  0.091   0.105 N  0.570      SignalP-noTM
ABR69684.1             0.138  19  0.160  13  0.293  12  0.187   0.173 N  0.570      SignalP-noTM
ABR69685.1             0.105  21  0.104  67  0.117  63  0.097   0.101 N  0.570      SignalP-noTM
ABR69686.1             0.183  26  0.177  26  0.277  23  0.154   0.166 N  0.570      SignalP-noTM
ABR69687.1             0.110  35  0.103  23  0.123  14  0.105   0.104 N  0.570      SignalP-noTM
ABR69688.1             0.153  32  0.154  32  0.361   1  0.148   0.152 N  0.510      SignalP-TM
ABR69689.1             0.108  49  0.117  49  0.158  48  0.100   0.109 N  0.570      SignalP-noTM
ABR69690.1             0.150  33  0.217  33  0.414  28  0.282   0.241 N  0.510      SignalP-TM
ABR69691.1             0.111  34  0.139  18  0.298  10  0.172   0.155 N  0.570      SignalP-noTM
ABR69692.1             0.108  30  0.118  11  0.182   3  0.135   0.126 N  0.570      SignalP-noTM
ABR69693.1             0.106  28  0.100  28  0.115   2  0.088   0.094 N  0.570      SignalP-noTM
ABR69694.1             0.523  30  0.700  30  0.963  19  0.924   0.805 Y  0.570      SignalP-noTM
ABR69695.1             0.184  21  0.246  18  0.598   5  0.426   0.313 N  0.510      SignalP-TM
ABR69696.1             0.100  64  0.107  42  0.129  39  0.101   0.104 N  0.570      SignalP-noTM
ABR69697.1             0.568  29  0.639  29  0.971  17  0.823   0.726 Y  0.570      SignalP-noTM
ABR69698.1             0.155  45  0.149  56  0.192  52  0.101   0.131 N  0.510      SignalP-TM
ABR69699.1             0.106  55  0.169  11  0.404   3  0.304   0.233 N  0.570      SignalP-noTM
ABR69700.1             0.216  37  0.163  37  0.178  25  0.107   0.137 N  0.570      SignalP-noTM
ABR69701.1             0.104  37  0.105  64  0.117  54  0.093   0.100 N  0.570      SignalP-noTM
ABR69702.1             0.106  53  0.106  23  0.124  13  0.100   0.103 N  0.570      SignalP-noTM
ABR69703.1             0.192  27  0.142  27  0.174   1  0.118   0.131 N  0.570      SignalP-noTM
ABR69704.1             0.104  54  0.099  54  0.108  49  0.083   0.091 N  0.570      SignalP-noTM
ABR69705.1             0.138  22  0.142  40  0.261  31  0.156   0.149 N  0.570      SignalP-noTM
ABR69706.1             0.104  47  0.133  11  0.209   2  0.180   0.155 N  0.570      SignalP-noTM
ABR69707.1             0.102  34  0.113  13  0.160  10  0.130   0.121 N  0.570      SignalP-noTM
ABR69708.1             0.108  25  0.135  36  0.245  34  0.122   0.130 N  0.510      SignalP-TM
ABR69709.1             0.156  24  0.157  11  0.369   1  0.238   0.187 N  0.510      SignalP-TM
ABR69710.1             0.115  20  0.122  12  0.171   7  0.153   0.137 N  0.570      SignalP-noTM
ABR69711.1             0.655  26  0.653  26  0.939  11  0.782   0.714 Y  0.570      SignalP-noTM
ABR69712.1             0.132  39  0.230  28  0.557  27  0.355   0.289 N  0.570      SignalP-noTM
ABR69713.1             0.181  46  0.168  46  0.233  45  0.138   0.154 N  0.570      SignalP-noTM
ABR69714.1             0.129  24  0.109  24  0.113  39  0.091   0.100 N  0.570      SignalP-noTM
ABR69715.1             0.193  27  0.161  27  0.241  12  0.154   0.158 N  0.510      SignalP-TM
ABR69716.1             0.154  22  0.135  22  0.154  38  0.095   0.116 N  0.570      SignalP-noTM
ABR69717.1             0.146  30  0.112  30  0.126  44  0.085   0.099 N  0.570      SignalP-noTM
ABR69718.1             0.104  54  0.118  48  0.246  45  0.103   0.111 N  0.570      SignalP-noTM
ABR69719.1             0.319  38  0.332  38  0.526  32  0.232   0.295 N  0.510      SignalP-TM
ABR69720.1             0.111  45  0.103  45  0.113   9  0.089   0.096 N  0.570      SignalP-noTM
ABR69721.1             0.159  46  0.119  46  0.142  15  0.095   0.110 N  0.510      SignalP-TM
ABR69722.1             0.105  68  0.116  18  0.177   8  0.126   0.121 N  0.570      SignalP-noTM
ABR69723.1             0.488  26  0.618  26  0.884   1  0.785   0.697 Y  0.570      SignalP-noTM
ABR69724.1             0.735  26  0.526  26  0.504  13  0.399   0.479 N  0.510      SignalP-TM
ABR69725.1             0.206  22  0.383  22  0.862  18  0.756   0.558 N  0.570      SignalP-noTM
ABR69726.1             0.259  22  0.479  22  0.948  13  0.844   0.650 Y  0.570      SignalP-noTM
ABR69727.1             0.518  48  0.603  48  0.864  24  0.670   0.634 Y  0.570      SignalP-noTM
ABR69728.1             0.572  22  0.743  22  0.974  16  0.958   0.844 Y  0.570      SignalP-noTM
ABR69729.1             0.183  44  0.108  59  0.134  11  0.075   0.096 N  0.510      SignalP-TM
ABR69730.1             0.110  26  0.188  12  0.490   2  0.351   0.264 N  0.570      SignalP-noTM
ABR69731.1             0.119  46  0.101  46  0.132   1  0.087   0.095 N  0.570      SignalP-noTM
ABR69732.1             0.113  52  0.108  52  0.127  50  0.096   0.102 N  0.570      SignalP-noTM
ABR69733.1             0.112  38  0.153  11  0.300   1  0.224   0.186 N  0.570      SignalP-noTM
ABR69734.1             0.261  31  0.332  20  0.829  19  0.608   0.462 N  0.570      SignalP-noTM
ABR69735.1             0.132  23  0.133  11  0.233   4  0.188   0.159 N  0.570      SignalP-noTM
ABR69736.1             0.239  23  0.256  23  0.563  19  0.271   0.262 N  0.510      SignalP-TM
ABR69737.1             0.162  23  0.143  11  0.323   2  0.200   0.164 N  0.510      SignalP-TM
ABR69738.1             0.116  45  0.139  11  0.250   4  0.201   0.162 N  0.510      SignalP-TM
ABR69739.1             0.120  27  0.150  12  0.276   9  0.227   0.186 N  0.570      SignalP-noTM
ABR69740.1             0.111  69  0.104  69  0.111  36  0.097   0.101 N  0.570      SignalP-noTM
ABR69741.1             0.119  27  0.176  19  0.371  15  0.284   0.227 N  0.570      SignalP-noTM
ABR69742.1             0.109  19  0.119  19  0.167  22  0.123   0.121 N  0.570      SignalP-noTM
ABR69743.1             0.107  54  0.151  11  0.260   1  0.227   0.187 N  0.570      SignalP-noTM
ABR69744.1             0.135  24  0.229  17  0.596  10  0.401   0.310 N  0.570      SignalP-noTM
ABR69745.1             0.134  28  0.129  13  0.209   6  0.172   0.145 N  0.510      SignalP-TM
ABR69746.1             0.120  41  0.159  11  0.357   1  0.250   0.193 N  0.510      SignalP-TM
ABR69747.1             0.132  37  0.118  17  0.157  10  0.128   0.122 N  0.510      SignalP-TM
ABR69748.1             0.128  45  0.128  13  0.207   9  0.169   0.147 N  0.570      SignalP-noTM
ABR69749.1             0.113  31  0.120  11  0.159   7  0.146   0.132 N  0.570      SignalP-noTM
ABR69750.1             0.133  33  0.127  11  0.240   2  0.156   0.141 N  0.570      SignalP-noTM
ABR69751.1             0.127  29  0.106  29  0.121  27  0.082   0.095 N  0.570      SignalP-noTM
ABR69752.1             0.112  18  0.168  11  0.472   1  0.252   0.208 N  0.570      SignalP-noTM
ABR69753.1             0.125  43  0.130  49  0.255  42  0.124   0.127 N  0.570      SignalP-noTM
ABR69754.1             0.187  29  0.207  29  0.448  28  0.188   0.198 N  0.570      SignalP-noTM
ABR69755.1             0.125  23  0.149  23  0.302   1  0.188   0.167 N  0.570      SignalP-noTM
ABR69756.1             0.113  44  0.109  44  0.121  43  0.082   0.097 N  0.570      SignalP-noTM
ABR69757.1             0.109  60  0.099  41  0.113  37  0.077   0.089 N  0.570      SignalP-noTM
ABR69758.1             0.101  28  0.098  11  0.122   1  0.095   0.097 N  0.570      SignalP-noTM
ABR69759.1             0.107  23  0.122  11  0.226   1  0.139   0.130 N  0.570      SignalP-noTM
ABR69760.1             0.108  19  0.120  19  0.166  13  0.124   0.122 N  0.570      SignalP-noTM
ABR69761.1             0.240  25  0.206  25  0.265  13  0.170   0.189 N  0.570      SignalP-noTM
ABR69762.1             0.108  39  0.109  22  0.142  13  0.097   0.103 N  0.570      SignalP-noTM
ABR69763.1             0.112  31  0.135  50  0.234  43  0.149   0.142 N  0.570      SignalP-noTM
ABR69764.1             0.186  59  0.183  59  0.239  52  0.115   0.151 N  0.570      SignalP-noTM
ABR69765.1             0.107  30  0.151  11  0.265   1  0.237   0.183 N  0.510      SignalP-TM
ABR69766.1             0.221  29  0.165  29  0.294   2  0.162   0.164 N  0.510      SignalP-TM
ABR69767.1             0.114  17  0.134  17  0.214   3  0.171   0.152 N  0.570      SignalP-noTM
ABR69768.1             0.140  26  0.142  18  0.236   5  0.170   0.155 N  0.570      SignalP-noTM
ABR69769.1             0.124  30  0.165  20  0.305  11  0.242   0.193 N  0.510      SignalP-TM
ABR69770.1             0.109  24  0.166  12  0.357  17  0.288   0.212 N  0.510      SignalP-TM
ABR69771.1             0.133  21  0.110  21  0.118   1  0.092   0.101 N  0.570      SignalP-noTM
ABR69772.1             0.155  30  0.131  30  0.209   4  0.120   0.126 N  0.570      SignalP-noTM
ABR69773.1             0.114  26  0.138  11  0.276   1  0.183   0.159 N  0.570      SignalP-noTM
ABR69774.1             0.119  30  0.117  11  0.191   1  0.134   0.123 N  0.510      SignalP-TM
ABR69775.1             0.130  39  0.147  12  0.256   9  0.208   0.170 N  0.510      SignalP-TM
ABR69776.1             0.878  25  0.909  25  0.968  10  0.939   0.923 Y  0.570      SignalP-noTM
ABR69777.1             0.110  35  0.102  35  0.127  15  0.099   0.101 N  0.570      SignalP-noTM
ABR69778.1             0.156  28  0.176  20  0.299  18  0.236   0.204 N  0.570      SignalP-noTM
ABR69779.1             0.115  32  0.108  32  0.140   1  0.081   0.098 N  0.510      SignalP-TM
ABR69780.1             0.142  68  0.123  24  0.202  20  0.122   0.123 N  0.570      SignalP-noTM
ABR69781.1             0.127  18  0.113  18  0.137  40  0.095   0.104 N  0.570      SignalP-noTM
ABR69782.1             0.172  29  0.118  29  0.148   4  0.102   0.112 N  0.510      SignalP-TM
ABR69783.1             0.157  54  0.133  54  0.176  52  0.111   0.123 N  0.570      SignalP-noTM
ABR69784.1             0.155  26  0.141  11  0.238   1  0.206   0.165 N  0.510      SignalP-TM
ABR69785.1             0.761  25  0.815  25  0.967  18  0.903   0.856 Y  0.570      SignalP-noTM
ABR69786.1             0.109  36  0.128  13  0.283  35  0.165   0.146 N  0.570      SignalP-noTM
ABR69787.1             0.762  26  0.786  26  0.946  18  0.865   0.823 Y  0.570      SignalP-noTM
ABR69788.1             0.132  19  0.146  19  0.185  11  0.158   0.151 N  0.570      SignalP-noTM
ABR69789.1             0.267  23  0.495  23  0.966  12  0.924   0.696 Y  0.570      SignalP-noTM
ABR69790.1             0.615  33  0.605  33  0.894  17  0.719   0.659 Y  0.570      SignalP-noTM
ABR69791.1             0.341  24  0.183  24  0.318   3  0.152   0.172 N  0.510      SignalP-TM
ABR69792.1             0.125  45  0.127  14  0.196   8  0.163   0.140 N  0.510      SignalP-TM
ABR69793.1             0.123  22  0.105  11  0.163   1  0.104   0.105 N  0.570      SignalP-noTM
ABR69794.1             0.108  18  0.133  11  0.217   7  0.183   0.156 N  0.570      SignalP-noTM
ABR69795.1             0.122  46  0.161  11  0.376   4  0.267   0.211 N  0.570      SignalP-noTM
ABR69796.1             0.127  41  0.148  11  0.293   1  0.210   0.177 N  0.570      SignalP-noTM
ABR69797.1             0.171  23  0.303  23  0.724  20  0.476   0.384 N  0.570      SignalP-noTM
ABR69798.1             0.117  40  0.102  40  0.102  34  0.079   0.091 N  0.570      SignalP-noTM
ABR69799.1             0.197  28  0.182  28  0.253  10  0.173   0.178 N  0.510      SignalP-TM
ABR69800.1             0.134  26  0.110  26  0.128  43  0.089   0.100 N  0.570      SignalP-noTM
ABR69801.1             0.113  36  0.102  24  0.130   1  0.095   0.099 N  0.570      SignalP-noTM
ABR69802.1             0.112  35  0.137  17  0.267   9  0.170   0.152 N  0.570      SignalP-noTM
ABR69803.1             0.765  22  0.826  22  0.944  10  0.902   0.862 Y  0.570      SignalP-noTM
ABR69804.1             0.105  23  0.173  18  0.357  12  0.275   0.221 N  0.570      SignalP-noTM
ABR69805.1             0.118  45  0.099  68  0.124   9  0.085   0.094 N  0.510      SignalP-TM
ABR69806.1             0.125  28  0.111  28  0.118   5  0.099   0.105 N  0.570      SignalP-noTM
ABR69807.1             0.340  28  0.459  28  0.939   1  0.777   0.609 Y  0.570      SignalP-noTM
ABR69808.1             0.110  37  0.156  20  0.327  15  0.221   0.186 N  0.570      SignalP-noTM
ABR69809.1             0.410  31  0.218  31  0.225  30  0.132   0.186 N  0.510      SignalP-TM
ABR69810.1             0.127  19  0.137  19  0.250   1  0.157   0.147 N  0.570      SignalP-noTM
ABR69811.1             0.253  32  0.172  32  0.164  50  0.096   0.136 N  0.570      SignalP-noTM
ABR69812.1             0.322  22  0.205  22  0.256  11  0.140   0.175 N  0.570      SignalP-noTM
ABR69813.1             0.155  51  0.188  17  0.417   9  0.319   0.249 N  0.570      SignalP-noTM
ABR69814.1             0.771  23  0.752  23  0.841  17  0.762   0.757 Y  0.570      SignalP-noTM
ABR69815.1             0.129  36  0.175  30  0.338  26  0.244   0.200 N  0.510      SignalP-TM
ABR69816.1             0.120  69  0.123  19  0.195  18  0.135   0.128 N  0.510      SignalP-TM
ABR69817.1             0.107  63  0.115  53  0.164  48  0.095   0.106 N  0.570      SignalP-noTM
ABR69818.1             0.121  33  0.118  11  0.156   7  0.141   0.129 N  0.570      SignalP-noTM
ABR69819.1             0.231  24  0.239  24  0.342  15  0.237   0.238 N  0.570      SignalP-noTM
ABR69820.1             0.105  26  0.154  12  0.316   1  0.240   0.194 N  0.570      SignalP-noTM
ABR69821.1             0.122  51  0.125  11  0.252   2  0.151   0.138 N  0.570      SignalP-noTM
ABR69822.1             0.112  60  0.106  60  0.163   3  0.098   0.102 N  0.570      SignalP-noTM
ABR69823.1             0.106  36  0.125  18  0.206   9  0.141   0.131 N  0.510      SignalP-TM
ABR69824.1             0.119  23  0.133  11  0.232   7  0.186   0.152 N  0.510      SignalP-TM
ABR69825.1             0.151  21  0.152  21  0.208   7  0.158   0.155 N  0.570      SignalP-noTM
ABR69826.1             0.133  42  0.107  21  0.120  47  0.103   0.105 N  0.510      SignalP-TM
ABR69827.1             0.294  18  0.255  18  0.381  11  0.187   0.223 N  0.570      SignalP-noTM
ABR69828.1             0.609  24  0.721  24  0.941  18  0.882   0.796 Y  0.570      SignalP-noTM
ABR69829.1             0.154  48  0.123  48  0.117  55  0.089   0.107 N  0.570      SignalP-noTM
ABR69830.1             0.116  28  0.134  11  0.219   6  0.188   0.159 N  0.570      SignalP-noTM
ABR69831.1             0.107  38  0.109  38  0.126   2  0.097   0.103 N  0.570      SignalP-noTM
ABR69832.1             0.177  26  0.166  18  0.328  14  0.179   0.172 N  0.570      SignalP-noTM
ABR69833.1             0.789  24  0.805  24  0.893  20  0.790   0.798 Y  0.570      SignalP-noTM
ABR69834.1             0.119  37  0.118  11  0.228   2  0.139   0.128 N  0.570      SignalP-noTM
ABR69835.1             0.128  20  0.107  25  0.174   2  0.093   0.101 N  0.570      SignalP-noTM
ABR69836.1             0.719  35  0.767  35  0.952  24  0.716   0.743 Y  0.570      SignalP-noTM
ABR69837.1             0.102  25  0.100  21  0.115  12  0.096   0.098 N  0.570      SignalP-noTM
ABR69838.1             0.133  37  0.142  18  0.260  33  0.195   0.162 N  0.510      SignalP-TM
ABR69839.1             0.193  23  0.231  23  0.398   4  0.301   0.264 N  0.570      SignalP-noTM
ABR69840.1             0.121  35  0.116  11  0.208   1  0.126   0.121 N  0.570      SignalP-noTM
ABR69841.1             0.128  34  0.122  34  0.196  36  0.119   0.121 N  0.570      SignalP-noTM
ABR69842.1             0.112  27  0.132  11  0.289   1  0.165   0.144 N  0.510      SignalP-TM
ABR69843.1             0.340  26  0.389  26  0.607  15  0.411   0.397 N  0.510      SignalP-TM
ABR69844.1             0.119  33  0.122  12  0.196   7  0.158   0.139 N  0.570      SignalP-noTM
ABR69845.1             0.110  45  0.093  11  0.103   2  0.088   0.091 N  0.510      SignalP-TM
ABR69846.1             0.114  33  0.109  33  0.158  30  0.087   0.098 N  0.570      SignalP-noTM
ABR69847.1             0.800  26  0.865  26  0.972  14  0.940   0.900 Y  0.570      SignalP-noTM
ABR69848.1             0.117  45  0.101  45  0.145   1  0.061   0.086 N  0.510      SignalP-TM
ABR69849.1             0.112  53  0.098  31  0.160   1  0.080   0.092 N  0.510      SignalP-TM
ABR69850.1             0.760  23  0.844  23  0.979  10  0.949   0.893 Y  0.570      SignalP-noTM
ABR69851.1             0.229  36  0.162  36  0.170   1  0.113   0.139 N  0.570      SignalP-noTM
ABR69852.1             0.125  33  0.195  12  0.509   3  0.376   0.262 N  0.510      SignalP-TM
ABR69853.1             0.110  24  0.175  11  0.447   3  0.311   0.225 N  0.510      SignalP-TM
ABR69854.1             0.107  35  0.108  35  0.172  52  0.093   0.101 N  0.570      SignalP-noTM
ABR69855.1             0.127  20  0.122  20  0.182   3  0.131   0.126 N  0.570      SignalP-noTM
ABR69856.1             0.181  29  0.209  29  0.411  16  0.272   0.238 N  0.570      SignalP-noTM
ABR69857.1             0.110  28  0.105  24  0.128  11  0.104   0.104 N  0.570      SignalP-noTM
ABR69858.1             0.171  37  0.149  37  0.223  35  0.108   0.130 N  0.570      SignalP-noTM
ABR69859.1             0.103  31  0.108  53  0.131  41  0.086   0.097 N  0.570      SignalP-noTM
ABR69860.1             0.118  29  0.167  20  0.428  11  0.220   0.192 N  0.570      SignalP-noTM
ABR69861.1             0.534  19  0.587  19  0.765  13  0.654   0.619 Y  0.570      SignalP-noTM
ABR69862.1             0.118  15  0.122  15  0.202  14  0.125   0.123 N  0.570      SignalP-noTM
ABR69863.1             0.191  22  0.183  22  0.369   3  0.225   0.199 N  0.510      SignalP-TM
ABR69864.1             0.114  49  0.115  11  0.202   3  0.134   0.124 N  0.570      SignalP-noTM
ABR69865.1             0.384  29  0.527  29  0.903  22  0.773   0.642 Y  0.570      SignalP-noTM
ABR69866.1             0.141  24  0.125  24  0.145  23  0.102   0.114 N  0.570      SignalP-noTM
ABR69867.1             0.159  21  0.143  21  0.337   1  0.151   0.146 N  0.510      SignalP-TM
ABR69868.1             0.119  67  0.120  11  0.210   2  0.136   0.127 N  0.570      SignalP-noTM
ABR69869.1             0.150  40  0.122  40  0.127   1  0.087   0.106 N  0.570      SignalP-noTM
ABR69870.1             0.126  25  0.124  25  0.140  23  0.118   0.121 N  0.570      SignalP-noTM
ABR69871.1             0.138  31  0.259  20  0.741  10  0.518   0.380 N  0.570      SignalP-noTM
ABR69872.1             0.164  28  0.179  28  0.258  26  0.182   0.180 N  0.570      SignalP-noTM
ABR69873.1             0.118  20  0.235  18  0.604   1  0.500   0.360 N  0.570      SignalP-noTM
ABR69874.1             0.275  48  0.227  48  0.355   1  0.210   0.221 N  0.510      SignalP-TM
ABR69875.1             0.122  20  0.111  24  0.168   1  0.108   0.110 N  0.570      SignalP-noTM
ABR69876.1             0.117  47  0.113  26  0.157  22  0.111   0.112 N  0.570      SignalP-noTM
ABR69877.1             0.154  20  0.266  20  0.698  16  0.473   0.363 N  0.570      SignalP-noTM
ABR69878.1             0.196  27  0.141  27  0.179  25  0.088   0.116 N  0.570      SignalP-noTM
ABR69879.1             0.843  25  0.848  25  0.934  10  0.872   0.859 Y  0.570      SignalP-noTM
ABR69880.1             0.879  29  0.910  29  0.973  20  0.935   0.922 Y  0.570      SignalP-noTM
ABR69881.1             0.401  35  0.236  35  0.300  34  0.137   0.199 N  0.510      SignalP-TM
ABR69882.1             0.109  22  0.107  11  0.142  25  0.114   0.111 N  0.570      SignalP-noTM
ABR69883.1             0.114  38  0.125  56  0.186  50  0.122   0.123 N  0.570      SignalP-noTM
ABR69884.1             0.137  47  0.121  47  0.150  32  0.098   0.110 N  0.570      SignalP-noTM
ABR69885.1             0.146  38  0.120  11  0.179   4  0.144   0.131 N  0.570      SignalP-noTM
ABR69886.1             0.110  51  0.110  23  0.142  10  0.106   0.108 N  0.570      SignalP-noTM
ABR69887.1             0.105  41  0.120  11  0.179   4  0.136   0.127 N  0.570      SignalP-noTM
ABR69888.1             0.103  19  0.113  26  0.162  18  0.107   0.110 N  0.570      SignalP-noTM
ABR69889.1             0.134  35  0.233  33  0.506  30  0.396   0.310 N  0.570      SignalP-noTM
ABR69890.1             0.116  37  0.160  14  0.327   9  0.255   0.205 N  0.570      SignalP-noTM
ABR69891.1             0.777  24  0.753  24  0.869  12  0.783   0.764 Y  0.510      SignalP-TM
ABR69892.1             0.107  67  0.113  67  0.141  66  0.106   0.111 N  0.510      SignalP-TM
ABR69893.1             0.134  31  0.104  31  0.104  44  0.076   0.091 N  0.570      SignalP-noTM
ABR69894.1             0.106  23  0.112  23  0.169  11  0.120   0.116 N  0.570      SignalP-noTM
ABR69895.1             0.120  55  0.110  11  0.200   1  0.111   0.110 N  0.570      SignalP-noTM
ABR69896.1             0.179  21  0.156  21  0.195  20  0.125   0.144 N  0.510      SignalP-TM
ABR69897.1             0.115  46  0.129  11  0.243   1  0.165   0.142 N  0.510      SignalP-TM
ABR69898.1             0.242  26  0.395  26  0.888  18  0.725   0.550 N  0.570      SignalP-noTM
ABR69899.1             0.129  35  0.134  35  0.216  34  0.129   0.132 N  0.570      SignalP-noTM
ABR69900.1             0.120  26  0.206  17  0.433   2  0.377   0.269 N  0.510      SignalP-TM
ABR69901.1             0.122  41  0.091  11  0.136   1  0.078   0.086 N  0.510      SignalP-TM
ABR69902.1             0.110  33  0.108  33  0.129  27  0.096   0.103 N  0.570      SignalP-noTM
ABR69903.1             0.101  67  0.104  17  0.126   9  0.105   0.105 N  0.570      SignalP-noTM
ABR69904.1             0.110  31  0.112  52  0.143  45  0.095   0.104 N  0.570      SignalP-noTM
ABR69905.1             0.170  30  0.264  18  0.679  14  0.507   0.378 N  0.570      SignalP-noTM
ABR69906.1             0.109  65  0.107  65  0.161  53  0.097   0.102 N  0.570      SignalP-noTM
ABR69907.1             0.227  29  0.154  29  0.205   2  0.112   0.134 N  0.570      SignalP-noTM
ABR69908.1             0.111  39  0.122  11  0.183   1  0.148   0.134 N  0.570      SignalP-noTM
ABR69909.1             0.116  63  0.105  44  0.140  43  0.074   0.094 N  0.510      SignalP-TM
ABR69910.1             0.506  24  0.642  24  0.927   1  0.817   0.724 Y  0.570      SignalP-noTM
ABR69911.1             0.160  41  0.194  22  0.523  15  0.360   0.255 N  0.510      SignalP-TM
ABR69912.1             0.167  25  0.207  25  0.319  19  0.231   0.216 N  0.510      SignalP-TM
ABR69913.1             0.150  25  0.152  15  0.268   5  0.200   0.169 N  0.510      SignalP-TM
ABR69914.1             0.130  27  0.123  11  0.207   3  0.154   0.134 N  0.510      SignalP-TM
ABR69915.1             0.118  51  0.101  22  0.127  18  0.080   0.093 N  0.510      SignalP-TM
ABR69916.1             0.153  48  0.180  11  0.499   1  0.302   0.237 N  0.570      SignalP-noTM
ABR69917.1             0.136  27  0.183  15  0.399   8  0.315   0.245 N  0.570      SignalP-noTM
ABR69918.1             0.195  23  0.129  23  0.115  57  0.083   0.107 N  0.570      SignalP-noTM
ABR69919.1             0.120  35  0.119  17  0.180   5  0.141   0.129 N  0.570      SignalP-noTM
ABR69920.1             0.107  41  0.120  17  0.184   8  0.136   0.127 N  0.570      SignalP-noTM
ABR69921.1             0.125  66  0.111  66  0.111  69  0.084   0.099 N  0.570      SignalP-noTM
ABR69922.1             0.263  25  0.280  25  0.459  18  0.252   0.270 N  0.510      SignalP-TM
ABR69923.1             0.116  40  0.083  11  0.149   1  0.058   0.074 N  0.510      SignalP-TM
ABR69924.1             0.136  27  0.161  11  0.393   1  0.253   0.195 N  0.510      SignalP-TM
ABR69925.1             0.298  33  0.148  33  0.209   2  0.091   0.127 N  0.510      SignalP-TM
ABR69926.1             0.127  57  0.117  11  0.202   1  0.128   0.122 N  0.570      SignalP-noTM
ABR69927.1             0.164  24  0.364  24  0.918   1  0.810   0.574 Y  0.570      SignalP-noTM
ABR69928.1             0.140  14  0.176  14  0.292   8  0.219   0.192 N  0.510      SignalP-TM
ABR69929.1             0.147  37  0.178  37  0.340  31  0.153   0.169 N  0.510      SignalP-TM
ABR69930.1             0.173  40  0.124  40  0.185  10  0.100   0.115 N  0.510      SignalP-TM
ABR69931.1             0.103  70  0.111  11  0.162   2  0.123   0.116 N  0.570      SignalP-noTM
ABR69932.1             0.795  25  0.802  25  0.938   9  0.860   0.829 Y  0.570      SignalP-noTM
ABR69933.1             0.100  22  0.098  30  0.107  26  0.081   0.090 N  0.570      SignalP-noTM
ABR69934.1             0.154  33  0.152  33  0.216  31  0.137   0.147 N  0.510      SignalP-TM
ABR69935.1             0.164  27  0.157  27  0.185  24  0.137   0.148 N  0.570      SignalP-noTM
ABR69936.1             0.212  20  0.162  20  0.182  18  0.134   0.149 N  0.570      SignalP-noTM
ABR69937.1             0.878  26  0.810  26  0.910   3  0.806   0.808 Y  0.570      SignalP-noTM
ABR69938.1             0.187  35  0.183  15  0.435   9  0.326   0.235 N  0.510      SignalP-TM
ABR69939.1             0.128  51  0.124  11  0.186   7  0.162   0.138 N  0.510      SignalP-TM
ABR69940.1             0.472  29  0.592  29  0.962   6  0.859   0.717 Y  0.570      SignalP-noTM
ABR69941.1             0.143  32  0.122  32  0.146   1  0.113   0.118 N  0.570      SignalP-noTM
ABR69942.1             0.108  49  0.112  44  0.186  40  0.104   0.108 N  0.570      SignalP-noTM
ABR69943.1             0.120  50  0.126  54  0.232  47  0.097   0.112 N  0.570      SignalP-noTM
ABR69944.1             0.124  32  0.144  11  0.313   3  0.222   0.173 N  0.510      SignalP-TM
ABR69945.1             0.159  46  0.126  46  0.112  41  0.081   0.105 N  0.570      SignalP-noTM
ABR69946.1             0.171  23  0.333  23  0.863   5  0.712   0.511 N  0.570      SignalP-noTM
ABR69947.1             0.118  27  0.125  11  0.202   1  0.159   0.138 N  0.510      SignalP-TM
ABR69948.1             0.128  66  0.114  18  0.198   8  0.119   0.116 N  0.570      SignalP-noTM
ABR69949.1             0.131  26  0.179  26  0.454  13  0.269   0.221 N  0.570      SignalP-noTM
ABR69950.1             0.116  69  0.107  15  0.132  33  0.112   0.109 N  0.570      SignalP-noTM
ABR69951.1             0.137  24  0.270  24  0.668  11  0.538   0.369 N  0.510      SignalP-TM
ABR69952.1             0.158  31  0.128  31  0.161  18  0.119   0.124 N  0.570      SignalP-noTM
ABR69953.1             0.126  37  0.137  14  0.233  30  0.188   0.161 N  0.570      SignalP-noTM
ABR69954.1             0.578  62  0.244  62  0.271   8  0.143   0.197 N  0.570      SignalP-noTM
ABR69955.1             0.136  31  0.174  31  0.369  22  0.168   0.172 N  0.510      SignalP-TM
ABR69956.1             0.105  21  0.103  67  0.132   3  0.101   0.102 N  0.570      SignalP-noTM
ABR69957.1             0.105  41  0.103  68  0.112  50  0.091   0.097 N  0.570      SignalP-noTM
ABR69958.1             0.128  23  0.125  20  0.197   1  0.133   0.129 N  0.570      SignalP-noTM
ABR69959.1             0.107   3  0.106  67  0.114  65  0.096   0.101 N  0.570      SignalP-noTM
ABR69960.1             0.131  29  0.154  12  0.276   7  0.239   0.194 N  0.570      SignalP-noTM
ABR69961.1             0.112  30  0.103  30  0.116  18  0.082   0.093 N  0.570      SignalP-noTM
ABR69962.1             0.168  42  0.181  42  0.272  36  0.172   0.177 N  0.570      SignalP-noTM
ABR69963.1             0.356  18  0.582  18  0.965  13  0.947   0.754 Y  0.570      SignalP-noTM
ABR69964.1             0.112  30  0.115  19  0.146  13  0.129   0.122 N  0.570      SignalP-noTM
ABR69965.1             0.166  24  0.219  22  0.591  10  0.355   0.283 N  0.570      SignalP-noTM
ABR69966.1             0.129  38  0.190  38  0.483  34  0.195   0.192 N  0.570      SignalP-noTM
ABR69967.1             0.103  68  0.113  45  0.146  38  0.108   0.111 N  0.570      SignalP-noTM
ABR69968.1             0.168  18  0.137  18  0.201  16  0.114   0.126 N  0.570      SignalP-noTM
ABR69969.1             0.143  21  0.149  21  0.239   1  0.155   0.152 N  0.570      SignalP-noTM
ABR69970.1             0.137  31  0.140  11  0.268   4  0.200   0.168 N  0.570      SignalP-noTM
ABR69971.1             0.263  24  0.179  24  0.184  18  0.118   0.150 N  0.570      SignalP-noTM
ABR69972.1             0.104  62  0.102  70  0.113  68  0.093   0.098 N  0.570      SignalP-noTM
ABR69973.1             0.113  38  0.115  38  0.185  49  0.101   0.108 N  0.570      SignalP-noTM
ABR69974.1             0.100  17  0.113  17  0.158  14  0.117   0.115 N  0.570      SignalP-noTM
ABR69975.1             0.101  31  0.113  11  0.160   3  0.134   0.123 N  0.570      SignalP-noTM
ABR69976.1             0.138  37  0.103  37  0.114  47  0.079   0.092 N  0.570      SignalP-noTM
ABR69977.1             0.110  64  0.105  44  0.119  34  0.090   0.098 N  0.570      SignalP-noTM
ABR69978.1             0.123  33  0.128  11  0.248   1  0.156   0.141 N  0.570      SignalP-noTM
ABR69979.1             0.167  20  0.129  20  0.144   2  0.102   0.116 N  0.570      SignalP-noTM
ABR69980.1             0.114  20  0.115  20  0.189  17  0.118   0.116 N  0.570      SignalP-noTM
ABR69981.1             0.148  30  0.135  30  0.210  21  0.137   0.136 N  0.570      SignalP-noTM
ABR69982.1             0.103  37  0.121  11  0.223   2  0.141   0.131 N  0.570      SignalP-noTM
ABR69983.1             0.126  21  0.115  50  0.178  49  0.092   0.104 N  0.570      SignalP-noTM
ABR69984.1             0.756  23  0.792  23  0.926  13  0.863   0.825 Y  0.570      SignalP-noTM
ABR69985.1             0.481  30  0.618  30  0.907  13  0.767   0.688 Y  0.570      SignalP-noTM
ABR69986.1             0.117  20  0.140  11  0.305   1  0.185   0.156 N  0.510      SignalP-TM
ABR69987.1             0.600  26  0.728  26  0.971  21  0.910   0.814 Y  0.570      SignalP-noTM
ABR69988.1             0.114  19  0.103  11  0.172   1  0.096   0.099 N  0.570      SignalP-noTM
ABR69989.1             0.157  36  0.121  11  0.210   1  0.142   0.131 N  0.570      SignalP-noTM
ABR69990.1             0.102  33  0.107  14  0.148   5  0.116   0.111 N  0.510      SignalP-TM
ABR69991.1             0.232  52  0.149  52  0.116  46  0.078   0.115 N  0.570      SignalP-noTM
ABR69992.1             0.118  65  0.116  15  0.184   8  0.128   0.121 N  0.570      SignalP-noTM
ABR69993.1             0.109  36  0.102  58  0.121  48  0.090   0.096 N  0.570      SignalP-noTM
ABR69994.1             0.124  52  0.107  33  0.163   1  0.106   0.107 N  0.570      SignalP-noTM
ABR69995.1             0.106  53  0.111  53  0.188  48  0.096   0.104 N  0.570      SignalP-noTM
ABR69996.1             0.118  29  0.108  29  0.131  46  0.089   0.099 N  0.570      SignalP-noTM
ABR69997.1             0.126  44  0.104  12  0.139  11  0.109   0.106 N  0.570      SignalP-noTM
ABR69998.1             0.425  21  0.523  21  0.729   1  0.656   0.585 Y  0.570      SignalP-noTM
ABR69999.1             0.105   3  0.128  14  0.204   5  0.161   0.144 N  0.570      SignalP-noTM
ABR70000.1             0.108  38  0.120  12  0.181   3  0.149   0.134 N  0.570      SignalP-noTM
ABR70001.1             0.252  34  0.321  29  0.587   3  0.433   0.362 N  0.510      SignalP-TM
ABR70002.1             0.119  34  0.159  11  0.362   3  0.259   0.206 N  0.570      SignalP-noTM
ABR70003.1             0.188  51  0.096  11  0.128   2  0.094   0.095 N  0.510      SignalP-TM
ABR70004.1             0.109  29  0.105  15  0.132   4  0.109   0.106 N  0.510      SignalP-TM
ABR70005.1             0.123  22  0.126  22  0.160   7  0.131   0.128 N  0.570      SignalP-noTM
ABR70006.1             0.270  20  0.308  20  0.472  11  0.340   0.323 N  0.570      SignalP-noTM
ABR70007.1             0.124  46  0.110  40  0.114  24  0.087   0.099 N  0.570      SignalP-noTM
ABR70008.1             0.112  36  0.145  11  0.276   3  0.217   0.179 N  0.570      SignalP-noTM
ABR70009.1             0.141  40  0.166  11  0.428   1  0.249   0.205 N  0.570      SignalP-noTM
ABR70010.1             0.111  26  0.130  17  0.224   9  0.154   0.141 N  0.570      SignalP-noTM
ABR70011.1             0.104   7  0.109  32  0.140   4  0.109   0.109 N  0.570      SignalP-noTM
ABR70012.1             0.132  29  0.112  34  0.148  28  0.086   0.103 N  0.510      SignalP-TM
ABR70013.1             0.107  46  0.112  11  0.163   2  0.125   0.118 N  0.570      SignalP-noTM
ABR70014.1             0.149  20  0.151  20  0.201  19  0.146   0.149 N  0.570      SignalP-noTM
ABR70015.1             0.109  43  0.106  49  0.132  42  0.086   0.097 N  0.570      SignalP-noTM
ABR70016.1             0.106  49  0.106  20  0.130  33  0.101   0.104 N  0.570      SignalP-noTM
ABR70017.1             0.124  31  0.111  39  0.170  38  0.098   0.105 N  0.570      SignalP-noTM
ABR70018.1             0.136  18  0.151  49  0.290  40  0.130   0.143 N  0.510      SignalP-TM
ABR70019.1             0.189  26  0.127  26  0.134  38  0.081   0.105 N  0.570      SignalP-noTM
ABR70020.1             0.123  56  0.109  27  0.129  18  0.107   0.108 N  0.570      SignalP-noTM
ABR70021.1             0.161  42  0.115  42  0.121  15  0.088   0.102 N  0.570      SignalP-noTM
ABR70022.1             0.105  21  0.104  19  0.124   5  0.101   0.102 N  0.570      SignalP-noTM
ABR70023.1             0.119  38  0.151  11  0.266   1  0.234   0.182 N  0.510      SignalP-TM
ABR70024.1             0.112  32  0.159  11  0.445   1  0.231   0.186 N  0.510      SignalP-TM
ABR70025.1             0.307  27  0.537  27  0.992  17  0.926   0.720 Y  0.570      SignalP-noTM
ABR70026.1             0.113  36  0.152  36  0.417  32  0.205   0.177 N  0.570      SignalP-noTM
ABR70027.1             0.134  28  0.100  11  0.131   3  0.103   0.101 N  0.510      SignalP-TM
ABR70028.1             0.189  23  0.165  23  0.253  22  0.174   0.169 N  0.510      SignalP-TM
ABR70029.1             0.125  32  0.126  11  0.234   2  0.154   0.139 N  0.570      SignalP-noTM
ABR70030.1             0.119  50  0.109  30  0.137  19  0.098   0.104 N  0.570      SignalP-noTM
ABR70031.1             0.491  25  0.631  25  0.887  16  0.830   0.725 Y  0.570      SignalP-noTM
ABR70032.1             0.118  42  0.120  42  0.155  41  0.113   0.117 N  0.570      SignalP-noTM
ABR70033.1             0.732  26  0.836  26  0.987  17  0.934   0.882 Y  0.570      SignalP-noTM
ABR70034.1             0.131  25  0.128  25  0.146  20  0.123   0.126 N  0.570      SignalP-noTM
ABR70035.1             0.205  22  0.318  22  0.702  21  0.528   0.417 N  0.570      SignalP-noTM
ABR70036.1             0.117  19  0.099  38  0.113  28  0.088   0.094 N  0.570      SignalP-noTM
ABR70037.1             0.119  24  0.105  11  0.151   3  0.115   0.110 N  0.570      SignalP-noTM
ABR70038.1             0.136  27  0.204  12  0.574   6  0.443   0.293 N  0.510      SignalP-TM
ABR70039.1             0.271  23  0.220  23  0.276   2  0.197   0.209 N  0.570      SignalP-noTM
ABR70040.1             0.124  66  0.120  26  0.174   2  0.128   0.124 N  0.570      SignalP-noTM
ABR70041.1             0.151  27  0.131  27  0.138  12  0.113   0.122 N  0.570      SignalP-noTM
ABR70042.1             0.171  27  0.325  27  0.878  18  0.614   0.461 N  0.570      SignalP-noTM
ABR70043.1             0.119  30  0.108  62  0.123  48  0.087   0.098 N  0.570      SignalP-noTM
ABR70044.1             0.831  26  0.842  26  0.979  19  0.908   0.873 Y  0.570      SignalP-noTM
ABR70045.1             0.174  40  0.097  40  0.088   5  0.053   0.081 N  0.510      SignalP-TM
ABR70046.1             0.195  42  0.097  42  0.119  67  0.054   0.081 N  0.510      SignalP-TM
ABR70047.1             0.116  22  0.106  51  0.126  40  0.100   0.103 N  0.570      SignalP-noTM
ABR70048.1             0.128  47  0.137  53  0.261  45  0.119   0.128 N  0.570      SignalP-noTM
ABR70049.1             0.454  58  0.209  58  0.175  30  0.112   0.163 N  0.570      SignalP-noTM
ABR70050.1             0.455  21  0.550  21  0.917   1  0.712   0.626 Y  0.570      SignalP-noTM
ABR70051.1             0.104  47  0.121  37  0.191  31  0.120   0.120 N  0.570      SignalP-noTM
ABR70052.1             0.122  34  0.141  20  0.234  12  0.169   0.154 N  0.570      SignalP-noTM
ABR70053.1             0.813  20  0.839  20  0.922  16  0.850   0.844 Y  0.570      SignalP-noTM
ABR70054.1             0.171  47  0.134  47  0.197   3  0.111   0.123 N  0.570      SignalP-noTM
ABR70055.1             0.110  41  0.132  20  0.203  14  0.152   0.141 N  0.570      SignalP-noTM
ABR70056.1             0.117  14  0.110  48  0.136  43  0.096   0.104 N  0.570      SignalP-noTM
ABR70057.1             0.147  29  0.131  29  0.174  17  0.113   0.122 N  0.570      SignalP-noTM
ABR70058.1             0.425  17  0.456  17  0.660   1  0.508   0.475 N  0.510      SignalP-TM
ABR70059.1             0.102  31  0.143  11  0.263   4  0.209   0.174 N  0.570      SignalP-noTM
ABR70060.1             0.119  25  0.115  58  0.136  46  0.098   0.107 N  0.570      SignalP-noTM
ABR70061.1             0.279  47  0.157  47  0.121  11  0.097   0.129 N  0.570      SignalP-noTM
ABR70062.1             0.105  64  0.104  30  0.118  23  0.093   0.099 N  0.570      SignalP-noTM
ABR70063.1             0.148  21  0.114  39  0.125  38  0.092   0.104 N  0.570      SignalP-noTM
ABR70064.1             0.135  36  0.148  36  0.363  29  0.123   0.136 N  0.570      SignalP-noTM
ABR70065.1             0.108  56  0.105  56  0.159  53  0.095   0.100 N  0.570      SignalP-noTM
ABR70066.1             0.119  60  0.110  60  0.121  27  0.088   0.100 N  0.570      SignalP-noTM
ABR70067.1             0.130  38  0.118  38  0.116  30  0.086   0.103 N  0.570      SignalP-noTM
ABR70068.1             0.180  64  0.135  64  0.210   1  0.081   0.115 N  0.510      SignalP-TM
ABR70069.1             0.127  66  0.108  66  0.106  12  0.087   0.098 N  0.570      SignalP-noTM
ABR70070.1             0.184  61  0.107  61  0.138  11  0.072   0.094 N  0.510      SignalP-TM
ABR70071.1             0.259  22  0.278  22  0.507  21  0.277   0.277 N  0.570      SignalP-noTM
ABR70072.1             0.142  50  0.137  50  0.180  39  0.094   0.121 N  0.510      SignalP-TM
ABR70073.1             0.105  20  0.117  11  0.194   1  0.135   0.126 N  0.570      SignalP-noTM
ABR70074.1             0.105  26  0.101  26  0.109  22  0.087   0.094 N  0.570      SignalP-noTM
ABR70075.1             0.127  37  0.146  54  0.268  50  0.141   0.144 N  0.570      SignalP-noTM
ABR70076.1             0.102  38  0.106  11  0.144   2  0.111   0.108 N  0.570      SignalP-noTM
ABR70077.1             0.121  34  0.101  34  0.143   1  0.081   0.094 N  0.510      SignalP-TM
ABR70078.1             0.144  42  0.113  42  0.134  40  0.067   0.096 N  0.510      SignalP-TM
ABR70079.1             0.151  24  0.140  24  0.254   4  0.152   0.146 N  0.570      SignalP-noTM
ABR70080.1             0.154  33  0.137  33  0.191  41  0.112   0.125 N  0.570      SignalP-noTM
ABR70081.1             0.173  31  0.167  31  0.344  30  0.168   0.167 N  0.570      SignalP-noTM
ABR70082.1             0.110  31  0.128  14  0.260   4  0.163   0.144 N  0.570      SignalP-noTM
ABR70083.1             0.161  39  0.182  39  0.372  29  0.185   0.183 N  0.510      SignalP-TM
ABR70084.1             0.103  51  0.109  58  0.122  47  0.093   0.101 N  0.570      SignalP-noTM
ABR70085.1             0.124  34  0.210  11  0.513   2  0.461   0.303 N  0.510      SignalP-TM
ABR70086.1             0.143  28  0.162  21  0.278   7  0.199   0.176 N  0.510      SignalP-TM
ABR70087.1             0.123  46  0.155  19  0.266  10  0.203   0.177 N  0.570      SignalP-noTM
ABR70088.1             0.109  28  0.113  18  0.172   8  0.116   0.114 N  0.570      SignalP-noTM
ABR70089.1             0.105  41  0.110  23  0.144  13  0.104   0.108 N  0.570      SignalP-noTM
ABR70090.1             0.116  40  0.111  40  0.123  27  0.093   0.102 N  0.570      SignalP-noTM
ABR70091.1             0.137  47  0.142  47  0.205  27  0.132   0.137 N  0.570      SignalP-noTM
ABR70092.1             0.157  24  0.183  24  0.382   1  0.258   0.211 N  0.510      SignalP-TM
ABR70093.1             0.466  24  0.605  24  0.882  12  0.795   0.675 Y  0.510      SignalP-TM
ABR70094.1             0.219  19  0.165  19  0.245   1  0.132   0.153 N  0.510      SignalP-TM
ABR70095.1             0.120  21  0.162  11  0.349   3  0.276   0.204 N  0.510      SignalP-TM
ABR70096.1             0.106   7  0.105  55  0.127  23  0.089   0.097 N  0.570      SignalP-noTM
ABR70097.1             0.112  33  0.136  33  0.211  28  0.157   0.146 N  0.570      SignalP-noTM
ABR70098.1             0.193  24  0.143  24  0.201   1  0.132   0.138 N  0.570      SignalP-noTM
ABR70099.1             0.105  31  0.115  11  0.184   1  0.129   0.122 N  0.570      SignalP-noTM
ABR70100.1             0.319  27  0.484  27  0.854  11  0.704   0.587 Y  0.570      SignalP-noTM
ABR70101.1             0.414  27  0.561  27  0.937   8  0.829   0.687 Y  0.570      SignalP-noTM
ABR70102.1             0.103  46  0.104  11  0.121   1  0.107   0.105 N  0.570      SignalP-noTM
ABR70103.1             0.225  30  0.150  30  0.248   1  0.142   0.147 N  0.510      SignalP-TM
ABR70104.1             0.109  20  0.129  20  0.196  15  0.145   0.137 N  0.570      SignalP-noTM
ABR70105.1             0.127  62  0.118  62  0.175   3  0.117   0.117 N  0.570      SignalP-noTM
ABR70106.1             0.105  23  0.110  57  0.130  47  0.104   0.107 N  0.570      SignalP-noTM
ABR70107.1             0.101  13  0.148  11  0.307   1  0.214   0.179 N  0.570      SignalP-noTM
ABR70108.1             0.113  30  0.120  11  0.181   3  0.141   0.130 N  0.570      SignalP-noTM
ABR70109.1             0.170  25  0.165  25  0.254   2  0.181   0.173 N  0.570      SignalP-noTM
ABR70110.1             0.373  47  0.173  47  0.117  21  0.088   0.142 N  0.510      SignalP-TM
ABR70111.1             0.118  24  0.111  24  0.131  49  0.103   0.108 N  0.570      SignalP-noTM
ABR70112.1             0.123  51  0.116  12  0.226   9  0.138   0.126 N  0.570      SignalP-noTM
ABR70113.1             0.108  33  0.109  19  0.146  11  0.099   0.104 N  0.570      SignalP-noTM
ABR70114.1             0.124  13  0.118  13  0.157   2  0.112   0.115 N  0.570      SignalP-noTM
ABR70115.1             0.133  59  0.133  14  0.227   6  0.180   0.150 N  0.510      SignalP-TM
ABR70116.1             0.105  64  0.108  31  0.130  22  0.103   0.106 N  0.510      SignalP-TM
ABR70117.1             0.165  33  0.111  33  0.108  23  0.078   0.099 N  0.510      SignalP-TM
ABR70118.1             0.100  33  0.099  68  0.105  52  0.085   0.092 N  0.570      SignalP-noTM
ABR70119.1             0.109  19  0.129  11  0.224   1  0.160   0.144 N  0.570      SignalP-noTM
ABR70120.1             0.104  22  0.117  14  0.157  10  0.134   0.125 N  0.570      SignalP-noTM
ABR70121.1             0.102  57  0.107  28  0.135  23  0.089   0.099 N  0.570      SignalP-noTM
ABR70122.1             0.586  27  0.530  27  0.734  26  0.361   0.467 N  0.510      SignalP-TM
ABR70123.1             0.123  51  0.116  12  0.226   9  0.138   0.126 N  0.570      SignalP-noTM
ABR70124.1             0.118  24  0.111  24  0.131  49  0.103   0.108 N  0.570      SignalP-noTM
ABR70125.1             0.121  45  0.108  45  0.144   2  0.102   0.105 N  0.570      SignalP-noTM
ABR70126.1             0.105  32  0.103  65  0.123  27  0.095   0.099 N  0.570      SignalP-noTM
ABR70127.1             0.153  24  0.131  24  0.138   4  0.119   0.125 N  0.570      SignalP-noTM
ABR70128.1             0.101  51  0.103  21  0.128   9  0.095   0.099 N  0.570      SignalP-noTM
ABR70129.1             0.104  24  0.108  51  0.133  49  0.093   0.101 N  0.570      SignalP-noTM
ABR70130.1             0.143  34  0.159  22  0.264   1  0.200   0.178 N  0.570      SignalP-noTM
ABR70131.1             0.170  50  0.322  29  0.923   4  0.774   0.534 N  0.570      SignalP-noTM
ABR70132.1             0.107  22  0.110  31  0.179   1  0.112   0.111 N  0.570      SignalP-noTM
ABR70133.1             0.107  58  0.103  70  0.112  69  0.087   0.095 N  0.570      SignalP-noTM
ABR70134.1             0.222  21  0.181  21  0.195   8  0.149   0.166 N  0.570      SignalP-noTM
ABR70135.1             0.119  28  0.204  19  0.522  17  0.365   0.280 N  0.570      SignalP-noTM
ABR70136.1             0.749  21  0.718  21  0.844  12  0.678   0.699 Y  0.570      SignalP-noTM
ABR70137.1             0.109  34  0.097  67  0.101   1  0.084   0.091 N  0.570      SignalP-noTM
ABR70138.1             0.234  20  0.166  20  0.292   4  0.170   0.167 N  0.510      SignalP-TM
ABR70139.1             0.133  39  0.115  39  0.147   5  0.111   0.113 N  0.570      SignalP-noTM
ABR70140.1             0.118  24  0.111  24  0.131  49  0.103   0.108 N  0.570      SignalP-noTM
ABR70141.1             0.123  51  0.116  12  0.226   9  0.138   0.126 N  0.570      SignalP-noTM
ABR70142.1             0.108  22  0.100  64  0.110  21  0.089   0.095 N  0.570      SignalP-noTM
ABR70143.1             0.154  19  0.127  19  0.143   9  0.103   0.116 N  0.570      SignalP-noTM
ABR70144.1             0.102  19  0.122  11  0.202   4  0.151   0.136 N  0.570      SignalP-noTM
ABR70145.1             0.176  60  0.128  60  0.166  12  0.103   0.117 N  0.570      SignalP-noTM
ABR70146.1             0.112  31  0.116  11  0.156   4  0.136   0.125 N  0.570      SignalP-noTM
ABR70147.1             0.105  63  0.113  42  0.147  35  0.098   0.106 N  0.570      SignalP-noTM
ABR70148.1             0.112  20  0.111  37  0.149  33  0.109   0.110 N  0.570      SignalP-noTM
ABR70149.1             0.109  40  0.106  55  0.127  39  0.098   0.102 N  0.570      SignalP-noTM
ABR70150.1             0.109  25  0.125  23  0.195  12  0.134   0.129 N  0.570      SignalP-noTM
ABR70151.1             0.105  19  0.108  32  0.146  25  0.104   0.106 N  0.570      SignalP-noTM
ABR70152.1             0.186  60  0.131  60  0.197  12  0.114   0.123 N  0.570      SignalP-noTM
ABR70153.1             0.238  21  0.449  21  0.915  17  0.844   0.635 Y  0.570      SignalP-noTM
ABR70154.1             0.174  24  0.171  24  0.327   1  0.175   0.173 N  0.570      SignalP-noTM
ABR70155.1             0.129  24  0.115  11  0.176   1  0.130   0.120 N  0.510      SignalP-TM
ABR70156.1             0.104  14  0.103  46  0.130  43  0.090   0.097 N  0.570      SignalP-noTM
ABR70157.1             0.106  64  0.105  40  0.126   7  0.095   0.101 N  0.570      SignalP-noTM
ABR70158.1             0.122  62  0.133  62  0.182  57  0.106   0.123 N  0.510      SignalP-TM
ABR70159.1             0.128  30  0.119  30  0.129  34  0.093   0.107 N  0.570      SignalP-noTM
ABR70160.1             0.100  28  0.101  11  0.121   8  0.106   0.103 N  0.510      SignalP-TM
ABR70161.1             0.830  25  0.864  25  0.936  14  0.891   0.877 Y  0.570      SignalP-noTM
ABR70162.1             0.103  54  0.140  11  0.310   3  0.182   0.160 N  0.570      SignalP-noTM
ABR70163.1             0.119  39  0.174  14  0.359   8  0.298   0.232 N  0.570      SignalP-noTM
ABR70164.1             0.175  24  0.145  24  0.228   1  0.129   0.139 N  0.510      SignalP-TM
ABR70165.1             0.797  21  0.828  21  0.917   8  0.874   0.850 Y  0.570      SignalP-noTM
ABR70166.1             0.115  29  0.102  57  0.111  47  0.078   0.091 N  0.570      SignalP-noTM
ABR70167.1             0.124  40  0.114  40  0.167   3  0.105   0.110 N  0.570      SignalP-noTM
ABR70168.1             0.110  50  0.146  13  0.258   9  0.224   0.175 N  0.510      SignalP-TM
ABR70169.1             0.850  25  0.816  25  0.948  18  0.825   0.820 Y  0.570      SignalP-noTM
ABR70170.1             0.124  21  0.153  21  0.257   5  0.198   0.174 N  0.570      SignalP-noTM
ABR70171.1             0.113  27  0.166  11  0.486   1  0.248   0.204 N  0.570      SignalP-noTM
ABR70172.1             0.145  41  0.192  41  0.408  38  0.182   0.187 N  0.570      SignalP-noTM
ABR70173.1             0.122  27  0.125  11  0.261   1  0.139   0.131 N  0.570      SignalP-noTM
ABR70174.1             0.119  22  0.115  48  0.140   1  0.084   0.103 N  0.510      SignalP-TM
ABR70175.1             0.130  33  0.188  18  0.372   6  0.280   0.231 N  0.570      SignalP-noTM
ABR70176.1             0.102  22  0.114  15  0.153  11  0.133   0.123 N  0.570      SignalP-noTM
ABR70177.1             0.104  36  0.126  11  0.234   5  0.171   0.147 N  0.570      SignalP-noTM
ABR70178.1             0.127  34  0.121  34  0.130  29  0.097   0.110 N  0.570      SignalP-noTM
ABR70179.1             0.118  22  0.175  11  0.391   1  0.310   0.225 N  0.510      SignalP-TM
ABR70180.1             0.108  30  0.125  21  0.203  19  0.137   0.131 N  0.570      SignalP-noTM
ABR70181.1             0.115  58  0.187  12  0.415   4  0.359   0.268 N  0.570      SignalP-noTM
ABR70182.1             0.121  62  0.102  62  0.101  62  0.078   0.091 N  0.570      SignalP-noTM
ABR70183.1             0.159  63  0.123  63  0.121  38  0.091   0.108 N  0.570      SignalP-noTM
ABR70184.1             0.114  28  0.108  28  0.156   2  0.099   0.104 N  0.570      SignalP-noTM
ABR70185.1             0.119  18  0.135  18  0.251  10  0.149   0.141 N  0.570      SignalP-noTM
ABR70186.1             0.130  16  0.171  16  0.398   1  0.249   0.208 N  0.570      SignalP-noTM
ABR70187.1             0.219  43  0.148  43  0.206  24  0.130   0.142 N  0.510      SignalP-TM
ABR70188.1             0.113  23  0.115  23  0.151   6  0.117   0.116 N  0.570      SignalP-noTM
ABR70189.1             0.103  59  0.104  59  0.116  64  0.088   0.096 N  0.570      SignalP-noTM
ABR70190.1             0.135  42  0.114  15  0.188   5  0.130   0.120 N  0.510      SignalP-TM
ABR70191.1             0.116  38  0.142  11  0.257   2  0.197   0.168 N  0.570      SignalP-noTM
ABR70192.1             0.160  19  0.163  19  0.291  17  0.183   0.172 N  0.570      SignalP-noTM
ABR70193.1             0.115  40  0.118  26  0.170  22  0.125   0.122 N  0.570      SignalP-noTM
ABR70194.1             0.120  50  0.119  11  0.188   1  0.142   0.127 N  0.510      SignalP-TM
ABR70195.1             0.198  26  0.162  26  0.228  21  0.122   0.143 N  0.570      SignalP-noTM
ABR70196.1             0.105  34  0.119  12  0.205   5  0.150   0.133 N  0.570      SignalP-noTM
ABR70197.1             0.118  20  0.111  20  0.124   6  0.102   0.107 N  0.570      SignalP-noTM
ABR70198.1             0.116  18  0.098  31  0.119   3  0.090   0.094 N  0.570      SignalP-noTM
ABR70199.1             0.110  70  0.103  42  0.128  32  0.082   0.093 N  0.570      SignalP-noTM
ABR70200.1             0.109  49  0.105  66  0.128  12  0.096   0.100 N  0.570      SignalP-noTM
ABR70201.1             0.120  18  0.144  24  0.309  18  0.150   0.147 N  0.570      SignalP-noTM
ABR70202.1             0.109  33  0.107  33  0.152   1  0.107   0.107 N  0.570      SignalP-noTM
ABR70203.1             0.127  23  0.172  11  0.392   3  0.295   0.230 N  0.570      SignalP-noTM
ABR70204.1             0.114  35  0.106  55  0.119  44  0.091   0.099 N  0.570      SignalP-noTM
ABR70205.1             0.138  30  0.120  30  0.175  45  0.075   0.099 N  0.570      SignalP-noTM
ABR70206.1             0.340  34  0.225  34  0.467   1  0.256   0.236 N  0.510      SignalP-TM
ABR70207.1             0.125  18  0.216  18  0.510  10  0.345   0.277 N  0.570      SignalP-noTM
ABR70208.1             0.141  23  0.134  11  0.278   1  0.174   0.149 N  0.510      SignalP-TM
ABR70209.1             0.743  29  0.547  29  0.540  25  0.342   0.471 N  0.510      SignalP-TM
ABR70210.1             0.805  20  0.797  20  0.873  18  0.747   0.774 Y  0.570      SignalP-noTM
ABR70211.1             0.116  58  0.106  58  0.139   1  0.091   0.099 N  0.570      SignalP-noTM
ABR70212.1             0.151  68  0.132  11  0.210   2  0.177   0.153 N  0.570      SignalP-noTM
ABR70213.1             0.110  36  0.106  36  0.123  43  0.084   0.096 N  0.570      SignalP-noTM
ABR70214.1             0.121  19  0.137  11  0.275   1  0.176   0.155 N  0.570      SignalP-noTM
ABR70215.1             0.161  21  0.126  47  0.142   1  0.087   0.107 N  0.570      SignalP-noTM
ABR70216.1             0.268  40  0.214  40  0.247   1  0.137   0.178 N  0.570      SignalP-noTM
ABR70217.1             0.102  60  0.105  32  0.122  26  0.087   0.096 N  0.570      SignalP-noTM
ABR70218.1             0.134  58  0.211  11  0.579   2  0.435   0.316 N  0.570      SignalP-noTM
ABR70219.1             0.110  35  0.101  11  0.119   8  0.107   0.103 N  0.510      SignalP-TM
ABR70220.1             0.161  21  0.182  11  0.501   3  0.331   0.238 N  0.510      SignalP-TM
ABR70221.1             0.173  30  0.137  30  0.162  21  0.115   0.129 N  0.510      SignalP-TM
ABR70222.1             0.113  50  0.121  50  0.204  48  0.123   0.122 N  0.570      SignalP-noTM
ABR70223.1             0.105  25  0.108  46  0.168  24  0.101   0.105 N  0.570      SignalP-noTM
ABR70224.1             0.166  24  0.147  11  0.307   1  0.204   0.173 N  0.570      SignalP-noTM
ABR70225.1             0.108  58  0.132  11  0.281   2  0.175   0.152 N  0.570      SignalP-noTM
ABR70226.1             0.128  23  0.165  11  0.359   4  0.277   0.218 N  0.570      SignalP-noTM
ABR70227.1             0.226  27  0.336  27  0.777  12  0.548   0.436 N  0.570      SignalP-noTM
ABR70228.1             0.185  38  0.127  38  0.126  48  0.091   0.110 N  0.570      SignalP-noTM
ABR70229.1             0.115  23  0.162  13  0.307  11  0.234   0.188 N  0.510      SignalP-TM
ABR70230.1             0.168  21  0.188  21  0.362   1  0.223   0.204 N  0.570      SignalP-noTM
ABR70231.1             0.137  37  0.110  37  0.111  36  0.073   0.093 N  0.570      SignalP-noTM
ABR70232.1             0.101  23  0.124  11  0.244   1  0.137   0.130 N  0.570      SignalP-noTM
ABR70233.1             0.108  29  0.116  45  0.146  41  0.097   0.107 N  0.570      SignalP-noTM
ABR70234.1             0.120  21  0.096  11  0.148   1  0.086   0.091 N  0.570      SignalP-noTM
ABR70235.1             0.120  30  0.183  20  0.431  15  0.288   0.222 N  0.510      SignalP-TM
ABR70236.1             0.181  21  0.342  18  0.809  16  0.625   0.475 N  0.570      SignalP-noTM
ABR70237.1             0.100  56  0.104  55  0.121  44  0.083   0.094 N  0.570      SignalP-noTM
ABR70238.1             0.192  47  0.164  21  0.327  12  0.249   0.196 N  0.510      SignalP-TM
ABR70239.1             0.105  46  0.108  19  0.144  12  0.100   0.104 N  0.570      SignalP-noTM
ABR70240.1             0.163  37  0.138  37  0.255   2  0.127   0.133 N  0.570      SignalP-noTM
ABR70241.1             0.109  62  0.100  62  0.129   8  0.088   0.094 N  0.570      SignalP-noTM
ABR70242.1             0.171  44  0.166  44  0.199  35  0.120   0.144 N  0.570      SignalP-noTM
ABR70243.1             0.157  26  0.179  11  0.475   2  0.311   0.241 N  0.570      SignalP-noTM
ABR70244.1             0.118  35  0.120  35  0.160  32  0.105   0.113 N  0.570      SignalP-noTM
ABR70245.1             0.111  24  0.134  11  0.243   1  0.172   0.152 N  0.570      SignalP-noTM
ABR70246.1             0.136  40  0.117  40  0.128  31  0.080   0.100 N  0.570      SignalP-noTM
ABR70247.1             0.155  29  0.131  29  0.198   2  0.115   0.123 N  0.570      SignalP-noTM
ABR70248.1             0.108  42  0.096  65  0.099  29  0.077   0.087 N  0.570      SignalP-noTM
ABR70249.1             0.114  18  0.122  38  0.174  35  0.123   0.122 N  0.570      SignalP-noTM
ABR70250.1             0.148  36  0.129  36  0.188   1  0.118   0.124 N  0.570      SignalP-noTM
ABR70251.1             0.182  24  0.182  24  0.260  15  0.191   0.186 N  0.510      SignalP-TM
ABR70252.1             0.142  26  0.252  23  0.607  13  0.474   0.334 N  0.510      SignalP-TM
ABR70253.1             0.103  32  0.098  49  0.104  43  0.089   0.094 N  0.570      SignalP-noTM
ABR70254.1             0.289  38  0.217  38  0.223   4  0.166   0.198 N  0.510      SignalP-TM
ABR70255.1             0.110  35  0.112  35  0.151  34  0.089   0.101 N  0.570      SignalP-noTM
ABR70256.1             0.231  44  0.114  21  0.141  20  0.097   0.108 N  0.510      SignalP-TM
ABR70257.1             0.148  26  0.124  26  0.164  42  0.121   0.123 N  0.570      SignalP-noTM
ABR70258.1             0.136  61  0.131  52  0.202  42  0.100   0.120 N  0.510      SignalP-TM
ABR70259.1             0.333  48  0.321  48  0.395  45  0.179   0.254 N  0.570      SignalP-noTM
ABR70260.1             0.147  27  0.119  27  0.166   5  0.119   0.119 N  0.510      SignalP-TM
ABR70261.1             0.825  20  0.883  20  0.965  10  0.944   0.912 Y  0.570      SignalP-noTM
ABR70262.1             0.487  19  0.624  19  0.910   1  0.828   0.720 Y  0.570      SignalP-noTM
ABR70263.1             0.324  24  0.290  24  0.419  23  0.262   0.277 N  0.570      SignalP-noTM
ABR70264.1             0.194  23  0.198  23  0.353   2  0.245   0.215 N  0.510      SignalP-TM
ABR70265.1             0.113  54  0.111  11  0.161   4  0.125   0.118 N  0.570      SignalP-noTM
ABR70266.1             0.110  70  0.147  11  0.320   1  0.209   0.176 N  0.570      SignalP-noTM
ABR70267.1             0.120  36  0.124  11  0.203   1  0.145   0.134 N  0.570      SignalP-noTM
ABR70268.1             0.129  23  0.115  11  0.174   1  0.132   0.121 N  0.510      SignalP-TM
ABR70269.1             0.278  23  0.240  23  0.304   2  0.213   0.228 N  0.570      SignalP-noTM
ABR70270.1             0.115  64  0.111  16  0.157   9  0.120   0.115 N  0.510      SignalP-TM
ABR70271.1             0.167  38  0.210  38  0.483  34  0.171   0.196 N  0.510      SignalP-TM
ABR70272.1             0.117  29  0.197  11  0.567   1  0.366   0.277 N  0.570      SignalP-noTM
ABR70273.1             0.110  69  0.112  35  0.129  32  0.089   0.101 N  0.570      SignalP-noTM
ABR70274.1             0.163  38  0.117  38  0.157   1  0.082   0.101 N  0.570      SignalP-noTM
ABR70275.1             0.294  27  0.160  27  0.153  39  0.085   0.125 N  0.570      SignalP-noTM
ABR70276.1             0.105  31  0.109  31  0.142  26  0.103   0.107 N  0.570      SignalP-noTM
ABR70277.1             0.170  19  0.169  19  0.386   1  0.202   0.185 N  0.570      SignalP-noTM
ABR70278.1             0.124  38  0.149  11  0.322   1  0.223   0.184 N  0.570      SignalP-noTM
ABR70279.1             0.108  38  0.101  69  0.110  66  0.083   0.092 N  0.570      SignalP-noTM
ABR70280.1             0.102  18  0.106  13  0.129  12  0.113   0.109 N  0.570      SignalP-noTM
ABR70281.1             0.135  17  0.110  17  0.111  49  0.088   0.099 N  0.570      SignalP-noTM
ABR70282.1             0.103  25  0.100  63  0.129   1  0.090   0.095 N  0.570      SignalP-noTM
ABR70283.1             0.393  22  0.617  22  0.986  18  0.956   0.776 Y  0.570      SignalP-noTM
ABR70284.1             0.104   3  0.106  24  0.126  19  0.093   0.100 N  0.570      SignalP-noTM
ABR70285.1             0.114  33  0.150  13  0.265   3  0.230   0.188 N  0.570      SignalP-noTM
ABR70286.1             0.109  20  0.105  20  0.124  39  0.102   0.104 N  0.570      SignalP-noTM
ABR70287.1             0.113  33  0.106  44  0.124  33  0.089   0.099 N  0.510      SignalP-TM
ABR70288.1             0.177  23  0.335  23  0.867   1  0.672   0.494 N  0.570      SignalP-noTM
ABR70289.1             0.197  31  0.146  31  0.201   9  0.141   0.144 N  0.570      SignalP-noTM
ABR70290.1             0.137  22  0.152  11  0.346   2  0.232   0.190 N  0.570      SignalP-noTM
ABR70291.1             0.131  20  0.138  41  0.226  41  0.129   0.134 N  0.570      SignalP-noTM
ABR70292.1             0.162  31  0.168  31  0.326   1  0.212   0.184 N  0.510      SignalP-TM
ABR70293.1             0.135  20  0.169  20  0.342  18  0.198   0.183 N  0.570      SignalP-noTM
ABR70294.1             0.114  56  0.108  56  0.178   2  0.104   0.106 N  0.570      SignalP-noTM
ABR70295.1             0.127  31  0.101  31  0.105  48  0.064   0.084 N  0.570      SignalP-noTM
ABR70296.1             0.194  51  0.133  51  0.140   1  0.081   0.114 N  0.510      SignalP-TM
ABR70297.1             0.116  55  0.111  18  0.147   9  0.117   0.114 N  0.570      SignalP-noTM
ABR70298.1             0.115  50  0.109  50  0.135  48  0.097   0.103 N  0.570      SignalP-noTM
ABR70299.1             0.119  39  0.174  14  0.359   8  0.298   0.232 N  0.570      SignalP-noTM
ABR70300.1             0.103  54  0.140  11  0.310   3  0.182   0.160 N  0.570      SignalP-noTM
ABR70301.1             0.105  67  0.138  11  0.283   4  0.204   0.169 N  0.570      SignalP-noTM
ABR70302.1             0.631  22  0.753  22  0.942  20  0.888   0.817 Y  0.570      SignalP-noTM
ABR70303.1             0.165  27  0.163  18  0.349  13  0.250   0.204 N  0.570      SignalP-noTM
ABR70304.1             0.128  44  0.135  44  0.192  32  0.120   0.128 N  0.570      SignalP-noTM
ABR70305.1             0.134  31  0.164  11  0.309   6  0.275   0.216 N  0.570      SignalP-noTM
ABR70306.1             0.126  46  0.151  46  0.249  42  0.096   0.125 N  0.570      SignalP-noTM
ABR70307.1             0.105  67  0.105  11  0.155   1  0.103   0.104 N  0.570      SignalP-noTM
ABR70308.1             0.297  23  0.470  23  0.812   4  0.751   0.602 Y  0.570      SignalP-noTM
ABR70309.1             0.117  23  0.148  11  0.260   1  0.211   0.177 N  0.570      SignalP-noTM
ABR70310.1             0.137  23  0.189  49  0.454  40  0.201   0.194 N  0.570      SignalP-noTM
ABR70311.1             0.132  22  0.135  22  0.188  16  0.136   0.135 N  0.510      SignalP-TM
ABR70312.1             0.251  34  0.184  34  0.244   8  0.166   0.177 N  0.510      SignalP-TM
ABR70313.1             0.185  65  0.131  65  0.149   9  0.104   0.118 N  0.570      SignalP-noTM
ABR70314.1             0.149  33  0.209  33  0.512  10  0.351   0.261 N  0.510      SignalP-TM
ABR70315.1             0.208  44  0.162  44  0.218   1  0.157   0.160 N  0.510      SignalP-TM
ABR70316.1             0.149  19  0.157  43  0.311  26  0.174   0.163 N  0.510      SignalP-TM
ABR70317.1             0.334  31  0.258  31  0.308  20  0.170   0.225 N  0.510      SignalP-TM
ABR70318.1             0.143  22  0.157  22  0.243  21  0.161   0.159 N  0.570      SignalP-noTM
ABR70319.1             0.228  26  0.147  26  0.140   4  0.107   0.132 N  0.510      SignalP-TM
ABR70320.1             0.137  31  0.134  31  0.226   9  0.154   0.141 N  0.510      SignalP-TM
ABR70321.1             0.635  47  0.439  47  0.431  23  0.262   0.373 N  0.510      SignalP-TM
ABR70322.1             0.119  52  0.111  52  0.132  51  0.094   0.103 N  0.570      SignalP-noTM
ABR70323.1             0.135  36  0.118  36  0.113  10  0.099   0.109 N  0.570      SignalP-noTM
ABR70324.1             0.128  17  0.190  37  0.533  35  0.161   0.176 N  0.570      SignalP-noTM
ABR70325.1             0.147  23  0.137  23  0.256   3  0.152   0.144 N  0.570      SignalP-noTM
ABR70326.1             0.117  33  0.117  33  0.184  23  0.112   0.115 N  0.570      SignalP-noTM
ABR70327.1             0.110  32  0.100  57  0.109  51  0.086   0.094 N  0.570      SignalP-noTM
ABR70328.1             0.102   3  0.109  11  0.156   2  0.120   0.114 N  0.570      SignalP-noTM
ABR70329.1             0.205  18  0.211  18  0.282  17  0.210   0.211 N  0.570      SignalP-noTM
ABR70330.1             0.121  20  0.126  20  0.167  19  0.109   0.118 N  0.570      SignalP-noTM
ABR70331.1             0.313  62  0.178  62  0.165   1  0.103   0.143 N  0.570      SignalP-noTM
ABR70332.1             0.109  40  0.113  22  0.141  16  0.119   0.116 N  0.570      SignalP-noTM
ABR70333.1             0.181  21  0.168  21  0.380   2  0.198   0.179 N  0.510      SignalP-TM
ABR70334.1             0.142  51  0.119  51  0.146  50  0.089   0.105 N  0.570      SignalP-noTM
ABR70335.1             0.254  29  0.223  29  0.308   9  0.221   0.222 N  0.570      SignalP-noTM
ABR70336.1             0.101  61  0.120  12  0.173   1  0.143   0.131 N  0.570      SignalP-noTM
ABR70337.1             0.103  13  0.113  36  0.140  29  0.097   0.105 N  0.570      SignalP-noTM
ABR70338.1             0.106  63  0.097  23  0.115  46  0.081   0.090 N  0.570      SignalP-noTM
ABR70339.1             0.139  68  0.117  68  0.135  65  0.087   0.106 N  0.510      SignalP-TM
ABR70340.1             0.131  61  0.109  11  0.178   2  0.115   0.112 N  0.570      SignalP-noTM
ABR70341.1             0.132  16  0.206  16  0.381  13  0.329   0.252 N  0.510      SignalP-TM
ABR70342.1             0.108  63  0.110  20  0.135  10  0.098   0.105 N  0.570      SignalP-noTM
ABR70343.1             0.130  69  0.118  11  0.165   4  0.141   0.129 N  0.570      SignalP-noTM
ABR70344.1             0.176  21  0.131  21  0.147   2  0.107   0.120 N  0.570      SignalP-noTM
ABR70345.1             0.161  20  0.151  20  0.190   8  0.146   0.149 N  0.510      SignalP-TM
ABR70346.1             0.171  39  0.102  39  0.126  59  0.073   0.091 N  0.510      SignalP-TM
ABR70347.1             0.120  47  0.177  11  0.489   1  0.296   0.233 N  0.570      SignalP-noTM
ABR70348.1             0.143  39  0.127  39  0.190   6  0.128   0.127 N  0.510      SignalP-TM
ABR70349.1             0.154  44  0.114  44  0.132   4  0.078   0.097 N  0.570      SignalP-noTM
ABR70350.1             0.108  32  0.110  11  0.141   2  0.125   0.117 N  0.570      SignalP-noTM
ABR70351.1             0.139  32  0.117  32  0.110  25  0.092   0.105 N  0.570      SignalP-noTM
ABR70352.1             0.114  56  0.118  11  0.221   1  0.127   0.122 N  0.570      SignalP-noTM
ABR70353.1             0.154  23  0.132  23  0.206  22  0.092   0.118 N  0.510      SignalP-TM
ABR70354.1             0.138  65  0.110  65  0.114  47  0.081   0.096 N  0.570      SignalP-noTM
ABR70355.1             0.136  29  0.108  29  0.135  25  0.068   0.089 N  0.570      SignalP-noTM
ABR70356.1             0.105  54  0.103  26  0.118  20  0.100   0.102 N  0.570      SignalP-noTM
ABR70357.1             0.828  19  0.859  19  0.947  15  0.891   0.874 Y  0.570      SignalP-noTM
ABR70358.1             0.281  21  0.182  21  0.269  19  0.113   0.150 N  0.570      SignalP-noTM
ABR70359.1             0.109  62  0.116  19  0.175  16  0.128   0.122 N  0.570      SignalP-noTM
ABR70360.1             0.105  21  0.104  61  0.118  55  0.099   0.102 N  0.570      SignalP-noTM
ABR70361.1             0.103  32  0.100  32  0.109  24  0.089   0.095 N  0.570      SignalP-noTM
ABR70362.1             0.102  46  0.108  23  0.134  14  0.101   0.105 N  0.510      SignalP-TM
ABR70363.1             0.123  35  0.122  16  0.204   7  0.142   0.131 N  0.570      SignalP-noTM
ABR70364.1             0.109  30  0.107  11  0.140   7  0.117   0.112 N  0.570      SignalP-noTM
ABR70365.1             0.161  37  0.125  19  0.161   1  0.133   0.129 N  0.570      SignalP-noTM
ABR70366.1             0.107  52  0.122  15  0.188   6  0.147   0.134 N  0.570      SignalP-noTM
ABR70367.1             0.107  30  0.122  49  0.178  40  0.115   0.120 N  0.510      SignalP-TM
ABR70368.1             0.264  28  0.222  28  0.392  24  0.168   0.202 N  0.510      SignalP-TM
ABR70369.1             0.179  28  0.117  16  0.174  15  0.135   0.124 N  0.510      SignalP-TM
ABR70370.1             0.138  17  0.134  17  0.162  49  0.112   0.124 N  0.570      SignalP-noTM
ABR70371.1             0.108  20  0.103  16  0.143   6  0.105   0.104 N  0.570      SignalP-noTM
ABR70372.1             0.111  51  0.106  51  0.150   4  0.088   0.097 N  0.570      SignalP-noTM
ABR70373.1             0.228  27  0.153  27  0.178  26  0.077   0.117 N  0.570      SignalP-noTM
ABR70374.1             0.600  22  0.666  22  0.859  18  0.684   0.674 Y  0.570      SignalP-noTM
ABR70375.1             0.126  27  0.227  11  0.691   2  0.519   0.364 N  0.570      SignalP-noTM
ABR70376.1             0.117  42  0.129  42  0.196  35  0.118   0.125 N  0.510      SignalP-TM
ABR70377.1             0.214  20  0.190  20  0.479   2  0.233   0.206 N  0.510      SignalP-TM
ABR70378.1             0.163  20  0.355  20  0.944  19  0.820   0.573 Y  0.570      SignalP-noTM
ABR70379.1             0.106  70  0.125  17  0.192   5  0.150   0.137 N  0.570      SignalP-noTM
ABR70380.1             0.132  22  0.198  17  0.450   4  0.362   0.259 N  0.510      SignalP-TM
ABR70381.1             0.106  36  0.110  18  0.154   8  0.110   0.110 N  0.570      SignalP-noTM
ABR70382.1             0.157  35  0.128  35  0.148  34  0.096   0.113 N  0.570      SignalP-noTM
ABR70383.1             0.168  46  0.140  46  0.140   2  0.109   0.126 N  0.570      SignalP-noTM
ABR70384.1             0.106  42  0.110  59  0.180   2  0.103   0.107 N  0.570      SignalP-noTM
ABR70385.1             0.115  54  0.130  11  0.310   1  0.146   0.137 N  0.570      SignalP-noTM
ABR70386.1             0.122  53  0.120  53  0.145  44  0.089   0.106 N  0.570      SignalP-noTM
ABR70387.1             0.110  53  0.127  51  0.191  48  0.112   0.120 N  0.570      SignalP-noTM
ABR70388.1             0.132  40  0.114  40  0.155   1  0.104   0.109 N  0.570      SignalP-noTM
ABR70389.1             0.131  31  0.126  11  0.240   3  0.166   0.141 N  0.510      SignalP-TM
ABR70390.1             0.121  54  0.110  54  0.142  24  0.104   0.108 N  0.510      SignalP-TM
ABR70391.1             0.141  31  0.116  48  0.148  45  0.100   0.109 N  0.570      SignalP-noTM
ABR70392.1             0.148  52  0.126  52  0.159  50  0.095   0.111 N  0.570      SignalP-noTM
ABR70393.1             0.117  42  0.125  42  0.174  32  0.116   0.120 N  0.570      SignalP-noTM
ABR70394.1             0.210  44  0.231  44  0.382  37  0.166   0.207 N  0.510      SignalP-TM
ABR70395.1             0.110  23  0.155  11  0.373   3  0.235   0.185 N  0.510      SignalP-TM
ABR70396.1             0.126  23  0.309  22  0.856   1  0.756   0.519 N  0.570      SignalP-noTM
ABR70397.1             0.176  24  0.364  24  0.953  11  0.836   0.586 Y  0.570      SignalP-noTM
ABR70398.1             0.491  24  0.154  24  0.127   1  0.057   0.118 N  0.510      SignalP-TM
ABR70399.1             0.141  39  0.131  39  0.151  36  0.089   0.116 N  0.510      SignalP-TM
ABR70400.1             0.509  25  0.610  25  0.931  17  0.756   0.679 Y  0.570      SignalP-noTM
ABR70401.1             0.104  66  0.113  11  0.144   3  0.127   0.119 N  0.570      SignalP-noTM
ABR70402.1             0.164  43  0.181  43  0.330  37  0.165   0.173 N  0.570      SignalP-noTM
ABR70403.1             0.453  24  0.324  24  0.345  23  0.209   0.270 N  0.570      SignalP-noTM
ABR70404.1             0.115  30  0.116  30  0.161   8  0.120   0.118 N  0.570      SignalP-noTM
ABR70405.1             0.128  47  0.122  47  0.167  45  0.113   0.118 N  0.570      SignalP-noTM
ABR70406.1             0.268  39  0.183  39  0.250   7  0.152   0.171 N  0.510      SignalP-TM
ABR70407.1             0.115  26  0.167  26  0.353   8  0.250   0.206 N  0.570      SignalP-noTM
ABR70408.1             0.112  46  0.102  59  0.122  48  0.080   0.092 N  0.570      SignalP-noTM
ABR70409.1             0.117  41  0.112  41  0.168  40  0.091   0.102 N  0.570      SignalP-noTM
ABR70410.1             0.840  27  0.831  27  0.935  23  0.856   0.843 Y  0.570      SignalP-noTM
ABR70411.1             0.147  41  0.114  24  0.166  65  0.108   0.112 N  0.510      SignalP-TM
ABR70412.1             0.102  52  0.110  47  0.134  38  0.100   0.105 N  0.570      SignalP-noTM
ABR70413.1             0.140  34  0.153  23  0.292   3  0.210   0.174 N  0.510      SignalP-TM
ABR70414.1             0.138  42  0.155  13  0.261   6  0.238   0.194 N  0.570      SignalP-noTM
ABR70415.1             0.146  23  0.094  11  0.129   1  0.086   0.091 N  0.510      SignalP-TM
ABR70416.1             0.116  44  0.112  44  0.152   5  0.106   0.109 N  0.570      SignalP-noTM
ABR70417.1             0.115  22  0.102  57  0.123  31  0.093   0.097 N  0.570      SignalP-noTM
ABR70418.1             0.109  21  0.112  11  0.196   1  0.115   0.113 N  0.570      SignalP-noTM
ABR70419.1             0.389  22  0.574  22  0.928   3  0.872   0.714 Y  0.570      SignalP-noTM
ABR70420.1             0.139  17  0.167  17  0.314   5  0.217   0.190 N  0.570      SignalP-noTM
ABR70421.1             0.161  39  0.177  39  0.363  20  0.245   0.209 N  0.570      SignalP-noTM
ABR70422.1             0.256  25  0.476  25  0.952  19  0.898   0.674 Y  0.570      SignalP-noTM
ABR70423.1             0.103  28  0.097  42  0.108   6  0.093   0.096 N  0.570      SignalP-noTM
ABR70424.1             0.132  25  0.118  25  0.144  21  0.098   0.109 N  0.570      SignalP-noTM
ABR70425.1             0.119  22  0.109  40  0.143  32  0.098   0.104 N  0.570      SignalP-noTM
ABR70426.1             0.133  39  0.132  37  0.217  29  0.122   0.128 N  0.510      SignalP-TM
ABR70427.1             0.134  18  0.139  58  0.248  48  0.133   0.136 N  0.570      SignalP-noTM
ABR70428.1             0.153  31  0.125  31  0.188  30  0.123   0.124 N  0.570      SignalP-noTM
ABR70429.1             0.106  60  0.121  23  0.178  23  0.126   0.123 N  0.570      SignalP-noTM
ABR70430.1             0.865  19  0.835  19  0.927  15  0.795   0.816 Y  0.570      SignalP-noTM
ABR70431.1             0.110  32  0.151  25  0.266  19  0.208   0.172 N  0.510      SignalP-TM
ABR70432.1             0.122  31  0.150  11  0.328   1  0.219   0.183 N  0.570      SignalP-noTM
ABR70433.1             0.113  44  0.111  11  0.162   1  0.124   0.116 N  0.510      SignalP-TM
ABR70434.1             0.121  28  0.104  28  0.148  24  0.083   0.096 N  0.510      SignalP-TM
ABR70435.1             0.137  22  0.138  11  0.279   1  0.187   0.156 N  0.510      SignalP-TM
ABR70436.1             0.161  56  0.139  39  0.219  40  0.144   0.141 N  0.510      SignalP-TM
ABR70437.1             0.170  18  0.202  18  0.420   3  0.275   0.229 N  0.510      SignalP-TM
ABR70438.1             0.365  19  0.434  19  0.709  15  0.480   0.451 N  0.510      SignalP-TM
ABR70439.1             0.103  49  0.104  57  0.150  45  0.093   0.099 N  0.570      SignalP-noTM
ABR70440.1             0.105  24  0.106  63  0.119  53  0.090   0.099 N  0.570      SignalP-noTM
ABR70441.1             0.106  61  0.105  61  0.124  21  0.100   0.103 N  0.570      SignalP-noTM
ABR70442.1             0.101  61  0.108  61  0.141   1  0.098   0.103 N  0.570      SignalP-noTM
ABR70443.1             0.106  48  0.121  28  0.163  26  0.122   0.121 N  0.570      SignalP-noTM
ABR70444.1             0.115  51  0.115  38  0.153  28  0.098   0.108 N  0.510      SignalP-TM
ABR70445.1             0.107  30  0.109  30  0.136  46  0.103   0.106 N  0.570      SignalP-noTM
ABR70446.1             0.367  24  0.310  24  0.424   3  0.287   0.299 N  0.570      SignalP-noTM
ABR70447.1             0.116  19  0.108  55  0.149  45  0.085   0.098 N  0.570      SignalP-noTM
ABR70448.1             0.126  20  0.236  20  0.755  27  0.344   0.287 N  0.570      SignalP-noTM
ABR70449.1             0.124  69  0.117  69  0.147  65  0.079   0.103 N  0.510      SignalP-TM
ABR70450.1             0.130  33  0.118  67  0.175  32  0.082   0.105 N  0.510      SignalP-TM
ABR70451.1             0.142  24  0.109  24  0.123   1  0.089   0.100 N  0.570      SignalP-noTM
ABR70452.1             0.102  46  0.139  30  0.289  26  0.161   0.149 N  0.570      SignalP-noTM
ABR70453.1             0.101  66  0.111  70  0.134  69  0.103   0.107 N  0.570      SignalP-noTM
ABR70454.1             0.238  32  0.185  32  0.270  14  0.192   0.189 N  0.570      SignalP-noTM
ABR70455.1             0.414  25  0.608  25  0.958  12  0.885   0.738 Y  0.570      SignalP-noTM
ABR70456.1             0.105  58  0.117  58  0.149  50  0.087   0.103 N  0.570      SignalP-noTM
ABR70457.1             0.220  29  0.294  29  0.530  13  0.439   0.348 N  0.510      SignalP-TM
ABR70458.1             0.195  38  0.118  38  0.163   1  0.071   0.101 N  0.510      SignalP-TM
ABR70459.1             0.108  37  0.103  11  0.133   3  0.106   0.104 N  0.570      SignalP-noTM
ABR70460.1             0.564  27  0.553  27  0.877  22  0.582   0.567 N  0.570      SignalP-noTM
ABR70461.1             0.309  22  0.207  22  0.222  21  0.136   0.174 N  0.570      SignalP-noTM
ABR70462.1             0.161  29  0.131  29  0.134  20  0.101   0.117 N  0.570      SignalP-noTM
ABR70463.1             0.121  28  0.141  46  0.251  37  0.132   0.137 N  0.570      SignalP-noTM
ABR70464.1             0.112  51  0.131  15  0.268   7  0.169   0.149 N  0.570      SignalP-noTM
ABR70465.1             0.144  21  0.190  21  0.483  19  0.218   0.203 N  0.570      SignalP-noTM
ABR70466.1             0.110  24  0.101  41  0.116  50  0.090   0.096 N  0.570      SignalP-noTM
ABR70467.1             0.376  43  0.278  43  0.381  42  0.156   0.221 N  0.570      SignalP-noTM
ABR70468.1             0.153  58  0.136  50  0.222  48  0.113   0.128 N  0.510      SignalP-TM
ABR70469.1             0.111  27  0.188  32  0.448  24  0.280   0.222 N  0.510      SignalP-TM
ABR70470.1             0.110  61  0.128  15  0.207  11  0.145   0.134 N  0.510      SignalP-TM
ABR70471.1             0.179  21  0.131  21  0.144  20  0.083   0.108 N  0.570      SignalP-noTM
ABR70472.1             0.191  26  0.191  26  0.278  25  0.153   0.177 N  0.510      SignalP-TM
ABR70473.1             0.165  21  0.105  21  0.149   1  0.087   0.098 N  0.510      SignalP-TM
ABR70474.1             0.124  52  0.180  11  0.374   7  0.330   0.251 N  0.570      SignalP-noTM
ABR70475.1             0.149  25  0.117  25  0.128  24  0.077   0.098 N  0.570      SignalP-noTM
ABR70476.1             0.120  46  0.107  46  0.119  42  0.092   0.100 N  0.570      SignalP-noTM
ABR70477.1             0.111  34  0.139  18  0.298  10  0.172   0.155 N  0.570      SignalP-noTM
ABR70478.1             0.108  30  0.118  11  0.182   3  0.135   0.126 N  0.570      SignalP-noTM
ABR70479.1             0.163  36  0.152  26  0.290   2  0.196   0.173 N  0.570      SignalP-noTM
ABR70480.1             0.145  22  0.179  17  0.300   5  0.230   0.203 N  0.570      SignalP-noTM
ABR70481.1             0.125  25  0.108  68  0.139  10  0.105   0.107 N  0.570      SignalP-noTM
ABR70482.1             0.362  34  0.406  22  0.937  17  0.883   0.630 Y  0.570      SignalP-noTM
ABR70483.1             0.144  22  0.178  22  0.415   1  0.243   0.202 N  0.510      SignalP-TM
ABR70484.1             0.117  21  0.150  20  0.224   1  0.184   0.162 N  0.510      SignalP-TM
ABR70485.1             0.146  36  0.131  36  0.245  33  0.119   0.125 N  0.570      SignalP-noTM
ABR70486.1             0.155  16  0.239  16  0.593   1  0.400   0.314 N  0.570      SignalP-noTM
ABR70487.1             0.741  23  0.732  23  0.908  10  0.800   0.764 Y  0.570      SignalP-noTM
ABR70488.1             0.111  51  0.112  29  0.185   2  0.115   0.113 N  0.510      SignalP-TM
ABR70489.1             0.858  25  0.889  25  0.966   8  0.931   0.909 Y  0.570      SignalP-noTM
ABR70490.1             0.128  31  0.102  60  0.107  53  0.073   0.089 N  0.570      SignalP-noTM
ABR70491.1             0.191  31  0.180  31  0.284  30  0.142   0.166 N  0.510      SignalP-TM
ABR70492.1             0.113  28  0.135  11  0.252   1  0.174   0.153 N  0.570      SignalP-noTM
ABR70493.1             0.149  26  0.133  26  0.159  25  0.098   0.116 N  0.570      SignalP-noTM
ABR70494.1             0.137  42  0.146  44  0.304  40  0.126   0.139 N  0.510      SignalP-TM
ABR70495.1             0.581  22  0.689  22  0.920  13  0.829   0.755 Y  0.570      SignalP-noTM
ABR70496.1             0.118  45  0.128  18  0.215  43  0.154   0.140 N  0.570      SignalP-noTM
ABR70497.1             0.687  22  0.703  22  0.952  20  0.692   0.697 Y  0.570      SignalP-noTM
ABR70498.1             0.124  29  0.195  11  0.482   1  0.376   0.280 N  0.570      SignalP-noTM
ABR70499.1             0.112  27  0.099  68  0.147   2  0.086   0.093 N  0.570      SignalP-noTM
ABR70500.1             0.119  20  0.107  62  0.124  57  0.086   0.097 N  0.570      SignalP-noTM
ABR70501.1             0.124  30  0.142  12  0.211   9  0.181   0.160 N  0.570      SignalP-noTM
ABR70502.1             0.104   5  0.117  11  0.215   2  0.132   0.124 N  0.570      SignalP-noTM
ABR70503.1             0.113  27  0.104  42  0.142   1  0.098   0.101 N  0.570      SignalP-noTM
ABR70504.1             0.106  42  0.124  15  0.178   8  0.153   0.138 N  0.570      SignalP-noTM
ABR70505.1             0.108  31  0.110  15  0.159   5  0.121   0.115 N  0.570      SignalP-noTM
ABR70506.1             0.120  62  0.107  32  0.121  20  0.098   0.103 N  0.570      SignalP-noTM
ABR70507.1             0.135  32  0.127  32  0.138  19  0.116   0.122 N  0.570      SignalP-noTM
ABR70508.1             0.111  30  0.106  30  0.143   2  0.095   0.101 N  0.570      SignalP-noTM
ABR70509.1             0.456  24  0.627  24  0.918   4  0.876   0.744 Y  0.570      SignalP-noTM
ABR70510.1             0.139  37  0.152  11  0.301   2  0.238   0.184 N  0.510      SignalP-TM
ABR70511.1             0.109  26  0.138  11  0.275   1  0.178   0.157 N  0.570      SignalP-noTM
ABR70512.1             0.185  39  0.151  39  0.222  33  0.126   0.142 N  0.510      SignalP-TM
ABR70513.1             0.102  19  0.109  11  0.162   1  0.116   0.113 N  0.570      SignalP-noTM
ABR70514.1             0.130  26  0.195  11  0.539   2  0.382   0.264 N  0.510      SignalP-TM
ABR70515.1             0.300  32  0.292  32  0.356  30  0.249   0.276 N  0.510      SignalP-TM
ABR70516.1             0.104  57  0.117  15  0.155   8  0.137   0.126 N  0.570      SignalP-noTM
ABR70517.1             0.142  41  0.138  41  0.175  40  0.107   0.123 N  0.570      SignalP-noTM
ABR70518.1             0.853  31  0.748  31  0.948  13  0.807   0.776 Y  0.570      SignalP-noTM
ABR70519.1             0.125  62  0.113  32  0.158  61  0.104   0.110 N  0.510      SignalP-TM
ABR70520.1             0.108  21  0.108  21  0.125  19  0.109   0.108 N  0.570      SignalP-noTM
ABR70521.1             0.243  22  0.329  22  0.711  21  0.336   0.332 N  0.570      SignalP-noTM
ABR70522.1             0.148  26  0.140  26  0.246   1  0.132   0.136 N  0.570      SignalP-noTM
ABR70523.1             0.279  52  0.165  52  0.259  16  0.148   0.157 N  0.570      SignalP-noTM
ABR70524.1             0.143  35  0.170  11  0.370   5  0.293   0.228 N  0.570      SignalP-noTM
ABR70525.1             0.137  32  0.161  24  0.272  15  0.205   0.181 N  0.570      SignalP-noTM
ABR70526.1             0.162  64  0.125  64  0.185   5  0.108   0.117 N  0.570      SignalP-noTM
ABR70527.1             0.286  18  0.232  18  0.252   7  0.181   0.208 N  0.570      SignalP-noTM
ABR70528.1             0.115  32  0.127  11  0.251   2  0.156   0.138 N  0.510      SignalP-TM
ABR70529.1             0.110  24  0.110  11  0.145   1  0.122   0.115 N  0.570      SignalP-noTM
ABR70530.1             0.151  28  0.180  28  0.355   7  0.252   0.214 N  0.570      SignalP-noTM
ABR70531.1             0.170  41  0.168  11  0.380   2  0.287   0.224 N  0.570      SignalP-noTM
ABR70532.1             0.311  30  0.248  30  0.314  25  0.191   0.221 N  0.570      SignalP-noTM
ABR70533.1             0.754  27  0.831  27  0.954  15  0.918   0.872 Y  0.570      SignalP-noTM
ABR70534.1             0.107  64  0.106  31  0.120  22  0.105   0.106 N  0.570      SignalP-noTM
ABR70535.1             0.134  63  0.114  63  0.156  12  0.091   0.106 N  0.510      SignalP-TM
ABR70536.1             0.111  21  0.106  48  0.123  44  0.095   0.100 N  0.570      SignalP-noTM
ABR70537.1             0.120  25  0.152  51  0.535  48  0.134   0.143 N  0.570      SignalP-noTM
ABR70538.1             0.125  28  0.164  28  0.380  13  0.223   0.192 N  0.570      SignalP-noTM
ABR70539.1             0.249  38  0.150  38  0.123  37  0.073   0.114 N  0.570      SignalP-noTM
ABR70540.1             0.149  39  0.220  39  0.440  31  0.227   0.223 N  0.510      SignalP-TM
ABR70541.1             0.108  19  0.099  64  0.109  53  0.084   0.092 N  0.570      SignalP-noTM
ABR70542.1             0.140  25  0.144  12  0.277   2  0.216   0.171 N  0.510      SignalP-TM
ABR70543.1             0.107  30  0.114  11  0.157   2  0.123   0.118 N  0.570      SignalP-noTM
ABR70544.1             0.115  33  0.120  33  0.171   1  0.119   0.119 N  0.570      SignalP-noTM
ABR70545.1             0.131  22  0.127  22  0.176   7  0.129   0.128 N  0.570      SignalP-noTM
ABR70546.1             0.103  40  0.104  12  0.130   3  0.111   0.107 N  0.510      SignalP-TM
ABR70547.1             0.122  18  0.104  62  0.147   1  0.091   0.098 N  0.570      SignalP-noTM
ABR70548.1             0.118  68  0.116  22  0.171  23  0.113   0.115 N  0.510      SignalP-TM
ABR70549.1             0.195  56  0.157  56  0.202  46  0.113   0.136 N  0.570      SignalP-noTM
ABR70550.1             0.107  24  0.124  18  0.186   1  0.150   0.136 N  0.570      SignalP-noTM
ABR70551.1             0.112  35  0.115  11  0.147   6  0.133   0.123 N  0.570      SignalP-noTM
ABR70552.1             0.687  51  0.484  51  0.439  47  0.245   0.396 N  0.510      SignalP-TM
ABR70553.1             0.119  23  0.282  11  0.890   3  0.811   0.530 N  0.570      SignalP-noTM
ABR70554.1             0.116  41  0.130  57  0.242  50  0.131   0.130 N  0.570      SignalP-noTM
ABR70555.1             0.124  56  0.116  11  0.226   1  0.125   0.119 N  0.510      SignalP-TM
ABR70556.1             0.276  22  0.241  22  0.354   3  0.244   0.242 N  0.510      SignalP-TM
ABR70557.1             0.127  21  0.191  21  0.345  12  0.267   0.219 N  0.510      SignalP-TM
ABR70558.1             0.126  68  0.115  27  0.207   1  0.120   0.117 N  0.570      SignalP-noTM
ABR70559.1             0.118  47  0.104  58  0.123  16  0.092   0.099 N  0.570      SignalP-noTM
ABR70560.1             0.115  70  0.106  70  0.130  50  0.097   0.102 N  0.570      SignalP-noTM
ABR70561.1             0.103  40  0.116  28  0.150  18  0.112   0.114 N  0.570      SignalP-noTM
ABR70562.1             0.142  42  0.173  11  0.455   2  0.289   0.216 N  0.510      SignalP-TM
ABR70563.1             0.162  62  0.159  19  0.258  18  0.201   0.174 N  0.510      SignalP-TM
ABR70564.1             0.115  32  0.111  32  0.178  31  0.094   0.103 N  0.570      SignalP-noTM
ABR70565.1             0.103  69  0.112  41  0.134  32  0.100   0.106 N  0.570      SignalP-noTM
ABR70566.1             0.120  31  0.207  17  0.506   9  0.423   0.309 N  0.570      SignalP-noTM
ABR70567.1             0.286  24  0.355  24  0.536  21  0.439   0.387 N  0.510      SignalP-TM
ABR70568.1             0.218  34  0.143  34  0.136  42  0.097   0.122 N  0.570      SignalP-noTM
ABR70569.1             0.435  56  0.259  56  0.205  55  0.121   0.194 N  0.570      SignalP-noTM
ABR70570.1             0.105  29  0.117  40  0.243  35  0.098   0.108 N  0.570      SignalP-noTM
ABR70571.1             0.110  34  0.102  44  0.110  35  0.085   0.094 N  0.570      SignalP-noTM
ABR70572.1             0.130  52  0.116  52  0.178   3  0.106   0.111 N  0.570      SignalP-noTM
ABR70573.1             0.116  43  0.145  43  0.324  36  0.120   0.133 N  0.570      SignalP-noTM
ABR70574.1             0.102  53  0.105  69  0.159   1  0.090   0.098 N  0.570      SignalP-noTM
ABR70575.1             0.169  25  0.169  25  0.267  10  0.203   0.182 N  0.510      SignalP-TM
ABR70576.1             0.105  33  0.116  13  0.192   6  0.140   0.125 N  0.510      SignalP-TM
ABR70577.1             0.760  34  0.787  34  0.957  31  0.735   0.763 Y  0.570      SignalP-noTM
ABR70578.1             0.127  19  0.184  19  0.425  10  0.257   0.219 N  0.570      SignalP-noTM
ABR70579.1             0.140  68  0.123  68  0.153   3  0.097   0.111 N  0.570      SignalP-noTM
ABR70580.1             0.103  69  0.109  11  0.151   2  0.119   0.114 N  0.570      SignalP-noTM
ABR70581.1             0.113  45  0.125  11  0.238   2  0.151   0.138 N  0.570      SignalP-noTM
ABR70582.1             0.226  31  0.437  21  0.945  15  0.910   0.659 Y  0.570      SignalP-noTM
ABR70583.1             0.118  31  0.136  14  0.226   6  0.179   0.152 N  0.510      SignalP-TM
ABR70584.1             0.142  29  0.154  21  0.310  14  0.185   0.168 N  0.570      SignalP-noTM
ABR70585.1             0.172  23  0.128  23  0.223  27  0.102   0.116 N  0.570      SignalP-noTM
ABR70586.1             0.169  35  0.128  35  0.144  51  0.077   0.104 N  0.570      SignalP-noTM
ABR70587.1             0.113  27  0.114  11  0.191   5  0.138   0.125 N  0.570      SignalP-noTM
ABR70588.1             0.142  31  0.131  31  0.176  27  0.108   0.120 N  0.570      SignalP-noTM
ABR70589.1             0.169  67  0.170  11  0.459   4  0.297   0.230 N  0.570      SignalP-noTM
ABR70590.1             0.132  32  0.129  32  0.248  31  0.135   0.131 N  0.510      SignalP-TM
ABR70591.1             0.135  35  0.142  35  0.248  31  0.098   0.122 N  0.570      SignalP-noTM
ABR70592.1             0.123  69  0.120  42  0.160  35  0.109   0.115 N  0.570      SignalP-noTM
ABR70593.1             0.250  54  0.328  28  0.818  12  0.624   0.467 N  0.570      SignalP-noTM
ABR70594.1             0.165  55  0.127  55  0.106  51  0.086   0.108 N  0.570      SignalP-noTM
ABR70595.1             0.157  45  0.162  45  0.239  28  0.133   0.151 N  0.510      SignalP-TM
ABR70596.1             0.216  22  0.419  22  0.906  18  0.834   0.614 Y  0.570      SignalP-noTM
ABR70597.1             0.408  27  0.510  26  0.889   6  0.734   0.616 Y  0.570      SignalP-noTM
ABR70598.1             0.194  51  0.231  51  0.446  31  0.225   0.228 N  0.570      SignalP-noTM
ABR70599.1             0.125  44  0.138  44  0.187  34  0.123   0.131 N  0.570      SignalP-noTM
ABR70600.1             0.119  27  0.139  11  0.285   1  0.183   0.160 N  0.570      SignalP-noTM
ABR70601.1             0.134  42  0.123  42  0.166  29  0.119   0.121 N  0.570      SignalP-noTM
ABR70602.1             0.100  12  0.100  66  0.109  65  0.085   0.093 N  0.570      SignalP-noTM
ABR70603.1             0.109  60  0.122  11  0.333   1  0.122   0.122 N  0.570      SignalP-noTM
ABR70604.1             0.180  13  0.230  13  0.381  24  0.295   0.254 N  0.510      SignalP-TM
ABR70605.1             0.157  28  0.190  51  0.454  50  0.136   0.164 N  0.570      SignalP-noTM
ABR70606.1             0.161  32  0.223  32  0.560  13  0.339   0.266 N  0.510      SignalP-TM
ABR70607.1             0.243  22  0.165  22  0.275  21  0.101   0.135 N  0.570      SignalP-noTM
ABR70608.1             0.109  23  0.111  23  0.169  14  0.107   0.109 N  0.570      SignalP-noTM
ABR70609.1             0.146  22  0.114  22  0.127   8  0.094   0.105 N  0.570      SignalP-noTM
ABR70610.1             0.130  47  0.114  57  0.154  49  0.089   0.105 N  0.510      SignalP-TM
ABR70611.1             0.194  26  0.258  26  0.447  20  0.309   0.277 N  0.510      SignalP-TM
ABR70612.1             0.632  27  0.769  27  0.982  22  0.874   0.818 Y  0.570      SignalP-noTM
ABR70613.1             0.161  30  0.163  19  0.317   2  0.233   0.196 N  0.570      SignalP-noTM
ABR70614.1             0.104  40  0.112  40  0.173   2  0.109   0.111 N  0.570      SignalP-noTM
ABR70615.1             0.144  24  0.116  46  0.129  48  0.098   0.108 N  0.570      SignalP-noTM
ABR70616.1             0.118  70  0.117  12  0.181   3  0.139   0.127 N  0.570      SignalP-noTM
ABR70617.1             0.421  22  0.631  22  0.978  18  0.937   0.775 Y  0.570      SignalP-noTM
ABR70618.1             0.329  35  0.216  35  0.379   8  0.189   0.203 N  0.570      SignalP-noTM
ABR70619.1             0.125  26  0.131  21  0.214  13  0.155   0.140 N  0.510      SignalP-TM
ABR70620.1             0.276  40  0.175  16  0.372   9  0.292   0.230 N  0.570      SignalP-noTM
ABR70621.1             0.354  26  0.314  26  0.539  23  0.272   0.294 N  0.570      SignalP-noTM
ABR70622.1             0.113  29  0.107  70  0.133  34  0.104   0.105 N  0.570      SignalP-noTM
ABR70623.1             0.122  24  0.105  24  0.111  13  0.089   0.097 N  0.570      SignalP-noTM
ABR70624.1             0.123  38  0.100  55  0.138   4  0.084   0.092 N  0.570      SignalP-noTM
ABR70625.1             0.110  40  0.105  16  0.141  10  0.109   0.107 N  0.570      SignalP-noTM
ABR70626.1             0.123  26  0.145  12  0.271   8  0.215   0.178 N  0.570      SignalP-noTM
ABR70627.1             0.230  22  0.447  22  0.945  12  0.889   0.655 Y  0.570      SignalP-noTM
ABR70628.1             0.140  28  0.112  28  0.127   8  0.088   0.101 N  0.570      SignalP-noTM
ABR70629.1             0.123  32  0.109  32  0.165  48  0.100   0.105 N  0.570      SignalP-noTM
ABR70630.1             0.100  18  0.111  11  0.152   1  0.121   0.115 N  0.570      SignalP-noTM
ABR70631.1             0.104  42  0.106  42  0.133  41  0.095   0.101 N  0.570      SignalP-noTM
ABR70632.1             0.130  22  0.148  11  0.392   1  0.200   0.168 N  0.510      SignalP-TM
ABR70633.1             0.183  28  0.158  37  0.309  27  0.104   0.138 N  0.510      SignalP-TM
ABR70634.1             0.628  21  0.705  21  0.874  15  0.781   0.741 Y  0.570      SignalP-noTM
ABR70635.1             0.152  45  0.175  45  0.352  43  0.139   0.158 N  0.570      SignalP-noTM
ABR70636.1             0.230  46  0.152  46  0.247   1  0.119   0.137 N  0.570      SignalP-noTM
ABR70637.1             0.121  26  0.135  20  0.214  14  0.176   0.154 N  0.570      SignalP-noTM
ABR70638.1             0.104  43  0.106  70  0.151  67  0.088   0.099 N  0.510      SignalP-TM
ABR70639.1             0.399  30  0.507  30  0.863  26  0.546   0.522 Y  0.510      SignalP-TM
ABR70640.1             0.227  31  0.188  31  0.258  12  0.171   0.181 N  0.510      SignalP-TM
ABR70641.1             0.158  21  0.138  33  0.192  29  0.119   0.131 N  0.510      SignalP-TM
ABR70642.1             0.195  30  0.211  30  0.442  28  0.144   0.186 N  0.510      SignalP-TM
ABR70643.1             0.198  30  0.221  30  0.389   1  0.258   0.234 N  0.510      SignalP-TM
ABR70644.1             0.312  20  0.341  20  0.733   1  0.429   0.373 N  0.510      SignalP-TM
ABR70645.1             0.127  21  0.140  21  0.211   1  0.162   0.150 N  0.570      SignalP-noTM
ABR70646.1             0.125  59  0.122  59  0.137  49  0.087   0.106 N  0.570      SignalP-noTM
ABR70647.1             0.124  23  0.243  23  0.669   1  0.519   0.372 N  0.570      SignalP-noTM
ABR70648.1             0.113  22  0.131  11  0.249   2  0.169   0.149 N  0.570      SignalP-noTM
ABR70649.1             0.114  30  0.138  11  0.255   2  0.186   0.161 N  0.570      SignalP-noTM
ABR70650.1             0.113  27  0.109  67  0.134   2  0.099   0.104 N  0.570      SignalP-noTM
ABR70651.1             0.131  52  0.151  52  0.256  44  0.161   0.156 N  0.570      SignalP-noTM
ABR70652.1             0.237  25  0.180  25  0.193  21  0.138   0.160 N  0.570      SignalP-noTM
ABR70653.1             0.158  45  0.154  45  0.262  29  0.128   0.144 N  0.510      SignalP-TM
ABR70654.1             0.119  39  0.174  14  0.359   8  0.298   0.232 N  0.570      SignalP-noTM
ABR70655.1             0.103  54  0.140  11  0.310   3  0.182   0.160 N  0.570      SignalP-noTM
ABR70656.1             0.143  27  0.133  44  0.232  42  0.127   0.130 N  0.570      SignalP-noTM
ABR70657.1             0.719  39  0.728  39  0.876  37  0.451   0.626 Y  0.510      SignalP-TM
ABR70658.1             0.148  33  0.143  33  0.206  30  0.106   0.129 N  0.510      SignalP-TM
ABR70659.1             0.163  26  0.151  26  0.187  17  0.116   0.138 N  0.510      SignalP-TM
ABR70660.1             0.118  54  0.100  22  0.157   1  0.088   0.096 N  0.510      SignalP-TM
ABR70661.1             0.105  21  0.099  61  0.107  52  0.080   0.090 N  0.570      SignalP-noTM
ABR70662.1             0.162  46  0.124  46  0.130  36  0.087   0.107 N  0.570      SignalP-noTM
ABR70663.1             0.124  18  0.208  18  0.462  13  0.318   0.259 N  0.570      SignalP-noTM
ABR70664.1             0.135  27  0.122  27  0.142  42  0.110   0.116 N  0.570      SignalP-noTM
ABR70665.1             0.125  17  0.124  17  0.169   5  0.119   0.122 N  0.570      SignalP-noTM
ABR70666.1             0.108  24  0.219  12  0.565  10  0.492   0.348 N  0.570      SignalP-noTM
ABR70667.1             0.145  56  0.127  11  0.219   1  0.156   0.141 N  0.570      SignalP-noTM
ABR70668.1             0.109  55  0.105  25  0.126  19  0.095   0.100 N  0.570      SignalP-noTM
ABR70669.1             0.112  21  0.115  57  0.152  46  0.102   0.109 N  0.570      SignalP-noTM
ABR70670.1             0.170  22  0.182  22  0.317  11  0.199   0.190 N  0.570      SignalP-noTM
ABR70671.1             0.108  46  0.101  28  0.133   5  0.102   0.102 N  0.570      SignalP-noTM
ABR70672.1             0.101  66  0.109  37  0.139  32  0.103   0.106 N  0.570      SignalP-noTM
ABR70673.1             0.119  19  0.139  11  0.350   1  0.168   0.153 N  0.570      SignalP-noTM
ABR70674.1             0.123  30  0.112  30  0.151  28  0.085   0.100 N  0.570      SignalP-noTM
ABR70675.1             0.112  22  0.144  52  0.358  46  0.121   0.133 N  0.570      SignalP-noTM
ABR70676.1             0.124  22  0.145  22  0.290  20  0.172   0.158 N  0.570      SignalP-noTM
ABR70677.1             0.108  57  0.109  11  0.209   2  0.109   0.109 N  0.570      SignalP-noTM
ABR70678.1             0.148  33  0.127  11  0.239   3  0.153   0.139 N  0.570      SignalP-noTM
ABR70679.1             0.142  25  0.124  35  0.164   2  0.117   0.121 N  0.570      SignalP-noTM
ABR70680.1             0.120  17  0.102  35  0.116  50  0.081   0.092 N  0.570      SignalP-noTM
ABR70681.1             0.179  27  0.141  27  0.136   2  0.109   0.126 N  0.570      SignalP-noTM
ABR70682.1             0.118  67  0.109  67  0.129  43  0.094   0.102 N  0.570      SignalP-noTM
ABR70683.1             0.106  36  0.134  14  0.269   6  0.177   0.154 N  0.570      SignalP-noTM
ABR70684.1             0.111  58  0.104  58  0.120  25  0.093   0.099 N  0.570      SignalP-noTM
ABR70685.1             0.169  48  0.157  48  0.317  46  0.109   0.134 N  0.570      SignalP-noTM
ABR70686.1             0.119  31  0.127  31  0.205   1  0.140   0.133 N  0.570      SignalP-noTM
ABR70687.1             0.242  49  0.170  22  0.244  16  0.151   0.161 N  0.570      SignalP-noTM
ABR70688.1             0.108  30  0.118  11  0.182   3  0.135   0.126 N  0.570      SignalP-noTM
ABR70689.1             0.111  34  0.139  18  0.298  10  0.172   0.155 N  0.570      SignalP-noTM
ABR70690.1             0.726  26  0.807  26  0.974  17  0.917   0.859 Y  0.570      SignalP-noTM
ABR70691.1             0.129  22  0.114  60  0.154  21  0.093   0.106 N  0.510      SignalP-TM
ABR70692.1             0.110  21  0.112  40  0.130  32  0.101   0.107 N  0.570      SignalP-noTM
ABR70693.1             0.245  22  0.235  22  0.417   3  0.262   0.245 N  0.510      SignalP-TM
ABR70694.1             0.128  48  0.100  38  0.130  35  0.090   0.097 N  0.510      SignalP-TM
ABR70695.1             0.221  22  0.253  22  0.407  11  0.319   0.277 N  0.510      SignalP-TM
ABR70696.1             0.354  23  0.511  23  0.819  14  0.742   0.619 Y  0.570      SignalP-noTM
ABR70697.1             0.111  28  0.099  11  0.167   1  0.089   0.094 N  0.570      SignalP-noTM
ABR70698.1             0.110  53  0.124  53  0.238  45  0.098   0.112 N  0.570      SignalP-noTM
ABR70699.1             0.214  28  0.158  28  0.198  39  0.105   0.133 N  0.570      SignalP-noTM
ABR70700.1             0.508  20  0.423  20  0.580  19  0.403   0.416 N  0.510      SignalP-TM
ABR70701.1             0.100  64  0.107  31  0.132   8  0.108   0.107 N  0.570      SignalP-noTM
ABR70702.1             0.178  26  0.183  26  0.383   7  0.230   0.200 N  0.510      SignalP-TM
ABR70703.1             0.100  43  0.107  11  0.147   2  0.119   0.112 N  0.570      SignalP-noTM
ABR70704.1             0.243  39  0.137  39  0.149   9  0.093   0.121 N  0.510      SignalP-TM
ABR70705.1             0.142  35  0.121  35  0.162   8  0.114   0.118 N  0.570      SignalP-noTM
ABR70706.1             0.108  45  0.109  11  0.139   1  0.120   0.114 N  0.570      SignalP-noTM
ABR70707.1             0.114  19  0.116  11  0.205   1  0.125   0.120 N  0.570      SignalP-noTM
ABR70708.1             0.115  29  0.106  60  0.126  50  0.091   0.099 N  0.570      SignalP-noTM
ABR70709.1             0.104  38  0.101  23  0.123  13  0.094   0.098 N  0.570      SignalP-noTM
ABR70710.1             0.103  38  0.117  29  0.178  21  0.126   0.121 N  0.570      SignalP-noTM
ABR70711.1             0.146  49  0.123  11  0.251   1  0.138   0.130 N  0.570      SignalP-noTM
ABR70712.1             0.111  25  0.117  45  0.162  23  0.117   0.117 N  0.570      SignalP-noTM
ABR70713.1             0.132  25  0.129  25  0.219   9  0.133   0.131 N  0.570      SignalP-noTM
ABR70714.1             0.189  29  0.144  29  0.231   9  0.122   0.134 N  0.570      SignalP-noTM
ABR70715.1             0.142  30  0.111  30  0.121  27  0.068   0.091 N  0.570      SignalP-noTM
ABR70716.1             0.117  26  0.122  26  0.155  22  0.109   0.116 N  0.570      SignalP-noTM
ABR70717.1             0.197  57  0.138  57  0.160   1  0.104   0.122 N  0.570      SignalP-noTM
ABR70718.1             0.151  21  0.339  21  0.925  14  0.771   0.542 N  0.570      SignalP-noTM
ABR70719.1             0.151  21  0.339  21  0.925  14  0.771   0.542 N  0.570      SignalP-noTM
ABR70720.1             0.114  41  0.197  11  0.560   1  0.374   0.262 N  0.510      SignalP-TM
ABR70721.1             0.118  34  0.111  34  0.155  50  0.103   0.107 N  0.570      SignalP-noTM
ABR70722.1             0.194  26  0.194  26  0.309  12  0.215   0.202 N  0.510      SignalP-TM
ABR70723.1             0.813  27  0.777  27  0.924  17  0.824   0.799 Y  0.570      SignalP-noTM
ABR70724.1             0.127  21  0.185  21  0.427  18  0.252   0.210 N  0.510      SignalP-TM
ABR70725.1             0.121  23  0.131  15  0.180   1  0.145   0.136 N  0.510      SignalP-TM
ABR70726.1             0.113  37  0.104  11  0.134   6  0.112   0.108 N  0.570      SignalP-noTM
ABR70727.1             0.131  58  0.093  70  0.098  67  0.064   0.082 N  0.510      SignalP-TM
ABR70728.1             0.455  22  0.537  22  0.785   1  0.670   0.600 Y  0.570      SignalP-noTM
ABR70729.1             0.103  68  0.110  59  0.143  53  0.103   0.107 N  0.570      SignalP-noTM
ABR70730.1             0.118  43  0.107  17  0.141  30  0.096   0.102 N  0.570      SignalP-noTM
ABR70731.1             0.596  19  0.727  19  0.933  13  0.864   0.791 Y  0.570      SignalP-noTM
ABR70732.1             0.864  24  0.906  24  0.982  17  0.940   0.922 Y  0.570      SignalP-noTM
ABR70733.1             0.383  21  0.589  21  0.937  16  0.909   0.740 Y  0.570      SignalP-noTM
ABR70734.1             0.133  26  0.128  26  0.160  23  0.117   0.124 N  0.510      SignalP-TM
ABR70735.1             0.137  56  0.165  18  0.321   9  0.244   0.202 N  0.570      SignalP-noTM
ABR70736.1             0.113  37  0.116  11  0.151   3  0.139   0.127 N  0.570      SignalP-noTM
ABR70737.1             0.404  25  0.207  25  0.263   2  0.132   0.179 N  0.510      SignalP-TM
ABR70738.1             0.111  21  0.105  12  0.144   3  0.115   0.109 N  0.510      SignalP-TM
ABR70739.1             0.423  25  0.546  25  0.863  17  0.738   0.636 Y  0.570      SignalP-noTM
ABR70740.1             0.103  63  0.108  11  0.132   3  0.116   0.111 N  0.570      SignalP-noTM
ABR70741.1             0.106  36  0.123  11  0.211   2  0.152   0.136 N  0.570      SignalP-noTM
ABR70742.1             0.161  17  0.229  17  0.492  16  0.359   0.290 N  0.570      SignalP-noTM
ABR70743.1             0.155  25  0.127  25  0.166   2  0.108   0.118 N  0.570      SignalP-noTM
ABR70744.1             0.200  58  0.173  11  0.357   1  0.308   0.223 N  0.510      SignalP-TM
ABR70745.1             0.111  21  0.101  11  0.119   1  0.104   0.102 N  0.510      SignalP-TM
ABR70746.1             0.740  24  0.761  24  0.942  17  0.825   0.791 Y  0.570      SignalP-noTM
ABR70747.1             0.130  21  0.103  63  0.114  55  0.092   0.098 N  0.570      SignalP-noTM
ABR70748.1             0.156  23  0.181  23  0.428   1  0.232   0.205 N  0.570      SignalP-noTM
ABR70749.1             0.121  25  0.107  25  0.116  22  0.086   0.097 N  0.570      SignalP-noTM
ABR70750.1             0.111  26  0.101  42  0.116  35  0.086   0.094 N  0.570      SignalP-noTM
ABR70751.1             0.103  19  0.105  11  0.195   2  0.104   0.104 N  0.570      SignalP-noTM
ABR70752.1             0.270  30  0.234  30  0.356   4  0.222   0.228 N  0.570      SignalP-noTM
ABR70753.1             0.132  55  0.114  50  0.117  17  0.097   0.106 N  0.570      SignalP-noTM
ABR70754.1             0.130  58  0.153  11  0.300   3  0.225   0.187 N  0.570      SignalP-noTM
ABR70755.1             0.206  32  0.162  12  0.307   6  0.265   0.210 N  0.570      SignalP-noTM
ABR70756.1             0.117  40  0.115  40  0.159   1  0.107   0.111 N  0.570      SignalP-noTM
ABR70757.1             0.130  48  0.125  48  0.156  37  0.108   0.117 N  0.570      SignalP-noTM
ABR70758.1             0.110  62  0.132  11  0.260   1  0.161   0.146 N  0.570      SignalP-noTM
ABR70759.1             0.139  49  0.134  49  0.242  10  0.138   0.136 N  0.570      SignalP-noTM
ABR70760.1             0.100  46  0.104  32  0.116  27  0.093   0.099 N  0.570      SignalP-noTM
ABR70761.1             0.193  34  0.127  34  0.195  66  0.113   0.122 N  0.510      SignalP-TM
ABR70762.1             0.124  33  0.111  38  0.196  32  0.104   0.109 N  0.510      SignalP-TM
ABR70763.1             0.149  38  0.140  38  0.218  34  0.115   0.129 N  0.570      SignalP-noTM
ABR70764.1             0.106  27  0.104  69  0.128  18  0.096   0.100 N  0.570      SignalP-noTM
ABR70765.1             0.110  40  0.123  40  0.168  30  0.121   0.122 N  0.570      SignalP-noTM
ABR70766.1             0.105  48  0.115  11  0.172   1  0.133   0.121 N  0.510      SignalP-TM
ABR70767.1             0.146  20  0.123  11  0.264   2  0.137   0.130 N  0.570      SignalP-noTM
ABR70768.1             0.117  20  0.120  14  0.174  10  0.143   0.130 N  0.570      SignalP-noTM
ABR70769.1             0.165  36  0.148  36  0.165  27  0.092   0.127 N  0.510      SignalP-TM
ABR70770.1             0.145  49  0.110  11  0.182   2  0.119   0.113 N  0.510      SignalP-TM
ABR70771.1             0.188  24  0.125  24  0.122  32  0.083   0.105 N  0.570      SignalP-noTM
ABR70772.1             0.119  26  0.100  26  0.101  54  0.071   0.086 N  0.570      SignalP-noTM
ABR70773.1             0.102  29  0.107  12  0.127   8  0.119   0.112 N  0.510      SignalP-TM
ABR70774.1             0.133  21  0.149  11  0.286   2  0.215   0.180 N  0.570      SignalP-noTM
ABR70775.1             0.103  12  0.125  37  0.192  35  0.133   0.129 N  0.570      SignalP-noTM
ABR70776.1             0.142  25  0.154  25  0.253  34  0.152   0.153 N  0.570      SignalP-noTM
ABR70777.1             0.168  34  0.146  34  0.178  26  0.107   0.131 N  0.510      SignalP-TM
ABR70778.1             0.158  30  0.254  23  0.704   2  0.505   0.372 N  0.570      SignalP-noTM
ABR70779.1             0.141  19  0.105  19  0.125   1  0.083   0.095 N  0.570      SignalP-noTM
ABR70780.1             0.239  24  0.275  24  0.416  12  0.314   0.293 N  0.570      SignalP-noTM
ABR70781.1             0.491  27  0.456  27  0.756   9  0.512   0.477 N  0.510      SignalP-TM
ABR70782.1             0.248  38  0.164  38  0.238  37  0.096   0.139 N  0.510      SignalP-TM
ABR70783.1             0.141  31  0.132  31  0.153  17  0.125   0.128 N  0.570      SignalP-noTM
ABR70784.1             0.152  50  0.125  11  0.226   1  0.145   0.134 N  0.570      SignalP-noTM
ABR70785.1             0.104  18  0.172  18  0.425  10  0.264   0.215 N  0.570      SignalP-noTM
ABR70786.1             0.162  39  0.136  39  0.189   1  0.124   0.131 N  0.510      SignalP-TM
ABR70787.1             0.112  48  0.096  23  0.119  69  0.083   0.091 N  0.510      SignalP-TM
ABR70788.1             0.151  26  0.226  26  0.516   8  0.392   0.287 N  0.510      SignalP-TM
ABR70789.1             0.867  24  0.887  24  0.977  10  0.931   0.908 Y  0.570      SignalP-noTM
ABR70790.1             0.125  21  0.169  11  0.332   3  0.289   0.225 N  0.570      SignalP-noTM
ABR70791.1             0.309  30  0.256  30  0.503   2  0.296   0.271 N  0.510      SignalP-TM
ABR70792.1             0.162  26  0.153  26  0.182  17  0.137   0.145 N  0.570      SignalP-noTM
ABR70793.1             0.109  33  0.113  11  0.148   2  0.130   0.121 N  0.570      SignalP-noTM
ABR70794.1             0.122  23  0.161  11  0.346   2  0.255   0.205 N  0.570      SignalP-noTM
ABR70795.1             0.814  26  0.889  26  0.992  12  0.967   0.926 Y  0.570      SignalP-noTM
ABR70796.1             0.169  30  0.390  21  0.933  16  0.890   0.625 Y  0.570      SignalP-noTM
ABR70797.1             0.159   7  0.120  31  0.205  23  0.124   0.122 N  0.570      SignalP-noTM
ABR70798.1             0.149  50  0.141  11  0.258   5  0.209   0.166 N  0.510      SignalP-TM
ABR70799.1             0.178  40  0.124  40  0.173   1  0.098   0.112 N  0.570      SignalP-noTM
ABR70800.1             0.112  24  0.115  56  0.147  39  0.109   0.112 N  0.570      SignalP-noTM
ABR70801.1             0.133  52  0.110  52  0.137   9  0.093   0.102 N  0.570      SignalP-noTM
ABR70802.1             0.142  14  0.154  14  0.276  12  0.173   0.163 N  0.570      SignalP-noTM
ABR70803.1             0.122  53  0.127  11  0.212   3  0.166   0.141 N  0.510      SignalP-TM
ABR70804.1             0.219  23  0.428  23  0.920  17  0.855   0.629 Y  0.570      SignalP-noTM
ABR70805.1             0.101  48  0.108  52  0.164  46  0.098   0.103 N  0.570      SignalP-noTM
ABR70806.1             0.102  66  0.107  12  0.147  10  0.119   0.112 N  0.510      SignalP-TM
ABR70807.1             0.111  53  0.105  33  0.124  24  0.093   0.099 N  0.570      SignalP-noTM
ABR70808.1             0.120  46  0.117  13  0.163  10  0.136   0.126 N  0.570      SignalP-noTM
ABR70809.1             0.170  19  0.191  19  0.307  14  0.210   0.198 N  0.510      SignalP-TM
ABR70810.1             0.100  30  0.133  23  0.208  16  0.147   0.140 N  0.570      SignalP-noTM
ABR70811.1             0.179  25  0.186  25  0.356   1  0.241   0.206 N  0.510      SignalP-TM
ABR70812.1             0.125  61  0.112  61  0.139   1  0.100   0.106 N  0.570      SignalP-noTM
ABR70813.1             0.634  21  0.516  21  0.526  19  0.403   0.474 N  0.510      SignalP-TM
ABR70814.1             0.109  22  0.136  11  0.233   1  0.185   0.159 N  0.570      SignalP-noTM
ABR70815.1             0.103  49  0.111  30  0.154  25  0.104   0.108 N  0.510      SignalP-TM
ABR70816.1             0.195  46  0.209  16  0.505  13  0.299   0.252 N  0.570      SignalP-noTM
ABR70817.1             0.114  48  0.127  48  0.177  40  0.120   0.124 N  0.570      SignalP-noTM
ABR70818.1             0.140  65  0.119  11  0.162   1  0.139   0.128 N  0.570      SignalP-noTM
ABR70819.1             0.147  20  0.114  20  0.141   1  0.092   0.104 N  0.570      SignalP-noTM
ABR70820.1             0.131  21  0.128  21  0.154   5  0.129   0.129 N  0.570      SignalP-noTM
ABR70821.1             0.113  23  0.138  11  0.237   6  0.194   0.165 N  0.570      SignalP-noTM
ABR70822.1             0.133  19  0.111  19  0.114   7  0.090   0.101 N  0.570      SignalP-noTM
ABR70823.1             0.107  30  0.134  11  0.268  18  0.182   0.152 N  0.510      SignalP-TM
ABR70824.1             0.156  19  0.164  19  0.386   1  0.205   0.179 N  0.510      SignalP-TM
ABR70825.1             0.154  29  0.125  29  0.176  28  0.099   0.113 N  0.570      SignalP-noTM
ABR70826.1             0.168  42  0.139  28  0.257   1  0.168   0.153 N  0.570      SignalP-noTM
ABR70827.1             0.127  20  0.161  20  0.274  11  0.178   0.169 N  0.570      SignalP-noTM
ABR70828.1             0.129  23  0.146  23  0.283  21  0.167   0.154 N  0.510      SignalP-TM
ABR70829.1             0.203  26  0.146  26  0.197  46  0.086   0.118 N  0.570      SignalP-noTM
ABR70830.1             0.111  41  0.099  28  0.111  40  0.085   0.093 N  0.570      SignalP-noTM
ABR70831.1             0.372  30  0.398  30  0.521  25  0.389   0.395 N  0.510      SignalP-TM
ABR70832.1             0.121  55  0.145  46  0.273  45  0.134   0.140 N  0.570      SignalP-noTM
ABR70833.1             0.244  36  0.161  36  0.188  33  0.089   0.134 N  0.510      SignalP-TM
ABR70834.1             0.104  28  0.089  12  0.100   7  0.083   0.086 N  0.510      SignalP-TM
ABR70835.1             0.858  26  0.879  26  0.937  16  0.871   0.875 Y  0.570      SignalP-noTM
ABR70836.1             0.127  34  0.126  11  0.252   1  0.145   0.135 N  0.570      SignalP-noTM
ABR70837.1             0.118  24  0.107  24  0.136   1  0.097   0.102 N  0.570      SignalP-noTM
ABR70838.1             0.136  61  0.108  61  0.140  57  0.084   0.099 N  0.510      SignalP-TM
ABR70839.1             0.108  24  0.148  14  0.286   2  0.227   0.177 N  0.510      SignalP-TM
ABR70840.1             0.129  40  0.097  40  0.117  69  0.073   0.088 N  0.510      SignalP-TM
ABR70841.1             0.120  43  0.112  18  0.154  13  0.124   0.117 N  0.570      SignalP-noTM
ABR70842.1             0.114  19  0.104  61  0.130  18  0.092   0.098 N  0.570      SignalP-noTM
ABR70843.1             0.135  40  0.178  11  0.407   2  0.323   0.232 N  0.510      SignalP-TM
ABR70844.1             0.205  45  0.172  45  0.284   9  0.156   0.166 N  0.510      SignalP-TM
ABR70845.1             0.138  40  0.115  40  0.127  23  0.097   0.107 N  0.570      SignalP-noTM
ABR70846.1             0.120  34  0.107  34  0.128   3  0.089   0.099 N  0.570      SignalP-noTM
ABR70847.1             0.849  22  0.821  22  0.902  18  0.814   0.818 Y  0.570      SignalP-noTM
ABR70848.1             0.107  13  0.111  27  0.194  23  0.108   0.110 N  0.510      SignalP-TM
ABR70849.1             0.162  23  0.130  11  0.208   4  0.179   0.148 N  0.510      SignalP-TM
ABR70850.1             0.161  25  0.148  25  0.176   1  0.143   0.146 N  0.570      SignalP-noTM
ABR70851.1             0.109  26  0.143  30  0.262  24  0.168   0.155 N  0.570      SignalP-noTM
ABR70852.1             0.112  23  0.092  69  0.107   1  0.073   0.085 N  0.510      SignalP-TM
ABR70853.1             0.136  68  0.146  56  0.317  51  0.132   0.140 N  0.570      SignalP-noTM
ABR70854.1             0.130  50  0.116  50  0.163   1  0.094   0.105 N  0.570      SignalP-noTM
ABR70855.1             0.221  25  0.444  25  0.965  18  0.912   0.664 Y  0.570      SignalP-noTM
ABR70856.1             0.147  30  0.177  11  0.394   6  0.333   0.250 N  0.570      SignalP-noTM
ABR70857.1             0.168  41  0.135  41  0.162  34  0.118   0.127 N  0.570      SignalP-noTM
ABR70858.1             0.132  53  0.122  31  0.169  28  0.131   0.126 N  0.570      SignalP-noTM
ABR70859.1             0.129  35  0.137  35  0.195  10  0.136   0.136 N  0.570      SignalP-noTM
ABR70860.1             0.118  60  0.115  23  0.181   1  0.124   0.119 N  0.570      SignalP-noTM
ABR70861.1             0.119  41  0.161  11  0.326   1  0.257   0.206 N  0.570      SignalP-noTM
ABR70862.1             0.185  20  0.214  20  0.410   1  0.275   0.237 N  0.510      SignalP-TM
ABR70863.1             0.128  20  0.189  20  0.427   1  0.309   0.233 N  0.510      SignalP-TM
ABR70864.1             0.116  30  0.129  11  0.254   2  0.168   0.148 N  0.570      SignalP-noTM
ABR70865.1             0.106  59  0.112  46  0.166   2  0.114   0.113 N  0.570      SignalP-noTM
ABR70866.1             0.208  24  0.206  24  0.343   3  0.239   0.218 N  0.510      SignalP-TM
ABR70867.1             0.215  19  0.211  19  0.381   1  0.223   0.217 N  0.570      SignalP-noTM
ABR70868.1             0.313  46  0.353  46  0.556  45  0.220   0.303 N  0.510      SignalP-TM
ABR70869.1             0.183  39  0.140  39  0.220  37  0.092   0.122 N  0.510      SignalP-TM
ABR70870.1             0.165  48  0.188  48  0.334  40  0.141   0.171 N  0.510      SignalP-TM
ABR70871.1             0.103  43  0.109  43  0.138  41  0.089   0.099 N  0.570      SignalP-noTM
ABR70872.1             0.589  19  0.677  19  0.897  16  0.789   0.730 Y  0.570      SignalP-noTM
ABR70873.1             0.169  29  0.108  43  0.136   3  0.082   0.099 N  0.510      SignalP-TM
ABR70874.1             0.152  26  0.130  26  0.230   2  0.123   0.127 N  0.570      SignalP-noTM
ABR70875.1             0.149  27  0.108  27  0.133   1  0.087   0.098 N  0.570      SignalP-noTM
ABR70876.1             0.107  44  0.100  61  0.107  43  0.085   0.093 N  0.570      SignalP-noTM
ABR70877.1             0.109  50  0.106  50  0.114  40  0.089   0.098 N  0.570      SignalP-noTM
ABR70878.1             0.102  29  0.137  11  0.278   1  0.176   0.155 N  0.570      SignalP-noTM
ABR70879.1             0.141  19  0.136  19  0.199   1  0.132   0.134 N  0.570      SignalP-noTM
ABR70880.1             0.106  67  0.116  67  0.191  63  0.107   0.113 N  0.510      SignalP-TM
ABR70881.1             0.134  17  0.103  68  0.117  63  0.056   0.086 N  0.510      SignalP-TM
ABR70882.1             0.133  21  0.105  11  0.156   1  0.108   0.106 N  0.510      SignalP-TM
ABR70883.1             0.147  36  0.152  30  0.243  28  0.159   0.154 N  0.510      SignalP-TM
ABR70884.1             0.115  56  0.106  37  0.139   1  0.075   0.095 N  0.510      SignalP-TM
ABR70885.1             0.109  66  0.104  66  0.113  47  0.089   0.097 N  0.570      SignalP-noTM
ABR70886.1             0.122  65  0.107  43  0.123  36  0.094   0.101 N  0.570      SignalP-noTM
ABR70887.1             0.116  60  0.098  46  0.130   1  0.084   0.092 N  0.570      SignalP-noTM
ABR70888.1             0.145  55  0.120  55  0.146   1  0.099   0.110 N  0.570      SignalP-noTM
ABR70889.1             0.126  58  0.112  58  0.155  36  0.092   0.102 N  0.570      SignalP-noTM
ABR70890.1             0.109  54  0.111  54  0.129  49  0.091   0.101 N  0.570      SignalP-noTM
ABR70891.1             0.166  51  0.127  51  0.168   2  0.103   0.116 N  0.570      SignalP-noTM
ABR70892.1             0.694  35  0.403  35  0.383   1  0.214   0.333 N  0.510      SignalP-TM
ABR70893.1             0.151  23  0.115  11  0.192   5  0.133   0.122 N  0.510      SignalP-TM
ABR70894.1             0.116  42  0.141  42  0.273  37  0.131   0.137 N  0.570      SignalP-noTM
ABR70895.1             0.131  46  0.113  46  0.174   1  0.103   0.109 N  0.570      SignalP-noTM
ABR70896.1             0.149  37  0.283  37  0.873  17  0.594   0.429 N  0.570      SignalP-noTM
ABR70897.1             0.197  22  0.417  22  0.923  19  0.855   0.623 Y  0.570      SignalP-noTM
ABR70898.1             0.160  29  0.250  29  0.633   3  0.457   0.326 N  0.510      SignalP-TM
ABR70899.1             0.133  34  0.142  34  0.185  30  0.142   0.142 N  0.570      SignalP-noTM
ABR70900.1             0.125  63  0.132  11  0.225   7  0.179   0.154 N  0.570      SignalP-noTM
ABR70901.1             0.143  37  0.106  37  0.109  58  0.075   0.092 N  0.570      SignalP-noTM
ABR70902.1             0.224  29  0.357  29  0.801   8  0.606   0.474 N  0.570      SignalP-noTM
ABR70903.1             0.134  37  0.121  37  0.160  36  0.098   0.112 N  0.510      SignalP-TM
ABR70904.1             0.184  40  0.174  11  0.393   1  0.293   0.230 N  0.570      SignalP-noTM
ABR70905.1             0.119  16  0.131  16  0.186  15  0.144   0.137 N  0.570      SignalP-noTM
ABR70906.1             0.128  55  0.118  55  0.140  52  0.088   0.104 N  0.570      SignalP-noTM
ABR70907.1             0.175  58  0.142  28  0.307  27  0.178   0.159 N  0.570      SignalP-noTM
ABR70908.1             0.774  28  0.717  28  0.814  17  0.710   0.714 Y  0.570      SignalP-noTM
ABR70909.1             0.516  35  0.319  35  0.257  29  0.177   0.252 N  0.570      SignalP-noTM
ABR70910.1             0.129  38  0.139  11  0.259   1  0.190   0.158 N  0.510      SignalP-TM
ABR70911.1             0.113  30  0.116  11  0.188   2  0.134   0.125 N  0.570      SignalP-noTM
ABR70912.1             0.135  27  0.109  27  0.115  33  0.086   0.098 N  0.570      SignalP-noTM
ABR70913.1             0.201  25  0.151  25  0.166  22  0.110   0.132 N  0.570      SignalP-noTM
ABR70914.1             0.153  23  0.158  23  0.271   4  0.183   0.170 N  0.570      SignalP-noTM
ABR70915.1             0.124  23  0.178  11  0.561   1  0.294   0.221 N  0.510      SignalP-TM
ABR70916.1             0.251  31  0.349  31  0.639  27  0.467   0.393 N  0.510      SignalP-TM
ABR70917.1             0.115  26  0.129  51  0.197  41  0.127   0.128 N  0.570      SignalP-noTM
ABR70918.1             0.192  25  0.140  25  0.208   1  0.118   0.129 N  0.570      SignalP-noTM
ABR70919.1             0.128  20  0.103  70  0.111  59  0.088   0.096 N  0.570      SignalP-noTM
ABR70920.1             0.174  52  0.145  52  0.177  13  0.124   0.137 N  0.510      SignalP-TM
ABR70921.1             0.109  29  0.111  18  0.147  15  0.110   0.110 N  0.570      SignalP-noTM
ABR70922.1             0.159  40  0.219  43  0.403  47  0.170   0.196 N  0.570      SignalP-noTM
ABR70923.1             0.231  24  0.260  24  0.400  16  0.273   0.266 N  0.570      SignalP-noTM
ABR70924.1             0.114  23  0.115  11  0.167   5  0.132   0.123 N  0.570      SignalP-noTM
ABR70925.1             0.110  62  0.100  31  0.111  23  0.089   0.095 N  0.570      SignalP-noTM
ABR70926.1             0.157  28  0.144  13  0.252   5  0.214   0.170 N  0.510      SignalP-TM
ABR70927.1             0.115  42  0.133  12  0.225   7  0.187   0.153 N  0.510      SignalP-TM
ABR70928.1             0.140  21  0.125  21  0.171  20  0.106   0.116 N  0.570      SignalP-noTM
ABR70929.1             0.111  22  0.108  11  0.173   1  0.111   0.109 N  0.570      SignalP-noTM
ABR70930.1             0.148  34  0.136  34  0.196  30  0.104   0.120 N  0.570      SignalP-noTM
ABR70931.1             0.103  41  0.136  11  0.273   2  0.193   0.157 N  0.510      SignalP-TM
ABR70932.1             0.468  45  0.360  45  0.437  40  0.159   0.285 N  0.510      SignalP-TM
ABR70933.1             0.128  45  0.106  45  0.148  54  0.096   0.101 N  0.570      SignalP-noTM
ABR70934.1             0.206  32  0.161  32  0.274   5  0.159   0.160 N  0.570      SignalP-noTM
ABR70935.1             0.123  36  0.125  11  0.249   2  0.142   0.133 N  0.570      SignalP-noTM
ABR70936.1             0.124  24  0.118  43  0.155  38  0.095   0.107 N  0.570      SignalP-noTM
ABR70937.1             0.105  19  0.108  23  0.133   3  0.111   0.110 N  0.570      SignalP-noTM
ABR70938.1             0.617  23  0.732  23  0.910  18  0.865   0.794 Y  0.570      SignalP-noTM
ABR70939.1             0.189  38  0.403  28  0.982  20  0.859   0.617 Y  0.570      SignalP-noTM
ABR70940.1             0.114  36  0.142  11  0.273   3  0.207   0.166 N  0.510      SignalP-TM
ABR70941.1             0.198  34  0.185  11  0.433   1  0.347   0.245 N  0.510      SignalP-TM
ABR70942.1             0.148  30  0.179  15  0.340  11  0.255   0.214 N  0.570      SignalP-noTM
ABR70943.1             0.825  30  0.800  30  0.933  11  0.826   0.812 Y  0.570      SignalP-noTM
ABR70944.1             0.175  26  0.235  26  0.521  23  0.281   0.257 N  0.570      SignalP-noTM
ABR70945.1             0.152  33  0.137  33  0.220   3  0.130   0.134 N  0.570      SignalP-noTM
ABR70946.1             0.101  47  0.125  11  0.204   3  0.161   0.142 N  0.570      SignalP-noTM
ABR70947.1             0.108  27  0.105  49  0.125  47  0.092   0.099 N  0.570      SignalP-noTM
ABR70948.1             0.130  17  0.146  17  0.274   1  0.181   0.162 N  0.570      SignalP-noTM
ABR70949.1             0.120  30  0.154  11  0.314   3  0.258   0.192 N  0.510      SignalP-TM
ABR70950.1             0.131  26  0.192  12  0.446   9  0.376   0.278 N  0.570      SignalP-noTM
ABR70951.1             0.112  34  0.159  12  0.330   6  0.257   0.205 N  0.570      SignalP-noTM
ABR70952.1             0.118  32  0.129  32  0.226  29  0.126   0.128 N  0.570      SignalP-noTM
ABR70953.1             0.103  45  0.104  65  0.142   1  0.097   0.101 N  0.570      SignalP-noTM
ABR70954.1             0.106  20  0.134  11  0.257   1  0.176   0.150 N  0.510      SignalP-TM
ABR70955.1             0.118  19  0.107  19  0.129  13  0.083   0.096 N  0.570      SignalP-noTM
ABR70956.1             0.142  42  0.123  42  0.209   1  0.100   0.112 N  0.570      SignalP-noTM
ABR70957.1             0.131  31  0.111  11  0.184   1  0.118   0.114 N  0.510      SignalP-TM
ABR70958.1             0.122  32  0.115  12  0.149   1  0.130   0.122 N  0.570      SignalP-noTM
ABR70959.1             0.116  58  0.110  58  0.141   5  0.104   0.107 N  0.570      SignalP-noTM
ABR70960.1             0.169  58  0.128  58  0.111  15  0.089   0.109 N  0.570      SignalP-noTM
ABR70961.1             0.559  23  0.609  23  0.796  21  0.621   0.614 Y  0.570      SignalP-noTM
ABR70962.1             0.131  51  0.120  22  0.162   9  0.125   0.122 N  0.570      SignalP-noTM
ABR70963.1             0.176  65  0.146  13  0.298   9  0.219   0.180 N  0.570      SignalP-noTM
ABR70964.1             0.144  38  0.122  38  0.168  31  0.081   0.103 N  0.570      SignalP-noTM
ABR70965.1             0.126  34  0.112  34  0.139   9  0.109   0.110 N  0.570      SignalP-noTM
ABR70966.1             0.105  21  0.104  31  0.146  20  0.104   0.104 N  0.570      SignalP-noTM
ABR70967.1             0.121  44  0.117  34  0.137  18  0.114   0.116 N  0.570      SignalP-noTM
ABR70968.1             0.144  22  0.204  20  0.496  12  0.253   0.227 N  0.570      SignalP-noTM
ABR70969.1             0.110  44  0.101  65  0.144   6  0.076   0.091 N  0.510      SignalP-TM
ABR70970.1             0.150  32  0.170  17  0.336  13  0.249   0.207 N  0.570      SignalP-noTM
ABR70971.1             0.113  42  0.110  42  0.147   1  0.098   0.104 N  0.570      SignalP-noTM
ABR70972.1             0.128  31  0.151  31  0.346  29  0.144   0.148 N  0.510      SignalP-TM
ABR70973.1             0.173  26  0.240  26  0.471  22  0.321   0.270 N  0.510      SignalP-TM
ABR70974.1             0.321  29  0.185  29  0.190  10  0.121   0.155 N  0.570      SignalP-noTM
ABR70975.1             0.158  32  0.196  11  0.494   1  0.380   0.282 N  0.570      SignalP-noTM
ABR70976.1             0.283  26  0.216  26  0.227  24  0.133   0.177 N  0.570      SignalP-noTM
ABR70977.1             0.299  48  0.172  48  0.229   2  0.142   0.158 N  0.570      SignalP-noTM
ABR70978.1             0.873  21  0.927  21  0.993  13  0.975   0.949 Y  0.570      SignalP-noTM
ABR70979.1             0.171  48  0.152  48  0.240  47  0.121   0.141 N  0.510      SignalP-TM
ABR70980.1             0.119  45  0.137  51  0.295  47  0.147   0.141 N  0.510      SignalP-TM
ABR70981.1             0.233  66  0.144  66  0.217   1  0.094   0.121 N  0.570      SignalP-noTM
ABR70982.1             0.115  33  0.112  25  0.159  50  0.106   0.109 N  0.570      SignalP-noTM
ABR70983.1             0.111  50  0.123  11  0.196   1  0.149   0.135 N  0.570      SignalP-noTM
ABR70984.1             0.107  53  0.115  18  0.165  11  0.124   0.118 N  0.510      SignalP-TM
ABR70985.1             0.233  37  0.244  37  0.334  42  0.226   0.238 N  0.510      SignalP-TM
ABR70986.1             0.686  26  0.721  26  0.899   6  0.813   0.764 Y  0.570      SignalP-noTM
ABR70987.1             0.155  58  0.139  58  0.190  54  0.091   0.121 N  0.510      SignalP-TM
ABR70988.1             0.111  38  0.139  16  0.222  13  0.183   0.159 N  0.570      SignalP-noTM
ABR70989.1             0.862  24  0.896  24  0.975  20  0.941   0.917 Y  0.570      SignalP-noTM
ABR70990.1             0.180  29  0.137  29  0.183   9  0.135   0.136 N  0.570      SignalP-noTM
ABR70991.1             0.103  58  0.105  28  0.121  19  0.098   0.102 N  0.570      SignalP-noTM
ABR70992.1             0.108  23  0.105  11  0.145  40  0.114   0.108 N  0.510      SignalP-TM
ABR70993.1             0.124  19  0.112  54  0.151  50  0.096   0.105 N  0.570      SignalP-noTM
ABR70994.1             0.165  32  0.191  15  0.486  12  0.288   0.237 N  0.570      SignalP-noTM
ABR70995.1             0.155  22  0.134  22  0.182   1  0.116   0.126 N  0.570      SignalP-noTM
ABR70996.1             0.152  21  0.114  21  0.161  20  0.085   0.100 N  0.570      SignalP-noTM
ABR70997.1             0.106  35  0.104  35  0.118  33  0.094   0.099 N  0.570      SignalP-noTM
ABR70998.1             0.165  21  0.205  21  0.309  18  0.249   0.226 N  0.570      SignalP-noTM
ABR70999.1             0.112  17  0.114  19  0.137  12  0.101   0.108 N  0.570      SignalP-noTM
ABR71000.1             0.556  19  0.626  19  0.818  17  0.685   0.653 Y  0.570      SignalP-noTM
ABR71001.1             0.106  45  0.106  45  0.145  42  0.077   0.093 N  0.570      SignalP-noTM
ABR71002.1             0.134  40  0.136  20  0.194  12  0.152   0.144 N  0.570      SignalP-noTM
ABR71003.1             0.179  29  0.139  29  0.201  35  0.102   0.121 N  0.570      SignalP-noTM
ABR71004.1             0.165  59  0.137  59  0.146  56  0.094   0.117 N  0.570      SignalP-noTM
ABR71005.1             0.662  24  0.747  24  0.966   8  0.895   0.816 Y  0.570      SignalP-noTM
ABR71006.1             0.738  24  0.816  24  0.937  20  0.905   0.858 Y  0.570      SignalP-noTM
ABR71007.1             0.462  29  0.572  29  0.911  11  0.799   0.678 Y  0.570      SignalP-noTM
ABR71008.1             0.144  36  0.149  36  0.246  35  0.115   0.133 N  0.570      SignalP-noTM
ABR71009.1             0.219  34  0.095  16  0.115   7  0.088   0.092 N  0.510      SignalP-TM
ABR71010.1             0.127  50  0.129  50  0.185  49  0.123   0.126 N  0.570      SignalP-noTM
ABR71011.1             0.118  23  0.125  11  0.198   5  0.167   0.141 N  0.510      SignalP-TM
ABR71012.1             0.297  23  0.194  23  0.177  13  0.109   0.154 N  0.570      SignalP-noTM
ABR71013.1             0.141  42  0.123  44  0.147  41  0.086   0.105 N  0.570      SignalP-noTM
ABR71014.1             0.106  18  0.133  11  0.292   1  0.162   0.146 N  0.570      SignalP-noTM
ABR71015.1             0.155  22  0.124  22  0.137  18  0.100   0.113 N  0.570      SignalP-noTM
ABR71016.1             0.153  21  0.168  21  0.387  19  0.207   0.186 N  0.570      SignalP-noTM
ABR71017.1             0.519  26  0.288  26  0.238  24  0.153   0.238 N  0.510      SignalP-TM
ABR71018.1             0.103  67  0.105  33  0.119  28  0.090   0.098 N  0.570      SignalP-noTM
ABR71019.1             0.178  64  0.129  64  0.108   4  0.091   0.111 N  0.570      SignalP-noTM
ABR71020.1             0.110  38  0.112  38  0.180   1  0.099   0.106 N  0.570      SignalP-noTM
ABR71021.1             0.114  37  0.114  22  0.150  18  0.106   0.110 N  0.570      SignalP-noTM
ABR71022.1             0.110  20  0.098  32  0.112   3  0.088   0.093 N  0.570      SignalP-noTM
ABR71023.1             0.116  33  0.133  33  0.193  25  0.133   0.133 N  0.510      SignalP-TM
ABR71024.1             0.151  37  0.110  37  0.115  58  0.085   0.098 N  0.570      SignalP-noTM
ABR71025.1             0.104  25  0.107  61  0.121  55  0.087   0.098 N  0.570      SignalP-noTM
ABR71026.1             0.247  19  0.195  19  0.202  15  0.138   0.168 N  0.570      SignalP-noTM
ABR71027.1             0.126  42  0.135  21  0.182   2  0.157   0.145 N  0.570      SignalP-noTM
ABR71028.1             0.109  32  0.109  11  0.185   1  0.111   0.110 N  0.570      SignalP-noTM
ABR71029.1             0.190  52  0.136  45  0.207   1  0.117   0.129 N  0.510      SignalP-TM
ABR71030.1             0.159  29  0.144  29  0.218   1  0.121   0.135 N  0.510      SignalP-TM
ABR71031.1             0.118  56  0.104  56  0.121  54  0.094   0.100 N  0.570      SignalP-noTM
ABR71032.1             0.144  44  0.123  44  0.153  41  0.094   0.109 N  0.570      SignalP-noTM
ABR71033.1             0.136  26  0.135  49  0.207  45  0.121   0.128 N  0.570      SignalP-noTM
ABR71034.1             0.143  20  0.164  20  0.339   1  0.200   0.178 N  0.510      SignalP-TM
ABR71035.1             0.234  29  0.237  29  0.359  25  0.158   0.208 N  0.510      SignalP-TM
ABR71036.1             0.125  15  0.122  15  0.154  12  0.116   0.119 N  0.570      SignalP-noTM
ABR71037.1             0.108   8  0.102  58  0.113   8  0.091   0.097 N  0.570      SignalP-noTM
ABR71038.1             0.109  22  0.100  36  0.117  27  0.090   0.095 N  0.570      SignalP-noTM
ABR71039.1             0.119  43  0.116  30  0.125  23  0.112   0.114 N  0.570      SignalP-noTM
ABR71040.1             0.121  28  0.103  66  0.111  57  0.089   0.096 N  0.570      SignalP-noTM
ABR71041.1             0.101  51  0.130  16  0.189   8  0.163   0.146 N  0.570      SignalP-noTM
ABR71042.1             0.161  21  0.118  21  0.130  13  0.082   0.101 N  0.570      SignalP-noTM
ABR71043.1             0.586  19  0.457  19  0.550  14  0.356   0.409 N  0.570      SignalP-noTM
ABR71044.1             0.116   8  0.101  11  0.143   2  0.108   0.103 N  0.510      SignalP-TM
ABR71045.1             0.126  62  0.127  11  0.226   1  0.151   0.138 N  0.570      SignalP-noTM
ABR71046.1             0.127  34  0.143  34  0.262  41  0.157   0.150 N  0.570      SignalP-noTM
ABR71047.1             0.692  21  0.795  21  0.951  11  0.914   0.851 Y  0.570      SignalP-noTM
ABR71048.1             0.257  21  0.287  21  0.626   1  0.351   0.311 N  0.510      SignalP-TM
ABR71049.1             0.176  57  0.134  11  0.212   5  0.181   0.156 N  0.570      SignalP-noTM
ABR71050.1             0.117  46  0.104  65  0.115  58  0.092   0.098 N  0.570      SignalP-noTM
ABR71051.1             0.100  21  0.159  11  0.354   2  0.262   0.207 N  0.570      SignalP-noTM
ABR71052.1             0.123  21  0.114  45  0.193  42  0.094   0.104 N  0.570      SignalP-noTM
ABR71053.1             0.121  38  0.125  21  0.197   4  0.143   0.133 N  0.570      SignalP-noTM
ABR71054.1             0.136  23  0.159  23  0.272  28  0.171   0.165 N  0.570      SignalP-noTM
ABR71055.1             0.119  47  0.114  69  0.139  57  0.098   0.107 N  0.570      SignalP-noTM
ABR71056.1             0.240  52  0.204  11  0.622   1  0.385   0.289 N  0.570      SignalP-noTM
ABR71057.1             0.107  23  0.102  43  0.114  32  0.087   0.095 N  0.570      SignalP-noTM
ABR71058.1             0.108  45  0.099  65  0.122   4  0.090   0.095 N  0.570      SignalP-noTM
ABR71059.1             0.102  41  0.113  32  0.158  26  0.111   0.112 N  0.510      SignalP-TM
ABR71060.1             0.122  68  0.105  45  0.130  49  0.091   0.098 N  0.570      SignalP-noTM
ABR71061.1             0.110  36  0.145  11  0.316   1  0.199   0.165 N  0.510      SignalP-TM
ABR71062.1             0.159  25  0.121  25  0.140  24  0.087   0.105 N  0.570      SignalP-noTM
ABR71063.1             0.113  54  0.119  11  0.182   1  0.135   0.127 N  0.570      SignalP-noTM
ABR71064.1             0.145  50  0.132  50  0.181  46  0.096   0.115 N  0.570      SignalP-noTM
ABR71065.1             0.201  19  0.218  19  0.406  13  0.240   0.228 N  0.570      SignalP-noTM
ABR71066.1             0.225  30  0.376  30  0.911  10  0.764   0.558 N  0.570      SignalP-noTM
ABR71067.1             0.100  66  0.101  11  0.122   2  0.099   0.100 N  0.570      SignalP-noTM
ABR71068.1             0.136  33  0.140  17  0.247  12  0.168   0.150 N  0.510      SignalP-TM
ABR71069.1             0.175  41  0.135  41  0.135  16  0.099   0.118 N  0.570      SignalP-noTM
ABR71070.1             0.109  69  0.141  69  0.243  61  0.131   0.138 N  0.510      SignalP-TM
ABR71071.1             0.122  22  0.127  11  0.269   1  0.151   0.136 N  0.510      SignalP-TM
ABR71072.1             0.236  25  0.165  18  0.270   4  0.172   0.168 N  0.510      SignalP-TM
ABR71073.1             0.159  37  0.156  37  0.251  33  0.131   0.146 N  0.510      SignalP-TM
ABR71074.1             0.106  32  0.147  13  0.245   8  0.220   0.181 N  0.570      SignalP-noTM
ABR71075.1             0.131  22  0.167  11  0.449   1  0.254   0.208 N  0.570      SignalP-noTM
ABR71076.1             0.241  23  0.312  23  0.612  19  0.424   0.364 N  0.570      SignalP-noTM
ABR71077.1             0.171  57  0.129  57  0.130  13  0.102   0.116 N  0.570      SignalP-noTM
ABR71078.1             0.110  38  0.108  11  0.187   1  0.112   0.110 N  0.570      SignalP-noTM
ABR71079.1             0.298  28  0.298  28  0.415   8  0.314   0.306 N  0.570      SignalP-noTM
ABR71080.1             0.309  33  0.244  19  0.412  18  0.243   0.243 N  0.570      SignalP-noTM
ABR71081.1             0.116  30  0.121  30  0.162  23  0.105   0.114 N  0.570      SignalP-noTM
ABR71082.1             0.112  53  0.105  53  0.116  50  0.081   0.093 N  0.570      SignalP-noTM
ABR71083.1             0.151  37  0.128  37  0.182   6  0.117   0.123 N  0.570      SignalP-noTM
ABR71084.1             0.105  21  0.118  11  0.227   2  0.134   0.126 N  0.570      SignalP-noTM
ABR71085.1             0.103  21  0.103  11  0.124   4  0.110   0.106 N  0.570      SignalP-noTM
ABR71086.1             0.133  49  0.107  11  0.126   1  0.115   0.111 N  0.570      SignalP-noTM
ABR71087.1             0.102  34  0.111  67  0.139  11  0.112   0.112 N  0.570      SignalP-noTM
ABR71088.1             0.102  43  0.108  21  0.137   9  0.103   0.106 N  0.570      SignalP-noTM
ABR71089.1             0.127  51  0.114  51  0.128  10  0.102   0.108 N  0.570      SignalP-noTM
ABR71090.1             0.140  26  0.312  24  0.880   4  0.758   0.522 N  0.570      SignalP-noTM
ABR71091.1             0.113  30  0.113  30  0.169  29  0.113   0.113 N  0.570      SignalP-noTM
ABR71092.1             0.125  30  0.116  11  0.174   2  0.138   0.126 N  0.570      SignalP-noTM
ABR71093.1             0.109  34  0.120  34  0.186  30  0.134   0.127 N  0.570      SignalP-noTM
ABR71094.1             0.113  43  0.106  43  0.121   8  0.093   0.100 N  0.570      SignalP-noTM
ABR71095.1             0.118  53  0.114  53  0.132  40  0.097   0.106 N  0.570      SignalP-noTM
ABR71096.1             0.106  26  0.125  11  0.232   4  0.159   0.141 N  0.570      SignalP-noTM
ABR71097.1             0.193  22  0.140  22  0.232   3  0.125   0.133 N  0.570      SignalP-noTM
ABR71098.1             0.166  19  0.235  21  0.448  18  0.318   0.266 N  0.510      SignalP-TM
ABR71099.1             0.108  23  0.108  11  0.164   1  0.115   0.110 N  0.510      SignalP-TM
ABR71100.1             0.106  19  0.122  19  0.173  10  0.133   0.127 N  0.570      SignalP-noTM
ABR71101.1             0.135  27  0.148  42  0.364  34  0.127   0.138 N  0.570      SignalP-noTM
ABR71102.1             0.106  49  0.108  30  0.148  25  0.091   0.100 N  0.570      SignalP-noTM
ABR71103.1             0.137  40  0.117  45  0.212  67  0.086   0.105 N  0.510      SignalP-TM
ABR71104.1             0.111  25  0.108  51  0.164  49  0.092   0.100 N  0.570      SignalP-noTM
ABR71105.1             0.100  53  0.100  70  0.110  12  0.085   0.093 N  0.570      SignalP-noTM
ABR71106.1             0.102  34  0.150  12  0.296   8  0.227   0.186 N  0.570      SignalP-noTM
ABR71107.1             0.103  51  0.097  65  0.105   6  0.087   0.092 N  0.570      SignalP-noTM
ABR71108.1             0.168  25  0.150  25  0.208  23  0.124   0.138 N  0.570      SignalP-noTM
ABR71109.1             0.117  61  0.111  13  0.165   4  0.125   0.118 N  0.570      SignalP-noTM
ABR71110.1             0.121  68  0.116  11  0.202   1  0.131   0.123 N  0.570      SignalP-noTM
ABR71111.1             0.124  20  0.106  20  0.123  32  0.092   0.099 N  0.570      SignalP-noTM
ABR71112.1             0.124  30  0.104  30  0.127  47  0.083   0.094 N  0.570      SignalP-noTM
ABR71113.1             0.305  24  0.127  24  0.200   5  0.095   0.115 N  0.510      SignalP-TM
ABR71114.1             0.151  53  0.148  11  0.274   5  0.226   0.177 N  0.510      SignalP-TM
ABR71115.1             0.156  27  0.176  27  0.262  21  0.189   0.181 N  0.510      SignalP-TM
ABR71116.1             0.803  23  0.864  23  0.961  18  0.925   0.893 Y  0.570      SignalP-noTM
ABR71117.1             0.187  21  0.404  21  0.931  16  0.858   0.618 Y  0.570      SignalP-noTM
ABR71118.1             0.622  25  0.762  25  0.974  21  0.919   0.836 Y  0.570      SignalP-noTM
ABR71119.1             0.104  65  0.105  40  0.122  28  0.090   0.098 N  0.570      SignalP-noTM
ABR71120.1             0.327  20  0.177  20  0.322   2  0.153   0.168 N  0.510      SignalP-TM
ABR71121.1             0.139  20  0.136  11  0.246   3  0.192   0.162 N  0.570      SignalP-noTM
ABR71122.1             0.123   6  0.154  19  0.265   2  0.238   0.193 N  0.570      SignalP-noTM
ABR71123.1             0.104  32  0.108  32  0.128  31  0.096   0.102 N  0.570      SignalP-noTM
ABR71124.1             0.115  37  0.138  21  0.246  17  0.175   0.156 N  0.570      SignalP-noTM
ABR71125.1             0.102  51  0.133  11  0.274   1  0.163   0.147 N  0.570      SignalP-noTM
ABR71126.1             0.110  44  0.151  17  0.293   7  0.205   0.176 N  0.570      SignalP-noTM
ABR71127.1             0.219  30  0.148  30  0.182  29  0.086   0.118 N  0.570      SignalP-noTM
ABR71128.1             0.104  57  0.120  39  0.149  32  0.112   0.116 N  0.570      SignalP-noTM
ABR71129.1             0.539  26  0.606  26  0.765  22  0.638   0.618 Y  0.510      SignalP-TM
ABR71130.1             0.110  21  0.164  11  0.331   2  0.274   0.216 N  0.570      SignalP-noTM
ABR71131.1             0.112  55  0.129  11  0.206   6  0.176   0.147 N  0.510      SignalP-TM
ABR71132.1             0.104  35  0.126  11  0.185   5  0.163   0.143 N  0.570      SignalP-noTM
ABR71133.1             0.114  41  0.101  69  0.122  42  0.086   0.094 N  0.570      SignalP-noTM
ABR71134.1             0.133  48  0.129  35  0.168   1  0.132   0.131 N  0.570      SignalP-noTM
ABR71135.1             0.140  35  0.162  35  0.271  33  0.141   0.152 N  0.570      SignalP-noTM
ABR71136.1             0.132  19  0.139  11  0.321   1  0.179   0.154 N  0.510      SignalP-TM
ABR71137.1             0.218  64  0.145  64  0.196   1  0.119   0.133 N  0.570      SignalP-noTM
ABR71138.1             0.120  30  0.099  52  0.104  45  0.080   0.090 N  0.570      SignalP-noTM
ABR71139.1             0.887  22  0.876  22  0.924  19  0.865   0.871 Y  0.570      SignalP-noTM
ABR71140.1             0.112  57  0.119  54  0.180  50  0.102   0.111 N  0.570      SignalP-noTM
ABR71141.1             0.181  30  0.180  19  0.426  17  0.224   0.201 N  0.570      SignalP-noTM
ABR71142.1             0.112  65  0.104  65  0.121   6  0.086   0.096 N  0.570      SignalP-noTM
ABR71143.1             0.261  38  0.161  38  0.123  29  0.088   0.127 N  0.570      SignalP-noTM
ABR71144.1             0.124  39  0.099  70  0.113  13  0.086   0.093 N  0.570      SignalP-noTM
ABR71145.1             0.114  62  0.182  11  0.467   1  0.316   0.245 N  0.570      SignalP-noTM
ABR71146.1             0.108  34  0.100  34  0.110  22  0.090   0.095 N  0.570      SignalP-noTM
ABR71147.1             0.143  33  0.139  33  0.193   4  0.132   0.136 N  0.570      SignalP-noTM
ABR71148.1             0.137  46  0.117  46  0.134   6  0.102   0.110 N  0.570      SignalP-noTM
ABR71149.1             0.243  49  0.198  49  0.310  47  0.098   0.151 N  0.570      SignalP-noTM
ABR71150.1             0.141  50  0.124  24  0.169  19  0.114   0.120 N  0.510      SignalP-TM
ABR71151.1             0.103  28  0.099  16  0.131   4  0.095   0.097 N  0.570      SignalP-noTM
ABR71152.1             0.148  66  0.132  18  0.197  14  0.160   0.145 N  0.570      SignalP-noTM
ABR71153.1             0.721  23  0.783  23  0.934  21  0.824   0.802 Y  0.570      SignalP-noTM
ABR71154.1             0.115  69  0.102  69  0.124  13  0.091   0.097 N  0.570      SignalP-noTM
ABR71155.1             0.389  34  0.367  34  0.562  17  0.348   0.358 N  0.570      SignalP-noTM
ABR71156.1             0.129  20  0.126  20  0.244  19  0.107   0.117 N  0.570      SignalP-noTM
ABR71157.1             0.135  17  0.168  17  0.382  10  0.227   0.196 N  0.570      SignalP-noTM
ABR71158.1             0.161  21  0.112  30  0.124  29  0.080   0.097 N  0.570      SignalP-noTM
ABR71159.1             0.128  41  0.129  14  0.195   6  0.171   0.149 N  0.570      SignalP-noTM
ABR71160.1             0.854  26  0.816  26  0.922  17  0.814   0.815 Y  0.570      SignalP-noTM
ABR71161.1             0.141  69  0.114  69  0.118   8  0.095   0.105 N  0.570      SignalP-noTM
ABR71162.1             0.248  38  0.151  38  0.121  36  0.083   0.119 N  0.570      SignalP-noTM
ABR71163.1             0.100  41  0.104  31  0.123  27  0.101   0.103 N  0.570      SignalP-noTM
ABR71164.1             0.101  27  0.106  38  0.136  31  0.093   0.100 N  0.570      SignalP-noTM
ABR71165.1             0.145  29  0.134  14  0.259   5  0.182   0.157 N  0.570      SignalP-noTM
ABR71166.1             0.117  25  0.129  11  0.206   1  0.166   0.146 N  0.570      SignalP-noTM
ABR71167.1             0.224  25  0.238  25  0.332  21  0.244   0.241 N  0.570      SignalP-noTM
ABR71168.1             0.144  22  0.111  22  0.120  39  0.084   0.099 N  0.570      SignalP-noTM
ABR71169.1             0.300  25  0.241  25  0.285   2  0.197   0.225 N  0.510      SignalP-TM
ABR71170.1             0.138  47  0.190  11  0.430   3  0.381   0.261 N  0.510      SignalP-TM
ABR71171.1             0.709  22  0.729  22  0.894   2  0.779   0.752 Y  0.570      SignalP-noTM
ABR71172.1             0.148  45  0.138  45  0.220  27  0.118   0.128 N  0.570      SignalP-noTM
ABR71173.1             0.116  31  0.118  12  0.184   5  0.143   0.130 N  0.570      SignalP-noTM
ABR71174.1             0.107  48  0.120  11  0.181   3  0.145   0.129 N  0.510      SignalP-TM
ABR71175.1             0.110  60  0.186  17  0.424   8  0.316   0.235 N  0.510      SignalP-TM
ABR71176.1             0.139  54  0.121  13  0.208   5  0.152   0.132 N  0.510      SignalP-TM
ABR71177.1             0.110  27  0.126  11  0.244   2  0.164   0.144 N  0.570      SignalP-noTM
ABR71178.1             0.124  54  0.132  15  0.210   9  0.158   0.144 N  0.570      SignalP-noTM
ABR71179.1             0.115  69  0.119  11  0.190   1  0.137   0.127 N  0.570      SignalP-noTM
ABR71180.1             0.122  39  0.152  39  0.338  35  0.162   0.157 N  0.570      SignalP-noTM
ABR71181.1             0.431  34  0.208  34  0.148  21  0.098   0.156 N  0.570      SignalP-noTM
ABR71182.1             0.322  20  0.190  20  0.231   2  0.133   0.163 N  0.570      SignalP-noTM
ABR71183.1             0.109  49  0.132  11  0.260   1  0.165   0.148 N  0.570      SignalP-noTM
ABR71184.1             0.113  68  0.126  11  0.265   2  0.154   0.139 N  0.570      SignalP-noTM
ABR71185.1             0.676  22  0.713  22  0.877  17  0.776   0.743 Y  0.570      SignalP-noTM
ABR71186.1             0.124  20  0.160  13  0.345  12  0.246   0.201 N  0.570      SignalP-noTM
ABR71187.1             0.143  61  0.117  61  0.135  44  0.092   0.105 N  0.570      SignalP-noTM
ABR71188.1             0.123  28  0.166  28  0.278  26  0.192   0.178 N  0.570      SignalP-noTM
ABR71189.1             0.109  20  0.105  58  0.120  49  0.092   0.098 N  0.570      SignalP-noTM
ABR71190.1             0.125  22  0.170  11  0.380   4  0.301   0.219 N  0.510      SignalP-TM
ABR71191.1             0.111  39  0.121  11  0.204   3  0.141   0.130 N  0.570      SignalP-noTM
ABR71192.1             0.184  27  0.390  19  0.945  17  0.906   0.633 Y  0.570      SignalP-noTM
ABR71193.1             0.106  68  0.123  12  0.216   4  0.153   0.137 N  0.570      SignalP-noTM
ABR71194.1             0.138  18  0.143  11  0.317   2  0.199   0.164 N  0.510      SignalP-TM
ABR71195.1             0.137  31  0.109  31  0.128  30  0.079   0.095 N  0.570      SignalP-noTM
ABR71196.1             0.129  56  0.116  56  0.152  54  0.107   0.111 N  0.570      SignalP-noTM
ABR71197.1             0.111  30  0.114  11  0.152  29  0.130   0.121 N  0.570      SignalP-noTM
ABR71198.1             0.114  41  0.105  11  0.151   1  0.108   0.106 N  0.570      SignalP-noTM
ABR71199.1             0.153  45  0.144  45  0.187  43  0.104   0.125 N  0.570      SignalP-noTM
ABR71200.1             0.242  31  0.229  31  0.448  10  0.294   0.253 N  0.510      SignalP-TM
ABR71201.1             0.112  48  0.135  48  0.229  44  0.118   0.127 N  0.570      SignalP-noTM
ABR71202.1             0.109  28  0.110  38  0.188   2  0.107   0.108 N  0.570      SignalP-noTM
ABR71203.1             0.139  28  0.198  24  0.490   1  0.329   0.260 N  0.570      SignalP-noTM
ABR71204.1             0.126  22  0.145  18  0.307  17  0.194   0.168 N  0.570      SignalP-noTM
ABR71205.1             0.115  22  0.110  36  0.135  32  0.100   0.105 N  0.570      SignalP-noTM
ABR71206.1             0.139  34  0.108  55  0.120  48  0.089   0.099 N  0.570      SignalP-noTM
ABR71207.1             0.100  60  0.099  60  0.114  41  0.085   0.092 N  0.570      SignalP-noTM
ABR71208.1             0.131  42  0.125  15  0.236  27  0.158   0.141 N  0.570      SignalP-noTM
ABR71209.1             0.229  45  0.126  45  0.193   6  0.104   0.118 N  0.510      SignalP-TM
ABR71210.1             0.184  40  0.086  11  0.110   1  0.072   0.081 N  0.510      SignalP-TM
ABR71211.1             0.121  30  0.109  24  0.118  14  0.090   0.100 N  0.570      SignalP-noTM
ABR71212.1             0.142  51  0.137  20  0.264   3  0.156   0.146 N  0.570      SignalP-noTM
ABR71213.1             0.247  27  0.221  27  0.424   1  0.292   0.247 N  0.510      SignalP-TM
ABR71214.1             0.107  21  0.136  11  0.207   1  0.190   0.156 N  0.510      SignalP-TM
ABR71215.1             0.888  27  0.909  27  0.963  23  0.903   0.906 Y  0.570      SignalP-noTM
ABR71216.1             0.117  32  0.134  11  0.209   2  0.181   0.156 N  0.570      SignalP-noTM
ABR71217.1             0.115  21  0.143  11  0.264   1  0.201   0.170 N  0.570      SignalP-noTM
ABR71218.1             0.576  41  0.571  41  0.950  26  0.655   0.611 Y  0.570      SignalP-noTM
ABR71219.1             0.573  36  0.502  36  0.704  25  0.433   0.477 N  0.510      SignalP-TM
ABR71220.1             0.109  36  0.120  11  0.198   3  0.149   0.134 N  0.570      SignalP-noTM
ABR71221.1             0.149  29  0.140  29  0.191  28  0.134   0.138 N  0.510      SignalP-TM
ABR71222.1             0.119  55  0.104  24  0.116  20  0.091   0.098 N  0.570      SignalP-noTM
ABR71223.1             0.104  36  0.119  13  0.167   8  0.148   0.130 N  0.510      SignalP-TM
ABR71224.1             0.131  49  0.108  11  0.173   2  0.117   0.111 N  0.510      SignalP-TM
ABR71225.1             0.102  20  0.107  24  0.142  15  0.098   0.103 N  0.570      SignalP-noTM
ABR71226.1             0.101  62  0.108  41  0.141  33  0.098   0.103 N  0.570      SignalP-noTM
ABR71227.1             0.276  43  0.216  43  0.268  31  0.134   0.185 N  0.510      SignalP-TM
ABR71228.1             0.119  54  0.108  54  0.117  38  0.089   0.099 N  0.570      SignalP-noTM
ABR71229.1             0.113  35  0.116  35  0.135  24  0.092   0.105 N  0.570      SignalP-noTM
ABR71230.1             0.227  64  0.149  64  0.150  11  0.101   0.127 N  0.570      SignalP-noTM
ABR71231.1             0.222  24  0.261  24  0.430  17  0.335   0.295 N  0.570      SignalP-noTM
ABR71232.1             0.119  28  0.186  11  0.414   2  0.341   0.259 N  0.570      SignalP-noTM
ABR71233.1             0.119  24  0.149  13  0.268   8  0.222   0.183 N  0.570      SignalP-noTM
ABR71234.1             0.153  32  0.154  32  0.290  29  0.139   0.148 N  0.510      SignalP-TM
ABR71235.1             0.112  16  0.111  45  0.159  43  0.088   0.100 N  0.570      SignalP-noTM
ABR71236.1             0.102  65  0.105  37  0.116  29  0.092   0.099 N  0.570      SignalP-noTM
ABR71237.1             0.436  23  0.441  23  0.718  22  0.419   0.433 N  0.510      SignalP-TM
ABR71238.1             0.134  37  0.123  11  0.262   1  0.135   0.129 N  0.570      SignalP-noTM
ABR71239.1             0.132  45  0.138  33  0.285  22  0.151   0.144 N  0.570      SignalP-noTM
ABR71240.1             0.124  42  0.113  42  0.132  41  0.089   0.102 N  0.570      SignalP-noTM
ABR71241.1             0.108  23  0.106  22  0.143  12  0.103   0.105 N  0.570      SignalP-noTM
ABR71242.1             0.107  50  0.113  50  0.147  39  0.113   0.113 N  0.570      SignalP-noTM
ABR71243.1             0.294  38  0.338  38  0.507  27  0.275   0.315 N  0.510      SignalP-TM
ABR71244.1             0.137  26  0.139  26  0.220   2  0.134   0.137 N  0.510      SignalP-TM
ABR71245.1             0.108  29  0.107  11  0.134   4  0.117   0.112 N  0.570      SignalP-noTM
ABR71246.1             0.154  22  0.107  22  0.111  58  0.079   0.097 N  0.510      SignalP-TM
ABR71247.1             0.145  25  0.107  45  0.145  40  0.069   0.093 N  0.510      SignalP-TM
ABR71248.1             0.356  27  0.568  27  0.980  13  0.926   0.736 Y  0.570      SignalP-noTM
ABR71249.1             0.126  44  0.124  44  0.169   3  0.105   0.117 N  0.510      SignalP-TM
ABR71250.1             0.202  48  0.125  48  0.113  21  0.079   0.103 N  0.570      SignalP-noTM
ABR71251.1             0.699  30  0.552  30  0.648  29  0.311   0.463 N  0.510      SignalP-TM
ABR71252.1             0.566  30  0.702  30  0.940  28  0.805   0.750 Y  0.570      SignalP-noTM
ABR71253.1             0.128  24  0.210  20  0.506  17  0.397   0.279 N  0.510      SignalP-TM
ABR71254.1             0.813  35  0.673  35  0.760  22  0.582   0.630 Y  0.570      SignalP-noTM
ABR71255.1             0.114  22  0.102  58  0.112  49  0.085   0.094 N  0.570      SignalP-noTM
ABR71256.1             0.109  60  0.099  70  0.107  68  0.081   0.090 N  0.570      SignalP-noTM
ABR71257.1             0.274  32  0.271  32  0.675  10  0.450   0.355 N  0.570      SignalP-noTM
ABR71258.1             0.115  30  0.123  30  0.201  21  0.116   0.120 N  0.570      SignalP-noTM
ABR71259.1             0.207  40  0.152  40  0.153  39  0.087   0.122 N  0.570      SignalP-noTM
ABR71260.1             0.125  19  0.127  19  0.176   1  0.137   0.132 N  0.570      SignalP-noTM
ABR71261.1             0.101  22  0.137  11  0.300   1  0.175   0.155 N  0.570      SignalP-noTM
ABR71262.1             0.184  23  0.187  23  0.345   2  0.201   0.194 N  0.570      SignalP-noTM
ABR71263.1             0.140  35  0.138  14  0.221   9  0.194   0.164 N  0.570      SignalP-noTM
ABR71264.1             0.168  43  0.154  43  0.266  41  0.128   0.145 N  0.510      SignalP-TM
ABR71265.1             0.137  25  0.129  11  0.239   2  0.160   0.143 N  0.570      SignalP-noTM
ABR71266.1             0.215  40  0.147  40  0.142  54  0.087   0.119 N  0.570      SignalP-noTM
ABR71267.1             0.104  70  0.111  28  0.136  25  0.110   0.111 N  0.570      SignalP-noTM
ABR71268.1             0.109  33  0.098  67  0.108  70  0.083   0.091 N  0.570      SignalP-noTM
ABR71269.1             0.513  22  0.676  22  0.924  19  0.877   0.771 Y  0.570      SignalP-noTM
ABR71270.1             0.139  20  0.124  11  0.211   5  0.160   0.137 N  0.510      SignalP-TM
ABR71271.1             0.102  24  0.109  11  0.160   1  0.115   0.112 N  0.570      SignalP-noTM
ABR71272.1             0.330  33  0.237  33  0.379   1  0.215   0.227 N  0.570      SignalP-noTM
ABR71273.1             0.246  20  0.436  20  0.930  15  0.796   0.605 Y  0.570      SignalP-noTM
ABR71274.1             0.113  20  0.106  12  0.139   2  0.111   0.108 N  0.570      SignalP-noTM
ABR71275.1             0.134  30  0.125  30  0.199   1  0.125   0.125 N  0.570      SignalP-noTM
ABR71276.1             0.127  26  0.152  26  0.351  22  0.163   0.157 N  0.570      SignalP-noTM
ABR71277.1             0.127  50  0.130  11  0.241   1  0.159   0.143 N  0.570      SignalP-noTM
ABR71278.1             0.255  60  0.155  60  0.109  59  0.081   0.120 N  0.570      SignalP-noTM
ABR71279.1             0.205  32  0.135  32  0.161  50  0.072   0.105 N  0.570      SignalP-noTM
ABR71280.1             0.116  23  0.122  23  0.214   1  0.122   0.122 N  0.570      SignalP-noTM
ABR71281.1             0.287  22  0.305  22  0.465   1  0.349   0.326 N  0.570      SignalP-noTM
ABR71282.1             0.107  46  0.116  40  0.159   1  0.121   0.118 N  0.570      SignalP-noTM
ABR71283.1             0.129  32  0.126  11  0.214   3  0.165   0.144 N  0.570      SignalP-noTM
ABR71284.1             0.129  24  0.165  11  0.361   3  0.272   0.215 N  0.570      SignalP-noTM
ABR71285.1             0.268  20  0.199  20  0.217  19  0.162   0.182 N  0.570      SignalP-noTM
ABR71286.1             0.276  41  0.123  41  0.118   1  0.067   0.102 N  0.510      SignalP-TM
ABR71287.1             0.131  41  0.107  66  0.115  12  0.082   0.098 N  0.510      SignalP-TM
ABR71288.1             0.150  32  0.153  32  0.320   9  0.185   0.168 N  0.570      SignalP-noTM
ABR71289.1             0.145  40  0.137  40  0.188  30  0.105   0.122 N  0.570      SignalP-noTM
ABR71290.1             0.120  30  0.124  30  0.153  20  0.108   0.118 N  0.510      SignalP-TM
ABR71291.1             0.651  21  0.791  21  0.979  18  0.949   0.865 Y  0.570      SignalP-noTM
ABR71292.1             0.140  58  0.116  32  0.133   7  0.095   0.106 N  0.570      SignalP-noTM
ABR71293.1             0.105  42  0.107  13  0.144   1  0.117   0.112 N  0.570      SignalP-noTM
ABR71294.1             0.775  34  0.855  34  0.973  26  0.799   0.829 Y  0.570      SignalP-noTM
ABR71295.1             0.782  20  0.851  20  0.945  15  0.897   0.872 Y  0.570      SignalP-noTM
ABR71296.1             0.100  45  0.103  23  0.123  13  0.091   0.097 N  0.570      SignalP-noTM
ABR71297.1             0.241  32  0.135  32  0.192   1  0.095   0.120 N  0.510      SignalP-TM
ABR71298.1             0.139  50  0.135  50  0.184  48  0.098   0.118 N  0.570      SignalP-noTM
ABR71299.1             0.128  47  0.116  11  0.160   3  0.142   0.126 N  0.510      SignalP-TM
ABR71300.1             0.156  25  0.122  25  0.180  33  0.100   0.112 N  0.570      SignalP-noTM
ABR71301.1             0.191  50  0.112  50  0.152  59  0.063   0.094 N  0.510      SignalP-TM
ABR71302.1             0.123  23  0.117  23  0.136   2  0.104   0.111 N  0.570      SignalP-noTM
ABR71303.1             0.164  45  0.140  45  0.216  49  0.120   0.131 N  0.570      SignalP-noTM
ABR71304.1             0.111  21  0.113  21  0.142  12  0.107   0.110 N  0.570      SignalP-noTM
ABR71305.1             0.150  25  0.160  25  0.269   9  0.186   0.170 N  0.510      SignalP-TM
ABR71306.1             0.608  23  0.651  23  0.861  15  0.695   0.671 Y  0.570      SignalP-noTM
ABR71307.1             0.312  51  0.176  51  0.131  39  0.101   0.140 N  0.570      SignalP-noTM
ABR71308.1             0.119  38  0.143  38  0.278  34  0.130   0.137 N  0.570      SignalP-noTM
ABR71309.1             0.523  30  0.588  30  0.937  17  0.776   0.676 Y  0.570      SignalP-noTM
ABR71310.1             0.127  68  0.109  33  0.134  32  0.093   0.102 N  0.570      SignalP-noTM
ABR71311.1             0.141  37  0.117  37  0.138  51  0.093   0.106 N  0.570      SignalP-noTM
ABR71312.1             0.114  35  0.100  35  0.112  45  0.079   0.090 N  0.570      SignalP-noTM
ABR71313.1             0.660  21  0.333  21  0.300  20  0.175   0.258 N  0.570      SignalP-noTM
ABR71314.1             0.105  52  0.106  27  0.129  16  0.104   0.105 N  0.570      SignalP-noTM
ABR71315.1             0.121  38  0.103  38  0.134   3  0.091   0.097 N  0.570      SignalP-noTM
ABR71316.1             0.209  21  0.440  21  0.943  20  0.920   0.665 Y  0.570      SignalP-noTM
ABR71317.1             0.105  62  0.107  60  0.147   1  0.094   0.101 N  0.570      SignalP-noTM
ABR71318.1             0.130  59  0.112  59  0.116  41  0.085   0.099 N  0.570      SignalP-noTM
ABR71319.1             0.144  30  0.162  17  0.350   1  0.257   0.207 N  0.570      SignalP-noTM
ABR71320.1             0.106  24  0.110  24  0.170  13  0.098   0.104 N  0.570      SignalP-noTM
ABR71321.1             0.108  29  0.209  16  0.540  14  0.437   0.316 N  0.570      SignalP-noTM
ABR71322.1             0.123  30  0.112  30  0.187   1  0.106   0.109 N  0.570      SignalP-noTM
ABR71323.1             0.115  44  0.108  41  0.165   1  0.101   0.105 N  0.570      SignalP-noTM
ABR71324.1             0.153  33  0.163  33  0.264  29  0.132   0.152 N  0.510      SignalP-TM
ABR71325.1             0.114  20  0.109  20  0.133  19  0.107   0.108 N  0.570      SignalP-noTM
ABR71326.1             0.120  24  0.175  11  0.372   3  0.330   0.233 N  0.510      SignalP-TM
ABR71327.1             0.138  37  0.125  14  0.226   8  0.156   0.136 N  0.510      SignalP-TM
ABR71328.1             0.144  32  0.116  32  0.128  53  0.089   0.103 N  0.570      SignalP-noTM
ABR71329.1             0.107  26  0.146  11  0.328   1  0.201   0.172 N  0.570      SignalP-noTM
ABR71330.1             0.179  25  0.224  31  0.581  30  0.244   0.233 N  0.570      SignalP-noTM
ABR71331.1             0.113  22  0.113  22  0.154   1  0.107   0.110 N  0.570      SignalP-noTM
ABR71332.1             0.250  23  0.323  23  0.513  18  0.430   0.363 N  0.510      SignalP-TM
ABR71333.1             0.144  21  0.147  35  0.257   2  0.151   0.149 N  0.510      SignalP-TM
ABR71334.1             0.123  22  0.093  42  0.133  37  0.069   0.084 N  0.510      SignalP-TM
ABR71335.1             0.107  17  0.135  51  0.216  49  0.147   0.140 N  0.570      SignalP-noTM
ABR71336.1             0.142  42  0.152  11  0.332   1  0.225   0.179 N  0.510      SignalP-TM
ABR71337.1             0.171  25  0.186  25  0.348   4  0.257   0.212 N  0.510      SignalP-TM
ABR71338.1             0.714  23  0.720  23  0.894  19  0.710   0.715 Y  0.570      SignalP-noTM
ABR71339.1             0.111  57  0.113  57  0.181  54  0.100   0.107 N  0.570      SignalP-noTM
ABR71340.1             0.116  23  0.132  23  0.196  11  0.144   0.137 N  0.570      SignalP-noTM
ABR71341.1             0.112  15  0.109  15  0.149  14  0.107   0.108 N  0.570      SignalP-noTM
ABR71342.1             0.113  19  0.124  11  0.224   1  0.150   0.136 N  0.570      SignalP-noTM
ABR71343.1             0.111  36  0.107  36  0.142   2  0.103   0.105 N  0.570      SignalP-noTM
ABR71344.1             0.100  29  0.110  22  0.143  12  0.104   0.107 N  0.570      SignalP-noTM
ABR71345.1             0.103  28  0.125  11  0.229   1  0.145   0.134 N  0.570      SignalP-noTM
ABR71346.1             0.164  52  0.167  13  0.330  10  0.287   0.223 N  0.570      SignalP-noTM
ABR71347.1             0.125  57  0.108  57  0.127  48  0.093   0.101 N  0.570      SignalP-noTM
ABR71348.1             0.110  35  0.102  35  0.109  37  0.079   0.091 N  0.570      SignalP-noTM
ABR71349.1             0.413  27  0.276  27  0.265   1  0.187   0.243 N  0.510      SignalP-TM
ABR71350.1             0.134  29  0.133  29  0.191  27  0.105   0.120 N  0.570      SignalP-noTM
ABR71351.1             0.135  70  0.115  70  0.108  15  0.089   0.103 N  0.570      SignalP-noTM
ABR71352.1             0.107  24  0.112  12  0.149   7  0.128   0.120 N  0.570      SignalP-noTM
ABR71353.1             0.106  34  0.102  64  0.129   4  0.091   0.097 N  0.570      SignalP-noTM
ABR71354.1             0.174  30  0.208  30  0.350   2  0.257   0.226 N  0.510      SignalP-TM
ABR71355.1             0.108  42  0.112  11  0.158   3  0.128   0.120 N  0.570      SignalP-noTM
ABR71356.1             0.163  37  0.202  30  0.533  28  0.290   0.243 N  0.570      SignalP-noTM
ABR71357.1             0.118  50  0.109  50  0.130  20  0.089   0.100 N  0.570      SignalP-noTM
ABR71358.1             0.123  26  0.108  62  0.126  27  0.094   0.102 N  0.570      SignalP-noTM
ABR71359.1             0.120  55  0.173  11  0.385   2  0.300   0.233 N  0.570      SignalP-noTM
ABR71360.1             0.735  24  0.835  24  0.980  11  0.951   0.889 Y  0.570      SignalP-noTM
ABR71361.1             0.354  35  0.160  35  0.186   1  0.082   0.132 N  0.510      SignalP-TM
ABR71362.1             0.149  58  0.131  58  0.162  50  0.104   0.118 N  0.570      SignalP-noTM
ABR71363.1             0.113  41  0.114  41  0.145  20  0.115   0.114 N  0.570      SignalP-noTM
ABR71364.1             0.119  49  0.142  18  0.251   6  0.188   0.164 N  0.570      SignalP-noTM
ABR71365.1             0.205  70  0.138  70  0.150   5  0.095   0.117 N  0.570      SignalP-noTM
ABR71366.1             0.153  44  0.154  44  0.240  22  0.153   0.154 N  0.510      SignalP-TM
ABR71367.1             0.814  22  0.836  22  0.942  19  0.874   0.854 Y  0.570      SignalP-noTM
ABR71368.1             0.116  22  0.104  58  0.118  49  0.092   0.098 N  0.570      SignalP-noTM
ABR71369.1             0.116  26  0.228  18  0.629  12  0.454   0.335 N  0.570      SignalP-noTM
ABR71370.1             0.187  57  0.143  57  0.148  48  0.107   0.126 N  0.570      SignalP-noTM
ABR71371.1             0.153  66  0.105  66  0.157   1  0.061   0.089 N  0.510      SignalP-TM
ABR71372.1             0.476  24  0.216  24  0.472   5  0.217   0.217 N  0.510      SignalP-TM
ABR71373.1             0.556  33  0.661  33  0.945  17  0.788   0.721 Y  0.570      SignalP-noTM
ABR71374.1             0.107  25  0.138  25  0.289  24  0.163   0.150 N  0.570      SignalP-noTM
ABR71375.1             0.118  49  0.122  31  0.157  28  0.114   0.118 N  0.570      SignalP-noTM
ABR71376.1             0.127  22  0.104  22  0.130  50  0.095   0.100 N  0.570      SignalP-noTM
ABR71377.1             0.114  29  0.144  16  0.276   8  0.198   0.169 N  0.570      SignalP-noTM
ABR71378.1             0.100  51  0.120  15  0.178   5  0.141   0.130 N  0.570      SignalP-noTM
ABR71379.1             0.164  58  0.131  23  0.152  11  0.121   0.126 N  0.570      SignalP-noTM
ABR71380.1             0.115  34  0.103  11  0.161   1  0.100   0.102 N  0.570      SignalP-noTM
ABR71381.1             0.113  55  0.105  55  0.115  18  0.091   0.098 N  0.570      SignalP-noTM
ABR71382.1             0.105  65  0.140  11  0.342   1  0.184   0.161 N  0.570      SignalP-noTM
ABR71383.1             0.121  69  0.111  44  0.149  41  0.107   0.109 N  0.570      SignalP-noTM
ABR71384.1             0.326  43  0.224  43  0.232  36  0.112   0.182 N  0.510      SignalP-TM
ABR71385.1             0.159  23  0.282  23  0.606  21  0.456   0.364 N  0.570      SignalP-noTM
ABR71386.1             0.143  65  0.144  11  0.335   2  0.195   0.168 N  0.570      SignalP-noTM
ABR71387.1             0.306  28  0.255  28  0.279  25  0.195   0.233 N  0.510      SignalP-TM
ABR71388.1             0.410  19  0.296  19  0.347   8  0.206   0.254 N  0.570      SignalP-noTM
ABR71389.1             0.108  51  0.141  51  0.228  42  0.155   0.147 N  0.570      SignalP-noTM
ABR71390.1             0.118  52  0.107  25  0.148  14  0.104   0.106 N  0.570      SignalP-noTM
ABR71391.1             0.123  62  0.152  11  0.297   1  0.223   0.185 N  0.570      SignalP-noTM
ABR71392.1             0.104  34  0.127  11  0.225   2  0.162   0.143 N  0.570      SignalP-noTM
ABR71393.1             0.101  60  0.107  60  0.118  58  0.098   0.103 N  0.570      SignalP-noTM
ABR71394.1             0.114  25  0.121  11  0.163   1  0.143   0.131 N  0.570      SignalP-noTM
ABR71395.1             0.121  25  0.126  25  0.191   1  0.128   0.127 N  0.570      SignalP-noTM
ABR71396.1             0.142  44  0.138  44  0.214  37  0.139   0.139 N  0.510      SignalP-TM
ABR71397.1             0.167  45  0.144  11  0.334   2  0.197   0.169 N  0.570      SignalP-noTM
ABR71398.1             0.113  33  0.103  33  0.115  31  0.085   0.095 N  0.570      SignalP-noTM
ABR71399.1             0.123  26  0.130  26  0.239  24  0.146   0.138 N  0.570      SignalP-noTM
ABR71400.1             0.126  55  0.161  11  0.329   1  0.252   0.204 N  0.570      SignalP-noTM
ABR71401.1             0.141  42  0.116  42  0.171  41  0.101   0.109 N  0.570      SignalP-noTM
ABR71402.1             0.100  61  0.115  11  0.166   2  0.137   0.125 N  0.570      SignalP-noTM
ABR71403.1             0.120  30  0.108  30  0.119  54  0.087   0.098 N  0.570      SignalP-noTM
ABR71404.1             0.115  56  0.108  56  0.118   8  0.093   0.101 N  0.570      SignalP-noTM
ABR71405.1             0.717  24  0.730  24  0.960  20  0.786   0.756 Y  0.570      SignalP-noTM
ABR71406.1             0.122  33  0.138  11  0.237   5  0.204   0.163 N  0.510      SignalP-TM
ABR71407.1             0.137  25  0.110  47  0.164  42  0.088   0.102 N  0.510      SignalP-TM
ABR71408.1             0.110  69  0.139  11  0.336   1  0.175   0.156 N  0.570      SignalP-noTM
ABR71409.1             0.108  70  0.107  66  0.119   1  0.090   0.099 N  0.570      SignalP-noTM
ABR71410.1             0.119  18  0.098  69  0.103  55  0.078   0.089 N  0.570      SignalP-noTM
ABR71411.1             0.143  28  0.119  28  0.141  27  0.093   0.107 N  0.570      SignalP-noTM
ABR71412.1             0.102  22  0.107  22  0.131  13  0.094   0.100 N  0.570      SignalP-noTM
ABR71413.1             0.100  33  0.105  19  0.128  11  0.106   0.106 N  0.570      SignalP-noTM
ABR71414.1             0.135  28  0.110  28  0.163  39  0.093   0.102 N  0.570      SignalP-noTM
ABR71415.1             0.128  58  0.131  58  0.165  54  0.101   0.117 N  0.570      SignalP-noTM
ABR71416.1             0.168  63  0.142  63  0.223   2  0.126   0.134 N  0.570      SignalP-noTM
ABR71417.1             0.106  19  0.133  11  0.277   1  0.165   0.148 N  0.570      SignalP-noTM
ABR71418.1             0.185  61  0.136  61  0.267   3  0.104   0.121 N  0.570      SignalP-noTM
ABR71419.1             0.109  22  0.161  18  0.347  13  0.247   0.202 N  0.570      SignalP-noTM
ABR71420.1             0.100  62  0.110  55  0.127  48  0.100   0.105 N  0.570      SignalP-noTM
ABR71421.1             0.138  30  0.123  30  0.135  13  0.102   0.113 N  0.570      SignalP-noTM
ABR71422.1             0.103  61  0.109  53  0.149  47  0.105   0.107 N  0.570      SignalP-noTM
ABR71423.1             0.127  24  0.143  11  0.283   2  0.206   0.173 N  0.570      SignalP-noTM
ABR71424.1             0.101  57  0.178  11  0.420   2  0.329   0.249 N  0.570      SignalP-noTM
ABR71425.1             0.132  19  0.141  11  0.298   2  0.190   0.164 N  0.570      SignalP-noTM
ABR71426.1             0.181  61  0.136  61  0.275   3  0.107   0.123 N  0.570      SignalP-noTM
ABR71427.1             0.109  22  0.161  18  0.347  13  0.247   0.202 N  0.570      SignalP-noTM
ABR71428.1             0.114  20  0.125  11  0.205   1  0.147   0.135 N  0.570      SignalP-noTM
ABR71429.1             0.132  49  0.122  41  0.134   5  0.107   0.115 N  0.570      SignalP-noTM
ABR71430.1             0.149  16  0.165  16  0.236   7  0.173   0.169 N  0.570      SignalP-noTM
ABR71431.1             0.100  50  0.102  28  0.122  23  0.093   0.098 N  0.570      SignalP-noTM
ABR71432.1             0.123  38  0.130  38  0.205   5  0.121   0.126 N  0.570      SignalP-noTM
ABR71433.1             0.121  60  0.113  60  0.177   1  0.100   0.107 N  0.570      SignalP-noTM
ABR71434.1             0.109  36  0.107  30  0.147  44  0.106   0.106 N  0.570      SignalP-noTM
ABR71435.1             0.544  19  0.701  19  0.932  17  0.895   0.792 Y  0.570      SignalP-noTM
ABR71436.1             0.124  24  0.143  11  0.260   3  0.200   0.164 N  0.510      SignalP-TM
ABR71437.1             0.405  22  0.598  22  0.912  17  0.870   0.726 Y  0.570      SignalP-noTM
ABR71438.1             0.121  26  0.145  11  0.314   5  0.214   0.178 N  0.570      SignalP-noTM
ABR71439.1             0.110  52  0.112  52  0.169  50  0.099   0.106 N  0.570      SignalP-noTM
ABR71440.1             0.504  38  0.264  38  0.199  33  0.100   0.187 N  0.570      SignalP-noTM
ABR71441.1             0.104  45  0.106  34  0.145   2  0.102   0.104 N  0.570      SignalP-noTM
ABR71442.1             0.258  25  0.224  25  0.417   1  0.248   0.235 N  0.570      SignalP-noTM
ABR71443.1             0.109  24  0.106  42  0.123  39  0.098   0.102 N  0.570      SignalP-noTM
ABR71444.1             0.153  34  0.158  22  0.272   6  0.222   0.188 N  0.570      SignalP-noTM
ABR71445.1             0.102  34  0.119  14  0.162   8  0.141   0.129 N  0.570      SignalP-noTM
ABR71446.1             0.145  25  0.133  11  0.215   7  0.181   0.156 N  0.570      SignalP-noTM
ABR71447.1             0.553  25  0.622  25  0.929   8  0.803   0.707 Y  0.570      SignalP-noTM
ABR71448.1             0.110  64  0.108  11  0.166   3  0.119   0.114 N  0.570      SignalP-noTM
ABR71449.1             0.158  60  0.139  60  0.146  56  0.096   0.119 N  0.570      SignalP-noTM
ABR71450.1             0.142  39  0.116  39  0.122  38  0.069   0.094 N  0.570      SignalP-noTM
ABR71451.1             0.140  25  0.122  25  0.142   1  0.103   0.113 N  0.570      SignalP-noTM
ABR71452.1             0.125  39  0.108  39  0.125  13  0.096   0.102 N  0.570      SignalP-noTM
ABR71453.1             0.114  41  0.151  11  0.345   1  0.208   0.177 N  0.570      SignalP-noTM
ABR71454.1             0.119  23  0.141  20  0.265  18  0.168   0.154 N  0.570      SignalP-noTM
ABR71455.1             0.149  22  0.133  22  0.155   1  0.122   0.128 N  0.570      SignalP-noTM
ABR71456.1             0.133  30  0.115  30  0.156   2  0.095   0.106 N  0.570      SignalP-noTM
ABR71457.1             0.110  25  0.196  18  0.519  10  0.362   0.274 N  0.570      SignalP-noTM
ABR71458.1             0.162  26  0.136  11  0.293   2  0.193   0.157 N  0.510      SignalP-TM
ABR71459.1             0.117  33  0.155  33  0.333  32  0.160   0.157 N  0.570      SignalP-noTM
ABR71460.1             0.103  43  0.102  69  0.114  60  0.095   0.099 N  0.570      SignalP-noTM
ABR71461.1             0.117  46  0.114  23  0.149  17  0.112   0.113 N  0.570      SignalP-noTM
ABR71462.1             0.106  21  0.102  64  0.108  20  0.093   0.098 N  0.570      SignalP-noTM
ABR71463.1             0.101  43  0.118  11  0.208   2  0.140   0.129 N  0.570      SignalP-noTM
ABR71464.1             0.104   9  0.107  70  0.123  21  0.102   0.105 N  0.570      SignalP-noTM
ABR71465.1             0.488  23  0.625  23  0.857  21  0.745   0.681 Y  0.570      SignalP-noTM
ABR71466.1             0.724  18  0.717  18  0.862  17  0.680   0.700 Y  0.570      SignalP-noTM
ABR71467.1             0.112  59  0.117  13  0.171   1  0.138   0.127 N  0.570      SignalP-noTM
ABR71468.1             0.139  21  0.250  21  0.742  19  0.438   0.338 N  0.570      SignalP-noTM
ABR71469.1             0.147  60  0.122  60  0.135  36  0.101   0.112 N  0.570      SignalP-noTM
ABR71470.1             0.127  42  0.119  26  0.149  22  0.111   0.115 N  0.570      SignalP-noTM
ABR71471.1             0.124  47  0.169  11  0.437   1  0.271   0.217 N  0.570      SignalP-noTM
ABR71472.1             0.104  21  0.118  11  0.183   1  0.132   0.124 N  0.570      SignalP-noTM
ABR71473.1             0.112  28  0.098  47  0.129   1  0.071   0.088 N  0.510      SignalP-TM
ABR71474.1             0.237  24  0.257  24  0.375   9  0.279   0.265 N  0.510      SignalP-TM
ABR71475.1             0.487  29  0.401  29  0.459  25  0.329   0.375 N  0.510      SignalP-TM
ABR71476.1             0.131  20  0.324  20  0.942  17  0.829   0.561 N  0.570      SignalP-noTM
ABR71477.1             0.282  29  0.315  29  0.507  17  0.371   0.335 N  0.510      SignalP-TM
ABR71478.1             0.431  23  0.604  23  0.956   8  0.881   0.734 Y  0.570      SignalP-noTM
ABR71479.1             0.367  22  0.487  22  0.834   4  0.717   0.595 Y  0.570      SignalP-noTM
ABR71480.1             0.151  21  0.150  21  0.290   2  0.175   0.159 N  0.510      SignalP-TM
ABR71481.1             0.578  27  0.728  27  0.988  14  0.938   0.827 Y  0.570      SignalP-noTM
ABR71482.1             0.121  44  0.113  44  0.124  41  0.101   0.107 N  0.570      SignalP-noTM
ABR71483.1             0.106  63  0.109  31  0.132  24  0.109   0.109 N  0.570      SignalP-noTM
ABR71484.1             0.108  29  0.109  40  0.152  28  0.102   0.106 N  0.570      SignalP-noTM
ABR71485.1             0.108  57  0.119  17  0.180   7  0.134   0.126 N  0.570      SignalP-noTM
ABR71486.1             0.106  21  0.106  49  0.129  39  0.100   0.103 N  0.570      SignalP-noTM
ABR71487.1             0.119  23  0.132  23  0.226  21  0.146   0.139 N  0.570      SignalP-noTM
ABR71488.1             0.153  35  0.218  35  0.448  10  0.322   0.256 N  0.510      SignalP-TM
ABR71489.1             0.106  61  0.124  13  0.186   5  0.157   0.139 N  0.570      SignalP-noTM
ABR71490.1             0.180  45  0.125  45  0.180   1  0.099   0.113 N  0.570      SignalP-noTM
ABR71491.1             0.104  61  0.103  57  0.115  53  0.089   0.096 N  0.570      SignalP-noTM
ABR71492.1             0.121  44  0.113  44  0.124  41  0.101   0.107 N  0.570      SignalP-noTM
ABR71493.1             0.108  34  0.130  24  0.217  21  0.149   0.139 N  0.570      SignalP-noTM
ABR71494.1             0.116  23  0.117  48  0.145  42  0.108   0.113 N  0.570      SignalP-noTM
ABR71495.1             0.148  24  0.120  24  0.142   9  0.108   0.114 N  0.570      SignalP-noTM
ABR71496.1             0.118  43  0.117  43  0.144  24  0.108   0.113 N  0.570      SignalP-noTM
ABR71497.1             0.116  22  0.130  59  0.242  52  0.111   0.121 N  0.570      SignalP-noTM
ABR71498.1             0.120  55  0.179  55  0.521  50  0.259   0.216 N  0.570      SignalP-noTM
ABR71499.1             0.109  41  0.136  12  0.264   6  0.195   0.164 N  0.570      SignalP-noTM
ABR71500.1             0.103  54  0.140  11  0.310   3  0.182   0.160 N  0.570      SignalP-noTM
ABR71501.1             0.119  39  0.174  14  0.359   8  0.298   0.232 N  0.570      SignalP-noTM
ABR71502.1             0.781  20  0.764  20  0.939  18  0.775   0.769 Y  0.570      SignalP-noTM
ABR71503.1             0.127  20  0.101  52  0.114  45  0.093   0.097 N  0.570      SignalP-noTM
ABR71504.1             0.103  25  0.107  70  0.120  52  0.093   0.100 N  0.570      SignalP-noTM
ABR71505.1             0.119  29  0.105  53  0.121  47  0.092   0.099 N  0.570      SignalP-noTM
ABR71506.1             0.178  51  0.138  24  0.193  16  0.130   0.134 N  0.570      SignalP-noTM
ABR71507.1             0.102  61  0.169  61  0.336  52  0.189   0.178 N  0.570      SignalP-noTM
ABR71508.1             0.103  32  0.121  11  0.219   1  0.143   0.131 N  0.570      SignalP-noTM
ABR71509.1             0.101  32  0.128  11  0.226   6  0.171   0.148 N  0.570      SignalP-noTM
ABR71510.1             0.123  35  0.108  35  0.128  32  0.099   0.104 N  0.570      SignalP-noTM
ABR71511.1             0.111  60  0.111  34  0.137  30  0.091   0.102 N  0.570      SignalP-noTM
ABR71512.1             0.134  34  0.124  12  0.178   5  0.157   0.140 N  0.570      SignalP-noTM
ABR71513.1             0.198  43  0.132  43  0.123  25  0.097   0.116 N  0.570      SignalP-noTM
ABR71514.1             0.101  14  0.105  29  0.122  20  0.095   0.101 N  0.570      SignalP-noTM
ABR71515.1             0.128  21  0.110  30  0.108  31  0.087   0.099 N  0.570      SignalP-noTM
ABR71516.1             0.227  18  0.143  18  0.137   4  0.097   0.121 N  0.570      SignalP-noTM
ABR71517.1             0.150  21  0.145  21  0.225  13  0.136   0.141 N  0.570      SignalP-noTM
ABR71518.1             0.166  29  0.233  19  0.528  17  0.411   0.317 N  0.570      SignalP-noTM
ABR71519.1             0.185  25  0.139  25  0.138  45  0.090   0.116 N  0.570      SignalP-noTM
ABR71520.1             0.105  70  0.112  17  0.156  11  0.118   0.115 N  0.570      SignalP-noTM
ABR71521.1             0.118  36  0.157  11  0.388   1  0.225   0.189 N  0.570      SignalP-noTM
ABR71522.1             0.105  34  0.103  34  0.120  31  0.085   0.094 N  0.570      SignalP-noTM
ABR71523.1             0.217  22  0.153  22  0.178   1  0.116   0.136 N  0.570      SignalP-noTM
ABR71524.1             0.133  30  0.253  20  0.588  17  0.497   0.343 N  0.510      SignalP-TM
ABR71525.1             0.178  33  0.136  33  0.182  18  0.114   0.126 N  0.570      SignalP-noTM
ABR71526.1             0.115  39  0.132  12  0.207   7  0.178   0.154 N  0.570      SignalP-noTM
ABR71527.1             0.253  24  0.277  24  0.363  21  0.278   0.278 N  0.570      SignalP-noTM
ABR71528.1             0.153  41  0.142  41  0.243  39  0.090   0.123 N  0.510      SignalP-TM
ABR71529.1             0.154  27  0.188  27  0.501  26  0.233   0.209 N  0.570      SignalP-noTM
ABR71530.1             0.190  36  0.131  12  0.206   3  0.179   0.149 N  0.510      SignalP-TM
ABR71531.1             0.147  14  0.116  28  0.171  24  0.099   0.108 N  0.570      SignalP-noTM
ABR71532.1             0.129  27  0.127  27  0.161   1  0.122   0.124 N  0.570      SignalP-noTM
ABR71533.1             0.120  35  0.128  17  0.211   7  0.157   0.139 N  0.510      SignalP-TM
ABR71534.1             0.149  20  0.169  13  0.312   6  0.257   0.201 N  0.510      SignalP-TM
ABR71535.1             0.104  35  0.109  21  0.136   7  0.118   0.113 N  0.570      SignalP-noTM
ABR71536.1             0.132  23  0.107  11  0.145   5  0.125   0.116 N  0.570      SignalP-noTM
ABR71537.1             0.127  39  0.185  11  0.472   1  0.339   0.242 N  0.510      SignalP-TM
ABR71538.1             0.144  32  0.110  32  0.114  62  0.065   0.089 N  0.570      SignalP-noTM
ABR71539.1             0.114  46  0.101  46  0.127   1  0.094   0.097 N  0.570      SignalP-noTM
ABR71540.1             0.119  22  0.110  59  0.142  48  0.085   0.098 N  0.570      SignalP-noTM
ABR71541.1             0.136  19  0.099  19  0.133   1  0.084   0.094 N  0.510      SignalP-TM
ABR71542.1             0.165  25  0.232  25  0.512   2  0.361   0.280 N  0.510      SignalP-TM
ABR71543.1             0.102   3  0.106  40  0.129  31  0.108   0.107 N  0.570      SignalP-noTM
ABR71544.1             0.111  41  0.100  41  0.110  32  0.077   0.089 N  0.570      SignalP-noTM
ABR71545.1             0.108  34  0.132  14  0.209   9  0.174   0.152 N  0.570      SignalP-noTM
ABR71546.1             0.126  22  0.175  17  0.385   1  0.284   0.227 N  0.570      SignalP-noTM
ABR71547.1             0.190  41  0.145  11  0.357   1  0.188   0.165 N  0.570      SignalP-noTM
ABR71548.1             0.785  27  0.816  27  0.947  19  0.855   0.834 Y  0.570      SignalP-noTM
ABR71549.1             0.107  60  0.104  16  0.124  13  0.106   0.105 N  0.570      SignalP-noTM
ABR71550.1             0.252  45  0.165  45  0.165  44  0.101   0.141 N  0.510      SignalP-TM
ABR71551.1             0.137  42  0.108  31  0.130  23  0.095   0.102 N  0.570      SignalP-noTM
ABR71552.1             0.101  60  0.138  11  0.254   2  0.191   0.163 N  0.570      SignalP-noTM
ABR71553.1             0.116  53  0.119  28  0.192  22  0.121   0.120 N  0.510      SignalP-TM
ABR71554.1             0.238  28  0.187  28  0.254   6  0.174   0.182 N  0.510      SignalP-TM
ABR71555.1             0.144  26  0.117  26  0.136   1  0.103   0.111 N  0.570      SignalP-noTM
ABR71556.1             0.106  21  0.110  12  0.141  11  0.121   0.115 N  0.570      SignalP-noTM
ABR71557.1             0.374  32  0.300  32  0.349  29  0.259   0.285 N  0.510      SignalP-TM
ABR71558.1             0.228  25  0.235  25  0.340  24  0.214   0.227 N  0.510      SignalP-TM
ABR71559.1             0.182  11  0.181  11  0.298  10  0.178   0.180 N  0.510      SignalP-TM
ABR71560.1             0.125  24  0.127  24  0.160  13  0.124   0.126 N  0.570      SignalP-noTM
ABR71561.1             0.106  25  0.104  22  0.137  14  0.087   0.096 N  0.570      SignalP-noTM
ABR71562.1             0.104  28  0.132  12  0.214   3  0.175   0.152 N  0.570      SignalP-noTM
ABR71563.1             0.143  20  0.152  20  0.225  19  0.166   0.159 N  0.570      SignalP-noTM
ABR71564.1             0.125  29  0.110  52  0.139   1  0.076   0.098 N  0.510      SignalP-TM
ABR71565.1             0.169  29  0.129  29  0.170  47  0.095   0.113 N  0.570      SignalP-noTM
ABR71566.1             0.113  25  0.164  18  0.294   1  0.244   0.201 N  0.570      SignalP-noTM
ABR71567.1             0.130  29  0.140  11  0.276   1  0.188   0.163 N  0.570      SignalP-noTM
ABR71568.1             0.188  25  0.233  19  0.536   8  0.395   0.293 N  0.510      SignalP-TM
ABR71569.1             0.125  23  0.168  23  0.356  18  0.197   0.181 N  0.570      SignalP-noTM
ABR71570.1             0.188  21  0.188  21  0.283   7  0.204   0.196 N  0.570      SignalP-noTM
ABR71571.1             0.114  40  0.164  11  0.317   4  0.288   0.210 N  0.510      SignalP-TM
ABR71572.1             0.193  38  0.236  15  0.674  13  0.551   0.384 N  0.570      SignalP-noTM
ABR71573.1             0.203  22  0.246  22  0.406   3  0.331   0.278 N  0.510      SignalP-TM
ABR71574.1             0.120  31  0.106  31  0.103  27  0.074   0.091 N  0.570      SignalP-noTM
ABR71575.1             0.158  38  0.160  24  0.221  18  0.157   0.158 N  0.570      SignalP-noTM
ABR71576.1             0.144  26  0.184  11  0.489   5  0.365   0.251 N  0.510      SignalP-TM
ABR71577.1             0.271  31  0.220  31  0.254  30  0.168   0.201 N  0.510      SignalP-TM
ABR71578.1             0.182  33  0.215  33  0.517   2  0.331   0.269 N  0.570      SignalP-noTM
ABR71579.1             0.102  23  0.101  63  0.112  56  0.083   0.092 N  0.570      SignalP-noTM
ABR71580.1             0.129  44  0.120  20  0.179  19  0.122   0.121 N  0.570      SignalP-noTM
ABR71581.1             0.111  35  0.140  11  0.289   5  0.208   0.172 N  0.570      SignalP-noTM
ABR71582.1             0.108  26  0.109  11  0.138   5  0.121   0.114 N  0.570      SignalP-noTM
ABR71583.1             0.305  23  0.254  23  0.293  22  0.200   0.229 N  0.570      SignalP-noTM
ABR71584.1             0.102  41  0.102  69  0.116  20  0.086   0.094 N  0.570      SignalP-noTM
ABR71585.1             0.456  24  0.627  24  0.944  17  0.872   0.742 Y  0.570      SignalP-noTM
ABR71586.1             0.364  38  0.177  38  0.135  37  0.090   0.145 N  0.510      SignalP-TM
ABR71587.1             0.116  31  0.199  11  0.495   4  0.410   0.298 N  0.570      SignalP-noTM
ABR71588.1             0.112  33  0.113  33  0.163  30  0.105   0.109 N  0.570      SignalP-noTM
ABR71589.1             0.461  41  0.220  41  0.214  40  0.098   0.163 N  0.570      SignalP-noTM
ABR71590.1             0.219  15  0.184  15  0.247  13  0.157   0.171 N  0.570      SignalP-noTM
ABR71591.1             0.116  20  0.191  11  0.473   3  0.359   0.270 N  0.570      SignalP-noTM
ABR71592.1             0.108  28  0.127  11  0.231   2  0.160   0.143 N  0.570      SignalP-noTM
ABR71593.1             0.105  32  0.116  12  0.158   5  0.138   0.126 N  0.570      SignalP-noTM
ABR71594.1             0.107  38  0.116  23  0.163  37  0.127   0.121 N  0.570      SignalP-noTM
ABR71595.1             0.160  23  0.141  23  0.171   1  0.129   0.135 N  0.570      SignalP-noTM
ABR71596.1             0.126  53  0.116  53  0.147  50  0.097   0.107 N  0.570      SignalP-noTM
ABR71597.1             0.560  27  0.590  27  0.884   4  0.718   0.650 Y  0.570      SignalP-noTM
ABR71598.1             0.120  58  0.143  11  0.299   1  0.198   0.164 N  0.510      SignalP-TM
ABR71599.1             0.144  31  0.141  31  0.299  30  0.111   0.127 N  0.570      SignalP-noTM
ABR71600.1             0.160  25  0.151  25  0.301   2  0.158   0.154 N  0.510      SignalP-TM
ABR71601.1             0.102  27  0.113  13  0.164   5  0.132   0.122 N  0.570      SignalP-noTM
ABR71602.1             0.262  65  0.149  65  0.211  42  0.104   0.127 N  0.570      SignalP-noTM
ABR71603.1             0.122  24  0.157  11  0.386   1  0.230   0.191 N  0.570      SignalP-noTM
ABR71604.1             0.131  23  0.130  11  0.237   1  0.162   0.145 N  0.570      SignalP-noTM
ABR71605.1             0.123  41  0.123  41  0.204  38  0.112   0.118 N  0.570      SignalP-noTM
ABR71606.1             0.102  44  0.106  49  0.146  43  0.102   0.104 N  0.570      SignalP-noTM
ABR71607.1             0.101  46  0.107  37  0.132  31  0.094   0.101 N  0.570      SignalP-noTM
ABR71608.1             0.105  21  0.099  69  0.105  21  0.083   0.091 N  0.570      SignalP-noTM
ABR71609.1             0.106  25  0.110  25  0.132  24  0.100   0.106 N  0.570      SignalP-noTM
ABR71610.1             0.117  11  0.122  11  0.218   8  0.133   0.128 N  0.570      SignalP-noTM
ABR71611.1             0.332  57  0.176  57  0.218   3  0.105   0.143 N  0.570      SignalP-noTM
ABR71612.1             0.108  56  0.106  24  0.128  20  0.101   0.104 N  0.570      SignalP-noTM
ABR71613.1             0.153  34  0.129  34  0.176   5  0.127   0.128 N  0.510      SignalP-TM
ABR71614.1             0.873  26  0.911  26  0.975  13  0.939   0.924 Y  0.570      SignalP-noTM
ABR71615.1             0.116  70  0.107  70  0.136  18  0.096   0.101 N  0.570      SignalP-noTM
ABR71616.1             0.102  20  0.125  17  0.189  12  0.159   0.138 N  0.510      SignalP-TM
ABR71617.1             0.141  19  0.107  19  0.188   1  0.094   0.101 N  0.570      SignalP-noTM
ABR71618.1             0.106  63  0.111  42  0.130  13  0.110   0.110 N  0.570      SignalP-noTM
ABR71619.1             0.101  52  0.115  16  0.153   8  0.130   0.122 N  0.570      SignalP-noTM
ABR71620.1             0.112  39  0.108  63  0.125  55  0.095   0.102 N  0.570      SignalP-noTM
ABR71621.1             0.166  32  0.129  32  0.119  23  0.069   0.101 N  0.570      SignalP-noTM
ABR71622.1             0.142  19  0.124  32  0.235  28  0.107   0.116 N  0.570      SignalP-noTM
ABR71623.1             0.143  18  0.273  18  0.692  14  0.511   0.385 N  0.570      SignalP-noTM
ABR71624.1             0.166  22  0.145  22  0.297  32  0.117   0.132 N  0.570      SignalP-noTM
ABR71625.1             0.191  45  0.138  45  0.136   3  0.096   0.118 N  0.570      SignalP-noTM
ABR71626.1             0.103  22  0.106  11  0.158   3  0.117   0.112 N  0.570      SignalP-noTM
ABR71627.1             0.106  29  0.118  14  0.171  12  0.142   0.127 N  0.510      SignalP-TM
ABR71628.1             0.173  36  0.131  36  0.200   7  0.121   0.127 N  0.510      SignalP-TM
ABR71629.1             0.598  23  0.702  23  0.952  19  0.845   0.769 Y  0.570      SignalP-noTM
ABR71630.1             0.141  39  0.186  19  0.388  14  0.269   0.225 N  0.570      SignalP-noTM
ABR71631.1             0.570  20  0.702  20  0.925   2  0.875   0.783 Y  0.570      SignalP-noTM
ABR71632.1             0.164  30  0.265  22  0.625  12  0.545   0.369 N  0.510      SignalP-TM
ABR71633.1             0.136  31  0.111  45  0.134  42  0.092   0.102 N  0.570      SignalP-noTM
ABR71634.1             0.148  25  0.150  25  0.232  21  0.144   0.147 N  0.570      SignalP-noTM
ABR71635.1             0.106  42  0.105  22  0.138  14  0.098   0.102 N  0.570      SignalP-noTM
ABR71636.1             0.155  19  0.128  11  0.238   1  0.161   0.140 N  0.510      SignalP-TM
ABR71637.1             0.236  29  0.169  29  0.225   4  0.144   0.157 N  0.570      SignalP-noTM
ABR71638.1             0.114  35  0.104  59  0.129  18  0.094   0.099 N  0.570      SignalP-noTM
ABR71639.1             0.116  31  0.109  37  0.138   1  0.091   0.101 N  0.570      SignalP-noTM
ABR71640.1             0.116  44  0.110  11  0.147   4  0.127   0.116 N  0.510      SignalP-TM
ABR71641.1             0.101  43  0.090  52  0.103  61  0.064   0.080 N  0.510      SignalP-TM
ABR71642.1             0.130  20  0.129  20  0.237  16  0.129   0.129 N  0.570      SignalP-noTM
ABR71643.1             0.111  21  0.110  57  0.132  51  0.084   0.098 N  0.570      SignalP-noTM
ABR71644.1             0.160  10  0.114  22  0.142   8  0.097   0.106 N  0.570      SignalP-noTM
ABR71645.1             0.173  30  0.331  30  0.984   8  0.814   0.558 N  0.570      SignalP-noTM
ABR71646.1             0.706  28  0.809  28  0.952  25  0.900   0.852 Y  0.570      SignalP-noTM
ABR71647.1             0.441  29  0.457  29  0.726  25  0.345   0.415 N  0.510      SignalP-TM
ABR71648.1             0.161  34  0.196  24  0.492   3  0.301   0.245 N  0.570      SignalP-noTM
ABR71649.1             0.124  25  0.223  25  0.482  15  0.350   0.282 N  0.570      SignalP-noTM
ABR71650.1             0.122  21  0.098  21  0.104  42  0.068   0.084 N  0.570      SignalP-noTM
ABR71651.1             0.386  18  0.231  18  0.268  45  0.160   0.198 N  0.570      SignalP-noTM
ABR71652.1             0.107  25  0.106  11  0.141   5  0.119   0.112 N  0.570      SignalP-noTM
ABR71653.1             0.291  40  0.189  40  0.236  37  0.104   0.157 N  0.510      SignalP-TM
ABR71654.1             0.177  18  0.108  18  0.112  36  0.073   0.092 N  0.570      SignalP-noTM
ABR71655.1             0.106  43  0.104  14  0.143   6  0.111   0.106 N  0.510      SignalP-TM
ABR71656.1             0.214  24  0.152  11  0.297   5  0.242   0.185 N  0.510      SignalP-TM
ABR71657.1             0.141  36  0.125  36  0.163  34  0.105   0.115 N  0.570      SignalP-noTM
ABR71658.1             0.201  20  0.220  20  0.314   9  0.235   0.227 N  0.570      SignalP-noTM
ABR71659.1             0.142  51  0.120  21  0.151  12  0.115   0.118 N  0.570      SignalP-noTM
ABR71660.1             0.106  53  0.107  32  0.135  52  0.086   0.097 N  0.570      SignalP-noTM
ABR71661.1             0.130  60  0.135  11  0.288   1  0.166   0.149 N  0.570      SignalP-noTM
ABR71662.1             0.140  24  0.155  13  0.304   6  0.249   0.190 N  0.510      SignalP-TM
ABR71663.1             0.115  42  0.127  19  0.190  22  0.152   0.139 N  0.570      SignalP-noTM
ABR71664.1             0.204  23  0.200  23  0.275  20  0.185   0.193 N  0.570      SignalP-noTM
ABR71665.1             0.118  26  0.122  26  0.215  24  0.104   0.113 N  0.570      SignalP-noTM
ABR71666.1             0.107  50  0.126  50  0.226  45  0.123   0.125 N  0.570      SignalP-noTM
ABR71667.1             0.146  25  0.356  22  0.968  12  0.924   0.623 Y  0.570      SignalP-noTM
ABR71668.1             0.126  53  0.147  53  0.293  43  0.116   0.132 N  0.570      SignalP-noTM
ABR71669.1             0.217  32  0.213  11  0.628   3  0.453   0.326 N  0.570      SignalP-noTM
ABR71670.1             0.115  32  0.100  32  0.123  31  0.091   0.095 N  0.570      SignalP-noTM
ABR71671.1             0.112  48  0.132  11  0.214   4  0.182   0.156 N  0.570      SignalP-noTM
ABR71672.1             0.121  62  0.103  62  0.126  15  0.086   0.095 N  0.570      SignalP-noTM
ABR71673.1             0.146  49  0.148  49  0.240  44  0.122   0.136 N  0.570      SignalP-noTM
ABR71674.1             0.111  46  0.118  12  0.190   3  0.145   0.131 N  0.570      SignalP-noTM
ABR71675.1             0.765  37  0.632  37  0.792  20  0.535   0.586 Y  0.570      SignalP-noTM
ABR71676.1             0.107  19  0.145  31  0.274  28  0.156   0.149 N  0.510      SignalP-TM
ABR71677.1             0.132  31  0.125  13  0.183   5  0.164   0.139 N  0.510      SignalP-TM
ABR71678.1             0.105  52  0.103  60  0.116  53  0.094   0.099 N  0.570      SignalP-noTM
ABR71679.1             0.105  52  0.111  52  0.154  10  0.116   0.113 N  0.570      SignalP-noTM
ABR71680.1             0.158  32  0.229  11  0.690   3  0.531   0.371 N  0.570      SignalP-noTM
ABR71681.1             0.448  29  0.250  29  0.186  23  0.145   0.211 N  0.510      SignalP-TM
ABR71682.1             0.178  35  0.130  35  0.158  41  0.112   0.123 N  0.510      SignalP-TM
ABR71683.1             0.102  29  0.117  12  0.159   4  0.140   0.128 N  0.570      SignalP-noTM
ABR71684.1             0.136  30  0.250  30  0.602  15  0.480   0.358 N  0.570      SignalP-noTM
ABR71685.1             0.207  32  0.165  32  0.195   8  0.149   0.157 N  0.570      SignalP-noTM
ABR71686.1             0.138  36  0.144  11  0.338   1  0.193   0.162 N  0.510      SignalP-TM
ABR71687.1             0.146  62  0.113  62  0.154   2  0.098   0.106 N  0.570      SignalP-noTM
ABR71688.1             0.140  23  0.131  23  0.184   2  0.139   0.135 N  0.570      SignalP-noTM
ABR71689.1             0.101  43  0.109  43  0.132  33  0.103   0.106 N  0.570      SignalP-noTM
ABR71690.1             0.123  28  0.112  11  0.194   2  0.118   0.115 N  0.570      SignalP-noTM
ABR71691.1             0.107  40  0.109  18  0.152  14  0.117   0.113 N  0.570      SignalP-noTM
ABR71692.1             0.175  34  0.149  34  0.188  29  0.122   0.136 N  0.570      SignalP-noTM
ABR71693.1             0.109  43  0.103  43  0.108  45  0.088   0.096 N  0.570      SignalP-noTM
ABR71694.1             0.101  43  0.106  37  0.130  12  0.101   0.104 N  0.570      SignalP-noTM
ABR71695.1             0.183  44  0.140  44  0.151   1  0.077   0.117 N  0.510      SignalP-TM
ABR71696.1             0.274  39  0.190  39  0.254   6  0.132   0.169 N  0.510      SignalP-TM
ABR71697.1             0.722  30  0.767  30  0.963  21  0.865   0.813 Y  0.570      SignalP-noTM
ABR71698.1             0.101  63  0.103  11  0.165   2  0.103   0.103 N  0.570      SignalP-noTM
ABR71699.1             0.133  35  0.169  35  0.502  33  0.169   0.169 N  0.570      SignalP-noTM
ABR71700.1             0.109  57  0.104  57  0.117   9  0.089   0.097 N  0.570      SignalP-noTM
ABR71701.1             0.099  60  0.104  65  0.114  56  0.089   0.097 N  0.570      SignalP-noTM
ABR71702.1             0.170  33  0.131  33  0.238  16  0.130   0.131 N  0.510      SignalP-TM
ABR71703.1             0.163  37  0.127  17  0.182   4  0.156   0.138 N  0.510      SignalP-TM
ABR71704.1             0.123  48  0.107  21  0.118  15  0.093   0.100 N  0.570      SignalP-noTM
ABR71705.1             0.142  46  0.198  36  0.480  30  0.287   0.240 N  0.570      SignalP-noTM
ABR71706.1             0.301  29  0.305  29  0.612  13  0.379   0.332 N  0.510      SignalP-TM
ABR71707.1             0.127  26  0.102  11  0.177  25  0.112   0.106 N  0.510      SignalP-TM
ABR71708.1             0.157  31  0.131  31  0.197   3  0.122   0.127 N  0.570      SignalP-noTM
ABR71709.1             0.156  25  0.132  25  0.158  23  0.101   0.117 N  0.570      SignalP-noTM
ABR71710.1             0.151  20  0.129  20  0.178  31  0.103   0.117 N  0.570      SignalP-noTM
ABR71711.1             0.251  32  0.149  32  0.112  31  0.083   0.118 N  0.570      SignalP-noTM
ABR71712.1             0.143  17  0.110  17  0.122  41  0.085   0.098 N  0.570      SignalP-noTM
ABR71713.1             0.121  43  0.110  43  0.135  42  0.098   0.105 N  0.570      SignalP-noTM
ABR71714.1             0.136  51  0.161  24  0.330  22  0.236   0.196 N  0.570      SignalP-noTM
ABR71715.1             0.119  24  0.093  14  0.112  10  0.088   0.091 N  0.510      SignalP-TM
ABR71716.1             0.134  29  0.118  38  0.180   1  0.101   0.112 N  0.510      SignalP-TM
ABR71717.1             0.120  44  0.103  44  0.108  24  0.093   0.099 N  0.570      SignalP-noTM
ABR71718.1             0.106  22  0.106  50  0.120  45  0.095   0.101 N  0.570      SignalP-noTM
ABR71719.1             0.804  21  0.824  21  0.910   1  0.840   0.832 Y  0.570      SignalP-noTM
ABR71720.1             0.104  58  0.110  53  0.179  49  0.109   0.109 N  0.570      SignalP-noTM
ABR71721.1             0.231  43  0.195  19  0.366   1  0.253   0.222 N  0.570      SignalP-noTM
ABR71722.1             0.654  30  0.723  30  0.983  15  0.885   0.799 Y  0.570      SignalP-noTM
ABR71723.1             0.153  13  0.172  13  0.296  11  0.193   0.182 N  0.570      SignalP-noTM
ABR71724.1             0.107  52  0.108  13  0.147   7  0.121   0.114 N  0.570      SignalP-noTM
ABR71725.1             0.140  61  0.169  12  0.345   5  0.291   0.227 N  0.570      SignalP-noTM
ABR71726.1             0.114  22  0.122  22  0.168  20  0.120   0.121 N  0.570      SignalP-noTM
ABR71727.1             0.115  33  0.174  11  0.430   1  0.283   0.225 N  0.570      SignalP-noTM
ABR71728.1             0.326  27  0.176  27  0.211  26  0.113   0.146 N  0.570      SignalP-noTM
ABR71729.1             0.116  24  0.099  24  0.102  70  0.076   0.088 N  0.570      SignalP-noTM
ABR71730.1             0.114  42  0.137  12  0.252   8  0.190   0.156 N  0.510      SignalP-TM
ABR71731.1             0.805  40  0.570  40  0.584  35  0.307   0.473 N  0.510      SignalP-TM
ABR71732.1             0.395  33  0.223  33  0.171  10  0.133   0.181 N  0.570      SignalP-noTM
ABR71733.1             0.132  45  0.217  11  0.568   3  0.478   0.340 N  0.570      SignalP-noTM
ABR71734.1             0.105  63  0.118  18  0.178  12  0.130   0.124 N  0.570      SignalP-noTM
ABR71735.1             0.142  49  0.133  49  0.167  42  0.101   0.121 N  0.510      SignalP-TM
ABR71736.1             0.100  62  0.114  32  0.143  24  0.106   0.110 N  0.570      SignalP-noTM
ABR71737.1             0.121  21  0.107  21  0.130  23  0.094   0.101 N  0.570      SignalP-noTM
ABR71738.1             0.131  21  0.173  21  0.358   2  0.258   0.205 N  0.510      SignalP-TM
ABR71739.1             0.174  36  0.210  36  0.489  31  0.281   0.236 N  0.510      SignalP-TM
ABR71740.1             0.130  48  0.115  48  0.169   2  0.097   0.107 N  0.570      SignalP-noTM
ABR71741.1             0.117  66  0.179  23  0.397  21  0.255   0.214 N  0.570      SignalP-noTM
ABR71742.1             0.116  20  0.114  11  0.195   1  0.123   0.118 N  0.570      SignalP-noTM
ABR71743.1             0.139  35  0.128  35  0.169  33  0.128   0.128 N  0.570      SignalP-noTM
ABR71744.1             0.196  28  0.154  28  0.175  27  0.096   0.126 N  0.570      SignalP-noTM
ABR71745.1             0.103  64  0.112  23  0.141  21  0.122   0.117 N  0.570      SignalP-noTM
ABR71746.1             0.138  30  0.116  30  0.191   2  0.109   0.112 N  0.570      SignalP-noTM
ABR71747.1             0.134  22  0.154  22  0.243   4  0.180   0.166 N  0.570      SignalP-noTM
ABR71748.1             0.108  40  0.105  40  0.150  39  0.094   0.100 N  0.570      SignalP-noTM
ABR71749.1             0.101  30  0.097  11  0.112   6  0.098   0.097 N  0.570      SignalP-noTM
ABR71750.1             0.146  24  0.156  24  0.272   3  0.200   0.177 N  0.570      SignalP-noTM
ABR71751.1             0.207  20  0.244  20  0.456  18  0.277   0.260 N  0.570      SignalP-noTM
ABR71752.1             0.194  34  0.141  34  0.152   9  0.117   0.130 N  0.570      SignalP-noTM
ABR71753.1             0.102  52  0.113  11  0.162   1  0.126   0.119 N  0.570      SignalP-noTM
ABR71754.1             0.105  54  0.101  29  0.112  27  0.090   0.096 N  0.570      SignalP-noTM
ABR71755.1             0.124  59  0.121  59  0.124  53  0.091   0.107 N  0.570      SignalP-noTM
ABR71756.1             0.892  22  0.929  22  0.983  17  0.958   0.943 Y  0.570      SignalP-noTM
ABR71757.1             0.171  29  0.239  19  0.568  18  0.458   0.320 N  0.510      SignalP-TM
ABR71758.1             0.158  24  0.339  22  0.895  13  0.823   0.567 N  0.570      SignalP-noTM
ABR71759.1             0.140  52  0.124  52  0.170  47  0.080   0.108 N  0.510      SignalP-TM
ABR71760.1             0.186  39  0.153  19  0.291   9  0.227   0.180 N  0.510      SignalP-TM
ABR71761.1             0.104  20  0.107  26  0.149  16  0.110   0.108 N  0.570      SignalP-noTM
ABR71762.1             0.121  19  0.111  11  0.191   1  0.114   0.113 N  0.570      SignalP-noTM
ABR71763.1             0.132  56  0.122  11  0.203   1  0.141   0.131 N  0.570      SignalP-noTM
ABR71764.1             0.132  17  0.161  28  0.354  23  0.203   0.181 N  0.570      SignalP-noTM
ABR71765.1             0.133  18  0.114  11  0.218   1  0.116   0.115 N  0.570      SignalP-noTM
ABR71766.1             0.100  51  0.109  20  0.137  10  0.117   0.113 N  0.570      SignalP-noTM
ABR71767.1             0.185  41  0.137  41  0.118  38  0.096   0.118 N  0.570      SignalP-noTM
ABR71768.1             0.153  47  0.158  54  0.265  43  0.111   0.136 N  0.570      SignalP-noTM
ABR71769.1             0.223  38  0.200  38  0.412  37  0.122   0.163 N  0.570      SignalP-noTM
ABR71770.1             0.111   8  0.106  63  0.150   2  0.093   0.100 N  0.570      SignalP-noTM
ABR71771.1             0.141  25  0.131  11  0.238   2  0.170   0.150 N  0.570      SignalP-noTM
ABR71772.1             0.109  36  0.108  36  0.136  35  0.089   0.099 N  0.570      SignalP-noTM
ABR71773.1             0.117  22  0.115  11  0.176   3  0.129   0.122 N  0.570      SignalP-noTM
ABR71774.1             0.132  66  0.119  11  0.213   2  0.142   0.130 N  0.570      SignalP-noTM
ABR71775.1             0.109  68  0.112  49  0.142  39  0.097   0.105 N  0.570      SignalP-noTM
ABR71776.1             0.351  18  0.466  18  0.791   1  0.643   0.549 N  0.570      SignalP-noTM
ABR71777.1             0.133  63  0.146  11  0.316   1  0.195   0.169 N  0.570      SignalP-noTM
ABR71778.1             0.266  18  0.219  18  0.218  16  0.165   0.193 N  0.570      SignalP-noTM
ABR71779.1             0.110  26  0.170  11  0.478   1  0.256   0.210 N  0.570      SignalP-noTM
ABR71780.1             0.106  35  0.102  46  0.117  34  0.095   0.099 N  0.570      SignalP-noTM
ABR71781.1             0.112  17  0.105  70  0.123   6  0.092   0.099 N  0.570      SignalP-noTM
ABR71782.1             0.124  32  0.127  45  0.221  40  0.100   0.117 N  0.510      SignalP-TM
ABR71783.1             0.116  34  0.166  13  0.329   3  0.288   0.211 N  0.510      SignalP-TM
ABR71784.1             0.104  30  0.099  62  0.116  34  0.082   0.091 N  0.570      SignalP-noTM
ABR71785.1             0.109  23  0.118  11  0.198   1  0.136   0.125 N  0.510      SignalP-TM
ABR71786.1             0.137  34  0.202  11  0.520   3  0.422   0.284 N  0.510      SignalP-TM
ABR71787.1             0.115  27  0.108  27  0.170   1  0.086   0.098 N  0.570      SignalP-noTM
ABR71788.1             0.152  48  0.145  48  0.294  36  0.112   0.129 N  0.570      SignalP-noTM
ABR71789.1             0.110  65  0.112  18  0.149   9  0.107   0.110 N  0.570      SignalP-noTM
ABR71790.1             0.400  21  0.173  21  0.189  28  0.088   0.141 N  0.510      SignalP-TM
ABR71791.1             0.300  30  0.264  30  0.448   3  0.307   0.280 N  0.510      SignalP-TM
ABR71792.1             0.218  32  0.162  32  0.201  31  0.121   0.143 N  0.570      SignalP-noTM
ABR71793.1             0.220  20  0.203  20  0.421  19  0.177   0.191 N  0.570      SignalP-noTM
ABR71794.1             0.768  24  0.828  24  0.964  20  0.863   0.844 Y  0.570      SignalP-noTM
ABR71795.1             0.824  23  0.768  23  0.879   2  0.781   0.774 Y  0.570      SignalP-noTM
ABR71796.1             0.441  24  0.256  24  0.209  29  0.142   0.202 N  0.570      SignalP-noTM
ABR71797.1             0.647  40  0.678  40  0.898  31  0.553   0.619 Y  0.570      SignalP-noTM
ABR71798.1             0.103  25  0.105  25  0.125  20  0.098   0.102 N  0.570      SignalP-noTM
ABR71799.1             0.120  24  0.200  13  0.489   7  0.391   0.290 N  0.570      SignalP-noTM
ABR71800.1             0.106  58  0.098  68  0.105  23  0.088   0.093 N  0.570      SignalP-noTM
ABR71801.1             0.151  43  0.142  43  0.179  40  0.108   0.130 N  0.510      SignalP-TM
ABR71802.1             0.339  29  0.222  29  0.275  26  0.134   0.190 N  0.510      SignalP-TM
ABR71803.1             0.144  67  0.115  12  0.168  10  0.132   0.123 N  0.570      SignalP-noTM
ABR71804.1             0.122  39  0.123  11  0.203   1  0.147   0.134 N  0.570      SignalP-noTM
ABR71805.1             0.123  20  0.110  20  0.114  18  0.083   0.097 N  0.570      SignalP-noTM
ABR71806.1             0.119  32  0.112  32  0.131  30  0.083   0.098 N  0.570      SignalP-noTM
ABR71807.1             0.121  20  0.159  11  0.330   2  0.265   0.209 N  0.570      SignalP-noTM
ABR71808.1             0.116  19  0.165  19  0.274   1  0.232   0.196 N  0.570      SignalP-noTM
ABR71809.1             0.109  65  0.139  11  0.254   1  0.189   0.163 N  0.570      SignalP-noTM
ABR71810.1             0.129  17  0.199  17  0.377   2  0.312   0.252 N  0.570      SignalP-noTM
ABR71811.1             0.136  29  0.159  11  0.312   1  0.255   0.195 N  0.510      SignalP-TM
ABR71812.1             0.131  22  0.204  11  0.556   2  0.430   0.288 N  0.510      SignalP-TM
ABR71813.1             0.179  67  0.132  11  0.237   2  0.171   0.150 N  0.570      SignalP-noTM
ABR71814.1             0.117  29  0.108  29  0.162   1  0.101   0.105 N  0.570      SignalP-noTM
ABR71815.1             0.152  40  0.129  40  0.171  19  0.127   0.128 N  0.570      SignalP-noTM
ABR71816.1             0.135  21  0.167  21  0.295   1  0.203   0.184 N  0.570      SignalP-noTM
ABR71817.1             0.109  28  0.106  45  0.125  41  0.088   0.097 N  0.570      SignalP-noTM
ABR71818.1             0.113  59  0.104  59  0.109  34  0.089   0.097 N  0.570      SignalP-noTM
ABR71819.1             0.827  21  0.792  21  0.866   1  0.735   0.765 Y  0.570      SignalP-noTM
ABR71820.1             0.155  56  0.128  56  0.134  55  0.095   0.113 N  0.570      SignalP-noTM
ABR71821.1             0.105  20  0.101  11  0.156   1  0.097   0.099 N  0.570      SignalP-noTM
ABR71822.1             0.109  23  0.114  59  0.146  49  0.100   0.107 N  0.570      SignalP-noTM
ABR71823.1             0.119  67  0.109  67  0.165   4  0.093   0.102 N  0.570      SignalP-noTM
ABR71824.1             0.393  57  0.198  57  0.329   4  0.134   0.174 N  0.510      SignalP-TM
ABR71825.1             0.115  53  0.108  17  0.137   9  0.112   0.110 N  0.570      SignalP-noTM
ABR71826.1             0.109  29  0.101  70  0.124  44  0.090   0.096 N  0.570      SignalP-noTM
ABR71827.1             0.224  24  0.299  24  0.570  22  0.409   0.340 N  0.510      SignalP-TM
ABR71828.1             0.109  41  0.109  34  0.141  33  0.098   0.104 N  0.570      SignalP-noTM
ABR71829.1             0.114  38  0.106  38  0.142  12  0.098   0.102 N  0.570      SignalP-noTM
ABR71830.1             0.123  48  0.115  21  0.163   1  0.113   0.114 N  0.570      SignalP-noTM
ABR71831.1             0.110  69  0.130  16  0.216  10  0.170   0.149 N  0.570      SignalP-noTM
ABR71832.1             0.146  29  0.116  29  0.117   1  0.088   0.103 N  0.570      SignalP-noTM
ABR71833.1             0.557  26  0.317  26  0.326   7  0.214   0.279 N  0.510      SignalP-TM
ABR71834.1             0.113  17  0.123  17  0.227   1  0.141   0.132 N  0.570      SignalP-noTM
ABR71835.1             0.121  18  0.109  11  0.190   1  0.112   0.110 N  0.510      SignalP-TM
ABR71836.1             0.114  25  0.103  25  0.123   6  0.097   0.100 N  0.570      SignalP-noTM
ABR71837.1             0.310  59  0.190  59  0.253   1  0.123   0.158 N  0.570      SignalP-noTM
ABR71838.1             0.516  28  0.611  28  0.841  24  0.714   0.660 Y  0.570      SignalP-noTM
ABR71839.1             0.245  21  0.251  21  0.505   4  0.325   0.278 N  0.510      SignalP-TM
ABR71840.1             0.109  45  0.111  19  0.170   9  0.114   0.112 N  0.570      SignalP-noTM
ABR71841.1             0.136  61  0.118  61  0.120  48  0.093   0.106 N  0.570      SignalP-noTM
ABR71842.1             0.264  22  0.352  22  0.564  10  0.456   0.391 N  0.510      SignalP-TM
ABR71843.1             0.131  36  0.131  17  0.209   6  0.166   0.144 N  0.510      SignalP-TM
ABR71844.1             0.105  66  0.114  28  0.163  65  0.108   0.112 N  0.510      SignalP-TM
ABR71845.1             0.111  46  0.149  20  0.291  19  0.200   0.173 N  0.570      SignalP-noTM
ABR71846.1             0.204  20  0.429  20  0.964  17  0.900   0.650 Y  0.570      SignalP-noTM
ABR71847.1             0.145  37  0.134  37  0.167  32  0.094   0.119 N  0.510      SignalP-TM
ABR71848.1             0.278  24  0.267  24  0.398   3  0.283   0.273 N  0.510      SignalP-TM
ABR71849.1             0.105  25  0.127  11  0.227   4  0.167   0.146 N  0.570      SignalP-noTM
ABR71850.1             0.113  33  0.116  39  0.166   4  0.107   0.113 N  0.510      SignalP-TM
ABR71851.1             0.106  44  0.131  14  0.208   5  0.162   0.145 N  0.570      SignalP-noTM
ABR71852.1             0.175  36  0.134  36  0.138  11  0.107   0.121 N  0.570      SignalP-noTM
ABR71853.1             0.154  46  0.125  46  0.157  29  0.091   0.112 N  0.510      SignalP-TM
ABR71854.1             0.152  27  0.224  27  0.501  23  0.284   0.246 N  0.510      SignalP-TM
ABR71855.1             0.157  70  0.146  70  0.211   2  0.095   0.127 N  0.510      SignalP-TM
ABR71856.1             0.139  61  0.134  11  0.269   3  0.179   0.155 N  0.570      SignalP-noTM
ABR71857.1             0.144  62  0.118  12  0.178   1  0.141   0.129 N  0.570      SignalP-noTM
ABR71858.1             0.111  46  0.110  15  0.150   9  0.119   0.114 N  0.570      SignalP-noTM
ABR71859.1             0.111  60  0.098  60  0.098  70  0.080   0.090 N  0.570      SignalP-noTM
ABR71860.1             0.171  44  0.142  21  0.239   1  0.145   0.143 N  0.510      SignalP-TM
ABR71861.1             0.116  45  0.108  45  0.128   1  0.096   0.102 N  0.570      SignalP-noTM
ABR71862.1             0.155  32  0.131  32  0.218  11  0.138   0.134 N  0.570      SignalP-noTM
ABR71863.1             0.115  23  0.110  51  0.135  44  0.103   0.107 N  0.570      SignalP-noTM
ABR71864.1             0.111  34  0.139  18  0.298  10  0.172   0.155 N  0.570      SignalP-noTM
ABR71865.1             0.108  30  0.118  11  0.182   3  0.135   0.126 N  0.570      SignalP-noTM
ABR71866.1             0.106  50  0.105  70  0.125  34  0.095   0.100 N  0.570      SignalP-noTM
ABR71867.1             0.127  23  0.185  11  0.479   1  0.321   0.249 N  0.570      SignalP-noTM
ABR71868.1             0.104  31  0.112  39  0.140  33  0.115   0.114 N  0.570      SignalP-noTM
ABR71869.1             0.132  25  0.129  25  0.219   9  0.133   0.131 N  0.570      SignalP-noTM
ABR71870.1             0.111  25  0.120  45  0.169  23  0.120   0.120 N  0.570      SignalP-noTM
ABR71871.1             0.122  39  0.169  11  0.476   4  0.291   0.226 N  0.570      SignalP-noTM
ABR71872.1             0.107  28  0.131  12  0.242   1  0.171   0.150 N  0.570      SignalP-noTM
ABR71873.1             0.127  35  0.134  25  0.214  18  0.127   0.131 N  0.510      SignalP-TM
ABR71874.1             0.204  49  0.203  49  0.409  45  0.112   0.169 N  0.510      SignalP-TM
ABR71875.1             0.158  33  0.144  11  0.243   1  0.211   0.169 N  0.510      SignalP-TM
ABR71876.1             0.460  26  0.471  26  0.761  25  0.427   0.455 N  0.510      SignalP-TM
ABR71877.1             0.114  18  0.119  18  0.186  14  0.123   0.121 N  0.570      SignalP-noTM
ABR71878.1             0.156  32  0.217  11  0.549   3  0.476   0.339 N  0.570      SignalP-noTM
ABR71879.1             0.108  31  0.099  66  0.105  68  0.081   0.091 N  0.570      SignalP-noTM
ABR71880.1             0.124  40  0.100  40  0.105  70  0.076   0.089 N  0.570      SignalP-noTM
ABR71881.1             0.149  24  0.151  24  0.180  14  0.149   0.150 N  0.570      SignalP-noTM
ABR71882.1             0.106  55  0.117  47  0.188  38  0.108   0.113 N  0.570      SignalP-noTM
ABR71883.1             0.108  30  0.118  11  0.182   3  0.135   0.126 N  0.570      SignalP-noTM
ABR71884.1             0.111  34  0.139  18  0.298  10  0.172   0.155 N  0.570      SignalP-noTM
ABR71885.1             0.150  20  0.141  20  0.178  19  0.128   0.135 N  0.570      SignalP-noTM
ABR71886.1             0.114  28  0.119  28  0.151  21  0.109   0.115 N  0.510      SignalP-TM
ABR71887.1             0.212  44  0.217  44  0.434  33  0.165   0.192 N  0.570      SignalP-noTM
ABR71888.1             0.157  32  0.110  32  0.108  58  0.074   0.093 N  0.570      SignalP-noTM
ABR71889.1             0.109  47  0.171  19  0.322   8  0.262   0.205 N  0.510      SignalP-TM
ABR71890.1             0.137  25  0.265  19  0.807   1  0.600   0.423 N  0.570      SignalP-noTM
ABR71891.1             0.799  19  0.868  19  0.964  16  0.932   0.898 Y  0.570      SignalP-noTM
ABR71892.1             0.143  51  0.253  51  0.809  49  0.188   0.222 N  0.570      SignalP-noTM
ABR71893.1             0.107  34  0.116  11  0.166   1  0.133   0.124 N  0.570      SignalP-noTM
ABR71894.1             0.111  18  0.116  46  0.164  40  0.103   0.110 N  0.570      SignalP-noTM
ABR71895.1             0.107  27  0.160  11  0.365   1  0.245   0.200 N  0.570      SignalP-noTM
ABR71896.1             0.107   5  0.149  12  0.276   7  0.223   0.184 N  0.570      SignalP-noTM
ABR71897.1             0.116  65  0.112  65  0.119  64  0.090   0.102 N  0.570      SignalP-noTM
ABR71898.1             0.137  56  0.153  11  0.342   2  0.232   0.190 N  0.570      SignalP-noTM
ABR71899.1             0.117  38  0.113  38  0.140  14  0.101   0.107 N  0.570      SignalP-noTM
ABR71900.1             0.174  28  0.152  28  0.224  23  0.099   0.132 N  0.510      SignalP-TM
ABR71901.1             0.713  20  0.808  20  0.965  16  0.903   0.852 Y  0.570      SignalP-noTM
ABR71902.1             0.143  27  0.122  27  0.147  17  0.090   0.107 N  0.570      SignalP-noTM
ABR71903.1             0.170  63  0.148  24  0.201  23  0.136   0.142 N  0.570      SignalP-noTM
ABR71904.1             0.103  38  0.099  23  0.108  16  0.083   0.091 N  0.570      SignalP-noTM
ABR71905.1             0.108  51  0.142  18  0.241  10  0.187   0.163 N  0.570      SignalP-noTM
ABR71906.1             0.101  38  0.098  70  0.142  68  0.066   0.086 N  0.510      SignalP-TM
ABR71907.1             0.146  29  0.128  12  0.181   1  0.162   0.144 N  0.570      SignalP-noTM
ABR71908.1             0.101  29  0.110  11  0.148   1  0.122   0.116 N  0.570      SignalP-noTM
ABR71909.1             0.102  70  0.113  13  0.157   2  0.129   0.121 N  0.570      SignalP-noTM
ABR71910.1             0.147  48  0.122  11  0.181   2  0.154   0.134 N  0.510      SignalP-TM
ABR71911.1             0.205  32  0.165  25  0.341   4  0.170   0.167 N  0.570      SignalP-noTM
ABR71912.1             0.678  24  0.617  24  0.761  20  0.515   0.579 Y  0.510      SignalP-TM
ABR71913.1             0.834  21  0.792  21  0.867   1  0.769   0.781 Y  0.570      SignalP-noTM
ABR71914.1             0.106  41  0.106  58  0.134  24  0.085   0.096 N  0.570      SignalP-noTM
ABR71915.1             0.183  22  0.291  22  0.698   4  0.518   0.398 N  0.570      SignalP-noTM
ABR71916.1             0.132  45  0.115  45  0.158   4  0.095   0.106 N  0.570      SignalP-noTM
ABR71917.1             0.156  22  0.115  22  0.141  34  0.098   0.107 N  0.570      SignalP-noTM
ABR71918.1             0.168  34  0.194  34  0.307  21  0.207   0.200 N  0.570      SignalP-noTM
ABR71919.1             0.181  30  0.163  30  0.236   2  0.131   0.148 N  0.570      SignalP-noTM
ABR71920.1             0.777  29  0.801  29  0.980  14  0.888   0.842 Y  0.570      SignalP-noTM
ABR71921.1             0.115  43  0.106  29  0.142  62  0.093   0.101 N  0.510      SignalP-TM
ABR71922.1             0.123  49  0.168  11  0.335   7  0.295   0.215 N  0.510      SignalP-TM
ABR71923.1             0.114  30  0.121  15  0.183   3  0.144   0.132 N  0.570      SignalP-noTM
ABR71924.1             0.163  27  0.164  11  0.346   3  0.277   0.206 N  0.510      SignalP-TM
ABR71925.1             0.162  30  0.227  21  0.507  20  0.371   0.295 N  0.570      SignalP-noTM
ABR71926.1             0.109  22  0.122  22  0.164   5  0.138   0.130 N  0.570      SignalP-noTM
ABR71927.1             0.108  40  0.109  43  0.144  38  0.093   0.101 N  0.570      SignalP-noTM
ABR71928.1             0.101  23  0.105  70  0.116  65  0.090   0.098 N  0.570      SignalP-noTM
ABR71929.1             0.130  40  0.112  21  0.167   1  0.119   0.116 N  0.570      SignalP-noTM
ABR71930.1             0.170  23  0.132  23  0.137  10  0.111   0.122 N  0.570      SignalP-noTM
ABR71931.1             0.116  28  0.112  11  0.149   1  0.125   0.118 N  0.570      SignalP-noTM
ABR71932.1             0.111  41  0.133  35  0.246  34  0.157   0.144 N  0.570      SignalP-noTM
ABR71933.1             0.176  38  0.222  21  0.467  10  0.313   0.265 N  0.570      SignalP-noTM
ABR71934.1             0.856  24  0.879  24  0.947  20  0.901   0.889 Y  0.570      SignalP-noTM
ABR71935.1             0.759  24  0.781  24  0.937  21  0.817   0.798 Y  0.570      SignalP-noTM
ABR71936.1             0.120  33  0.125  11  0.213   3  0.161   0.138 N  0.510      SignalP-TM
ABR71937.1             0.128  40  0.112  11  0.223   1  0.114   0.112 N  0.510      SignalP-TM
ABR71938.1             0.184  63  0.137  63  0.158  49  0.107   0.123 N  0.570      SignalP-noTM
ABR71939.1             0.131  35  0.141  35  0.176  26  0.132   0.138 N  0.510      SignalP-TM
ABR71940.1             0.148  59  0.140  11  0.262   3  0.206   0.171 N  0.570      SignalP-noTM
ABR71941.1             0.189  33  0.155  33  0.181   1  0.121   0.139 N  0.570      SignalP-noTM
ABR71942.1             0.141  38  0.165  38  0.385  32  0.118   0.143 N  0.570      SignalP-noTM
ABR71943.1             0.148  42  0.126  42  0.134  39  0.101   0.114 N  0.570      SignalP-noTM
ABR71944.1             0.157  19  0.161  11  0.360   1  0.251   0.204 N  0.570      SignalP-noTM
ABR71945.1             0.311  23  0.260  23  0.451  21  0.243   0.252 N  0.570      SignalP-noTM
ABR71946.1             0.827  23  0.799  23  0.910   1  0.797   0.798 Y  0.570      SignalP-noTM
ABR71947.1             0.220  39  0.112  11  0.168   1  0.125   0.117 N  0.510      SignalP-TM
ABR71948.1             0.142  24  0.142  24  0.195  20  0.127   0.135 N  0.570      SignalP-noTM
ABR71949.1             0.884  20  0.901  20  0.946  19  0.915   0.907 Y  0.570      SignalP-noTM
ABR71950.1             0.153  21  0.184  21  0.274   9  0.229   0.205 N  0.570      SignalP-noTM
ABR71951.1             0.100  42  0.112  11  0.200   1  0.120   0.116 N  0.570      SignalP-noTM
ABR71952.1             0.111  21  0.104  57  0.117   3  0.092   0.098 N  0.570      SignalP-noTM
ABR71953.1             0.148  30  0.141  30  0.164  15  0.137   0.139 N  0.570      SignalP-noTM
ABR71954.1             0.749  25  0.766  25  0.938   5  0.851   0.806 Y  0.570      SignalP-noTM
ABR71955.1             0.147  23  0.127  23  0.124  22  0.106   0.117 N  0.570      SignalP-noTM
ABR71956.1             0.111  40  0.104  53  0.122  47  0.085   0.095 N  0.570      SignalP-noTM
ABR71957.1             0.133  34  0.113  34  0.154  33  0.096   0.105 N  0.570      SignalP-noTM
ABR71958.1             0.148  41  0.213  24  0.491  20  0.274   0.242 N  0.570      SignalP-noTM
ABR71959.1             0.130  32  0.175  11  0.353   4  0.314   0.240 N  0.570      SignalP-noTM
ABR71960.1             0.185  69  0.130  69  0.159   6  0.102   0.117 N  0.570      SignalP-noTM
ABR71961.1             0.668  36  0.563  36  0.670  33  0.376   0.494 N  0.510      SignalP-TM
ABR71962.1             0.128  50  0.124  52  0.177  49  0.100   0.115 N  0.510      SignalP-TM
ABR71963.1             0.129  22  0.269  18  0.702   4  0.643   0.445 N  0.570      SignalP-noTM
ABR71964.1             0.115  36  0.125  36  0.198  31  0.112   0.119 N  0.570      SignalP-noTM
ABR71965.1             0.245  41  0.171  41  0.146  39  0.098   0.137 N  0.570      SignalP-noTM
ABR71966.1             0.411  22  0.587  22  0.905  17  0.822   0.697 Y  0.570      SignalP-noTM
ABR71967.1             0.391  27  0.261  27  0.368   1  0.213   0.239 N  0.570      SignalP-noTM
ABR71968.1             0.728  20  0.752  20  0.898  15  0.771   0.761 Y  0.570      SignalP-noTM
ABR71969.1             0.170  23  0.391  23  0.945  18  0.881   0.621 Y  0.570      SignalP-noTM
ABR71970.1             0.109  22  0.110  59  0.155   4  0.109   0.110 N  0.570      SignalP-noTM
ABR71971.1             0.650  32  0.720  32  0.960  17  0.847   0.780 Y  0.570      SignalP-noTM
ABR71972.1             0.372  57  0.377  57  0.523  51  0.218   0.318 N  0.510      SignalP-TM
ABR71973.1             0.172  45  0.198  45  0.406   1  0.253   0.224 N  0.570      SignalP-noTM
ABR71974.1             0.139  32  0.164  11  0.355   6  0.277   0.217 N  0.570      SignalP-noTM
ABR71975.1             0.129  24  0.112  24  0.131  38  0.092   0.103 N  0.570      SignalP-noTM
ABR71976.1             0.121  33  0.121  31  0.171  29  0.119   0.120 N  0.570      SignalP-noTM
ABR71977.1             0.116  54  0.199  12  0.488   4  0.400   0.293 N  0.570      SignalP-noTM
ABR71978.1             0.116  63  0.106  45  0.114  43  0.095   0.101 N  0.570      SignalP-noTM
ABR71979.1             0.136  21  0.143  11  0.356   1  0.185   0.159 N  0.510      SignalP-TM
ABR71980.1             0.162  62  0.118  62  0.141  30  0.086   0.103 N  0.570      SignalP-noTM
ABR71981.1             0.170  28  0.135  28  0.219   3  0.136   0.135 N  0.570      SignalP-noTM
ABR71982.1             0.161  31  0.163  12  0.306   3  0.266   0.201 N  0.510      SignalP-TM
ABR71983.1             0.193  39  0.158  39  0.233  35  0.107   0.139 N  0.510      SignalP-TM
ABR71984.1             0.154  54  0.151  54  0.212  38  0.148   0.150 N  0.510      SignalP-TM
ABR71985.1             0.144  46  0.114  46  0.136  39  0.091   0.105 N  0.510      SignalP-TM
ABR71986.1             0.116  29  0.134  11  0.270   1  0.167   0.149 N  0.570      SignalP-noTM
ABR71987.1             0.115  62  0.115  12  0.170   2  0.136   0.125 N  0.570      SignalP-noTM
ABR71988.1             0.101  67  0.110  14  0.155   2  0.122   0.116 N  0.570      SignalP-noTM
ABR71989.1             0.112  24  0.148  11  0.300   1  0.210   0.177 N  0.570      SignalP-noTM
ABR71990.1             0.109  21  0.101  51  0.120  23  0.091   0.096 N  0.570      SignalP-noTM
ABR71991.1             0.101  31  0.101  21  0.124  10  0.103   0.102 N  0.570      SignalP-noTM
ABR71992.1             0.108  30  0.109  30  0.131  21  0.100   0.105 N  0.570      SignalP-noTM
ABR71993.1             0.123  44  0.095  11  0.111   1  0.092   0.094 N  0.510      SignalP-TM
ABR71994.1             0.114  62  0.112  11  0.173   2  0.122   0.116 N  0.570      SignalP-noTM
ABR71995.1             0.143  38  0.224  27  0.599  17  0.413   0.313 N  0.570      SignalP-noTM
ABR71996.1             0.108  27  0.103  52  0.123  45  0.093   0.099 N  0.570      SignalP-noTM
ABR71997.1             0.878  26  0.909  26  0.961  21  0.927   0.917 Y  0.570      SignalP-noTM
ABR71998.1             0.357  26  0.167  26  0.132  23  0.075   0.133 N  0.510      SignalP-TM
ABR71999.1             0.110  57  0.101  57  0.116  54  0.077   0.092 N  0.510      SignalP-TM
ABR72000.1             0.131  21  0.125  21  0.177  20  0.115   0.120 N  0.570      SignalP-noTM
ABR72001.1             0.116  32  0.105  69  0.137   6  0.095   0.100 N  0.570      SignalP-noTM
ABR72002.1             0.125  54  0.120  54  0.129  38  0.097   0.109 N  0.570      SignalP-noTM
ABR72003.1             0.233  23  0.147  23  0.136   1  0.101   0.126 N  0.570      SignalP-noTM
ABR72004.1             0.316  28  0.162  28  0.168  27  0.091   0.129 N  0.570      SignalP-noTM
ABR72005.1             0.104  61  0.104  39  0.125  33  0.089   0.097 N  0.570      SignalP-noTM
ABR72006.1             0.125  39  0.115  39  0.158  37  0.090   0.104 N  0.570      SignalP-noTM
ABR72007.1             0.118  23  0.104  27  0.128  37  0.094   0.099 N  0.570      SignalP-noTM
ABR72008.1             0.122  47  0.114  47  0.164   2  0.101   0.108 N  0.570      SignalP-noTM
ABR72009.1             0.157  30  0.263  24  0.578  17  0.457   0.354 N  0.570      SignalP-noTM
ABR72010.1             0.126  27  0.131  27  0.196  23  0.135   0.133 N  0.570      SignalP-noTM
ABR72011.1             0.112  53  0.130  11  0.221   1  0.164   0.146 N  0.570      SignalP-noTM
ABR72012.1             0.112  20  0.130  20  0.215  10  0.152   0.141 N  0.570      SignalP-noTM
ABR72013.1             0.129  39  0.130  18  0.191  11  0.152   0.140 N  0.570      SignalP-noTM
ABR72014.1             0.123  62  0.136  11  0.226   1  0.188   0.155 N  0.510      SignalP-TM
ABR72015.1             0.104  18  0.105  49  0.157  47  0.091   0.098 N  0.570      SignalP-noTM
ABR72016.1             0.111  36  0.133  36  0.201  34  0.137   0.135 N  0.570      SignalP-noTM
ABR72017.1             0.129  40  0.112  40  0.130   9  0.101   0.107 N  0.570      SignalP-noTM
ABR72018.1             0.117  36  0.126  11  0.203   3  0.163   0.139 N  0.510      SignalP-TM
ABR72019.1             0.197  21  0.144  21  0.130  48  0.099   0.123 N  0.570      SignalP-noTM
ABR72020.1             0.720  24  0.733  24  0.901   3  0.792   0.761 Y  0.570      SignalP-noTM
ABR72021.1             0.108  42  0.115  13  0.197   4  0.132   0.123 N  0.570      SignalP-noTM
ABR72022.1             0.118  54  0.108  43  0.131  36  0.086   0.098 N  0.570      SignalP-noTM
ABR72023.1             0.156  37  0.197  23  0.337  19  0.273   0.233 N  0.570      SignalP-noTM
ABR72024.1             0.102  33  0.108  11  0.171   1  0.111   0.109 N  0.570      SignalP-noTM
ABR72025.1             0.105  37  0.119  14  0.167   9  0.142   0.130 N  0.570      SignalP-noTM
ABR72026.1             0.256  23  0.201  23  0.344   2  0.199   0.200 N  0.510      SignalP-TM
ABR72027.1             0.164  34  0.157  34  0.283  19  0.169   0.161 N  0.510      SignalP-TM
ABR72028.1             0.292  27  0.486  27  0.933  17  0.821   0.644 Y  0.570      SignalP-noTM
ABR72029.1             0.123  24  0.119  24  0.172   1  0.124   0.121 N  0.570      SignalP-noTM
ABR72030.1             0.251  19  0.234  19  0.362  18  0.225   0.230 N  0.570      SignalP-noTM
ABR72031.1             0.104  67  0.104  26  0.119  21  0.091   0.098 N  0.570      SignalP-noTM
ABR72032.1             0.122  53  0.141  14  0.221   3  0.184   0.161 N  0.570      SignalP-noTM
ABR72033.1             0.114  63  0.115  39  0.177  35  0.121   0.118 N  0.570      SignalP-noTM
ABR72034.1             0.119  26  0.108  53  0.137  49  0.090   0.100 N  0.570      SignalP-noTM
ABR72035.1             0.112  24  0.157  11  0.374   1  0.227   0.183 N  0.510      SignalP-TM
ABR72036.1             0.747  28  0.726  28  0.882   3  0.750   0.737 Y  0.570      SignalP-noTM
ABR72037.1             0.144  30  0.146  11  0.283   1  0.209   0.176 N  0.570      SignalP-noTM
ABR72038.1             0.109  24  0.140  24  0.276  21  0.174   0.156 N  0.570      SignalP-noTM
ABR72039.1             0.122  51  0.123  51  0.159  44  0.092   0.108 N  0.570      SignalP-noTM
ABR72040.1             0.160  19  0.154  19  0.188   8  0.132   0.144 N  0.570      SignalP-noTM
ABR72041.1             0.112  36  0.129  14  0.213  13  0.150   0.139 N  0.570      SignalP-noTM
ABR72042.1             0.113  34  0.109  11  0.186  10  0.119   0.114 N  0.570      SignalP-noTM
ABR72043.1             0.105  27  0.101  63  0.111  22  0.095   0.098 N  0.570      SignalP-noTM
ABR72044.1             0.115  32  0.122  11  0.198   1  0.149   0.134 N  0.570      SignalP-noTM
ABR72045.1             0.675  24  0.605  24  0.685  15  0.567   0.587 Y  0.570      SignalP-noTM
ABR72046.1             0.113  18  0.122  11  0.169   1  0.148   0.134 N  0.570      SignalP-noTM
ABR72047.1             0.162  64  0.128  29  0.197   1  0.127   0.127 N  0.570      SignalP-noTM
ABR72048.1             0.112  43  0.111  43  0.134  11  0.104   0.108 N  0.570      SignalP-noTM
ABR72049.1             0.188  21  0.237  21  0.432  18  0.308   0.270 N  0.570      SignalP-noTM
ABR72050.1             0.111  50  0.103  28  0.121  20  0.084   0.094 N  0.570      SignalP-noTM
ABR72051.1             0.108  57  0.108  57  0.158  45  0.098   0.104 N  0.510      SignalP-TM
ABR72052.1             0.233  37  0.284  37  0.474  27  0.343   0.306 N  0.510      SignalP-TM
ABR72053.1             0.123  46  0.182  11  0.407   2  0.342   0.241 N  0.510      SignalP-TM
ABR72054.1             0.165  54  0.128  19  0.192  12  0.142   0.134 N  0.570      SignalP-noTM
ABR72055.1             0.678  28  0.792  28  0.969  13  0.929   0.856 Y  0.570      SignalP-noTM
ABR72056.1             0.427  26  0.530  26  0.897   8  0.740   0.628 Y  0.570      SignalP-noTM
ABR72057.1             0.119  27  0.182  11  0.481   1  0.310   0.243 N  0.570      SignalP-noTM
ABR72058.1             0.135  34  0.133  34  0.156  28  0.114   0.124 N  0.570      SignalP-noTM
ABR72059.1             0.129  25  0.134  12  0.269   2  0.185   0.158 N  0.570      SignalP-noTM
ABR72060.1             0.113  17  0.135  11  0.255   2  0.186   0.159 N  0.570      SignalP-noTM
ABR72061.1             0.113  24  0.092  54  0.115   2  0.066   0.083 N  0.510      SignalP-TM
ABR72062.1             0.108  67  0.112  67  0.163  64  0.076   0.099 N  0.510      SignalP-TM
ABR72063.1             0.110  49  0.107  49  0.121  11  0.094   0.101 N  0.570      SignalP-noTM
ABR72064.1             0.127  18  0.105  70  0.113  62  0.083   0.095 N  0.570      SignalP-noTM
ABR72065.1             0.111  65  0.119  14  0.175   3  0.142   0.129 N  0.570      SignalP-noTM
ABR72066.1             0.117  21  0.214  21  0.511  15  0.330   0.269 N  0.570      SignalP-noTM
ABR72067.1             0.182  49  0.146  49  0.204   7  0.124   0.135 N  0.570      SignalP-noTM
ABR72068.1             0.107  43  0.118  14  0.159   5  0.140   0.128 N  0.570      SignalP-noTM
ABR72069.1             0.382  48  0.239  48  0.259  47  0.109   0.178 N  0.570      SignalP-noTM
ABR72070.1             0.129  22  0.101  44  0.118  41  0.062   0.087 N  0.510      SignalP-TM
ABR72071.1             0.217  26  0.132  11  0.218   9  0.180   0.150 N  0.510      SignalP-TM
ABR72072.1             0.518  29  0.597  29  0.927  18  0.795   0.690 Y  0.570      SignalP-noTM
ABR72073.1             0.105  57  0.109  57  0.119  48  0.101   0.105 N  0.570      SignalP-noTM
ABR72074.1             0.150  33  0.134  38  0.266  32  0.100   0.121 N  0.510      SignalP-TM
ABR72075.1             0.180  38  0.161  38  0.229  34  0.133   0.148 N  0.570      SignalP-noTM
ABR72076.1             0.103  16  0.123  16  0.175  13  0.145   0.134 N  0.570      SignalP-noTM
ABR72077.1             0.126  19  0.158  19  0.334  17  0.213   0.183 N  0.570      SignalP-noTM
ABR72078.1             0.556  26  0.275  26  0.219  23  0.118   0.217 N  0.510      SignalP-TM
ABR72079.1             0.134  34  0.113  56  0.144  54  0.086   0.103 N  0.510      SignalP-TM
ABR72080.1             0.252  22  0.446  22  0.892  19  0.789   0.607 Y  0.570      SignalP-noTM
ABR72081.1             0.160  24  0.121  24  0.114  53  0.088   0.106 N  0.570      SignalP-noTM
ABR72082.1             0.228  55  0.134  35  0.131   3  0.102   0.119 N  0.570      SignalP-noTM
ABR72083.1             0.105  23  0.110  11  0.189   2  0.113   0.111 N  0.570      SignalP-noTM
ABR72084.1             0.166  49  0.131  49  0.157   1  0.110   0.121 N  0.570      SignalP-noTM
ABR72085.1             0.167  58  0.139  58  0.216   1  0.113   0.126 N  0.570      SignalP-noTM
ABR72086.1             0.108  42  0.105  42  0.130  11  0.092   0.099 N  0.570      SignalP-noTM
ABR72087.1             0.130  32  0.179  32  0.312   8  0.238   0.207 N  0.570      SignalP-noTM
ABR72088.1             0.188  47  0.128  47  0.114   9  0.085   0.108 N  0.570      SignalP-noTM
ABR72089.1             0.198  27  0.268  27  0.666   6  0.429   0.344 N  0.570      SignalP-noTM
ABR72090.1             0.147  36  0.155  11  0.298   5  0.249   0.190 N  0.510      SignalP-TM
ABR72091.1             0.123  44  0.087  40  0.078  31  0.049   0.073 N  0.510      SignalP-TM
ABR72092.1             0.149  31  0.158  31  0.221  25  0.120   0.144 N  0.510      SignalP-TM
ABR72093.1             0.108  21  0.100  44  0.107  37  0.084   0.092 N  0.570      SignalP-noTM
ABR72094.1             0.128  35  0.112  12  0.152   4  0.121   0.116 N  0.570      SignalP-noTM
ABR72095.1             0.697  30  0.772  30  0.980  13  0.904   0.834 Y  0.570      SignalP-noTM
ABR72096.1             0.123  22  0.109  22  0.135   1  0.093   0.102 N  0.570      SignalP-noTM
ABR72097.1             0.150  62  0.150  12  0.250  10  0.226   0.186 N  0.570      SignalP-noTM
ABR72098.1             0.216  30  0.297  20  0.570  17  0.503   0.374 N  0.510      SignalP-TM
ABR72099.1             0.112  31  0.121  12  0.224  28  0.148   0.133 N  0.570      SignalP-noTM
ABR72100.1             0.143  22  0.115  22  0.128  10  0.094   0.105 N  0.570      SignalP-noTM
ABR72101.1             0.134  24  0.140  24  0.220   1  0.143   0.141 N  0.570      SignalP-noTM
ABR72102.1             0.110  28  0.102  28  0.102  22  0.081   0.092 N  0.570      SignalP-noTM
ABR72103.1             0.799  28  0.827  28  0.966  14  0.896   0.860 Y  0.570      SignalP-noTM
ABR72104.1             0.218  35  0.178  35  0.233  33  0.145   0.166 N  0.510      SignalP-TM
ABR72105.1             0.118  28  0.105  28  0.148   1  0.098   0.101 N  0.570      SignalP-noTM
ABR72106.1             0.119  23  0.145  11  0.287   2  0.210   0.169 N  0.510      SignalP-TM
ABR72107.1             0.130  20  0.114  11  0.191   2  0.132   0.123 N  0.570      SignalP-noTM
ABR72108.1             0.121  48  0.146  48  0.271  37  0.115   0.132 N  0.570      SignalP-noTM
ABR72109.1             0.136  23  0.111  23  0.135  53  0.086   0.099 N  0.570      SignalP-noTM
ABR72110.1             0.308  49  0.183  49  0.169  12  0.116   0.151 N  0.570      SignalP-noTM
ABR72111.1             0.126  18  0.117  50  0.219  49  0.098   0.108 N  0.570      SignalP-noTM
ABR72112.1             0.138  24  0.184  20  0.383   5  0.300   0.238 N  0.570      SignalP-noTM
ABR72113.1             0.126  18  0.116  18  0.121  49  0.106   0.112 N  0.570      SignalP-noTM
ABR72114.1             0.114  49  0.120  12  0.204   1  0.140   0.130 N  0.570      SignalP-noTM
ABR72115.1             0.146  18  0.108  18  0.105  62  0.078   0.093 N  0.570      SignalP-noTM
ABR72116.1             0.137  56  0.123  12  0.185   5  0.151   0.136 N  0.570      SignalP-noTM
ABR72117.1             0.152  21  0.140  21  0.242  20  0.124   0.133 N  0.570      SignalP-noTM
ABR72118.1             0.368  33  0.172  33  0.268   1  0.101   0.146 N  0.510      SignalP-TM
ABR72119.1             0.314  41  0.126  41  0.158   1  0.058   0.101 N  0.510      SignalP-TM
ABR72120.1             0.289  25  0.469  25  0.956   9  0.850   0.648 Y  0.570      SignalP-noTM
ABR72121.1             0.102   3  0.102  61  0.152   1  0.100   0.101 N  0.570      SignalP-noTM
ABR72122.1             0.106  22  0.124  24  0.168  22  0.141   0.132 N  0.570      SignalP-noTM
ABR72123.1             0.138  65  0.118  65  0.148  48  0.104   0.111 N  0.570      SignalP-noTM
ABR72124.1             0.110  43  0.104  29  0.128  19  0.092   0.099 N  0.510      SignalP-TM
ABR72125.1             0.849  31  0.904  31  0.995  17  0.955   0.928 Y  0.570      SignalP-noTM
ABR72126.1             0.146  20  0.147  20  0.188  17  0.141   0.144 N  0.570      SignalP-noTM
ABR72127.1             0.229  22  0.208  22  0.262  18  0.176   0.196 N  0.510      SignalP-TM
ABR72128.1             0.149  26  0.126  11  0.216   2  0.161   0.139 N  0.510      SignalP-TM
ABR72129.1             0.113  39  0.102  68  0.112  58  0.083   0.093 N  0.570      SignalP-noTM
ABR72130.1             0.192  27  0.131  27  0.135   6  0.092   0.113 N  0.570      SignalP-noTM
ABR72131.1             0.246  26  0.314  26  0.622  19  0.362   0.337 N  0.570      SignalP-noTM
ABR72132.1             0.140  30  0.137  30  0.170  26  0.104   0.124 N  0.510      SignalP-TM
ABR72133.1             0.108  24  0.142  14  0.241   9  0.201   0.170 N  0.570      SignalP-noTM
ABR72134.1             0.124  64  0.112  64  0.128  50  0.092   0.103 N  0.570      SignalP-noTM
ABR72135.1             0.227  24  0.414  24  0.956   1  0.837   0.612 Y  0.570      SignalP-noTM
ABR72136.1             0.113  19  0.115  19  0.152   2  0.123   0.119 N  0.570      SignalP-noTM
ABR72137.1             0.107  42  0.097  20  0.110  10  0.084   0.091 N  0.570      SignalP-noTM
ABR72138.1             0.320  60  0.194  60  0.172  35  0.110   0.155 N  0.570      SignalP-noTM
ABR72139.1             0.134  30  0.161  30  0.318  22  0.182   0.169 N  0.510      SignalP-TM
ABR72140.1             0.115  43  0.109  43  0.122  39  0.092   0.101 N  0.570      SignalP-noTM
ABR72141.1             0.113  42  0.126  11  0.206   1  0.157   0.140 N  0.570      SignalP-noTM
ABR72142.1             0.414  27  0.566  27  0.924   6  0.839   0.694 Y  0.570      SignalP-noTM
ABR72143.1             0.122  63  0.117  35  0.146  31  0.099   0.109 N  0.570      SignalP-noTM
ABR72144.1             0.123  57  0.103  39  0.128  32  0.099   0.101 N  0.570      SignalP-noTM
ABR72145.1             0.112   6  0.124  19  0.192  12  0.141   0.132 N  0.570      SignalP-noTM
ABR72146.1             0.112  41  0.121  11  0.218   1  0.140   0.128 N  0.510      SignalP-TM
ABR72147.1             0.106  60  0.111  57  0.153  47  0.116   0.113 N  0.570      SignalP-noTM
ABR72148.1             0.116  36  0.103  36  0.104  56  0.086   0.095 N  0.570      SignalP-noTM
ABR72149.1             0.180  47  0.185  18  0.332   2  0.241   0.211 N  0.570      SignalP-noTM
ABR72150.1             0.128  34  0.141  51  0.276  48  0.120   0.131 N  0.570      SignalP-noTM
ABR72151.1             0.138  54  0.115  54  0.112  49  0.084   0.100 N  0.570      SignalP-noTM
ABR72152.1             0.310  43  0.272  43  0.383  36  0.213   0.250 N  0.510      SignalP-TM
ABR72153.1             0.129  17  0.183  17  0.342  12  0.245   0.212 N  0.570      SignalP-noTM
ABR72154.1             0.148  46  0.153  18  0.286   1  0.187   0.169 N  0.570      SignalP-noTM
ABR72155.1             0.143  26  0.110  51  0.114   3  0.087   0.099 N  0.570      SignalP-noTM
ABR72156.1             0.131  26  0.106  26  0.116  53  0.081   0.094 N  0.570      SignalP-noTM
ABR72157.1             0.120  30  0.104  30  0.110  33  0.089   0.097 N  0.570      SignalP-noTM
ABR72158.1             0.112  16  0.105  44  0.126  40  0.078   0.092 N  0.570      SignalP-noTM
ABR72159.1             0.120  39  0.141  14  0.272   1  0.192   0.160 N  0.510      SignalP-TM
ABR72160.1             0.107  26  0.101  13  0.147   7  0.104   0.102 N  0.570      SignalP-noTM
ABR72161.1             0.342  32  0.512  32  0.948  14  0.834   0.663 Y  0.570      SignalP-noTM
ABR72162.1             0.173  33  0.195  33  0.339  31  0.164   0.183 N  0.510      SignalP-TM
ABR72163.1             0.560  26  0.706  26  0.988  10  0.925   0.809 Y  0.570      SignalP-noTM
ABR72164.1             0.122  29  0.112  29  0.141  20  0.089   0.101 N  0.570      SignalP-noTM
ABR72165.1             0.108   3  0.106  18  0.148  11  0.107   0.106 N  0.570      SignalP-noTM
ABR72166.1             0.154  47  0.143  46  0.206  38  0.110   0.128 N  0.570      SignalP-noTM
ABR72167.1             0.133  26  0.107  26  0.117  41  0.070   0.090 N  0.570      SignalP-noTM
ABR72168.1             0.109  62  0.105  62  0.139   3  0.095   0.100 N  0.570      SignalP-noTM
ABR72169.1             0.141  58  0.130  58  0.167  53  0.104   0.118 N  0.570      SignalP-noTM
ABR72170.1             0.164  48  0.122  48  0.154  21  0.098   0.111 N  0.570      SignalP-noTM
ABR72171.1             0.135  27  0.171  27  0.376  26  0.198   0.183 N  0.570      SignalP-noTM
ABR72172.1             0.504  32  0.360  32  0.427  14  0.290   0.327 N  0.570      SignalP-noTM
ABR72173.1             0.124  49  0.132  49  0.182  44  0.122   0.127 N  0.570      SignalP-noTM
ABR72174.1             0.250  45  0.215  45  0.351  43  0.145   0.182 N  0.570      SignalP-noTM
ABR72175.1             0.122  53  0.112  11  0.154   3  0.131   0.121 N  0.570      SignalP-noTM
ABR72176.1             0.163  25  0.205  25  0.324   8  0.251   0.227 N  0.570      SignalP-noTM
ABR72177.1             0.134  24  0.102  24  0.109   6  0.082   0.093 N  0.570      SignalP-noTM
ABR72178.1             0.121  41  0.113  41  0.180  38  0.087   0.101 N  0.570      SignalP-noTM
ABR72179.1             0.151  21  0.140  21  0.273  45  0.119   0.130 N  0.570      SignalP-noTM
ABR72180.1             0.122  26  0.173  11  0.386   1  0.291   0.228 N  0.570      SignalP-noTM
ABR72181.1             0.111  40  0.170  12  0.379   5  0.306   0.220 N  0.510      SignalP-TM
ABR72182.1             0.222  21  0.145  21  0.240   1  0.114   0.133 N  0.510      SignalP-TM
ABR72183.1             0.143  25  0.120  11  0.238   1  0.137   0.127 N  0.510      SignalP-TM
ABR72184.1             0.396  39  0.256  39  0.253  36  0.120   0.205 N  0.510      SignalP-TM
ABR72185.1             0.226  27  0.193  27  0.264  18  0.176   0.185 N  0.570      SignalP-noTM
ABR72186.1             0.114  45  0.110  45  0.156   1  0.101   0.106 N  0.570      SignalP-noTM
ABR72187.1             0.119  30  0.118  12  0.165  10  0.143   0.130 N  0.570      SignalP-noTM
ABR72188.1             0.140  34  0.126  11  0.228   5  0.174   0.144 N  0.510      SignalP-TM
ABR72189.1             0.174  24  0.168  24  0.207  23  0.150   0.161 N  0.510      SignalP-TM
ABR72190.1             0.104  16  0.107  11  0.177   1  0.109   0.108 N  0.510      SignalP-TM
ABR72191.1             0.117  20  0.123  11  0.237   3  0.145   0.133 N  0.570      SignalP-noTM
ABR72192.1             0.126  29  0.198  22  0.441   9  0.355   0.272 N  0.570      SignalP-noTM
ABR72193.1             0.243  68  0.186  68  0.202  54  0.115   0.160 N  0.510      SignalP-TM
ABR72194.1             0.194  23  0.166  23  0.205   3  0.161   0.164 N  0.570      SignalP-noTM
ABR72195.1             0.119  39  0.121  26  0.174  21  0.114   0.118 N  0.510      SignalP-TM
ABR72196.1             0.642  18  0.707  18  0.881  14  0.771   0.737 Y  0.570      SignalP-noTM
ABR72197.1             0.107  34  0.100  26  0.117  15  0.090   0.095 N  0.570      SignalP-noTM
ABR72198.1             0.132  31  0.119  31  0.150   6  0.111   0.116 N  0.570      SignalP-noTM
ABR72199.1             0.116  27  0.128  14  0.196   7  0.156   0.141 N  0.570      SignalP-noTM
ABR72200.1             0.129  30  0.183  11  0.528   1  0.322   0.234 N  0.510      SignalP-TM
ABR72201.1             0.107  50  0.113  50  0.158  48  0.106   0.110 N  0.570      SignalP-noTM
ABR72202.1             0.125  41  0.127  41  0.179  37  0.109   0.119 N  0.570      SignalP-noTM
ABR72203.1             0.106  38  0.111  17  0.157   8  0.115   0.113 N  0.570      SignalP-noTM
ABR72204.1             0.104  29  0.106  29  0.123  23  0.091   0.099 N  0.570      SignalP-noTM
ABR72205.1             0.147  29  0.128  29  0.208   4  0.120   0.124 N  0.570      SignalP-noTM
ABR72206.1             0.117  26  0.109  51  0.132  50  0.089   0.100 N  0.570      SignalP-noTM
ABR72207.1             0.135  29  0.133  11  0.212   3  0.188   0.159 N  0.570      SignalP-noTM
ABR72208.1             0.111  56  0.118  56  0.175  34  0.120   0.119 N  0.570      SignalP-noTM
ABR72209.1             0.105  22  0.101  22  0.134   1  0.098   0.099 N  0.570      SignalP-noTM
ABR72210.1             0.103  54  0.140  11  0.310   3  0.182   0.160 N  0.570      SignalP-noTM
ABR72211.1             0.119  39  0.174  14  0.359   8  0.298   0.232 N  0.570      SignalP-noTM
ABR72212.1             0.289  32  0.215  32  0.340  31  0.114   0.178 N  0.510      SignalP-TM
ABR72213.1             0.176  31  0.241  31  0.542  29  0.302   0.264 N  0.510      SignalP-TM
ABR72214.1             0.171  61  0.151  61  0.220  59  0.108   0.135 N  0.510      SignalP-TM
ABR72215.1             0.107  21  0.108  57  0.139  48  0.090   0.100 N  0.570      SignalP-noTM
ABR72216.1             0.117  19  0.161  11  0.361   1  0.244   0.200 N  0.570      SignalP-noTM
ABR72217.1             0.130  55  0.156  11  0.320   1  0.235   0.193 N  0.570      SignalP-noTM
ABR72218.1             0.125  51  0.098  24  0.114  20  0.075   0.090 N  0.510      SignalP-TM
ABR72219.1             0.120  32  0.100  62  0.115   1  0.084   0.093 N  0.570      SignalP-noTM
ABR72220.1             0.347  26  0.265  26  0.288  24  0.216   0.247 N  0.510      SignalP-TM
ABR72221.1             0.163  22  0.188  12  0.424   3  0.333   0.242 N  0.510      SignalP-TM
ABR72222.1             0.849  24  0.895  24  0.978  21  0.920   0.907 Y  0.570      SignalP-noTM
ABR72223.1             0.267  44  0.148  44  0.131   2  0.088   0.120 N  0.570      SignalP-noTM
ABR72224.1             0.199  44  0.135  44  0.121  45  0.088   0.113 N  0.570      SignalP-noTM
ABR72225.1             0.117  59  0.120  15  0.163   8  0.134   0.127 N  0.570      SignalP-noTM
ABR72226.1             0.162  21  0.138  21  0.170  20  0.124   0.132 N  0.570      SignalP-noTM
ABR72227.1             0.175  35  0.177  35  0.291   8  0.206   0.188 N  0.510      SignalP-TM
ABR72228.1             0.179  35  0.164  35  0.300   1  0.187   0.173 N  0.510      SignalP-TM
ABR72229.1             0.102  27  0.100  32  0.142  24  0.093   0.096 N  0.570      SignalP-noTM
ABR72230.1             0.133  64  0.114  25  0.165  47  0.116   0.115 N  0.570      SignalP-noTM
ABR72231.1             0.153  48  0.120  14  0.200   4  0.146   0.130 N  0.510      SignalP-TM
ABR72232.1             0.244  22  0.444  22  0.946   1  0.858   0.638 Y  0.570      SignalP-noTM
ABR72233.1             0.103  45  0.106  42  0.152  35  0.102   0.105 N  0.510      SignalP-TM
ABR72234.1             0.106  63  0.112  41  0.152  37  0.103   0.108 N  0.570      SignalP-noTM
ABR72235.1             0.210  43  0.170  43  0.290   4  0.164   0.168 N  0.510      SignalP-TM
ABR72236.1             0.107  67  0.113  58  0.141  49  0.100   0.106 N  0.570      SignalP-noTM
ABR72237.1             0.126  43  0.107  43  0.116  59  0.086   0.097 N  0.570      SignalP-noTM
ABR72238.1             0.105  44  0.108  41  0.146   6  0.114   0.111 N  0.570      SignalP-noTM
ABR72239.1             0.272  25  0.333  25  0.553  21  0.379   0.350 N  0.510      SignalP-TM
ABR72240.1             0.742  20  0.575  20  0.569  16  0.447   0.528 Y  0.510      SignalP-TM
ABR72241.1             0.451  22  0.418  22  0.574   3  0.430   0.423 N  0.510      SignalP-TM
ABR72242.1             0.544  19  0.530  19  0.655  17  0.482   0.512 Y  0.510      SignalP-TM
ABR72243.1             0.567  21  0.708  21  0.944   8  0.901   0.799 Y  0.570      SignalP-noTM
ABR72244.1             0.148  25  0.291  19  0.753  13  0.607   0.440 N  0.570      SignalP-noTM
ABR72245.1             0.104  24  0.165  11  0.388   1  0.267   0.202 N  0.510      SignalP-TM
ABR72246.1             0.105  39  0.102  37  0.117  22  0.084   0.094 N  0.570      SignalP-noTM
ABR72247.1             0.164  19  0.139  19  0.224   1  0.137   0.138 N  0.510      SignalP-TM
ABR72248.1             0.158  52  0.140  52  0.250  50  0.102   0.122 N  0.570      SignalP-noTM
ABR72249.1             0.119  34  0.207  24  0.471  17  0.381   0.271 N  0.510      SignalP-TM
ABR72250.1             0.617  29  0.509  29  0.559  16  0.388   0.464 N  0.510      SignalP-TM
ABR72251.1             0.228  26  0.203  26  0.319   7  0.217   0.208 N  0.510      SignalP-TM
ABR72252.1             0.115  40  0.091  40  0.126   1  0.059   0.079 N  0.510      SignalP-TM
ABR72253.1             0.157  18  0.162  18  0.301   1  0.179   0.170 N  0.570      SignalP-noTM
ABR72254.1             0.113  48  0.114  48  0.195  47  0.108   0.112 N  0.570      SignalP-noTM
ABR72255.1             0.119  37  0.119  37  0.186   5  0.118   0.119 N  0.570      SignalP-noTM
ABR72256.1             0.106  35  0.149  16  0.267  10  0.214   0.180 N  0.570      SignalP-noTM
ABR72257.1             0.129  28  0.160  13  0.316  10  0.258   0.206 N  0.570      SignalP-noTM
ABR72258.1             0.110  21  0.122  11  0.257  10  0.144   0.132 N  0.570      SignalP-noTM
ABR72259.1             0.237  25  0.240  25  0.284  17  0.183   0.219 N  0.510      SignalP-TM
ABR72260.1             0.137  67  0.126  22  0.187  19  0.136   0.129 N  0.510      SignalP-TM
ABR72261.1             0.151  24  0.144  24  0.197  12  0.128   0.137 N  0.570      SignalP-noTM
ABR72262.1             0.116  21  0.130  11  0.208   5  0.176   0.152 N  0.570      SignalP-noTM
ABR72263.1             0.137  40  0.118  40  0.114  38  0.095   0.107 N  0.570      SignalP-noTM
ABR72264.1             0.116  48  0.108  48  0.123  45  0.096   0.102 N  0.570      SignalP-noTM
ABR72265.1             0.109  26  0.107  26  0.133   1  0.106   0.107 N  0.570      SignalP-noTM
ABR72266.1             0.101  49  0.113  21  0.156  13  0.117   0.115 N  0.570      SignalP-noTM
ABR72267.1             0.111  34  0.139  18  0.298  10  0.172   0.155 N  0.570      SignalP-noTM
ABR72268.1             0.108  30  0.118  11  0.182   3  0.135   0.126 N  0.570      SignalP-noTM
ABR72269.1             0.108  54  0.106  33  0.186  26  0.097   0.102 N  0.570      SignalP-noTM
ABR72270.1             0.103  31  0.118  12  0.160   3  0.139   0.128 N  0.570      SignalP-noTM
ABR72271.1             0.139  20  0.178  11  0.440   1  0.312   0.228 N  0.510      SignalP-TM
ABR72272.1             0.149  19  0.120  27  0.173  24  0.101   0.113 N  0.510      SignalP-TM
ABR72273.1             0.233  26  0.303  26  0.505  22  0.328   0.312 N  0.510      SignalP-TM
ABR72274.1             0.103  38  0.101  38  0.120  36  0.094   0.098 N  0.510      SignalP-TM
ABR72275.1             0.145  37  0.265  37  0.653  34  0.335   0.291 N  0.510      SignalP-TM
ABR72276.1             0.105  41  0.142  11  0.238   8  0.211   0.167 N  0.510      SignalP-TM
ABR72277.1             0.227  53  0.169  53  0.247  43  0.113   0.143 N  0.570      SignalP-noTM
ABR72278.1             0.143  45  0.156  30  0.305  25  0.199   0.176 N  0.570      SignalP-noTM
ABR72279.1             0.104  68  0.117  18  0.168  10  0.127   0.122 N  0.570      SignalP-noTM
ABR72280.1             0.137  32  0.126  32  0.220  10  0.122   0.124 N  0.570      SignalP-noTM
ABR72281.1             0.194  36  0.352  36  0.808  28  0.407   0.378 N  0.570      SignalP-noTM
ABR72282.1             0.196  20  0.293  20  0.730   1  0.471   0.377 N  0.570      SignalP-noTM
ABR72283.1             0.131  16  0.148  16  0.226  12  0.165   0.156 N  0.570      SignalP-noTM
ABR72284.1             0.128  26  0.104  11  0.155   1  0.107   0.105 N  0.510      SignalP-TM
ABR72285.1             0.143  35  0.120  35  0.149  34  0.092   0.107 N  0.570      SignalP-noTM
ABR72286.1             0.305  38  0.139  38  0.206   1  0.102   0.125 N  0.510      SignalP-TM
ABR72287.1             0.270  23  0.278  23  0.412  21  0.258   0.269 N  0.570      SignalP-noTM
ABR72288.1             0.128  39  0.148  28  0.226   1  0.174   0.161 N  0.570      SignalP-noTM
ABR72289.1             0.125  26  0.113  41  0.166   1  0.108   0.111 N  0.570      SignalP-noTM
ABR72290.1             0.167  20  0.140  20  0.191   2  0.131   0.136 N  0.570      SignalP-noTM
ABR72291.1             0.183  49  0.160  49  0.170  46  0.119   0.141 N  0.570      SignalP-noTM
ABR72292.1             0.108  47  0.097  64  0.098  56  0.083   0.090 N  0.570      SignalP-noTM
ABR72293.1             0.145  25  0.124  25  0.187   1  0.116   0.120 N  0.570      SignalP-noTM
ABR72294.1             0.115  20  0.152  20  0.242  19  0.196   0.172 N  0.570      SignalP-noTM
ABR72295.1             0.101  67  0.100  44  0.116  20  0.090   0.095 N  0.570      SignalP-noTM
ABR72296.1             0.139  23  0.128  23  0.200   1  0.121   0.126 N  0.510      SignalP-TM
ABR72297.1             0.101  14  0.111  32  0.135  28  0.117   0.114 N  0.570      SignalP-noTM
ABR72298.1             0.153  36  0.114  36  0.137  48  0.089   0.102 N  0.570      SignalP-noTM
ABR72299.1             0.110  44  0.102  16  0.128   6  0.102   0.102 N  0.570      SignalP-noTM
ABR72300.1             0.111  19  0.107  54  0.164  48  0.082   0.098 N  0.510      SignalP-TM
ABR72301.1             0.125  26  0.110  26  0.143  11  0.100   0.105 N  0.570      SignalP-noTM
ABR72302.1             0.123  21  0.191  21  0.371  20  0.288   0.237 N  0.570      SignalP-noTM
ABR72303.1             0.787  21  0.835  21  0.950  18  0.861   0.847 Y  0.570      SignalP-noTM
ABR72304.1             0.106  65  0.108  43  0.132  13  0.095   0.102 N  0.570      SignalP-noTM
ABR72305.1             0.249  24  0.210  24  0.242  17  0.151   0.182 N  0.570      SignalP-noTM
ABR72306.1             0.225  19  0.141  54  0.286  49  0.106   0.124 N  0.570      SignalP-noTM
ABR72307.1             0.102  32  0.100  37  0.110  31  0.081   0.091 N  0.570      SignalP-noTM
ABR72308.1             0.135  20  0.107  64  0.123  61  0.093   0.100 N  0.570      SignalP-noTM
ABR72309.1             0.116  38  0.102  38  0.105  35  0.068   0.089 N  0.510      SignalP-TM
ABR72310.1             0.116  22  0.150  22  0.273   1  0.196   0.172 N  0.570      SignalP-noTM
ABR72311.1             0.762  22  0.837  22  0.945  18  0.913   0.873 Y  0.570      SignalP-noTM
ABR72312.1             0.109  25  0.147  11  0.338   2  0.215   0.172 N  0.510      SignalP-TM
ABR72313.1             0.127  30  0.116  11  0.189   1  0.135   0.123 N  0.510      SignalP-TM
ABR72314.1             0.164  32  0.188  11  0.443   5  0.378   0.258 N  0.510      SignalP-TM
ABR72315.1             0.116  20  0.107  11  0.154   1  0.117   0.111 N  0.510      SignalP-TM
ABR72316.1             0.141  50  0.142  50  0.238  45  0.118   0.133 N  0.510      SignalP-TM
ABR72317.1             0.152  40  0.147  40  0.205  34  0.115   0.135 N  0.510      SignalP-TM
ABR72318.1             0.114  43  0.109  43  0.118  39  0.095   0.102 N  0.570      SignalP-noTM
ABR72319.1             0.143  20  0.135  20  0.152  12  0.117   0.126 N  0.570      SignalP-noTM
ABR72320.1             0.216  20  0.192  20  0.277   7  0.191   0.192 N  0.570      SignalP-noTM
ABR72321.1             0.244  26  0.105  41  0.134   1  0.068   0.091 N  0.510      SignalP-TM
ABR72322.1             0.116  60  0.111  53  0.152  11  0.110   0.111 N  0.570      SignalP-noTM
ABR72323.1             0.101  46  0.111  11  0.150   2  0.122   0.116 N  0.570      SignalP-noTM
ABR72324.1             0.113  36  0.158  19  0.339  10  0.217   0.186 N  0.570      SignalP-noTM
ABR72325.1             0.177  24  0.144  24  0.290   5  0.153   0.147 N  0.510      SignalP-TM
ABR72326.1             0.360  20  0.183  20  0.238   2  0.125   0.162 N  0.510      SignalP-TM
ABR72327.1             0.104  25  0.116  11  0.194   2  0.137   0.126 N  0.570      SignalP-noTM
ABR72328.1             0.116  18  0.107  36  0.123  31  0.090   0.099 N  0.570      SignalP-noTM
ABR72329.1             0.103  64  0.098  64  0.103  45  0.083   0.091 N  0.570      SignalP-noTM
ABR72330.1             0.274  32  0.191  32  0.231   6  0.154   0.174 N  0.570      SignalP-noTM
ABR72331.1             0.123  47  0.153  11  0.371   2  0.226   0.187 N  0.570      SignalP-noTM
ABR72332.1             0.103  37  0.145  16  0.285  15  0.219   0.180 N  0.570      SignalP-noTM
ABR72333.1             0.188  54  0.099  14  0.123  66  0.101   0.100 N  0.510      SignalP-TM
ABR72334.1             0.110  50  0.115  39  0.177  28  0.099   0.109 N  0.510      SignalP-TM
ABR72335.1             0.120  45  0.107  11  0.164   1  0.113   0.109 N  0.510      SignalP-TM
ABR72336.1             0.171  41  0.145  41  0.196  39  0.070   0.117 N  0.510      SignalP-TM
ABR72337.1             0.385  19  0.418  19  0.644  16  0.448   0.429 N  0.510      SignalP-TM
ABR72338.1             0.178  51  0.210  12  0.389   9  0.338   0.257 N  0.510      SignalP-TM
ABR72339.1             0.106   3  0.107  47  0.126  38  0.072   0.091 N  0.570      SignalP-noTM
ABR72340.1             0.101  52  0.107  59  0.134  51  0.087   0.098 N  0.570      SignalP-noTM
ABR72341.1             0.173  40  0.137  40  0.239  37  0.093   0.121 N  0.510      SignalP-TM
ABR72342.1             0.204  35  0.162  22  0.288   1  0.193   0.176 N  0.570      SignalP-noTM
ABR72343.1             0.185  35  0.162  35  0.297  33  0.102   0.134 N  0.570      SignalP-noTM
ABR72344.1             0.155  68  0.122  68  0.135   1  0.095   0.109 N  0.570      SignalP-noTM
ABR72345.1             0.157  36  0.130  48  0.172  46  0.096   0.118 N  0.510      SignalP-TM
ABR72346.1             0.238  55  0.154  55  0.138  47  0.089   0.123 N  0.570      SignalP-noTM
ABR72347.1             0.106  22  0.102  60  0.145   1  0.091   0.097 N  0.570      SignalP-noTM
ABR72348.1             0.113  44  0.117  55  0.170  43  0.115   0.116 N  0.570      SignalP-noTM
ABR72349.1             0.102  47  0.107  65  0.129  10  0.105   0.106 N  0.570      SignalP-noTM
ABR72350.1             0.143  29  0.162  29  0.254  24  0.133   0.148 N  0.570      SignalP-noTM
ABR72351.1             0.133  46  0.157  46  0.260  39  0.121   0.144 N  0.510      SignalP-TM
ABR72352.1             0.118  25  0.131  25  0.167  17  0.136   0.134 N  0.570      SignalP-noTM
ABR72353.1             0.107  19  0.101  46  0.115  40  0.079   0.091 N  0.570      SignalP-noTM
ABR72354.1             0.172  26  0.114  53  0.149  45  0.091   0.103 N  0.570      SignalP-noTM
ABR72355.1             0.135  36  0.118  36  0.125  28  0.090   0.105 N  0.570      SignalP-noTM
ABR72356.1             0.135  45  0.145  45  0.366  41  0.145   0.145 N  0.570      SignalP-noTM
ABR72357.1             0.142  51  0.144  51  0.293  49  0.111   0.128 N  0.570      SignalP-noTM
ABR72358.1             0.183  28  0.143  28  0.265  34  0.115   0.130 N  0.570      SignalP-noTM
ABR72359.1             0.108  43  0.101  25  0.125   1  0.095   0.098 N  0.570      SignalP-noTM
ABR72360.1             0.170  12  0.240  12  0.388  10  0.335   0.285 N  0.570      SignalP-noTM
ABR72361.1             0.109  36  0.148  36  0.232  31  0.195   0.170 N  0.570      SignalP-noTM
ABR72362.1             0.121  24  0.105  24  0.127   2  0.095   0.100 N  0.570      SignalP-noTM
ABR72363.1             0.105  38  0.111  12  0.145   2  0.127   0.119 N  0.570      SignalP-noTM
ABR72364.1             0.136  21  0.107  21  0.107  70  0.078   0.093 N  0.570      SignalP-noTM
ABR72365.1             0.179  27  0.132  27  0.145  26  0.091   0.113 N  0.570      SignalP-noTM
ABR72366.1             0.139  33  0.112  70  0.171  59  0.090   0.104 N  0.510      SignalP-TM
ABR72367.1             0.102  60  0.135  11  0.357   1  0.155   0.145 N  0.570      SignalP-noTM
ABR72368.1             0.133  21  0.116  21  0.124  20  0.087   0.102 N  0.570      SignalP-noTM
ABR72369.1             0.642  22  0.653  22  0.831  18  0.679   0.666 Y  0.570      SignalP-noTM
ABR72370.1             0.498  28  0.293  28  0.419   9  0.268   0.284 N  0.510      SignalP-TM
ABR72371.1             0.110  21  0.097  11  0.140   1  0.091   0.095 N  0.510      SignalP-TM
ABR72372.1             0.392  29  0.375  29  0.600  26  0.211   0.314 N  0.510      SignalP-TM
ABR72373.1             0.113  68  0.110  31  0.119  25  0.097   0.103 N  0.570      SignalP-noTM
ABR72374.1             0.109  18  0.100  18  0.123   2  0.095   0.098 N  0.510      SignalP-TM
ABR72375.1             0.824  28  0.825  28  0.966  10  0.881   0.851 Y  0.570      SignalP-noTM
ABR72376.1             0.129  18  0.212  11  0.645   1  0.432   0.315 N  0.570      SignalP-noTM
ABR72377.1             0.237  57  0.136  57  0.105  51  0.068   0.111 N  0.510      SignalP-TM
ABR72378.1             0.133  28  0.119  11  0.216   1  0.131   0.124 N  0.570      SignalP-noTM
ABR72379.1             0.126  26  0.145  14  0.312   1  0.196   0.169 N  0.570      SignalP-noTM
ABR72380.1             0.134  19  0.133  19  0.174   1  0.135   0.134 N  0.570      SignalP-noTM
ABR72381.1             0.140  48  0.186  13  0.375   7  0.310   0.244 N  0.570      SignalP-noTM
ABR72382.1             0.136  31  0.183  14  0.433   9  0.303   0.240 N  0.570      SignalP-noTM
ABR72383.1             0.104  18  0.111  43  0.136  33  0.105   0.108 N  0.570      SignalP-noTM
ABR72384.1             0.124  39  0.107  21  0.137  10  0.108   0.107 N  0.570      SignalP-noTM
ABR72385.1             0.105  26  0.097  11  0.121   3  0.098   0.097 N  0.510      SignalP-TM
ABR72386.1             0.220  28  0.235  28  0.460  16  0.269   0.251 N  0.570      SignalP-noTM
ABR72387.1             0.116  26  0.109  39  0.138  36  0.100   0.105 N  0.570      SignalP-noTM
ABR72388.1             0.256  35  0.186  35  0.348   1  0.212   0.198 N  0.570      SignalP-noTM
ABR72389.1             0.235  21  0.149  21  0.145  30  0.090   0.122 N  0.570      SignalP-noTM
ABR72390.1             0.164  52  0.121  24  0.162   9  0.126   0.123 N  0.510      SignalP-TM
ABR72391.1             0.118  58  0.107  29  0.130  23  0.090   0.099 N  0.570      SignalP-noTM
ABR72392.1             0.118  25  0.109  56  0.129   2  0.100   0.105 N  0.570      SignalP-noTM
ABR72393.1             0.103  54  0.140  11  0.310   3  0.182   0.160 N  0.570      SignalP-noTM
ABR72394.1             0.119  39  0.174  14  0.359   8  0.298   0.232 N  0.570      SignalP-noTM
ABR72395.1             0.195  39  0.149  39  0.155   5  0.096   0.129 N  0.510      SignalP-TM
ABR72396.1             0.177  41  0.131  41  0.133  40  0.093   0.113 N  0.570      SignalP-noTM
ABR72397.1             0.270  24  0.107  24  0.143   2  0.069   0.093 N  0.510      SignalP-TM
ABR72398.1             0.112  53  0.113  53  0.136  48  0.099   0.106 N  0.570      SignalP-noTM
ABR72399.1             0.218  22  0.219  22  0.340  21  0.184   0.206 N  0.510      SignalP-TM
ABR72400.1             0.151  25  0.179  25  0.468  15  0.193   0.186 N  0.570      SignalP-noTM
ABR72401.1             0.108  23  0.112  48  0.138  39  0.110   0.111 N  0.570      SignalP-noTM
ABR72402.1             0.778  19  0.825  19  0.949  18  0.868   0.845 Y  0.570      SignalP-noTM
ABR72403.1             0.183  24  0.124  66  0.150  56  0.073   0.105 N  0.510      SignalP-TM
ABR72404.1             0.114  59  0.129  11  0.216   2  0.172   0.145 N  0.510      SignalP-TM
ABR72405.1             0.114  25  0.187  11  0.413   2  0.340   0.258 N  0.570      SignalP-noTM
ABR72406.1             0.132  48  0.128  48  0.139  39  0.097   0.114 N  0.570      SignalP-noTM
ABR72407.1             0.123  33  0.112  11  0.159   3  0.128   0.120 N  0.570      SignalP-noTM
ABR72408.1             0.203  24  0.214  24  0.371  23  0.258   0.234 N  0.570      SignalP-noTM
ABR72409.1             0.115  25  0.155  11  0.321   4  0.250   0.200 N  0.570      SignalP-noTM
ABR72410.1             0.131  23  0.142  11  0.295   1  0.194   0.166 N  0.570      SignalP-noTM
ABR72411.1             0.210  46  0.173  20  0.398  17  0.272   0.219 N  0.570      SignalP-noTM
ABR72412.1             0.118  46  0.120  29  0.212   1  0.126   0.123 N  0.570      SignalP-noTM
ABR72413.1             0.140  22  0.113  69  0.237   2  0.088   0.104 N  0.510      SignalP-TM
ABR72414.1             0.176  23  0.147  23  0.189   5  0.135   0.141 N  0.570      SignalP-noTM
ABR72415.1             0.110  19  0.106  60  0.127  18  0.091   0.099 N  0.570      SignalP-noTM
ABR72416.1             0.120  29  0.108  29  0.161   1  0.101   0.105 N  0.570      SignalP-noTM
ABR72417.1             0.731  24  0.769  24  0.934  22  0.810   0.788 Y  0.570      SignalP-noTM
ABR72418.1             0.146  26  0.096  26  0.108  47  0.068   0.086 N  0.510      SignalP-TM
ABR72419.1             0.115  47  0.111  19  0.144   6  0.113   0.112 N  0.570      SignalP-noTM
ABR72420.1             0.118  30  0.113  30  0.140  43  0.095   0.104 N  0.570      SignalP-noTM
ABR72421.1             0.142  43  0.121  43  0.179  46  0.102   0.112 N  0.570      SignalP-noTM
ABR72422.1             0.267  24  0.203  24  0.252  15  0.151   0.179 N  0.570      SignalP-noTM
ABR72423.1             0.141  21  0.145  11  0.262   2  0.218   0.172 N  0.510      SignalP-TM
ABR72424.1             0.197  23  0.152  11  0.294   6  0.240   0.185 N  0.510      SignalP-TM
ABR72425.1             0.102  67  0.120  11  0.162   4  0.147   0.133 N  0.570      SignalP-noTM
ABR72426.1             0.632  22  0.717  22  0.902   1  0.837   0.774 Y  0.570      SignalP-noTM
ABR72427.1             0.108  32  0.103  49  0.128  12  0.096   0.100 N  0.570      SignalP-noTM
ABR72428.1             0.161  36  0.135  36  0.207   3  0.121   0.129 N  0.570      SignalP-noTM
ABR72429.1             0.128  50  0.136  50  0.211  45  0.116   0.127 N  0.570      SignalP-noTM
ABR72430.1             0.137  21  0.154  21  0.296  27  0.168   0.161 N  0.570      SignalP-noTM
ABR72431.1             0.161  23  0.181  23  0.384   6  0.246   0.205 N  0.510      SignalP-TM
ABR72432.1             0.163  21  0.152  21  0.236  10  0.158   0.154 N  0.510      SignalP-TM
ABR72433.1             0.258  23  0.192  23  0.203   3  0.151   0.172 N  0.570      SignalP-noTM
ABR72434.1             0.118  22  0.179  12  0.434   2  0.318   0.244 N  0.570      SignalP-noTM
ABR72435.1             0.113  26  0.120  11  0.208   2  0.140   0.127 N  0.510      SignalP-TM
ABR72436.1             0.144  29  0.197  14  0.458  12  0.403   0.273 N  0.510      SignalP-TM
ABR72437.1             0.124  47  0.113  27  0.144  24  0.112   0.113 N  0.570      SignalP-noTM
ABR72438.1             0.647  39  0.769  39  0.973  33  0.720   0.746 Y  0.570      SignalP-noTM
ABR72439.1             0.162  22  0.194  11  0.524   2  0.372   0.260 N  0.510      SignalP-TM
ABR72440.1             0.143  38  0.202  24  0.571  23  0.254   0.226 N  0.570      SignalP-noTM
ABR72441.1             0.111  31  0.110  11  0.146   8  0.125   0.117 N  0.570      SignalP-noTM
ABR72442.1             0.116  63  0.124  17  0.199   6  0.149   0.136 N  0.570      SignalP-noTM
ABR72443.1             0.121  33  0.155  11  0.315   4  0.254   0.201 N  0.570      SignalP-noTM
ABR72444.1             0.358  66  0.181  66  0.139   2  0.100   0.143 N  0.570      SignalP-noTM
ABR72445.1             0.106  38  0.104  38  0.121  37  0.096   0.100 N  0.570      SignalP-noTM
ABR72446.1             0.105  41  0.155  12  0.333   3  0.242   0.196 N  0.570      SignalP-noTM
ABR72447.1             0.127  18  0.162  18  0.333   2  0.228   0.193 N  0.570      SignalP-noTM
ABR72448.1             0.118  21  0.124  21  0.162  13  0.129   0.127 N  0.570      SignalP-noTM
ABR72449.1             0.104  37  0.107  11  0.157   3  0.116   0.111 N  0.570      SignalP-noTM
ABR72450.1             0.111  45  0.101  23  0.120   1  0.093   0.097 N  0.570      SignalP-noTM
ABR72451.1             0.246  54  0.178  54  0.200  46  0.099   0.141 N  0.570      SignalP-noTM
ABR72452.1             0.136  23  0.134  23  0.179   1  0.128   0.131 N  0.570      SignalP-noTM
ABR72453.1             0.107  35  0.164  18  0.411  13  0.250   0.204 N  0.570      SignalP-noTM
ABR72454.1             0.143  22  0.164  22  0.362   1  0.217   0.189 N  0.570      SignalP-noTM
ABR72455.1             0.115  47  0.115  47  0.142  44  0.101   0.108 N  0.570      SignalP-noTM
ABR72456.1             0.111  38  0.110  31  0.144  21  0.103   0.106 N  0.570      SignalP-noTM
ABR72457.1             0.179  20  0.123  20  0.125  19  0.082   0.108 N  0.510      SignalP-TM
ABR72458.1             0.107  26  0.130  13  0.237   7  0.174   0.151 N  0.570      SignalP-noTM
ABR72459.1             0.123  28  0.134  16  0.219  13  0.178   0.151 N  0.510      SignalP-TM
ABR72460.1             0.099  57  0.102  11  0.127   1  0.102   0.102 N  0.570      SignalP-noTM
ABR72461.1             0.134  45  0.113  45  0.115  44  0.084   0.099 N  0.570      SignalP-noTM
ABR72462.1             0.109  27  0.121  11  0.184   1  0.144   0.132 N  0.570      SignalP-noTM
ABR72463.1             0.117  21  0.126  59  0.218  50  0.107   0.117 N  0.570      SignalP-noTM
ABR72464.1             0.120  52  0.124  52  0.201   4  0.129   0.126 N  0.570      SignalP-noTM
ABR72465.1             0.159  48  0.126  48  0.144  10  0.104   0.116 N  0.570      SignalP-noTM
ABR72466.1             0.118  38  0.099  67  0.108   1  0.081   0.090 N  0.570      SignalP-noTM
ABR72467.1             0.106  18  0.104  66  0.116  26  0.086   0.095 N  0.570      SignalP-noTM
ABR72468.1             0.106  21  0.108  47  0.130  39  0.088   0.099 N  0.570      SignalP-noTM
ABR72469.1             0.114  23  0.112  11  0.210   2  0.126   0.118 N  0.570      SignalP-noTM
ABR72470.1             0.121  25  0.103  25  0.112  23  0.080   0.093 N  0.570      SignalP-noTM
ABR72471.1             0.116  36  0.106  56  0.125  47  0.093   0.100 N  0.570      SignalP-noTM
ABR72472.1             0.123  46  0.151  11  0.300   2  0.232   0.189 N  0.570      SignalP-noTM
ABR72473.1             0.124  46  0.156  11  0.349   2  0.247   0.198 N  0.570      SignalP-noTM
ABR72474.1             0.106  12  0.102  37  0.117  31  0.086   0.094 N  0.570      SignalP-noTM
ABR72475.1             0.111  27  0.131  11  0.260   1  0.157   0.143 N  0.570      SignalP-noTM
ABR72476.1             0.192  21  0.270  21  0.507  18  0.355   0.310 N  0.570      SignalP-noTM
ABR72477.1             0.110  57  0.105  57  0.187   1  0.085   0.095 N  0.570      SignalP-noTM
ABR72478.1             0.751  19  0.673  19  0.772  17  0.567   0.623 Y  0.570      SignalP-noTM
ABR72479.1             0.186  23  0.412  23  0.977  12  0.930   0.655 Y  0.570      SignalP-noTM
ABR72480.1             0.174  36  0.166  24  0.313  13  0.197   0.180 N  0.570      SignalP-noTM
ABR72481.1             0.183  24  0.229  19  0.457  15  0.287   0.257 N  0.570      SignalP-noTM
ABR72482.1             0.542  28  0.309  28  0.324  25  0.186   0.251 N  0.570      SignalP-noTM
ABR72483.1             0.109  22  0.104  22  0.112  66  0.093   0.099 N  0.570      SignalP-noTM
ABR72484.1             0.249  18  0.375  18  0.669  17  0.547   0.456 N  0.570      SignalP-noTM
ABR72485.1             0.242  34  0.180  24  0.284   8  0.154   0.168 N  0.570      SignalP-noTM
ABR72486.1             0.110  39  0.111  48  0.143  43  0.089   0.101 N  0.570      SignalP-noTM
ABR72487.1             0.117  29  0.109  49  0.135  45  0.103   0.106 N  0.570      SignalP-noTM
ABR72488.1             0.227  36  0.147  36  0.149   7  0.105   0.127 N  0.570      SignalP-noTM
ABR72489.1             0.110  21  0.119  11  0.162   1  0.140   0.129 N  0.570      SignalP-noTM
ABR72490.1             0.119  14  0.134  46  0.206  45  0.107   0.122 N  0.570      SignalP-noTM
ABR72491.1             0.138  54  0.189  11  0.523   1  0.348   0.248 N  0.510      SignalP-TM
ABR72492.1             0.128  60  0.131  11  0.262   2  0.164   0.146 N  0.570      SignalP-noTM
ABR72493.1             0.113  42  0.108  11  0.146   1  0.112   0.110 N  0.570      SignalP-noTM
ABR72494.1             0.124  43  0.125  43  0.171  34  0.127   0.126 N  0.570      SignalP-noTM
ABR72495.1             0.100  57  0.110  57  0.138  52  0.107   0.108 N  0.570      SignalP-noTM
ABR72496.1             0.148  20  0.132  11  0.282   1  0.164   0.144 N  0.510      SignalP-TM
ABR72497.1             0.111  39  0.115  11  0.166   2  0.132   0.123 N  0.570      SignalP-noTM
ABR72498.1             0.298  30  0.140  30  0.188   2  0.082   0.118 N  0.510      SignalP-TM
ABR72499.1             0.114  29  0.144  11  0.261  10  0.208   0.174 N  0.570      SignalP-noTM
ABR72500.1             0.118  24  0.107  31  0.150  29  0.087   0.100 N  0.510      SignalP-TM
ABR72501.1             0.112  32  0.104  44  0.127  36  0.088   0.096 N  0.570      SignalP-noTM
ABR72502.1             0.136  25  0.121  25  0.185   3  0.120   0.121 N  0.570      SignalP-noTM
ABR72503.1             0.165  43  0.315  43  0.802  42  0.341   0.325 N  0.510      SignalP-TM
ABR72504.1             0.133  23  0.340  20  0.949  12  0.909   0.608 Y  0.570      SignalP-noTM
ABR72505.1             0.106  28  0.150  11  0.305   2  0.227   0.186 N  0.570      SignalP-noTM
ABR72506.1             0.120  17  0.174  17  0.306   8  0.233   0.202 N  0.570      SignalP-noTM
ABR72507.1             0.115  10  0.119  15  0.215   7  0.141   0.129 N  0.570      SignalP-noTM
ABR72508.1             0.112  18  0.127  18  0.171  10  0.130   0.129 N  0.570      SignalP-noTM
ABR72509.1             0.144  22  0.177  22  0.300  20  0.223   0.199 N  0.570      SignalP-noTM
ABR72510.1             0.744  19  0.819  19  0.943  12  0.891   0.853 Y  0.570      SignalP-noTM
ABR72511.1             0.127  24  0.148  11  0.277   1  0.215   0.180 N  0.570      SignalP-noTM
ABR72512.1             0.212  22  0.195  22  0.347   5  0.207   0.201 N  0.570      SignalP-noTM
ABR72513.1             0.110  24  0.104  47  0.116  45  0.093   0.099 N  0.570      SignalP-noTM
ABR72514.1             0.153  23  0.275  23  0.745   6  0.580   0.418 N  0.570      SignalP-noTM
ABR72515.1             0.127   9  0.113  22  0.157   1  0.122   0.117 N  0.570      SignalP-noTM
ABR72516.1             0.103  46  0.107  46  0.126  40  0.099   0.103 N  0.570      SignalP-noTM
ABR72517.1             0.225  30  0.170  30  0.372  31  0.173   0.171 N  0.510      SignalP-TM
ABR72518.1             0.102  10  0.108  46  0.137  39  0.096   0.103 N  0.570      SignalP-noTM
ABR72519.1             0.121  36  0.118  36  0.147  35  0.113   0.116 N  0.570      SignalP-noTM
ABR72520.1             0.116  34  0.109  34  0.115   7  0.095   0.102 N  0.570      SignalP-noTM
ABR72521.1             0.873  23  0.877  23  0.944  11  0.896   0.886 Y  0.570      SignalP-noTM
ABR72522.1             0.110  43  0.110  64  0.129  57  0.087   0.099 N  0.570      SignalP-noTM
ABR72523.1             0.114  45  0.115  11  0.169   2  0.130   0.122 N  0.570      SignalP-noTM
ABR72524.1             0.107  65  0.098  70  0.136  59  0.062   0.085 N  0.510      SignalP-TM
ABR72525.1             0.117  25  0.111  11  0.187   1  0.116   0.114 N  0.570      SignalP-noTM
ABR72526.1             0.142  65  0.115  48  0.169  37  0.077   0.101 N  0.510      SignalP-TM
ABR72527.1             0.165  23  0.196  23  0.437   6  0.284   0.238 N  0.570      SignalP-noTM
ABR72528.1             0.101  28  0.107  59  0.130  19  0.105   0.106 N  0.570      SignalP-noTM
ABR72529.1             0.111  66  0.110  24  0.128  21  0.113   0.111 N  0.570      SignalP-noTM
ABR72530.1             0.115  46  0.106  22  0.128   9  0.100   0.104 N  0.570      SignalP-noTM
ABR72531.1             0.139  39  0.139  39  0.213  21  0.126   0.133 N  0.570      SignalP-noTM
ABR72532.1             0.261  21  0.342  21  0.581  16  0.413   0.375 N  0.570      SignalP-noTM
ABR72533.1             0.109  23  0.108  58  0.128  51  0.093   0.101 N  0.570      SignalP-noTM
ABR72534.1             0.121  21  0.247  21  0.628  13  0.471   0.352 N  0.570      SignalP-noTM
ABR72535.1             0.116  23  0.128  14  0.207   4  0.165   0.146 N  0.570      SignalP-noTM
ABR72536.1             0.163  32  0.132  32  0.214   4  0.139   0.135 N  0.510      SignalP-TM
ABR72537.1             0.113  23  0.104  34  0.114  37  0.093   0.099 N  0.570      SignalP-noTM
ABR72538.1             0.579  20  0.523  20  0.619   4  0.492   0.511 Y  0.510      SignalP-TM
ABR72539.1             0.264  38  0.270  38  0.474  34  0.202   0.245 N  0.510      SignalP-TM
ABR72540.1             0.128  39  0.195  39  0.416  20  0.253   0.217 N  0.510      SignalP-TM
ABR72541.1             0.151  43  0.127  43  0.161  46  0.094   0.111 N  0.570      SignalP-noTM
ABR72542.1             0.353  35  0.465  35  0.896  16  0.701   0.576 Y  0.570      SignalP-noTM
ABR72543.1             0.865  29  0.867  29  0.954   7  0.899   0.882 Y  0.570      SignalP-noTM
ABR72544.1             0.105  46  0.119  11  0.169   1  0.143   0.128 N  0.510      SignalP-TM
ABR72545.1             0.107  25  0.110  25  0.143  23  0.111   0.110 N  0.510      SignalP-TM
ABR72546.1             0.133  61  0.109  26  0.130  21  0.093   0.102 N  0.570      SignalP-noTM
ABR72547.1             0.401  30  0.346  30  0.416  16  0.303   0.330 N  0.510      SignalP-TM
ABR72548.1             0.105  19  0.109  11  0.150   1  0.118   0.114 N  0.570      SignalP-noTM
ABR72549.1             0.117  41  0.129  35  0.223  33  0.127   0.128 N  0.570      SignalP-noTM
ABR72550.1             0.159  20  0.133  20  0.164  33  0.110   0.122 N  0.570      SignalP-noTM
ABR72551.1             0.871  31  0.872  31  0.963  20  0.877   0.874 Y  0.570      SignalP-noTM
ABR72552.1             0.123  35  0.124  35  0.176   5  0.133   0.128 N  0.570      SignalP-noTM
ABR72553.1             0.307  20  0.277  20  0.370   4  0.276   0.277 N  0.510      SignalP-TM
ABR72554.1             0.138  41  0.176  11  0.358   4  0.301   0.235 N  0.570      SignalP-noTM
ABR72555.1             0.121  64  0.129  11  0.266   2  0.160   0.144 N  0.570      SignalP-noTM
ABR72556.1             0.131  17  0.101  56  0.104  51  0.085   0.093 N  0.570      SignalP-noTM
ABR72557.1             0.121  22  0.105  22  0.114  41  0.088   0.097 N  0.570      SignalP-noTM
ABR72558.1             0.304  42  0.249  42  0.360  32  0.144   0.210 N  0.510      SignalP-TM
ABR72559.1             0.101  37  0.096  68  0.096  59  0.077   0.087 N  0.570      SignalP-noTM
ABR72560.1             0.129  19  0.126  19  0.188  44  0.118   0.122 N  0.570      SignalP-noTM
ABR72561.1             0.112  24  0.106  24  0.134  44  0.088   0.097 N  0.570      SignalP-noTM
ABR72562.1             0.423  29  0.527  29  0.886   8  0.717   0.616 Y  0.570      SignalP-noTM
ABR72563.1             0.121  52  0.122  52  0.156  48  0.091   0.107 N  0.570      SignalP-noTM
ABR72564.1             0.116  31  0.128  15  0.217  11  0.167   0.146 N  0.570      SignalP-noTM
ABR72565.1             0.358  29  0.538  29  0.917   6  0.834   0.677 Y  0.570      SignalP-noTM
ABR72566.1             0.274  29  0.252  29  0.345  28  0.189   0.229 N  0.510      SignalP-TM
ABR72567.1             0.190  30  0.175  30  0.230  28  0.130   0.154 N  0.570      SignalP-noTM
ABR72568.1             0.108  23  0.107  11  0.143   1  0.112   0.109 N  0.570      SignalP-noTM
ABR72569.1             0.129  34  0.119  34  0.167  31  0.107   0.113 N  0.570      SignalP-noTM
ABR72570.1             0.109  20  0.138  20  0.254  14  0.165   0.151 N  0.570      SignalP-noTM
ABR72571.1             0.380  36  0.184  36  0.166  47  0.104   0.147 N  0.570      SignalP-noTM
ABR72572.1             0.120  65  0.132  55  0.208  49  0.119   0.126 N  0.570      SignalP-noTM
ABR72573.1             0.116  57  0.110  29  0.153  18  0.090   0.101 N  0.570      SignalP-noTM
ABR72574.1             0.802  25  0.844  25  0.949  16  0.868   0.855 Y  0.570      SignalP-noTM
ABR72575.1             0.118  22  0.116  47  0.282  46  0.108   0.112 N  0.570      SignalP-noTM
ABR72576.1             0.281  18  0.186  18  0.142  17  0.121   0.155 N  0.570      SignalP-noTM
ABR72577.1             0.136  19  0.111  19  0.134   2  0.098   0.105 N  0.570      SignalP-noTM
ABR72578.1             0.195  31  0.141  22  0.192  13  0.152   0.145 N  0.510      SignalP-TM
ABR72579.1             0.127  24  0.165  37  0.318  32  0.194   0.179 N  0.570      SignalP-noTM
ABR72580.1             0.131  39  0.138  39  0.259  38  0.116   0.128 N  0.570      SignalP-noTM
ABR72581.1             0.109  50  0.107  50  0.138  46  0.103   0.105 N  0.570      SignalP-noTM
ABR72582.1             0.123  25  0.132  37  0.233  26  0.126   0.129 N  0.570      SignalP-noTM
ABR72583.1             0.125  38  0.122  38  0.149  32  0.103   0.113 N  0.570      SignalP-noTM
ABR72584.1             0.102  53  0.101  31  0.117  26  0.084   0.093 N  0.570      SignalP-noTM
ABR72585.1             0.154  36  0.115  36  0.103  36  0.081   0.099 N  0.570      SignalP-noTM
ABR72586.1             0.208  47  0.151  19  0.205  18  0.145   0.148 N  0.570      SignalP-noTM
ABR72587.1             0.154  58  0.126  58  0.140  14  0.097   0.113 N  0.570      SignalP-noTM
ABR72588.1             0.124  22  0.116  22  0.138  34  0.105   0.111 N  0.570      SignalP-noTM
ABR72589.1             0.109  48  0.103  70  0.138   3  0.090   0.097 N  0.570      SignalP-noTM
ABR72590.1             0.307  21  0.431  21  0.740  18  0.563   0.480 N  0.510      SignalP-TM
ABR72591.1             0.118  35  0.110  57  0.141  53  0.075   0.097 N  0.510      SignalP-TM
ABR72592.1             0.123  49  0.108  26  0.134   5  0.102   0.105 N  0.570      SignalP-noTM
ABR72593.1             0.111  42  0.118  42  0.174  38  0.102   0.110 N  0.570      SignalP-noTM
ABR72594.1             0.285  20  0.234  20  0.325   2  0.230   0.232 N  0.570      SignalP-noTM
ABR72595.1             0.110  26  0.114  11  0.157   3  0.130   0.122 N  0.570      SignalP-noTM
ABR72596.1             0.260  28  0.152  28  0.160   6  0.095   0.131 N  0.510      SignalP-TM
ABR72597.1             0.611  20  0.733  20  0.923  16  0.889   0.806 Y  0.570      SignalP-noTM
ABR72598.1             0.119  23  0.111  11  0.164   1  0.119   0.115 N  0.570      SignalP-noTM
ABR72599.1             0.411  56  0.268  56  0.314  35  0.164   0.230 N  0.510      SignalP-TM
ABR72600.1             0.171  42  0.215  12  0.602   1  0.332   0.270 N  0.570      SignalP-noTM
ABR72601.1             0.113  20  0.107  30  0.134  24  0.093   0.101 N  0.570      SignalP-noTM
ABR72602.1             0.130  58  0.129  11  0.244   3  0.167   0.147 N  0.570      SignalP-noTM
ABR72603.1             0.170  51  0.133  51  0.198  10  0.122   0.128 N  0.570      SignalP-noTM
ABR72604.1             0.114  60  0.114  13  0.156   2  0.133   0.123 N  0.570      SignalP-noTM
ABR72605.1             0.169  25  0.334  18  0.921   1  0.868   0.585 Y  0.570      SignalP-noTM
ABR72606.1             0.116  26  0.150  11  0.306   2  0.233   0.181 N  0.510      SignalP-TM
ABR72607.1             0.197  24  0.106  24  0.133   2  0.062   0.090 N  0.510      SignalP-TM
ABR72608.1             0.177  29  0.164  29  0.209  19  0.149   0.157 N  0.570      SignalP-noTM
ABR72609.1             0.109  70  0.114  14  0.166  10  0.133   0.123 N  0.570      SignalP-noTM
ABR72610.1             0.184  32  0.154  11  0.325   2  0.242   0.186 N  0.510      SignalP-TM
ABR72611.1             0.485  32  0.334  32  0.347  25  0.244   0.301 N  0.510      SignalP-TM
ABR72612.1             0.150  48  0.119  13  0.177   5  0.132   0.124 N  0.510      SignalP-TM
ABR72613.1             0.178  69  0.145  22  0.246  12  0.138   0.142 N  0.570      SignalP-noTM
ABR72614.1             0.111  57  0.125  15  0.219  12  0.158   0.140 N  0.570      SignalP-noTM
ABR72615.1             0.791  27  0.821  27  0.937  13  0.854   0.837 Y  0.570      SignalP-noTM
ABR72616.1             0.116  42  0.125  21  0.196  13  0.127   0.126 N  0.570      SignalP-noTM
ABR72617.1             0.146  28  0.133  28  0.210   3  0.139   0.136 N  0.570      SignalP-noTM
ABR72618.1             0.098  19  0.088  70  0.099   1  0.055   0.076 N  0.510      SignalP-TM
ABR72619.1             0.152  27  0.123  27  0.144  37  0.107   0.115 N  0.570      SignalP-noTM
ABR72620.1             0.142  49  0.125  49  0.188   5  0.112   0.119 N  0.570      SignalP-noTM
ABR72621.1             0.221  20  0.161  20  0.185   5  0.134   0.148 N  0.570      SignalP-noTM
ABR72622.1             0.137  18  0.124  18  0.167  10  0.114   0.119 N  0.570      SignalP-noTM
ABR72623.1             0.106  43  0.135  19  0.260   9  0.160   0.147 N  0.570      SignalP-noTM
ABR72624.1             0.116  58  0.103  45  0.118  43  0.095   0.099 N  0.570      SignalP-noTM
ABR72625.1             0.108  22  0.112  22  0.131  13  0.108   0.110 N  0.570      SignalP-noTM
ABR72626.1             0.129  24  0.115  24  0.190   1  0.109   0.112 N  0.570      SignalP-noTM
ABR72627.1             0.122  24  0.112  48  0.145   1  0.105   0.109 N  0.570      SignalP-noTM
ABR72628.1             0.129  56  0.125  56  0.178  52  0.106   0.116 N  0.570      SignalP-noTM
ABR72629.1             0.119  43  0.117  43  0.154  36  0.089   0.107 N  0.510      SignalP-TM
ABR72630.1             0.131  64  0.117  39  0.144  38  0.097   0.108 N  0.570      SignalP-noTM
ABR72631.1             0.128  21  0.129  11  0.243   4  0.172   0.145 N  0.510      SignalP-TM
ABR72632.1             0.105  31  0.104  11  0.168   1  0.103   0.103 N  0.510      SignalP-TM
ABR72633.1             0.105  27  0.097  70  0.108  70  0.081   0.089 N  0.570      SignalP-noTM
ABR72634.1             0.131  59  0.169  20  0.394  14  0.252   0.208 N  0.570      SignalP-noTM
ABR72635.1             0.101  61  0.125  11  0.210   2  0.158   0.140 N  0.570      SignalP-noTM
ABR72636.1             0.119  34  0.123  34  0.145   1  0.116   0.120 N  0.570      SignalP-noTM
ABR72637.1             0.205  43  0.155  43  0.169  39  0.105   0.131 N  0.570      SignalP-noTM
ABR72638.1             0.185  54  0.202  14  0.524   6  0.406   0.298 N  0.570      SignalP-noTM
ABR72639.1             0.109  44  0.110  11  0.150   4  0.120   0.115 N  0.570      SignalP-noTM
ABR72640.1             0.138  19  0.136  19  0.219   6  0.153   0.144 N  0.570      SignalP-noTM
ABR72641.1             0.145  26  0.185  50  0.403  43  0.170   0.178 N  0.570      SignalP-noTM
ABR72642.1             0.110  20  0.167  11  0.330   8  0.280   0.220 N  0.570      SignalP-noTM
ABR72643.1             0.105  68  0.120  19  0.164  10  0.131   0.125 N  0.570      SignalP-noTM
ABR72644.1             0.111  13  0.104  26  0.116   3  0.100   0.102 N  0.570      SignalP-noTM
ABR72645.1             0.122  56  0.101  56  0.120  28  0.090   0.096 N  0.570      SignalP-noTM
ABR72646.1             0.111  41  0.123  41  0.197  33  0.130   0.126 N  0.570      SignalP-noTM
ABR72647.1             0.125  34  0.098  53  0.121   1  0.068   0.087 N  0.510      SignalP-TM
ABR72648.1             0.131  15  0.162  15  0.277   1  0.208   0.184 N  0.570      SignalP-noTM
ABR72649.1             0.120  25  0.112  25  0.138   2  0.113   0.112 N  0.570      SignalP-noTM
ABR72650.1             0.125  23  0.108  23  0.118  13  0.082   0.096 N  0.570      SignalP-noTM
ABR72651.1             0.104  50  0.109  12  0.162   1  0.115   0.112 N  0.570      SignalP-noTM
ABR72652.1             0.117  37  0.112  11  0.193  23  0.118   0.115 N  0.570      SignalP-noTM
ABR72653.1             0.108  58  0.111  11  0.228   1  0.105   0.108 N  0.570      SignalP-noTM
ABR72654.1             0.110  22  0.116  22  0.146  16  0.110   0.114 N  0.510      SignalP-TM
ABR72655.1             0.510  37  0.583  37  0.942  19  0.728   0.651 Y  0.570      SignalP-noTM
ABR72656.1             0.111  61  0.108  44  0.134  33  0.097   0.103 N  0.570      SignalP-noTM
ABR72657.1             0.151  25  0.156  32  0.319  29  0.157   0.156 N  0.510      SignalP-TM
ABR72658.1             0.157  63  0.158  11  0.334   1  0.247   0.199 N  0.570      SignalP-noTM
ABR72659.1             0.113  27  0.102  69  0.123  51  0.089   0.096 N  0.570      SignalP-noTM
ABR72660.1             0.225  49  0.195  49  0.280  46  0.123   0.161 N  0.570      SignalP-noTM
ABR72661.1             0.112  43  0.142  15  0.256  10  0.185   0.162 N  0.570      SignalP-noTM
ABR72662.1             0.111  37  0.159  11  0.341   6  0.281   0.204 N  0.510      SignalP-TM
ABR72663.1             0.103  37  0.110  13  0.164   5  0.125   0.115 N  0.510      SignalP-TM
ABR72664.1             0.103  60  0.104  24  0.123  14  0.098   0.101 N  0.570      SignalP-noTM
ABR72665.1             0.143  27  0.236  12  0.701   5  0.570   0.393 N  0.570      SignalP-noTM
ABR72666.1             0.147  27  0.180  27  0.307   1  0.230   0.204 N  0.570      SignalP-noTM
ABR72667.1             0.585  27  0.743  27  0.984  21  0.945   0.838 Y  0.570      SignalP-noTM
ABR72668.1             0.113  23  0.109  46  0.138  43  0.100   0.105 N  0.570      SignalP-noTM
ABR72669.1             0.120  21  0.151  21  0.286  13  0.192   0.170 N  0.570      SignalP-noTM
ABR72670.1             0.112  25  0.111  36  0.143   5  0.102   0.107 N  0.570      SignalP-noTM
ABR72671.1             0.112  46  0.118  12  0.170   2  0.140   0.128 N  0.570      SignalP-noTM
ABR72672.1             0.103  21  0.116  11  0.186   2  0.133   0.124 N  0.570      SignalP-noTM
ABR72673.1             0.240  22  0.243  22  0.488   1  0.277   0.256 N  0.510      SignalP-TM
ABR72674.1             0.158  27  0.169  27  0.264  25  0.164   0.167 N  0.510      SignalP-TM
ABR72675.1             0.109  25  0.143  11  0.246   1  0.197   0.168 N  0.570      SignalP-noTM
ABR72676.1             0.147  21  0.182  21  0.270  15  0.203   0.192 N  0.570      SignalP-noTM
ABR72677.1             0.117  28  0.179  17  0.437  10  0.295   0.234 N  0.570      SignalP-noTM
ABR72678.1             0.138  41  0.139  41  0.208   1  0.109   0.128 N  0.510      SignalP-TM
ABR72679.1             0.133  20  0.099  70  0.137  67  0.067   0.087 N  0.510      SignalP-TM
ABR72680.1             0.118  29  0.113  33  0.188   1  0.089   0.104 N  0.510      SignalP-TM
ABR72681.1             0.105  23  0.137  11  0.328   2  0.175   0.151 N  0.510      SignalP-TM
ABR72682.1             0.127  27  0.112  27  0.130  26  0.098   0.106 N  0.570      SignalP-noTM
ABR72683.1             0.111  19  0.106  56  0.131  46  0.085   0.096 N  0.570      SignalP-noTM
ABR72684.1             0.267  62  0.161  62  0.173   7  0.106   0.135 N  0.570      SignalP-noTM
ABR72685.1             0.135  50  0.122  50  0.144  48  0.096   0.110 N  0.570      SignalP-noTM
ABR72686.1             0.161  28  0.323  28  0.778  23  0.591   0.422 N  0.510      SignalP-TM
ABR72687.1             0.697  24  0.818  24  0.990  12  0.956   0.883 Y  0.570      SignalP-noTM
ABR72688.1             0.099  54  0.108  54  0.130  45  0.097   0.103 N  0.570      SignalP-noTM
ABR72689.1             0.728  19  0.812  19  0.937  16  0.900   0.854 Y  0.570      SignalP-noTM
ABR72690.1             0.840  23  0.783  23  0.817   7  0.754   0.770 Y  0.570      SignalP-noTM
ABR72691.1             0.122  66  0.120  40  0.176  36  0.123   0.121 N  0.570      SignalP-noTM
ABR72692.1             0.105  39  0.108  52  0.153  46  0.091   0.100 N  0.570      SignalP-noTM
ABR72693.1             0.113  42  0.110  29  0.142  27  0.098   0.104 N  0.570      SignalP-noTM
ABR72694.1             0.458  30  0.233  30  0.182  29  0.097   0.169 N  0.570      SignalP-noTM
ABR72695.1             0.133  59  0.114  59  0.118  62  0.084   0.100 N  0.570      SignalP-noTM
ABR72696.1             0.107  44  0.108  31  0.137  23  0.099   0.103 N  0.570      SignalP-noTM
ABR72697.1             0.170  37  0.156  11  0.295   2  0.246   0.198 N  0.570      SignalP-noTM
ABR72698.1             0.125  20  0.124  11  0.265   1  0.142   0.131 N  0.510      SignalP-TM
ABR72699.1             0.109  59  0.159  11  0.349   1  0.242   0.198 N  0.570      SignalP-noTM
ABR72700.1             0.139  67  0.114  67  0.121   1  0.086   0.101 N  0.570      SignalP-noTM
ABR72701.1             0.109  30  0.146  11  0.308   1  0.199   0.171 N  0.570      SignalP-noTM
ABR72702.1             0.107  60  0.117  11  0.223   1  0.128   0.122 N  0.570      SignalP-noTM
ABR72703.1             0.163  28  0.112  11  0.216   1  0.116   0.113 N  0.510      SignalP-TM
ABR72704.1             0.104  26  0.101  33  0.127  22  0.081   0.094 N  0.510      SignalP-TM
ABR72705.1             0.718  26  0.769  26  0.967  21  0.859   0.811 Y  0.570      SignalP-noTM
ABR72706.1             0.316  35  0.241  35  0.395  15  0.216   0.229 N  0.570      SignalP-noTM
ABR72707.1             0.134  35  0.168  11  0.411   2  0.283   0.210 N  0.510      SignalP-TM
ABR72708.1             0.748  26  0.543  26  0.532  11  0.436   0.504 N  0.510      SignalP-TM
ABR72709.1             0.424  28  0.453  28  0.784   7  0.584   0.502 N  0.510      SignalP-TM
ABR72710.1             0.148  31  0.121  31  0.168   1  0.105   0.113 N  0.570      SignalP-noTM
ABR72711.1             0.113  63  0.107  37  0.137  36  0.101   0.104 N  0.570      SignalP-noTM
ABR72712.1             0.100  68  0.123  11  0.205   1  0.145   0.133 N  0.570      SignalP-noTM
ABR72713.1             0.105  34  0.102  42  0.135  40  0.098   0.100 N  0.570      SignalP-noTM
ABR72714.1             0.299  16  0.269  16  0.384  12  0.223   0.247 N  0.570      SignalP-noTM
ABR72715.1             0.129  38  0.142  11  0.265   1  0.203   0.165 N  0.510      SignalP-TM
ABR72716.1             0.105  25  0.107  54  0.159   1  0.094   0.101 N  0.570      SignalP-noTM
ABR72717.1             0.123  29  0.176  11  0.399  17  0.306   0.237 N  0.570      SignalP-noTM
ABR72718.1             0.123  56  0.105  12  0.151   3  0.113   0.109 N  0.570      SignalP-noTM
ABR72719.1             0.127  24  0.114  24  0.126   1  0.107   0.111 N  0.570      SignalP-noTM
ABR72720.1             0.135  54  0.123  11  0.189   1  0.149   0.135 N  0.570      SignalP-noTM
ABR72721.1             0.118  61  0.112  35  0.149   1  0.108   0.110 N  0.510      SignalP-TM
ABR72722.1             0.152  35  0.190  11  0.484   2  0.370   0.257 N  0.510      SignalP-TM
ABR72723.1             0.561  42  0.664  42  0.916  36  0.670   0.667 Y  0.570      SignalP-noTM
ABR72724.1             0.124  38  0.134  38  0.186  33  0.113   0.124 N  0.570      SignalP-noTM
ABR72725.1             0.114  66  0.133  11  0.270   1  0.165   0.148 N  0.570      SignalP-noTM
ABR72726.1             0.147  36  0.175  36  0.251  32  0.142   0.159 N  0.570      SignalP-noTM
ABR72727.1             0.118  31  0.124  11  0.210   1  0.150   0.136 N  0.570      SignalP-noTM
ABR72728.1             0.158  29  0.122  29  0.124   1  0.093   0.108 N  0.570      SignalP-noTM
ABR72729.1             0.107  47  0.109  47  0.154  10  0.110   0.109 N  0.570      SignalP-noTM
ABR72730.1             0.156  24  0.191  24  0.339   8  0.252   0.220 N  0.570      SignalP-noTM
ABR72731.1             0.620  21  0.740  21  0.923  19  0.874   0.803 Y  0.570      SignalP-noTM
ABR72732.1             0.101  57  0.109  26  0.139  14  0.109   0.109 N  0.570      SignalP-noTM
ABR72733.1             0.154  69  0.118  69  0.153   1  0.089   0.104 N  0.570      SignalP-noTM
ABR72734.1             0.139  50  0.122  20  0.155  15  0.119   0.120 N  0.570      SignalP-noTM
ABR72735.1             0.122  26  0.116  11  0.171   1  0.134   0.124 N  0.570      SignalP-noTM
ABR72736.1             0.125  32  0.174  11  0.386   5  0.327   0.231 N  0.510      SignalP-TM
ABR72737.1             0.126  37  0.161  11  0.338   7  0.284   0.206 N  0.510      SignalP-TM
ABR72738.1             0.674  24  0.756  24  0.977  16  0.873   0.811 Y  0.570      SignalP-noTM
ABR72739.1             0.111  45  0.146  12  0.249   3  0.220   0.174 N  0.510      SignalP-TM
ABR72740.1             0.117  64  0.121  18  0.195   7  0.133   0.126 N  0.510      SignalP-TM
ABR72741.1             0.151  37  0.147  37  0.264   1  0.143   0.146 N  0.510      SignalP-TM
ABR72742.1             0.151  20  0.153  20  0.216   6  0.168   0.160 N  0.570      SignalP-noTM
ABR72743.1             0.818  29  0.785  29  0.959  13  0.855   0.818 Y  0.570      SignalP-noTM
ABR72744.1             0.132  24  0.158  11  0.359   1  0.239   0.196 N  0.570      SignalP-noTM
ABR72745.1             0.175  30  0.138  30  0.234   2  0.124   0.132 N  0.570      SignalP-noTM
ABR72746.1             0.141  48  0.141  48  0.229  47  0.114   0.128 N  0.570      SignalP-noTM
ABR72747.1             0.157  44  0.126  44  0.134  41  0.092   0.110 N  0.570      SignalP-noTM
ABR72748.1             0.106  57  0.110  12  0.140   1  0.123   0.116 N  0.570      SignalP-noTM
ABR72749.1             0.136  50  0.116  25  0.169   1  0.122   0.119 N  0.570      SignalP-noTM
ABR72750.1             0.114  49  0.220  11  0.648   2  0.481   0.343 N  0.570      SignalP-noTM
ABR72751.1             0.135  18  0.194  15  0.343  10  0.279   0.234 N  0.570      SignalP-noTM
ABR72752.1             0.105  59  0.096  67  0.106  30  0.082   0.089 N  0.570      SignalP-noTM
ABR72753.1             0.117  43  0.101  43  0.133   1  0.081   0.094 N  0.510      SignalP-TM
ABR72754.1             0.222  32  0.195  32  0.245   1  0.141   0.175 N  0.510      SignalP-TM
ABR72755.1             0.546  26  0.683  26  0.925  22  0.875   0.773 Y  0.570      SignalP-noTM
ABR72756.1             0.109  43  0.130  47  0.201  42  0.118   0.124 N  0.570      SignalP-noTM
ABR72757.1             0.278  26  0.297  26  0.586   7  0.395   0.333 N  0.510      SignalP-TM
ABR72758.1             0.120  69  0.154  22  0.382  21  0.208   0.179 N  0.570      SignalP-noTM
ABR72759.1             0.845  23  0.819  23  0.909   2  0.813   0.816 Y  0.570      SignalP-noTM
ABR72760.1             0.112  70  0.107  70  0.114  26  0.093   0.100 N  0.570      SignalP-noTM
ABR72761.1             0.769  28  0.625  28  0.638  18  0.483   0.573 Y  0.510      SignalP-TM
ABR72762.1             0.126  38  0.140  13  0.231   3  0.201   0.162 N  0.510      SignalP-TM
ABR72763.1             0.334  41  0.209  41  0.235  15  0.147   0.186 N  0.510      SignalP-TM
ABR72764.1             0.136  20  0.153  20  0.274   1  0.181   0.166 N  0.570      SignalP-noTM
ABR72765.1             0.116  42  0.170  35  0.398  34  0.238   0.202 N  0.570      SignalP-noTM
ABR72766.1             0.107  57  0.114  11  0.163   3  0.138   0.125 N  0.570      SignalP-noTM
ABR72767.1             0.104  32  0.109  22  0.135  12  0.110   0.110 N  0.570      SignalP-noTM
ABR72768.1             0.728  29  0.742  29  0.870  14  0.791   0.765 Y  0.570      SignalP-noTM
ABR72769.1             0.409  24  0.556  24  0.911  19  0.804   0.672 Y  0.570      SignalP-noTM
ABR72770.1             0.114  36  0.103  36  0.115  54  0.074   0.089 N  0.570      SignalP-noTM
ABR72771.1             0.842  27  0.831  27  0.885  24  0.827   0.829 Y  0.570      SignalP-noTM
ABR72772.1             0.107  24  0.117  11  0.180   1  0.132   0.124 N  0.570      SignalP-noTM
ABR72773.1             0.121  53  0.112  53  0.135  43  0.081   0.101 N  0.510      SignalP-TM
ABR72774.1             0.103  61  0.095  70  0.132   1  0.083   0.089 N  0.570      SignalP-noTM
ABR72775.1             0.105  25  0.102  58  0.110  51  0.092   0.097 N  0.570      SignalP-noTM
ABR72776.1             0.112  19  0.124  11  0.207   2  0.162   0.138 N  0.510      SignalP-TM
ABR72777.1             0.153  22  0.161  11  0.337   1  0.249   0.202 N  0.570      SignalP-noTM
ABR72778.1             0.108  28  0.104  57  0.118  49  0.080   0.093 N  0.570      SignalP-noTM
ABR72779.1             0.766  20  0.839  20  0.967  18  0.910   0.872 Y  0.570      SignalP-noTM
ABR72780.1             0.236  29  0.278  29  0.505  15  0.327   0.296 N  0.510      SignalP-TM
ABR72781.1             0.169  23  0.150  23  0.293  20  0.135   0.143 N  0.570      SignalP-noTM
ABR72782.1             0.264  18  0.386  18  0.732  16  0.571   0.455 N  0.510      SignalP-TM
ABR72783.1             0.127  34  0.118  34  0.170   5  0.104   0.111 N  0.570      SignalP-noTM
ABR72784.1             0.202  67  0.137  67  0.187   4  0.095   0.117 N  0.570      SignalP-noTM
ABR72785.1             0.174  68  0.140  12  0.265   3  0.196   0.167 N  0.570      SignalP-noTM
ABR72786.1             0.139  19  0.174  19  0.319   1  0.222   0.196 N  0.570      SignalP-noTM
ABR72787.1             0.162  49  0.157  49  0.232  46  0.126   0.142 N  0.570      SignalP-noTM
ABR72788.1             0.110  58  0.135  11  0.300   1  0.164   0.149 N  0.570      SignalP-noTM
ABR72789.1             0.287  20  0.356  20  0.605  19  0.444   0.397 N  0.570      SignalP-noTM
ABR72790.1             0.205  35  0.180  27  0.315   3  0.173   0.177 N  0.570      SignalP-noTM
ABR72791.1             0.255  35  0.179  35  0.327  20  0.150   0.165 N  0.570      SignalP-noTM
ABR72792.1             0.107  46  0.102  46  0.108  32  0.080   0.092 N  0.570      SignalP-noTM
ABR72793.1             0.156  44  0.127  44  0.169  33  0.102   0.117 N  0.510      SignalP-TM
ABR72794.1             0.134  58  0.109  58  0.105  21  0.083   0.097 N  0.570      SignalP-noTM
ABR72795.1             0.145  27  0.113  27  0.153  38  0.078   0.096 N  0.570      SignalP-noTM
ABR72796.1             0.108  33  0.104  11  0.135   2  0.108   0.106 N  0.570      SignalP-noTM
ABR72797.1             0.188  33  0.137  33  0.211   1  0.102   0.121 N  0.570      SignalP-noTM
ABR72798.1             0.129  39  0.128  39  0.243  37  0.128   0.128 N  0.570      SignalP-noTM
ABR72799.1             0.120  19  0.227  19  0.537  25  0.395   0.306 N  0.570      SignalP-noTM
ABR72800.1             0.141  33  0.138  17  0.237   5  0.185   0.160 N  0.570      SignalP-noTM
ABR72801.1             0.101  65  0.104  21  0.143  10  0.103   0.104 N  0.570      SignalP-noTM
ABR72802.1             0.117  30  0.107  49  0.147  45  0.086   0.097 N  0.570      SignalP-noTM
ABR72803.1             0.117  33  0.111  11  0.166   5  0.132   0.119 N  0.510      SignalP-TM
ABR72804.1             0.137  17  0.161  32  0.337  26  0.139   0.153 N  0.510      SignalP-TM
ABR72805.1             0.189  26  0.172  26  0.204   1  0.156   0.164 N  0.570      SignalP-noTM
ABR72806.1             0.682  22  0.784  22  0.964  18  0.912   0.844 Y  0.570      SignalP-noTM
ABR72807.1             0.147  34  0.162  55  0.323   8  0.159   0.161 N  0.510      SignalP-TM
ABR72808.1             0.108  57  0.129  11  0.200   5  0.172   0.145 N  0.510      SignalP-TM
ABR72809.1             0.132  38  0.151  38  0.287  11  0.186   0.167 N  0.570      SignalP-noTM
ABR72810.1             0.115  21  0.136  21  0.243   1  0.164   0.149 N  0.570      SignalP-noTM
ABR72811.1             0.174  27  0.169  27  0.239   2  0.170   0.170 N  0.570      SignalP-noTM
ABR72812.1             0.161  34  0.122  34  0.186   1  0.093   0.111 N  0.510      SignalP-TM
ABR72813.1             0.112  30  0.135  11  0.255   1  0.171   0.152 N  0.570      SignalP-noTM
ABR72814.1             0.359  31  0.176  31  0.124   1  0.063   0.134 N  0.510      SignalP-TM
ABR72815.1             0.105  49  0.107  53  0.132  48  0.101   0.104 N  0.570      SignalP-noTM
ABR72816.1             0.172  13  0.208  13  0.509  12  0.251   0.228 N  0.570      SignalP-noTM
ABR72817.1             0.141  20  0.181  20  0.370  11  0.226   0.202 N  0.570      SignalP-noTM
ABR72818.1             0.116  21  0.111  21  0.154  18  0.105   0.108 N  0.570      SignalP-noTM
ABR72819.1             0.180  27  0.175  27  0.358   1  0.187   0.180 N  0.570      SignalP-noTM
ABR72820.1             0.227  22  0.234  22  0.369  10  0.260   0.246 N  0.570      SignalP-noTM
ABR72821.1             0.371  23  0.234  23  0.337   2  0.173   0.205 N  0.570      SignalP-noTM
ABR72822.1             0.108  52  0.106  14  0.134   7  0.115   0.110 N  0.570      SignalP-noTM
ABR72823.1             0.112  40  0.132  12  0.220   4  0.179   0.154 N  0.570      SignalP-noTM
ABR72824.1             0.235  33  0.176  33  0.258   2  0.154   0.166 N  0.570      SignalP-noTM
ABR72825.1             0.199  47  0.192  47  0.355  36  0.172   0.183 N  0.570      SignalP-noTM
ABR72826.1             0.130  35  0.114  35  0.160  16  0.114   0.114 N  0.570      SignalP-noTM
ABR72827.1             0.138  25  0.124  25  0.203   1  0.118   0.121 N  0.570      SignalP-noTM
ABR72828.1             0.840  23  0.838  23  0.932  19  0.843   0.840 Y  0.570      SignalP-noTM
ABR72829.1             0.163  49  0.139  49  0.210  44  0.118   0.131 N  0.510      SignalP-TM
ABR72830.1             0.126  44  0.113  60  0.162  66  0.088   0.104 N  0.510      SignalP-TM
ABR72831.1             0.124  24  0.106  24  0.123  49  0.087   0.097 N  0.570      SignalP-noTM
ABR72832.1             0.101  63  0.100  54  0.124   4  0.091   0.096 N  0.570      SignalP-noTM
ABR72833.1             0.151  31  0.188  11  0.398   8  0.363   0.270 N  0.570      SignalP-noTM
ABR72834.1             0.262  20  0.293  20  0.446   2  0.339   0.310 N  0.510      SignalP-TM
ABR72835.1             0.269  22  0.308  22  0.495  12  0.348   0.327 N  0.570      SignalP-noTM
ABR72836.1             0.122  39  0.109  39  0.166   1  0.099   0.104 N  0.570      SignalP-noTM
ABR72837.1             0.126  38  0.113  15  0.157  15  0.128   0.120 N  0.570      SignalP-noTM
ABR72838.1             0.145  25  0.174  11  0.381   1  0.302   0.234 N  0.570      SignalP-noTM
ABR72839.1             0.105  56  0.109  11  0.156   2  0.115   0.112 N  0.570      SignalP-noTM
ABR72840.1             0.111  17  0.107  59  0.130  51  0.093   0.100 N  0.570      SignalP-noTM
ABR72841.1             0.760  23  0.834  23  0.938  18  0.888   0.860 Y  0.570      SignalP-noTM
ABR72842.1             0.132  42  0.176  11  0.482   1  0.300   0.222 N  0.510      SignalP-TM
ABR72843.1             0.437  21  0.167  21  0.173   1  0.078   0.134 N  0.510      SignalP-TM
ABR72844.1             0.150  19  0.155  19  0.325  50  0.145   0.150 N  0.570      SignalP-noTM
ABR72845.1             0.130  25  0.129  30  0.252  23  0.119   0.125 N  0.510      SignalP-TM
ABR72846.1             0.115  49  0.110  49  0.132  48  0.089   0.100 N  0.570      SignalP-noTM
ABR72847.1             0.104  47  0.110  55  0.165  50  0.099   0.105 N  0.570      SignalP-noTM
ABR72848.1             0.120  31  0.112  31  0.143  33  0.108   0.110 N  0.570      SignalP-noTM
ABR72849.1             0.113  66  0.111  38  0.133  36  0.098   0.105 N  0.570      SignalP-noTM
ABR72850.1             0.130  20  0.107  11  0.146   3  0.111   0.108 N  0.570      SignalP-noTM
ABR72851.1             0.115  69  0.109  37  0.142  26  0.103   0.106 N  0.570      SignalP-noTM
ABR72852.1             0.147  22  0.121  22  0.130  21  0.095   0.109 N  0.570      SignalP-noTM
ABR72853.1             0.255  54  0.174  54  0.191  13  0.126   0.156 N  0.510      SignalP-TM
ABR72854.1             0.168  26  0.224  16  0.652  15  0.421   0.317 N  0.570      SignalP-noTM
ABR72855.1             0.149  48  0.164  48  0.388  38  0.140   0.153 N  0.570      SignalP-noTM
ABR72856.1             0.113  27  0.115  27  0.155  18  0.121   0.117 N  0.510      SignalP-TM
ABR72857.1             0.405  27  0.572  21  0.977  19  0.959   0.754 Y  0.570      SignalP-noTM
ABR72858.1             0.132  26  0.127  13  0.209   5  0.161   0.143 N  0.570      SignalP-noTM
ABR72859.1             0.120  28  0.116  28  0.138   9  0.113   0.114 N  0.570      SignalP-noTM
ABR72860.1             0.112  65  0.104  65  0.109  67  0.084   0.095 N  0.570      SignalP-noTM
ABR72861.1             0.143  18  0.124  18  0.187   1  0.121   0.122 N  0.570      SignalP-noTM
ABR72862.1             0.107  65  0.115  40  0.147  39  0.109   0.112 N  0.570      SignalP-noTM
ABR72863.1             0.113  53  0.131  12  0.237  10  0.161   0.145 N  0.570      SignalP-noTM
ABR72864.1             0.114  37  0.121  13  0.167   3  0.145   0.132 N  0.570      SignalP-noTM
ABR72865.1             0.208  19  0.444  19  0.972  15  0.941   0.677 Y  0.570      SignalP-noTM
ABR72866.1             0.105  60  0.106  60  0.145   1  0.102   0.104 N  0.570      SignalP-noTM
ABR72867.1             0.114  50  0.110  50  0.152   4  0.102   0.106 N  0.570      SignalP-noTM
ABR72868.1             0.197  28  0.162  28  0.221  63  0.134   0.151 N  0.510      SignalP-TM
ABR72869.1             0.105  66  0.145  11  0.333   1  0.192   0.167 N  0.570      SignalP-noTM
ABR72870.1             0.118  33  0.122  33  0.138  30  0.102   0.113 N  0.570      SignalP-noTM
ABR72871.1             0.176  27  0.157  27  0.198  24  0.118   0.143 N  0.510      SignalP-TM
ABR72872.1             0.106  31  0.106  31  0.125   5  0.098   0.103 N  0.570      SignalP-noTM
ABR72873.1             0.101  31  0.135  11  0.268   2  0.188   0.160 N  0.570      SignalP-noTM
ABR72874.1             0.151  25  0.137  25  0.169  24  0.113   0.126 N  0.570      SignalP-noTM
ABR72875.1             0.370  25  0.493  25  0.931  10  0.772   0.624 Y  0.570      SignalP-noTM
ABR72876.1             0.126  39  0.101  54  0.157  44  0.079   0.093 N  0.510      SignalP-TM
ABR72877.1             0.116  34  0.108  13  0.145   9  0.119   0.113 N  0.570      SignalP-noTM
ABR72878.1             0.293  31  0.243  31  0.275  37  0.177   0.219 N  0.510      SignalP-TM
ABR72879.1             0.147  21  0.127  11  0.243   2  0.155   0.137 N  0.510      SignalP-TM
ABR72880.1             0.129  58  0.117  11  0.193   5  0.143   0.126 N  0.510      SignalP-TM
ABR72881.1             0.266  27  0.200  27  0.306   6  0.197   0.199 N  0.510      SignalP-TM
ABR72882.1             0.120  32  0.116  11  0.263   2  0.127   0.120 N  0.510      SignalP-TM
ABR72883.1             0.175  29  0.109  44  0.167   1  0.074   0.096 N  0.510      SignalP-TM
ABR72884.1             0.121  22  0.132  11  0.242   3  0.184   0.151 N  0.510      SignalP-TM
ABR72885.1             0.180  64  0.129  64  0.141  38  0.103   0.117 N  0.570      SignalP-noTM
ABR72886.1             0.145  33  0.116  33  0.140  28  0.081   0.100 N  0.570      SignalP-noTM
ABR72887.1             0.107  44  0.102  32  0.130  26  0.084   0.093 N  0.570      SignalP-noTM
ABR72888.1             0.111  21  0.113  21  0.157   8  0.115   0.114 N  0.570      SignalP-noTM
ABR72889.1             0.154  48  0.176  48  0.470  43  0.112   0.146 N  0.570      SignalP-noTM
ABR72890.1             0.130  25  0.170  18  0.397  17  0.248   0.206 N  0.570      SignalP-noTM
ABR72891.1             0.113  64  0.107  27  0.128  21  0.098   0.103 N  0.570      SignalP-noTM
ABR72892.1             0.104  56  0.109  56  0.172  52  0.108   0.108 N  0.570      SignalP-noTM
ABR72893.1             0.166  54  0.123  54  0.144   3  0.090   0.107 N  0.570      SignalP-noTM
ABR72894.1             0.122  47  0.182  12  0.394   4  0.338   0.255 N  0.570      SignalP-noTM
ABR72895.1             0.110  36  0.105  36  0.118  25  0.090   0.098 N  0.570      SignalP-noTM
ABR72896.1             0.592  22  0.719  22  0.932  19  0.875   0.793 Y  0.570      SignalP-noTM
ABR72897.1             0.125  35  0.230  17  0.589   7  0.432   0.325 N  0.570      SignalP-noTM
ABR72898.1             0.312  54  0.170  54  0.106  57  0.080   0.128 N  0.570      SignalP-noTM
ABR72899.1             0.143  23  0.139  23  0.307   1  0.139   0.139 N  0.570      SignalP-noTM
ABR72900.1             0.173  63  0.130  63  0.125  41  0.094   0.113 N  0.570      SignalP-noTM
ABR72901.1             0.111  44  0.117  12  0.175   2  0.136   0.126 N  0.570      SignalP-noTM
ABR72902.1             0.101  50  0.109  65  0.131  52  0.090   0.100 N  0.570      SignalP-noTM
ABR72903.1             0.153  70  0.186  11  0.450   1  0.346   0.261 N  0.570      SignalP-noTM
ABR72904.1             0.121  42  0.125  11  0.200   1  0.157   0.137 N  0.510      SignalP-TM
ABR72905.1             0.110  25  0.110  11  0.160   2  0.124   0.115 N  0.510      SignalP-TM
ABR72906.1             0.116  26  0.120  12  0.166   4  0.145   0.132 N  0.570      SignalP-noTM
ABR72907.1             0.122  19  0.104  61  0.119  57  0.093   0.099 N  0.570      SignalP-noTM
ABR72908.1             0.134  40  0.168  35  0.365  32  0.224   0.195 N  0.570      SignalP-noTM
ABR72909.1             0.125  38  0.120  38  0.142  35  0.097   0.109 N  0.570      SignalP-noTM
ABR72910.1             0.200  24  0.206  18  0.468   1  0.294   0.247 N  0.570      SignalP-noTM
ABR72911.1             0.119  19  0.101  19  0.109  18  0.085   0.094 N  0.570      SignalP-noTM
ABR72912.1             0.105  24  0.163  11  0.434   2  0.254   0.206 N  0.570      SignalP-noTM
ABR72913.1             0.124  45  0.104  11  0.161   1  0.104   0.104 N  0.570      SignalP-noTM
ABR72914.1             0.136  37  0.113  37  0.125   1  0.092   0.104 N  0.570      SignalP-noTM
ABR72915.1             0.141  24  0.142  11  0.317   3  0.204   0.171 N  0.570      SignalP-noTM
ABR72916.1             0.107  24  0.104  59  0.135   1  0.097   0.100 N  0.570      SignalP-noTM
ABR72917.1             0.107  59  0.098  47  0.109  43  0.080   0.090 N  0.570      SignalP-noTM
ABR72918.1             0.105  19  0.114  19  0.168   8  0.109   0.112 N  0.570      SignalP-noTM
ABR72919.1             0.143  63  0.132  13  0.217   5  0.166   0.148 N  0.570      SignalP-noTM
ABR72920.1             0.108  32  0.142  11  0.254   5  0.197   0.168 N  0.570      SignalP-noTM
ABR72921.1             0.102  64  0.108  35  0.147   1  0.105   0.107 N  0.570      SignalP-noTM
ABR72922.1             0.113  60  0.111  13  0.160  12  0.125   0.117 N  0.570      SignalP-noTM
ABR72923.1             0.149  47  0.126  47  0.145  37  0.089   0.109 N  0.570      SignalP-noTM
ABR72924.1             0.133  32  0.120  11  0.182   1  0.138   0.129 N  0.570      SignalP-noTM
ABR72925.1             0.129  33  0.173  30  0.345   1  0.260   0.205 N  0.510      SignalP-TM
ABR72926.1             0.181  28  0.184  28  0.269  19  0.184   0.184 N  0.570      SignalP-noTM
ABR72927.1             0.132  59  0.108  59  0.106  54  0.082   0.096 N  0.570      SignalP-noTM
ABR72928.1             0.104  23  0.100  67  0.107  56  0.083   0.092 N  0.570      SignalP-noTM
ABR72929.1             0.117  37  0.106  18  0.132   1  0.114   0.110 N  0.570      SignalP-noTM
ABR72930.1             0.231  24  0.267  24  0.537  19  0.334   0.298 N  0.570      SignalP-noTM
ABR72931.1             0.124  49  0.264  17  0.790  12  0.620   0.431 N  0.570      SignalP-noTM
ABR72932.1             0.127  46  0.109  46  0.117  28  0.096   0.103 N  0.570      SignalP-noTM
ABR72933.1             0.116  39  0.106  39  0.140   4  0.098   0.102 N  0.570      SignalP-noTM
ABR72934.1             0.216  28  0.284  28  0.681  25  0.316   0.299 N  0.570      SignalP-noTM
ABR72935.1             0.685  23  0.759  23  0.917  21  0.864   0.808 Y  0.570      SignalP-noTM
ABR72936.1             0.128  70  0.107  70  0.127   5  0.074   0.094 N  0.510      SignalP-TM
ABR72937.1             0.365  28  0.293  28  0.330  27  0.204   0.251 N  0.570      SignalP-noTM
ABR72938.1             0.189  32  0.159  32  0.211  13  0.164   0.161 N  0.510      SignalP-TM
ABR72939.1             0.160  21  0.135  21  0.176  11  0.116   0.126 N  0.570      SignalP-noTM
ABR72940.1             0.114  52  0.111  29  0.137   1  0.106   0.109 N  0.570      SignalP-noTM
ABR72941.1             0.184  19  0.233  19  0.497   1  0.334   0.281 N  0.570      SignalP-noTM
ABR72942.1             0.180  54  0.195  29  0.383  16  0.244   0.213 N  0.510      SignalP-TM
ABR72943.1             0.126  18  0.122  18  0.151   7  0.120   0.121 N  0.570      SignalP-noTM
ABR72944.1             0.109  54  0.114  11  0.172   1  0.129   0.121 N  0.570      SignalP-noTM
ABR72945.1             0.104  40  0.163  31  0.363  25  0.190   0.176 N  0.570      SignalP-noTM
ABR72946.1             0.121  55  0.119  11  0.193   1  0.138   0.128 N  0.570      SignalP-noTM
ABR72947.1             0.110  26  0.118  26  0.145  25  0.123   0.120 N  0.570      SignalP-noTM
ABR72948.1             0.227  22  0.198  22  0.263   4  0.200   0.199 N  0.510      SignalP-TM
ABR72949.1             0.110  34  0.143  21  0.285  12  0.186   0.163 N  0.570      SignalP-noTM
ABR72950.1             0.136  29  0.151  12  0.286   2  0.227   0.187 N  0.570      SignalP-noTM
ABR72951.1             0.132  61  0.124  61  0.161  49  0.091   0.112 N  0.510      SignalP-TM
ABR72952.1             0.234  25  0.137  25  0.113  35  0.077   0.108 N  0.570      SignalP-noTM
ABR72953.1             0.230  44  0.195  12  0.451   8  0.400   0.271 N  0.510      SignalP-TM
ABR72954.1             0.358  29  0.257  29  0.424   1  0.221   0.243 N  0.510      SignalP-TM
ABR72955.1             0.106  17  0.150  12  0.283   6  0.224   0.184 N  0.570      SignalP-noTM
ABR72956.1             0.110  44  0.106  11  0.199   1  0.102   0.105 N  0.510      SignalP-TM
ABR72957.1             0.238  28  0.264  28  0.368   9  0.296   0.276 N  0.510      SignalP-TM
ABR72958.1             0.115  42  0.141  11  0.252   1  0.196   0.167 N  0.570      SignalP-noTM
ABR72959.1             0.177  30  0.148  30  0.227   2  0.125   0.137 N  0.570      SignalP-noTM
ABR72960.1             0.144  22  0.138  11  0.263   1  0.189   0.157 N  0.510      SignalP-TM
ABR72961.1             0.120  17  0.099  69  0.101  69  0.081   0.091 N  0.570      SignalP-noTM
ABR72962.1             0.128  33  0.145  15  0.256   7  0.215   0.170 N  0.510      SignalP-TM
ABR72963.1             0.219  34  0.418  28  0.961  21  0.916   0.652 Y  0.570      SignalP-noTM
ABR72964.1             0.772  30  0.798  30  0.979  13  0.873   0.833 Y  0.570      SignalP-noTM
ABR72965.1             0.402  26  0.194  26  0.265   5  0.155   0.180 N  0.510      SignalP-TM
ABR72966.1             0.121  31  0.192  31  0.484  18  0.299   0.242 N  0.570      SignalP-noTM
ABR72967.1             0.111  28  0.131  28  0.194  27  0.147   0.139 N  0.570      SignalP-noTM
ABR72968.1             0.127  17  0.206  17  0.436  16  0.321   0.260 N  0.570      SignalP-noTM
ABR72969.1             0.132  23  0.158  11  0.369   4  0.262   0.207 N  0.570      SignalP-noTM
ABR72970.1             0.105  23  0.114  11  0.185   1  0.126   0.120 N  0.570      SignalP-noTM
ABR72971.1             0.127  56  0.146  56  0.258  46  0.102   0.125 N  0.570      SignalP-noTM
ABR72972.1             0.124  30  0.123  30  0.182  22  0.118   0.120 N  0.570      SignalP-noTM
ABR72973.1             0.120  40  0.146  33  0.338  27  0.173   0.156 N  0.510      SignalP-TM
ABR72974.1             0.103  36  0.138  14  0.222   8  0.186   0.160 N  0.570      SignalP-noTM
ABR72975.1             0.155  24  0.166  24  0.278   3  0.187   0.176 N  0.570      SignalP-noTM
ABR72976.1             0.121  30  0.107  30  0.121   4  0.092   0.100 N  0.570      SignalP-noTM
ABR72977.1             0.208  22  0.146  22  0.226   1  0.127   0.137 N  0.570      SignalP-noTM
ABR72978.1             0.624  25  0.723  25  0.952  19  0.857   0.786 Y  0.570      SignalP-noTM
ABR72979.1             0.146  30  0.135  30  0.244   1  0.117   0.129 N  0.510      SignalP-TM
ABR72980.1             0.117  21  0.112  21  0.160   1  0.113   0.113 N  0.570      SignalP-noTM
ABR72981.1             0.173  40  0.348  40  0.906  33  0.563   0.449 N  0.570      SignalP-noTM
ABR72982.1             0.190  20  0.287  20  0.636  19  0.422   0.337 N  0.510      SignalP-TM
ABR72983.1             0.129  41  0.153  41  0.279  35  0.136   0.146 N  0.510      SignalP-TM
ABR72984.1             0.132  50  0.145  11  0.281   3  0.218   0.172 N  0.510      SignalP-TM
ABR72985.1             0.148  57  0.106  57  0.111  55  0.057   0.088 N  0.510      SignalP-TM
ABR72986.1             0.099  49  0.101  70  0.133  12  0.094   0.098 N  0.570      SignalP-noTM
ABR72987.1             0.108  31  0.108  14  0.138   6  0.117   0.112 N  0.570      SignalP-noTM
ABR72988.1             0.107  20  0.102  70  0.156  61  0.079   0.094 N  0.510      SignalP-TM
ABR72989.1             0.129  59  0.136  11  0.272   1  0.168   0.148 N  0.510      SignalP-TM
ABR72990.1             0.851  24  0.808  24  0.904  16  0.804   0.806 Y  0.570      SignalP-noTM
ABR72991.1             0.104  39  0.105  11  0.142   2  0.107   0.106 N  0.570      SignalP-noTM
ABR72992.1             0.128  17  0.178  17  0.373  12  0.237   0.205 N  0.570      SignalP-noTM
ABR72993.1             0.226  21  0.195  21  0.196  12  0.157   0.181 N  0.510      SignalP-TM
ABR72994.1             0.245  35  0.190  35  0.255  25  0.135   0.164 N  0.570      SignalP-noTM
ABR72995.1             0.126  13  0.135  13  0.191   1  0.146   0.139 N  0.510      SignalP-TM
ABR72996.1             0.318  37  0.288  37  0.459  36  0.176   0.247 N  0.510      SignalP-TM
ABR72997.1             0.109  64  0.099  64  0.103  46  0.088   0.094 N  0.570      SignalP-noTM
ABR72998.1             0.655  32  0.640  32  0.918  15  0.756   0.695 Y  0.570      SignalP-noTM
ABR72999.1             0.115  30  0.133  30  0.219  26  0.133   0.133 N  0.570      SignalP-noTM
ABR73000.1             0.129  33  0.105  11  0.131   6  0.113   0.109 N  0.570      SignalP-noTM
ABR73001.1             0.105  69  0.138  12  0.295   6  0.202   0.168 N  0.570      SignalP-noTM
ABR73002.1             0.192  36  0.150  36  0.245   5  0.148   0.149 N  0.570      SignalP-noTM
ABR73003.1             0.180  25  0.139  25  0.139  10  0.108   0.124 N  0.570      SignalP-noTM
ABR73004.1             0.106  21  0.118  13  0.198   4  0.135   0.125 N  0.510      SignalP-TM
ABR73005.1             0.187  36  0.134  36  0.171   1  0.114   0.125 N  0.570      SignalP-noTM
ABR73006.1             0.806  26  0.850  26  0.949  17  0.880   0.864 Y  0.570      SignalP-noTM
ABR73007.1             0.109  38  0.107  38  0.146  35  0.083   0.098 N  0.510      SignalP-TM
ABR73008.1             0.100  26  0.099  45  0.113  37  0.083   0.091 N  0.570      SignalP-noTM
ABR73009.1             0.115  44  0.107  24  0.143  14  0.105   0.106 N  0.570      SignalP-noTM
ABR73010.1             0.229  28  0.150  28  0.140   1  0.098   0.125 N  0.570      SignalP-noTM
ABR73011.1             0.103  37  0.098  70  0.110   9  0.082   0.091 N  0.570      SignalP-noTM
ABR73012.1             0.110  27  0.104  59  0.129   3  0.095   0.100 N  0.570      SignalP-noTM
ABR73013.1             0.118  30  0.135  11  0.253   1  0.174   0.153 N  0.570      SignalP-noTM
ABR73014.1             0.604  23  0.405  23  0.440  19  0.267   0.354 N  0.510      SignalP-TM
ABR73015.1             0.326  41  0.240  41  0.312   9  0.183   0.219 N  0.510      SignalP-TM
ABR73016.1             0.135  29  0.146  14  0.268  13  0.208   0.175 N  0.570      SignalP-noTM
ABR73017.1             0.223  20  0.240  20  0.588   3  0.348   0.280 N  0.510      SignalP-TM
ABR73018.1             0.224  19  0.154  19  0.241  50  0.093   0.125 N  0.570      SignalP-noTM
ABR73019.1             0.149  33  0.130  33  0.136  49  0.094   0.113 N  0.570      SignalP-noTM
ABR73020.1             0.786  26  0.858  26  0.965  21  0.935   0.894 Y  0.570      SignalP-noTM
ABR73021.1             0.109  27  0.183  11  0.423   2  0.337   0.255 N  0.570      SignalP-noTM
ABR73022.1             0.109  21  0.141  11  0.246   8  0.200   0.169 N  0.570      SignalP-noTM
ABR73023.1             0.117  45  0.131  18  0.206   8  0.154   0.139 N  0.510      SignalP-TM
ABR73024.1             0.115  55  0.135  55  0.229  50  0.137   0.136 N  0.570      SignalP-noTM
ABR73025.1             0.132  24  0.121  48  0.175  41  0.111   0.117 N  0.570      SignalP-noTM
ABR73026.1             0.154  33  0.141  11  0.288   3  0.200   0.169 N  0.570      SignalP-noTM
ABR73027.1             0.142  22  0.143  11  0.287  10  0.194   0.167 N  0.570      SignalP-noTM
ABR73028.1             0.116  20  0.098  64  0.146   1  0.067   0.087 N  0.510      SignalP-TM
ABR73029.1             0.290  29  0.177  29  0.207  17  0.131   0.156 N  0.570      SignalP-noTM
ABR73030.1             0.272  27  0.257  27  0.589   7  0.359   0.305 N  0.570      SignalP-noTM
ABR73031.1             0.121  27  0.125  27  0.169  25  0.127   0.126 N  0.570      SignalP-noTM
ABR73032.1             0.198  24  0.174  24  0.294  22  0.125   0.151 N  0.570      SignalP-noTM
ABR73033.1             0.137  34  0.110  18  0.129   1  0.108   0.109 N  0.570      SignalP-noTM
ABR73034.1             0.135  55  0.132  55  0.159  43  0.113   0.123 N  0.570      SignalP-noTM
ABR73035.1             0.348  20  0.304  20  0.359  13  0.249   0.278 N  0.570      SignalP-noTM
ABR73036.1             0.103  23  0.101  70  0.114  11  0.099   0.100 N  0.570      SignalP-noTM
ABR73037.1             0.110  29  0.138  11  0.239   1  0.191   0.163 N  0.570      SignalP-noTM
ABR73038.1             0.237  18  0.316  18  0.551   1  0.428   0.358 N  0.510      SignalP-TM
ABR73039.1             0.150  42  0.149  31  0.307  29  0.168   0.158 N  0.570      SignalP-noTM
ABR73040.1             0.147  67  0.126  67  0.209   2  0.099   0.116 N  0.510      SignalP-TM
ABR73041.1             0.105  28  0.125  20  0.212  12  0.145   0.134 N  0.570      SignalP-noTM
ABR73042.1             0.110  42  0.114  11  0.197   1  0.124   0.119 N  0.570      SignalP-noTM
ABR73043.1             0.125  25  0.112  25  0.149  38  0.086   0.100 N  0.570      SignalP-noTM
ABR73044.1             0.118  63  0.112  24  0.133  25  0.095   0.104 N  0.570      SignalP-noTM
ABR73045.1             0.122  45  0.128  12  0.204   2  0.169   0.147 N  0.570      SignalP-noTM
ABR73046.1             0.118  35  0.122  19  0.198  12  0.121   0.122 N  0.510      SignalP-TM
ABR73047.1             0.147  18  0.139  11  0.291   1  0.186   0.156 N  0.510      SignalP-TM
ABR73048.1             0.142  38  0.143  11  0.291   2  0.202   0.171 N  0.570      SignalP-noTM
ABR73049.1             0.159  21  0.156  21  0.281  20  0.171   0.163 N  0.570      SignalP-noTM
ABR73050.1             0.248  29  0.483  29  0.987  15  0.940   0.698 Y  0.570      SignalP-noTM
ABR73051.1             0.132  45  0.116  45  0.146  43  0.086   0.102 N  0.570      SignalP-noTM
ABR73052.1             0.112  35  0.111  35  0.174   1  0.100   0.107 N  0.510      SignalP-TM
ABR73053.1             0.105  21  0.104  21  0.130  13  0.099   0.102 N  0.510      SignalP-TM
ABR73054.1             0.125  23  0.095  51  0.141   1  0.068   0.085 N  0.510      SignalP-TM
ABR73055.1             0.131  69  0.149  69  0.244  65  0.089   0.127 N  0.510      SignalP-TM
ABR73056.1             0.737  23  0.786  23  0.934   6  0.870   0.817 Y  0.510      SignalP-TM
ABR73057.1             0.747  21  0.838  21  0.970  17  0.906   0.870 Y  0.570      SignalP-noTM
ABR73058.1             0.186  36  0.175  36  0.358   2  0.166   0.171 N  0.510      SignalP-TM
ABR73059.1             0.117  37  0.105  59  0.119  35  0.089   0.097 N  0.570      SignalP-noTM
ABR73060.1             0.109  25  0.102  70  0.136   2  0.066   0.088 N  0.510      SignalP-TM
ABR73061.1             0.152  40  0.105  40  0.130  47  0.081   0.096 N  0.510      SignalP-TM
ABR73062.1             0.108  29  0.112  11  0.157   2  0.126   0.119 N  0.570      SignalP-noTM
ABR73063.1             0.278  18  0.170  18  0.149  34  0.105   0.140 N  0.570      SignalP-noTM
ABR73064.1             0.311  24  0.200  24  0.213   3  0.148   0.176 N  0.570      SignalP-noTM
ABR73065.1             0.114  19  0.121  31  0.235   1  0.126   0.123 N  0.570      SignalP-noTM
ABR73066.1             0.172  40  0.149  11  0.312   1  0.216   0.174 N  0.510      SignalP-TM
ABR73067.1             0.178  42  0.156  29  0.208  11  0.151   0.154 N  0.510      SignalP-TM
ABR73068.1             0.190  21  0.152  21  0.169   1  0.129   0.141 N  0.570      SignalP-noTM
ABR73069.1             0.766  30  0.803  30  0.925  20  0.855   0.828 Y  0.570      SignalP-noTM
ABR73070.1             0.112  28  0.115  34  0.168  27  0.105   0.110 N  0.570      SignalP-noTM
ABR73071.1             0.564  33  0.366  33  0.382  28  0.216   0.296 N  0.570      SignalP-noTM
ABR73072.1             0.102  34  0.106  24  0.128  14  0.102   0.104 N  0.570      SignalP-noTM
ABR73073.1             0.351  32  0.232  32  0.240  28  0.153   0.203 N  0.510      SignalP-TM
ABR73074.1             0.178  31  0.142  11  0.261   1  0.193   0.166 N  0.570      SignalP-noTM
ABR73075.1             0.132  27  0.124  27  0.204  25  0.130   0.127 N  0.570      SignalP-noTM
ABR73076.1             0.124  37  0.194  37  0.631  34  0.216   0.204 N  0.570      SignalP-noTM
ABR73077.1             0.126  23  0.115  11  0.180   2  0.134   0.124 N  0.570      SignalP-noTM
ABR73078.1             0.113  32  0.149  12  0.278   6  0.228   0.186 N  0.570      SignalP-noTM
ABR73079.1             0.128  28  0.109  57  0.144  49  0.086   0.098 N  0.570      SignalP-noTM
ABR73080.1             0.151  36  0.133  36  0.137  35  0.088   0.116 N  0.510      SignalP-TM
ABR73081.1             0.120  19  0.131  33  0.221  32  0.147   0.137 N  0.510      SignalP-TM
ABR73082.1             0.148  45  0.210  35  0.479  34  0.207   0.209 N  0.510      SignalP-TM
ABR73083.1             0.131  26  0.128  11  0.232   5  0.167   0.146 N  0.570      SignalP-noTM
ABR73084.1             0.106  28  0.104  47  0.140   2  0.096   0.101 N  0.510      SignalP-TM
ABR73085.1             0.795  28  0.837  28  0.957  15  0.894   0.863 Y  0.570      SignalP-noTM
ABR73086.1             0.143  24  0.205  11  0.514   2  0.434   0.290 N  0.510      SignalP-TM
[truncated: 28,569 more chars]
