# Supplementary material for: Comparative Genomics Reveals Evidence of Genome Reduction and High Extracellular Protein Degradation Potential in Kangiella
Source: Front Microbiol. 2018 Jun 7;9:1224. doi: 10.3389/fmicb.2018.01224 (PMC6000758; doi:10.3389/fmicb.2018.01224)
Supplement: MATERIAL S3 — Peptidase genes predicted with MEROPS batch BLAST and SignalP prediction of 23 genomes corresponding to Supplementary Table S8. [file Data_Sheet_3.ZIP › Supplementary material 3/Oleispira_antarctica_RB-8.merops.batch_blastp.txt]

CCK74202.1	M48B	85-288	E147	H146, H150, E223	MER0002637	78-286	1.40e-47
CCK74251.1	S33	24-246	S157, >D, >H		MER0044357	39-251	1.10e-43
CCK74251.1	S33	261-360	<S, D322, H355		MER0044357	340-435	6.60e-11
CCK74258.1	M38	49-123			MER0005767	1458-1541	1.70e-06
CCK74295.1	S33	73-321	S158, D273, H303		MER0033247	42-292	1.70e-10
CCK74295.1	S09X	59-168	S158, >D, >H		MER0017248	73-175	2.50e-05
CCK74304.1	M24B	170-433	H242, H349, H360	D259, D270, H353, E383, E407	MER0001244	172-433	8.90e-75
CCK74346.1	S33	20-321	D137S, D276, H304		MER0017123	39-331	3.30e-51
CCK74381.1	M75	247-483			MER0042581	215-434	1.50e-30
CCK74381.1	M75	4-211			MER0042581	6-212	7.30e-21
CCK74400.1	M23B	186-389	H367	H286, D290, H369	MER0003380	219-415	3.40e-38
CCK74447.1	S33	31-287	S118, D239, H267		MER0031611	56-326	5.50e-15
CCK74473.1	S54	22-182	S116, H168		MER0015475	61-229	3.10e-24
CCK74522.1	C26	37-217	C87, H201, E203		MER0065588	29-194	5.00e-35
CCK74526.1	S41A	203-373	S305, K330		MER0001425	194-362	6.60e-54
CCK74526.1	S01C	130-202	<H, <D, <S		MER0001372	305-383	9.40e-05
CCK74527.1	M23B	256-374	R355H	L280D, Y357H	MER0005300	293-410	4.20e-22
CCK74572.1	C26	24-192	C79, H173, E175		MER0043394	24-187	3.70e-67
CCK74643.1	C56	28-182	E91, C117, H118		MER0014721	160-315	6.40e-50
CCK74647.1	S01C	120-378	H137, D167, S241		MER0001372	91-350	3.60e-61
CCK74707.1	S11	35-383	S66, K69, S126		MER0000450	38-394	1.10e-83
CCK74760.1	A08	15-166	D117, D144		MER0001313	12-163	1.20e-29
CCK74790.1	C93	14-232	C119, H154, D171		MER0320807	29-247	2.20e-52
CCK74803.1	S08A	228-467	D234, H265, X357N, X420S		MER0000319	136-376	1.30e-17
CCK74864.1	M26	1089-1213	>E	>H, >H	MER0014973	760-894	9.80e-08
CCK74864.1	M26	169-283	>E	>H, >H	MER0011121	792-910	8.60e-05
CCK74866.1	C26	234-375	C276, H360, E362		MER0115185	227-368	2.20e-71
CCK74866.1	C26	7-133			MER0060647	4-139	1.60e-29
CCK74899.1	S09C	59-263	S135, D243, >H		MER0066189	18-214	4.50e-17
CCK74899.1	S33	42-156	S135, >D, >H		MER0036057	45-156	3.50e-07
CCK74899.1	S33	200-279	<S, D243, H273		MER0036047	196-275	7.00e-05
CCK74905.1	S33	32-141	S116, >D, >H		MER0017193	14-125	6.90e-14
CCK74912.1	M24A	6-260	H83	D101, D112, H175, E208, E239	MER0001243	2-256	1.60e-80
CCK74915.1	C26	50-175	C89, H172, E174		MER0045886	57-179	2.20e-08
CCK74978.1	S33	14-277	X105S, D228, H256		MER0036084	4-267	4.60e-42
CCK75043.1	S73	3-256	D17, H46, S95		MER0150756	5-259	6.00e-16
CCK75109.1	S09X	113-216	S133, D188, >H		MER0209507	176-280	6.40e-15
CCK75151.1	S09X	6-277	S148, D224, H257		MER0061081	4-276	6.50e-105
CCK75191.1	M24A	1-255	H79	D96, D107, H170, E204, E235	MER0001243	1-255	5.90e-93
CCK75199.1	M50B	8-218	E19	H18, H22, >D	MER0004480	12-234	1.70e-56
CCK75230.1	C26	21-190	C97, H184, E186		MER0043475	22-198	8.00e-25
CCK75238.1	M01	186-392	E274, H359Y	H273, H277, E293	MER0011438	252-452	5.10e-05
CCK75269.1	S09X	45-136	S123, >D, >H		MER0045479	85-174	3.40e-07
CCK75353.1	S10	43-229	S164, >D, >H		MER0000425	110-294	5.80e-24
CCK75353.1	S10	262-395	<S, D328, H388		MER0015679	352-480	5.50e-07
CCK75413.1	N06	7-347	A264N		MER0181656	5-346	3.20e-66
CCK75454.1	M38	7-303	D248	H14, H16, K100, H137, H175	MER0061068	10-306	1.70e-92
CCK75469.1	S33	22-152	S73, >D, >H		MER0017142	21-161	2.50e-07
CCK75530.1	C60A	68-183	H106, C162		MER0223878	81-197	1.10e-15
CCK75533.1	C14B	415-551	H494, C548		MER0039458	5-142	1.10e-06
CCK75564.1	M38	82-333	D331	H89, H91, N200K, D234H, H243	MER0037714	75-332	5.80e-22
CCK75623.1	S33	48-332	S153, D283, H311		MER0031611	43-327	2.60e-36
CCK75635.1	S01C	102-254	H118, D148, S221		MER0013623	98-250	1.00e-73
CCK75707.1	S54	89-219	S203, >H		MER0015468	95-217	3.30e-20
CCK75710.1	M01	220-429	E305, Y388	H304, H308, E327	MER0001001	212-421	2.20e-86
CCK75827.1	S09X	15-184	X90S, D153, H184		MER0209142	33-192	1.40e-08
CCK75836.1	S41A	370-549	S482, K507		MER0001295	356-532	1.30e-42
CCK75845.1	S09X	5-229	S106, D196, H225		MER0036038	16-242	2.30e-16
CCK75845.1	S33	21-131	S106, >D, >H		MER0036114	37-147	2.40e-06
CCK75872.1	S24	85-197	S119, K156		MER0000569	85-197	2.00e-40
CCK75874.1	C82B	115-162	H123, C139G		MER0223887	117-165	1.90e-08
CCK75929.1	M90	20-258	E159	H158, H162, E219	MER0217243	15-250	5.20e-39
CCK75938.1	U32	29-303			MER0013876	32-315	9.30e-42
CCK75973.1	S33	53-131	S74, >D, >H		MER0031618	100-178	3.10e-06
CCK75974.1	S33	3-234	S99, D198, >H		MER0036115	22-257	4.80e-29
CCK75978.1	U32	30-215			MER0003855	27-212	3.60e-44
CCK75978.1	U32	253-378			MER0003855	208-337	1.10e-17
CCK76027.1	C44	2-235	C2		MER0011806	87-308	3.10e-39
CCK76103.1	M16C	56-531	E66, E139	H63, H67, E164	MER0015270	84-553	6.60e-74
CCK76110.1	M14B	52-133	R120, >E	H68, E71, >H	MER0004959	557-647	1.30e-07
CCK76183.1	S49B	95-267	X149S, X171S, K201		MER0321345	93-265	4.00e-19
CCK76188.1	S33	50-279	S141, D255, >H		MER0036050	125-353	9.00e-10
CCK76192.1	S33	24-118	S109, >D, >H		MER0017033	55-146	6.90e-07
CCK76196.1	C39	58-190	Q61, C67, H152, D168		MER0014664	7-130	4.10e-06
CCK76215.1	S49B	145-326	S191, S213, K243		MER0001300	132-313	8.60e-71
CCK76226.1	S16	532-770	S674, K717		MER0000485	537-775	6.70e-92
CCK76228.1	S14	13-205	S109, H134, D183		MER0000474	15-207	1.70e-88
CCK76250.1	S33	84-281	S112, D235, H263		MER0003537	80-289	1.20e-05
CCK76264.1	S33	12-130	S108, >D, >H		MER0031618	26-144	1.90e-11
CCK76290.1	S16	544-761	S657, K700		MER0003018	323-542	3.90e-58
CCK76321.1	S54	32-115	S108, >H		MER0015630	102-184	7.40e-05
CCK76322.1	M06	176-322	E264	H263, H267, D274	MER0016428	284-434	7.90e-09
CCK76323.1	S33	15-320	S142, D269, H298		MER0059846	25-331	6.30e-48
CCK76325.1	S26A	75-154	S88, K142		MER0000589	78-158	8.00e-25
CCK76325.1	S26A	185-262	<S, <K		MER0000589	228-306	9.30e-13
CCK76342.1	S33	47-289	S134, D261, H289		MER0037236	22-265	2.10e-21
CCK76363.1	S11	61-157	S71, K74, S131		MER0223899	77-171	1.70e-15
CCK76501.1	N06	6-98	N21		MER0181660	249-344	8.50e-09
CCK76525.1	M16A	26-231	E91, E162	H88, H92, E169	MER0001218	56-264	7.90e-57
CCK76525.1	M16A	507-671			MER0046821	524-687	3.80e-18
CCK76525.1	M16A	708-912	A778E, T854E	P775H, M779H, A861E	MER0078753	724-919	6.20e-14
CCK76558.1	C56	1063-1158	A1073E, F1108C, S1109H		MER0042827	1072-1167	1.60e-27
CCK76560.1	S33	64-312	S135, D263, H291		MER0031611	74-327	2.10e-29
CCK76616.1	S09C	425-640	S509, D589, H621		MER0001920	432-655	3.70e-34
CCK76695.1	M18	205-431	<D, E266	<H, D237, E267, D308, H402	MER0015303	278-519	2.90e-52
CCK76695.1	M18	1-181	D87, >E	H85, >D, >E, >D, >H	MER0003372	1-184	1.00e-35
CCK76705.1	M48C	77-267	E139	H138, H142, E204	MER0031491	75-264	4.80e-35
CCK76717.1	S08A	414-729	D446, H489, N596, S671		MER0006023	166-497	3.00e-40
CCK76798.1	C40	59-170	C80, H131, H143		MER0002443	41-154	3.40e-38
CCK76837.1	I39	968-1843			MER0034541	707-1570	2.00e-39
CCK76837.1	I39	567-843			MER0034541	289-573	2.30e-08
CCK76880.1	C56	61-195	L113E, C140, H141		MER0031431	57-198	5.40e-10
CCK77007.1	M23B	123-264	K244H	A160H, D169, H246	MER0015415	457-609	2.00e-21
CCK77016.1	C26	276-537	C378, H514, E516		MER0065554	277-538	2.00e-95
CCK77064.1	C26	9-238	C85, H179, E181		MER0045886	14-236	1.10e-53
CCK77066.1	S09X	46-277	S151, D232, H260		MER0017248	59-285	1.50e-34
CCK77066.1	S33	77-235	S151, >D, >H		MER0036050	132-290	1.40e-05
CCK77070.1	M23B	144-260	H240	H161, D165, H242	MER0069741	278-393	4.60e-25
CCK77096.1	M17	15-497	K281, R355	K269, D274, D292, D351, E353	MER0001236	15-496	2.20e-124
CCK77112.1	S33	42-306	S147, D269, H297		MER0031617	74-346	1.10e-16
CCK77170.1	A24A	73-297	D167, D231		MER0000870	60-279	2.50e-66
CCK77174.1	T05	201-417	T201		MER0011829	215-441	3.90e-39
CCK77176.1	M23B	194-306	H285	H206, D210, H287	MER0003380	302-415	3.10e-26
CCK77209.1	M20A	54-378	D127, E194	H125, D160, E195, D221, >H	MER0001269	92-430	5.40e-45
CCK77209.1	M20A	403-489	<D, <E	<H, <D, <E, <D/E, >H	MER0033183	253-340	2.30e-11
CCK77263.1	M20A	7-178	D72, E137	H70, D103, E138, E166, >H	MER0001272	4-174	7.90e-59
CCK77263.1	M20A	288-378	<D, <E	<H, <D, <E, <D/E, >H	MER0001272	175-265	2.80e-31
CCK77283.1	S33	1-210	S68, D179, H207		MER0017142	14-238	7.00e-10
CCK77437.1	M38	72-325	D324	H79, H81, I190K, E225H, H234	MER0037714	75-331	4.20e-47
CCK77450.1	M38	70-333	D333	H77, H79, S200K, R236H, H245	MER0037714	75-330	5.70e-13
CCK77464.1	M41	363-629	E416	H415, H419, D493	MER0001620	365-647	5.80e-89
CCK77596.1	S16	191-455	G373S, R416		MER0014135	206-470	1.00e-111
CCK77597.1	S33	22-295	D122S, D250, H279		MER0003280	23-304	1.40e-41
CCK77643.1	S12	126-309	S126, K129, Y224		MER0281397	65-262	2.10e-14
CCK77646.1	M23B	52-143	H138	H57, D61, H140	MER0025070	199-297	8.30e-12
CCK77654.1	S09C	10-182	S78, D156, H181		MER0107796	5-173	3.00e-39
CCK77678.1	M20A	5-183			MER0001273	9-176	1.40e-41
CCK77678.1	M20A	299-389			MER0001273	178-267	3.50e-17
CCK77680.1	M90	139-261	E171	H170, H174, E227	MER0217243	119-245	6.50e-10
CCK77724.1	M48B	122-194	E185	H184, H188, >E	MER0006293	79-150	3.00e-09
CCK77746.1	I87	151-284			MER0191412	193-327	3.00e-39
CCK77747.1	I87	36-354			MER0192051	38-360	7.40e-68
CCK77775.1	T01B	2-173	T2		MER0001627	2-173	1.10e-62
CCK77808.1	C44	15-385	C15		MER0198917	37-407	2.20e-77
CCK77902.1	M38	88-438	D360	H134, H136, K217, H272, H320	MER0004801	88-434	1.30e-145
CCK78004.1	M03A	11-700	E487	H486, H490, E516	MER0001161	3-678	2.90e-232
CCK78008.1	M12B	212-392	E348	H347, H351, H357	MER0015234	201-380	1.80e-05
CCK78011.1	U73	27-195			MER0492485	24-191	4.00e-58
CCK78020.1	T03	46-570	T388		MER0001978	47-572	1.50e-106
CCK78070.1	C44	2-236	C2		MER0003327	2-232	1.10e-64
CCK78074.1	U32	32-287			MER0037246	38-295	2.30e-77
CCK78075.1	U32	34-195			MER0013876	40-195	1.10e-22
CCK78075.1	U32	242-306			MER0004416	219-282	2.70e-05
