# Supplementary material for: Comparative Genomics Reveals Evidence of Genome Reduction and High Extracellular Protein Degradation Potential in Kangiella
Source: Front Microbiol. 2018 Jun 7;9:1224. doi: 10.3389/fmicb.2018.01224 (PMC6000758; doi:10.3389/fmicb.2018.01224)
Supplement: MATERIAL S3 — Peptidase genes predicted with MEROPS batch BLAST and SignalP prediction of 23 genomes corresponding to Supplementary Table S8. [file Data_Sheet_3.ZIP › Supplementary material 3/Oleispira_antarctica_RB-8.signalP.txt]

# SignalP-4.1 gram- predictions
# name                     Cmax  pos  Ymax  pos  Smax  pos  Smean   D     ?  Dmaxcut    Networks-used
CCK74177.1             0.110  34  0.106  34  0.118  15  0.088   0.098 N  0.570      SignalP-noTM
CCK74178.1             0.160  19  0.172  19  0.353   1  0.222   0.195 N  0.570      SignalP-noTM
CCK74179.1             0.125  25  0.197  15  0.535  10  0.364   0.276 N  0.570      SignalP-noTM
CCK74180.1             0.110  56  0.110  11  0.148   1  0.118   0.114 N  0.570      SignalP-noTM
CCK74181.1             0.251  25  0.423  18  0.928  15  0.910   0.652 Y  0.570      SignalP-noTM
CCK74182.1             0.261  27  0.138  27  0.243   1  0.115   0.130 N  0.510      SignalP-TM
CCK74183.1             0.673  24  0.701  24  0.921  19  0.802   0.748 Y  0.570      SignalP-noTM
CCK74184.1             0.109  61  0.100  61  0.105  55  0.077   0.089 N  0.570      SignalP-noTM
CCK74185.1             0.105   7  0.100  53  0.111  49  0.090   0.095 N  0.570      SignalP-noTM
CCK74186.1             0.196  30  0.204  30  0.405   1  0.223   0.211 N  0.510      SignalP-TM
CCK74187.1             0.148  39  0.112  39  0.108  24  0.077   0.096 N  0.570      SignalP-noTM
CCK74188.1             0.123  55  0.108  55  0.120   1  0.087   0.098 N  0.570      SignalP-noTM
CCK74189.1             0.151  23  0.191  11  0.493   1  0.368   0.274 N  0.570      SignalP-noTM
CCK74190.1             0.118  28  0.112  30  0.125  26  0.095   0.104 N  0.570      SignalP-noTM
CCK74191.1             0.118  23  0.107  23  0.124   1  0.092   0.100 N  0.570      SignalP-noTM
CCK74192.1             0.128  23  0.159  11  0.377   2  0.252   0.193 N  0.510      SignalP-TM
CCK74193.1             0.129  17  0.190  17  0.414  11  0.257   0.222 N  0.570      SignalP-noTM
CCK74194.1             0.177  36  0.175  36  0.325   5  0.200   0.186 N  0.570      SignalP-noTM
CCK74195.1             0.144  22  0.108  22  0.156  39  0.083   0.096 N  0.570      SignalP-noTM
CCK74196.1             0.107  49  0.103  70  0.133  15  0.095   0.099 N  0.570      SignalP-noTM
CCK74197.1             0.780  23  0.806  23  0.929  20  0.829   0.816 Y  0.570      SignalP-noTM
CCK74198.1             0.147  39  0.136  26  0.231  16  0.168   0.151 N  0.570      SignalP-noTM
CCK74199.1             0.260  25  0.145  25  0.156  37  0.086   0.117 N  0.570      SignalP-noTM
CCK74200.1             0.119  33  0.109  58  0.134   6  0.096   0.103 N  0.570      SignalP-noTM
CCK74201.1             0.124  26  0.106  51  0.140   6  0.094   0.100 N  0.570      SignalP-noTM
CCK74202.1             0.160  19  0.187  11  0.494   3  0.342   0.244 N  0.510      SignalP-TM
CCK74203.1             0.120  21  0.133  11  0.242   7  0.183   0.151 N  0.510      SignalP-TM
CCK74204.1             0.122  58  0.112  58  0.174   4  0.102   0.107 N  0.570      SignalP-noTM
CCK74205.1             0.229  22  0.169  22  0.322   1  0.133   0.152 N  0.570      SignalP-noTM
CCK74206.1             0.868  21  0.862  21  0.918  20  0.867   0.864 Y  0.570      SignalP-noTM
CCK74207.1             0.598  21  0.735  21  0.958  16  0.900   0.812 Y  0.570      SignalP-noTM
CCK74208.1             0.735  21  0.800  21  0.956  17  0.882   0.839 Y  0.570      SignalP-noTM
CCK74209.1             0.114  36  0.172  11  0.351   1  0.299   0.232 N  0.570      SignalP-noTM
CCK74210.1             0.176  37  0.169  37  0.348  32  0.131   0.151 N  0.570      SignalP-noTM
CCK74211.1             0.724  23  0.824  23  0.968  10  0.941   0.879 Y  0.570      SignalP-noTM
CCK74212.1             0.140  23  0.124  23  0.151  20  0.109   0.117 N  0.570      SignalP-noTM
CCK74213.1             0.116  47  0.111  11  0.185   2  0.122   0.116 N  0.570      SignalP-noTM
CCK74214.1             0.107  58  0.101  18  0.108  20  0.092   0.097 N  0.570      SignalP-noTM
CCK74215.1             0.687  29  0.553  29  0.651  13  0.457   0.517 Y  0.510      SignalP-TM
CCK74216.1             0.150  62  0.128  62  0.156   2  0.106   0.117 N  0.570      SignalP-noTM
CCK74217.1             0.121  65  0.110  65  0.140   7  0.098   0.104 N  0.570      SignalP-noTM
CCK74218.1             0.184  20  0.170  12  0.369   1  0.281   0.211 N  0.510      SignalP-TM
CCK74219.1             0.127  34  0.114  34  0.136  49  0.094   0.104 N  0.570      SignalP-noTM
CCK74220.1             0.138  18  0.106  31  0.137   1  0.081   0.097 N  0.510      SignalP-TM
CCK74221.1             0.655  23  0.751  23  0.941  20  0.849   0.797 Y  0.570      SignalP-noTM
CCK74222.1             0.485  25  0.514  25  0.658  19  0.516   0.514 Y  0.510      SignalP-TM
CCK74223.1             0.730  22  0.822  22  0.964  15  0.917   0.867 Y  0.570      SignalP-noTM
CCK74224.1             0.136  51  0.117  51  0.170   7  0.089   0.107 N  0.510      SignalP-TM
CCK74225.1             0.157  32  0.236  19  0.625  15  0.439   0.331 N  0.570      SignalP-noTM
CCK74226.1             0.111  30  0.099  30  0.103  10  0.088   0.094 N  0.570      SignalP-noTM
CCK74227.1             0.152  31  0.239  31  0.559  27  0.301   0.262 N  0.510      SignalP-TM
CCK74228.1             0.157   6  0.110  29  0.144   5  0.098   0.104 N  0.570      SignalP-noTM
CCK74229.1             0.114  22  0.118  22  0.192   1  0.118   0.118 N  0.570      SignalP-noTM
CCK74230.1             0.104  65  0.113  11  0.194   1  0.119   0.116 N  0.570      SignalP-noTM
CCK74231.1             0.117  29  0.189  28  0.407   1  0.297   0.229 N  0.510      SignalP-TM
CCK74232.1             0.124  65  0.113  65  0.126  32  0.097   0.106 N  0.570      SignalP-noTM
CCK74233.1             0.114  32  0.137  11  0.216   5  0.193   0.163 N  0.570      SignalP-noTM
CCK74234.1             0.134  25  0.127  11  0.251   1  0.151   0.136 N  0.510      SignalP-TM
CCK74235.1             0.123  22  0.110  45  0.147  33  0.103   0.107 N  0.570      SignalP-noTM
CCK74236.1             0.106  44  0.096  70  0.097  26  0.079   0.088 N  0.570      SignalP-noTM
CCK74237.1             0.111  27  0.100  49  0.115  43  0.073   0.087 N  0.570      SignalP-noTM
CCK74238.1             0.108  30  0.103  67  0.116  58  0.083   0.093 N  0.570      SignalP-noTM
CCK74239.1             0.122  57  0.107  36  0.128  32  0.099   0.103 N  0.570      SignalP-noTM
CCK74240.1             0.125  54  0.138  14  0.223   4  0.192   0.163 N  0.570      SignalP-noTM
CCK74241.1             0.129  21  0.115  11  0.212   1  0.126   0.119 N  0.510      SignalP-TM
CCK74242.1             0.105  42  0.103  28  0.125  25  0.086   0.095 N  0.570      SignalP-noTM
CCK74243.1             0.105  31  0.120  11  0.210   1  0.137   0.128 N  0.570      SignalP-noTM
CCK74244.1             0.186  30  0.221  18  0.517  13  0.307   0.262 N  0.570      SignalP-noTM
CCK74245.1             0.441  28  0.585  28  0.908  16  0.814   0.693 Y  0.570      SignalP-noTM
CCK74246.1             0.120  20  0.101  67  0.112  56  0.084   0.093 N  0.570      SignalP-noTM
CCK74247.1             0.103  21  0.114  11  0.184   1  0.122   0.118 N  0.570      SignalP-noTM
CCK74248.1             0.179  69  0.125  69  0.124  41  0.096   0.111 N  0.570      SignalP-noTM
CCK74249.1             0.643  32  0.570  32  0.687  26  0.472   0.534 Y  0.510      SignalP-TM
CCK74250.1             0.103  26  0.101  70  0.123   1  0.092   0.097 N  0.570      SignalP-noTM
CCK74251.1             0.206  66  0.131  66  0.121  39  0.090   0.111 N  0.570      SignalP-noTM
CCK74252.1             0.134  35  0.114  35  0.192   2  0.079   0.101 N  0.510      SignalP-TM
CCK74253.1             0.167  27  0.213  27  0.396  21  0.279   0.244 N  0.570      SignalP-noTM
CCK74254.1             0.154  25  0.134  25  0.188   1  0.122   0.128 N  0.570      SignalP-noTM
CCK74255.1             0.114  22  0.104  67  0.119  69  0.086   0.096 N  0.570      SignalP-noTM
CCK74256.1             0.120  44  0.123  14  0.182   8  0.151   0.136 N  0.570      SignalP-noTM
CCK74257.1             0.520  30  0.206  30  0.233   4  0.122   0.175 N  0.510      SignalP-TM
CCK74258.1             0.136  49  0.136  43  0.205  32  0.116   0.127 N  0.570      SignalP-noTM
CCK74259.1             0.126  50  0.135  50  0.179   4  0.121   0.128 N  0.570      SignalP-noTM
CCK74260.1             0.139  53  0.129  53  0.170  46  0.095   0.113 N  0.570      SignalP-noTM
CCK74261.1             0.110  22  0.102  33  0.132   1  0.096   0.099 N  0.570      SignalP-noTM
CCK74262.1             0.116  30  0.102  69  0.138   1  0.086   0.094 N  0.570      SignalP-noTM
CCK74263.1             0.230  38  0.295  38  0.640  34  0.314   0.302 N  0.510      SignalP-TM
CCK74264.1             0.120  34  0.112  34  0.147  31  0.105   0.109 N  0.570      SignalP-noTM
CCK74265.1             0.110  49  0.113  46  0.205  36  0.108   0.111 N  0.570      SignalP-noTM
CCK74266.1             0.127  42  0.104  42  0.120   4  0.091   0.098 N  0.570      SignalP-noTM
CCK74267.1             0.133  19  0.133  48  0.250  44  0.112   0.123 N  0.570      SignalP-noTM
CCK74268.1             0.197  44  0.203  44  0.269  38  0.153   0.184 N  0.510      SignalP-TM
CCK74269.1             0.103  43  0.102  43  0.132   1  0.093   0.098 N  0.570      SignalP-noTM
CCK74270.1             0.104  62  0.107  32  0.132  24  0.087   0.098 N  0.570      SignalP-noTM
CCK74271.1             0.132  51  0.131  44  0.208  33  0.134   0.133 N  0.570      SignalP-noTM
CCK74272.1             0.115  35  0.109  50  0.135  33  0.095   0.102 N  0.570      SignalP-noTM
CCK74273.1             0.435  24  0.523  24  0.819  15  0.654   0.585 Y  0.570      SignalP-noTM
CCK74274.1             0.155  28  0.180  28  0.327  26  0.205   0.191 N  0.570      SignalP-noTM
CCK74275.1             0.124  39  0.154  14  0.263   7  0.233   0.191 N  0.570      SignalP-noTM
CCK74276.1             0.108  57  0.141  42  0.264  32  0.137   0.139 N  0.570      SignalP-noTM
CCK74277.1             0.225  39  0.175  39  0.187   2  0.134   0.159 N  0.510      SignalP-TM
CCK74278.1             0.106  44  0.150  11  0.270   2  0.237   0.191 N  0.570      SignalP-noTM
CCK74279.1             0.103  26  0.106  43  0.126  49  0.101   0.104 N  0.570      SignalP-noTM
CCK74280.1             0.188  23  0.238  23  0.563  20  0.313   0.274 N  0.570      SignalP-noTM
CCK74281.1             0.120  29  0.116  16  0.144  12  0.113   0.115 N  0.570      SignalP-noTM
CCK74282.1             0.157  22  0.127  11  0.240   2  0.159   0.142 N  0.570      SignalP-noTM
CCK74283.1             0.117  40  0.106  67  0.125  52  0.084   0.096 N  0.570      SignalP-noTM
CCK74284.1             0.204  29  0.170  22  0.209   1  0.158   0.164 N  0.570      SignalP-noTM
CCK74285.1             0.136  19  0.247  19  0.764   1  0.512   0.372 N  0.570      SignalP-noTM
CCK74286.1             0.123  25  0.121  11  0.230   1  0.138   0.129 N  0.570      SignalP-noTM
CCK74287.1             0.116  20  0.134  11  0.242   1  0.172   0.152 N  0.570      SignalP-noTM
CCK74288.1             0.112  52  0.103  68  0.117  44  0.088   0.096 N  0.570      SignalP-noTM
CCK74289.1             0.255  28  0.318  28  0.488  26  0.304   0.313 N  0.510      SignalP-TM
CCK74290.1             0.121  14  0.142  14  0.223   9  0.162   0.151 N  0.570      SignalP-noTM
CCK74291.1             0.141  21  0.346  21  0.910   4  0.860   0.588 Y  0.570      SignalP-noTM
CCK74292.1             0.137  33  0.263  33  0.706  29  0.276   0.269 N  0.570      SignalP-noTM
CCK74293.1             0.102  18  0.108  55  0.124  53  0.093   0.101 N  0.570      SignalP-noTM
CCK74294.1             0.102  56  0.100  11  0.122   2  0.102   0.101 N  0.570      SignalP-noTM
CCK74295.1             0.109  64  0.100  37  0.120  29  0.092   0.097 N  0.570      SignalP-noTM
CCK74296.1             0.107  22  0.100  69  0.110  65  0.086   0.093 N  0.570      SignalP-noTM
CCK74297.1             0.273  22  0.454  22  0.918   6  0.812   0.622 Y  0.570      SignalP-noTM
CCK74298.1             0.333  19  0.554  19  0.966  18  0.916   0.724 Y  0.570      SignalP-noTM
CCK74299.1             0.106  38  0.127  17  0.206  13  0.162   0.143 N  0.570      SignalP-noTM
CCK74300.1             0.226  33  0.395  19  0.847  16  0.717   0.546 N  0.570      SignalP-noTM
CCK74301.1             0.138  26  0.123  26  0.223   2  0.117   0.120 N  0.570      SignalP-noTM
CCK74302.1             0.104  39  0.102  70  0.126   4  0.098   0.100 N  0.570      SignalP-noTM
CCK74303.1             0.150  31  0.240  16  0.671   6  0.489   0.357 N  0.570      SignalP-noTM
CCK74304.1             0.112  61  0.127  18  0.196  14  0.159   0.142 N  0.570      SignalP-noTM
CCK74305.1             0.103  22  0.110  37  0.146   2  0.105   0.108 N  0.510      SignalP-TM
CCK74306.1             0.360  24  0.333  24  0.532  23  0.237   0.297 N  0.510      SignalP-TM
CCK74307.1             0.110  26  0.107  52  0.149  25  0.099   0.103 N  0.570      SignalP-noTM
CCK74308.1             0.245  23  0.400  23  0.829  12  0.657   0.521 N  0.570      SignalP-noTM
CCK74309.1             0.136  23  0.106  23  0.142  11  0.078   0.093 N  0.570      SignalP-noTM
CCK74310.1             0.112  25  0.110  11  0.160   1  0.117   0.113 N  0.570      SignalP-noTM
CCK74311.1             0.118  15  0.113  50  0.130  39  0.103   0.108 N  0.570      SignalP-noTM
CCK74312.1             0.359  25  0.486  25  0.856  21  0.721   0.597 Y  0.570      SignalP-noTM
CCK74313.1             0.442  36  0.504  36  0.695  17  0.486   0.497 N  0.510      SignalP-TM
CCK74314.1             0.125  45  0.102  23  0.119  13  0.095   0.099 N  0.570      SignalP-noTM
CCK74315.1             0.131  18  0.152  11  0.374   1  0.216   0.176 N  0.510      SignalP-TM
CCK74316.1             0.122  48  0.111  48  0.132  47  0.069   0.095 N  0.510      SignalP-TM
CCK74317.1             0.113  43  0.118  19  0.161  10  0.121   0.120 N  0.570      SignalP-noTM
CCK74318.1             0.132  21  0.142  11  0.346   1  0.184   0.162 N  0.570      SignalP-noTM
CCK74319.1             0.127  39  0.165  11  0.432   9  0.277   0.218 N  0.570      SignalP-noTM
CCK74320.1             0.176  22  0.191  22  0.395   3  0.244   0.210 N  0.510      SignalP-TM
CCK74321.1             0.757  20  0.852  20  0.979  18  0.951   0.899 Y  0.570      SignalP-noTM
CCK74322.1             0.125  20  0.177  20  0.313  18  0.234   0.198 N  0.510      SignalP-TM
CCK74323.1             0.125  22  0.112  22  0.123  19  0.093   0.103 N  0.570      SignalP-noTM
CCK74324.1             0.159  32  0.119  20  0.178  16  0.131   0.123 N  0.510      SignalP-TM
CCK74325.1             0.264  22  0.195  22  0.219   1  0.143   0.175 N  0.510      SignalP-TM
CCK74326.1             0.142  16  0.269  16  0.713  13  0.527   0.390 N  0.570      SignalP-noTM
CCK74327.1             0.117  23  0.121  23  0.160  20  0.119   0.120 N  0.570      SignalP-noTM
CCK74328.1             0.190  52  0.185  52  0.305  47  0.111   0.150 N  0.570      SignalP-noTM
CCK74329.1             0.115  66  0.105  11  0.210   1  0.096   0.101 N  0.510      SignalP-TM
CCK74330.1             0.130  24  0.149  24  0.270   1  0.189   0.168 N  0.570      SignalP-noTM
CCK74331.1             0.109  14  0.101  47  0.124  46  0.081   0.092 N  0.570      SignalP-noTM
CCK74332.1             0.126  23  0.149  23  0.319  20  0.193   0.170 N  0.570      SignalP-noTM
CCK74333.1             0.108  43  0.103  52  0.113  69  0.084   0.094 N  0.570      SignalP-noTM
CCK74334.1             0.104   3  0.099  64  0.109  57  0.084   0.092 N  0.570      SignalP-noTM
CCK74335.1             0.115  28  0.121  11  0.189   1  0.141   0.130 N  0.570      SignalP-noTM
CCK74336.1             0.131  24  0.197  19  0.413   7  0.304   0.236 N  0.510      SignalP-TM
CCK74337.1             0.132  30  0.106  30  0.117  52  0.093   0.100 N  0.570      SignalP-noTM
CCK74338.1             0.116  20  0.105  38  0.114  39  0.090   0.098 N  0.570      SignalP-noTM
CCK74339.1             0.153  24  0.177  24  0.438   1  0.248   0.210 N  0.570      SignalP-noTM
CCK74340.1             0.215  38  0.196  38  0.243  30  0.146   0.178 N  0.510      SignalP-TM
CCK74341.1             0.684  24  0.733  24  0.907   6  0.818   0.773 Y  0.570      SignalP-noTM
CCK74342.1             0.126  23  0.122  60  0.165  47  0.111   0.117 N  0.570      SignalP-noTM
CCK74343.1             0.106  52  0.131  52  0.216  48  0.122   0.127 N  0.570      SignalP-noTM
CCK74344.1             0.134  19  0.157  11  0.341   1  0.237   0.195 N  0.570      SignalP-noTM
CCK74345.1             0.176  25  0.295  25  0.576  22  0.485   0.365 N  0.510      SignalP-TM
CCK74346.1             0.136  26  0.110  26  0.134  50  0.080   0.096 N  0.570      SignalP-noTM
CCK74347.1             0.121  20  0.180  11  0.487   1  0.311   0.229 N  0.510      SignalP-TM
CCK74348.1             0.108  51  0.122  12  0.194   2  0.153   0.134 N  0.510      SignalP-TM
CCK74349.1             0.124  28  0.103  28  0.108   6  0.090   0.097 N  0.570      SignalP-noTM
CCK74350.1             0.192  27  0.424  27  0.958  19  0.866   0.632 Y  0.570      SignalP-noTM
CCK74351.1             0.710  29  0.667  29  0.770  19  0.654   0.661 Y  0.570      SignalP-noTM
CCK74352.1             0.188  33  0.162  16  0.343  12  0.254   0.196 N  0.510      SignalP-TM
CCK74353.1             0.154  36  0.133  36  0.169  35  0.102   0.118 N  0.570      SignalP-noTM
CCK74354.1             0.172  28  0.109  28  0.156   1  0.075   0.097 N  0.510      SignalP-TM
CCK74355.1             0.168  29  0.149  29  0.273   1  0.152   0.151 N  0.570      SignalP-noTM
CCK74356.1             0.443  40  0.251  40  0.232  32  0.122   0.191 N  0.570      SignalP-noTM
CCK74357.1             0.277  26  0.386  26  0.900   1  0.648   0.509 N  0.570      SignalP-noTM
CCK74358.1             0.145  54  0.160  11  0.354   6  0.271   0.213 N  0.570      SignalP-noTM
CCK74359.1             0.179  23  0.133  23  0.226   1  0.099   0.117 N  0.570      SignalP-noTM
CCK74360.1             0.154  26  0.134  26  0.163   3  0.128   0.131 N  0.570      SignalP-noTM
CCK74361.1             0.162  21  0.132  21  0.125  12  0.095   0.115 N  0.570      SignalP-noTM
CCK74362.1             0.116  38  0.113  38  0.148   2  0.100   0.107 N  0.570      SignalP-noTM
CCK74363.1             0.163  21  0.155  21  0.342   1  0.187   0.170 N  0.570      SignalP-noTM
CCK74364.1             0.154  42  0.115  42  0.130   2  0.090   0.104 N  0.570      SignalP-noTM
CCK74365.1             0.119  30  0.113  35  0.138  28  0.085   0.100 N  0.570      SignalP-noTM
CCK74366.1             0.190  20  0.303  20  0.682   2  0.523   0.385 N  0.510      SignalP-TM
CCK74367.1             0.166  25  0.123  25  0.180  35  0.099   0.114 N  0.510      SignalP-TM
CCK74368.1             0.104  37  0.106  61  0.126  11  0.097   0.102 N  0.570      SignalP-noTM
CCK74369.1             0.148  39  0.123  39  0.129   8  0.104   0.114 N  0.570      SignalP-noTM
CCK74370.1             0.167  25  0.354  25  0.935   2  0.821   0.574 Y  0.570      SignalP-noTM
CCK74371.1             0.111  61  0.115  39  0.177  38  0.110   0.113 N  0.570      SignalP-noTM
CCK74372.1             0.158  37  0.167  37  0.207  35  0.164   0.166 N  0.510      SignalP-TM
CCK74373.1             0.106  51  0.141  11  0.253   2  0.197   0.168 N  0.570      SignalP-noTM
CCK74374.1             0.114  40  0.107  12  0.166   1  0.108   0.108 N  0.570      SignalP-noTM
CCK74375.1             0.104  33  0.103  33  0.148   9  0.096   0.100 N  0.570      SignalP-noTM
CCK74376.1             0.122  33  0.105  33  0.114  14  0.088   0.097 N  0.570      SignalP-noTM
CCK74377.1             0.117  33  0.119  20  0.152   9  0.117   0.118 N  0.570      SignalP-noTM
CCK74378.1             0.131  30  0.339  21  0.940   9  0.877   0.592 Y  0.570      SignalP-noTM
CCK74379.1             0.166  34  0.357  27  0.890   9  0.773   0.552 N  0.570      SignalP-noTM
CCK74380.1             0.296  21  0.463  21  0.917   1  0.733   0.590 Y  0.570      SignalP-noTM
CCK74381.1             0.167  19  0.385  19  0.947  17  0.899   0.627 Y  0.570      SignalP-noTM
CCK74382.1             0.267  31  0.340  21  0.862  17  0.795   0.553 N  0.570      SignalP-noTM
CCK74383.1             0.830  26  0.707  26  0.808  15  0.616   0.664 Y  0.570      SignalP-noTM
CCK74384.1             0.190  48  0.153  48  0.178  10  0.139   0.147 N  0.570      SignalP-noTM
CCK74385.1             0.105  39  0.107  54  0.129  47  0.086   0.098 N  0.570      SignalP-noTM
CCK74386.1             0.108  27  0.102  50  0.121  44  0.091   0.097 N  0.570      SignalP-noTM
CCK74387.1             0.109  20  0.196  12  0.481   9  0.400   0.271 N  0.510      SignalP-TM
CCK74388.1             0.105  29  0.104  29  0.147   2  0.095   0.100 N  0.570      SignalP-noTM
CCK74389.1             0.144  56  0.122  14  0.202   7  0.153   0.134 N  0.510      SignalP-TM
CCK74390.1             0.131  22  0.148  22  0.256  19  0.148   0.148 N  0.510      SignalP-TM
CCK74391.1             0.128  30  0.113  30  0.150   1  0.108   0.111 N  0.570      SignalP-noTM
CCK74392.1             0.450  33  0.328  33  0.329  30  0.165   0.268 N  0.510      SignalP-TM
CCK74393.1             0.209  23  0.159  11  0.321   2  0.265   0.198 N  0.510      SignalP-TM
CCK74394.1             0.111  28  0.122  11  0.202   4  0.153   0.136 N  0.570      SignalP-noTM
CCK74395.1             0.127  48  0.132  48  0.211  37  0.112   0.125 N  0.510      SignalP-TM
CCK74396.1             0.109  64  0.109  64  0.119  58  0.098   0.103 N  0.570      SignalP-noTM
CCK74397.1             0.127  50  0.119  50  0.169  47  0.096   0.108 N  0.570      SignalP-noTM
CCK74398.1             0.518  24  0.545  24  0.742  17  0.548   0.547 N  0.570      SignalP-noTM
CCK74399.1             0.125  53  0.140  18  0.283  11  0.157   0.148 N  0.570      SignalP-noTM
CCK74400.1             0.210  29  0.215  29  0.384  27  0.217   0.216 N  0.510      SignalP-TM
CCK74401.1             0.174  21  0.132  21  0.165  20  0.092   0.113 N  0.570      SignalP-noTM
CCK74402.1             0.156  22  0.122  22  0.154   6  0.103   0.113 N  0.570      SignalP-noTM
CCK74403.1             0.130  37  0.127  43  0.178  41  0.110   0.119 N  0.570      SignalP-noTM
CCK74404.1             0.125  22  0.186  22  0.403  20  0.266   0.215 N  0.510      SignalP-TM
CCK74405.1             0.133  42  0.129  49  0.206   4  0.121   0.125 N  0.570      SignalP-noTM
CCK74406.1             0.113  43  0.116  11  0.191   1  0.127   0.121 N  0.570      SignalP-noTM
CCK74407.1             0.344  36  0.191  36  0.230  24  0.116   0.163 N  0.510      SignalP-TM
CCK74408.1             0.117  21  0.124  11  0.204   3  0.155   0.139 N  0.570      SignalP-noTM
CCK74409.1             0.161  27  0.136  21  0.233  13  0.169   0.151 N  0.570      SignalP-noTM
CCK74410.1             0.107  37  0.118  23  0.166  14  0.125   0.121 N  0.570      SignalP-noTM
CCK74411.1             0.128  25  0.108  40  0.134  35  0.096   0.103 N  0.570      SignalP-noTM
CCK74412.1             0.242  54  0.156  54  0.183  45  0.093   0.126 N  0.570      SignalP-noTM
CCK74413.1             0.146  70  0.179  20  0.409  14  0.293   0.232 N  0.570      SignalP-noTM
CCK74414.1             0.129  15  0.114  45  0.155  36  0.095   0.105 N  0.570      SignalP-noTM
CCK74415.1             0.101  50  0.154  50  0.307  45  0.184   0.168 N  0.570      SignalP-noTM
CCK74416.1             0.113  59  0.147  20  0.249  13  0.199   0.172 N  0.570      SignalP-noTM
CCK74417.1             0.113  22  0.144  11  0.332   2  0.202   0.171 N  0.570      SignalP-noTM
CCK74418.1             0.133  42  0.129  49  0.206   4  0.121   0.125 N  0.570      SignalP-noTM
CCK74419.1             0.101  36  0.120  11  0.246   1  0.134   0.126 N  0.570      SignalP-noTM
CCK74420.1             0.241  37  0.161  37  0.183   1  0.116   0.140 N  0.570      SignalP-noTM
CCK74421.1             0.116  20  0.119  45  0.165  38  0.115   0.117 N  0.570      SignalP-noTM
CCK74422.1             0.135  24  0.128  11  0.221   3  0.159   0.142 N  0.570      SignalP-noTM
CCK74423.1             0.141  32  0.137  11  0.251   1  0.180   0.157 N  0.570      SignalP-noTM
CCK74424.1             0.111  23  0.115  54  0.149  49  0.110   0.112 N  0.570      SignalP-noTM
CCK74425.1             0.156  46  0.118  46  0.118   3  0.092   0.106 N  0.570      SignalP-noTM
CCK74426.1             0.117  65  0.107  65  0.170   1  0.097   0.102 N  0.570      SignalP-noTM
CCK74427.1             0.102  49  0.200  17  0.534  15  0.400   0.294 N  0.570      SignalP-noTM
CCK74428.1             0.104  52  0.100  52  0.118  46  0.087   0.094 N  0.570      SignalP-noTM
CCK74429.1             0.136  49  0.120  49  0.134  10  0.111   0.116 N  0.570      SignalP-noTM
CCK74430.1             0.189  34  0.148  34  0.182  32  0.108   0.129 N  0.570      SignalP-noTM
CCK74431.1             0.102  30  0.111  46  0.152   9  0.107   0.109 N  0.570      SignalP-noTM
CCK74432.1             0.110  26  0.111  26  0.134   1  0.108   0.109 N  0.570      SignalP-noTM
CCK74433.1             0.114  37  0.126  23  0.210  18  0.131   0.128 N  0.570      SignalP-noTM
CCK74434.1             0.143  51  0.129  51  0.185  47  0.121   0.125 N  0.570      SignalP-noTM
CCK74435.1             0.124  21  0.174  11  0.426   1  0.299   0.233 N  0.570      SignalP-noTM
CCK74436.1             0.197  39  0.253  39  0.418   3  0.303   0.276 N  0.570      SignalP-noTM
CCK74437.1             0.110  48  0.118  21  0.168  37  0.131   0.124 N  0.570      SignalP-noTM
CCK74438.1             0.111  23  0.147  11  0.310   2  0.208   0.176 N  0.570      SignalP-noTM
CCK74439.1             0.104  37  0.117  14  0.163   6  0.138   0.127 N  0.570      SignalP-noTM
CCK74440.1             0.103  49  0.118  42  0.192  32  0.104   0.112 N  0.510      SignalP-TM
CCK74441.1             0.106  35  0.180  14  0.404  13  0.330   0.250 N  0.570      SignalP-noTM
CCK74442.1             0.234  31  0.176  31  0.231  30  0.130   0.155 N  0.570      SignalP-noTM
CCK74443.1             0.107   3  0.149  20  0.288  13  0.215   0.180 N  0.570      SignalP-noTM
CCK74444.1             0.128  43  0.132  11  0.247   2  0.169   0.149 N  0.570      SignalP-noTM
CCK74445.1             0.141  55  0.135  55  0.307  54  0.107   0.122 N  0.570      SignalP-noTM
CCK74446.1             0.110  69  0.192  16  0.550  12  0.352   0.267 N  0.570      SignalP-noTM
CCK74447.1             0.110  31  0.125  11  0.216   1  0.152   0.138 N  0.570      SignalP-noTM
CCK74448.1             0.201  42  0.152  42  0.193  40  0.099   0.127 N  0.570      SignalP-noTM
CCK74449.1             0.104  37  0.114  20  0.153  30  0.127   0.120 N  0.570      SignalP-noTM
CCK74450.1             0.172  42  0.226  42  0.572  36  0.174   0.207 N  0.510      SignalP-TM
CCK74451.1             0.107  29  0.119  11  0.216   1  0.133   0.126 N  0.570      SignalP-noTM
CCK74452.1             0.203  47  0.132  47  0.117  63  0.079   0.107 N  0.570      SignalP-noTM
CCK74453.1             0.119  25  0.194  25  0.462  24  0.287   0.229 N  0.510      SignalP-TM
CCK74454.1             0.117  41  0.104  28  0.117  26  0.080   0.093 N  0.570      SignalP-noTM
CCK74455.1             0.119  30  0.099  30  0.116   5  0.084   0.092 N  0.570      SignalP-noTM
CCK74456.1             0.239  24  0.227  24  0.439   2  0.283   0.254 N  0.570      SignalP-noTM
CCK74457.1             0.181  29  0.182  29  0.406  19  0.193   0.186 N  0.510      SignalP-TM
CCK74458.1             0.142  38  0.245  38  0.707  34  0.260   0.252 N  0.570      SignalP-noTM
CCK74459.1             0.133  32  0.126  32  0.205  31  0.119   0.123 N  0.570      SignalP-noTM
CCK74460.1             0.135  69  0.112  14  0.160   8  0.125   0.118 N  0.570      SignalP-noTM
CCK74461.1             0.188  21  0.267  21  0.513  10  0.363   0.312 N  0.570      SignalP-noTM
CCK74462.1             0.148  53  0.115  53  0.230   1  0.091   0.104 N  0.570      SignalP-noTM
CCK74463.1             0.225  22  0.155  22  0.238   1  0.114   0.136 N  0.570      SignalP-noTM
CCK74464.1             0.179  25  0.117  25  0.159  38  0.086   0.103 N  0.570      SignalP-noTM
CCK74465.1             0.448  44  0.412  44  0.657  39  0.194   0.310 N  0.570      SignalP-noTM
CCK74466.1             0.117  39  0.105  39  0.108  37  0.088   0.097 N  0.570      SignalP-noTM
CCK74467.1             0.272  21  0.384  21  0.857  20  0.588   0.480 N  0.570      SignalP-noTM
CCK74468.1             0.155  27  0.148  27  0.235   1  0.146   0.147 N  0.570      SignalP-noTM
CCK74469.1             0.103  10  0.117  11  0.185   1  0.133   0.125 N  0.570      SignalP-noTM
CCK74470.1             0.105  36  0.126  11  0.220   1  0.151   0.138 N  0.570      SignalP-noTM
CCK74471.1             0.105  59  0.100  67  0.110  20  0.091   0.096 N  0.570      SignalP-noTM
CCK74472.1             0.114  18  0.117  18  0.149  10  0.119   0.118 N  0.570      SignalP-noTM
CCK74473.1             0.123  57  0.145  11  0.274   4  0.232   0.177 N  0.510      SignalP-TM
CCK74474.1             0.161  51  0.106  51  0.137  21  0.082   0.095 N  0.570      SignalP-noTM
CCK74475.1             0.161  22  0.179  11  0.461   2  0.325   0.233 N  0.510      SignalP-TM
CCK74476.1             0.120  21  0.127  11  0.183   2  0.167   0.142 N  0.510      SignalP-TM
CCK74477.1             0.109  18  0.087  45  0.115   1  0.054   0.075 N  0.510      SignalP-TM
CCK74478.1             0.140  29  0.133  21  0.209  12  0.164   0.148 N  0.570      SignalP-noTM
CCK74479.1             0.579  24  0.680  24  0.931  17  0.832   0.751 Y  0.570      SignalP-noTM
CCK74480.1             0.264  27  0.280  27  0.614  13  0.427   0.334 N  0.510      SignalP-TM
CCK74481.1             0.184  25  0.197  61  0.308  47  0.159   0.179 N  0.570      SignalP-noTM
CCK74482.1             0.129  25  0.126  51  0.223   1  0.114   0.120 N  0.570      SignalP-noTM
CCK74483.1             0.151  27  0.148  11  0.396   1  0.193   0.169 N  0.570      SignalP-noTM
CCK74484.1             0.106  47  0.121  47  0.216  40  0.097   0.110 N  0.570      SignalP-noTM
CCK74485.1             0.134  18  0.113  18  0.125  43  0.095   0.104 N  0.570      SignalP-noTM
CCK74486.1             0.105  30  0.120  14  0.193   4  0.144   0.128 N  0.510      SignalP-TM
CCK74487.1             0.124  19  0.105  52  0.134  46  0.085   0.096 N  0.570      SignalP-noTM
CCK74488.1             0.715  21  0.605  21  0.661   2  0.554   0.586 Y  0.510      SignalP-TM
CCK74489.1             0.184  43  0.283  43  0.605  33  0.421   0.334 N  0.510      SignalP-TM
CCK74490.1             0.299  44  0.148  44  0.148  69  0.085   0.125 N  0.510      SignalP-TM
CCK74491.1             0.249  31  0.196  31  0.219  18  0.136   0.168 N  0.570      SignalP-noTM
CCK74492.1             0.677  25  0.788  25  0.965  16  0.919   0.849 Y  0.570      SignalP-noTM
CCK74493.1             0.188  59  0.223  50  0.535  40  0.204   0.216 N  0.510      SignalP-TM
CCK74494.1             0.598  29  0.419  29  0.578  10  0.387   0.407 N  0.510      SignalP-TM
CCK74495.1             0.116  39  0.126  11  0.230   1  0.150   0.138 N  0.570      SignalP-noTM
CCK74496.1             0.108  40  0.111  57  0.145   1  0.113   0.112 N  0.570      SignalP-noTM
CCK74497.1             0.105  63  0.147  11  0.272   8  0.228   0.177 N  0.510      SignalP-TM
CCK74498.1             0.132  21  0.244  21  0.595   2  0.478   0.331 N  0.510      SignalP-TM
CCK74499.1             0.121  38  0.130  12  0.223   3  0.165   0.146 N  0.570      SignalP-noTM
CCK74500.1             0.115  45  0.130  13  0.237   3  0.158   0.143 N  0.570      SignalP-noTM
CCK74501.1             0.110  15  0.171  15  0.385   1  0.278   0.221 N  0.570      SignalP-noTM
CCK74502.1             0.117  38  0.176  18  0.386  10  0.298   0.233 N  0.570      SignalP-noTM
CCK74503.1             0.158  58  0.106  58  0.099   7  0.076   0.092 N  0.570      SignalP-noTM
CCK74504.1             0.122  47  0.123  12  0.206   3  0.156   0.139 N  0.570      SignalP-noTM
CCK74505.1             0.103  25  0.108  44  0.127  39  0.097   0.103 N  0.570      SignalP-noTM
CCK74506.1             0.107  31  0.111  19  0.176  10  0.113   0.112 N  0.570      SignalP-noTM
CCK74507.1             0.127  32  0.118  46  0.139  42  0.089   0.104 N  0.570      SignalP-noTM
CCK74508.1             0.113  49  0.135  49  0.280  46  0.137   0.136 N  0.570      SignalP-noTM
CCK74509.1             0.113  34  0.142  52  0.242   6  0.151   0.146 N  0.570      SignalP-noTM
CCK74510.1             0.137  23  0.177  23  0.279   3  0.233   0.203 N  0.570      SignalP-noTM
CCK74511.1             0.106   8  0.122  58  0.184  51  0.101   0.112 N  0.570      SignalP-noTM
CCK74512.1             0.148  25  0.167  25  0.345  23  0.205   0.185 N  0.570      SignalP-noTM
CCK74513.1             0.107  21  0.103  11  0.154   1  0.101   0.102 N  0.570      SignalP-noTM
CCK74514.1             0.129  66  0.167  11  0.329   1  0.269   0.215 N  0.570      SignalP-noTM
CCK74515.1             0.370  41  0.191  41  0.350  12  0.193   0.192 N  0.570      SignalP-noTM
CCK74516.1             0.101  67  0.109  11  0.151   1  0.121   0.115 N  0.570      SignalP-noTM
CCK74517.1             0.107  62  0.162  11  0.342   3  0.281   0.206 N  0.510      SignalP-TM
CCK74518.1             0.341  23  0.492  23  0.891   1  0.737   0.607 Y  0.570      SignalP-noTM
CCK74519.1             0.681  21  0.763  21  0.950  17  0.855   0.806 Y  0.570      SignalP-noTM
CCK74520.1             0.104  40  0.096  67  0.096  70  0.078   0.087 N  0.570      SignalP-noTM
CCK74521.1             0.101  66  0.101  16  0.118  10  0.101   0.101 N  0.570      SignalP-noTM
CCK74522.1             0.175  25  0.178  25  0.273  20  0.176   0.177 N  0.570      SignalP-noTM
CCK74523.1             0.113  31  0.104  22  0.111  14  0.098   0.101 N  0.570      SignalP-noTM
CCK74524.1             0.162  61  0.159  14  0.274   1  0.210   0.183 N  0.570      SignalP-noTM
CCK74525.1             0.441  23  0.626  23  0.944  19  0.871   0.741 Y  0.570      SignalP-noTM
CCK74526.1             0.405  24  0.500  24  0.773  16  0.643   0.567 N  0.570      SignalP-noTM
CCK74527.1             0.602  22  0.673  22  0.861  12  0.727   0.698 Y  0.570      SignalP-noTM
CCK74528.1             0.132  56  0.122  11  0.251   2  0.131   0.126 N  0.570      SignalP-noTM
CCK74529.1             0.124  36  0.142  35  0.276  26  0.154   0.147 N  0.510      SignalP-TM
CCK74530.1             0.101   3  0.105  47  0.123  38  0.090   0.098 N  0.570      SignalP-noTM
CCK74531.1             0.103  39  0.119  17  0.194   7  0.132   0.125 N  0.570      SignalP-noTM
CCK74532.1             0.124  30  0.231  19  0.649  12  0.473   0.345 N  0.570      SignalP-noTM
CCK74533.1             0.137  17  0.228  17  0.484  11  0.347   0.284 N  0.570      SignalP-noTM
CCK74534.1             0.118  35  0.097  26  0.110  19  0.078   0.090 N  0.510      SignalP-TM
CCK74535.1             0.819  22  0.847  22  0.937  17  0.891   0.868 Y  0.570      SignalP-noTM
CCK74536.1             0.286  22  0.464  22  0.901   2  0.771   0.608 Y  0.570      SignalP-noTM
CCK74537.1             0.122  52  0.123  18  0.178   6  0.142   0.132 N  0.570      SignalP-noTM
CCK74538.1             0.117  55  0.115  16  0.142  20  0.110   0.113 N  0.510      SignalP-TM
CCK74539.1             0.108  27  0.115  34  0.186  28  0.112   0.113 N  0.570      SignalP-noTM
CCK74540.1             0.112  29  0.104  52  0.165  26  0.089   0.097 N  0.570      SignalP-noTM
CCK74541.1             0.139  60  0.143  11  0.281   2  0.201   0.165 N  0.510      SignalP-TM
CCK74542.1             0.428  30  0.206  30  0.206   1  0.126   0.176 N  0.510      SignalP-TM
CCK74543.1             0.454  28  0.263  28  0.288  27  0.156   0.223 N  0.510      SignalP-TM
CCK74544.1             0.341  49  0.212  49  0.221   5  0.126   0.180 N  0.510      SignalP-TM
CCK74545.1             0.206  41  0.145  17  0.264   8  0.194   0.163 N  0.510      SignalP-TM
CCK74546.1             0.201  53  0.139  53  0.181   5  0.101   0.125 N  0.510      SignalP-TM
CCK74547.1             0.763  23  0.836  23  0.960  19  0.912   0.872 Y  0.570      SignalP-noTM
CCK74548.1             0.110  43  0.104  48  0.132   1  0.091   0.098 N  0.570      SignalP-noTM
CCK74549.1             0.142  35  0.147  35  0.232  30  0.148   0.147 N  0.570      SignalP-noTM
CCK74550.1             0.479  24  0.655  24  0.955  16  0.891   0.766 Y  0.570      SignalP-noTM
CCK74551.1             0.146  22  0.139  22  0.174   5  0.138   0.138 N  0.570      SignalP-noTM
CCK74552.1             0.108  40  0.107  40  0.126  35  0.103   0.105 N  0.570      SignalP-noTM
CCK74553.1             0.138  21  0.114  21  0.158   5  0.112   0.113 N  0.570      SignalP-noTM
CCK74554.1             0.141  24  0.162  24  0.232   3  0.191   0.176 N  0.570      SignalP-noTM
CCK74555.1             0.112  12  0.106  35  0.124  33  0.087   0.097 N  0.570      SignalP-noTM
CCK74556.1             0.576  19  0.396  19  0.456   1  0.308   0.364 N  0.510      SignalP-TM
CCK74557.1             0.626  33  0.737  33  0.941  24  0.879   0.804 Y  0.570      SignalP-noTM
CCK74558.1             0.138  28  0.113  28  0.205   1  0.096   0.105 N  0.570      SignalP-noTM
CCK74559.1             0.140  22  0.135  22  0.166  11  0.136   0.135 N  0.570      SignalP-noTM
CCK74560.1             0.827  20  0.796  20  0.860  11  0.763   0.780 Y  0.570      SignalP-noTM
CCK74561.1             0.110  41  0.114  41  0.140   2  0.100   0.107 N  0.570      SignalP-noTM
CCK74562.1             0.112  26  0.128  12  0.226   2  0.164   0.145 N  0.570      SignalP-noTM
CCK74563.1             0.116  38  0.114  38  0.178  37  0.093   0.104 N  0.570      SignalP-noTM
CCK74564.1             0.151  17  0.146  17  0.283   1  0.162   0.154 N  0.570      SignalP-noTM
CCK74565.1             0.146  23  0.194  11  0.447   4  0.378   0.280 N  0.570      SignalP-noTM
CCK74566.1             0.222  26  0.163  26  0.327  25  0.105   0.136 N  0.570      SignalP-noTM
CCK74567.1             0.161  27  0.132  27  0.213   1  0.112   0.123 N  0.570      SignalP-noTM
CCK74568.1             0.117  39  0.130  11  0.265   2  0.163   0.146 N  0.570      SignalP-noTM
CCK74569.1             0.134  70  0.109  44  0.138  39  0.083   0.097 N  0.570      SignalP-noTM
CCK74570.1             0.111  28  0.106  58  0.134  49  0.090   0.098 N  0.570      SignalP-noTM
CCK74571.1             0.132  26  0.126  12  0.209   6  0.162   0.143 N  0.570      SignalP-noTM
CCK74572.1             0.113  31  0.113  31  0.136   8  0.107   0.110 N  0.570      SignalP-noTM
CCK74573.1             0.114  36  0.118  36  0.147  29  0.111   0.115 N  0.570      SignalP-noTM
CCK74574.1             0.116  35  0.112  24  0.153   1  0.107   0.110 N  0.570      SignalP-noTM
CCK74575.1             0.103  34  0.096  43  0.108  41  0.067   0.082 N  0.570      SignalP-noTM
CCK74576.1             0.109  21  0.111  21  0.139  26  0.111   0.111 N  0.570      SignalP-noTM
CCK74577.1             0.114  23  0.125  59  0.205  53  0.107   0.116 N  0.570      SignalP-noTM
CCK74578.1             0.119  31  0.133  11  0.231   1  0.174   0.152 N  0.570      SignalP-noTM
CCK74579.1             0.133  34  0.128  34  0.171  33  0.107   0.118 N  0.570      SignalP-noTM
CCK74580.1             0.109  26  0.117  37  0.165  37  0.101   0.111 N  0.510      SignalP-TM
CCK74581.1             0.431  46  0.489  46  0.707  40  0.293   0.397 N  0.570      SignalP-noTM
CCK74582.1             0.243  29  0.308  29  0.524   5  0.415   0.347 N  0.510      SignalP-TM
CCK74583.1             0.159  64  0.122  64  0.164  49  0.098   0.111 N  0.570      SignalP-noTM
CCK74584.1             0.288  24  0.215  24  0.245  23  0.151   0.185 N  0.570      SignalP-noTM
CCK74585.1             0.133  21  0.104  21  0.117  28  0.075   0.091 N  0.570      SignalP-noTM
CCK74586.1             0.188  38  0.140  38  0.151  37  0.095   0.119 N  0.570      SignalP-noTM
CCK74587.1             0.295  44  0.299  44  0.454  40  0.217   0.269 N  0.510      SignalP-TM
CCK74588.1             0.119  47  0.129  42  0.294  39  0.129   0.129 N  0.570      SignalP-noTM
CCK74589.1             0.128  16  0.151  16  0.308   1  0.194   0.167 N  0.510      SignalP-TM
CCK74590.1             0.154  21  0.132  21  0.212   1  0.123   0.128 N  0.570      SignalP-noTM
CCK74591.1             0.119  29  0.182  11  0.401   5  0.336   0.254 N  0.570      SignalP-noTM
CCK74592.1             0.173  46  0.217  27  0.486   3  0.363   0.271 N  0.510      SignalP-TM
CCK74593.1             0.108  70  0.115  70  0.139  59  0.093   0.106 N  0.510      SignalP-TM
CCK74594.1             0.845  19  0.878  19  0.939  18  0.907   0.892 Y  0.570      SignalP-noTM
CCK74595.1             0.115  30  0.123  21  0.261  13  0.129   0.126 N  0.570      SignalP-noTM
CCK74596.1             0.106  37  0.130  11  0.264   1  0.154   0.141 N  0.570      SignalP-noTM
CCK74597.1             0.233  43  0.239  43  0.310  38  0.181   0.217 N  0.510      SignalP-TM
CCK74598.1             0.716  23  0.747  23  0.892   1  0.789   0.767 Y  0.570      SignalP-noTM
CCK74599.1             0.106  59  0.107  59  0.135  54  0.099   0.103 N  0.570      SignalP-noTM
CCK74600.1             0.858  44  0.877  44  0.987  31  0.707   0.797 Y  0.570      SignalP-noTM
CCK74601.1             0.143  25  0.321  25  0.891   5  0.763   0.529 N  0.570      SignalP-noTM
CCK74602.1             0.100  39  0.113  39  0.143  26  0.108   0.111 N  0.570      SignalP-noTM
CCK74603.1             0.130  31  0.122  31  0.186  30  0.095   0.109 N  0.570      SignalP-noTM
CCK74604.1             0.142  56  0.116  56  0.112  23  0.089   0.103 N  0.570      SignalP-noTM
CCK74605.1             0.127  44  0.109  44  0.137  17  0.098   0.104 N  0.570      SignalP-noTM
CCK74606.1             0.137  52  0.161  11  0.337   1  0.251   0.203 N  0.570      SignalP-noTM
CCK74607.1             0.128  19  0.146  39  0.312  32  0.148   0.147 N  0.510      SignalP-TM
CCK74608.1             0.109   6  0.112  11  0.204   2  0.119   0.115 N  0.510      SignalP-TM
CCK74609.1             0.133  40  0.133  40  0.228  28  0.124   0.129 N  0.570      SignalP-noTM
CCK74610.1             0.106  59  0.113  25  0.166   4  0.129   0.120 N  0.570      SignalP-noTM
CCK74611.1             0.114  31  0.123  40  0.242  29  0.112   0.119 N  0.510      SignalP-TM
CCK74612.1             0.155  30  0.173  13  0.389   4  0.297   0.232 N  0.570      SignalP-noTM
CCK74613.1             0.104  59  0.108  35  0.130  28  0.095   0.102 N  0.570      SignalP-noTM
CCK74614.1             0.108  53  0.142  12  0.255   1  0.195   0.167 N  0.570      SignalP-noTM
CCK74615.1             0.145  19  0.293  19  0.714  16  0.528   0.403 N  0.570      SignalP-noTM
CCK74616.1             0.155  45  0.146  45  0.243   1  0.128   0.138 N  0.570      SignalP-noTM
CCK74617.1             0.191  44  0.161  44  0.180  35  0.104   0.134 N  0.570      SignalP-noTM
CCK74618.1             0.175  21  0.115  21  0.117  36  0.067   0.093 N  0.570      SignalP-noTM
CCK74619.1             0.128  36  0.150  36  0.275  34  0.161   0.155 N  0.570      SignalP-noTM
CCK74620.1             0.142  56  0.122  56  0.145  54  0.101   0.112 N  0.570      SignalP-noTM
CCK74621.1             0.441  28  0.538  19  0.942  17  0.892   0.704 Y  0.570      SignalP-noTM
CCK74622.1             0.108  31  0.195  22  0.459  20  0.339   0.248 N  0.510      SignalP-TM
CCK74623.1             0.142  44  0.108  44  0.115  53  0.081   0.095 N  0.570      SignalP-noTM
CCK74624.1             0.189  25  0.173  12  0.407   1  0.258   0.204 N  0.510      SignalP-TM
CCK74625.1             0.102  19  0.114  11  0.158   6  0.135   0.124 N  0.570      SignalP-noTM
CCK74626.1             0.135  46  0.143  46  0.199  35  0.115   0.133 N  0.510      SignalP-TM
CCK74627.1             0.234  37  0.280  37  0.478  33  0.192   0.248 N  0.510      SignalP-TM
CCK74628.1             0.134  19  0.134  19  0.227   1  0.145   0.139 N  0.570      SignalP-noTM
CCK74629.1             0.125  64  0.109  64  0.133  20  0.095   0.102 N  0.570      SignalP-noTM
CCK74630.1             0.119  36  0.116  41  0.168  37  0.093   0.107 N  0.510      SignalP-TM
CCK74631.1             0.146  31  0.134  31  0.253  22  0.116   0.126 N  0.570      SignalP-noTM
CCK74632.1             0.104  32  0.101  14  0.126   6  0.100   0.100 N  0.570      SignalP-noTM
CCK74633.1             0.115  30  0.131  11  0.220   1  0.167   0.148 N  0.570      SignalP-noTM
CCK74634.1             0.123  44  0.103  44  0.123   1  0.079   0.092 N  0.570      SignalP-noTM
CCK74635.1             0.105  64  0.105  64  0.113  27  0.094   0.100 N  0.570      SignalP-noTM
CCK74636.1             0.112  61  0.149  23  0.247  18  0.187   0.167 N  0.570      SignalP-noTM
CCK74637.1             0.107  36  0.147  11  0.250  10  0.216   0.179 N  0.570      SignalP-noTM
CCK74638.1             0.112  60  0.149  22  0.238   9  0.184   0.165 N  0.570      SignalP-noTM
CCK74639.1             0.113  10  0.099  35  0.119  24  0.076   0.091 N  0.510      SignalP-TM
CCK74640.1             0.147  28  0.138  11  0.223   9  0.192   0.163 N  0.570      SignalP-noTM
CCK74641.1             0.182  36  0.187  36  0.433  34  0.138   0.164 N  0.570      SignalP-noTM
CCK74642.1             0.104  22  0.123  15  0.172   8  0.147   0.134 N  0.570      SignalP-noTM
CCK74643.1             0.129  41  0.106  19  0.142  10  0.099   0.103 N  0.570      SignalP-noTM
CCK74644.1             0.133  25  0.110  25  0.132  55  0.090   0.101 N  0.570      SignalP-noTM
CCK74645.1             0.287  40  0.143  14  0.274  11  0.212   0.169 N  0.510      SignalP-TM
CCK74646.1             0.124  64  0.109  22  0.132  16  0.108   0.108 N  0.570      SignalP-noTM
CCK74647.1             0.136  35  0.127  11  0.227   3  0.159   0.139 N  0.510      SignalP-TM
CCK74648.1             0.131  62  0.125  50  0.203  48  0.106   0.116 N  0.570      SignalP-noTM
CCK74649.1             0.102  32  0.108  70  0.126  61  0.091   0.100 N  0.570      SignalP-noTM
CCK74650.1             0.107  50  0.102  25  0.119  17  0.088   0.097 N  0.510      SignalP-TM
CCK74651.1             0.152  22  0.208  22  0.397  20  0.277   0.240 N  0.570      SignalP-noTM
CCK74652.1             0.131  36  0.124  19  0.161   8  0.122   0.123 N  0.570      SignalP-noTM
CCK74653.1             0.114  43  0.126  43  0.194   9  0.120   0.123 N  0.570      SignalP-noTM
CCK74654.1             0.108  13  0.117  11  0.207   2  0.132   0.124 N  0.570      SignalP-noTM
CCK74655.1             0.108  29  0.151  11  0.258   6  0.235   0.191 N  0.570      SignalP-noTM
CCK74656.1             0.125  43  0.118  21  0.170  12  0.111   0.115 N  0.570      SignalP-noTM
CCK74657.1             0.192  17  0.416  17  0.941  15  0.897   0.642 Y  0.570      SignalP-noTM
CCK74658.1             0.128  64  0.122  64  0.152  10  0.107   0.115 N  0.570      SignalP-noTM
CCK74659.1             0.106  52  0.101  67  0.111  28  0.092   0.097 N  0.570      SignalP-noTM
CCK74660.1             0.120  26  0.108  11  0.174   1  0.113   0.110 N  0.510      SignalP-TM
CCK74661.1             0.197  46  0.173  22  0.218  19  0.134   0.154 N  0.570      SignalP-noTM
CCK74662.1             0.130  37  0.104  37  0.108  69  0.070   0.088 N  0.570      SignalP-noTM
CCK74663.1             0.108  61  0.117  60  0.186  51  0.076   0.102 N  0.510      SignalP-TM
CCK74664.1             0.100  28  0.114  11  0.168   1  0.127   0.120 N  0.570      SignalP-noTM
CCK74665.1             0.184  29  0.287  29  0.640  23  0.402   0.329 N  0.510      SignalP-TM
CCK74666.1             0.108  24  0.143  11  0.268   5  0.216   0.177 N  0.570      SignalP-noTM
CCK74667.1             0.119  36  0.129  11  0.212   1  0.161   0.144 N  0.570      SignalP-noTM
CCK74668.1             0.202  53  0.171  53  0.194  51  0.109   0.148 N  0.510      SignalP-TM
CCK74669.1             0.676  27  0.739  27  0.973  11  0.885   0.808 Y  0.570      SignalP-noTM
CCK74670.1             0.143  15  0.159  15  0.265   7  0.170   0.164 N  0.570      SignalP-noTM
CCK74671.1             0.105  22  0.103  55  0.127  27  0.093   0.098 N  0.570      SignalP-noTM
CCK74672.1             0.129  36  0.206  36  0.465  32  0.238   0.218 N  0.510      SignalP-TM
CCK74673.1             0.170  32  0.210  39  0.418  38  0.158   0.185 N  0.570      SignalP-noTM
CCK74674.1             0.543  24  0.660  24  0.895   6  0.816   0.733 Y  0.570      SignalP-noTM
CCK74675.1             0.480  22  0.645  22  0.940  18  0.878   0.755 Y  0.570      SignalP-noTM
CCK74676.1             0.152  22  0.251  22  0.684   1  0.482   0.336 N  0.510      SignalP-TM
CCK74677.1             0.119  21  0.099  64  0.123   1  0.081   0.090 N  0.570      SignalP-noTM
CCK74678.1             0.104  55  0.106  11  0.153   1  0.105   0.105 N  0.570      SignalP-noTM
CCK74679.1             0.662  24  0.653  24  0.816  15  0.670   0.661 Y  0.570      SignalP-noTM
CCK74680.1             0.720  23  0.771  23  0.940  20  0.759   0.765 Y  0.570      SignalP-noTM
CCK74681.1             0.154  25  0.124  25  0.124  29  0.086   0.106 N  0.570      SignalP-noTM
CCK74682.1             0.327  27  0.456  27  0.925  14  0.716   0.578 Y  0.570      SignalP-noTM
CCK74683.1             0.358  49  0.293  49  0.354   2  0.197   0.257 N  0.510      SignalP-TM
CCK74684.1             0.123  52  0.131  11  0.230   7  0.185   0.151 N  0.510      SignalP-TM
CCK74685.1             0.268  27  0.448  27  0.916  21  0.738   0.584 Y  0.570      SignalP-noTM
CCK74686.1             0.620  23  0.684  23  0.885  15  0.775   0.727 Y  0.570      SignalP-noTM
CCK74687.1             0.136  23  0.160  23  0.257   6  0.201   0.175 N  0.510      SignalP-TM
CCK74688.1             0.129  43  0.120  43  0.209   1  0.105   0.113 N  0.570      SignalP-noTM
CCK74689.1             0.104  40  0.123  12  0.197   2  0.147   0.134 N  0.570      SignalP-noTM
CCK74690.1             0.111  60  0.132  11  0.247   1  0.163   0.146 N  0.570      SignalP-noTM
CCK74691.1             0.213  42  0.174  19  0.252   8  0.160   0.167 N  0.570      SignalP-noTM
CCK74692.1             0.281  23  0.330  23  0.555  19  0.362   0.345 N  0.570      SignalP-noTM
CCK74693.1             0.282  28  0.236  55  0.445  48  0.221   0.229 N  0.570      SignalP-noTM
CCK74694.1             0.103  35  0.106  51  0.158   7  0.082   0.097 N  0.510      SignalP-TM
CCK74695.1             0.442  25  0.595  25  0.900  11  0.830   0.705 Y  0.570      SignalP-noTM
CCK74696.1             0.126  45  0.169  45  0.317  42  0.138   0.154 N  0.570      SignalP-noTM
CCK74697.1             0.214  22  0.128  22  0.200   3  0.113   0.122 N  0.510      SignalP-TM
CCK74698.1             0.136  43  0.124  33  0.183  15  0.129   0.126 N  0.510      SignalP-TM
CCK74699.1             0.107  23  0.170  23  0.390  18  0.228   0.197 N  0.570      SignalP-noTM
CCK74700.1             0.117  24  0.103  47  0.119  38  0.097   0.101 N  0.570      SignalP-noTM
CCK74701.1             0.127  49  0.117  49  0.147  48  0.093   0.106 N  0.570      SignalP-noTM
CCK74702.1             0.110  51  0.112  25  0.181  16  0.116   0.114 N  0.570      SignalP-noTM
CCK74703.1             0.171  36  0.139  42  0.236  37  0.129   0.135 N  0.510      SignalP-TM
CCK74704.1             0.154  19  0.123  19  0.134  54  0.087   0.110 N  0.510      SignalP-TM
CCK74705.1             0.508  23  0.578  23  0.855  12  0.702   0.636 Y  0.570      SignalP-noTM
CCK74706.1             0.394  23  0.603  23  0.965  20  0.916   0.750 Y  0.570      SignalP-noTM
CCK74707.1             0.541  27  0.648  27  0.926  19  0.818   0.728 Y  0.570      SignalP-noTM
CCK74708.1             0.119  64  0.115  64  0.131  49  0.094   0.105 N  0.570      SignalP-noTM
CCK74709.1             0.100  52  0.102  57  0.112  50  0.085   0.094 N  0.570      SignalP-noTM
CCK74710.1             0.100  47  0.105  53  0.123  43  0.096   0.101 N  0.570      SignalP-noTM
CCK74711.1             0.124  55  0.125  11  0.237   1  0.150   0.134 N  0.510      SignalP-TM
CCK74712.1             0.112  59  0.113  31  0.176  42  0.110   0.112 N  0.570      SignalP-noTM
CCK74713.1             0.222  65  0.150  65  0.227   2  0.131   0.141 N  0.570      SignalP-noTM
CCK74714.1             0.103  47  0.100  47  0.122  34  0.076   0.091 N  0.510      SignalP-TM
CCK74715.1             0.114  58  0.122  41  0.208  32  0.122   0.122 N  0.570      SignalP-noTM
CCK74716.1             0.129  36  0.117  11  0.176   1  0.136   0.124 N  0.510      SignalP-TM
CCK74717.1             0.454  24  0.453  24  0.629  21  0.461   0.456 N  0.510      SignalP-TM
CCK74718.1             0.150  30  0.135  30  0.217   6  0.143   0.139 N  0.570      SignalP-noTM
CCK74719.1             0.143  60  0.109  60  0.112  36  0.083   0.097 N  0.570      SignalP-noTM
CCK74720.1             0.128  27  0.140  11  0.254   1  0.195   0.160 N  0.510      SignalP-TM
CCK74721.1             0.145  27  0.145  27  0.209   1  0.152   0.148 N  0.570      SignalP-noTM
CCK74722.1             0.106  44  0.100  11  0.158   1  0.092   0.097 N  0.570      SignalP-noTM
CCK74723.1             0.134  20  0.109  46  0.135  38  0.097   0.104 N  0.570      SignalP-noTM
CCK74724.1             0.101  36  0.111  36  0.138  33  0.101   0.106 N  0.570      SignalP-noTM
CCK74725.1             0.110  20  0.113  11  0.171   2  0.127   0.120 N  0.570      SignalP-noTM
CCK74726.1             0.150  34  0.182  34  0.281  21  0.203   0.190 N  0.510      SignalP-TM
CCK74727.1             0.101  54  0.104  54  0.120  52  0.082   0.094 N  0.570      SignalP-noTM
CCK74728.1             0.145  21  0.132  21  0.178   8  0.120   0.126 N  0.570      SignalP-noTM
CCK74729.1             0.753  23  0.834  23  0.956  12  0.924   0.876 Y  0.570      SignalP-noTM
CCK74730.1             0.121  59  0.110  59  0.112  54  0.090   0.101 N  0.570      SignalP-noTM
CCK74731.1             0.101  18  0.112  18  0.145   5  0.122   0.116 N  0.570      SignalP-noTM
CCK74732.1             0.123  34  0.109  34  0.142   8  0.098   0.104 N  0.570      SignalP-noTM
CCK74733.1             0.113  50  0.110  69  0.123   8  0.094   0.103 N  0.570      SignalP-noTM
CCK74734.1             0.141  68  0.122  18  0.181  11  0.145   0.133 N  0.570      SignalP-noTM
CCK74735.1             0.108  30  0.120  12  0.186   7  0.149   0.133 N  0.570      SignalP-noTM
CCK74736.1             0.122  32  0.158  32  0.327  30  0.162   0.160 N  0.510      SignalP-TM
CCK74737.1             0.482  29  0.624  29  0.960  13  0.875   0.742 Y  0.570      SignalP-noTM
CCK74738.1             0.181  15  0.334  15  0.782   9  0.609   0.463 N  0.570      SignalP-noTM
CCK74739.1             0.280  24  0.294  24  0.391   3  0.310   0.300 N  0.510      SignalP-TM
CCK74740.1             0.129  34  0.083  70  0.112  70  0.051   0.071 N  0.510      SignalP-TM
CCK74741.1             0.141  64  0.169  11  0.334   8  0.299   0.217 N  0.510      SignalP-TM
CCK74742.1             0.140  21  0.146  21  0.364  20  0.142   0.144 N  0.570      SignalP-noTM
CCK74743.1             0.202  27  0.109  27  0.117  39  0.064   0.092 N  0.510      SignalP-TM
CCK74744.1             0.119  41  0.124  41  0.161  10  0.128   0.126 N  0.570      SignalP-noTM
CCK74745.1             0.109  35  0.136  50  0.253  45  0.139   0.138 N  0.570      SignalP-noTM
CCK74746.1             0.218  50  0.170  16  0.376  24  0.277   0.220 N  0.570      SignalP-noTM
CCK74747.1             0.135  30  0.120  30  0.145  34  0.098   0.110 N  0.570      SignalP-noTM
CCK74748.1             0.343  22  0.266  22  0.385  21  0.211   0.240 N  0.570      SignalP-noTM
CCK74749.1             0.124  17  0.115  42  0.148  34  0.095   0.105 N  0.570      SignalP-noTM
CCK74750.1             0.213  59  0.126  59  0.122   1  0.093   0.111 N  0.570      SignalP-noTM
CCK74751.1             0.193  31  0.190  42  0.362  41  0.171   0.181 N  0.570      SignalP-noTM
CCK74752.1             0.119  55  0.155  11  0.297   1  0.238   0.194 N  0.570      SignalP-noTM
CCK74753.1             0.165  37  0.189  28  0.346  11  0.251   0.218 N  0.570      SignalP-noTM
CCK74754.1             0.155  24  0.134  24  0.143  20  0.112   0.124 N  0.570      SignalP-noTM
CCK74755.1             0.106  55  0.098  37  0.115  11  0.087   0.093 N  0.570      SignalP-noTM
CCK74756.1             0.150  58  0.126  11  0.192   4  0.163   0.143 N  0.570      SignalP-noTM
CCK74757.1             0.110  53  0.114  45  0.183  42  0.101   0.109 N  0.510      SignalP-TM
CCK74758.1             0.110  22  0.151  11  0.296   3  0.230   0.188 N  0.570      SignalP-noTM
CCK74759.1             0.106  33  0.105  14  0.131   8  0.111   0.107 N  0.570      SignalP-noTM
CCK74760.1             0.203  25  0.143  34  0.177  59  0.100   0.127 N  0.510      SignalP-TM
CCK74761.1             0.118  22  0.115  27  0.151  26  0.105   0.110 N  0.570      SignalP-noTM
CCK74762.1             0.109  19  0.122  11  0.221   1  0.139   0.130 N  0.570      SignalP-noTM
CCK74763.1             0.468  26  0.524  26  0.850  10  0.697   0.606 Y  0.570      SignalP-noTM
CCK74764.1             0.585  19  0.661  19  0.806  17  0.728   0.693 Y  0.570      SignalP-noTM
CCK74765.1             0.112  39  0.145  16  0.262  10  0.208   0.168 N  0.510      SignalP-TM
CCK74766.1             0.139  27  0.163  27  0.332  24  0.181   0.170 N  0.510      SignalP-TM
CCK74767.1             0.170  42  0.179  42  0.290   3  0.155   0.170 N  0.510      SignalP-TM
CCK74768.1             0.144  41  0.161  41  0.244  35  0.111   0.143 N  0.510      SignalP-TM
CCK74769.1             0.127  45  0.140  11  0.240   7  0.209   0.166 N  0.510      SignalP-TM
CCK74770.1             0.121  29  0.117  11  0.207   3  0.138   0.125 N  0.510      SignalP-TM
CCK74771.1             0.175  33  0.117  33  0.099  61  0.077   0.098 N  0.570      SignalP-noTM
CCK74772.1             0.120  44  0.125  38  0.216  32  0.101   0.116 N  0.510      SignalP-TM
CCK74773.1             0.119  10  0.106  33  0.108  26  0.088   0.098 N  0.570      SignalP-noTM
CCK74774.1             0.370  18  0.490  18  0.919   1  0.713   0.594 Y  0.570      SignalP-noTM
CCK74775.1             0.144  25  0.118  25  0.168   1  0.104   0.111 N  0.570      SignalP-noTM
CCK74776.1             0.120  29  0.101  68  0.113   2  0.085   0.093 N  0.570      SignalP-noTM
CCK74777.1             0.508  26  0.658  26  0.976   6  0.903   0.774 Y  0.570      SignalP-noTM
CCK74778.1             0.112  25  0.107  39  0.133  31  0.082   0.095 N  0.570      SignalP-noTM
CCK74779.1             0.120  22  0.115  22  0.140  19  0.109   0.112 N  0.570      SignalP-noTM
CCK74780.1             0.229  70  0.147  70  0.204  12  0.109   0.129 N  0.570      SignalP-noTM
CCK74781.1             0.483  30  0.670  30  0.996  13  0.952   0.802 Y  0.570      SignalP-noTM
CCK74782.1             0.201  23  0.135  23  0.113  14  0.089   0.113 N  0.570      SignalP-noTM
CCK74783.1             0.158  20  0.156  20  0.271   5  0.179   0.167 N  0.570      SignalP-noTM
CCK74784.1             0.102  22  0.102  68  0.120   1  0.095   0.099 N  0.570      SignalP-noTM
CCK74785.1             0.124  51  0.180  16  0.370   8  0.294   0.234 N  0.570      SignalP-noTM
CCK74786.1             0.112  41  0.181  25  0.411  22  0.258   0.217 N  0.570      SignalP-noTM
CCK74787.1             0.126  30  0.111  30  0.105  28  0.080   0.096 N  0.570      SignalP-noTM
CCK74788.1             0.197  54  0.130  11  0.236   1  0.156   0.142 N  0.570      SignalP-noTM
CCK74789.1             0.104  21  0.111  15  0.153  11  0.123   0.117 N  0.570      SignalP-noTM
CCK74790.1             0.350  35  0.284  35  0.282  25  0.203   0.254 N  0.510      SignalP-TM
CCK74791.1             0.253  59  0.218  11  0.579   1  0.486   0.317 N  0.510      SignalP-TM
CCK74792.1             0.503  26  0.505  26  0.696  24  0.506   0.505 N  0.510      SignalP-TM
CCK74793.1             0.158  23  0.125  23  0.151  22  0.096   0.111 N  0.570      SignalP-noTM
CCK74794.1             0.269  20  0.422  20  0.761  11  0.623   0.516 N  0.570      SignalP-noTM
CCK74795.1             0.111  12  0.106  33  0.131  26  0.088   0.098 N  0.570      SignalP-noTM
CCK74796.1             0.122  64  0.107  64  0.127   5  0.089   0.098 N  0.570      SignalP-noTM
CCK74797.1             0.110  43  0.110  43  0.140  42  0.093   0.102 N  0.570      SignalP-noTM
CCK74798.1             0.106  25  0.104  68  0.116  58  0.093   0.099 N  0.570      SignalP-noTM
CCK74799.1             0.101  34  0.107  11  0.129   5  0.117   0.111 N  0.570      SignalP-noTM
CCK74800.1             0.115  21  0.164  21  0.330  19  0.245   0.202 N  0.570      SignalP-noTM
CCK74801.1             0.766  25  0.834  25  0.969  11  0.930   0.879 Y  0.570      SignalP-noTM
CCK74802.1             0.619  24  0.724  24  0.934  20  0.870   0.792 Y  0.570      SignalP-noTM
CCK74803.1             0.778  22  0.756  22  0.899  20  0.738   0.747 Y  0.570      SignalP-noTM
CCK74804.1             0.146  24  0.118  24  0.164  23  0.095   0.107 N  0.570      SignalP-noTM
CCK74805.1             0.168  30  0.128  30  0.115  26  0.077   0.104 N  0.570      SignalP-noTM
CCK74806.1             0.182  19  0.389  19  0.902  16  0.820   0.591 Y  0.570      SignalP-noTM
CCK74807.1             0.319  25  0.170  25  0.140  47  0.085   0.130 N  0.570      SignalP-noTM
CCK74808.1             0.103  42  0.105  69  0.117  61  0.087   0.097 N  0.570      SignalP-noTM
CCK74809.1             0.107  56  0.119  56  0.172  53  0.121   0.120 N  0.570      SignalP-noTM
CCK74810.1             0.122  24  0.123  11  0.255   1  0.135   0.128 N  0.570      SignalP-noTM
CCK74811.1             0.138  51  0.100  11  0.127   5  0.109   0.104 N  0.510      SignalP-TM
CCK74812.1             0.175  50  0.123  50  0.116   7  0.073   0.105 N  0.510      SignalP-TM
CCK74813.1             0.416  40  0.592  40  0.932  25  0.777   0.679 Y  0.570      SignalP-noTM
CCK74814.1             0.119  49  0.140  49  0.245  28  0.139   0.140 N  0.510      SignalP-TM
CCK74815.1             0.123  44  0.103  44  0.123   1  0.079   0.092 N  0.570      SignalP-noTM
CCK74816.1             0.181  28  0.143  28  0.166  26  0.098   0.122 N  0.570      SignalP-noTM
CCK74817.1             0.150  29  0.119  29  0.185  45  0.082   0.102 N  0.570      SignalP-noTM
CCK74818.1             0.101  20  0.108  36  0.126  27  0.094   0.101 N  0.570      SignalP-noTM
CCK74819.1             0.131  20  0.101  20  0.105  20  0.075   0.089 N  0.570      SignalP-noTM
CCK74820.1             0.311  29  0.212  29  0.192  25  0.117   0.177 N  0.510      SignalP-TM
CCK74821.1             0.105  26  0.129  12  0.181   8  0.171   0.149 N  0.570      SignalP-noTM
CCK74822.1             0.198  39  0.133  39  0.152   2  0.098   0.116 N  0.570      SignalP-noTM
CCK74823.1             0.101  51  0.108  29  0.133  22  0.094   0.102 N  0.570      SignalP-noTM
CCK74824.1             0.108  22  0.121  11  0.182   7  0.149   0.134 N  0.570      SignalP-noTM
CCK74825.1             0.148  38  0.136  11  0.249   1  0.185   0.154 N  0.510      SignalP-TM
CCK74826.1             0.138  48  0.114  48  0.128  20  0.101   0.108 N  0.570      SignalP-noTM
CCK74827.1             0.150  28  0.132  28  0.203   3  0.133   0.132 N  0.570      SignalP-noTM
CCK74828.1             0.192  38  0.137  38  0.215   1  0.107   0.123 N  0.570      SignalP-noTM
CCK74829.1             0.232  45  0.149  45  0.152   1  0.089   0.121 N  0.570      SignalP-noTM
CCK74830.1             0.619  22  0.721  22  0.939  17  0.855   0.784 Y  0.570      SignalP-noTM
CCK74831.1             0.178  33  0.127  33  0.121   4  0.098   0.113 N  0.570      SignalP-noTM
CCK74832.1             0.107   3  0.108  51  0.138  41  0.097   0.103 N  0.570      SignalP-noTM
CCK74833.1             0.106  36  0.105  36  0.119  32  0.087   0.097 N  0.570      SignalP-noTM
CCK74834.1             0.101  22  0.096  39  0.101  32  0.073   0.085 N  0.570      SignalP-noTM
CCK74835.1             0.123  42  0.120  44  0.173  41  0.089   0.106 N  0.570      SignalP-noTM
CCK74836.1             0.107  26  0.102  61  0.127  36  0.097   0.100 N  0.570      SignalP-noTM
CCK74837.1             0.124  46  0.118  11  0.185   2  0.137   0.127 N  0.570      SignalP-noTM
CCK74838.1             0.101  23  0.143  11  0.294   2  0.200   0.169 N  0.570      SignalP-noTM
CCK74839.1             0.111  43  0.107  43  0.130  40  0.096   0.102 N  0.570      SignalP-noTM
CCK74840.1             0.102  67  0.104  21  0.119  40  0.100   0.102 N  0.570      SignalP-noTM
CCK74841.1             0.138  30  0.135  30  0.175  25  0.119   0.127 N  0.570      SignalP-noTM
CCK74842.1             0.170  29  0.170  29  0.370  13  0.231   0.198 N  0.570      SignalP-noTM
CCK74843.1             0.211  32  0.187  32  0.427  12  0.239   0.212 N  0.570      SignalP-noTM
CCK74844.1             0.123  44  0.103  44  0.123   1  0.079   0.092 N  0.570      SignalP-noTM
CCK74845.1             0.178  33  0.126  33  0.119   4  0.096   0.112 N  0.570      SignalP-noTM
CCK74846.1             0.114  62  0.105  62  0.139   1  0.092   0.099 N  0.570      SignalP-noTM
CCK74847.1             0.121  45  0.113  45  0.148   2  0.103   0.108 N  0.570      SignalP-noTM
CCK74848.1             0.103  30  0.107  48  0.127  43  0.097   0.102 N  0.570      SignalP-noTM
CCK74849.1             0.110  52  0.105  52  0.115  28  0.089   0.098 N  0.570      SignalP-noTM
CCK74850.1             0.117  49  0.137  11  0.291   1  0.175   0.155 N  0.570      SignalP-noTM
CCK74851.1             0.108  34  0.102  34  0.106  13  0.095   0.099 N  0.570      SignalP-noTM
CCK74852.1             0.137  70  0.116  70  0.139   9  0.100   0.109 N  0.570      SignalP-noTM
CCK74853.1             0.108  59  0.116  16  0.153   6  0.132   0.124 N  0.570      SignalP-noTM
CCK74854.1             0.128  22  0.120  22  0.189   7  0.124   0.122 N  0.510      SignalP-TM
CCK74855.1             0.124  36  0.138  20  0.232   2  0.171   0.153 N  0.570      SignalP-noTM
CCK74856.1             0.174  34  0.144  34  0.214  33  0.101   0.124 N  0.570      SignalP-noTM
CCK74857.1             0.137  22  0.240  22  0.650   1  0.458   0.321 N  0.510      SignalP-TM
CCK74858.1             0.132  37  0.129  37  0.177  30  0.126   0.127 N  0.570      SignalP-noTM
CCK74859.1             0.118  51  0.122  51  0.175  10  0.115   0.119 N  0.570      SignalP-noTM
CCK74860.1             0.106  23  0.106  41  0.120  30  0.095   0.101 N  0.570      SignalP-noTM
CCK74861.1             0.134  18  0.124  18  0.204   1  0.130   0.127 N  0.570      SignalP-noTM
CCK74862.1             0.103  39  0.105  69  0.116  59  0.091   0.098 N  0.570      SignalP-noTM
CCK74863.1             0.166  24  0.194  24  0.334   3  0.236   0.214 N  0.570      SignalP-noTM
CCK74864.1             0.555  38  0.568  38  0.733  37  0.338   0.483 N  0.510      SignalP-TM
CCK74865.1             0.131  30  0.117  11  0.221   4  0.144   0.130 N  0.570      SignalP-noTM
CCK74866.1             0.125  50  0.145  17  0.230   7  0.164   0.154 N  0.570      SignalP-noTM
CCK74867.1             0.191  24  0.231  24  0.460  19  0.286   0.257 N  0.570      SignalP-noTM
CCK74868.1             0.103  37  0.104  70  0.111  66  0.093   0.099 N  0.570      SignalP-noTM
CCK74869.1             0.119  22  0.108  49  0.142  44  0.090   0.100 N  0.570      SignalP-noTM
CCK74870.1             0.121  37  0.113  57  0.156  50  0.098   0.106 N  0.570      SignalP-noTM
CCK74871.1             0.107  20  0.124  11  0.219   3  0.156   0.139 N  0.570      SignalP-noTM
CCK74872.1             0.121  57  0.110  39  0.141  38  0.096   0.103 N  0.570      SignalP-noTM
CCK74873.1             0.129  27  0.124  11  0.211   1  0.150   0.134 N  0.510      SignalP-TM
CCK74874.1             0.106  19  0.121  19  0.172  12  0.136   0.128 N  0.570      SignalP-noTM
CCK74875.1             0.105  31  0.100  31  0.122   6  0.090   0.095 N  0.570      SignalP-noTM
CCK74876.1             0.111  40  0.105  59  0.140  48  0.091   0.099 N  0.570      SignalP-noTM
CCK74877.1             0.139  34  0.174  18  0.331  17  0.231   0.201 N  0.570      SignalP-noTM
CCK74878.1             0.138  60  0.169  12  0.374   4  0.298   0.217 N  0.510      SignalP-TM
CCK74879.1             0.132  48  0.133  48  0.200  46  0.122   0.128 N  0.570      SignalP-noTM
CCK74880.1             0.109  26  0.121  20  0.186   1  0.136   0.127 N  0.510      SignalP-TM
CCK74881.1             0.115  28  0.125  11  0.211   1  0.151   0.137 N  0.570      SignalP-noTM
CCK74882.1             0.129  52  0.145  11  0.263   2  0.209   0.175 N  0.570      SignalP-noTM
CCK74883.1             0.110  32  0.110  11  0.199   1  0.113   0.111 N  0.510      SignalP-TM
CCK74884.1             0.118  32  0.128  11  0.217   2  0.169   0.147 N  0.570      SignalP-noTM
CCK74885.1             0.176  36  0.151  36  0.195  34  0.114   0.137 N  0.510      SignalP-TM
CCK74886.1             0.227  66  0.147  66  0.168  40  0.102   0.126 N  0.570      SignalP-noTM
CCK74887.1             0.106  30  0.108  11  0.195   2  0.114   0.111 N  0.570      SignalP-noTM
CCK74888.1             0.112  48  0.102  48  0.110  36  0.085   0.094 N  0.570      SignalP-noTM
CCK74889.1             0.114  31  0.104  69  0.117  48  0.090   0.097 N  0.570      SignalP-noTM
CCK74890.1             0.165  30  0.156  30  0.347  28  0.153   0.155 N  0.570      SignalP-noTM
CCK74891.1             0.646  23  0.784  23  0.983  13  0.949   0.861 Y  0.570      SignalP-noTM
CCK74892.1             0.709  21  0.748  21  0.892   1  0.806   0.775 Y  0.570      SignalP-noTM
CCK74893.1             0.341  20  0.238  20  0.201   1  0.171   0.213 N  0.510      SignalP-TM
CCK74894.1             0.103  24  0.098  69  0.105  45  0.087   0.093 N  0.570      SignalP-noTM
CCK74895.1             0.143  44  0.092  69  0.097  58  0.055   0.079 N  0.510      SignalP-TM
CCK74896.1             0.112   7  0.109  34  0.168   1  0.108   0.109 N  0.570      SignalP-noTM
CCK74897.1             0.198  22  0.265  22  0.549   2  0.369   0.314 N  0.570      SignalP-noTM
CCK74898.1             0.437  26  0.196  26  0.404  14  0.166   0.185 N  0.510      SignalP-TM
CCK74899.1             0.114  23  0.112  11  0.177   1  0.120   0.116 N  0.570      SignalP-noTM
CCK74900.1             0.119  22  0.098  68  0.133  21  0.085   0.093 N  0.510      SignalP-TM
CCK74901.1             0.126  34  0.144  34  0.247  47  0.154   0.148 N  0.570      SignalP-noTM
CCK74902.1             0.564  21  0.613  21  0.886   1  0.721   0.653 Y  0.510      SignalP-TM
CCK74903.1             0.277  29  0.264  29  0.476   3  0.312   0.282 N  0.510      SignalP-TM
CCK74904.1             0.105  27  0.112  11  0.171   4  0.131   0.121 N  0.570      SignalP-noTM
CCK74905.1             0.704  25  0.727  25  0.876  21  0.761   0.743 Y  0.570      SignalP-noTM
CCK74906.1             0.102  22  0.101  11  0.133   3  0.102   0.101 N  0.570      SignalP-noTM
CCK74907.1             0.347  40  0.253  40  0.369   1  0.159   0.218 N  0.510      SignalP-TM
CCK74908.1             0.142  25  0.190  25  0.404  12  0.281   0.223 N  0.510      SignalP-TM
CCK74909.1             0.124  21  0.129  21  0.202   4  0.145   0.137 N  0.570      SignalP-noTM
CCK74910.1             0.148  22  0.104  47  0.166  65  0.084   0.097 N  0.510      SignalP-TM
CCK74911.1             0.174  49  0.150  49  0.202  38  0.109   0.131 N  0.570      SignalP-noTM
CCK74912.1             0.229  27  0.154  27  0.168  38  0.124   0.140 N  0.570      SignalP-noTM
CCK74913.1             0.135  38  0.127  38  0.154  36  0.110   0.119 N  0.570      SignalP-noTM
CCK74914.1             0.135  43  0.124  65  0.207  61  0.104   0.117 N  0.510      SignalP-TM
CCK74915.1             0.109  25  0.102  40  0.119  20  0.090   0.096 N  0.570      SignalP-noTM
CCK74916.1             0.104  25  0.106  39  0.128  32  0.096   0.101 N  0.570      SignalP-noTM
CCK74917.1             0.131  62  0.108  62  0.142   6  0.092   0.101 N  0.570      SignalP-noTM
CCK74918.1             0.110  31  0.106  50  0.115   2  0.094   0.100 N  0.570      SignalP-noTM
CCK74919.1             0.145  54  0.142  12  0.276   1  0.162   0.151 N  0.570      SignalP-noTM
CCK74920.1             0.128  34  0.141  24  0.241  21  0.172   0.153 N  0.510      SignalP-TM
CCK74921.1             0.127  41  0.113  41  0.142  40  0.095   0.105 N  0.570      SignalP-noTM
CCK74922.1             0.173  19  0.129  19  0.124   8  0.092   0.112 N  0.570      SignalP-noTM
CCK74923.1             0.177  45  0.143  11  0.277   1  0.196   0.168 N  0.570      SignalP-noTM
CCK74924.1             0.127  23  0.118  23  0.126   3  0.113   0.115 N  0.570      SignalP-noTM
CCK74925.1             0.127  24  0.124  11  0.220   3  0.150   0.136 N  0.570      SignalP-noTM
CCK74926.1             0.145  33  0.172  33  0.360  21  0.225   0.197 N  0.570      SignalP-noTM
CCK74927.1             0.127  36  0.156  11  0.311   3  0.237   0.194 N  0.570      SignalP-noTM
CCK74928.1             0.106  28  0.101  28  0.131   1  0.089   0.096 N  0.570      SignalP-noTM
CCK74929.1             0.213  22  0.391  22  0.878  21  0.734   0.552 N  0.570      SignalP-noTM
CCK74930.1             0.101  37  0.128  26  0.198  19  0.147   0.135 N  0.510      SignalP-TM
CCK74931.1             0.211  48  0.142  48  0.134  47  0.088   0.117 N  0.570      SignalP-noTM
CCK74932.1             0.831  28  0.852  28  0.938  24  0.863   0.857 Y  0.570      SignalP-noTM
CCK74933.1             0.874  24  0.857  24  0.936  20  0.825   0.842 Y  0.570      SignalP-noTM
CCK74934.1             0.801  19  0.885  19  0.989  16  0.958   0.919 Y  0.570      SignalP-noTM
CCK74935.1             0.109  19  0.117  12  0.164  10  0.136   0.126 N  0.570      SignalP-noTM
CCK74936.1             0.121  31  0.115  31  0.135  36  0.095   0.105 N  0.570      SignalP-noTM
CCK74937.1             0.141  57  0.140  57  0.208  50  0.110   0.126 N  0.570      SignalP-noTM
CCK74938.1             0.105  48  0.107  16  0.134  12  0.108   0.107 N  0.570      SignalP-noTM
CCK74939.1             0.285  37  0.216  37  0.312   9  0.222   0.218 N  0.570      SignalP-noTM
CCK74940.1             0.108  22  0.111  46  0.167  68  0.082   0.100 N  0.510      SignalP-TM
CCK74941.1             0.174  37  0.173  37  0.227  33  0.158   0.166 N  0.570      SignalP-noTM
CCK74942.1             0.171  26  0.139  26  0.143  18  0.105   0.123 N  0.570      SignalP-noTM
CCK74943.1             0.255  31  0.243  31  0.361  26  0.270   0.256 N  0.570      SignalP-noTM
CCK74944.1             0.121  27  0.188  12  0.414   8  0.372   0.256 N  0.510      SignalP-TM
CCK74945.1             0.127  68  0.112  68  0.159   1  0.101   0.107 N  0.570      SignalP-noTM
CCK74946.1             0.118  36  0.108  36  0.129   1  0.092   0.100 N  0.570      SignalP-noTM
CCK74947.1             0.172  33  0.191  33  0.357   8  0.245   0.216 N  0.570      SignalP-noTM
CCK74948.1             0.114  19  0.104  53  0.120  42  0.088   0.096 N  0.570      SignalP-noTM
CCK74949.1             0.132  29  0.220  14  0.643   1  0.455   0.330 N  0.570      SignalP-noTM
CCK74950.1             0.103  59  0.126  11  0.175   1  0.163   0.143 N  0.570      SignalP-noTM
CCK74951.1             0.111  43  0.107  43  0.130  40  0.096   0.102 N  0.570      SignalP-noTM
CCK74952.1             0.101  23  0.143  11  0.294   2  0.200   0.169 N  0.570      SignalP-noTM
CCK74953.1             0.105  46  0.117  12  0.181  10  0.138   0.125 N  0.510      SignalP-TM
CCK74954.1             0.119  37  0.110  54  0.145   1  0.099   0.105 N  0.570      SignalP-noTM
CCK74955.1             0.118  24  0.160  13  0.290   7  0.259   0.206 N  0.570      SignalP-noTM
CCK74956.1             0.125  24  0.113  11  0.168   4  0.133   0.121 N  0.510      SignalP-TM
CCK74957.1             0.125  23  0.104  54  0.118  40  0.088   0.096 N  0.570      SignalP-noTM
CCK74958.1             0.237  27  0.244  27  0.403  10  0.263   0.253 N  0.570      SignalP-noTM
CCK74959.1             0.140  58  0.158  11  0.312   6  0.261   0.196 N  0.510      SignalP-TM
CCK74960.1             0.712  25  0.526  25  0.467  18  0.396   0.478 N  0.510      SignalP-TM
CCK74961.1             0.125  29  0.130  11  0.217   2  0.162   0.145 N  0.570      SignalP-noTM
CCK74962.1             0.124  41  0.137  11  0.243   1  0.189   0.156 N  0.510      SignalP-TM
CCK74963.1             0.117  32  0.092  11  0.126   1  0.081   0.088 N  0.510      SignalP-TM
CCK74964.1             0.203  21  0.112  11  0.160   5  0.125   0.117 N  0.510      SignalP-TM
CCK74965.1             0.125  43  0.112  14  0.136   7  0.116   0.114 N  0.570      SignalP-noTM
CCK74966.1             0.106  48  0.098  70  0.103  28  0.083   0.091 N  0.570      SignalP-noTM
CCK74967.1             0.149  24  0.176  11  0.420   4  0.320   0.229 N  0.510      SignalP-TM
CCK74968.1             0.152  24  0.186  11  0.585   1  0.326   0.238 N  0.510      SignalP-TM
CCK74969.1             0.115  25  0.149  11  0.293   3  0.231   0.180 N  0.510      SignalP-TM
CCK74970.1             0.101  46  0.113  11  0.167   6  0.136   0.124 N  0.570      SignalP-noTM
CCK74971.1             0.140  29  0.164  29  0.360  28  0.179   0.171 N  0.570      SignalP-noTM
CCK74972.1             0.485  25  0.667  25  0.949  21  0.898   0.776 Y  0.570      SignalP-noTM
CCK74973.1             0.106  19  0.112  19  0.137  15  0.104   0.108 N  0.570      SignalP-noTM
CCK74974.1             0.115  55  0.111  34  0.167  59  0.095   0.105 N  0.510      SignalP-TM
CCK74975.1             0.117  28  0.119  11  0.174   5  0.147   0.132 N  0.570      SignalP-noTM
CCK74976.1             0.106  41  0.099  67  0.106   7  0.084   0.092 N  0.570      SignalP-noTM
CCK74977.1             0.114  47  0.106  57  0.136   1  0.094   0.100 N  0.570      SignalP-noTM
CCK74978.1             0.108  34  0.119  21  0.175  12  0.126   0.123 N  0.570      SignalP-noTM
CCK74979.1             0.183  22  0.134  22  0.128   1  0.095   0.116 N  0.570      SignalP-noTM
CCK74980.1             0.116  58  0.123  11  0.231   3  0.147   0.134 N  0.570      SignalP-noTM
CCK74981.1             0.115  17  0.119  11  0.239   1  0.131   0.125 N  0.570      SignalP-noTM
CCK74982.1             0.231  63  0.149  63  0.224   6  0.119   0.135 N  0.570      SignalP-noTM
CCK74983.1             0.142  58  0.123  58  0.200   1  0.093   0.112 N  0.510      SignalP-TM
CCK74984.1             0.154  47  0.146  47  0.236   3  0.160   0.153 N  0.570      SignalP-noTM
CCK74985.1             0.693  23  0.705  23  0.904  17  0.709   0.706 Y  0.570      SignalP-noTM
CCK74986.1             0.107  57  0.105  67  0.120  54  0.088   0.097 N  0.570      SignalP-noTM
CCK74987.1             0.103  62  0.101  28  0.115  23  0.079   0.090 N  0.570      SignalP-noTM
CCK74988.1             0.132  56  0.120  56  0.123  55  0.099   0.110 N  0.570      SignalP-noTM
CCK74989.1             0.173  46  0.320  38  0.847  31  0.495   0.402 N  0.570      SignalP-noTM
CCK74990.1             0.142  27  0.260  21  0.835   1  0.586   0.413 N  0.570      SignalP-noTM
CCK74991.1             0.112  14  0.165  14  0.474  11  0.234   0.197 N  0.570      SignalP-noTM
CCK74992.1             0.121  65  0.109  65  0.123  34  0.091   0.100 N  0.570      SignalP-noTM
CCK74993.1             0.106   9  0.099  68  0.106  25  0.084   0.092 N  0.570      SignalP-noTM
CCK74994.1             0.120  66  0.125  11  0.193   2  0.158   0.141 N  0.570      SignalP-noTM
CCK74995.1             0.216  58  0.155  58  0.175  48  0.105   0.131 N  0.570      SignalP-noTM
CCK74996.1             0.143  58  0.135  41  0.196  32  0.133   0.134 N  0.510      SignalP-TM
CCK74997.1             0.111  39  0.132  39  0.253  31  0.113   0.123 N  0.570      SignalP-noTM
CCK74998.1             0.115  30  0.119  11  0.224   2  0.137   0.126 N  0.510      SignalP-TM
CCK74999.1             0.493  21  0.647  21  0.927  17  0.863   0.749 Y  0.570      SignalP-noTM
CCK75000.1             0.118  44  0.180  28  0.353  25  0.226   0.197 N  0.510      SignalP-TM
CCK75001.1             0.135  29  0.190  29  0.358  25  0.247   0.211 N  0.510      SignalP-TM
CCK75002.1             0.147  22  0.341  22  0.879  17  0.809   0.561 N  0.570      SignalP-noTM
CCK75003.1             0.104  20  0.112  16  0.168  12  0.117   0.114 N  0.570      SignalP-noTM
CCK75004.1             0.173  51  0.112  51  0.108  14  0.082   0.098 N  0.570      SignalP-noTM
CCK75005.1             0.204  39  0.130  39  0.182   1  0.109   0.120 N  0.570      SignalP-noTM
CCK75006.1             0.139  39  0.124  39  0.148  35  0.092   0.109 N  0.570      SignalP-noTM
CCK75007.1             0.409  36  0.393  24  0.671   5  0.487   0.428 N  0.510      SignalP-TM
CCK75008.1             0.121  28  0.135  28  0.231  15  0.155   0.143 N  0.510      SignalP-TM
CCK75009.1             0.575  23  0.638  23  0.900   2  0.770   0.700 Y  0.570      SignalP-noTM
CCK75010.1             0.743  23  0.830  23  0.968   9  0.934   0.879 Y  0.570      SignalP-noTM
CCK75011.1             0.155  26  0.133  26  0.171   1  0.114   0.124 N  0.570      SignalP-noTM
CCK75012.1             0.164  26  0.165  26  0.222   1  0.174   0.169 N  0.570      SignalP-noTM
CCK75013.1             0.149  15  0.272  42  0.780  36  0.304   0.287 N  0.570      SignalP-noTM
CCK75014.1             0.119  18  0.125  53  0.216  48  0.116   0.121 N  0.570      SignalP-noTM
CCK75015.1             0.135  60  0.127  45  0.198  40  0.137   0.132 N  0.570      SignalP-noTM
CCK75016.1             0.109  47  0.153  43  0.450  35  0.156   0.155 N  0.570      SignalP-noTM
CCK75017.1             0.106  40  0.104  12  0.166   2  0.110   0.107 N  0.570      SignalP-noTM
CCK75018.1             0.636  21  0.650  21  0.854   2  0.706   0.676 Y  0.570      SignalP-noTM
CCK75019.1             0.119  26  0.107  50  0.114  46  0.090   0.099 N  0.570      SignalP-noTM
CCK75020.1             0.337  50  0.174  50  0.209  14  0.113   0.151 N  0.510      SignalP-TM
CCK75021.1             0.119  26  0.179  11  0.448   1  0.317   0.230 N  0.510      SignalP-TM
CCK75022.1             0.137  34  0.117  34  0.143   1  0.107   0.112 N  0.570      SignalP-noTM
CCK75023.1             0.103  35  0.105  54  0.139   6  0.097   0.101 N  0.570      SignalP-noTM
CCK75024.1             0.152  50  0.128  50  0.194  49  0.086   0.108 N  0.570      SignalP-noTM
CCK75025.1             0.272  25  0.133  25  0.245   2  0.111   0.125 N  0.510      SignalP-TM
CCK75026.1             0.102  37  0.111  11  0.203   1  0.116   0.113 N  0.570      SignalP-noTM
CCK75027.1             0.139  28  0.218  12  0.556   8  0.474   0.338 N  0.570      SignalP-noTM
CCK75028.1             0.127  35  0.128  23  0.192  31  0.118   0.123 N  0.570      SignalP-noTM
CCK75029.1             0.111  19  0.108  11  0.176   1  0.109   0.109 N  0.570      SignalP-noTM
CCK75030.1             0.183  32  0.176  32  0.247  19  0.174   0.175 N  0.570      SignalP-noTM
CCK75031.1             0.110  15  0.123  11  0.194   2  0.153   0.137 N  0.570      SignalP-noTM
CCK75032.1             0.105  21  0.107  52  0.133  50  0.093   0.100 N  0.570      SignalP-noTM
CCK75033.1             0.160  28  0.137  11  0.281   1  0.172   0.153 N  0.570      SignalP-noTM
CCK75034.1             0.121  48  0.102  48  0.116   1  0.090   0.096 N  0.570      SignalP-noTM
CCK75035.1             0.282  44  0.211  31  0.513   8  0.306   0.246 N  0.510      SignalP-TM
CCK75036.1             0.300  22  0.229  22  0.231  20  0.167   0.200 N  0.570      SignalP-noTM
CCK75037.1             0.186  22  0.147  19  0.196   2  0.130   0.139 N  0.570      SignalP-noTM
CCK75038.1             0.116  56  0.108  31  0.133  21  0.100   0.104 N  0.570      SignalP-noTM
CCK75039.1             0.140  21  0.128  21  0.145  29  0.105   0.117 N  0.570      SignalP-noTM
CCK75040.1             0.133  48  0.186  18  0.409   8  0.343   0.260 N  0.570      SignalP-noTM
CCK75041.1             0.115  36  0.114  11  0.157   6  0.131   0.122 N  0.570      SignalP-noTM
CCK75042.1             0.100  40  0.134  11  0.270   1  0.166   0.149 N  0.570      SignalP-noTM
CCK75043.1             0.113  15  0.145  15  0.305   9  0.184   0.163 N  0.570      SignalP-noTM
CCK75044.1             0.173  26  0.256  26  0.530  10  0.405   0.326 N  0.570      SignalP-noTM
CCK75045.1             0.107  39  0.110  59  0.132   1  0.095   0.103 N  0.570      SignalP-noTM
CCK75046.1             0.110  40  0.110  40  0.142   9  0.108   0.109 N  0.570      SignalP-noTM
CCK75047.1             0.102  43  0.107  43  0.126  40  0.098   0.103 N  0.570      SignalP-noTM
CCK75048.1             0.114  63  0.133  11  0.282   1  0.168   0.150 N  0.570      SignalP-noTM
CCK75049.1             0.147  35  0.121  35  0.142  11  0.105   0.114 N  0.570      SignalP-noTM
CCK75050.1             0.107  38  0.145  11  0.258   4  0.212   0.177 N  0.570      SignalP-noTM
CCK75051.1             0.127  42  0.121  11  0.207   1  0.139   0.130 N  0.570      SignalP-noTM
CCK75052.1             0.106  26  0.107  11  0.148   1  0.115   0.110 N  0.510      SignalP-TM
CCK75053.1             0.102  20  0.104  55  0.136  53  0.086   0.095 N  0.570      SignalP-noTM
CCK75054.1             0.102  54  0.111  33  0.136   1  0.108   0.110 N  0.570      SignalP-noTM
CCK75055.1             0.126  26  0.149  16  0.308  12  0.225   0.177 N  0.510      SignalP-TM
CCK75056.1             0.103  24  0.102  40  0.118  32  0.082   0.093 N  0.570      SignalP-noTM
CCK75057.1             0.135  27  0.118  27  0.141   4  0.109   0.114 N  0.570      SignalP-noTM
CCK75058.1             0.110  35  0.198  20  0.456  13  0.295   0.243 N  0.570      SignalP-noTM
CCK75059.1             0.178  19  0.141  19  0.199  32  0.100   0.122 N  0.570      SignalP-noTM
CCK75060.1             0.114  69  0.111  26  0.181  20  0.113   0.112 N  0.570      SignalP-noTM
CCK75061.1             0.115  32  0.111  32  0.140  31  0.107   0.109 N  0.570      SignalP-noTM
CCK75062.1             0.104  32  0.105  14  0.132   8  0.106   0.105 N  0.570      SignalP-noTM
CCK75063.1             0.203  27  0.213  27  0.374  26  0.203   0.208 N  0.570      SignalP-noTM
CCK75064.1             0.104  18  0.105  58  0.127  48  0.094   0.100 N  0.570      SignalP-noTM
CCK75065.1             0.106  27  0.099  11  0.146   1  0.094   0.097 N  0.570      SignalP-noTM
CCK75066.1             0.106  26  0.109  26  0.162  49  0.104   0.106 N  0.570      SignalP-noTM
CCK75067.1             0.114  18  0.124  18  0.195  15  0.119   0.122 N  0.570      SignalP-noTM
CCK75068.1             0.103  27  0.113  44  0.140  35  0.112   0.113 N  0.570      SignalP-noTM
CCK75069.1             0.110  27  0.146  27  0.264  13  0.212   0.171 N  0.510      SignalP-TM
CCK75070.1             0.131  37  0.108  48  0.144   9  0.089   0.099 N  0.570      SignalP-noTM
CCK75071.1             0.207  20  0.159  20  0.187   2  0.126   0.144 N  0.570      SignalP-noTM
CCK75072.1             0.177  40  0.139  40  0.212  39  0.107   0.124 N  0.570      SignalP-noTM
CCK75073.1             0.173  45  0.137  45  0.184   1  0.106   0.122 N  0.570      SignalP-noTM
CCK75074.1             0.379  20  0.594  20  0.976  19  0.916   0.745 Y  0.570      SignalP-noTM
CCK75075.1             0.183  26  0.399  20  0.939  18  0.881   0.626 Y  0.570      SignalP-noTM
CCK75076.1             0.631  22  0.560  22  0.630  17  0.490   0.534 Y  0.510      SignalP-TM
CCK75077.1             0.116  19  0.116  11  0.193   1  0.133   0.124 N  0.570      SignalP-noTM
CCK75078.1             0.102  21  0.105  29  0.146  18  0.091   0.099 N  0.570      SignalP-noTM
CCK75079.1             0.108  30  0.108  30  0.145   4  0.102   0.105 N  0.570      SignalP-noTM
CCK75080.1             0.117  58  0.123  18  0.166   7  0.150   0.136 N  0.570      SignalP-noTM
CCK75081.1             0.183  22  0.329  22  0.841  20  0.607   0.460 N  0.570      SignalP-noTM
CCK75082.1             0.615  25  0.673  25  0.915   9  0.812   0.739 Y  0.570      SignalP-noTM
CCK75083.1             0.856  23  0.780  23  0.868   2  0.756   0.769 Y  0.570      SignalP-noTM
CCK75084.1             0.112  29  0.103  47  0.111  40  0.078   0.091 N  0.570      SignalP-noTM
CCK75085.1             0.129  55  0.149  19  0.256   1  0.205   0.175 N  0.570      SignalP-noTM
CCK75086.1             0.154  23  0.138  11  0.261   4  0.201   0.161 N  0.510      SignalP-TM
CCK75087.1             0.136  27  0.121  27  0.161  50  0.113   0.117 N  0.570      SignalP-noTM
CCK75088.1             0.131  27  0.129  27  0.157  21  0.103   0.120 N  0.510      SignalP-TM
CCK75089.1             0.166  33  0.162  33  0.212  23  0.139   0.151 N  0.570      SignalP-noTM
CCK75090.1             0.134  18  0.124  18  0.181   1  0.122   0.123 N  0.570      SignalP-noTM
CCK75091.1             0.113  23  0.112  21  0.142  11  0.096   0.105 N  0.570      SignalP-noTM
CCK75092.1             0.140  36  0.134  11  0.298   1  0.164   0.148 N  0.570      SignalP-noTM
CCK75093.1             0.215  40  0.138  40  0.215   6  0.118   0.130 N  0.510      SignalP-TM
CCK75094.1             0.140  30  0.138  30  0.221   8  0.144   0.141 N  0.570      SignalP-noTM
CCK75095.1             0.464  19  0.650  19  0.951  15  0.902   0.768 Y  0.570      SignalP-noTM
CCK75096.1             0.378  29  0.246  29  0.315  12  0.193   0.221 N  0.570      SignalP-noTM
CCK75097.1             0.102  33  0.120  33  0.180  31  0.137   0.128 N  0.570      SignalP-noTM
CCK75098.1             0.188  33  0.207  33  0.368   1  0.199   0.204 N  0.510      SignalP-TM
CCK75099.1             0.135  34  0.136  34  0.182  32  0.107   0.126 N  0.510      SignalP-TM
CCK75100.1             0.116  39  0.110  44  0.169  37  0.069   0.095 N  0.510      SignalP-TM
CCK75101.1             0.101  48  0.112  12  0.150   4  0.129   0.120 N  0.570      SignalP-noTM
CCK75102.1             0.842  19  0.820  19  0.852  10  0.785   0.804 Y  0.570      SignalP-noTM
CCK75103.1             0.121   9  0.130  12  0.220   8  0.172   0.150 N  0.570      SignalP-noTM
CCK75104.1             0.113  48  0.136  48  0.216  46  0.117   0.127 N  0.570      SignalP-noTM
CCK75105.1             0.105  17  0.116  17  0.176  10  0.124   0.120 N  0.570      SignalP-noTM
CCK75106.1             0.193  37  0.256  21  0.640  11  0.519   0.380 N  0.570      SignalP-noTM
CCK75107.1             0.126  20  0.140  20  0.301  18  0.152   0.146 N  0.570      SignalP-noTM
CCK75108.1             0.131  60  0.119  28  0.157   3  0.123   0.121 N  0.570      SignalP-noTM
CCK75109.1             0.396  39  0.227  39  0.207  31  0.104   0.169 N  0.570      SignalP-noTM
CCK75110.1             0.400  22  0.293  22  0.351  21  0.231   0.264 N  0.570      SignalP-noTM
CCK75111.1             0.181  32  0.159  32  0.185  27  0.117   0.144 N  0.510      SignalP-TM
CCK75112.1             0.116  45  0.125  15  0.275   6  0.155   0.139 N  0.570      SignalP-noTM
CCK75113.1             0.170  24  0.201  24  0.309  14  0.213   0.205 N  0.510      SignalP-TM
CCK75114.1             0.153  56  0.109  29  0.111  25  0.086   0.100 N  0.510      SignalP-TM
CCK75115.1             0.100  64  0.113  11  0.173   2  0.130   0.119 N  0.510      SignalP-TM
CCK75116.1             0.129  50  0.130  11  0.246   1  0.156   0.142 N  0.570      SignalP-noTM
CCK75117.1             0.172  36  0.198  36  0.405   3  0.218   0.206 N  0.510      SignalP-TM
CCK75118.1             0.406  26  0.508  26  0.919  16  0.745   0.619 Y  0.570      SignalP-noTM
CCK75119.1             0.104  54  0.115  11  0.181   1  0.128   0.121 N  0.570      SignalP-noTM
CCK75120.1             0.175  30  0.171  32  0.239  25  0.121   0.153 N  0.510      SignalP-TM
CCK75121.1             0.136  29  0.145  11  0.313   2  0.202   0.172 N  0.570      SignalP-noTM
CCK75122.1             0.160  36  0.112  12  0.155   5  0.131   0.119 N  0.510      SignalP-TM
CCK75123.1             0.107  30  0.115  13  0.160  11  0.134   0.122 N  0.510      SignalP-TM
CCK75124.1             0.263  24  0.180  24  0.167  22  0.119   0.151 N  0.570      SignalP-noTM
CCK75125.1             0.105  23  0.117  23  0.148  13  0.113   0.116 N  0.570      SignalP-noTM
CCK75126.1             0.120  41  0.164  21  0.348  16  0.240   0.200 N  0.570      SignalP-noTM
CCK75127.1             0.845  28  0.833  28  0.934  22  0.854   0.843 Y  0.570      SignalP-noTM
CCK75128.1             0.113  64  0.106  64  0.133   1  0.087   0.097 N  0.570      SignalP-noTM
CCK75129.1             0.180  43  0.171  43  0.238  28  0.137   0.158 N  0.510      SignalP-TM
CCK75130.1             0.136  32  0.189  32  0.380  28  0.193   0.191 N  0.510      SignalP-TM
CCK75131.1             0.524  22  0.514  22  0.636  20  0.472   0.498 N  0.510      SignalP-TM
CCK75132.1             0.173  43  0.177  43  0.272  41  0.129   0.159 N  0.510      SignalP-TM
CCK75133.1             0.227  27  0.260  27  0.406  13  0.310   0.279 N  0.510      SignalP-TM
CCK75134.1             0.151  52  0.164  34  0.258  13  0.171   0.166 N  0.510      SignalP-TM
CCK75135.1             0.105  42  0.144  14  0.264   7  0.214   0.170 N  0.510      SignalP-TM
CCK75136.1             0.175  47  0.098  69  0.131   2  0.077   0.091 N  0.510      SignalP-TM
CCK75137.1             0.384  30  0.324  30  0.483  28  0.193   0.275 N  0.510      SignalP-TM
CCK75138.1             0.115  33  0.121  11  0.176  31  0.146   0.133 N  0.570      SignalP-noTM
CCK75139.1             0.102  66  0.102  42  0.116  33  0.089   0.096 N  0.570      SignalP-noTM
CCK75140.1             0.107  24  0.114  11  0.177   1  0.126   0.119 N  0.570      SignalP-noTM
CCK75141.1             0.427  25  0.594  25  0.940  19  0.823   0.702 Y  0.570      SignalP-noTM
CCK75142.1             0.240  48  0.150  48  0.133   1  0.082   0.118 N  0.570      SignalP-noTM
CCK75143.1             0.365  18  0.343  18  0.539  17  0.346   0.345 N  0.570      SignalP-noTM
CCK75144.1             0.163  20  0.160  20  0.325   1  0.182   0.168 N  0.510      SignalP-TM
CCK75145.1             0.108  19  0.120  19  0.182   8  0.132   0.126 N  0.570      SignalP-noTM
CCK75146.1             0.135  22  0.154  22  0.263   9  0.184   0.168 N  0.570      SignalP-noTM
CCK75147.1             0.209  25  0.211  25  0.342   1  0.242   0.225 N  0.570      SignalP-noTM
CCK75148.1             0.133  42  0.124  42  0.138  38  0.102   0.114 N  0.570      SignalP-noTM
CCK75149.1             0.192  23  0.115  23  0.109  45  0.060   0.089 N  0.570      SignalP-noTM
CCK75150.1             0.123  16  0.172  16  0.352   1  0.255   0.211 N  0.570      SignalP-noTM
CCK75151.1             0.179  41  0.220  41  0.555  40  0.176   0.199 N  0.570      SignalP-noTM
CCK75152.1             0.117  65  0.113  56  0.152  46  0.105   0.109 N  0.570      SignalP-noTM
CCK75153.1             0.117  25  0.116  53  0.152  42  0.093   0.105 N  0.570      SignalP-noTM
CCK75154.1             0.140  65  0.117  65  0.124  63  0.092   0.106 N  0.570      SignalP-noTM
CCK75155.1             0.115  25  0.174  15  0.423  22  0.286   0.227 N  0.570      SignalP-noTM
CCK75156.1             0.453  25  0.567  25  0.878  17  0.731   0.644 Y  0.570      SignalP-noTM
CCK75157.1             0.147  26  0.120  26  0.160  10  0.112   0.116 N  0.570      SignalP-noTM
CCK75158.1             0.578  19  0.625  19  0.771   1  0.651   0.637 Y  0.570      SignalP-noTM
CCK75159.1             0.350  21  0.518  21  0.888  19  0.770   0.637 Y  0.570      SignalP-noTM
CCK75160.1             0.120  59  0.111  59  0.149  27  0.104   0.108 N  0.570      SignalP-noTM
CCK75161.1             0.191  30  0.168  30  0.245  21  0.124   0.147 N  0.570      SignalP-noTM
CCK75162.1             0.813  27  0.862  27  0.972  19  0.928   0.893 Y  0.570      SignalP-noTM
CCK75163.1             0.105  27  0.092  38  0.122  32  0.062   0.081 N  0.510      SignalP-TM
CCK75164.1             0.101  34  0.099  64  0.106  42  0.092   0.096 N  0.570      SignalP-noTM
CCK75165.1             0.144  26  0.123  11  0.226   1  0.142   0.132 N  0.570      SignalP-noTM
CCK75166.1             0.116  21  0.189  11  0.469   5  0.380   0.279 N  0.570      SignalP-noTM
CCK75167.1             0.123  34  0.123  34  0.202  29  0.114   0.119 N  0.510      SignalP-TM
CCK75168.1             0.112  48  0.109  66  0.128  56  0.086   0.098 N  0.570      SignalP-noTM
CCK75169.1             0.132  30  0.124  30  0.133  48  0.109   0.117 N  0.570      SignalP-noTM
CCK75170.1             0.102  14  0.112  36  0.136   2  0.116   0.114 N  0.570      SignalP-noTM
CCK75171.1             0.110  35  0.114  35  0.148   9  0.119   0.116 N  0.510      SignalP-TM
CCK75172.1             0.684  34  0.748  34  0.976  17  0.874   0.807 Y  0.570      SignalP-noTM
CCK75173.1             0.621  22  0.708  22  0.908  21  0.806   0.754 Y  0.570      SignalP-noTM
CCK75174.1             0.106  70  0.136  11  0.205   5  0.182   0.157 N  0.570      SignalP-noTM
CCK75175.1             0.175  27  0.130  11  0.268   2  0.163   0.143 N  0.510      SignalP-TM
CCK75176.1             0.782  21  0.799  21  0.911   3  0.840   0.818 Y  0.570      SignalP-noTM
CCK75177.1             0.158  22  0.343  22  0.880   1  0.776   0.547 N  0.570      SignalP-noTM
CCK75178.1             0.418  37  0.305  37  0.566  16  0.316   0.310 N  0.570      SignalP-noTM
CCK75179.1             0.271  52  0.168  52  0.194  51  0.102   0.144 N  0.510      SignalP-TM
CCK75180.1             0.127  59  0.118  35  0.140   5  0.113   0.115 N  0.570      SignalP-noTM
CCK75181.1             0.114  28  0.099  39  0.116   8  0.087   0.093 N  0.570      SignalP-noTM
CCK75182.1             0.274  23  0.218  23  0.238  45  0.156   0.189 N  0.570      SignalP-noTM
CCK75183.1             0.629  26  0.439  26  0.424   7  0.316   0.393 N  0.510      SignalP-TM
CCK75184.1             0.117  27  0.109  52  0.152  49  0.097   0.104 N  0.570      SignalP-noTM
CCK75185.1             0.102  39  0.122  19  0.193   8  0.144   0.132 N  0.570      SignalP-noTM
CCK75186.1             0.521  40  0.588  40  0.947  25  0.778   0.677 Y  0.570      SignalP-noTM
CCK75187.1             0.110  29  0.100  29  0.115  26  0.075   0.089 N  0.570      SignalP-noTM
CCK75188.1             0.558  24  0.722  24  0.967  12  0.940   0.824 Y  0.570      SignalP-noTM
CCK75189.1             0.120  33  0.140  13  0.247   5  0.196   0.161 N  0.510      SignalP-TM
CCK75190.1             0.145  38  0.116  38  0.153  37  0.088   0.103 N  0.570      SignalP-noTM
CCK75191.1             0.120  22  0.117  12  0.170   5  0.141   0.128 N  0.570      SignalP-noTM
CCK75192.1             0.111  18  0.119  42  0.173  37  0.113   0.116 N  0.570      SignalP-noTM
CCK75193.1             0.108  30  0.111  11  0.168   1  0.120   0.115 N  0.570      SignalP-noTM
CCK75194.1             0.118  23  0.126  11  0.230  22  0.165   0.141 N  0.510      SignalP-TM
CCK75195.1             0.127  35  0.108  53  0.155   2  0.101   0.105 N  0.570      SignalP-noTM
CCK75196.1             0.113  31  0.115  31  0.131  42  0.109   0.112 N  0.570      SignalP-noTM
CCK75197.1             0.123  30  0.163  11  0.339   1  0.267   0.201 N  0.510      SignalP-TM
CCK75198.1             0.111  20  0.160  48  0.343  43  0.189   0.173 N  0.570      SignalP-noTM
CCK75199.1             0.112  18  0.129  11  0.226   1  0.167   0.143 N  0.510      SignalP-TM
CCK75200.1             0.413  20  0.594  20  0.938  10  0.873   0.725 Y  0.570      SignalP-noTM
CCK75201.1             0.568  19  0.681  19  0.899  12  0.812   0.743 Y  0.570      SignalP-noTM
CCK75202.1             0.154  24  0.165  24  0.292  20  0.181   0.172 N  0.570      SignalP-noTM
CCK75203.1             0.104  28  0.105  11  0.138   3  0.117   0.111 N  0.570      SignalP-noTM
CCK75204.1             0.106  26  0.107  34  0.126  32  0.084   0.096 N  0.570      SignalP-noTM
CCK75205.1             0.111  31  0.103  23  0.138  20  0.099   0.101 N  0.570      SignalP-noTM
CCK75206.1             0.262  62  0.157  62  0.118  49  0.088   0.125 N  0.570      SignalP-noTM
CCK75207.1             0.220  22  0.223  22  0.398   5  0.255   0.235 N  0.510      SignalP-TM
CCK75208.1             0.133  36  0.107  36  0.108   2  0.081   0.094 N  0.570      SignalP-noTM
CCK75209.1             0.112  26  0.107  26  0.118  20  0.088   0.098 N  0.570      SignalP-noTM
CCK75210.1             0.107  41  0.105  41  0.143  38  0.099   0.102 N  0.570      SignalP-noTM
CCK75211.1             0.822  19  0.768  19  0.846  18  0.726   0.748 Y  0.570      SignalP-noTM
CCK75212.1             0.132  22  0.141  24  0.266   1  0.165   0.150 N  0.510      SignalP-TM
CCK75213.1             0.102  26  0.117  15  0.180   8  0.134   0.125 N  0.570      SignalP-noTM
CCK75214.1             0.141  44  0.132  34  0.205   2  0.139   0.136 N  0.570      SignalP-noTM
CCK75215.1             0.154  62  0.119  62  0.145   6  0.098   0.109 N  0.570      SignalP-noTM
CCK75216.1             0.183  42  0.125  42  0.136   2  0.091   0.109 N  0.570      SignalP-noTM
CCK75217.1             0.132  19  0.163  19  0.415   1  0.226   0.186 N  0.510      SignalP-TM
CCK75218.1             0.120  23  0.128  11  0.212   1  0.161   0.144 N  0.570      SignalP-noTM
CCK75219.1             0.104  34  0.097  34  0.107  33  0.083   0.091 N  0.570      SignalP-noTM
CCK75220.1             0.108  35  0.127  11  0.211   1  0.159   0.142 N  0.570      SignalP-noTM
CCK75221.1             0.104  18  0.104  70  0.114  70  0.090   0.097 N  0.570      SignalP-noTM
CCK75222.1             0.114  19  0.107  11  0.169   1  0.112   0.109 N  0.570      SignalP-noTM
CCK75223.1             0.204  40  0.220  40  0.423  14  0.224   0.222 N  0.570      SignalP-noTM
CCK75224.1             0.115  23  0.143  11  0.363   1  0.187   0.164 N  0.570      SignalP-noTM
CCK75225.1             0.117  27  0.127  11  0.242   2  0.154   0.140 N  0.570      SignalP-noTM
CCK75226.1             0.112  24  0.100  68  0.112   8  0.084   0.092 N  0.570      SignalP-noTM
CCK75227.1             0.100  26  0.106  37  0.125  32  0.100   0.103 N  0.570      SignalP-noTM
CCK75228.1             0.129  34  0.119  11  0.178   6  0.144   0.131 N  0.570      SignalP-noTM
CCK75229.1             0.107  69  0.104  45  0.137   2  0.100   0.102 N  0.570      SignalP-noTM
CCK75230.1             0.111  70  0.103  70  0.109  39  0.087   0.096 N  0.570      SignalP-noTM
CCK75231.1             0.108  22  0.097  61  0.124  53  0.081   0.089 N  0.570      SignalP-noTM
CCK75232.1             0.136  34  0.113  34  0.109  31  0.084   0.099 N  0.570      SignalP-noTM
CCK75233.1             0.125  38  0.104  67  0.129  50  0.081   0.093 N  0.570      SignalP-noTM
CCK75234.1             0.185  28  0.180  28  0.303  27  0.177   0.178 N  0.570      SignalP-noTM
CCK75235.1             0.150  31  0.134  31  0.166  29  0.110   0.123 N  0.570      SignalP-noTM
CCK75236.1             0.114  60  0.108  25  0.125   9  0.108   0.108 N  0.570      SignalP-noTM
CCK75237.1             0.165  20  0.120  20  0.174  42  0.085   0.103 N  0.570      SignalP-noTM
CCK75238.1             0.169  20  0.149  11  0.355   1  0.213   0.173 N  0.510      SignalP-TM
CCK75239.1             0.139  68  0.122  68  0.124   1  0.098   0.111 N  0.570      SignalP-noTM
CCK75240.1             0.105  62  0.124  13  0.181  10  0.157   0.139 N  0.570      SignalP-noTM
CCK75241.1             0.125  21  0.121  21  0.179  19  0.118   0.120 N  0.570      SignalP-noTM
CCK75242.1             0.116  40  0.117  29  0.204  25  0.124   0.120 N  0.510      SignalP-TM
CCK75243.1             0.111  28  0.175  11  0.390  24  0.313   0.240 N  0.570      SignalP-noTM
CCK75244.1             0.108  45  0.104  66  0.113   3  0.091   0.098 N  0.570      SignalP-noTM
CCK75245.1             0.126  38  0.104  38  0.130   4  0.085   0.095 N  0.570      SignalP-noTM
CCK75246.1             0.132  38  0.168  25  0.356  13  0.224   0.194 N  0.570      SignalP-noTM
CCK75247.1             0.116  27  0.143  21  0.266  13  0.178   0.160 N  0.570      SignalP-noTM
CCK75248.1             0.198  25  0.197  25  0.503   1  0.239   0.217 N  0.570      SignalP-noTM
CCK75249.1             0.122  23  0.109  23  0.143  33  0.102   0.106 N  0.570      SignalP-noTM
CCK75250.1             0.106  26  0.110  11  0.187   1  0.113   0.111 N  0.570      SignalP-noTM
CCK75251.1             0.121  30  0.162  18  0.400  14  0.246   0.201 N  0.570      SignalP-noTM
CCK75252.1             0.110  26  0.160  11  0.357   1  0.243   0.199 N  0.570      SignalP-noTM
CCK75253.1             0.196  49  0.156  11  0.327   1  0.238   0.195 N  0.570      SignalP-noTM
CCK75254.1             0.145  28  0.147  14  0.251   8  0.220   0.181 N  0.570      SignalP-noTM
CCK75255.1             0.147  31  0.129  31  0.154  29  0.103   0.117 N  0.570      SignalP-noTM
CCK75256.1             0.162  35  0.121  11  0.191   1  0.149   0.131 N  0.510      SignalP-TM
CCK75257.1             0.207  24  0.169  24  0.201   1  0.148   0.159 N  0.570      SignalP-noTM
CCK75258.1             0.372  17  0.547  17  0.893   1  0.822   0.676 Y  0.570      SignalP-noTM
CCK75259.1             0.102  70  0.109  39  0.128  36  0.091   0.100 N  0.570      SignalP-noTM
CCK75260.1             0.151  65  0.117  65  0.125  22  0.089   0.104 N  0.570      SignalP-noTM
CCK75261.1             0.102  30  0.117  14  0.172   3  0.139   0.127 N  0.570      SignalP-noTM
CCK75262.1             0.130  21  0.130  21  0.201   5  0.146   0.136 N  0.510      SignalP-TM
CCK75263.1             0.137  20  0.151  20  0.259  10  0.159   0.155 N  0.570      SignalP-noTM
CCK75264.1             0.143  56  0.150  11  0.312   2  0.220   0.183 N  0.570      SignalP-noTM
CCK75265.1             0.137  61  0.109  61  0.127   9  0.099   0.105 N  0.570      SignalP-noTM
CCK75266.1             0.123  17  0.107  53  0.135  42  0.096   0.102 N  0.570      SignalP-noTM
CCK75267.1             0.107  58  0.099  69  0.118  11  0.085   0.093 N  0.570      SignalP-noTM
CCK75268.1             0.122  25  0.106  25  0.179  24  0.089   0.098 N  0.570      SignalP-noTM
CCK75269.1             0.343  36  0.185  36  0.211   2  0.114   0.152 N  0.570      SignalP-noTM
CCK75270.1             0.100  37  0.099  58  0.115  50  0.085   0.093 N  0.570      SignalP-noTM
CCK75271.1             0.869  24  0.825  24  0.866   3  0.802   0.814 Y  0.570      SignalP-noTM
CCK75272.1             0.188  22  0.280  22  0.691   4  0.491   0.358 N  0.510      SignalP-TM
CCK75273.1             0.894  30  0.864  30  0.903  20  0.779   0.824 Y  0.570      SignalP-noTM
CCK75274.1             0.214  18  0.300  18  0.630  14  0.393   0.344 N  0.570      SignalP-noTM
CCK75275.1             0.108  37  0.107  37  0.127  33  0.085   0.097 N  0.570      SignalP-noTM
CCK75276.1             0.148  24  0.192  24  0.446   6  0.287   0.228 N  0.510      SignalP-TM
CCK75277.1             0.303  33  0.304  33  0.544  15  0.361   0.331 N  0.570      SignalP-noTM
CCK75278.1             0.155  53  0.098  11  0.134   1  0.095   0.097 N  0.510      SignalP-TM
CCK75279.1             0.416  22  0.500  22  0.826   1  0.658   0.574 Y  0.570      SignalP-noTM
CCK75280.1             0.129  69  0.113  15  0.165   8  0.129   0.119 N  0.510      SignalP-TM
CCK75281.1             0.111  47  0.191  11  0.503   6  0.388   0.283 N  0.570      SignalP-noTM
CCK75282.1             0.116  28  0.122  11  0.195   5  0.146   0.133 N  0.570      SignalP-noTM
CCK75283.1             0.139  46  0.185  22  0.398  16  0.303   0.229 N  0.510      SignalP-TM
CCK75284.1             0.520  31  0.699  31  0.966  22  0.851   0.771 Y  0.570      SignalP-noTM
CCK75285.1             0.671  30  0.691  30  0.894  16  0.753   0.720 Y  0.570      SignalP-noTM
CCK75286.1             0.122  32  0.099  32  0.116   4  0.083   0.092 N  0.570      SignalP-noTM
CCK75287.1             0.126  26  0.132  11  0.270   2  0.176   0.153 N  0.570      SignalP-noTM
CCK75288.1             0.116  39  0.117  16  0.166   8  0.123   0.119 N  0.510      SignalP-TM
CCK75289.1             0.114  24  0.122  11  0.202   5  0.152   0.136 N  0.570      SignalP-noTM
CCK75290.1             0.595  35  0.399  35  0.455  28  0.199   0.325 N  0.510      SignalP-TM
CCK75291.1             0.460  24  0.579  24  0.861  14  0.705   0.638 Y  0.570      SignalP-noTM
CCK75292.1             0.222  23  0.448  23  0.937  20  0.907   0.663 Y  0.570      SignalP-noTM
CCK75293.1             0.162  20  0.165  20  0.391   1  0.214   0.183 N  0.510      SignalP-TM
CCK75294.1             0.124  50  0.143  18  0.267  10  0.197   0.163 N  0.510      SignalP-TM
CCK75295.1             0.290  32  0.176  32  0.160  29  0.092   0.145 N  0.510      SignalP-TM
CCK75296.1             0.273  60  0.167  60  0.153   1  0.101   0.136 N  0.570      SignalP-noTM
CCK75297.1             0.142  30  0.158  28  0.242  15  0.184   0.168 N  0.510      SignalP-TM
CCK75298.1             0.126  25  0.139  25  0.246   4  0.159   0.148 N  0.570      SignalP-noTM
CCK75299.1             0.183  45  0.131  45  0.174   2  0.108   0.121 N  0.570      SignalP-noTM
CCK75300.1             0.167  45  0.130  45  0.132  40  0.089   0.111 N  0.570      SignalP-noTM
CCK75301.1             0.155  38  0.171  38  0.286  31  0.120   0.153 N  0.510      SignalP-TM
CCK75302.1             0.105  62  0.109  21  0.154  12  0.105   0.107 N  0.570      SignalP-noTM
CCK75303.1             0.168  29  0.158  29  0.273   1  0.151   0.155 N  0.510      SignalP-TM
CCK75304.1             0.113  61  0.115  55  0.162  52  0.118   0.116 N  0.570      SignalP-noTM
CCK75305.1             0.124  29  0.104  70  0.116  54  0.090   0.098 N  0.570      SignalP-noTM
CCK75306.1             0.270  32  0.180  32  0.208  15  0.149   0.165 N  0.570      SignalP-noTM
CCK75307.1             0.136  45  0.117  52  0.149  24  0.097   0.108 N  0.570      SignalP-noTM
CCK75308.1             0.136  45  0.114  27  0.138  15  0.107   0.111 N  0.570      SignalP-noTM
CCK75309.1             0.119  44  0.124  11  0.203   1  0.152   0.137 N  0.570      SignalP-noTM
CCK75310.1             0.109  25  0.097  70  0.126   5  0.085   0.092 N  0.570      SignalP-noTM
CCK75311.1             0.118  22  0.123  11  0.208   1  0.144   0.133 N  0.570      SignalP-noTM
CCK75312.1             0.133  23  0.135  23  0.200  21  0.130   0.133 N  0.570      SignalP-noTM
CCK75313.1             0.116  20  0.117  30  0.190  19  0.109   0.114 N  0.510      SignalP-TM
CCK75314.1             0.115  23  0.144  23  0.225  19  0.185   0.163 N  0.570      SignalP-noTM
CCK75315.1             0.199  35  0.136  35  0.163   4  0.113   0.125 N  0.570      SignalP-noTM
CCK75316.1             0.154  54  0.114  54  0.152   1  0.093   0.104 N  0.570      SignalP-noTM
CCK75317.1             0.121  19  0.122  19  0.175  24  0.127   0.124 N  0.570      SignalP-noTM
CCK75318.1             0.371  26  0.215  26  0.217  24  0.120   0.171 N  0.570      SignalP-noTM
CCK75319.1             0.128  21  0.143  21  0.256  53  0.145   0.144 N  0.570      SignalP-noTM
CCK75320.1             0.157  69  0.137  11  0.249   2  0.189   0.162 N  0.570      SignalP-noTM
CCK75321.1             0.207  24  0.247  24  0.416  23  0.288   0.262 N  0.510      SignalP-TM
CCK75322.1             0.114  28  0.124  50  0.219  44  0.109   0.117 N  0.570      SignalP-noTM
CCK75323.1             0.142  38  0.117  38  0.155  37  0.083   0.101 N  0.570      SignalP-noTM
CCK75324.1             0.116  56  0.093  70  0.099  27  0.075   0.086 N  0.510      SignalP-TM
CCK75325.1             0.102  40  0.118  11  0.161   7  0.145   0.128 N  0.510      SignalP-TM
CCK75326.1             0.107  43  0.146  12  0.251   2  0.212   0.177 N  0.570      SignalP-noTM
CCK75327.1             0.853  22  0.868  22  0.927  16  0.872   0.870 Y  0.570      SignalP-noTM
CCK75328.1             0.127  44  0.148  13  0.265   5  0.229   0.178 N  0.510      SignalP-TM
CCK75329.1             0.106  39  0.113  11  0.250   1  0.112   0.112 N  0.510      SignalP-TM
CCK75330.1             0.287  27  0.476  27  0.895   5  0.826   0.640 Y  0.570      SignalP-noTM
CCK75331.1             0.261  19  0.492  19  0.958  17  0.930   0.697 Y  0.570      SignalP-noTM
CCK75332.1             0.107  53  0.120  11  0.243   5  0.152   0.135 N  0.570      SignalP-noTM
CCK75333.1             0.151  28  0.107  43  0.139   5  0.093   0.102 N  0.510      SignalP-TM
CCK75334.1             0.203  24  0.188  24  0.367   3  0.213   0.200 N  0.570      SignalP-noTM
CCK75335.1             0.115  30  0.103  30  0.111  57  0.082   0.093 N  0.570      SignalP-noTM
CCK75336.1             0.125  23  0.114  23  0.158   7  0.112   0.113 N  0.570      SignalP-noTM
CCK75337.1             0.122  52  0.107  14  0.139   4  0.115   0.111 N  0.570      SignalP-noTM
CCK75338.1             0.375  16  0.481  16  0.760   1  0.641   0.540 Y  0.510      SignalP-TM
CCK75339.1             0.104  32  0.117  37  0.158  27  0.115   0.116 N  0.570      SignalP-noTM
CCK75340.1             0.111  40  0.103  57  0.120  49  0.098   0.101 N  0.570      SignalP-noTM
CCK75341.1             0.384  21  0.559  21  0.880  11  0.809   0.677 Y  0.570      SignalP-noTM
CCK75342.1             0.102  50  0.127  44  0.201  42  0.137   0.131 N  0.570      SignalP-noTM
CCK75343.1             0.800  20  0.852  20  0.938  17  0.892   0.870 Y  0.570      SignalP-noTM
CCK75344.1             0.114  18  0.114  11  0.190   1  0.118   0.116 N  0.570      SignalP-noTM
CCK75345.1             0.124  36  0.112  11  0.137   1  0.129   0.120 N  0.570      SignalP-noTM
CCK75346.1             0.104  48  0.101  36  0.112   2  0.098   0.100 N  0.570      SignalP-noTM
CCK75347.1             0.147  33  0.121  63  0.158  60  0.105   0.114 N  0.570      SignalP-noTM
CCK75348.1             0.104  58  0.119  43  0.166  37  0.092   0.109 N  0.510      SignalP-TM
CCK75349.1             0.129  22  0.110  22  0.118   1  0.097   0.104 N  0.570      SignalP-noTM
CCK75350.1             0.885  20  0.871  20  0.943  19  0.848   0.860 Y  0.570      SignalP-noTM
CCK75351.1             0.100  50  0.105  54  0.133  44  0.099   0.102 N  0.570      SignalP-noTM
CCK75352.1             0.106  39  0.115  39  0.142  38  0.101   0.108 N  0.570      SignalP-noTM
CCK75353.1             0.135  59  0.125  11  0.220   1  0.150   0.137 N  0.570      SignalP-noTM
CCK75354.1             0.140  37  0.142  25  0.263   1  0.161   0.151 N  0.570      SignalP-noTM
CCK75355.1             0.374  28  0.427  28  0.606  13  0.455   0.437 N  0.510      SignalP-TM
CCK75356.1             0.380  43  0.250  43  0.213  41  0.107   0.197 N  0.510      SignalP-TM
CCK75357.1             0.135  32  0.221  32  0.650  15  0.384   0.298 N  0.570      SignalP-noTM
CCK75358.1             0.118  59  0.117  59  0.132  50  0.099   0.109 N  0.570      SignalP-noTM
CCK75359.1             0.366  22  0.562  22  0.943  13  0.890   0.716 Y  0.570      SignalP-noTM
CCK75360.1             0.106  46  0.104  46  0.120  45  0.095   0.099 N  0.570      SignalP-noTM
CCK75361.1             0.110  64  0.106  31  0.131  20  0.092   0.100 N  0.570      SignalP-noTM
CCK75362.1             0.110  41  0.100  41  0.105  42  0.087   0.094 N  0.570      SignalP-noTM
CCK75363.1             0.119  25  0.114  25  0.174   1  0.115   0.115 N  0.570      SignalP-noTM
CCK75364.1             0.730  21  0.650  21  0.791   1  0.608   0.631 Y  0.570      SignalP-noTM
CCK75365.1             0.105  35  0.116  14  0.171   7  0.133   0.124 N  0.570      SignalP-noTM
CCK75366.1             0.105  56  0.106  56  0.125   6  0.102   0.104 N  0.570      SignalP-noTM
CCK75367.1             0.112  42  0.117  11  0.159   1  0.134   0.125 N  0.570      SignalP-noTM
CCK75368.1             0.158  32  0.139  32  0.191   7  0.133   0.136 N  0.570      SignalP-noTM
CCK75369.1             0.145  25  0.124  25  0.136  21  0.095   0.111 N  0.570      SignalP-noTM
CCK75370.1             0.254  28  0.179  28  0.345  12  0.163   0.171 N  0.570      SignalP-noTM
CCK75371.1             0.195  24  0.191  24  0.255  12  0.182   0.187 N  0.570      SignalP-noTM
CCK75372.1             0.178  28  0.173  28  0.346  13  0.204   0.188 N  0.570      SignalP-noTM
CCK75373.1             0.181  45  0.353  21  0.911   1  0.818   0.572 Y  0.570      SignalP-noTM
CCK75374.1             0.261  25  0.314  25  0.537   6  0.393   0.343 N  0.510      SignalP-TM
CCK75375.1             0.108  54  0.100  36  0.115  26  0.080   0.091 N  0.570      SignalP-noTM
CCK75376.1             0.117  10  0.102  11  0.117   7  0.106   0.104 N  0.570      SignalP-noTM
CCK75377.1             0.220  30  0.175  30  0.236  12  0.145   0.161 N  0.570      SignalP-noTM
CCK75378.1             0.101  58  0.125  11  0.239   1  0.147   0.135 N  0.570      SignalP-noTM
CCK75379.1             0.115  46  0.111  29  0.171   2  0.114   0.112 N  0.570      SignalP-noTM
CCK75380.1             0.188  30  0.164  30  0.254  26  0.149   0.157 N  0.570      SignalP-noTM
CCK75381.1             0.109   3  0.106  26  0.154  15  0.102   0.105 N  0.570      SignalP-noTM
CCK75382.1             0.124  33  0.112  11  0.166   4  0.130   0.121 N  0.570      SignalP-noTM
CCK75383.1             0.166  42  0.134  42  0.254   1  0.109   0.122 N  0.570      SignalP-noTM
CCK75384.1             0.142  68  0.115  68  0.114  44  0.089   0.103 N  0.570      SignalP-noTM
CCK75385.1             0.111  48  0.103  65  0.113  54  0.091   0.097 N  0.570      SignalP-noTM
CCK75386.1             0.153  30  0.113  30  0.111  46  0.082   0.098 N  0.570      SignalP-noTM
CCK75387.1             0.111  40  0.192  24  0.413  12  0.322   0.253 N  0.570      SignalP-noTM
CCK75388.1             0.131  55  0.169  12  0.320   1  0.272   0.217 N  0.570      SignalP-noTM
CCK75389.1             0.238  29  0.141  29  0.162   1  0.087   0.121 N  0.510      SignalP-TM
CCK75390.1             0.128  38  0.136  38  0.195  33  0.120   0.128 N  0.570      SignalP-noTM
CCK75391.1             0.100  28  0.110  65  0.129  52  0.097   0.104 N  0.570      SignalP-noTM
CCK75392.1             0.119  22  0.115  36  0.191  34  0.102   0.109 N  0.570      SignalP-noTM
CCK75393.1             0.103  17  0.146  11  0.402   1  0.183   0.164 N  0.570      SignalP-noTM
CCK75394.1             0.105  29  0.101  29  0.114  12  0.092   0.097 N  0.570      SignalP-noTM
CCK75395.1             0.111  25  0.116  11  0.189   4  0.143   0.129 N  0.570      SignalP-noTM
CCK75396.1             0.115  38  0.108  38  0.132  28  0.081   0.095 N  0.570      SignalP-noTM
CCK75397.1             0.102  23  0.109  57  0.172   4  0.101   0.106 N  0.570      SignalP-noTM
CCK75398.1             0.220  32  0.188  32  0.245  31  0.125   0.165 N  0.510      SignalP-TM
CCK75399.1             0.227   7  0.116  52  0.171  50  0.096   0.107 N  0.570      SignalP-noTM
CCK75400.1             0.106  58  0.103  50  0.147  43  0.093   0.098 N  0.570      SignalP-noTM
CCK75401.1             0.102  21  0.112  12  0.151   3  0.126   0.119 N  0.570      SignalP-noTM
CCK75402.1             0.134  70  0.112  70  0.126  50  0.096   0.105 N  0.570      SignalP-noTM
CCK75403.1             0.112  31  0.099  62  0.104  53  0.075   0.088 N  0.570      SignalP-noTM
CCK75404.1             0.109  41  0.101  41  0.104  28  0.076   0.089 N  0.570      SignalP-noTM
CCK75405.1             0.194  28  0.162  28  0.280   4  0.154   0.159 N  0.570      SignalP-noTM
CCK75406.1             0.123  57  0.136  53  0.197  38  0.102   0.123 N  0.510      SignalP-TM
CCK75407.1             0.101  36  0.106  56  0.126  50  0.080   0.094 N  0.570      SignalP-noTM
CCK75408.1             0.099  30  0.110  68  0.144  21  0.099   0.105 N  0.570      SignalP-noTM
CCK75409.1             0.114  46  0.099  65  0.113  56  0.075   0.090 N  0.510      SignalP-TM
CCK75410.1             0.506  19  0.508  19  0.680  16  0.489   0.501 N  0.510      SignalP-TM
CCK75411.1             0.170  41  0.164  41  0.193  40  0.087   0.136 N  0.510      SignalP-TM
CCK75412.1             0.119  22  0.103  67  0.173  59  0.075   0.093 N  0.510      SignalP-TM
CCK75413.1             0.110  50  0.108  35  0.140  29  0.096   0.103 N  0.510      SignalP-TM
CCK75414.1             0.111  47  0.098  16  0.116   7  0.094   0.096 N  0.510      SignalP-TM
CCK75415.1             0.107  51  0.144  11  0.357   3  0.215   0.178 N  0.570      SignalP-noTM
CCK75416.1             0.111  31  0.118  21  0.162  13  0.122   0.120 N  0.570      SignalP-noTM
CCK75417.1             0.116  28  0.102  12  0.135   3  0.105   0.104 N  0.570      SignalP-noTM
CCK75418.1             0.163  32  0.137  11  0.228   6  0.195   0.164 N  0.570      SignalP-noTM
CCK75419.1             0.102  43  0.109  56  0.123  53  0.088   0.099 N  0.570      SignalP-noTM
CCK75420.1             0.110  18  0.104  36  0.125  35  0.081   0.094 N  0.570      SignalP-noTM
CCK75421.1             0.108  38  0.111  20  0.150   8  0.117   0.114 N  0.570      SignalP-noTM
CCK75422.1             0.265  49  0.135  20  0.203   1  0.135   0.135 N  0.510      SignalP-TM
CCK75423.1             0.129  38  0.120  38  0.136  32  0.086   0.107 N  0.510      SignalP-TM
CCK75424.1             0.105  46  0.151  14  0.313  10  0.226   0.186 N  0.570      SignalP-noTM
CCK75425.1             0.126  41  0.114  41  0.158  38  0.089   0.102 N  0.570      SignalP-noTM
CCK75426.1             0.113  22  0.116  22  0.189   2  0.127   0.121 N  0.570      SignalP-noTM
CCK75427.1             0.126  55  0.119  55  0.160   5  0.112   0.116 N  0.570      SignalP-noTM
CCK75428.1             0.114  24  0.174  11  0.367   1  0.299   0.220 N  0.510      SignalP-TM
CCK75429.1             0.210  20  0.422  20  0.937  18  0.853   0.625 Y  0.570      SignalP-noTM
CCK75430.1             0.128  16  0.272  16  0.822  14  0.606   0.429 N  0.570      SignalP-noTM
CCK75431.1             0.516  26  0.623  26  0.870   3  0.778   0.696 Y  0.570      SignalP-noTM
CCK75432.1             0.118  53  0.114  53  0.149   2  0.108   0.111 N  0.570      SignalP-noTM
CCK75433.1             0.129  23  0.172  12  0.363   1  0.267   0.217 N  0.570      SignalP-noTM
CCK75434.1             0.120  40  0.107  62  0.126  58  0.088   0.098 N  0.570      SignalP-noTM
CCK75435.1             0.101  28  0.136  11  0.235   6  0.186   0.159 N  0.570      SignalP-noTM
CCK75436.1             0.114  30  0.100  30  0.095  62  0.084   0.092 N  0.570      SignalP-noTM
CCK75437.1             0.100  62  0.102  54  0.120  26  0.094   0.098 N  0.570      SignalP-noTM
CCK75438.1             0.109  33  0.105  64  0.123  13  0.093   0.100 N  0.570      SignalP-noTM
CCK75439.1             0.116  35  0.097  35  0.120   2  0.087   0.092 N  0.570      SignalP-noTM
CCK75440.1             0.142  29  0.118  29  0.201   1  0.109   0.113 N  0.570      SignalP-noTM
CCK75441.1             0.137  20  0.117  11  0.163   2  0.134   0.125 N  0.570      SignalP-noTM
CCK75442.1             0.107  45  0.113  15  0.171  10  0.125   0.117 N  0.510      SignalP-TM
CCK75443.1             0.181  53  0.146  53  0.200  51  0.125   0.136 N  0.570      SignalP-noTM
CCK75444.1             0.313  19  0.525  19  0.915   6  0.889   0.696 Y  0.570      SignalP-noTM
CCK75445.1             0.109  24  0.101  33  0.113  32  0.083   0.093 N  0.570      SignalP-noTM
CCK75446.1             0.185  47  0.166  47  0.380  46  0.134   0.151 N  0.570      SignalP-noTM
CCK75447.1             0.195  40  0.131  40  0.114  13  0.087   0.111 N  0.570      SignalP-noTM
CCK75448.1             0.141  48  0.118  48  0.116  48  0.092   0.105 N  0.570      SignalP-noTM
CCK75449.1             0.253  13  0.277  13  0.481  12  0.304   0.290 N  0.570      SignalP-noTM
CCK75450.1             0.164  28  0.144  28  0.180   3  0.122   0.134 N  0.570      SignalP-noTM
CCK75451.1             0.126  44  0.119  33  0.189  30  0.116   0.118 N  0.570      SignalP-noTM
CCK75452.1             0.112  31  0.100  31  0.120   9  0.090   0.095 N  0.570      SignalP-noTM
CCK75453.1             0.111  38  0.123  14  0.188   2  0.151   0.136 N  0.570      SignalP-noTM
CCK75454.1             0.146  32  0.125  51  0.164  48  0.089   0.108 N  0.570      SignalP-noTM
CCK75455.1             0.224  29  0.196  29  0.269  24  0.136   0.174 N  0.510      SignalP-TM
CCK75456.1             0.584  21  0.620  21  0.848  19  0.620   0.620 Y  0.570      SignalP-noTM
CCK75457.1             0.172  20  0.314  20  0.804  17  0.615   0.456 N  0.570      SignalP-noTM
CCK75458.1             0.284  25  0.296  20  0.455  19  0.336   0.311 N  0.510      SignalP-TM
CCK75459.1             0.287  22  0.354  22  0.585   1  0.449   0.389 N  0.510      SignalP-TM
CCK75460.1             0.622  27  0.597  27  0.919   1  0.714   0.652 Y  0.570      SignalP-noTM
CCK75461.1             0.111  59  0.111  32  0.149  49  0.096   0.104 N  0.570      SignalP-noTM
CCK75462.1             0.107  36  0.103  36  0.115  35  0.088   0.096 N  0.570      SignalP-noTM
CCK75463.1             0.132  53  0.127  11  0.193   2  0.159   0.142 N  0.570      SignalP-noTM
CCK75464.1             0.150  23  0.132  23  0.228  10  0.126   0.129 N  0.570      SignalP-noTM
CCK75465.1             0.111  27  0.194  15  0.495   9  0.383   0.264 N  0.510      SignalP-TM
CCK75466.1             0.115  24  0.131  11  0.215   5  0.175   0.152 N  0.570      SignalP-noTM
CCK75467.1             0.126  41  0.214  41  0.493  30  0.240   0.227 N  0.570      SignalP-noTM
CCK75468.1             0.149  19  0.129  19  0.186   1  0.124   0.126 N  0.570      SignalP-noTM
CCK75469.1             0.128  19  0.118  19  0.137   8  0.100   0.109 N  0.570      SignalP-noTM
CCK75470.1             0.103  64  0.115  18  0.149  12  0.130   0.122 N  0.570      SignalP-noTM
CCK75471.1             0.305  29  0.170  29  0.160   3  0.112   0.143 N  0.570      SignalP-noTM
CCK75472.1             0.115  56  0.159  44  0.349  41  0.165   0.162 N  0.570      SignalP-noTM
CCK75473.1             0.218  41  0.151  11  0.328   2  0.231   0.181 N  0.510      SignalP-TM
CCK75474.1             0.160  40  0.110  40  0.139  39  0.067   0.094 N  0.510      SignalP-TM
CCK75475.1             0.118  49  0.121  12  0.181   5  0.153   0.133 N  0.510      SignalP-TM
CCK75476.1             0.118  20  0.105  50  0.123   2  0.092   0.099 N  0.570      SignalP-noTM
CCK75477.1             0.151  38  0.197  21  0.405   6  0.294   0.242 N  0.570      SignalP-noTM
CCK75478.1             0.251  23  0.250  23  0.345  16  0.243   0.247 N  0.570      SignalP-noTM
CCK75479.1             0.144  24  0.176  24  0.350   2  0.217   0.195 N  0.570      SignalP-noTM
CCK75480.1             0.138  42  0.145  11  0.262   3  0.211   0.176 N  0.570      SignalP-noTM
CCK75481.1             0.388  23  0.398  23  0.539  16  0.397   0.398 N  0.510      SignalP-TM
CCK75482.1             0.650  23  0.757  23  0.932  12  0.879   0.815 Y  0.570      SignalP-noTM
CCK75483.1             0.108  40  0.119  14  0.174   8  0.141   0.129 N  0.570      SignalP-noTM
CCK75484.1             0.106  35  0.108  45  0.143  33  0.094   0.102 N  0.570      SignalP-noTM
CCK75485.1             0.179  39  0.169  12  0.345   2  0.290   0.226 N  0.570      SignalP-noTM
CCK75486.1             0.233  20  0.149  20  0.128  41  0.093   0.122 N  0.570      SignalP-noTM
CCK75487.1             0.139  27  0.127  27  0.187   1  0.120   0.124 N  0.570      SignalP-noTM
CCK75488.1             0.172  31  0.135  31  0.134  30  0.092   0.115 N  0.570      SignalP-noTM
CCK75489.1             0.121  31  0.110  31  0.116  59  0.082   0.097 N  0.570      SignalP-noTM
CCK75490.1             0.143  34  0.269  34  0.612  25  0.444   0.334 N  0.510      SignalP-TM
CCK75491.1             0.109  12  0.150  12  0.269   1  0.202   0.174 N  0.570      SignalP-noTM
CCK75492.1             0.110  59  0.116  25  0.157  24  0.111   0.114 N  0.570      SignalP-noTM
CCK75493.1             0.408  44  0.330  44  0.348  41  0.191   0.279 N  0.510      SignalP-TM
CCK75494.1             0.177  21  0.184  21  0.358   1  0.203   0.193 N  0.570      SignalP-noTM
CCK75495.1             0.128  55  0.111  55  0.111  29  0.095   0.103 N  0.570      SignalP-noTM
CCK75496.1             0.123  25  0.120  12  0.165   7  0.146   0.132 N  0.570      SignalP-noTM
CCK75497.1             0.232  38  0.144  38  0.168  36  0.072   0.117 N  0.510      SignalP-TM
CCK75498.1             0.100  61  0.098  11  0.153   3  0.096   0.097 N  0.570      SignalP-noTM
CCK75499.1             0.112  49  0.110  19  0.160  11  0.109   0.110 N  0.570      SignalP-noTM
CCK75500.1             0.117  24  0.105  69  0.116   2  0.094   0.100 N  0.570      SignalP-noTM
CCK75501.1             0.105  22  0.115  28  0.150  24  0.120   0.117 N  0.570      SignalP-noTM
CCK75502.1             0.206  33  0.129  33  0.118  51  0.072   0.102 N  0.570      SignalP-noTM
CCK75503.1             0.143  29  0.151  11  0.327   1  0.221   0.184 N  0.570      SignalP-noTM
CCK75504.1             0.204  22  0.209  22  0.327   5  0.249   0.228 N  0.570      SignalP-noTM
CCK75505.1             0.769  21  0.853  21  0.976  17  0.928   0.888 Y  0.570      SignalP-noTM
CCK75506.1             0.399  32  0.464  32  0.707  25  0.489   0.473 N  0.510      SignalP-TM
CCK75507.1             0.118  46  0.114  26  0.148   6  0.113   0.114 N  0.570      SignalP-noTM
CCK75508.1             0.139  21  0.127  21  0.176  18  0.119   0.124 N  0.510      SignalP-TM
CCK75509.1             0.155  20  0.105  50  0.119  44  0.080   0.093 N  0.570      SignalP-noTM
CCK75510.1             0.126  45  0.113  45  0.144  44  0.106   0.109 N  0.570      SignalP-noTM
CCK75511.1             0.109  19  0.144  11  0.256   1  0.202   0.171 N  0.570      SignalP-noTM
CCK75512.1             0.114  39  0.101  39  0.118   6  0.090   0.096 N  0.570      SignalP-noTM
CCK75513.1             0.131  23  0.121  23  0.147   1  0.111   0.116 N  0.570      SignalP-noTM
CCK75514.1             0.109  28  0.104  11  0.155   1  0.101   0.103 N  0.570      SignalP-noTM
CCK75515.1             0.115  22  0.115  22  0.128  19  0.104   0.110 N  0.570      SignalP-noTM
CCK75516.1             0.161  32  0.328  22  0.906  16  0.786   0.543 N  0.570      SignalP-noTM
CCK75517.1             0.138  28  0.162  28  0.312   7  0.211   0.180 N  0.510      SignalP-TM
CCK75518.1             0.110  44  0.102  29  0.111  13  0.085   0.094 N  0.570      SignalP-noTM
CCK75519.1             0.109   8  0.108  29  0.145   1  0.103   0.106 N  0.570      SignalP-noTM
CCK75520.1             0.147  20  0.132  20  0.177  19  0.128   0.130 N  0.570      SignalP-noTM
CCK75521.1             0.110  27  0.100  63  0.108  51  0.086   0.093 N  0.570      SignalP-noTM
CCK75522.1             0.363  22  0.569  22  0.923  20  0.885   0.717 Y  0.570      SignalP-noTM
CCK75523.1             0.107  28  0.103  23  0.130  13  0.099   0.101 N  0.570      SignalP-noTM
CCK75524.1             0.160  23  0.214  23  0.458  21  0.309   0.249 N  0.510      SignalP-TM
CCK75525.1             0.155  22  0.183  11  0.428   4  0.340   0.241 N  0.510      SignalP-TM
CCK75526.1             0.136  26  0.144  30  0.305   2  0.155   0.149 N  0.570      SignalP-noTM
CCK75527.1             0.161  21  0.149  21  0.178  20  0.124   0.137 N  0.570      SignalP-noTM
CCK75528.1             0.755  24  0.825  24  0.970  18  0.906   0.863 Y  0.570      SignalP-noTM
CCK75529.1             0.333  23  0.440  23  0.881  21  0.626   0.527 N  0.570      SignalP-noTM
CCK75530.1             0.604  21  0.436  21  0.421   2  0.336   0.399 N  0.510      SignalP-TM
CCK75531.1             0.109  34  0.095  64  0.098  41  0.080   0.088 N  0.570      SignalP-noTM
CCK75532.1             0.165  28  0.157  11  0.423   1  0.229   0.184 N  0.510      SignalP-TM
CCK75533.1             0.101  63  0.097  57  0.106  41  0.080   0.089 N  0.570      SignalP-noTM
CCK75534.1             0.109  44  0.121  11  0.221   3  0.145   0.132 N  0.570      SignalP-noTM
CCK75535.1             0.144  57  0.127  57  0.146  55  0.077   0.108 N  0.510      SignalP-TM
CCK75536.1             0.150  23  0.208  23  0.431  18  0.279   0.234 N  0.510      SignalP-TM
CCK75537.1             0.395  21  0.614  21  0.974  11  0.957   0.775 Y  0.570      SignalP-noTM
CCK75538.1             0.620  27  0.591  27  0.707  24  0.447   0.538 Y  0.510      SignalP-TM
CCK75539.1             0.129  21  0.107  27  0.134   3  0.091   0.100 N  0.570      SignalP-noTM
CCK75540.1             0.129  51  0.138  11  0.241   6  0.199   0.166 N  0.570      SignalP-noTM
CCK75541.1             0.153  26  0.123  26  0.187   2  0.102   0.115 N  0.510      SignalP-TM
CCK75542.1             0.150  53  0.166  27  0.305   2  0.230   0.190 N  0.510      SignalP-TM
CCK75543.1             0.165  21  0.127  21  0.179  20  0.094   0.111 N  0.570      SignalP-noTM
CCK75544.1             0.141  42  0.130  42  0.178  41  0.096   0.118 N  0.510      SignalP-TM
CCK75545.1             0.365  21  0.330  21  0.480   2  0.350   0.338 N  0.510      SignalP-TM
CCK75546.1             0.147  26  0.102  42  0.134   1  0.079   0.094 N  0.510      SignalP-TM
CCK75547.1             0.154  22  0.174  22  0.271  16  0.204   0.188 N  0.570      SignalP-noTM
CCK75548.1             0.150  35  0.116  35  0.124  61  0.079   0.098 N  0.570      SignalP-noTM
CCK75549.1             0.116  52  0.112  11  0.164   1  0.123   0.117 N  0.570      SignalP-noTM
CCK75550.1             0.114  52  0.136  44  0.256  37  0.140   0.138 N  0.570      SignalP-noTM
CCK75551.1             0.103  49  0.162  12  0.341   4  0.266   0.211 N  0.570      SignalP-noTM
CCK75552.1             0.115  24  0.106  50  0.115  41  0.094   0.100 N  0.570      SignalP-noTM
CCK75553.1             0.205  49  0.131  49  0.111  47  0.081   0.107 N  0.570      SignalP-noTM
CCK75554.1             0.104  25  0.104  70  0.112  66  0.094   0.099 N  0.570      SignalP-noTM
CCK75555.1             0.101  37  0.108  44  0.140  38  0.099   0.104 N  0.570      SignalP-noTM
CCK75556.1             0.124  28  0.139  38  0.259   3  0.165   0.151 N  0.570      SignalP-noTM
CCK75557.1             0.164  49  0.118  20  0.167  16  0.121   0.119 N  0.510      SignalP-TM
CCK75558.1             0.116  21  0.115  11  0.257   1  0.113   0.114 N  0.570      SignalP-noTM
CCK75559.1             0.104  28  0.139  13  0.240   2  0.187   0.162 N  0.570      SignalP-noTM
CCK75560.1             0.137  64  0.109  64  0.121  21  0.091   0.101 N  0.570      SignalP-noTM
CCK75561.1             0.234  31  0.235  31  0.502  30  0.194   0.216 N  0.570      SignalP-noTM
CCK75562.1             0.173  25  0.137  57  0.372  49  0.109   0.124 N  0.570      SignalP-noTM
CCK75563.1             0.105  22  0.105  44  0.123  34  0.094   0.100 N  0.570      SignalP-noTM
CCK75564.1             0.140  21  0.102  60  0.125  33  0.083   0.093 N  0.570      SignalP-noTM
CCK75565.1             0.106  36  0.109  39  0.140  38  0.091   0.101 N  0.570      SignalP-noTM
CCK75566.1             0.316  21  0.424  21  0.750  19  0.595   0.504 N  0.570      SignalP-noTM
CCK75567.1             0.104  38  0.106  65  0.117  58  0.089   0.098 N  0.570      SignalP-noTM
CCK75568.1             0.151  67  0.119  67  0.113   1  0.092   0.106 N  0.570      SignalP-noTM
CCK75569.1             0.141  31  0.134  14  0.250   4  0.182   0.152 N  0.510      SignalP-TM
CCK75570.1             0.174  53  0.183  53  0.367  37  0.144   0.165 N  0.570      SignalP-noTM
CCK75571.1             0.128  40  0.111  40  0.117  37  0.087   0.100 N  0.570      SignalP-noTM
CCK75572.1             0.135  20  0.115  20  0.124   8  0.098   0.107 N  0.570      SignalP-noTM
CCK75573.1             0.153  19  0.109  11  0.191   2  0.113   0.110 N  0.510      SignalP-TM
CCK75574.1             0.116  35  0.114  35  0.181  34  0.081   0.102 N  0.510      SignalP-TM
CCK75575.1             0.355  28  0.235  28  0.238  26  0.156   0.198 N  0.570      SignalP-noTM
CCK75576.1             0.295  28  0.290  28  0.607  16  0.343   0.315 N  0.570      SignalP-noTM
CCK75577.1             0.104  21  0.107  11  0.151   1  0.113   0.110 N  0.570      SignalP-noTM
CCK75578.1             0.123  54  0.144  54  0.248  50  0.116   0.131 N  0.570      SignalP-noTM
CCK75579.1             0.175  23  0.126  23  0.118  68  0.090   0.109 N  0.570      SignalP-noTM
CCK75580.1             0.103  64  0.137  38  0.309  35  0.144   0.140 N  0.570      SignalP-noTM
CCK75581.1             0.109  47  0.118  37  0.157  36  0.113   0.116 N  0.570      SignalP-noTM
CCK75582.1             0.181  25  0.184  25  0.446   4  0.252   0.216 N  0.570      SignalP-noTM
CCK75583.1             0.128  56  0.110  42  0.147  38  0.093   0.102 N  0.570      SignalP-noTM
CCK75584.1             0.105  27  0.163  11  0.399   3  0.269   0.213 N  0.570      SignalP-noTM
CCK75585.1             0.108  21  0.135  21  0.274  12  0.147   0.140 N  0.570      SignalP-noTM
CCK75586.1             0.130  35  0.123  20  0.173  15  0.146   0.132 N  0.510      SignalP-TM
CCK75587.1             0.145  57  0.126  11  0.184  10  0.161   0.143 N  0.570      SignalP-noTM
CCK75588.1             0.152  28  0.132  11  0.207   5  0.181   0.150 N  0.510      SignalP-TM
CCK75589.1             0.161  31  0.136  31  0.200   8  0.134   0.135 N  0.570      SignalP-noTM
CCK75590.1             0.198  36  0.212  36  0.320  24  0.190   0.204 N  0.510      SignalP-TM
CCK75591.1             0.121  14  0.103  20  0.116  10  0.089   0.096 N  0.570      SignalP-noTM
CCK75592.1             0.112  43  0.128  14  0.226   6  0.165   0.141 N  0.510      SignalP-TM
CCK75593.1             0.142  30  0.129  20  0.180   5  0.140   0.134 N  0.570      SignalP-noTM
CCK75594.1             0.124  64  0.119  64  0.145  57  0.078   0.104 N  0.510      SignalP-TM
CCK75595.1             0.123  52  0.113  52  0.150  49  0.092   0.103 N  0.570      SignalP-noTM
CCK75596.1             0.376  26  0.446  26  0.612  23  0.513   0.471 N  0.510      SignalP-TM
CCK75597.1             0.116  21  0.129  21  0.272  19  0.146   0.137 N  0.570      SignalP-noTM
CCK75598.1             0.104  31  0.159  11  0.317   1  0.257   0.196 N  0.510      SignalP-TM
CCK75599.1             0.115  32  0.132  11  0.284   3  0.176   0.148 N  0.510      SignalP-TM
CCK75600.1             0.141  29  0.181  13  0.447   1  0.311   0.242 N  0.570      SignalP-noTM
CCK75601.1             0.117  29  0.133  29  0.228   1  0.138   0.135 N  0.510      SignalP-TM
CCK75602.1             0.861  25  0.845  25  0.936  21  0.839   0.842 Y  0.570      SignalP-noTM
CCK75603.1             0.112  70  0.111  27  0.154  23  0.105   0.108 N  0.570      SignalP-noTM
CCK75604.1             0.183  52  0.136  32  0.159   6  0.130   0.133 N  0.570      SignalP-noTM
CCK75605.1             0.151  24  0.344  22  0.931   1  0.818   0.567 N  0.570      SignalP-noTM
CCK75606.1             0.301  45  0.210  45  0.227  43  0.111   0.164 N  0.570      SignalP-noTM
CCK75607.1             0.150  41  0.113  25  0.160  20  0.106   0.110 N  0.570      SignalP-noTM
CCK75608.1             0.122  42  0.107  21  0.124   8  0.102   0.105 N  0.570      SignalP-noTM
CCK75609.1             0.239  31  0.293  31  0.512  27  0.288   0.291 N  0.510      SignalP-TM
CCK75610.1             0.142  28  0.172  28  0.266   1  0.200   0.185 N  0.570      SignalP-noTM
CCK75611.1             0.101  42  0.129  11  0.256   1  0.158   0.143 N  0.570      SignalP-noTM
CCK75612.1             0.153  38  0.194  31  0.367  23  0.257   0.217 N  0.510      SignalP-TM
CCK75613.1             0.226  24  0.426  24  0.951  14  0.837   0.619 Y  0.570      SignalP-noTM
CCK75614.1             0.337  31  0.373  31  0.656  22  0.474   0.410 N  0.510      SignalP-TM
CCK75615.1             0.117  19  0.130  37  0.188  35  0.122   0.126 N  0.570      SignalP-noTM
CCK75616.1             0.141  22  0.115  22  0.143  34  0.090   0.103 N  0.570      SignalP-noTM
CCK75617.1             0.197  33  0.111  11  0.229   1  0.108   0.110 N  0.510      SignalP-TM
CCK75618.1             0.145  36  0.122  33  0.152  32  0.108   0.116 N  0.570      SignalP-noTM
CCK75619.1             0.113  31  0.099  66  0.111  39  0.086   0.093 N  0.570      SignalP-noTM
CCK75620.1             0.140  47  0.126  47  0.153   8  0.110   0.118 N  0.570      SignalP-noTM
CCK75621.1             0.133  38  0.118  15  0.164   8  0.135   0.126 N  0.570      SignalP-noTM
CCK75622.1             0.105  35  0.120  15  0.188   6  0.140   0.130 N  0.570      SignalP-noTM
CCK75623.1             0.185  61  0.279  31  0.812  15  0.627   0.443 N  0.570      SignalP-noTM
CCK75624.1             0.122  31  0.124  31  0.225   1  0.111   0.119 N  0.510      SignalP-TM
CCK75625.1             0.166  56  0.133  12  0.198   1  0.178   0.155 N  0.570      SignalP-noTM
CCK75626.1             0.109  27  0.102  35  0.132  31  0.087   0.095 N  0.570      SignalP-noTM
CCK75627.1             0.111  32  0.107  32  0.136  33  0.088   0.098 N  0.570      SignalP-noTM
CCK75628.1             0.109  46  0.101  55  0.142  45  0.085   0.093 N  0.570      SignalP-noTM
CCK75629.1             0.178  39  0.186  39  0.367  29  0.194   0.190 N  0.570      SignalP-noTM
CCK75630.1             0.113  35  0.110  16  0.143   8  0.121   0.114 N  0.510      SignalP-TM
CCK75631.1             0.184  32  0.199  32  0.309  29  0.242   0.215 N  0.510      SignalP-TM
CCK75632.1             0.107  53  0.113  53  0.160  42  0.114   0.114 N  0.570      SignalP-noTM
CCK75633.1             0.100  49  0.103  35  0.113  29  0.082   0.093 N  0.570      SignalP-noTM
CCK75634.1             0.174  34  0.136  53  0.277  41  0.122   0.129 N  0.570      SignalP-noTM
CCK75635.1             0.708  22  0.819  22  0.964  12  0.938   0.875 Y  0.570      SignalP-noTM
CCK75636.1             0.125  43  0.115  11  0.219   1  0.120   0.118 N  0.570      SignalP-noTM
CCK75637.1             0.115  29  0.143  14  0.260   4  0.209   0.167 N  0.510      SignalP-TM
CCK75638.1             0.113  26  0.104  26  0.115  27  0.093   0.099 N  0.570      SignalP-noTM
CCK75639.1             0.103  24  0.133  11  0.203  37  0.174   0.152 N  0.570      SignalP-noTM
CCK75640.1             0.104  36  0.138  11  0.251   1  0.187   0.161 N  0.570      SignalP-noTM
CCK75641.1             0.194  22  0.164  22  0.212   1  0.147   0.156 N  0.570      SignalP-noTM
CCK75642.1             0.132  46  0.113  46  0.152   2  0.100   0.107 N  0.570      SignalP-noTM
CCK75643.1             0.111  27  0.162  11  0.348   1  0.261   0.199 N  0.510      SignalP-TM
CCK75644.1             0.116  66  0.119  22  0.187   2  0.136   0.127 N  0.570      SignalP-noTM
CCK75645.1             0.135  33  0.176  19  0.397  15  0.271   0.221 N  0.570      SignalP-noTM
CCK75646.1             0.132  45  0.107  45  0.113  31  0.082   0.095 N  0.570      SignalP-noTM
CCK75647.1             0.116  55  0.106  70  0.124  67  0.094   0.100 N  0.570      SignalP-noTM
CCK75648.1             0.104  16  0.101  47  0.126   1  0.090   0.096 N  0.570      SignalP-noTM
CCK75649.1             0.110  25  0.106  43  0.150  24  0.090   0.099 N  0.570      SignalP-noTM
CCK75650.1             0.119  18  0.120  18  0.184  10  0.125   0.123 N  0.570      SignalP-noTM
CCK75651.1             0.180  52  0.306  52  0.796  47  0.330   0.317 N  0.570      SignalP-noTM
CCK75652.1             0.157  20  0.263  20  0.614   8  0.456   0.354 N  0.570      SignalP-noTM
CCK75653.1             0.270  43  0.156  43  0.186   8  0.118   0.142 N  0.510      SignalP-TM
CCK75654.1             0.114  28  0.107  28  0.125   1  0.098   0.103 N  0.570      SignalP-noTM
CCK75655.1             0.137  33  0.178  16  0.428  32  0.310   0.240 N  0.570      SignalP-noTM
CCK75656.1             0.101  61  0.101  16  0.131   6  0.101   0.101 N  0.570      SignalP-noTM
CCK75657.1             0.193  33  0.158  11  0.381   3  0.248   0.191 N  0.510      SignalP-TM
CCK75658.1             0.114  59  0.116  11  0.181   1  0.135   0.125 N  0.570      SignalP-noTM
CCK75659.1             0.247  21  0.231  21  0.420  20  0.195   0.214 N  0.570      SignalP-noTM
CCK75660.1             0.173  35  0.146  53  0.264  44  0.138   0.143 N  0.570      SignalP-noTM
CCK75661.1             0.117  24  0.207  11  0.598   1  0.408   0.301 N  0.570      SignalP-noTM
CCK75662.1             0.109  47  0.108  16  0.169  14  0.114   0.111 N  0.570      SignalP-noTM
CCK75663.1             0.121  17  0.104  17  0.102  49  0.089   0.097 N  0.570      SignalP-noTM
CCK75664.1             0.104  50  0.108  33  0.138  23  0.084   0.097 N  0.570      SignalP-noTM
CCK75665.1             0.291  19  0.488  19  0.943  17  0.835   0.651 Y  0.570      SignalP-noTM
CCK75666.1             0.111  45  0.159  13  0.306   4  0.253   0.203 N  0.570      SignalP-noTM
CCK75667.1             0.122  33  0.117  21  0.156   1  0.132   0.124 N  0.570      SignalP-noTM
CCK75668.1             0.114  36  0.106  50  0.119  35  0.086   0.099 N  0.510      SignalP-TM
CCK75669.1             0.170  30  0.319  18  0.882   1  0.765   0.528 N  0.570      SignalP-noTM
CCK75670.1             0.129  31  0.138  15  0.214  14  0.186   0.161 N  0.570      SignalP-noTM
CCK75671.1             0.698  23  0.721  23  0.877  19  0.697   0.710 Y  0.570      SignalP-noTM
CCK75672.1             0.113  45  0.154  45  0.368  41  0.168   0.161 N  0.570      SignalP-noTM
CCK75673.1             0.224  32  0.180  32  0.235   7  0.146   0.164 N  0.570      SignalP-noTM
CCK75674.1             0.177  21  0.382  21  0.918   1  0.840   0.597 Y  0.570      SignalP-noTM
CCK75675.1             0.125  57  0.135  12  0.227   6  0.192   0.156 N  0.510      SignalP-TM
CCK75676.1             0.309  21  0.411  21  0.664   3  0.561   0.466 N  0.510      SignalP-TM
CCK75677.1             0.111  28  0.156  28  0.375  25  0.201   0.173 N  0.510      SignalP-TM
CCK75678.1             0.157  17  0.167  17  0.238   8  0.180   0.173 N  0.570      SignalP-noTM
CCK75679.1             0.113  24  0.139  11  0.235   6  0.199   0.167 N  0.570      SignalP-noTM
CCK75680.1             0.165  30  0.127  30  0.165  35  0.092   0.114 N  0.510      SignalP-TM
CCK75681.1             0.125  58  0.119  15  0.176  13  0.136   0.125 N  0.510      SignalP-TM
CCK75682.1             0.141  69  0.125  40  0.163  30  0.119   0.122 N  0.570      SignalP-noTM
CCK75683.1             0.141  21  0.189  21  0.486  17  0.239   0.213 N  0.570      SignalP-noTM
CCK75684.1             0.117  29  0.104  29  0.159   1  0.091   0.099 N  0.510      SignalP-TM
CCK75685.1             0.110  53  0.103  25  0.133   1  0.097   0.100 N  0.570      SignalP-noTM
CCK75686.1             0.122  33  0.137  13  0.222   4  0.189   0.161 N  0.570      SignalP-noTM
CCK75687.1             0.242  33  0.214  33  0.340  10  0.225   0.219 N  0.570      SignalP-noTM
CCK75688.1             0.106  34  0.109  11  0.143   2  0.124   0.116 N  0.570      SignalP-noTM
CCK75689.1             0.108  26  0.110  26  0.138   6  0.115   0.112 N  0.570      SignalP-noTM
CCK75690.1             0.361  23  0.556  19  0.955  11  0.914   0.724 Y  0.570      SignalP-noTM
CCK75691.1             0.108  12  0.100  33  0.108  26  0.081   0.091 N  0.570      SignalP-noTM
CCK75692.1             0.119  34  0.197  34  0.480  26  0.287   0.230 N  0.510      SignalP-TM
CCK75693.1             0.115  37  0.123  11  0.200   1  0.142   0.132 N  0.570      SignalP-noTM
CCK75694.1             0.828  29  0.858  29  0.993  14  0.932   0.893 Y  0.570      SignalP-noTM
CCK75695.1             0.182  33  0.126  11  0.219   1  0.159   0.138 N  0.510      SignalP-TM
CCK75696.1             0.225  43  0.242  43  0.363  36  0.127   0.199 N  0.510      SignalP-TM
CCK75697.1             0.475  28  0.583  28  0.892  15  0.796   0.683 Y  0.570      SignalP-noTM
CCK75698.1             0.112  27  0.129  12  0.198  21  0.172   0.149 N  0.570      SignalP-noTM
CCK75699.1             0.160  30  0.168  11  0.342   1  0.275   0.218 N  0.570      SignalP-noTM
CCK75700.1             0.239  38  0.236  38  0.453  21  0.235   0.236 N  0.510      SignalP-TM
CCK75701.1             0.840  25  0.871  25  0.970  18  0.921   0.895 Y  0.570      SignalP-noTM
CCK75702.1             0.126  15  0.118  15  0.145  12  0.108   0.113 N  0.570      SignalP-noTM
CCK75703.1             0.134  31  0.124  31  0.220   1  0.119   0.122 N  0.510      SignalP-TM
CCK75704.1             0.115  24  0.117  11  0.178   9  0.140   0.128 N  0.570      SignalP-noTM
CCK75705.1             0.104  51  0.113  12  0.142  10  0.129   0.121 N  0.570      SignalP-noTM
CCK75706.1             0.110  58  0.118  36  0.184  29  0.103   0.111 N  0.570      SignalP-noTM
CCK75707.1             0.105  61  0.116  12  0.202   7  0.138   0.127 N  0.570      SignalP-noTM
CCK75708.1             0.104  17  0.102  63  0.115  61  0.092   0.097 N  0.570      SignalP-noTM
CCK75709.1             0.148  18  0.115  18  0.176   1  0.104   0.110 N  0.570      SignalP-noTM
CCK75710.1             0.108  36  0.112  52  0.146  48  0.097   0.105 N  0.570      SignalP-noTM
CCK75711.1             0.700  24  0.815  24  0.983  20  0.942   0.874 Y  0.570      SignalP-noTM
CCK75712.1             0.355  15  0.394  15  0.774  12  0.430   0.411 N  0.570      SignalP-noTM
CCK75713.1             0.145  51  0.097  11  0.132  50  0.100   0.098 N  0.510      SignalP-TM
CCK75714.1             0.262  60  0.156  60  0.126   1  0.087   0.123 N  0.570      SignalP-noTM
CCK75715.1             0.118  50  0.127  11  0.217   1  0.159   0.142 N  0.570      SignalP-noTM
CCK75716.1             0.788  43  0.778  43  0.925  36  0.539   0.666 Y  0.570      SignalP-noTM
CCK75717.1             0.106  61  0.118  11  0.181   1  0.133   0.125 N  0.570      SignalP-noTM
CCK75718.1             0.112  27  0.106  27  0.153   1  0.101   0.104 N  0.570      SignalP-noTM
CCK75719.1             0.700  30  0.570  30  0.641  28  0.445   0.523 Y  0.510      SignalP-TM
CCK75720.1             0.149  19  0.150  36  0.340   1  0.155   0.152 N  0.570      SignalP-noTM
CCK75721.1             0.166  35  0.125  20  0.213   1  0.139   0.131 N  0.510      SignalP-TM
CCK75722.1             0.135  18  0.149  18  0.233  20  0.158   0.153 N  0.570      SignalP-noTM
CCK75723.1             0.187  19  0.155  19  0.208   8  0.136   0.146 N  0.570      SignalP-noTM
CCK75724.1             0.117  27  0.113  27  0.152   1  0.111   0.112 N  0.570      SignalP-noTM
CCK75725.1             0.101  70  0.114  11  0.144   1  0.130   0.121 N  0.570      SignalP-noTM
CCK75726.1             0.166  43  0.154  43  0.250  41  0.152   0.153 N  0.570      SignalP-noTM
CCK75727.1             0.111  37  0.139  18  0.238  10  0.190   0.163 N  0.570      SignalP-noTM
CCK75728.1             0.139  51  0.105  68  0.111  50  0.081   0.094 N  0.570      SignalP-noTM
CCK75729.1             0.169  27  0.232  27  0.533   3  0.391   0.291 N  0.510      SignalP-TM
CCK75730.1             0.134  51  0.111  13  0.174   2  0.123   0.117 N  0.570      SignalP-noTM
CCK75731.1             0.103  66  0.098  70  0.105  69  0.079   0.089 N  0.570      SignalP-noTM
CCK75732.1             0.104  39  0.112  30  0.134   8  0.115   0.113 N  0.570      SignalP-noTM
CCK75733.1             0.124  20  0.120  20  0.159   1  0.122   0.121 N  0.570      SignalP-noTM
CCK75734.1             0.110  61  0.100  13  0.129   7  0.100   0.100 N  0.570      SignalP-noTM
CCK75735.1             0.143  43  0.146  43  0.208  36  0.125   0.136 N  0.570      SignalP-noTM
CCK75736.1             0.123  45  0.119  45  0.137  42  0.091   0.106 N  0.570      SignalP-noTM
CCK75737.1             0.108  64  0.114  43  0.150  38  0.094   0.104 N  0.570      SignalP-noTM
CCK75738.1             0.215  26  0.152  26  0.144  43  0.106   0.130 N  0.570      SignalP-noTM
CCK75739.1             0.111  42  0.117  48  0.169  40  0.102   0.112 N  0.510      SignalP-TM
CCK75740.1             0.383  30  0.369  30  0.559  27  0.325   0.353 N  0.510      SignalP-TM
CCK75741.1             0.238  30  0.203  30  0.275  34  0.179   0.194 N  0.510      SignalP-TM
CCK75742.1             0.172  21  0.133  21  0.163   4  0.117   0.127 N  0.510      SignalP-TM
CCK75743.1             0.291  33  0.194  33  0.230  30  0.098   0.159 N  0.510      SignalP-TM
CCK75744.1             0.293  22  0.526  22  0.984  10  0.950   0.725 Y  0.570      SignalP-noTM
CCK75745.1             0.295  24  0.528  24  0.966  21  0.937   0.720 Y  0.570      SignalP-noTM
CCK75746.1             0.114  43  0.101  43  0.104  66  0.082   0.092 N  0.570      SignalP-noTM
CCK75747.1             0.190  37  0.141  11  0.240   4  0.205   0.164 N  0.510      SignalP-TM
CCK75748.1             0.137  24  0.121  24  0.189   4  0.123   0.122 N  0.570      SignalP-noTM
CCK75749.1             0.684  24  0.769  24  0.906  10  0.836   0.801 Y  0.570      SignalP-noTM
CCK75750.1             0.529  31  0.658  31  0.927  13  0.847   0.747 Y  0.570      SignalP-noTM
CCK75751.1             0.465  31  0.631  31  0.985  12  0.923   0.768 Y  0.570      SignalP-noTM
CCK75752.1             0.188  28  0.163  28  0.280   1  0.186   0.172 N  0.510      SignalP-TM
CCK75753.1             0.116  21  0.119  21  0.211  19  0.105   0.112 N  0.570      SignalP-noTM
CCK75754.1             0.112  25  0.116  25  0.149  19  0.110   0.113 N  0.570      SignalP-noTM
CCK75755.1             0.175  27  0.169  27  0.344  12  0.219   0.188 N  0.510      SignalP-TM
CCK75756.1             0.294  32  0.353  29  0.620  13  0.421   0.378 N  0.510      SignalP-TM
CCK75757.1             0.118  44  0.121  44  0.229  41  0.111   0.116 N  0.570      SignalP-noTM
CCK75758.1             0.107  20  0.100  70  0.108  66  0.092   0.096 N  0.570      SignalP-noTM
CCK75759.1             0.118  54  0.155  54  0.340  49  0.134   0.145 N  0.570      SignalP-noTM
CCK75760.1             0.128  17  0.106  17  0.123  35  0.084   0.096 N  0.570      SignalP-noTM
CCK75761.1             0.103  23  0.158  23  0.329  21  0.227   0.190 N  0.570      SignalP-noTM
CCK75762.1             0.627  28  0.757  28  0.974  14  0.925   0.836 Y  0.570      SignalP-noTM
CCK75763.1             0.229  38  0.153  38  0.160  35  0.075   0.124 N  0.510      SignalP-TM
CCK75764.1             0.117  32  0.128  51  0.193  47  0.098   0.117 N  0.510      SignalP-TM
CCK75765.1             0.106  41  0.113  11  0.156   1  0.129   0.119 N  0.510      SignalP-TM
CCK75766.1             0.169  32  0.136  32  0.188  30  0.108   0.123 N  0.570      SignalP-noTM
CCK75767.1             0.135  55  0.140  41  0.248  36  0.143   0.142 N  0.570      SignalP-noTM
CCK75768.1             0.107  29  0.121  11  0.244   1  0.131   0.126 N  0.570      SignalP-noTM
CCK75769.1             0.194  23  0.122  23  0.123  41  0.086   0.105 N  0.570      SignalP-noTM
CCK75770.1             0.146  22  0.140  22  0.226   4  0.163   0.148 N  0.510      SignalP-TM
CCK75771.1             0.191  25  0.306  25  0.768   7  0.585   0.409 N  0.510      SignalP-TM
CCK75772.1             0.134  37  0.172  37  0.441  25  0.142   0.161 N  0.510      SignalP-TM
CCK75773.1             0.107  18  0.116  20  0.149  14  0.114   0.115 N  0.570      SignalP-noTM
CCK75774.1             0.102  52  0.104  56  0.122  22  0.096   0.100 N  0.570      SignalP-noTM
CCK75775.1             0.110  34  0.115  11  0.187   1  0.128   0.121 N  0.570      SignalP-noTM
CCK75776.1             0.135  17  0.121  25  0.167  14  0.104   0.115 N  0.510      SignalP-TM
CCK75777.1             0.114  63  0.108  45  0.127  34  0.100   0.104 N  0.570      SignalP-noTM
CCK75778.1             0.124  66  0.109  66  0.139   3  0.100   0.105 N  0.570      SignalP-noTM
CCK75779.1             0.108  37  0.166  11  0.399   1  0.260   0.210 N  0.570      SignalP-noTM
CCK75780.1             0.113  21  0.100  58  0.116  47  0.085   0.093 N  0.570      SignalP-noTM
CCK75781.1             0.164  43  0.170  43  0.328  36  0.137   0.158 N  0.510      SignalP-TM
CCK75782.1             0.124  33  0.108  33  0.142   6  0.093   0.101 N  0.570      SignalP-noTM
CCK75783.1             0.102  35  0.109  39  0.142  33  0.097   0.103 N  0.570      SignalP-noTM
CCK75784.1             0.103  23  0.125  13  0.196   5  0.164   0.140 N  0.510      SignalP-TM
CCK75785.1             0.108  46  0.106  57  0.132  52  0.085   0.097 N  0.570      SignalP-noTM
CCK75786.1             0.109  43  0.105  20  0.127   1  0.105   0.105 N  0.570      SignalP-noTM
CCK75787.1             0.130  54  0.132  54  0.218   1  0.119   0.126 N  0.570      SignalP-noTM
CCK75788.1             0.121  35  0.111  35  0.124   6  0.096   0.104 N  0.570      SignalP-noTM
CCK75789.1             0.134  27  0.112  42  0.162  40  0.104   0.108 N  0.570      SignalP-noTM
CCK75790.1             0.112  36  0.123  13  0.194   8  0.151   0.136 N  0.570      SignalP-noTM
CCK75791.1             0.120  33  0.107  68  0.123  10  0.094   0.101 N  0.570      SignalP-noTM
CCK75792.1             0.153  31  0.255  31  0.622  21  0.447   0.326 N  0.510      SignalP-TM
CCK75793.1             0.298  50  0.182  50  0.277   2  0.139   0.166 N  0.510      SignalP-TM
CCK75794.1             0.112  39  0.125  11  0.203   3  0.159   0.141 N  0.570      SignalP-noTM
CCK75795.1             0.140  16  0.106  70  0.135  32  0.095   0.101 N  0.570      SignalP-noTM
CCK75796.1             0.127  43  0.118  43  0.158  23  0.116   0.117 N  0.570      SignalP-noTM
CCK75797.1             0.624  29  0.588  29  0.967  17  0.770   0.673 Y  0.570      SignalP-noTM
CCK75798.1             0.152  43  0.147  43  0.228  39  0.121   0.134 N  0.570      SignalP-noTM
CCK75799.1             0.109  43  0.093  68  0.103  59  0.063   0.082 N  0.510      SignalP-TM
CCK75800.1             0.140  17  0.100  11  0.159   1  0.094   0.098 N  0.510      SignalP-TM
CCK75801.1             0.116  22  0.102  11  0.171   1  0.098   0.100 N  0.570      SignalP-noTM
CCK75802.1             0.102  45  0.113  45  0.137  37  0.100   0.107 N  0.570      SignalP-noTM
CCK75803.1             0.149  61  0.115  61  0.132  17  0.094   0.105 N  0.570      SignalP-noTM
CCK75804.1             0.124  34  0.115  34  0.131  26  0.094   0.105 N  0.570      SignalP-noTM
CCK75805.1             0.777  20  0.759  20  0.841  14  0.720   0.741 Y  0.570      SignalP-noTM
CCK75806.1             0.391  32  0.373  32  0.469  15  0.340   0.361 N  0.510      SignalP-TM
CCK75807.1             0.107  36  0.120  11  0.179   3  0.143   0.130 N  0.570      SignalP-noTM
CCK75808.1             0.128  40  0.109  40  0.150   1  0.094   0.102 N  0.570      SignalP-noTM
CCK75809.1             0.112  12  0.103  70  0.111  69  0.081   0.093 N  0.570      SignalP-noTM
CCK75810.1             0.121  44  0.117  12  0.193   5  0.145   0.130 N  0.570      SignalP-noTM
CCK75811.1             0.451  25  0.344  25  0.419  21  0.267   0.316 N  0.510      SignalP-TM
CCK75812.1             0.114  32  0.112  32  0.156  28  0.084   0.101 N  0.510      SignalP-TM
CCK75813.1             0.103  16  0.141  11  0.275   2  0.189   0.163 N  0.570      SignalP-noTM
CCK75814.1             0.683  39  0.699  39  0.997  17  0.875   0.782 Y  0.570      SignalP-noTM
CCK75815.1             0.110  66  0.113  24  0.166  19  0.102   0.108 N  0.570      SignalP-noTM
CCK75816.1             0.143  27  0.183  27  0.360  35  0.197   0.189 N  0.570      SignalP-noTM
CCK75817.1             0.123  37  0.195  19  0.559  17  0.310   0.249 N  0.570      SignalP-noTM
CCK75818.1             0.203  22  0.308  22  0.764  29  0.387   0.337 N  0.510      SignalP-TM
CCK75819.1             0.116  26  0.120  32  0.185   1  0.099   0.112 N  0.510      SignalP-TM
CCK75820.1             0.112  37  0.106  61  0.128  54  0.092   0.099 N  0.570      SignalP-noTM
CCK75821.1             0.175  23  0.196  23  0.318   4  0.240   0.212 N  0.510      SignalP-TM
CCK75822.1             0.118  61  0.110  61  0.123  51  0.088   0.102 N  0.510      SignalP-TM
CCK75823.1             0.255  38  0.257  38  0.361  35  0.186   0.231 N  0.510      SignalP-TM
CCK75824.1             0.280  26  0.286  26  0.440  25  0.274   0.282 N  0.510      SignalP-TM
CCK75825.1             0.113  28  0.103  11  0.163  26  0.109   0.105 N  0.510      SignalP-TM
CCK75826.1             0.127  47  0.132  37  0.170  36  0.110   0.124 N  0.510      SignalP-TM
CCK75827.1             0.121  18  0.112  56  0.152  31  0.095   0.104 N  0.570      SignalP-noTM
CCK75828.1             0.127  45  0.128  45  0.191  41  0.105   0.117 N  0.570      SignalP-noTM
CCK75829.1             0.155  26  0.188  26  0.371  21  0.226   0.206 N  0.570      SignalP-noTM
CCK75830.1             0.351  22  0.218  22  0.224  11  0.129   0.176 N  0.570      SignalP-noTM
CCK75831.1             0.111  29  0.147  16  0.275   1  0.209   0.176 N  0.570      SignalP-noTM
CCK75832.1             0.109  18  0.124  12  0.172   1  0.155   0.139 N  0.570      SignalP-noTM
CCK75833.1             0.129  23  0.216  23  0.563   2  0.380   0.293 N  0.570      SignalP-noTM
CCK75834.1             0.120  20  0.119  20  0.212  10  0.114   0.116 N  0.570      SignalP-noTM
CCK75835.1             0.302  28  0.502  28  0.976  10  0.897   0.687 Y  0.570      SignalP-noTM
CCK75836.1             0.703  28  0.811  28  0.994  17  0.949   0.876 Y  0.570      SignalP-noTM
CCK75837.1             0.099  32  0.112  11  0.157   1  0.129   0.118 N  0.510      SignalP-TM
CCK75838.1             0.135  35  0.164  11  0.327   3  0.275   0.216 N  0.570      SignalP-noTM
CCK75839.1             0.106  42  0.102  61  0.112  50  0.088   0.096 N  0.570      SignalP-noTM
CCK75840.1             0.162  25  0.160  25  0.407   1  0.180   0.169 N  0.570      SignalP-noTM
CCK75841.1             0.100  36  0.143  16  0.304  15  0.210   0.175 N  0.570      SignalP-noTM
CCK75842.1             0.116  46  0.132  11  0.242   1  0.166   0.148 N  0.570      SignalP-noTM
CCK75843.1             0.162  26  0.238  26  0.479  24  0.321   0.269 N  0.510      SignalP-TM
CCK75844.1             0.155  20  0.276  20  0.620  15  0.472   0.368 N  0.570      SignalP-noTM
CCK75845.1             0.179  43  0.159  43  0.251  42  0.107   0.135 N  0.570      SignalP-noTM
CCK75846.1             0.198  19  0.414  19  0.909   3  0.871   0.629 Y  0.570      SignalP-noTM
CCK75847.1             0.175  20  0.402  17  0.947  14  0.927   0.649 Y  0.570      SignalP-noTM
CCK75848.1             0.123  21  0.106  65  0.136  20  0.095   0.101 N  0.570      SignalP-noTM
CCK75849.1             0.181  36  0.121  36  0.112  10  0.086   0.105 N  0.570      SignalP-noTM
CCK75850.1             0.117  61  0.112  11  0.169   1  0.123   0.117 N  0.570      SignalP-noTM
CCK75851.1             0.142  63  0.124  11  0.171   1  0.158   0.140 N  0.570      SignalP-noTM
CCK75852.1             0.151  35  0.148  35  0.229  30  0.138   0.143 N  0.570      SignalP-noTM
CCK75853.1             0.125  33  0.150  18  0.302   8  0.211   0.178 N  0.570      SignalP-noTM
CCK75854.1             0.112  32  0.147  38  0.349  34  0.143   0.145 N  0.570      SignalP-noTM
CCK75855.1             0.120  44  0.109  44  0.128  23  0.092   0.101 N  0.570      SignalP-noTM
CCK75856.1             0.190  23  0.194  56  0.403  45  0.160   0.181 N  0.510      SignalP-TM
CCK75857.1             0.160  40  0.126  40  0.191  69  0.080   0.109 N  0.510      SignalP-TM
CCK75858.1             0.138  52  0.173  11  0.452  23  0.297   0.231 N  0.570      SignalP-noTM
CCK75859.1             0.103  39  0.108  23  0.133  14  0.103   0.106 N  0.570      SignalP-noTM
CCK75860.1             0.162  17  0.120  44  0.157  34  0.112   0.116 N  0.570      SignalP-noTM
CCK75861.1             0.113  32  0.102  53  0.113  18  0.095   0.099 N  0.570      SignalP-noTM
CCK75862.1             0.174  20  0.163  20  0.225  31  0.141   0.153 N  0.570      SignalP-noTM
CCK75863.1             0.121  35  0.122  26  0.168  24  0.114   0.118 N  0.570      SignalP-noTM
CCK75864.1             0.136  29  0.132  11  0.217   2  0.172   0.151 N  0.570      SignalP-noTM
CCK75865.1             0.137  29  0.181  14  0.480   9  0.332   0.252 N  0.570      SignalP-noTM
CCK75866.1             0.126  38  0.116  38  0.132  36  0.081   0.100 N  0.570      SignalP-noTM
CCK75867.1             0.141  45  0.128  31  0.178   5  0.123   0.126 N  0.570      SignalP-noTM
CCK75868.1             0.724  22  0.795  22  0.944  18  0.865   0.828 Y  0.570      SignalP-noTM
CCK75869.1             0.115  26  0.111  55  0.155   2  0.092   0.102 N  0.570      SignalP-noTM
CCK75870.1             0.139  21  0.106  38  0.126  26  0.086   0.096 N  0.570      SignalP-noTM
CCK75871.1             0.156  51  0.138  29  0.237   1  0.157   0.145 N  0.510      SignalP-TM
CCK75872.1             0.124  30  0.109  30  0.107  18  0.089   0.100 N  0.570      SignalP-noTM
CCK75873.1             0.204  25  0.143  25  0.147  24  0.091   0.119 N  0.570      SignalP-noTM
CCK75874.1             0.101  41  0.103  41  0.119  44  0.089   0.096 N  0.570      SignalP-noTM
CCK75875.1             0.112  50  0.122  42  0.233  32  0.099   0.111 N  0.570      SignalP-noTM
CCK75876.1             0.105  56  0.104  26  0.132  18  0.094   0.099 N  0.570      SignalP-noTM
CCK75877.1             0.172  18  0.383  18  0.898  11  0.844   0.600 Y  0.570      SignalP-noTM
CCK75878.1             0.288  34  0.190  34  0.394   3  0.173   0.184 N  0.510      SignalP-TM
CCK75879.1             0.117  18  0.124  11  0.226   1  0.150   0.136 N  0.570      SignalP-noTM
CCK75880.1             0.114  25  0.175  11  0.431   5  0.335   0.250 N  0.570      SignalP-noTM
CCK75881.1             0.421  43  0.382  43  0.878  42  0.192   0.293 N  0.570      SignalP-noTM
CCK75882.1             0.107  47  0.108  25  0.133  43  0.105   0.107 N  0.570      SignalP-noTM
CCK75883.1             0.102  41  0.103  41  0.117  23  0.086   0.095 N  0.570      SignalP-noTM
CCK75884.1             0.121  36  0.136  36  0.200  29  0.119   0.128 N  0.570      SignalP-noTM
CCK75885.1             0.110  25  0.128  60  0.216  50  0.114   0.121 N  0.570      SignalP-noTM
CCK75886.1             0.110  32  0.103  32  0.118  20  0.084   0.094 N  0.570      SignalP-noTM
CCK75887.1             0.101  23  0.143  11  0.294   2  0.200   0.169 N  0.570      SignalP-noTM
CCK75888.1             0.111  43  0.107  43  0.130  40  0.096   0.102 N  0.570      SignalP-noTM
CCK75889.1             0.102  67  0.104  21  0.119  40  0.100   0.102 N  0.570      SignalP-noTM
CCK75890.1             0.107  26  0.107  41  0.124  31  0.097   0.103 N  0.570      SignalP-noTM
CCK75891.1             0.121  35  0.111  35  0.124   6  0.096   0.104 N  0.570      SignalP-noTM
CCK75892.1             0.105  55  0.128  12  0.202   7  0.161   0.143 N  0.570      SignalP-noTM
CCK75893.1             0.172  47  0.151  47  0.229  34  0.115   0.138 N  0.510      SignalP-TM
CCK75894.1             0.108  35  0.109  18  0.141   7  0.120   0.114 N  0.570      SignalP-noTM
CCK75895.1             0.113  36  0.102  36  0.117  29  0.085   0.094 N  0.570      SignalP-noTM
CCK75896.1             0.169  28  0.104  11  0.137   2  0.110   0.106 N  0.510      SignalP-TM
CCK75897.1             0.196  30  0.148  30  0.189  27  0.100   0.126 N  0.570      SignalP-noTM
CCK75898.1             0.115  26  0.101  28  0.107  30  0.076   0.089 N  0.570      SignalP-noTM
CCK75899.1             0.101  46  0.110  61  0.158   4  0.107   0.109 N  0.570      SignalP-noTM
CCK75900.1             0.124  41  0.133  28  0.200  10  0.154   0.141 N  0.510      SignalP-TM
CCK75901.1             0.798  20  0.807  20  0.868  16  0.818   0.812 Y  0.570      SignalP-noTM
CCK75902.1             0.104  35  0.105  47  0.146  40  0.089   0.099 N  0.510      SignalP-TM
CCK75903.1             0.137  30  0.211  17  0.577  15  0.354   0.278 N  0.570      SignalP-noTM
CCK75904.1             0.141  22  0.147  11  0.267   1  0.216   0.172 N  0.510      SignalP-TM
CCK75905.1             0.448  20  0.649  20  0.979  10  0.940   0.786 Y  0.570      SignalP-noTM
CCK75906.1             0.134  46  0.095  63  0.098  52  0.053   0.080 N  0.510      SignalP-TM
CCK75907.1             0.116  46  0.104  66  0.122   2  0.076   0.091 N  0.570      SignalP-noTM
CCK75908.1             0.105  44  0.097  57  0.108  36  0.076   0.087 N  0.570      SignalP-noTM
CCK75909.1             0.137  28  0.200  19  0.498  13  0.386   0.268 N  0.510      SignalP-TM
CCK75910.1             0.239  24  0.089  24  0.125   1  0.047   0.073 N  0.510      SignalP-TM
CCK75911.1             0.110  26  0.125  26  0.250  17  0.125   0.125 N  0.510      SignalP-TM
CCK75912.1             0.112  25  0.185  15  0.429   6  0.343   0.243 N  0.510      SignalP-TM
CCK75913.1             0.159  20  0.117  20  0.143   2  0.096   0.109 N  0.510      SignalP-TM
CCK75914.1             0.118  45  0.102  24  0.118  21  0.089   0.097 N  0.510      SignalP-TM
CCK75915.1             0.154  19  0.130  19  0.164   2  0.121   0.126 N  0.570      SignalP-noTM
CCK75916.1             0.150  26  0.111  26  0.127   8  0.092   0.102 N  0.570      SignalP-noTM
CCK75917.1             0.105  20  0.119  16  0.186   6  0.136   0.127 N  0.570      SignalP-noTM
CCK75918.1             0.109  20  0.127  12  0.202   1  0.148   0.137 N  0.570      SignalP-noTM
CCK75919.1             0.133  23  0.147  23  0.229   9  0.169   0.158 N  0.570      SignalP-noTM
CCK75920.1             0.108  31  0.099  11  0.134   5  0.106   0.101 N  0.510      SignalP-TM
CCK75921.1             0.117  25  0.134  11  0.284   1  0.160   0.146 N  0.570      SignalP-noTM
CCK75922.1             0.186  34  0.140  11  0.310   1  0.187   0.157 N  0.510      SignalP-TM
CCK75923.1             0.106  25  0.104  61  0.137   1  0.092   0.098 N  0.570      SignalP-noTM
CCK75924.1             0.112  59  0.160  11  0.381   3  0.254   0.204 N  0.570      SignalP-noTM
CCK75925.1             0.119  67  0.118  26  0.164  25  0.116   0.117 N  0.510      SignalP-TM
CCK75926.1             0.241  36  0.190  36  0.225  32  0.127   0.160 N  0.570      SignalP-noTM
CCK75927.1             0.102  39  0.129  21  0.223   1  0.163   0.145 N  0.570      SignalP-noTM
CCK75928.1             0.435  20  0.340  20  0.334   8  0.266   0.313 N  0.510      SignalP-TM
CCK75929.1             0.119  36  0.137  11  0.245   2  0.190   0.162 N  0.570      SignalP-noTM
CCK75930.1             0.105  22  0.109  22  0.160   1  0.113   0.110 N  0.570      SignalP-noTM
CCK75931.1             0.132  64  0.114  64  0.129  36  0.088   0.101 N  0.570      SignalP-noTM
CCK75932.1             0.120  22  0.125  11  0.236   1  0.141   0.132 N  0.570      SignalP-noTM
CCK75933.1             0.158  32  0.192  16  0.419  12  0.305   0.245 N  0.570      SignalP-noTM
CCK75934.1             0.099  56  0.111  26  0.142  22  0.106   0.109 N  0.510      SignalP-TM
CCK75935.1             0.141  26  0.167  11  0.362   5  0.297   0.215 N  0.510      SignalP-TM
CCK75936.1             0.172  18  0.264  18  0.484  10  0.363   0.311 N  0.570      SignalP-noTM
CCK75937.1             0.298  23  0.473  20  0.912  17  0.861   0.655 Y  0.570      SignalP-noTM
CCK75938.1             0.144  28  0.131  42  0.219  36  0.114   0.123 N  0.570      SignalP-noTM
CCK75939.1             0.805  36  0.456  36  0.348  17  0.237   0.375 N  0.510      SignalP-TM
CCK75940.1             0.139  30  0.169  11  0.372   1  0.286   0.224 N  0.570      SignalP-noTM
CCK75941.1             0.111  32  0.102  67  0.149  64  0.062   0.087 N  0.510      SignalP-TM
CCK75942.1             0.137  31  0.140  31  0.188  23  0.128   0.134 N  0.570      SignalP-noTM
CCK75943.1             0.101   3  0.164  21  0.412  12  0.235   0.197 N  0.570      SignalP-noTM
CCK75944.1             0.465  24  0.296  24  0.399   2  0.229   0.265 N  0.570      SignalP-noTM
CCK75945.1             0.114  32  0.108  32  0.128  15  0.108   0.108 N  0.570      SignalP-noTM
CCK75946.1             0.125  25  0.102  70  0.113  60  0.086   0.095 N  0.570      SignalP-noTM
CCK75947.1             0.132  43  0.132  11  0.225   1  0.175   0.148 N  0.510      SignalP-TM
CCK75948.1             0.107  22  0.111  11  0.201   1  0.110   0.111 N  0.570      SignalP-noTM
CCK75949.1             0.181  24  0.147  24  0.215   7  0.147   0.147 N  0.510      SignalP-TM
CCK75950.1             0.108  49  0.106  66  0.158  60  0.096   0.102 N  0.510      SignalP-TM
CCK75951.1             0.610  28  0.509  28  0.528  18  0.395   0.467 N  0.510      SignalP-TM
CCK75952.1             0.147  41  0.146  16  0.252   6  0.193   0.163 N  0.510      SignalP-TM
CCK75953.1             0.273  32  0.308  32  0.624  21  0.310   0.309 N  0.510      SignalP-TM
CCK75954.1             0.215  39  0.231  39  0.409  35  0.179   0.212 N  0.510      SignalP-TM
CCK75955.1             0.106  24  0.113  34  0.160  22  0.107   0.110 N  0.570      SignalP-noTM
CCK75956.1             0.236  24  0.162  24  0.127  22  0.107   0.136 N  0.570      SignalP-noTM
CCK75957.1             0.387  34  0.382  34  0.689  28  0.406   0.393 N  0.570      SignalP-noTM
CCK75958.1             0.118  44  0.110  44  0.127  42  0.089   0.100 N  0.570      SignalP-noTM
CCK75959.1             0.156  29  0.121  29  0.144   3  0.089   0.106 N  0.570      SignalP-noTM
CCK75960.1             0.497  27  0.424  27  0.446  17  0.338   0.392 N  0.510      SignalP-TM
CCK75961.1             0.132  40  0.123  40  0.156  38  0.097   0.113 N  0.510      SignalP-TM
CCK75962.1             0.101  28  0.102  44  0.119  42  0.089   0.096 N  0.570      SignalP-noTM
CCK75963.1             0.121  24  0.111  24  0.124   1  0.099   0.106 N  0.570      SignalP-noTM
CCK75964.1             0.142  29  0.139  40  0.248  27  0.115   0.130 N  0.510      SignalP-TM
CCK75965.1             0.160  23  0.371  23  0.954   4  0.896   0.618 Y  0.570      SignalP-noTM
CCK75966.1             0.129  23  0.218  23  0.496  10  0.360   0.271 N  0.510      SignalP-TM
CCK75967.1             0.121  47  0.121  47  0.178   6  0.125   0.123 N  0.570      SignalP-noTM
CCK75968.1             0.110  21  0.101  32  0.107  25  0.077   0.090 N  0.570      SignalP-noTM
CCK75969.1             0.119  30  0.101  55  0.110  46  0.083   0.093 N  0.570      SignalP-noTM
CCK75970.1             0.194  22  0.327  22  0.689  15  0.480   0.384 N  0.510      SignalP-TM
CCK75971.1             0.119  54  0.100  11  0.121   6  0.105   0.102 N  0.510      SignalP-TM
CCK75972.1             0.118  16  0.124  16  0.180  13  0.131   0.127 N  0.570      SignalP-noTM
CCK75973.1             0.110  18  0.110  13  0.149   3  0.118   0.114 N  0.570      SignalP-noTM
CCK75974.1             0.117  48  0.107  48  0.139  39  0.096   0.102 N  0.570      SignalP-noTM
CCK75975.1             0.217  32  0.175  11  0.401   1  0.312   0.226 N  0.510      SignalP-TM
CCK75976.1             0.106  64  0.100  29  0.117  23  0.078   0.090 N  0.570      SignalP-noTM
CCK75977.1             0.690  32  0.578  32  0.700  30  0.345   0.492 N  0.510      SignalP-TM
CCK75978.1             0.283  25  0.156  25  0.161  24  0.083   0.122 N  0.570      SignalP-noTM
CCK75979.1             0.122  38  0.159  26  0.314  25  0.209   0.182 N  0.570      SignalP-noTM
CCK75980.1             0.133  31  0.280  24  0.755  16  0.578   0.390 N  0.510      SignalP-TM
CCK75981.1             0.120  63  0.107  37  0.130  34  0.105   0.106 N  0.570      SignalP-noTM
CCK75982.1             0.212  22  0.167  22  0.299   9  0.150   0.159 N  0.570      SignalP-noTM
CCK75983.1             0.101  68  0.186  11  0.432   4  0.339   0.258 N  0.570      SignalP-noTM
CCK75984.1             0.154  57  0.110  57  0.141   4  0.083   0.100 N  0.510      SignalP-TM
CCK75985.1             0.116  44  0.134  11  0.271  42  0.166   0.149 N  0.570      SignalP-noTM
CCK75986.1             0.130  21  0.114  21  0.151   3  0.106   0.110 N  0.570      SignalP-noTM
CCK75987.1             0.114  21  0.103  48  0.121  18  0.092   0.098 N  0.570      SignalP-noTM
CCK75988.1             0.148  25  0.161  25  0.238  19  0.154   0.159 N  0.510      SignalP-TM
CCK75989.1             0.116  21  0.112  55  0.146  45  0.100   0.106 N  0.570      SignalP-noTM
CCK75990.1             0.146  21  0.132  35  0.201   1  0.125   0.129 N  0.570      SignalP-noTM
CCK75991.1             0.128  36  0.136  41  0.324  34  0.115   0.126 N  0.570      SignalP-noTM
CCK75992.1             0.142  21  0.143  21  0.324  19  0.171   0.156 N  0.570      SignalP-noTM
CCK75993.1             0.109  30  0.118  30  0.208   1  0.124   0.121 N  0.570      SignalP-noTM
CCK75994.1             0.097  35  0.103  39  0.162  31  0.085   0.096 N  0.510      SignalP-TM
CCK75995.1             0.120  35  0.114  48  0.160  40  0.093   0.104 N  0.570      SignalP-noTM
CCK75996.1             0.139  34  0.133  34  0.178   9  0.126   0.129 N  0.570      SignalP-noTM
CCK75997.1             0.138  48  0.114  48  0.128  20  0.101   0.108 N  0.570      SignalP-noTM
CCK75998.1             0.150  28  0.132  28  0.203   3  0.133   0.132 N  0.570      SignalP-noTM
CCK75999.1             0.192  38  0.137  38  0.215   1  0.107   0.123 N  0.570      SignalP-noTM
CCK76000.1             0.131  27  0.192  18  0.380  24  0.280   0.225 N  0.510      SignalP-TM
CCK76001.1             0.331  25  0.222  25  0.294  24  0.136   0.190 N  0.510      SignalP-TM
CCK76002.1             0.104  66  0.105  38  0.123  26  0.099   0.102 N  0.570      SignalP-noTM
CCK76003.1             0.138  24  0.108  24  0.106   3  0.089   0.099 N  0.570      SignalP-noTM
CCK76004.1             0.131  27  0.114  27  0.121  24  0.087   0.102 N  0.570      SignalP-noTM
CCK76005.1             0.100  52  0.105  45  0.124  11  0.102   0.103 N  0.570      SignalP-noTM
CCK76006.1             0.161  24  0.237  24  0.440  12  0.299   0.260 N  0.510      SignalP-TM
CCK76007.1             0.102  44  0.099  67  0.109  32  0.086   0.093 N  0.570      SignalP-noTM
CCK76008.1             0.105  30  0.131  13  0.216   3  0.174   0.151 N  0.570      SignalP-noTM
CCK76009.1             0.134  24  0.178  24  0.338  19  0.226   0.201 N  0.570      SignalP-noTM
CCK76010.1             0.230  44  0.152  44  0.261   1  0.110   0.132 N  0.570      SignalP-noTM
CCK76011.1             0.125  37  0.144  37  0.208  35  0.151   0.146 N  0.510      SignalP-TM
CCK76012.1             0.521  23  0.488  23  0.631  18  0.480   0.485 N  0.510      SignalP-TM
CCK76013.1             0.152  34  0.121  52  0.212  42  0.086   0.104 N  0.570      SignalP-noTM
CCK76014.1             0.411  22  0.246  22  0.329  21  0.133   0.193 N  0.570      SignalP-noTM
CCK76015.1             0.117  42  0.110  44  0.131  40  0.091   0.101 N  0.570      SignalP-noTM
CCK76016.1             0.113  18  0.109  18  0.126   1  0.106   0.107 N  0.570      SignalP-noTM
CCK76017.1             0.137  21  0.127  21  0.137  18  0.111   0.120 N  0.570      SignalP-noTM
CCK76018.1             0.189  44  0.191  29  0.462  18  0.230   0.209 N  0.570      SignalP-noTM
CCK76019.1             0.485  24  0.415  24  0.596   3  0.426   0.419 N  0.510      SignalP-TM
CCK76020.1             0.110  31  0.116  12  0.216   3  0.139   0.127 N  0.570      SignalP-noTM
CCK76021.1             0.150  43  0.153  23  0.230   9  0.173   0.162 N  0.570      SignalP-noTM
CCK76022.1             0.130  39  0.104  39  0.153   1  0.083   0.094 N  0.570      SignalP-noTM
CCK76023.1             0.179  26  0.143  26  0.158  10  0.125   0.134 N  0.570      SignalP-noTM
CCK76024.1             0.111  37  0.107  37  0.121   1  0.090   0.099 N  0.570      SignalP-noTM
CCK76025.1             0.200  21  0.367  21  0.783  13  0.649   0.499 N  0.570      SignalP-noTM
CCK76026.1             0.135  42  0.118  11  0.255   1  0.128   0.121 N  0.510      SignalP-TM
CCK76027.1             0.137  32  0.118  32  0.177  13  0.117   0.117 N  0.570      SignalP-noTM
CCK76028.1             0.126  56  0.114  56  0.142  50  0.095   0.105 N  0.570      SignalP-noTM
CCK76029.1             0.106  20  0.149  12  0.319   2  0.224   0.184 N  0.570      SignalP-noTM
CCK76030.1             0.111  63  0.115  38  0.140  36  0.104   0.110 N  0.570      SignalP-noTM
CCK76031.1             0.197  29  0.152  29  0.176  25  0.124   0.142 N  0.510      SignalP-TM
CCK76032.1             0.113  58  0.103  44  0.126   3  0.093   0.098 N  0.570      SignalP-noTM
CCK76033.1             0.128  42  0.109  42  0.122  50  0.088   0.099 N  0.570      SignalP-noTM
CCK76034.1             0.119  62  0.108  62  0.139  47  0.099   0.104 N  0.570      SignalP-noTM
CCK76035.1             0.126  29  0.182  29  0.480  19  0.236   0.207 N  0.570      SignalP-noTM
CCK76036.1             0.191  26  0.156  26  0.169  10  0.134   0.145 N  0.570      SignalP-noTM
CCK76037.1             0.111  54  0.110  11  0.170   2  0.119   0.114 N  0.570      SignalP-noTM
CCK76038.1             0.116  60  0.136  11  0.268   1  0.173   0.154 N  0.570      SignalP-noTM
CCK76039.1             0.274  33  0.228  33  0.395  30  0.156   0.194 N  0.570      SignalP-noTM
CCK76040.1             0.126  60  0.125  12  0.199   2  0.154   0.139 N  0.570      SignalP-noTM
CCK76041.1             0.111  35  0.100  61  0.118  11  0.087   0.094 N  0.570      SignalP-noTM
CCK76042.1             0.127  49  0.116  40  0.163  35  0.108   0.112 N  0.570      SignalP-noTM
CCK76043.1             0.102  35  0.103  22  0.130  11  0.090   0.097 N  0.570      SignalP-noTM
CCK76044.1             0.119  25  0.106  11  0.129   7  0.116   0.111 N  0.570      SignalP-noTM
CCK76045.1             0.191  20  0.125  20  0.123  38  0.065   0.103 N  0.510      SignalP-TM
CCK76046.1             0.125  38  0.184  38  0.335  36  0.208   0.193 N  0.510      SignalP-TM
CCK76047.1             0.580  24  0.735  24  0.974  18  0.931   0.827 Y  0.570      SignalP-noTM
CCK76048.1             0.115  32  0.114  40  0.160  30  0.098   0.106 N  0.570      SignalP-noTM
CCK76049.1             0.206  20  0.231  20  0.336  19  0.272   0.246 N  0.510      SignalP-TM
CCK76050.1             0.107  50  0.094  68  0.099  70  0.074   0.085 N  0.570      SignalP-noTM
CCK76051.1             0.118  27  0.114  11  0.184   1  0.123   0.119 N  0.570      SignalP-noTM
CCK76052.1             0.208  30  0.232  30  0.395  28  0.236   0.234 N  0.510      SignalP-TM
CCK76053.1             0.107  30  0.128  11  0.196   4  0.172   0.149 N  0.570      SignalP-noTM
CCK76054.1             0.110  34  0.099  70  0.113   1  0.088   0.094 N  0.570      SignalP-noTM
CCK76055.1             0.134  14  0.104  14  0.139  11  0.080   0.093 N  0.570      SignalP-noTM
CCK76056.1             0.192  43  0.139  43  0.239   6  0.120   0.130 N  0.570      SignalP-noTM
CCK76057.1             0.197  20  0.205  20  0.297  17  0.207   0.206 N  0.570      SignalP-noTM
CCK76058.1             0.102  22  0.099  68  0.108  11  0.085   0.092 N  0.570      SignalP-noTM
CCK76059.1             0.135  30  0.127  11  0.224   1  0.155   0.140 N  0.570      SignalP-noTM
CCK76060.1             0.123  36  0.112  36  0.160   4  0.096   0.104 N  0.570      SignalP-noTM
CCK76061.1             0.103  22  0.108  55  0.141   2  0.104   0.106 N  0.570      SignalP-noTM
CCK76062.1             0.134  27  0.139  27  0.252   3  0.164   0.148 N  0.510      SignalP-TM
CCK76063.1             0.514  15  0.453  15  0.744  13  0.384   0.421 N  0.570      SignalP-noTM
CCK76064.1             0.770  25  0.790  25  0.871  21  0.755   0.773 Y  0.570      SignalP-noTM
CCK76065.1             0.141  39  0.162  39  0.359  31  0.127   0.149 N  0.510      SignalP-TM
CCK76066.1             0.166  40  0.125  40  0.137  33  0.086   0.107 N  0.570      SignalP-noTM
CCK76067.1             0.332  37  0.242  37  0.304   1  0.169   0.215 N  0.510      SignalP-TM
CCK76068.1             0.158  23  0.102  23  0.117  56  0.071   0.087 N  0.570      SignalP-noTM
CCK76069.1             0.103  33  0.131  13  0.275   3  0.175   0.152 N  0.570      SignalP-noTM
CCK76070.1             0.110  26  0.098  35  0.111  27  0.081   0.090 N  0.570      SignalP-noTM
CCK76071.1             0.779  22  0.772  22  0.847   1  0.774   0.773 Y  0.570      SignalP-noTM
CCK76072.1             0.138  24  0.125  33  0.168   9  0.120   0.123 N  0.570      SignalP-noTM
CCK76073.1             0.122  69  0.114  18  0.150   7  0.128   0.120 N  0.570      SignalP-noTM
CCK76074.1             0.146  43  0.138  17  0.208   5  0.144   0.141 N  0.570      SignalP-noTM
CCK76075.1             0.148  21  0.171  11  0.345   1  0.250   0.208 N  0.570      SignalP-noTM
CCK76076.1             0.138  29  0.121  29  0.168  28  0.092   0.108 N  0.570      SignalP-noTM
CCK76077.1             0.105   3  0.097  46  0.105  42  0.081   0.090 N  0.570      SignalP-noTM
CCK76078.1             0.147  36  0.125  11  0.197   2  0.163   0.139 N  0.510      SignalP-TM
CCK76079.1             0.106  43  0.187  11  0.495   2  0.343   0.245 N  0.510      SignalP-TM
CCK76080.1             0.271  29  0.382  29  0.721  27  0.406   0.391 N  0.510      SignalP-TM
CCK76081.1             0.125  39  0.157  11  0.308   1  0.250   0.191 N  0.510      SignalP-TM
CCK76082.1             0.289  34  0.179  34  0.252   1  0.150   0.169 N  0.510      SignalP-TM
CCK76083.1             0.115  24  0.110  24  0.160   1  0.102   0.106 N  0.570      SignalP-noTM
CCK76084.1             0.146  66  0.120  21  0.173  13  0.128   0.123 N  0.510      SignalP-TM
CCK76085.1             0.148  27  0.144  27  0.263  22  0.117   0.131 N  0.570      SignalP-noTM
CCK76086.1             0.105  44  0.110  44  0.145  43  0.097   0.104 N  0.570      SignalP-noTM
CCK76087.1             0.113  24  0.131  56  0.271  45  0.109   0.120 N  0.570      SignalP-noTM
CCK76088.1             0.251  26  0.161  26  0.161   2  0.104   0.134 N  0.570      SignalP-noTM
CCK76089.1             0.106  28  0.103  28  0.142   1  0.092   0.098 N  0.570      SignalP-noTM
CCK76090.1             0.105  19  0.108  66  0.123  56  0.094   0.101 N  0.570      SignalP-noTM
CCK76091.1             0.116  21  0.161  21  0.262   6  0.220   0.188 N  0.570      SignalP-noTM
CCK76092.1             0.116  46  0.112  46  0.167   2  0.102   0.107 N  0.570      SignalP-noTM
CCK76093.1             0.527  28  0.649  28  0.906   7  0.841   0.739 Y  0.570      SignalP-noTM
CCK76094.1             0.107  20  0.102  20  0.132  18  0.103   0.102 N  0.510      SignalP-TM
CCK76095.1             0.102  18  0.107  11  0.159   2  0.114   0.110 N  0.570      SignalP-noTM
CCK76096.1             0.102  14  0.113  34  0.141  32  0.113   0.113 N  0.570      SignalP-noTM
CCK76097.1             0.870  32  0.727  32  0.684  17  0.523   0.651 Y  0.510      SignalP-TM
CCK76098.1             0.391  20  0.606  20  0.961  14  0.917   0.752 Y  0.570      SignalP-noTM
CCK76099.1             0.133  40  0.108  54  0.144  50  0.078   0.097 N  0.510      SignalP-TM
CCK76100.1             0.109  18  0.099  62  0.108  55  0.069   0.088 N  0.510      SignalP-TM
CCK76101.1             0.294  39  0.453  28  0.931  16  0.826   0.628 Y  0.570      SignalP-noTM
CCK76102.1             0.222  48  0.329  48  0.731  47  0.374   0.350 N  0.570      SignalP-noTM
CCK76103.1             0.124  40  0.119  11  0.177   3  0.142   0.130 N  0.570      SignalP-noTM
CCK76104.1             0.110  45  0.109  28  0.163   9  0.112   0.110 N  0.570      SignalP-noTM
CCK76105.1             0.103  32  0.104  42  0.133   1  0.098   0.101 N  0.570      SignalP-noTM
CCK76106.1             0.135  26  0.108  44  0.140   2  0.087   0.100 N  0.510      SignalP-TM
CCK76107.1             0.117  56  0.102  31  0.118  24  0.085   0.094 N  0.570      SignalP-noTM
CCK76108.1             0.108  56  0.102  56  0.126   9  0.094   0.098 N  0.570      SignalP-noTM
CCK76109.1             0.133  48  0.104  62  0.136  46  0.088   0.098 N  0.510      SignalP-TM
CCK76110.1             0.110  26  0.108  11  0.175   1  0.110   0.109 N  0.570      SignalP-noTM
CCK76111.1             0.827  24  0.838  24  0.915   3  0.867   0.852 Y  0.570      SignalP-noTM
CCK76112.1             0.112  30  0.128  15  0.232   6  0.162   0.144 N  0.570      SignalP-noTM
CCK76113.1             0.103  43  0.114  20  0.180  12  0.120   0.117 N  0.570      SignalP-noTM
CCK76114.1             0.165  40  0.127  40  0.215   1  0.101   0.114 N  0.570      SignalP-noTM
CCK76115.1             0.136  23  0.175  36  0.314  32  0.165   0.171 N  0.510      SignalP-TM
CCK76116.1             0.144  43  0.115  16  0.159  14  0.136   0.123 N  0.510      SignalP-TM
CCK76117.1             0.167  35  0.171  11  0.349   1  0.298   0.218 N  0.510      SignalP-TM
CCK76118.1             0.116  24  0.157  11  0.304   1  0.250   0.192 N  0.510      SignalP-TM
CCK76119.1             0.146  43  0.110  28  0.153  19  0.120   0.114 N  0.510      SignalP-TM
CCK76120.1             0.112  29  0.134  29  0.274  22  0.147   0.139 N  0.510      SignalP-TM
CCK76121.1             0.194  42  0.214  23  0.345  17  0.238   0.225 N  0.570      SignalP-noTM
CCK76122.1             0.117  33  0.105  11  0.142   1  0.106   0.106 N  0.570      SignalP-noTM
CCK76123.1             0.651  27  0.728  27  0.958  10  0.875   0.797 Y  0.570      SignalP-noTM
CCK76124.1             0.112  16  0.128  11  0.233   2  0.162   0.144 N  0.570      SignalP-noTM
CCK76125.1             0.129  60  0.130  43  0.221   2  0.149   0.139 N  0.570      SignalP-noTM
CCK76126.1             0.119  28  0.130  11  0.232   3  0.161   0.144 N  0.570      SignalP-noTM
CCK76127.1             0.105  13  0.112  46  0.142  42  0.116   0.114 N  0.570      SignalP-noTM
CCK76128.1             0.127  53  0.129  53  0.168  45  0.106   0.118 N  0.570      SignalP-noTM
CCK76129.1             0.108  49  0.108  41  0.125  32  0.092   0.100 N  0.570      SignalP-noTM
CCK76130.1             0.132   5  0.099  33  0.103  30  0.079   0.089 N  0.570      SignalP-noTM
CCK76131.1             0.115  27  0.124  53  0.212  49  0.107   0.116 N  0.570      SignalP-noTM
CCK76132.1             0.104  61  0.104  70  0.120  69  0.082   0.094 N  0.570      SignalP-noTM
CCK76133.1             0.170  50  0.190  50  0.290  35  0.168   0.180 N  0.570      SignalP-noTM
CCK76134.1             0.443  48  0.216  48  0.255   1  0.110   0.177 N  0.510      SignalP-TM
CCK76135.1             0.118  24  0.244  11  0.687   4  0.619   0.420 N  0.570      SignalP-noTM
CCK76136.1             0.113  30  0.128  11  0.194   1  0.162   0.144 N  0.570      SignalP-noTM
CCK76137.1             0.328  66  0.173  66  0.127   1  0.089   0.133 N  0.570      SignalP-noTM
CCK76138.1             0.212  21  0.251  21  0.408  19  0.304   0.276 N  0.570      SignalP-noTM
CCK76139.1             0.169  20  0.198  20  0.328   1  0.243   0.219 N  0.570      SignalP-noTM
CCK76140.1             0.108  34  0.112  40  0.142  36  0.108   0.110 N  0.570      SignalP-noTM
CCK76141.1             0.134  24  0.134  24  0.163  16  0.132   0.133 N  0.570      SignalP-noTM
CCK76142.1             0.158  21  0.121  11  0.277   1  0.125   0.123 N  0.570      SignalP-noTM
CCK76143.1             0.101  23  0.118  11  0.184   2  0.135   0.126 N  0.570      SignalP-noTM
CCK76144.1             0.178  53  0.125  53  0.134   1  0.090   0.108 N  0.570      SignalP-noTM
CCK76145.1             0.152  21  0.201  21  0.372  18  0.260   0.229 N  0.570      SignalP-noTM
CCK76146.1             0.116  48  0.117  16  0.179   8  0.137   0.126 N  0.570      SignalP-noTM
CCK76147.1             0.124  21  0.113  21  0.160   1  0.109   0.111 N  0.570      SignalP-noTM
CCK76148.1             0.110  19  0.116  11  0.164  25  0.144   0.127 N  0.510      SignalP-TM
CCK76149.1             0.677  20  0.788  20  0.958  18  0.913   0.847 Y  0.570      SignalP-noTM
CCK76150.1             0.104  68  0.101  22  0.133  50  0.098   0.099 N  0.570      SignalP-noTM
CCK76151.1             0.109  61  0.130  13  0.207   4  0.175   0.151 N  0.570      SignalP-noTM
CCK76152.1             0.129  50  0.108  70  0.155  62  0.090   0.101 N  0.510      SignalP-TM
CCK76153.1             0.213  34  0.104  20  0.141  18  0.103   0.104 N  0.510      SignalP-TM
CCK76154.1             0.143  26  0.152  26  0.239  17  0.185   0.167 N  0.570      SignalP-noTM
CCK76155.1             0.169  17  0.199  17  0.315   6  0.246   0.216 N  0.510      SignalP-TM
CCK76156.1             0.133  41  0.119  41  0.132  39  0.090   0.105 N  0.570      SignalP-noTM
CCK76157.1             0.120  24  0.157  12  0.290   3  0.249   0.200 N  0.570      SignalP-noTM
CCK76158.1             0.112  28  0.181  21  0.454  20  0.312   0.229 N  0.510      SignalP-TM
CCK76159.1             0.109  57  0.158  11  0.391   1  0.243   0.190 N  0.510      SignalP-TM
CCK76160.1             0.142  57  0.116  14  0.181  63  0.137   0.124 N  0.510      SignalP-TM
CCK76161.1             0.117  32  0.115  45  0.127  34  0.097   0.106 N  0.570      SignalP-noTM
CCK76162.1             0.121  24  0.209  24  0.502  19  0.319   0.250 N  0.510      SignalP-TM
CCK76163.1             0.125  47  0.109  47  0.122   8  0.098   0.104 N  0.570      SignalP-noTM
CCK76164.1             0.344  16  0.330  16  0.462   1  0.332   0.331 N  0.570      SignalP-noTM
CCK76165.1             0.152  21  0.211  21  0.414  13  0.304   0.254 N  0.570      SignalP-noTM
CCK76166.1             0.288  25  0.369  25  0.590  22  0.496   0.416 N  0.510      SignalP-TM
CCK76167.1             0.402  23  0.554  23  0.908  19  0.748   0.645 Y  0.570      SignalP-noTM
CCK76168.1             0.208  31  0.150  31  0.275  10  0.144   0.147 N  0.570      SignalP-noTM
CCK76169.1             0.107  20  0.099  40  0.107  38  0.084   0.092 N  0.570      SignalP-noTM
CCK76170.1             0.113  40  0.139  20  0.243   9  0.169   0.153 N  0.570      SignalP-noTM
CCK76171.1             0.167  21  0.201  21  0.337  20  0.213   0.207 N  0.570      SignalP-noTM
CCK76172.1             0.104   3  0.094  56  0.105  45  0.075   0.085 N  0.570      SignalP-noTM
CCK76173.1             0.103  10  0.108  51  0.131  56  0.097   0.103 N  0.570      SignalP-noTM
CCK76174.1             0.249  24  0.226  24  0.384  23  0.182   0.210 N  0.510      SignalP-TM
CCK76175.1             0.134  23  0.114  21  0.137  51  0.099   0.107 N  0.570      SignalP-noTM
CCK76176.1             0.143  21  0.194  11  0.582   1  0.341   0.263 N  0.570      SignalP-noTM
CCK76177.1             0.125  47  0.111  64  0.132  58  0.102   0.107 N  0.570      SignalP-noTM
CCK76178.1             0.128  26  0.114  11  0.186   1  0.124   0.118 N  0.570      SignalP-noTM
CCK76179.1             0.129  24  0.148  24  0.262   4  0.194   0.169 N  0.570      SignalP-noTM
CCK76180.1             0.119  23  0.112  23  0.176   6  0.114   0.113 N  0.570      SignalP-noTM
CCK76181.1             0.101  48  0.154  11  0.352   2  0.246   0.197 N  0.570      SignalP-noTM
CCK76182.1             0.114  38  0.107  38  0.110  32  0.093   0.101 N  0.570      SignalP-noTM
CCK76183.1             0.115  63  0.132  63  0.200  60  0.104   0.122 N  0.510      SignalP-TM
CCK76184.1             0.117  45  0.116  11  0.208   1  0.124   0.120 N  0.570      SignalP-noTM
CCK76185.1             0.103   6  0.104  51  0.141   1  0.099   0.101 N  0.570      SignalP-noTM
CCK76186.1             0.102  23  0.107  38  0.139  30  0.092   0.100 N  0.570      SignalP-noTM
CCK76187.1             0.109  20  0.111  20  0.135  14  0.101   0.106 N  0.570      SignalP-noTM
CCK76188.1             0.106  35  0.109  11  0.162   2  0.115   0.112 N  0.570      SignalP-noTM
CCK76189.1             0.125  34  0.117  34  0.145   8  0.118   0.118 N  0.570      SignalP-noTM
CCK76190.1             0.111  28  0.154  26  0.267  23  0.198   0.175 N  0.570      SignalP-noTM
CCK76191.1             0.120  49  0.134  11  0.214   6  0.181   0.156 N  0.570      SignalP-noTM
CCK76192.1             0.117  29  0.154  29  0.358  26  0.173   0.163 N  0.570      SignalP-noTM
CCK76193.1             0.111  53  0.111  16  0.145  12  0.117   0.114 N  0.570      SignalP-noTM
CCK76194.1             0.587  24  0.741  24  0.973  17  0.930   0.829 Y  0.570      SignalP-noTM
CCK76195.1             0.791  25  0.798  25  0.915   9  0.847   0.821 Y  0.570      SignalP-noTM
CCK76196.1             0.128  20  0.185  20  0.362  13  0.269   0.216 N  0.510      SignalP-TM
CCK76197.1             0.387  23  0.577  23  0.910  11  0.866   0.713 Y  0.570      SignalP-noTM
CCK76198.1             0.213  39  0.197  39  0.267  36  0.185   0.191 N  0.570      SignalP-noTM
CCK76199.1             0.116  22  0.104  27  0.114  30  0.085   0.095 N  0.570      SignalP-noTM
CCK76200.1             0.150  38  0.115  38  0.125  37  0.081   0.099 N  0.570      SignalP-noTM
CCK76201.1             0.188  24  0.152  24  0.158  14  0.122   0.138 N  0.570      SignalP-noTM
CCK76202.1             0.167  43  0.137  43  0.222  41  0.092   0.120 N  0.510      SignalP-TM
CCK76203.1             0.190  23  0.217  23  0.355  19  0.247   0.231 N  0.570      SignalP-noTM
CCK76204.1             0.106  37  0.110  29  0.133  24  0.112   0.111 N  0.570      SignalP-noTM
CCK76205.1             0.157  36  0.124  36  0.148   2  0.099   0.113 N  0.570      SignalP-noTM
CCK76206.1             0.212  42  0.148  42  0.136  38  0.093   0.122 N  0.570      SignalP-noTM
CCK76207.1             0.149  32  0.157  32  0.299  30  0.177   0.166 N  0.570      SignalP-noTM
CCK76208.1             0.116  24  0.155  11  0.324   3  0.246   0.189 N  0.510      SignalP-TM
CCK76209.1             0.135  22  0.130  22  0.215   1  0.135   0.132 N  0.570      SignalP-noTM
CCK76210.1             0.101  62  0.110  11  0.145   2  0.125   0.117 N  0.570      SignalP-noTM
CCK76211.1             0.135  40  0.103  40  0.103  36  0.072   0.089 N  0.570      SignalP-noTM
CCK76212.1             0.123  44  0.103  44  0.123   1  0.079   0.092 N  0.570      SignalP-noTM
CCK76213.1             0.205  22  0.132  22  0.171   1  0.107   0.123 N  0.510      SignalP-TM
CCK76214.1             0.112  20  0.101  40  0.107  36  0.081   0.092 N  0.570      SignalP-noTM
CCK76215.1             0.129  31  0.197  31  0.515  28  0.182   0.191 N  0.510      SignalP-TM
CCK76216.1             0.114  18  0.101  70  0.125   2  0.096   0.099 N  0.570      SignalP-noTM
CCK76217.1             0.108  22  0.105  11  0.176   3  0.108   0.106 N  0.510      SignalP-TM
CCK76218.1             0.122  36  0.100  70  0.114   2  0.085   0.093 N  0.570      SignalP-noTM
CCK76219.1             0.102  42  0.108  42  0.122  38  0.096   0.103 N  0.570      SignalP-noTM
CCK76220.1             0.118  66  0.156  21  0.344  17  0.207   0.180 N  0.570      SignalP-noTM
CCK76221.1             0.160  24  0.372  22  0.929  12  0.892   0.616 Y  0.570      SignalP-noTM
CCK76222.1             0.571  25  0.728  25  0.970  22  0.899   0.808 Y  0.570      SignalP-noTM
CCK76223.1             0.334  28  0.396  28  0.666  20  0.473   0.432 N  0.570      SignalP-noTM
CCK76224.1             0.239  45  0.197  45  0.207  41  0.121   0.168 N  0.510      SignalP-TM
CCK76225.1             0.111  22  0.105  64  0.132  56  0.088   0.097 N  0.570      SignalP-noTM
CCK76226.1             0.165  34  0.199  34  0.354  25  0.221   0.209 N  0.570      SignalP-noTM
CCK76227.1             0.122  34  0.115  63  0.149  55  0.102   0.109 N  0.570      SignalP-noTM
CCK76228.1             0.112  58  0.113  33  0.168  28  0.097   0.105 N  0.570      SignalP-noTM
CCK76229.1             0.128  22  0.114  22  0.165   3  0.112   0.113 N  0.570      SignalP-noTM
CCK76230.1             0.116  47  0.123  47  0.225  46  0.110   0.116 N  0.570      SignalP-noTM
CCK76231.1             0.145  46  0.133  46  0.202   1  0.125   0.129 N  0.570      SignalP-noTM
CCK76232.1             0.108  21  0.102  40  0.154   2  0.094   0.098 N  0.570      SignalP-noTM
CCK76233.1             0.118  25  0.107  25  0.136   8  0.102   0.104 N  0.570      SignalP-noTM
CCK76234.1             0.129  33  0.104  64  0.125  55  0.088   0.097 N  0.570      SignalP-noTM
CCK76235.1             0.112  27  0.132  11  0.219   4  0.179   0.149 N  0.510      SignalP-TM
CCK76236.1             0.118  28  0.109  11  0.152  42  0.123   0.115 N  0.570      SignalP-noTM
CCK76237.1             0.635  19  0.758  19  0.954  16  0.899   0.824 Y  0.570      SignalP-noTM
CCK76238.1             0.134  51  0.128  51  0.159   2  0.112   0.120 N  0.570      SignalP-noTM
CCK76239.1             0.435  21  0.347  21  0.369   1  0.281   0.316 N  0.570      SignalP-noTM
CCK76240.1             0.118  36  0.110  64  0.136   1  0.095   0.103 N  0.570      SignalP-noTM
CCK76241.1             0.173  37  0.114  48  0.164  46  0.088   0.105 N  0.510      SignalP-TM
CCK76242.1             0.477  39  0.277  39  0.299  38  0.135   0.225 N  0.510      SignalP-TM
CCK76243.1             0.198  37  0.152  37  0.176  32  0.114   0.138 N  0.510      SignalP-TM
CCK76244.1             0.168  23  0.151  23  0.240  22  0.145   0.149 N  0.510      SignalP-TM
CCK76245.1             0.214  21  0.226  21  0.500   2  0.322   0.262 N  0.510      SignalP-TM
CCK76246.1             0.169  65  0.152  65  0.200  12  0.132   0.144 N  0.510      SignalP-TM
CCK76247.1             0.143  55  0.115  55  0.109  28  0.091   0.104 N  0.570      SignalP-noTM
CCK76248.1             0.106  50  0.157  23  0.328  12  0.195   0.171 N  0.510      SignalP-TM
CCK76249.1             0.659  31  0.741  31  0.963  21  0.807   0.772 Y  0.570      SignalP-noTM
CCK76250.1             0.124  56  0.114  56  0.152  31  0.107   0.111 N  0.570      SignalP-noTM
CCK76251.1             0.112  45  0.121  45  0.154  41  0.119   0.120 N  0.570      SignalP-noTM
CCK76252.1             0.103  30  0.102  48  0.116  45  0.088   0.097 N  0.510      SignalP-TM
CCK76253.1             0.139  44  0.119  30  0.272  29  0.118   0.119 N  0.570      SignalP-noTM
CCK76254.1             0.747  21  0.781  21  0.925  17  0.826   0.803 Y  0.570      SignalP-noTM
CCK76255.1             0.125  25  0.103  25  0.112   1  0.081   0.092 N  0.570      SignalP-noTM
CCK76256.1             0.858  23  0.909  23  0.984  19  0.952   0.930 Y  0.570      SignalP-noTM
CCK76257.1             0.725  23  0.828  23  0.977  18  0.936   0.879 Y  0.570      SignalP-noTM
CCK76258.1             0.107  35  0.132  27  0.230  21  0.164   0.144 N  0.510      SignalP-TM
CCK76259.1             0.146  60  0.123  60  0.122  51  0.093   0.109 N  0.570      SignalP-noTM
CCK76260.1             0.113  32  0.181  11  0.372   9  0.329   0.250 N  0.570      SignalP-noTM
CCK76261.1             0.440  23  0.627  23  0.928  18  0.877   0.744 Y  0.570      SignalP-noTM
CCK76262.1             0.268  64  0.153  64  0.170   3  0.096   0.127 N  0.570      SignalP-noTM
CCK76263.1             0.184  64  0.141  64  0.145  52  0.096   0.120 N  0.570      SignalP-noTM
CCK76264.1             0.123  29  0.116  29  0.181  35  0.116   0.116 N  0.570      SignalP-noTM
CCK76265.1             0.107  38  0.103  21  0.121  12  0.103   0.103 N  0.570      SignalP-noTM
CCK76266.1             0.100  46  0.113  22  0.158  11  0.105   0.110 N  0.510      SignalP-TM
CCK76267.1             0.110  49  0.222  19  0.591   9  0.465   0.312 N  0.510      SignalP-TM
CCK76268.1             0.196  33  0.183  33  0.327  30  0.119   0.160 N  0.510      SignalP-TM
CCK76269.1             0.140  47  0.122  47  0.128   9  0.079   0.106 N  0.510      SignalP-TM
CCK76270.1             0.714  18  0.447  18  0.453   1  0.307   0.395 N  0.510      SignalP-TM
CCK76271.1             0.208  58  0.130  58  0.217  21  0.092   0.112 N  0.570      SignalP-noTM
CCK76272.1             0.197  21  0.416  21  0.931  16  0.869   0.629 Y  0.570      SignalP-noTM
CCK76273.1             0.827  19  0.839  19  0.912  11  0.845   0.842 Y  0.570      SignalP-noTM
CCK76274.1             0.670  19  0.752  19  0.913  15  0.836   0.791 Y  0.570      SignalP-noTM
CCK76275.1             0.229  24  0.306  24  0.542  20  0.367   0.329 N  0.510      SignalP-TM
CCK76276.1             0.150  35  0.167  35  0.528  33  0.116   0.143 N  0.570      SignalP-noTM
CCK76277.1             0.153  45  0.136  27  0.261  26  0.148   0.141 N  0.570      SignalP-noTM
CCK76278.1             0.110  33  0.123  19  0.193  11  0.146   0.134 N  0.570      SignalP-noTM
CCK76279.1             0.115  21  0.130  11  0.248   1  0.166   0.147 N  0.570      SignalP-noTM
CCK76280.1             0.507  33  0.553  33  0.790  28  0.454   0.517 Y  0.510      SignalP-TM
CCK76281.1             0.117  25  0.138  11  0.312   1  0.178   0.153 N  0.510      SignalP-TM
CCK76282.1             0.156  18  0.139  57  0.226   1  0.119   0.132 N  0.510      SignalP-TM
CCK76283.1             0.102  18  0.112  50  0.143  42  0.099   0.106 N  0.570      SignalP-noTM
CCK76284.1             0.110  66  0.118  11  0.154   4  0.141   0.129 N  0.570      SignalP-noTM
CCK76285.1             0.155  31  0.122  31  0.210   1  0.106   0.115 N  0.570      SignalP-noTM
CCK76286.1             0.169  28  0.138  11  0.232   1  0.186   0.161 N  0.570      SignalP-noTM
CCK76287.1             0.104  39  0.104  67  0.115  58  0.092   0.098 N  0.570      SignalP-noTM
CCK76288.1             0.120  41  0.153  11  0.342   1  0.218   0.184 N  0.570      SignalP-noTM
CCK76289.1             0.103  21  0.117  29  0.152  19  0.126   0.121 N  0.570      SignalP-noTM
CCK76290.1             0.120  46  0.112  14  0.182   3  0.115   0.113 N  0.570      SignalP-noTM
CCK76291.1             0.139  53  0.117  53  0.129  50  0.089   0.103 N  0.570      SignalP-noTM
CCK76292.1             0.181  61  0.138  61  0.179   2  0.100   0.120 N  0.570      SignalP-noTM
CCK76293.1             0.115  18  0.127  11  0.258   1  0.150   0.138 N  0.570      SignalP-noTM
CCK76294.1             0.303  41  0.267  41  0.409  32  0.192   0.232 N  0.570      SignalP-noTM
CCK76295.1             0.193  35  0.152  35  0.173  33  0.114   0.134 N  0.570      SignalP-noTM
CCK76296.1             0.124  57  0.124  36  0.231   4  0.136   0.130 N  0.570      SignalP-noTM
CCK76297.1             0.129  63  0.112  63  0.158  48  0.103   0.108 N  0.570      SignalP-noTM
CCK76298.1             0.123  62  0.107  62  0.131   1  0.084   0.096 N  0.570      SignalP-noTM
CCK76299.1             0.107  35  0.124  11  0.181   9  0.151   0.137 N  0.570      SignalP-noTM
CCK76300.1             0.598  19  0.548  19  0.667   9  0.526   0.538 N  0.570      SignalP-noTM
CCK76301.1             0.276  28  0.511  28  0.984  17  0.952   0.719 Y  0.570      SignalP-noTM
CCK76302.1             0.194  16  0.359  16  0.830  13  0.650   0.496 N  0.570      SignalP-noTM
CCK76303.1             0.115  20  0.121  25  0.148  23  0.127   0.124 N  0.570      SignalP-noTM
CCK76304.1             0.241  21  0.403  21  0.834  17  0.668   0.527 N  0.570      SignalP-noTM
CCK76305.1             0.117  38  0.100  63  0.105  53  0.077   0.089 N  0.570      SignalP-noTM
CCK76306.1             0.127  40  0.127  40  0.226   4  0.115   0.122 N  0.570      SignalP-noTM
CCK76307.1             0.203  50  0.129  50  0.133  13  0.096   0.113 N  0.570      SignalP-noTM
CCK76308.1             0.105  43  0.121  57  0.169  48  0.102   0.112 N  0.570      SignalP-noTM
CCK76309.1             0.149  61  0.128  39  0.237  37  0.102   0.116 N  0.570      SignalP-noTM
CCK76310.1             0.196  18  0.164  18  0.222  17  0.128   0.147 N  0.570      SignalP-noTM
CCK76311.1             0.243  39  0.224  39  0.311  37  0.162   0.195 N  0.570      SignalP-noTM
CCK76312.1             0.119  56  0.124  11  0.204   1  0.147   0.135 N  0.570      SignalP-noTM
CCK76313.1             0.138  30  0.129  30  0.221   1  0.133   0.131 N  0.570      SignalP-noTM
CCK76314.1             0.266  45  0.163  45  0.138  44  0.097   0.132 N  0.570      SignalP-noTM
CCK76315.1             0.147  41  0.124  41  0.162  20  0.097   0.112 N  0.570      SignalP-noTM
CCK76316.1             0.104  23  0.161  12  0.346   8  0.269   0.212 N  0.570      SignalP-noTM
CCK76317.1             0.782  33  0.827  33  0.946  27  0.806   0.817 Y  0.570      SignalP-noTM
CCK76318.1             0.121  47  0.118  47  0.128  41  0.098   0.109 N  0.570      SignalP-noTM
CCK76319.1             0.350  25  0.265  25  0.335   2  0.225   0.246 N  0.570      SignalP-noTM
CCK76320.1             0.111  33  0.110  33  0.124  11  0.100   0.105 N  0.570      SignalP-noTM
CCK76321.1             0.627  21  0.288  21  0.309  24  0.145   0.235 N  0.510      SignalP-TM
CCK76322.1             0.317  21  0.557  21  0.986  11  0.971   0.751 Y  0.570      SignalP-noTM
CCK76323.1             0.118  22  0.127  16  0.176   1  0.152   0.139 N  0.570      SignalP-noTM
CCK76324.1             0.122  34  0.154  11  0.286   2  0.244   0.188 N  0.510      SignalP-TM
CCK76325.1             0.175  23  0.111  34  0.169   2  0.094   0.105 N  0.510      SignalP-TM
CCK76326.1             0.107  22  0.101  31  0.133   1  0.096   0.099 N  0.570      SignalP-noTM
CCK76327.1             0.222  32  0.144  32  0.142  18  0.105   0.126 N  0.570      SignalP-noTM
CCK76328.1             0.106  70  0.120  46  0.163  40  0.111   0.116 N  0.570      SignalP-noTM
CCK76329.1             0.131  19  0.155  19  0.309  17  0.208   0.180 N  0.570      SignalP-noTM
CCK76330.1             0.417  27  0.543  27  0.851  23  0.735   0.633 Y  0.570      SignalP-noTM
CCK76331.1             0.104  66  0.106  44  0.130  38  0.095   0.101 N  0.570      SignalP-noTM
CCK76332.1             0.118  26  0.160  21  0.284  14  0.225   0.184 N  0.510      SignalP-TM
CCK76333.1             0.108  44  0.103  44  0.117  43  0.095   0.099 N  0.570      SignalP-noTM
CCK76334.1             0.160  20  0.160  20  0.273   5  0.192   0.172 N  0.510      SignalP-TM
CCK76335.1             0.134  67  0.137  54  0.225  48  0.122   0.130 N  0.570      SignalP-noTM
CCK76336.1             0.642  20  0.767  20  0.934  14  0.910   0.834 Y  0.570      SignalP-noTM
CCK76337.1             0.115  22  0.178  22  0.368  10  0.298   0.222 N  0.510      SignalP-TM
CCK76338.1             0.158  29  0.135  29  0.215  27  0.125   0.132 N  0.510      SignalP-TM
CCK76339.1             0.166  35  0.184  35  0.299   4  0.217   0.200 N  0.570      SignalP-noTM
CCK76340.1             0.112  29  0.127  11  0.199   2  0.158   0.141 N  0.570      SignalP-noTM
CCK76341.1             0.121  27  0.108  27  0.116  27  0.087   0.098 N  0.570      SignalP-noTM
CCK76342.1             0.429  30  0.549  26  0.982  12  0.892   0.710 Y  0.570      SignalP-noTM
CCK76343.1             0.124  57  0.108  21  0.149  13  0.093   0.101 N  0.570      SignalP-noTM
CCK76344.1             0.107  24  0.106  42  0.130  34  0.085   0.096 N  0.570      SignalP-noTM
CCK76345.1             0.128  25  0.168  20  0.268   9  0.215   0.185 N  0.510      SignalP-TM
CCK76346.1             0.102  48  0.106  44  0.144  35  0.098   0.103 N  0.570      SignalP-noTM
CCK76347.1             0.103  48  0.105  30  0.133  34  0.105   0.105 N  0.570      SignalP-noTM
CCK76348.1             0.116  51  0.110  42  0.166  39  0.092   0.102 N  0.570      SignalP-noTM
CCK76349.1             0.108  47  0.104  53  0.139  52  0.094   0.100 N  0.570      SignalP-noTM
CCK76350.1             0.165  32  0.169  32  0.302   8  0.201   0.181 N  0.510      SignalP-TM
CCK76351.1             0.134  38  0.116  11  0.178   2  0.145   0.126 N  0.510      SignalP-TM
CCK76352.1             0.103  36  0.140  36  0.262  27  0.177   0.154 N  0.510      SignalP-TM
CCK76353.1             0.104  15  0.103  26  0.156   1  0.100   0.102 N  0.570      SignalP-noTM
CCK76354.1             0.128  27  0.218  13  0.586   6  0.476   0.339 N  0.570      SignalP-noTM
CCK76355.1             0.146  29  0.112  29  0.126  58  0.080   0.097 N  0.570      SignalP-noTM
CCK76356.1             0.117  12  0.119  12  0.282  11  0.123   0.121 N  0.570      SignalP-noTM
CCK76357.1             0.143  24  0.119  24  0.116  21  0.095   0.107 N  0.570      SignalP-noTM
CCK76358.1             0.123  23  0.211  11  0.578   2  0.438   0.318 N  0.570      SignalP-noTM
CCK76359.1             0.119  34  0.117  34  0.208  30  0.109   0.113 N  0.570      SignalP-noTM
CCK76360.1             0.110  45  0.107  45  0.131  44  0.096   0.102 N  0.570      SignalP-noTM
CCK76361.1             0.102  42  0.115  18  0.153  14  0.131   0.122 N  0.570      SignalP-noTM
CCK76362.1             0.198  26  0.128  11  0.234   3  0.166   0.142 N  0.510      SignalP-TM
CCK76363.1             0.815  29  0.761  29  0.910  23  0.736   0.749 Y  0.570      SignalP-noTM
CCK76364.1             0.754  21  0.745  21  0.856  19  0.716   0.732 Y  0.570      SignalP-noTM
CCK76365.1             0.118  38  0.124  20  0.206  11  0.146   0.135 N  0.570      SignalP-noTM
CCK76366.1             0.141  25  0.140  25  0.187  16  0.118   0.130 N  0.570      SignalP-noTM
CCK76367.1             0.115  30  0.185  30  0.477  25  0.209   0.196 N  0.570      SignalP-noTM
CCK76368.1             0.112  51  0.115  51  0.158  50  0.096   0.106 N  0.570      SignalP-noTM
CCK76369.1             0.111  20  0.119  12  0.177   1  0.133   0.124 N  0.510      SignalP-TM
CCK76370.1             0.147  44  0.132  44  0.186  24  0.122   0.127 N  0.570      SignalP-noTM
CCK76371.1             0.109  41  0.143  22  0.252  30  0.185   0.163 N  0.570      SignalP-noTM
CCK76372.1             0.158  26  0.187  26  0.423  25  0.210   0.196 N  0.510      SignalP-TM
CCK76373.1             0.101  33  0.112  18  0.153   7  0.115   0.113 N  0.570      SignalP-noTM
CCK76374.1             0.121  64  0.102  70  0.163  63  0.091   0.098 N  0.510      SignalP-TM
CCK76375.1             0.142  31  0.127  31  0.176  15  0.123   0.125 N  0.570      SignalP-noTM
CCK76376.1             0.105  35  0.113  35  0.138  34  0.088   0.104 N  0.510      SignalP-TM
CCK76377.1             0.209  53  0.139  53  0.280   3  0.118   0.129 N  0.570      SignalP-noTM
CCK76378.1             0.140  17  0.134  11  0.239   1  0.175   0.153 N  0.570      SignalP-noTM
CCK76379.1             0.172  22  0.146  22  0.202   2  0.143   0.145 N  0.570      SignalP-noTM
CCK76380.1             0.118  20  0.132  33  0.205  24  0.154   0.140 N  0.510      SignalP-TM
CCK76381.1             0.689  20  0.746  20  0.894  16  0.791   0.767 Y  0.570      SignalP-noTM
CCK76382.1             0.269  22  0.489  22  0.941   3  0.904   0.684 Y  0.570      SignalP-noTM
CCK76383.1             0.148  30  0.116  30  0.135   5  0.101   0.109 N  0.570      SignalP-noTM
CCK76384.1             0.117  57  0.119  55  0.188  43  0.105   0.112 N  0.570      SignalP-noTM
CCK76385.1             0.197  43  0.140  43  0.130  37  0.090   0.122 N  0.510      SignalP-TM
CCK76386.1             0.110  58  0.130  11  0.228   1  0.163   0.146 N  0.570      SignalP-noTM
CCK76387.1             0.121  33  0.176  13  0.354   9  0.320   0.229 N  0.510      SignalP-TM
CCK76388.1             0.114  35  0.117  54  0.156  49  0.106   0.112 N  0.570      SignalP-noTM
CCK76389.1             0.844  31  0.852  31  0.958  17  0.888   0.869 Y  0.570      SignalP-noTM
CCK76390.1             0.176  37  0.136  37  0.235   3  0.149   0.142 N  0.570      SignalP-noTM
CCK76391.1             0.118  53  0.086  18  0.090   8  0.068   0.079 N  0.510      SignalP-TM
CCK76392.1             0.105  36  0.104  36  0.173   4  0.100   0.102 N  0.570      SignalP-noTM
CCK76393.1             0.155  19  0.112  19  0.116   6  0.083   0.101 N  0.510      SignalP-TM
CCK76394.1             0.348  20  0.304  20  0.557   1  0.309   0.306 N  0.510      SignalP-TM
CCK76395.1             0.325  23  0.169  23  0.122  49  0.074   0.125 N  0.570      SignalP-noTM
CCK76396.1             0.503  21  0.596  21  0.776  18  0.691   0.632 Y  0.510      SignalP-TM
CCK76397.1             0.110  20  0.114  20  0.147  12  0.123   0.117 N  0.510      SignalP-TM
CCK76398.1             0.109  23  0.102  40  0.138   1  0.079   0.094 N  0.510      SignalP-TM
CCK76399.1             0.144  34  0.150  34  0.172  24  0.122   0.140 N  0.510      SignalP-TM
CCK76400.1             0.207  21  0.294  21  0.520  10  0.399   0.333 N  0.510      SignalP-TM
CCK76401.1             0.660  29  0.704  29  0.932  15  0.811   0.754 Y  0.570      SignalP-noTM
CCK76402.1             0.137  58  0.137  29  0.187  21  0.123   0.130 N  0.570      SignalP-noTM
CCK76403.1             0.110  30  0.163  11  0.319   1  0.266   0.211 N  0.570      SignalP-noTM
CCK76404.1             0.108  22  0.110  11  0.156   1  0.121   0.115 N  0.570      SignalP-noTM
CCK76405.1             0.105  52  0.099  67  0.106  64  0.088   0.094 N  0.570      SignalP-noTM
CCK76406.1             0.140  41  0.129  41  0.209  40  0.111   0.121 N  0.570      SignalP-noTM
CCK76407.1             0.104  35  0.108  35  0.126  39  0.100   0.104 N  0.570      SignalP-noTM
CCK76408.1             0.163  38  0.350  22  0.952  21  0.768   0.546 N  0.570      SignalP-noTM
CCK76409.1             0.634  29  0.713  29  0.958  17  0.864   0.784 Y  0.570      SignalP-noTM
CCK76410.1             0.173  28  0.178  11  0.428   1  0.312   0.227 N  0.510      SignalP-TM
CCK76411.1             0.115  17  0.122  30  0.152  20  0.121   0.121 N  0.570      SignalP-noTM
CCK76412.1             0.123  44  0.129  44  0.190  25  0.136   0.131 N  0.510      SignalP-TM
CCK76413.1             0.248  31  0.319  18  0.878   9  0.827   0.558 N  0.570      SignalP-noTM
CCK76414.1             0.788  23  0.836  23  0.929  17  0.886   0.859 Y  0.570      SignalP-noTM
CCK76415.1             0.131  31  0.121  50  0.181   6  0.108   0.116 N  0.510      SignalP-TM
CCK76416.1             0.525  26  0.652  26  0.956  11  0.857   0.749 Y  0.570      SignalP-noTM
CCK76417.1             0.117  50  0.146  11  0.345   2  0.217   0.172 N  0.510      SignalP-TM
CCK76418.1             0.107  49  0.122  11  0.230   2  0.145   0.133 N  0.570      SignalP-noTM
CCK76419.1             0.105  50  0.103  68  0.125  45  0.093   0.098 N  0.570      SignalP-noTM
CCK76420.1             0.101  51  0.095  35  0.107  12  0.084   0.090 N  0.570      SignalP-noTM
CCK76421.1             0.222  22  0.162  22  0.384   3  0.184   0.170 N  0.510      SignalP-TM
CCK76422.1             0.180  49  0.125  49  0.152  45  0.088   0.107 N  0.570      SignalP-noTM
CCK76423.1             0.128  19  0.109  19  0.144  36  0.100   0.104 N  0.570      SignalP-noTM
CCK76424.1             0.470  24  0.362  24  0.610   3  0.345   0.356 N  0.510      SignalP-TM
CCK76425.1             0.686  23  0.792  23  0.947  15  0.912   0.848 Y  0.570      SignalP-noTM
CCK76426.1             0.150  25  0.133  25  0.174  21  0.120   0.127 N  0.570      SignalP-noTM
CCK76427.1             0.141  57  0.120  57  0.127  45  0.096   0.108 N  0.570      SignalP-noTM
CCK76428.1             0.114  34  0.109  34  0.137  27  0.084   0.100 N  0.510      SignalP-TM
CCK76429.1             0.169  22  0.193  20  0.410   7  0.282   0.226 N  0.510      SignalP-TM
CCK76430.1             0.117  47  0.169  47  0.369  38  0.177   0.172 N  0.570      SignalP-noTM
CCK76431.1             0.478  29  0.512  29  0.789  13  0.579   0.536 Y  0.510      SignalP-TM
CCK76432.1             0.636  21  0.771  21  0.956  17  0.921   0.842 Y  0.570      SignalP-noTM
CCK76433.1             0.717  24  0.698  24  0.836   3  0.729   0.713 Y  0.570      SignalP-noTM
CCK76434.1             0.151  25  0.131  25  0.150  13  0.113   0.122 N  0.570      SignalP-noTM
CCK76435.1             0.106  57  0.093  70  0.112  70  0.059   0.080 N  0.510      SignalP-TM
CCK76436.1             0.121  33  0.110  33  0.118  31  0.096   0.104 N  0.570      SignalP-noTM
CCK76437.1             0.106  33  0.109  11  0.151   2  0.119   0.113 N  0.510      SignalP-TM
CCK76438.1             0.112  45  0.103  20  0.121   8  0.095   0.099 N  0.570      SignalP-noTM
CCK76439.1             0.119  21  0.153  21  0.318  20  0.183   0.167 N  0.570      SignalP-noTM
CCK76440.1             0.124  57  0.146  11  0.364   1  0.201   0.166 N  0.510      SignalP-TM
CCK76441.1             0.113   3  0.114  44  0.151  41  0.102   0.108 N  0.570      SignalP-noTM
CCK76442.1             0.113  68  0.110  22  0.169   1  0.114   0.112 N  0.570      SignalP-noTM
CCK76443.1             0.107  67  0.107  32  0.128  23  0.092   0.100 N  0.570      SignalP-noTM
CCK76444.1             0.325  25  0.186  25  0.168  24  0.101   0.146 N  0.570      SignalP-noTM
CCK76445.1             0.163  42  0.123  42  0.142  26  0.080   0.103 N  0.570      SignalP-noTM
CCK76446.1             0.779  23  0.796  23  0.950  16  0.852   0.822 Y  0.570      SignalP-noTM
CCK76447.1             0.161  36  0.173  11  0.421   3  0.315   0.225 N  0.510      SignalP-TM
CCK76448.1             0.117  33  0.154  11  0.304   4  0.245   0.197 N  0.570      SignalP-noTM
CCK76449.1             0.579  39  0.634  39  0.775  32  0.395   0.546 Y  0.510      SignalP-TM
CCK76450.1             0.477  22  0.641  22  0.915   7  0.875   0.751 Y  0.570      SignalP-noTM
CCK76451.1             0.106  59  0.101  28  0.113  21  0.088   0.095 N  0.570      SignalP-noTM
CCK76452.1             0.109  21  0.105  27  0.120  22  0.090   0.098 N  0.570      SignalP-noTM
CCK76453.1             0.167  65  0.124  65  0.131  11  0.093   0.109 N  0.570      SignalP-noTM
CCK76454.1             0.108  25  0.118  34  0.166   6  0.123   0.120 N  0.570      SignalP-noTM
CCK76455.1             0.157  16  0.236  16  0.497   1  0.377   0.288 N  0.510      SignalP-TM
CCK76456.1             0.121  53  0.102  12  0.117  52  0.108   0.104 N  0.510      SignalP-TM
CCK76457.1             0.219  28  0.166  28  0.233  19  0.121   0.145 N  0.570      SignalP-noTM
CCK76458.1             0.228  58  0.173  58  0.157  52  0.111   0.144 N  0.570      SignalP-noTM
CCK76459.1             0.108  25  0.118  34  0.166   6  0.123   0.120 N  0.570      SignalP-noTM
CCK76460.1             0.157  16  0.236  16  0.497   1  0.377   0.288 N  0.510      SignalP-TM
CCK76461.1             0.121  53  0.102  12  0.117  52  0.108   0.104 N  0.510      SignalP-TM
CCK76462.1             0.219  28  0.166  28  0.233  19  0.121   0.145 N  0.570      SignalP-noTM
CCK76463.1             0.228  58  0.173  58  0.157  52  0.111   0.144 N  0.570      SignalP-noTM
CCK76464.1             0.143  23  0.153  23  0.237   1  0.169   0.161 N  0.570      SignalP-noTM
CCK76465.1             0.106  25  0.111  29  0.166   6  0.115   0.113 N  0.570      SignalP-noTM
CCK76466.1             0.131  52  0.195  21  0.414  15  0.323   0.255 N  0.570      SignalP-noTM
CCK76467.1             0.322  20  0.197  20  0.189  18  0.116   0.159 N  0.570      SignalP-noTM
CCK76468.1             0.127  45  0.116  70  0.165  62  0.082   0.104 N  0.510      SignalP-TM
CCK76469.1             0.145  26  0.153  26  0.277   2  0.180   0.166 N  0.570      SignalP-noTM
CCK76470.1             0.682  31  0.500  31  0.620  15  0.412   0.468 N  0.510      SignalP-TM
CCK76471.1             0.106  26  0.093  65  0.095  53  0.081   0.087 N  0.570      SignalP-noTM
CCK76472.1             0.175  34  0.131  34  0.189   3  0.093   0.117 N  0.510      SignalP-TM
CCK76473.1             0.188  40  0.170  40  0.236  37  0.115   0.144 N  0.570      SignalP-noTM
CCK76474.1             0.109  16  0.102  63  0.120  48  0.090   0.096 N  0.570      SignalP-noTM
CCK76475.1             0.294  25  0.365  25  0.894   1  0.626   0.487 N  0.570      SignalP-noTM
CCK76476.1             0.102  25  0.123  11  0.211   3  0.152   0.137 N  0.570      SignalP-noTM
CCK76477.1             0.161  53  0.125  53  0.125   4  0.095   0.111 N  0.570      SignalP-noTM
CCK76478.1             0.125  54  0.173  16  0.379  10  0.304   0.235 N  0.570      SignalP-noTM
CCK76479.1             0.108  11  0.106  40  0.125  35  0.089   0.098 N  0.570      SignalP-noTM
CCK76480.1             0.159  36  0.132  36  0.192  32  0.099   0.120 N  0.510      SignalP-TM
CCK76481.1             0.117  30  0.124  11  0.218   1  0.151   0.134 N  0.510      SignalP-TM
CCK76482.1             0.171  25  0.201  25  0.398  21  0.213   0.205 N  0.510      SignalP-TM
CCK76483.1             0.101  48  0.107  33  0.127   7  0.104   0.106 N  0.570      SignalP-noTM
CCK76484.1             0.107  22  0.131  11  0.271   1  0.157   0.143 N  0.570      SignalP-noTM
CCK76485.1             0.378  49  0.173  49  0.264   4  0.139   0.161 N  0.510      SignalP-TM
CCK76486.1             0.790  28  0.828  28  0.956  12  0.897   0.860 Y  0.570      SignalP-noTM
CCK76487.1             0.797  25  0.806  25  0.931  12  0.836   0.820 Y  0.570      SignalP-noTM
CCK76488.1             0.835  22  0.889  22  0.970   8  0.948   0.917 Y  0.570      SignalP-noTM
CCK76489.1             0.224  52  0.251  49  0.415  45  0.161   0.218 N  0.510      SignalP-TM
CCK76490.1             0.125  25  0.109  43  0.155  42  0.094   0.102 N  0.570      SignalP-noTM
CCK76491.1             0.269  21  0.261  21  0.341  14  0.243   0.254 N  0.510      SignalP-TM
CCK76492.1             0.717  19  0.793  19  0.899  11  0.869   0.829 Y  0.570      SignalP-noTM
CCK76493.1             0.158  21  0.207  21  0.491   2  0.325   0.250 N  0.510      SignalP-TM
CCK76494.1             0.187  29  0.196  18  0.373  13  0.256   0.218 N  0.510      SignalP-TM
CCK76495.1             0.163  27  0.199  27  0.383  23  0.210   0.203 N  0.510      SignalP-TM
CCK76496.1             0.110  37  0.100  57  0.115  47  0.079   0.093 N  0.510      SignalP-TM
CCK76497.1             0.145  49  0.126  49  0.188  46  0.080   0.109 N  0.510      SignalP-TM
CCK76498.1             0.153  40  0.142  40  0.181  39  0.113   0.131 N  0.510      SignalP-TM
CCK76499.1             0.109  22  0.117  11  0.224   1  0.124   0.120 N  0.570      SignalP-noTM
CCK76500.1             0.155  29  0.125  29  0.164   2  0.109   0.118 N  0.570      SignalP-noTM
CCK76501.1             0.132  40  0.119  14  0.173  13  0.146   0.132 N  0.570      SignalP-noTM
CCK76502.1             0.200  28  0.137  28  0.168  30  0.104   0.122 N  0.570      SignalP-noTM
CCK76503.1             0.111  66  0.114  17  0.143   8  0.125   0.119 N  0.570      SignalP-noTM
CCK76504.1             0.337  50  0.347  50  0.421  40  0.200   0.293 N  0.510      SignalP-TM
CCK76505.1             0.112  28  0.122  11  0.220   2  0.143   0.132 N  0.570      SignalP-noTM
CCK76506.1             0.106  33  0.157  11  0.336   1  0.245   0.190 N  0.510      SignalP-TM
CCK76507.1             0.139  28  0.139  28  0.231  26  0.140   0.140 N  0.570      SignalP-noTM
CCK76508.1             0.204  21  0.158  31  0.234  20  0.104   0.133 N  0.570      SignalP-noTM
CCK76509.1             0.151  63  0.281  21  0.728  14  0.554   0.409 N  0.570      SignalP-noTM
CCK76510.1             0.124  47  0.122  11  0.192   4  0.152   0.136 N  0.570      SignalP-noTM
CCK76511.1             0.252  20  0.291  20  0.448  17  0.321   0.305 N  0.570      SignalP-noTM
CCK76512.1             0.156  34  0.205  14  0.480  11  0.385   0.289 N  0.570      SignalP-noTM
CCK76513.1             0.113  40  0.121  11  0.203   1  0.147   0.131 N  0.510      SignalP-TM
CCK76514.1             0.099  41  0.099  22  0.116  15  0.087   0.095 N  0.510      SignalP-TM
CCK76515.1             0.102  41  0.114  13  0.168   4  0.133   0.123 N  0.570      SignalP-noTM
CCK76516.1             0.188  19  0.243  19  0.531   1  0.323   0.281 N  0.570      SignalP-noTM
CCK76517.1             0.193  32  0.149  32  0.162  26  0.096   0.129 N  0.510      SignalP-TM
CCK76518.1             0.105  36  0.122  37  0.209  35  0.124   0.123 N  0.570      SignalP-noTM
CCK76519.1             0.401  22  0.601  22  0.944  17  0.886   0.735 Y  0.570      SignalP-noTM
CCK76520.1             0.126  16  0.305  16  0.866  12  0.751   0.514 N  0.570      SignalP-noTM
CCK76521.1             0.112  42  0.112  50  0.151   6  0.104   0.108 N  0.570      SignalP-noTM
CCK76522.1             0.153  54  0.133  34  0.256  25  0.154   0.143 N  0.570      SignalP-noTM
CCK76523.1             0.299  29  0.182  29  0.136  25  0.095   0.141 N  0.570      SignalP-noTM
CCK76524.1             0.125  24  0.107  11  0.168   3  0.110   0.108 N  0.570      SignalP-noTM
CCK76525.1             0.225  22  0.336  22  0.640   3  0.513   0.401 N  0.510      SignalP-TM
CCK76526.1             0.155  45  0.119  45  0.140   7  0.105   0.113 N  0.570      SignalP-noTM
CCK76527.1             0.111  22  0.097  31  0.125   1  0.084   0.091 N  0.570      SignalP-noTM
CCK76528.1             0.105  52  0.114  42  0.145  35  0.107   0.111 N  0.570      SignalP-noTM
CCK76529.1             0.119  26  0.146  26  0.216  19  0.155   0.149 N  0.510      SignalP-TM
CCK76530.1             0.104  10  0.102  57  0.118  49  0.083   0.093 N  0.570      SignalP-noTM
CCK76531.1             0.135  22  0.147  22  0.224   4  0.171   0.158 N  0.570      SignalP-noTM
CCK76532.1             0.121  32  0.100  32  0.124  49  0.080   0.091 N  0.570      SignalP-noTM
CCK76533.1             0.217  35  0.347  35  0.794  18  0.631   0.481 N  0.570      SignalP-noTM
CCK76534.1             0.327  42  0.460  42  0.955  32  0.595   0.523 N  0.570      SignalP-noTM
CCK76535.1             0.108  56  0.112  31  0.148  24  0.102   0.107 N  0.570      SignalP-noTM
CCK76536.1             0.197  38  0.104  58  0.123  52  0.075   0.094 N  0.510      SignalP-TM
CCK76537.1             0.141  52  0.115  52  0.122  48  0.061   0.095 N  0.510      SignalP-TM
CCK76538.1             0.474  42  0.521  42  0.857  33  0.578   0.548 N  0.570      SignalP-noTM
CCK76539.1             0.514  31  0.650  31  0.963  20  0.800   0.721 Y  0.570      SignalP-noTM
CCK76540.1             0.209  31  0.346  22  0.903   2  0.819   0.568 N  0.570      SignalP-noTM
CCK76541.1             0.739  31  0.696  31  0.940  17  0.795   0.743 Y  0.570      SignalP-noTM
CCK76542.1             0.123  20  0.114  22  0.195   1  0.108   0.111 N  0.570      SignalP-noTM
CCK76543.1             0.165  22  0.149  22  0.248  21  0.120   0.135 N  0.570      SignalP-noTM
CCK76544.1             0.161  20  0.355  20  0.916  18  0.792   0.560 N  0.570      SignalP-noTM
CCK76545.1             0.671  32  0.777  32  0.944  27  0.862   0.817 Y  0.570      SignalP-noTM
CCK76546.1             0.523  22  0.680  22  0.916  20  0.886   0.777 Y  0.570      SignalP-noTM
CCK76547.1             0.557  25  0.702  25  0.949  14  0.881   0.786 Y  0.570      SignalP-noTM
CCK76548.1             0.353  28  0.327  28  0.577   7  0.404   0.356 N  0.510      SignalP-TM
CCK76549.1             0.118  28  0.118  37  0.147  27  0.107   0.113 N  0.570      SignalP-noTM
CCK76550.1             0.582  25  0.691  25  0.930  21  0.851   0.766 Y  0.570      SignalP-noTM
CCK76551.1             0.254  19  0.433  19  0.898  16  0.758   0.586 Y  0.570      SignalP-noTM
CCK76552.1             0.103  63  0.102  25  0.114  16  0.093   0.098 N  0.570      SignalP-noTM
CCK76553.1             0.100  70  0.104  38  0.128  19  0.099   0.102 N  0.570      SignalP-noTM
CCK76554.1             0.133  41  0.106  41  0.117  56  0.080   0.094 N  0.570      SignalP-noTM
CCK76555.1             0.194  26  0.347  23  0.865   2  0.754   0.538 N  0.570      SignalP-noTM
CCK76556.1             0.400  34  0.589  34  0.947  28  0.693   0.638 Y  0.570      SignalP-noTM
CCK76557.1             0.123  25  0.127  11  0.192   2  0.166   0.145 N  0.570      SignalP-noTM
CCK76558.1             0.158  40  0.224  40  0.630  29  0.239   0.231 N  0.570      SignalP-noTM
CCK76559.1             0.206  29  0.292  29  0.581   7  0.491   0.366 N  0.510      SignalP-TM
CCK76560.1             0.457  17  0.609  17  0.882  12  0.805   0.701 Y  0.570      SignalP-noTM
CCK76561.1             0.156  59  0.122  59  0.206   1  0.105   0.114 N  0.570      SignalP-noTM
CCK76562.1             0.102  29  0.098  67  0.106   1  0.085   0.092 N  0.570      SignalP-noTM
CCK76563.1             0.225  52  0.261  52  0.408  48  0.155   0.222 N  0.510      SignalP-TM
CCK76564.1             0.555  25  0.599  25  0.850   4  0.682   0.638 Y  0.570      SignalP-noTM
CCK76565.1             0.304  24  0.209  24  0.234  13  0.152   0.182 N  0.570      SignalP-noTM
CCK76566.1             0.125  64  0.128  11  0.220   1  0.158   0.142 N  0.570      SignalP-noTM
CCK76567.1             0.141  34  0.127  34  0.147  24  0.104   0.116 N  0.570      SignalP-noTM
CCK76568.1             0.139  31  0.246  22  0.662   3  0.502   0.341 N  0.510      SignalP-TM
CCK76569.1             0.209  27  0.166  27  0.208  40  0.136   0.152 N  0.570      SignalP-noTM
CCK76570.1             0.110  16  0.102  43  0.127   1  0.090   0.097 N  0.570      SignalP-noTM
CCK76571.1             0.109  21  0.107  49  0.122  40  0.096   0.102 N  0.570      SignalP-noTM
CCK76572.1             0.151  34  0.127  34  0.145  32  0.074   0.107 N  0.510      SignalP-TM
CCK76573.1             0.170  30  0.143  30  0.238  42  0.122   0.135 N  0.510      SignalP-TM
CCK76574.1             0.138  36  0.092  69  0.102  54  0.066   0.082 N  0.510      SignalP-TM
CCK76575.1             0.353  21  0.140  21  0.216   2  0.091   0.122 N  0.510      SignalP-TM
CCK76576.1             0.114  60  0.120  11  0.181   3  0.147   0.130 N  0.510      SignalP-TM
CCK76577.1             0.321  19  0.247  19  0.292   1  0.189   0.220 N  0.570      SignalP-noTM
CCK76578.1             0.105  53  0.121  32  0.198  26  0.128   0.124 N  0.570      SignalP-noTM
CCK76579.1             0.282  29  0.259  29  0.442   1  0.259   0.259 N  0.510      SignalP-TM
CCK76580.1             0.157  16  0.237  16  0.462   9  0.337   0.284 N  0.570      SignalP-noTM
CCK76581.1             0.138  56  0.110  14  0.147   6  0.124   0.115 N  0.510      SignalP-TM
CCK76582.1             0.131  62  0.148  11  0.316   2  0.221   0.182 N  0.570      SignalP-noTM
CCK76583.1             0.158  48  0.122  29  0.158  25  0.123   0.122 N  0.510      SignalP-TM
CCK76584.1             0.106  38  0.158  11  0.353   4  0.265   0.197 N  0.510      SignalP-TM
CCK76585.1             0.113  20  0.099  20  0.115  19  0.086   0.093 N  0.570      SignalP-noTM
CCK76586.1             0.113  41  0.097  21  0.115  11  0.088   0.093 N  0.570      SignalP-noTM
CCK76587.1             0.104  35  0.102  21  0.119  14  0.092   0.097 N  0.570      SignalP-noTM
CCK76588.1             0.116  18  0.217  18  0.547  16  0.416   0.311 N  0.570      SignalP-noTM
CCK76589.1             0.133  29  0.105  29  0.107   1  0.083   0.095 N  0.570      SignalP-noTM
CCK76590.1             0.178  59  0.157  59  0.300  41  0.133   0.145 N  0.570      SignalP-noTM
CCK76591.1             0.148  36  0.190  15  0.397   9  0.359   0.269 N  0.570      SignalP-noTM
CCK76592.1             0.207  25  0.112  11  0.148   1  0.132   0.120 N  0.510      SignalP-TM
CCK76593.1             0.482  30  0.329  30  0.627  11  0.435   0.379 N  0.570      SignalP-noTM
CCK76594.1             0.142  24  0.160  48  0.293  41  0.177   0.168 N  0.570      SignalP-noTM
CCK76595.1             0.157  22  0.176  22  0.363   4  0.226   0.199 N  0.570      SignalP-noTM
CCK76596.1             0.126  58  0.130  58  0.164  45  0.098   0.115 N  0.570      SignalP-noTM
CCK76597.1             0.120  53  0.124  35  0.178  31  0.121   0.123 N  0.510      SignalP-TM
CCK76598.1             0.216  23  0.119  23  0.111  62  0.066   0.094 N  0.570      SignalP-noTM
CCK76599.1             0.132  21  0.129  12  0.212   3  0.163   0.145 N  0.570      SignalP-noTM
CCK76600.1             0.129  33  0.188  39  0.349  36  0.175   0.183 N  0.510      SignalP-TM
CCK76601.1             0.106  33  0.133  12  0.236   1  0.173   0.152 N  0.570      SignalP-noTM
CCK76602.1             0.126  18  0.157  18  0.268  17  0.190   0.172 N  0.570      SignalP-noTM
CCK76603.1             0.101  49  0.098  46  0.115  38  0.088   0.093 N  0.570      SignalP-noTM
CCK76604.1             0.176  53  0.142  14  0.245   8  0.193   0.161 N  0.510      SignalP-TM
CCK76605.1             0.117  28  0.105  39  0.123  40  0.095   0.100 N  0.570      SignalP-noTM
CCK76606.1             0.104  60  0.103  11  0.147   1  0.105   0.104 N  0.570      SignalP-noTM
CCK76607.1             0.135  60  0.120  17  0.171   8  0.143   0.131 N  0.570      SignalP-noTM
CCK76608.1             0.231  29  0.160  29  0.178  25  0.101   0.138 N  0.510      SignalP-TM
CCK76609.1             0.112  15  0.123  15  0.230  13  0.134   0.127 N  0.510      SignalP-TM
CCK76610.1             0.122  24  0.183  16  0.403   6  0.319   0.233 N  0.510      SignalP-TM
CCK76611.1             0.107  50  0.108  13  0.149  34  0.120   0.112 N  0.510      SignalP-TM
CCK76612.1             0.161  26  0.162  26  0.255  24  0.177   0.167 N  0.510      SignalP-TM
CCK76613.1             0.111  29  0.119  11  0.226   1  0.137   0.126 N  0.510      SignalP-TM
CCK76614.1             0.466  39  0.378  39  0.500  35  0.263   0.335 N  0.510      SignalP-TM
CCK76615.1             0.359  21  0.542  21  0.936   1  0.850   0.687 Y  0.570      SignalP-noTM
CCK76616.1             0.166  26  0.221  26  0.391  22  0.252   0.232 N  0.510      SignalP-TM
CCK76617.1             0.123  22  0.133  11  0.250   5  0.191   0.160 N  0.570      SignalP-noTM
CCK76618.1             0.108  32  0.140  11  0.303   2  0.193   0.165 N  0.570      SignalP-noTM
CCK76619.1             0.127  30  0.185  21  0.430  19  0.279   0.229 N  0.570      SignalP-noTM
CCK76620.1             0.160  40  0.148  40  0.167   1  0.127   0.138 N  0.570      SignalP-noTM
CCK76621.1             0.125  25  0.112  25  0.131  34  0.099   0.106 N  0.570      SignalP-noTM
CCK76622.1             0.104  33  0.104  15  0.140   7  0.109   0.106 N  0.570      SignalP-noTM
CCK76623.1             0.130  36  0.133  36  0.202  32  0.150   0.141 N  0.570      SignalP-noTM
CCK76624.1             0.108  32  0.115  52  0.137  46  0.098   0.107 N  0.570      SignalP-noTM
CCK76625.1             0.192  42  0.137  42  0.158  38  0.085   0.113 N  0.570      SignalP-noTM
CCK76626.1             0.148  38  0.176  42  0.428  37  0.127   0.153 N  0.570      SignalP-noTM
CCK76627.1             0.101  30  0.110  40  0.141  33  0.103   0.107 N  0.570      SignalP-noTM
CCK76628.1             0.111  23  0.144  11  0.292   3  0.206   0.173 N  0.570      SignalP-noTM
CCK76629.1             0.110  48  0.108  28  0.132   9  0.114   0.111 N  0.570      SignalP-noTM
CCK76630.1             0.111  64  0.109  40  0.130  37  0.102   0.105 N  0.570      SignalP-noTM
CCK76631.1             0.153  18  0.131  18  0.179   1  0.125   0.129 N  0.510      SignalP-TM
CCK76632.1             0.118  45  0.103  45  0.118  50  0.071   0.091 N  0.510      SignalP-TM
CCK76633.1             0.124  28  0.109  28  0.147  27  0.101   0.105 N  0.570      SignalP-noTM
CCK76634.1             0.106  25  0.131  17  0.191  10  0.168   0.148 N  0.570      SignalP-noTM
CCK76635.1             0.128  18  0.148  18  0.283  13  0.176   0.161 N  0.570      SignalP-noTM
CCK76636.1             0.110  21  0.108  11  0.179   1  0.106   0.107 N  0.570      SignalP-noTM
CCK76637.1             0.109  30  0.114  30  0.146  29  0.112   0.113 N  0.570      SignalP-noTM
CCK76638.1             0.166  43  0.154  43  0.250  41  0.152   0.153 N  0.570      SignalP-noTM
CCK76639.1             0.101  70  0.114  11  0.144   1  0.130   0.121 N  0.570      SignalP-noTM
CCK76640.1             0.182  42  0.139  42  0.208  41  0.091   0.116 N  0.570      SignalP-noTM
CCK76641.1             0.140  19  0.228  19  0.442  11  0.374   0.282 N  0.510      SignalP-TM
CCK76642.1             0.102  43  0.108  38  0.142   1  0.105   0.106 N  0.570      SignalP-noTM
CCK76643.1             0.173  22  0.132  64  0.263  35  0.115   0.124 N  0.570      SignalP-noTM
CCK76644.1             0.113  24  0.108  40  0.130  30  0.093   0.101 N  0.570      SignalP-noTM
CCK76645.1             0.115  49  0.120  11  0.179   1  0.141   0.130 N  0.570      SignalP-noTM
CCK76646.1             0.120  27  0.138  16  0.259  15  0.184   0.155 N  0.510      SignalP-TM
CCK76647.1             0.107  22  0.106  56  0.147   2  0.095   0.101 N  0.570      SignalP-noTM
CCK76648.1             0.168  23  0.203  23  0.479   1  0.288   0.243 N  0.570      SignalP-noTM
CCK76649.1             0.104  36  0.106  20  0.138   1  0.109   0.107 N  0.570      SignalP-noTM
CCK76650.1             0.130  18  0.111  18  0.161  17  0.096   0.104 N  0.570      SignalP-noTM
CCK76651.1             0.121  38  0.106  38  0.110   1  0.093   0.100 N  0.570      SignalP-noTM
CCK76652.1             0.115  41  0.106  61  0.125  57  0.096   0.101 N  0.570      SignalP-noTM
CCK76653.1             0.105  37  0.118  28  0.206   1  0.128   0.123 N  0.570      SignalP-noTM
CCK76654.1             0.113  38  0.102  48  0.141  37  0.088   0.095 N  0.570      SignalP-noTM
CCK76655.1             0.166  22  0.213  22  0.429   6  0.313   0.260 N  0.570      SignalP-noTM
CCK76656.1             0.138  18  0.199  17  0.608  16  0.322   0.257 N  0.570      SignalP-noTM
CCK76657.1             0.103  52  0.109  11  0.158   1  0.117   0.113 N  0.570      SignalP-noTM
CCK76658.1             0.105  64  0.111  30  0.146   1  0.110   0.111 N  0.570      SignalP-noTM
CCK76659.1             0.141  62  0.151  24  0.348  17  0.165   0.157 N  0.570      SignalP-noTM
CCK76660.1             0.124  35  0.141  11  0.305  20  0.192   0.165 N  0.570      SignalP-noTM
CCK76661.1             0.103  32  0.116  11  0.186   3  0.138   0.126 N  0.570      SignalP-noTM
CCK76662.1             0.182  42  0.140  42  0.211  41  0.091   0.117 N  0.570      SignalP-noTM
CCK76663.1             0.110  20  0.132  20  0.181  11  0.134   0.133 N  0.570      SignalP-noTM
CCK76664.1             0.110  29  0.086  70  0.117   3  0.050   0.073 N  0.510      SignalP-TM
CCK76665.1             0.110  47  0.106  23  0.148  12  0.106   0.106 N  0.570      SignalP-noTM
CCK76666.1             0.122  25  0.104  25  0.116  28  0.086   0.095 N  0.570      SignalP-noTM
CCK76667.1             0.145  26  0.120  26  0.150   3  0.101   0.111 N  0.570      SignalP-noTM
CCK76668.1             0.111  29  0.120  11  0.205   1  0.131   0.125 N  0.570      SignalP-noTM
CCK76669.1             0.112  46  0.124  11  0.220   3  0.145   0.134 N  0.570      SignalP-noTM
CCK76670.1             0.104  36  0.147  22  0.273  18  0.208   0.176 N  0.570      SignalP-noTM
CCK76671.1             0.111  18  0.110  57  0.134  51  0.091   0.101 N  0.570      SignalP-noTM
CCK76672.1             0.187  40  0.142  40  0.224   1  0.122   0.134 N  0.510      SignalP-TM
CCK76673.1             0.101  43  0.092  43  0.105  66  0.081   0.088 N  0.510      SignalP-TM
CCK76674.1             0.143  29  0.163  29  0.308   1  0.183   0.171 N  0.510      SignalP-TM
CCK76675.1             0.160  29  0.200  30  0.478   1  0.281   0.230 N  0.510      SignalP-TM
CCK76676.1             0.123  44  0.103  44  0.123   1  0.079   0.092 N  0.570      SignalP-noTM
CCK76677.1             0.176  26  0.346  18  0.868   2  0.791   0.555 N  0.570      SignalP-noTM
CCK76678.1             0.102  26  0.118  13  0.168   7  0.142   0.129 N  0.570      SignalP-noTM
CCK76679.1             0.101  70  0.114  11  0.144   1  0.130   0.121 N  0.570      SignalP-noTM
CCK76680.1             0.166  43  0.154  43  0.250  41  0.152   0.153 N  0.570      SignalP-noTM
CCK76681.1             0.109  30  0.114  30  0.146  29  0.112   0.113 N  0.570      SignalP-noTM
CCK76682.1             0.101  49  0.106  11  0.144   7  0.115   0.110 N  0.570      SignalP-noTM
CCK76683.1             0.158  52  0.163  12  0.360   3  0.275   0.216 N  0.570      SignalP-noTM
CCK76684.1             0.131  60  0.115  18  0.127  12  0.108   0.112 N  0.570      SignalP-noTM
CCK76685.1             0.111  29  0.112  11  0.161   2  0.125   0.118 N  0.570      SignalP-noTM
CCK76686.1             0.127  23  0.147  23  0.230  14  0.164   0.155 N  0.570      SignalP-noTM
CCK76687.1             0.127  46  0.124  11  0.190   8  0.157   0.140 N  0.570      SignalP-noTM
CCK76688.1             0.110  37  0.114  11  0.235   1  0.116   0.115 N  0.570      SignalP-noTM
CCK76689.1             0.174  41  0.159  33  0.270  30  0.159   0.159 N  0.570      SignalP-noTM
CCK76690.1             0.110  42  0.105  14  0.147   8  0.111   0.108 N  0.570      SignalP-noTM
CCK76691.1             0.111  49  0.104  49  0.132   1  0.093   0.099 N  0.570      SignalP-noTM
CCK76692.1             0.106  30  0.108  11  0.145   1  0.114   0.111 N  0.570      SignalP-noTM
CCK76693.1             0.119  22  0.178  12  0.410   2  0.318   0.244 N  0.570      SignalP-noTM
CCK76694.1             0.129  35  0.111  35  0.114  22  0.085   0.099 N  0.570      SignalP-noTM
CCK76695.1             0.527  29  0.292  29  0.345   1  0.223   0.259 N  0.570      SignalP-noTM
CCK76696.1             0.148  24  0.285  24  0.857   1  0.619   0.442 N  0.570      SignalP-noTM
CCK76697.1             0.486  19  0.553  19  0.882   1  0.694   0.619 Y  0.570      SignalP-noTM
CCK76698.1             0.621  25  0.601  25  0.872   1  0.681   0.639 Y  0.570      SignalP-noTM
CCK76699.1             0.765  20  0.833  20  0.973  17  0.894   0.861 Y  0.570      SignalP-noTM
CCK76700.1             0.114  63  0.104  63  0.117  29  0.096   0.100 N  0.570      SignalP-noTM
CCK76701.1             0.252  29  0.348  21  0.905   1  0.811   0.566 N  0.570      SignalP-noTM
CCK76702.1             0.122  11  0.134  18  0.258   7  0.139   0.136 N  0.570      SignalP-noTM
CCK76703.1             0.270  41  0.100  15  0.137  12  0.099   0.100 N  0.510      SignalP-TM
CCK76704.1             0.135  33  0.156  33  0.290  15  0.204   0.179 N  0.570      SignalP-noTM
CCK76705.1             0.140  25  0.272  25  0.674  24  0.411   0.323 N  0.510      SignalP-TM
CCK76706.1             0.115  65  0.107  65  0.122   1  0.087   0.097 N  0.570      SignalP-noTM
CCK76707.1             0.114  51  0.120  41  0.144  34  0.099   0.110 N  0.570      SignalP-noTM
CCK76708.1             0.269  24  0.486  24  0.942  15  0.894   0.678 Y  0.570      SignalP-noTM
CCK76709.1             0.374  20  0.573  20  0.939  15  0.859   0.707 Y  0.570      SignalP-noTM
CCK76710.1             0.117  35  0.115  35  0.226  32  0.106   0.111 N  0.510      SignalP-TM
CCK76711.1             0.135  20  0.127  46  0.240  43  0.098   0.116 N  0.510      SignalP-TM
CCK76712.1             0.191  20  0.107  20  0.108  46  0.071   0.094 N  0.510      SignalP-TM
CCK76713.1             0.106  19  0.101  35  0.121  25  0.086   0.094 N  0.570      SignalP-noTM
CCK76714.1             0.105  31  0.098  44  0.114  51  0.083   0.091 N  0.570      SignalP-noTM
CCK76715.1             0.121  66  0.111  40  0.140  32  0.104   0.108 N  0.570      SignalP-noTM
CCK76716.1             0.180  30  0.267  30  0.478  14  0.365   0.304 N  0.510      SignalP-TM
CCK76717.1             0.290  19  0.523  19  0.970  15  0.932   0.715 Y  0.570      SignalP-noTM
CCK76718.1             0.102  33  0.139  15  0.219   7  0.192   0.164 N  0.570      SignalP-noTM
CCK76719.1             0.141  25  0.120  11  0.224  24  0.143   0.131 N  0.570      SignalP-noTM
CCK76720.1             0.134  64  0.125  11  0.195   4  0.156   0.139 N  0.570      SignalP-noTM
CCK76721.1             0.587  23  0.709  23  0.918  20  0.808   0.756 Y  0.570      SignalP-noTM
CCK76722.1             0.138  24  0.179  11  0.551   2  0.299   0.223 N  0.510      SignalP-TM
CCK76723.1             0.274  23  0.480  23  0.961  12  0.872   0.664 Y  0.570      SignalP-noTM
CCK76724.1             0.566  28  0.640  28  0.943  19  0.792   0.711 Y  0.570      SignalP-noTM
CCK76725.1             0.184  16  0.274  16  0.502  15  0.404   0.335 N  0.570      SignalP-noTM
CCK76726.1             0.131  25  0.155  25  0.237  19  0.145   0.150 N  0.570      SignalP-noTM
CCK76727.1             0.123  26  0.153  26  0.256  18  0.196   0.173 N  0.570      SignalP-noTM
CCK76728.1             0.100  45  0.098  65  0.107  62  0.084   0.092 N  0.570      SignalP-noTM
CCK76729.1             0.247  29  0.217  29  0.342  27  0.143   0.189 N  0.510      SignalP-TM
CCK76730.1             0.120  52  0.111  21  0.143  37  0.106   0.109 N  0.570      SignalP-noTM
CCK76731.1             0.219  57  0.152  57  0.138  20  0.098   0.132 N  0.510      SignalP-TM
CCK76732.1             0.111  36  0.108  16  0.162   8  0.113   0.110 N  0.570      SignalP-noTM
CCK76733.1             0.156  37  0.173  20  0.367   4  0.260   0.205 N  0.510      SignalP-TM
CCK76734.1             0.139  26  0.199  26  0.389   6  0.306   0.239 N  0.510      SignalP-TM
CCK76735.1             0.165  31  0.180  11  0.397   2  0.323   0.247 N  0.570      SignalP-noTM
CCK76736.1             0.222  28  0.127  28  0.186   3  0.108   0.120 N  0.510      SignalP-TM
CCK76737.1             0.128  20  0.205  17  0.457   2  0.372   0.267 N  0.510      SignalP-TM
CCK76738.1             0.167  16  0.304  16  0.664   1  0.571   0.403 N  0.510      SignalP-TM
CCK76739.1             0.560  33  0.706  33  0.965  22  0.897   0.796 Y  0.570      SignalP-noTM
CCK76740.1             0.139  15  0.141  15  0.202  27  0.149   0.144 N  0.510      SignalP-TM
CCK76741.1             0.700  21  0.486  21  0.502   2  0.381   0.447 N  0.510      SignalP-TM
CCK76742.1             0.171  15  0.210  15  0.505  11  0.256   0.231 N  0.570      SignalP-noTM
CCK76743.1             0.104  26  0.116  11  0.172   5  0.138   0.126 N  0.570      SignalP-noTM
CCK76744.1             0.163  27  0.199  21  0.469   7  0.364   0.277 N  0.570      SignalP-noTM
CCK76745.1             0.118  23  0.113  12  0.195  10  0.126   0.119 N  0.570      SignalP-noTM
CCK76746.1             0.119  27  0.112  27  0.155   2  0.106   0.109 N  0.570      SignalP-noTM
CCK76747.1             0.167  40  0.134  40  0.185  37  0.109   0.125 N  0.510      SignalP-TM
CCK76748.1             0.112  36  0.147  11  0.283   3  0.229   0.177 N  0.510      SignalP-TM
CCK76749.1             0.322  27  0.340  27  0.619  26  0.325   0.335 N  0.510      SignalP-TM
CCK76750.1             0.110  49  0.145  11  0.343   2  0.193   0.167 N  0.570      SignalP-noTM
CCK76751.1             0.113  65  0.104  65  0.104   2  0.083   0.094 N  0.570      SignalP-noTM
CCK76752.1             0.150  36  0.112  36  0.129  49  0.085   0.099 N  0.570      SignalP-noTM
CCK76753.1             0.122  50  0.103  70  0.120   5  0.090   0.097 N  0.570      SignalP-noTM
CCK76754.1             0.255  23  0.385  23  0.854   1  0.625   0.498 N  0.570      SignalP-noTM
CCK76755.1             0.129  47  0.109  47  0.144  13  0.091   0.100 N  0.570      SignalP-noTM
CCK76756.1             0.106  45  0.143  11  0.323   1  0.188   0.164 N  0.570      SignalP-noTM
CCK76757.1             0.102  34  0.114  51  0.146  44  0.103   0.109 N  0.570      SignalP-noTM
CCK76758.1             0.192  38  0.145  38  0.222  37  0.087   0.118 N  0.570      SignalP-noTM
CCK76759.1             0.143  48  0.137  48  0.228  47  0.094   0.117 N  0.570      SignalP-noTM
CCK76760.1             0.113  66  0.147  43  0.264  36  0.147   0.147 N  0.510      SignalP-TM
CCK76761.1             0.118  30  0.115  30  0.132  31  0.097   0.107 N  0.570      SignalP-noTM
CCK76762.1             0.701  21  0.735  21  0.843  12  0.729   0.732 Y  0.570      SignalP-noTM
CCK76763.1             0.110  18  0.112  62  0.148  53  0.094   0.104 N  0.570      SignalP-noTM
CCK76764.1             0.104  25  0.138  11  0.213   1  0.193   0.164 N  0.570      SignalP-noTM
CCK76765.1             0.178  28  0.287  28  0.732  14  0.505   0.389 N  0.570      SignalP-noTM
CCK76766.1             0.166  20  0.257  20  0.596   2  0.450   0.348 N  0.570      SignalP-noTM
CCK76767.1             0.135  35  0.187  11  0.431   1  0.352   0.248 N  0.510      SignalP-TM
CCK76768.1             0.246  27  0.155  27  0.177   2  0.096   0.127 N  0.570      SignalP-noTM
CCK76769.1             0.127  35  0.113  35  0.117  10  0.091   0.103 N  0.570      SignalP-noTM
CCK76770.1             0.103  60  0.108  38  0.168   3  0.104   0.106 N  0.570      SignalP-noTM
CCK76771.1             0.102  57  0.125  11  0.242   1  0.144   0.134 N  0.570      SignalP-noTM
CCK76772.1             0.130  56  0.118  11  0.189   3  0.149   0.133 N  0.570      SignalP-noTM
CCK76773.1             0.142  23  0.101  23  0.099  66  0.066   0.084 N  0.570      SignalP-noTM
CCK76774.1             0.114  66  0.107  66  0.117  48  0.087   0.097 N  0.570      SignalP-noTM
CCK76775.1             0.105  45  0.108  26  0.136   2  0.108   0.108 N  0.570      SignalP-noTM
CCK76776.1             0.106  27  0.106  64  0.120  55  0.088   0.097 N  0.570      SignalP-noTM
CCK76777.1             0.508  29  0.648  29  0.955  17  0.882   0.758 Y  0.570      SignalP-noTM
CCK76778.1             0.102  27  0.101  31  0.121   8  0.094   0.098 N  0.570      SignalP-noTM
CCK76779.1             0.102  45  0.106  14  0.144   8  0.112   0.109 N  0.570      SignalP-noTM
CCK76780.1             0.154  40  0.121  11  0.187   1  0.146   0.133 N  0.570      SignalP-noTM
CCK76781.1             0.170  21  0.360  21  0.906   3  0.797   0.566 N  0.570      SignalP-noTM
CCK76782.1             0.143  21  0.119  21  0.195   1  0.105   0.113 N  0.570      SignalP-noTM
CCK76783.1             0.101  32  0.112  36  0.153  33  0.106   0.109 N  0.570      SignalP-noTM
CCK76784.1             0.111  29  0.120  11  0.185   1  0.143   0.128 N  0.510      SignalP-TM
CCK76785.1             0.116  27  0.109  27  0.125  26  0.106   0.108 N  0.570      SignalP-noTM
CCK76786.1             0.189  21  0.230  21  0.455  18  0.273   0.250 N  0.570      SignalP-noTM
CCK76787.1             0.244  53  0.185  53  0.158  44  0.108   0.149 N  0.570      SignalP-noTM
CCK76788.1             0.116  22  0.109  41  0.179  37  0.097   0.103 N  0.570      SignalP-noTM
CCK76789.1             0.132  26  0.116  26  0.126  19  0.086   0.102 N  0.570      SignalP-noTM
CCK76790.1             0.133  31  0.231  12  0.608   5  0.539   0.376 N  0.570      SignalP-noTM
CCK76791.1             0.145  30  0.134  30  0.164  20  0.119   0.127 N  0.570      SignalP-noTM
CCK76792.1             0.118  19  0.208  19  0.507   6  0.395   0.277 N  0.510      SignalP-TM
CCK76793.1             0.117  19  0.200  19  0.484   6  0.370   0.263 N  0.510      SignalP-TM
CCK76794.1             0.125  25  0.178  11  0.411   6  0.332   0.235 N  0.510      SignalP-TM
CCK76795.1             0.124  25  0.172  11  0.390   6  0.308   0.222 N  0.510      SignalP-TM
CCK76796.1             0.221  22  0.340  22  0.628  19  0.502   0.400 N  0.510      SignalP-TM
CCK76797.1             0.243  20  0.204  12  0.387   8  0.198   0.201 N  0.570      SignalP-noTM
CCK76798.1             0.133  21  0.274  21  0.684  18  0.508   0.361 N  0.510      SignalP-TM
CCK76799.1             0.111  44  0.105  44  0.128   1  0.091   0.098 N  0.570      SignalP-noTM
CCK76800.1             0.306  26  0.372  26  0.860  13  0.600   0.479 N  0.570      SignalP-noTM
CCK76801.1             0.140  19  0.317  19  0.887  13  0.712   0.503 N  0.570      SignalP-noTM
CCK76802.1             0.107  36  0.121  11  0.253   1  0.135   0.128 N  0.570      SignalP-noTM
CCK76803.1             0.123  44  0.103  44  0.123   1  0.079   0.092 N  0.570      SignalP-noTM
CCK76804.1             0.111  68  0.122  50  0.182  45  0.117   0.120 N  0.570      SignalP-noTM
CCK76805.1             0.174  38  0.153  38  0.248   9  0.135   0.145 N  0.570      SignalP-noTM
CCK76806.1             0.123  27  0.109  27  0.107  55  0.081   0.096 N  0.570      SignalP-noTM
CCK76807.1             0.409  23  0.195  23  0.169   2  0.098   0.149 N  0.570      SignalP-noTM
CCK76808.1             0.109  27  0.105  49  0.120  11  0.096   0.101 N  0.570      SignalP-noTM
CCK76809.1             0.117  54  0.186  11  0.482   5  0.363   0.269 N  0.570      SignalP-noTM
CCK76810.1             0.114  32  0.104  32  0.133  31  0.087   0.096 N  0.570      SignalP-noTM
CCK76811.1             0.238  24  0.240  24  0.515   1  0.327   0.280 N  0.570      SignalP-noTM
CCK76812.1             0.112  60  0.106  32  0.134  26  0.084   0.096 N  0.570      SignalP-noTM
CCK76813.1             0.107  37  0.108  46  0.141   8  0.100   0.104 N  0.570      SignalP-noTM
CCK76814.1             0.106  25  0.111  52  0.169  41  0.092   0.102 N  0.570      SignalP-noTM
CCK76815.1             0.103  33  0.114  11  0.200   1  0.122   0.118 N  0.570      SignalP-noTM
CCK76816.1             0.132  33  0.115  33  0.116  22  0.093   0.105 N  0.570      SignalP-noTM
CCK76817.1             0.108  37  0.113  39  0.160  36  0.110   0.111 N  0.570      SignalP-noTM
CCK76818.1             0.105  44  0.111  11  0.142   2  0.127   0.119 N  0.570      SignalP-noTM
CCK76819.1             0.124  59  0.111  29  0.173  19  0.097   0.105 N  0.570      SignalP-noTM
CCK76820.1             0.119  66  0.132  36  0.207  31  0.144   0.137 N  0.570      SignalP-noTM
CCK76821.1             0.102  45  0.105  31  0.130   3  0.106   0.105 N  0.570      SignalP-noTM
CCK76822.1             0.108  25  0.108  45  0.131  40  0.093   0.101 N  0.570      SignalP-noTM
CCK76823.1             0.115  56  0.111  20  0.180  12  0.110   0.110 N  0.570      SignalP-noTM
CCK76824.1             0.106  25  0.099  32  0.122  28  0.073   0.087 N  0.570      SignalP-noTM
CCK76825.1             0.119  48  0.108  48  0.138  18  0.101   0.105 N  0.570      SignalP-noTM
CCK76826.1             0.101  36  0.112  46  0.135  37  0.099   0.106 N  0.570      SignalP-noTM
CCK76827.1             0.108  29  0.114  43  0.167  32  0.100   0.107 N  0.570      SignalP-noTM
CCK76828.1             0.162  19  0.161  19  0.214  12  0.147   0.156 N  0.510      SignalP-TM
CCK76829.1             0.120  29  0.111  29  0.130  21  0.089   0.101 N  0.570      SignalP-noTM
CCK76830.1             0.103  39  0.106  11  0.164   1  0.105   0.105 N  0.570      SignalP-noTM
CCK76831.1             0.147  59  0.135  22  0.217   2  0.144   0.139 N  0.570      SignalP-noTM
CCK76832.1             0.132  26  0.133  26  0.184  24  0.131   0.132 N  0.570      SignalP-noTM
CCK76833.1             0.117  23  0.131  23  0.193   1  0.139   0.135 N  0.570      SignalP-noTM
CCK76834.1             0.104  36  0.135  14  0.231  12  0.186   0.159 N  0.570      SignalP-noTM
CCK76835.1             0.135  19  0.120  19  0.148  18  0.102   0.112 N  0.570      SignalP-noTM
CCK76836.1             0.194  33  0.180  33  0.334   7  0.201   0.187 N  0.510      SignalP-TM
CCK76837.1             0.202  24  0.386  24  0.885  15  0.767   0.565 N  0.570      SignalP-noTM
CCK76838.1             0.125  34  0.139  11  0.253   2  0.197   0.166 N  0.570      SignalP-noTM
CCK76839.1             0.103  39  0.104  12  0.126   8  0.113   0.107 N  0.510      SignalP-TM
CCK76840.1             0.189  35  0.299  12  0.907   4  0.850   0.558 N  0.570      SignalP-noTM
CCK76841.1             0.137  20  0.141  54  0.241  48  0.113   0.131 N  0.510      SignalP-TM
CCK76842.1             0.160  46  0.142  13  0.263   9  0.210   0.167 N  0.510      SignalP-TM
CCK76843.1             0.107  42  0.105  17  0.137   8  0.107   0.106 N  0.510      SignalP-TM
CCK76844.1             0.130  27  0.101  50  0.124  39  0.082   0.094 N  0.510      SignalP-TM
CCK76845.1             0.843  23  0.841  23  0.952  11  0.881   0.860 Y  0.570      SignalP-noTM
CCK76846.1             0.109  36  0.108  45  0.123  44  0.097   0.103 N  0.570      SignalP-noTM
CCK76847.1             0.205  33  0.316  24  0.919   9  0.793   0.540 N  0.570      SignalP-noTM
CCK76848.1             0.141   8  0.108  43  0.133  31  0.096   0.103 N  0.570      SignalP-noTM
CCK76849.1             0.670  27  0.760  27  0.915  21  0.845   0.800 Y  0.570      SignalP-noTM
CCK76850.1             0.518  22  0.696  22  0.951  12  0.929   0.806 Y  0.570      SignalP-noTM
CCK76851.1             0.176  65  0.127  65  0.138  40  0.085   0.107 N  0.570      SignalP-noTM
CCK76852.1             0.696  24  0.774  24  0.939  19  0.876   0.822 Y  0.570      SignalP-noTM
CCK76853.1             0.340  26  0.524  26  0.888  15  0.822   0.664 Y  0.570      SignalP-noTM
CCK76854.1             0.117  29  0.114  41  0.164  37  0.097   0.108 N  0.510      SignalP-TM
CCK76855.1             0.113  47  0.097  70  0.101  68  0.083   0.090 N  0.570      SignalP-noTM
CCK76856.1             0.334  27  0.268  27  0.370   8  0.260   0.265 N  0.510      SignalP-TM
CCK76857.1             0.383  70  0.206  70  0.329   5  0.124   0.175 N  0.510      SignalP-TM
CCK76858.1             0.211  28  0.191  28  0.344  22  0.148   0.171 N  0.570      SignalP-noTM
CCK76859.1             0.637  31  0.579  31  0.698  26  0.386   0.508 N  0.510      SignalP-TM
CCK76860.1             0.122  30  0.152  14  0.344   9  0.237   0.184 N  0.510      SignalP-TM
CCK76861.1             0.311  36  0.111  36  0.120   7  0.074   0.097 N  0.510      SignalP-TM
CCK76862.1             0.629  23  0.755  23  0.960  20  0.896   0.821 Y  0.570      SignalP-noTM
CCK76863.1             0.315  25  0.227  25  0.197  13  0.161   0.196 N  0.570      SignalP-noTM
CCK76864.1             0.170  35  0.125  35  0.173   7  0.104   0.117 N  0.510      SignalP-TM
CCK76865.1             0.130  67  0.105  67  0.113  18  0.088   0.097 N  0.570      SignalP-noTM
CCK76866.1             0.329  20  0.336  20  0.524   3  0.379   0.356 N  0.570      SignalP-noTM
CCK76867.1             0.115  60  0.158  20  0.276  12  0.196   0.176 N  0.570      SignalP-noTM
CCK76868.1             0.110  31  0.113  13  0.155   7  0.130   0.121 N  0.570      SignalP-noTM
CCK76869.1             0.102  28  0.112  56  0.145  49  0.098   0.105 N  0.570      SignalP-noTM
CCK76870.1             0.104  26  0.104  38  0.152   5  0.089   0.098 N  0.510      SignalP-TM
CCK76871.1             0.752  23  0.758  23  0.855   2  0.781   0.769 Y  0.570      SignalP-noTM
CCK76872.1             0.129  64  0.120  50  0.220  39  0.092   0.107 N  0.570      SignalP-noTM
CCK76873.1             0.108  37  0.110  12  0.149   6  0.122   0.116 N  0.570      SignalP-noTM
CCK76874.1             0.119  22  0.103  39  0.130  37  0.089   0.096 N  0.570      SignalP-noTM
CCK76875.1             0.109  55  0.118  55  0.208  46  0.107   0.113 N  0.570      SignalP-noTM
CCK76876.1             0.112  40  0.140  11  0.256   2  0.199   0.162 N  0.510      SignalP-TM
CCK76877.1             0.107  54  0.131  11  0.270   1  0.160   0.145 N  0.570      SignalP-noTM
CCK76878.1             0.110  24  0.216  19  0.618  12  0.445   0.324 N  0.570      SignalP-noTM
CCK76879.1             0.131  53  0.119  11  0.190   1  0.137   0.127 N  0.570      SignalP-noTM
CCK76880.1             0.168  19  0.193  19  0.490   1  0.273   0.230 N  0.570      SignalP-noTM
CCK76881.1             0.172  16  0.152  16  0.172   1  0.138   0.145 N  0.570      SignalP-noTM
CCK76882.1             0.121  25  0.117  25  0.186   7  0.118   0.118 N  0.570      SignalP-noTM
CCK76883.1             0.760  21  0.822  21  0.964  19  0.893   0.856 Y  0.570      SignalP-noTM
CCK76884.1             0.140  48  0.123  11  0.202   3  0.159   0.140 N  0.570      SignalP-noTM
CCK76885.1             0.165  28  0.117  28  0.129  49  0.082   0.101 N  0.570      SignalP-noTM
CCK76886.1             0.118  18  0.097  11  0.152   2  0.089   0.094 N  0.510      SignalP-TM
CCK76887.1             0.102  27  0.109  41  0.136  22  0.103   0.106 N  0.570      SignalP-noTM
CCK76888.1             0.123  52  0.112  32  0.150   1  0.095   0.104 N  0.570      SignalP-noTM
CCK76889.1             0.110  52  0.101  30  0.122   1  0.072   0.090 N  0.510      SignalP-TM
CCK76890.1             0.113  48  0.110  48  0.171   5  0.106   0.108 N  0.570      SignalP-noTM
CCK76891.1             0.120  22  0.121  22  0.160   1  0.122   0.122 N  0.570      SignalP-noTM
CCK76892.1             0.107  36  0.105  36  0.121  32  0.090   0.098 N  0.570      SignalP-noTM
CCK76893.1             0.179  22  0.176  22  0.238  18  0.173   0.175 N  0.570      SignalP-noTM
CCK76894.1             0.610  23  0.689  23  0.910   9  0.832   0.756 Y  0.570      SignalP-noTM
CCK76895.1             0.343  19  0.544  19  0.913  17  0.858   0.692 Y  0.570      SignalP-noTM
CCK76896.1             0.114  60  0.105  29  0.113  30  0.085   0.096 N  0.570      SignalP-noTM
CCK76897.1             0.106  47  0.116  16  0.163  10  0.126   0.120 N  0.570      SignalP-noTM
CCK76898.1             0.105  31  0.129  11  0.233   4  0.169   0.148 N  0.570      SignalP-noTM
CCK76899.1             0.207  42  0.156  28  0.308   1  0.171   0.162 N  0.510      SignalP-TM
CCK76900.1             0.138  47  0.177  12  0.349   1  0.315   0.242 N  0.570      SignalP-noTM
CCK76901.1             0.238  29  0.229  29  0.419  19  0.221   0.225 N  0.570      SignalP-noTM
CCK76902.1             0.108  38  0.142  11  0.244   1  0.206   0.172 N  0.570      SignalP-noTM
CCK76903.1             0.163  38  0.236  38  0.583  21  0.319   0.267 N  0.510      SignalP-TM
CCK76904.1             0.112  57  0.105  30  0.116   4  0.096   0.100 N  0.570      SignalP-noTM
CCK76905.1             0.259  27  0.414  27  0.917  18  0.743   0.569 N  0.570      SignalP-noTM
CCK76906.1             0.105  52  0.122  11  0.230   2  0.138   0.129 N  0.570      SignalP-noTM
CCK76907.1             0.565  39  0.517  39  0.668  35  0.290   0.433 N  0.510      SignalP-TM
CCK76908.1             0.121  27  0.164  13  0.389  12  0.258   0.208 N  0.570      SignalP-noTM
CCK76909.1             0.575  24  0.676  24  0.922  21  0.767   0.719 Y  0.570      SignalP-noTM
CCK76910.1             0.141  41  0.123  14  0.176   7  0.146   0.134 N  0.570      SignalP-noTM
CCK76911.1             0.148  45  0.154  34  0.241  30  0.159   0.157 N  0.570      SignalP-noTM
CCK76912.1             0.107  67  0.123  11  0.197   1  0.152   0.133 N  0.510      SignalP-TM
CCK76913.1             0.107  26  0.138  11  0.287   1  0.179   0.157 N  0.570      SignalP-noTM
CCK76914.1             0.132  46  0.180  11  0.395   1  0.326   0.248 N  0.570      SignalP-noTM
CCK76915.1             0.786  26  0.851  26  0.986  11  0.938   0.892 Y  0.570      SignalP-noTM
CCK76916.1             0.778  22  0.808  22  0.962  16  0.880   0.842 Y  0.570      SignalP-noTM
CCK76917.1             0.108  48  0.106  19  0.150  45  0.098   0.103 N  0.510      SignalP-TM
CCK76918.1             0.328  22  0.294  22  0.564  20  0.281   0.288 N  0.570      SignalP-noTM
CCK76919.1             0.210  26  0.319  26  0.641  14  0.525   0.416 N  0.570      SignalP-noTM
CCK76920.1             0.108  35  0.110  11  0.176   1  0.115   0.112 N  0.570      SignalP-noTM
CCK76921.1             0.112  57  0.135  57  0.213  54  0.110   0.126 N  0.510      SignalP-TM
CCK76922.1             0.120  24  0.104  24  0.117  56  0.080   0.093 N  0.570      SignalP-noTM
CCK76923.1             0.132  55  0.116  29  0.147   8  0.111   0.113 N  0.570      SignalP-noTM
CCK76924.1             0.173  39  0.140  39  0.127  38  0.092   0.117 N  0.570      SignalP-noTM
CCK76925.1             0.134  31  0.179  31  0.335  27  0.240   0.208 N  0.570      SignalP-noTM
CCK76926.1             0.130  32  0.159  11  0.390   2  0.238   0.188 N  0.510      SignalP-TM
CCK76927.1             0.161  25  0.117  25  0.117  24  0.074   0.097 N  0.570      SignalP-noTM
CCK76928.1             0.185  66  0.129  66  0.133  15  0.101   0.116 N  0.570      SignalP-noTM
CCK76929.1             0.793  44  0.551  44  0.563  40  0.218   0.428 N  0.510      SignalP-TM
CCK76930.1             0.107  62  0.115  53  0.179  46  0.102   0.109 N  0.570      SignalP-noTM
CCK76931.1             0.152  27  0.181  27  0.363  23  0.186   0.184 N  0.570      SignalP-noTM
CCK76932.1             0.770  22  0.849  22  0.951   2  0.936   0.890 Y  0.570      SignalP-noTM
CCK76933.1             0.115  48  0.103  48  0.123  45  0.079   0.092 N  0.570      SignalP-noTM
CCK76934.1             0.167  32  0.138  32  0.158  28  0.093   0.117 N  0.570      SignalP-noTM
CCK76935.1             0.131  26  0.135  26  0.219   1  0.155   0.144 N  0.570      SignalP-noTM
CCK76936.1             0.118  35  0.108  11  0.137   6  0.121   0.114 N  0.570      SignalP-noTM
CCK76937.1             0.119  40  0.103  40  0.107   3  0.085   0.094 N  0.570      SignalP-noTM
CCK76938.1             0.171  22  0.141  22  0.226   2  0.131   0.136 N  0.570      SignalP-noTM
CCK76939.1             0.100  28  0.118  12  0.200  26  0.141   0.129 N  0.570      SignalP-noTM
CCK76940.1             0.112  15  0.102  22  0.112   4  0.094   0.098 N  0.570      SignalP-noTM
CCK76941.1             0.125  19  0.210  19  0.497  10  0.362   0.266 N  0.510      SignalP-TM
CCK76942.1             0.108  25  0.103  59  0.127  56  0.091   0.097 N  0.570      SignalP-noTM
CCK76943.1             0.118  57  0.117  57  0.161  45  0.083   0.104 N  0.510      SignalP-TM
CCK76944.1             0.109  28  0.103  41  0.119   5  0.094   0.099 N  0.570      SignalP-noTM
CCK76945.1             0.135  52  0.117  30  0.175   9  0.107   0.113 N  0.570      SignalP-noTM
CCK76946.1             0.114  46  0.141  46  0.280  39  0.094   0.124 N  0.510      SignalP-TM
CCK76947.1             0.115  41  0.104  41  0.112  37  0.081   0.093 N  0.570      SignalP-noTM
CCK76948.1             0.556  27  0.664  27  0.928  17  0.821   0.738 Y  0.570      SignalP-noTM
CCK76949.1             0.102  18  0.155  11  0.315   1  0.240   0.186 N  0.510      SignalP-TM
CCK76950.1             0.819  20  0.852  20  0.925  15  0.873   0.862 Y  0.570      SignalP-noTM
CCK76951.1             0.160  29  0.160  29  0.247   2  0.173   0.165 N  0.510      SignalP-TM
CCK76952.1             0.166  19  0.163  19  0.268  19  0.140   0.155 N  0.510      SignalP-TM
CCK76953.1             0.108  30  0.107  30  0.181   1  0.101   0.104 N  0.570      SignalP-noTM
CCK76954.1             0.262  35  0.140  35  0.126   8  0.080   0.118 N  0.510      SignalP-TM
CCK76955.1             0.134  41  0.161  11  0.358   4  0.264   0.199 N  0.510      SignalP-TM
CCK76956.1             0.127  36  0.117  11  0.168   1  0.132   0.124 N  0.570      SignalP-noTM
CCK76957.1             0.181  29  0.216  11  0.553   5  0.491   0.318 N  0.510      SignalP-TM
CCK76958.1             0.847  23  0.870  23  0.976  11  0.915   0.891 Y  0.570      SignalP-noTM
CCK76959.1             0.782  22  0.826  22  0.932   3  0.887   0.855 Y  0.570      SignalP-noTM
CCK76960.1             0.261  27  0.308  27  0.419  26  0.312   0.310 N  0.510      SignalP-TM
CCK76961.1             0.120  39  0.102  39  0.106  38  0.069   0.087 N  0.570      SignalP-noTM
CCK76962.1             0.160  39  0.140  39  0.245  20  0.151   0.144 N  0.510      SignalP-TM
CCK76963.1             0.163  22  0.141  22  0.213   3  0.150   0.144 N  0.510      SignalP-TM
CCK76964.1             0.307  37  0.170  37  0.177  36  0.083   0.138 N  0.510      SignalP-TM
CCK76965.1             0.479  24  0.590  24  0.916  14  0.753   0.666 Y  0.570      SignalP-noTM
CCK76966.1             0.115  35  0.120  11  0.246   2  0.141   0.130 N  0.570      SignalP-noTM
CCK76967.1             0.118  27  0.101  27  0.105  69  0.074   0.088 N  0.570      SignalP-noTM
CCK76968.1             0.107  26  0.112  41  0.127  30  0.102   0.107 N  0.570      SignalP-noTM
CCK76969.1             0.137  42  0.128  42  0.157   4  0.107   0.118 N  0.570      SignalP-noTM
CCK76970.1             0.105  28  0.117  56  0.177  46  0.107   0.112 N  0.570      SignalP-noTM
CCK76971.1             0.179  21  0.142  21  0.182  19  0.099   0.122 N  0.570      SignalP-noTM
CCK76972.1             0.140  44  0.106  44  0.099  36  0.056   0.087 N  0.510      SignalP-TM
CCK76973.1             0.623  20  0.629  20  0.782   3  0.655   0.641 Y  0.570      SignalP-noTM
CCK76974.1             0.119  28  0.105  11  0.175   3  0.107   0.106 N  0.510      SignalP-TM
CCK76975.1             0.115  58  0.154  12  0.288   9  0.250   0.190 N  0.510      SignalP-TM
CCK76976.1             0.143  46  0.127  46  0.131  42  0.084   0.111 N  0.510      SignalP-TM
CCK76977.1             0.135  40  0.136  40  0.216   5  0.148   0.141 N  0.510      SignalP-TM
CCK76978.1             0.126  37  0.116  37  0.138   9  0.115   0.116 N  0.570      SignalP-noTM
CCK76979.1             0.110  62  0.143  11  0.248   1  0.204   0.172 N  0.570      SignalP-noTM
CCK76980.1             0.157  46  0.136  46  0.165  37  0.096   0.118 N  0.570      SignalP-noTM
CCK76981.1             0.119  20  0.119  20  0.177   1  0.121   0.120 N  0.570      SignalP-noTM
CCK76982.1             0.165  21  0.117  38  0.156   1  0.101   0.111 N  0.510      SignalP-TM
CCK76983.1             0.300  26  0.249  26  0.449   2  0.219   0.238 N  0.510      SignalP-TM
CCK76984.1             0.120  66  0.113  37  0.147  36  0.112   0.113 N  0.570      SignalP-noTM
CCK76985.1             0.170  14  0.182  14  0.274  11  0.191   0.186 N  0.510      SignalP-TM
CCK76986.1             0.132  35  0.191  35  0.414  30  0.251   0.213 N  0.510      SignalP-TM
CCK76987.1             0.143  40  0.141  33  0.281  31  0.121   0.134 N  0.510      SignalP-TM
CCK76988.1             0.137  22  0.143  22  0.248  40  0.159   0.149 N  0.510      SignalP-TM
CCK76989.1             0.118  41  0.095  41  0.142  60  0.064   0.083 N  0.510      SignalP-TM
CCK76990.1             0.105  25  0.100  69  0.142   1  0.089   0.095 N  0.570      SignalP-noTM
CCK76991.1             0.120  40  0.123  40  0.162  32  0.090   0.111 N  0.510      SignalP-TM
CCK76992.1             0.102  37  0.113  23  0.146  19  0.124   0.118 N  0.570      SignalP-noTM
CCK76993.1             0.116  45  0.113  12  0.154   3  0.130   0.121 N  0.570      SignalP-noTM
CCK76994.1             0.120  46  0.114  19  0.159  10  0.124   0.119 N  0.570      SignalP-noTM
CCK76995.1             0.127  26  0.127  11  0.238   5  0.170   0.143 N  0.510      SignalP-TM
CCK76996.1             0.443  24  0.630  24  0.971  10  0.915   0.764 Y  0.570      SignalP-noTM
CCK76997.1             0.407  23  0.498  23  0.887   3  0.696   0.591 Y  0.570      SignalP-noTM
CCK76998.1             0.158  51  0.121  51  0.114  39  0.086   0.105 N  0.570      SignalP-noTM
CCK76999.1             0.108  48  0.124  11  0.180   9  0.158   0.140 N  0.570      SignalP-noTM
CCK77000.1             0.104  24  0.108  11  0.153   1  0.114   0.111 N  0.570      SignalP-noTM
CCK77001.1             0.134  22  0.155  22  0.316   1  0.181   0.167 N  0.570      SignalP-noTM
CCK77002.1             0.107  34  0.116  14  0.166   4  0.134   0.125 N  0.570      SignalP-noTM
CCK77003.1             0.103  59  0.106  39  0.129  36  0.086   0.097 N  0.570      SignalP-noTM
CCK77004.1             0.115  21  0.124  11  0.237   4  0.158   0.140 N  0.570      SignalP-noTM
CCK77005.1             0.112  61  0.137  11  0.266   1  0.183   0.159 N  0.570      SignalP-noTM
CCK77006.1             0.127  25  0.109  25  0.113  19  0.076   0.093 N  0.570      SignalP-noTM
CCK77007.1             0.118  38  0.194  18  0.465  13  0.388   0.266 N  0.510      SignalP-TM
CCK77008.1             0.147  60  0.245  19  0.680  14  0.495   0.362 N  0.570      SignalP-noTM
CCK77009.1             0.106  46  0.123  12  0.194   9  0.155   0.138 N  0.570      SignalP-noTM
CCK77010.1             0.128  14  0.106  46  0.128  41  0.081   0.094 N  0.570      SignalP-noTM
CCK77011.1             0.104  28  0.104  43  0.128   2  0.090   0.097 N  0.570      SignalP-noTM
CCK77012.1             0.120  34  0.101  56  0.138  51  0.080   0.091 N  0.570      SignalP-noTM
CCK77013.1             0.243  24  0.235  24  0.451   2  0.245   0.240 N  0.570      SignalP-noTM
CCK77014.1             0.147  25  0.162  25  0.294   1  0.177   0.167 N  0.510      SignalP-TM
CCK77015.1             0.167  38  0.123  38  0.133  14  0.100   0.112 N  0.570      SignalP-noTM
CCK77016.1             0.378  26  0.401  26  0.613  11  0.461   0.429 N  0.570      SignalP-noTM
CCK77017.1             0.119  35  0.140  18  0.236   6  0.174   0.153 N  0.510      SignalP-TM
CCK77018.1             0.108  34  0.120  11  0.183   1  0.146   0.130 N  0.510      SignalP-TM
CCK77019.1             0.113  49  0.156  18  0.316   9  0.231   0.191 N  0.570      SignalP-noTM
CCK77020.1             0.113  25  0.103  25  0.112  37  0.087   0.095 N  0.570      SignalP-noTM
CCK77021.1             0.198  18  0.190  18  0.286  30  0.169   0.180 N  0.570      SignalP-noTM
CCK77022.1             0.115  21  0.170  11  0.421   3  0.286   0.224 N  0.570      SignalP-noTM
CCK77023.1             0.103  26  0.109  54  0.133  45  0.097   0.103 N  0.570      SignalP-noTM
CCK77024.1             0.120  27  0.135  27  0.186  15  0.153   0.143 N  0.570      SignalP-noTM
CCK77025.1             0.131  23  0.145  11  0.293   2  0.207   0.174 N  0.570      SignalP-noTM
CCK77026.1             0.136  36  0.132  36  0.176  34  0.123   0.127 N  0.570      SignalP-noTM
CCK77027.1             0.132  22  0.108  22  0.159   1  0.090   0.100 N  0.570      SignalP-noTM
CCK77028.1             0.126  69  0.107  69  0.114   2  0.088   0.098 N  0.570      SignalP-noTM
CCK77029.1             0.122  42  0.129  42  0.250  40  0.116   0.123 N  0.570      SignalP-noTM
CCK77030.1             0.256  20  0.358  20  0.671   6  0.539   0.443 N  0.570      SignalP-noTM
CCK77031.1             0.736  22  0.670  22  0.733  18  0.544   0.623 Y  0.510      SignalP-TM
CCK77032.1             0.110  27  0.112  27  0.136  26  0.101   0.107 N  0.570      SignalP-noTM
CCK77033.1             0.117  10  0.103  56  0.128   6  0.092   0.097 N  0.570      SignalP-noTM
CCK77034.1             0.170  25  0.224  11  0.616   5  0.527   0.366 N  0.570      SignalP-noTM
CCK77035.1             0.126  66  0.166  12  0.310   6  0.276   0.207 N  0.510      SignalP-TM
CCK77036.1             0.221  31  0.203  31  0.318  28  0.125   0.174 N  0.510      SignalP-TM
CCK77037.1             0.330  18  0.477  18  0.902   1  0.717   0.590 Y  0.570      SignalP-noTM
CCK77038.1             0.454  29  0.564  29  0.956  15  0.811   0.680 Y  0.570      SignalP-noTM
CCK77039.1             0.789  27  0.836  27  0.971  17  0.898   0.865 Y  0.570      SignalP-noTM
CCK77040.1             0.183  23  0.335  19  0.879   2  0.720   0.516 N  0.570      SignalP-noTM
CCK77041.1             0.658  22  0.740  22  0.942   7  0.867   0.800 Y  0.570      SignalP-noTM
CCK77042.1             0.171  36  0.178  13  0.368   3  0.278   0.225 N  0.570      SignalP-noTM
CCK77043.1             0.218  36  0.155  36  0.195  33  0.090   0.125 N  0.570      SignalP-noTM
CCK77044.1             0.132  66  0.137  11  0.294   1  0.173   0.154 N  0.570      SignalP-noTM
CCK77045.1             0.233  26  0.241  26  0.542   7  0.343   0.279 N  0.510      SignalP-TM
CCK77046.1             0.127  20  0.143  11  0.293   1  0.190   0.165 N  0.570      SignalP-noTM
CCK77047.1             0.161  37  0.114  37  0.167   6  0.100   0.109 N  0.510      SignalP-TM
CCK77048.1             0.569  26  0.660  23  0.938  16  0.850   0.749 Y  0.570      SignalP-noTM
CCK77049.1             0.116  33  0.179  18  0.400  13  0.292   0.232 N  0.570      SignalP-noTM
CCK77050.1             0.104  32  0.100  70  0.110  66  0.090   0.096 N  0.570      SignalP-noTM
CCK77051.1             0.104  37  0.111  54  0.156  46  0.102   0.107 N  0.570      SignalP-noTM
CCK77052.1             0.138  36  0.151  36  0.235   1  0.167   0.159 N  0.570      SignalP-noTM
CCK77053.1             0.839  20  0.865  20  0.927  11  0.883   0.873 Y  0.570      SignalP-noTM
CCK77054.1             0.110  34  0.108  48  0.127  44  0.097   0.103 N  0.570      SignalP-noTM
CCK77055.1             0.128  21  0.151  21  0.281  36  0.173   0.161 N  0.570      SignalP-noTM
CCK77056.1             0.117  35  0.112  23  0.139  32  0.119   0.115 N  0.570      SignalP-noTM
CCK77057.1             0.105  46  0.123  11  0.210   2  0.156   0.139 N  0.570      SignalP-noTM
CCK77058.1             0.119  58  0.125  11  0.189   6  0.164   0.139 N  0.510      SignalP-TM
CCK77059.1             0.180  46  0.174  21  0.257  16  0.200   0.186 N  0.570      SignalP-noTM
CCK77060.1             0.173  27  0.148  27  0.240  25  0.122   0.136 N  0.570      SignalP-noTM
CCK77061.1             0.128  40  0.127  40  0.205  15  0.119   0.124 N  0.510      SignalP-TM
CCK77062.1             0.205  28  0.202  28  0.380   1  0.234   0.214 N  0.510      SignalP-TM
CCK77063.1             0.139  39  0.138  17  0.208  11  0.184   0.160 N  0.570      SignalP-noTM
CCK77064.1             0.115  24  0.113  24  0.149  36  0.097   0.106 N  0.570      SignalP-noTM
CCK77065.1             0.122  48  0.130  48  0.289  46  0.109   0.120 N  0.570      SignalP-noTM
CCK77066.1             0.176  24  0.403  24  0.959  13  0.916   0.644 Y  0.570      SignalP-noTM
CCK77067.1             0.226  37  0.266  37  0.500  28  0.313   0.288 N  0.570      SignalP-noTM
CCK77068.1             0.810  20  0.887  20  0.989  10  0.962   0.922 Y  0.570      SignalP-noTM
CCK77069.1             0.119  70  0.118  13  0.178   9  0.140   0.128 N  0.570      SignalP-noTM
CCK77070.1             0.123  36  0.114  36  0.134   5  0.100   0.107 N  0.570      SignalP-noTM
CCK77071.1             0.102  67  0.110  11  0.166   4  0.126   0.118 N  0.570      SignalP-noTM
CCK77072.1             0.113  21  0.201  11  0.532   1  0.398   0.294 N  0.570      SignalP-noTM
CCK77073.1             0.123  21  0.122  48  0.242  44  0.113   0.118 N  0.570      SignalP-noTM
CCK77074.1             0.114  46  0.106  46  0.112   1  0.084   0.096 N  0.570      SignalP-noTM
CCK77075.1             0.112  19  0.102  33  0.122  26  0.093   0.098 N  0.570      SignalP-noTM
CCK77076.1             0.195  27  0.279  27  0.490  24  0.340   0.301 N  0.510      SignalP-TM
CCK77077.1             0.867  21  0.865  21  0.917  17  0.839   0.853 Y  0.570      SignalP-noTM
CCK77078.1             0.166  27  0.286  27  0.563  26  0.462   0.351 N  0.510      SignalP-TM
CCK77079.1             0.593  24  0.282  24  0.263   6  0.169   0.240 N  0.510      SignalP-TM
CCK77080.1             0.146  23  0.131  23  0.167   8  0.122   0.127 N  0.570      SignalP-noTM
CCK77081.1             0.205  21  0.180  21  0.307  20  0.163   0.172 N  0.570      SignalP-noTM
CCK77082.1             0.348  26  0.408  26  0.730  16  0.493   0.440 N  0.510      SignalP-TM
CCK77083.1             0.124  32  0.163  12  0.351   2  0.267   0.212 N  0.570      SignalP-noTM
CCK77084.1             0.265  33  0.216  33  0.302  30  0.156   0.194 N  0.510      SignalP-TM
CCK77085.1             0.131  30  0.203  25  0.444  24  0.329   0.250 N  0.510      SignalP-TM
CCK77086.1             0.800  25  0.801  25  0.897  22  0.737   0.777 Y  0.510      SignalP-TM
CCK77087.1             0.160  21  0.155  21  0.177  10  0.146   0.151 N  0.570      SignalP-noTM
CCK77088.1             0.101  22  0.103  37  0.123  13  0.090   0.097 N  0.570      SignalP-noTM
CCK77089.1             0.167  19  0.133  19  0.130  18  0.103   0.119 N  0.570      SignalP-noTM
CCK77090.1             0.151  44  0.125  44  0.171  41  0.086   0.111 N  0.510      SignalP-TM
CCK77091.1             0.226  36  0.387  25  0.893  13  0.769   0.566 N  0.570      SignalP-noTM
CCK77092.1             0.310  20  0.523  20  0.918   8  0.888   0.694 Y  0.570      SignalP-noTM
CCK77093.1             0.147  34  0.124  12  0.181   4  0.139   0.129 N  0.510      SignalP-TM
CCK77094.1             0.113  22  0.121  34  0.222  25  0.121   0.121 N  0.510      SignalP-TM
CCK77095.1             0.170  59  0.149  11  0.319   1  0.217   0.174 N  0.510      SignalP-TM
CCK77096.1             0.130  32  0.123  32  0.202   1  0.114   0.119 N  0.570      SignalP-noTM
CCK77097.1             0.146  21  0.232  21  0.588   1  0.374   0.299 N  0.570      SignalP-noTM
CCK77098.1             0.751  22  0.780  22  0.907  18  0.838   0.807 Y  0.570      SignalP-noTM
CCK77099.1             0.105  31  0.107  67  0.121  51  0.096   0.102 N  0.570      SignalP-noTM
CCK77100.1             0.117  22  0.108  22  0.169   1  0.101   0.104 N  0.570      SignalP-noTM
CCK77101.1             0.182  42  0.171  42  0.363  40  0.120   0.147 N  0.570      SignalP-noTM
CCK77102.1             0.552  40  0.698  40  0.937  38  0.609   0.656 Y  0.570      SignalP-noTM
CCK77103.1             0.458  23  0.637  23  0.966  17  0.910   0.765 Y  0.570      SignalP-noTM
CCK77104.1             0.190  22  0.291  22  0.627  18  0.425   0.354 N  0.570      SignalP-noTM
CCK77105.1             0.152  60  0.119  60  0.124  25  0.098   0.109 N  0.570      SignalP-noTM
CCK77106.1             0.124  32  0.103  67  0.111  65  0.086   0.095 N  0.570      SignalP-noTM
CCK77107.1             0.153  25  0.114  25  0.122  11  0.095   0.105 N  0.570      SignalP-noTM
CCK77108.1             0.109  26  0.103  57  0.123  29  0.097   0.100 N  0.570      SignalP-noTM
CCK77109.1             0.128  35  0.122  35  0.156  33  0.100   0.111 N  0.570      SignalP-noTM
CCK77110.1             0.297  39  0.216  39  0.263  20  0.169   0.194 N  0.570      SignalP-noTM
CCK77111.1             0.120  28  0.245  12  0.710  10  0.602   0.413 N  0.570      SignalP-noTM
CCK77112.1             0.167  25  0.191  25  0.552   2  0.234   0.207 N  0.510      SignalP-TM
CCK77113.1             0.104  29  0.133  15  0.234   6  0.172   0.151 N  0.570      SignalP-noTM
CCK77114.1             0.170  24  0.192  24  0.328  17  0.189   0.190 N  0.570      SignalP-noTM
CCK77115.1             0.138  18  0.203  18  0.465   9  0.275   0.237 N  0.570      SignalP-noTM
CCK77116.1             0.101  34  0.103  11  0.151   5  0.113   0.108 N  0.570      SignalP-noTM
CCK77117.1             0.125   7  0.104  17  0.119   4  0.090   0.097 N  0.570      SignalP-noTM
CCK77118.1             0.141  25  0.123  25  0.147  48  0.095   0.113 N  0.510      SignalP-TM
CCK77119.1             0.114  42  0.151  14  0.296   9  0.227   0.187 N  0.570      SignalP-noTM
CCK77120.1             0.135  27  0.116  27  0.129  60  0.096   0.109 N  0.510      SignalP-TM
CCK77121.1             0.135  34  0.134  34  0.201  28  0.122   0.128 N  0.570      SignalP-noTM
CCK77122.1             0.753  23  0.766  23  0.848  18  0.716   0.748 Y  0.510      SignalP-TM
CCK77123.1             0.439  40  0.326  40  0.369  36  0.167   0.267 N  0.510      SignalP-TM
CCK77124.1             0.672  18  0.789  18  0.965  15  0.926   0.854 Y  0.570      SignalP-noTM
CCK77125.1             0.237  32  0.332  24  0.699   3  0.579   0.424 N  0.510      SignalP-TM
CCK77126.1             0.873  26  0.836  26  0.963  19  0.866   0.850 Y  0.570      SignalP-noTM
CCK77127.1             0.116  20  0.122  20  0.186   3  0.132   0.127 N  0.570      SignalP-noTM
CCK77128.1             0.737  21  0.772  21  0.890   3  0.832   0.800 Y  0.570      SignalP-noTM
CCK77129.1             0.112  52  0.118  23  0.170  13  0.119   0.118 N  0.570      SignalP-noTM
CCK77130.1             0.109  20  0.103  69  0.115  65  0.085   0.094 N  0.570      SignalP-noTM
CCK77131.1             0.759  24  0.758  24  0.896   1  0.783   0.770 Y  0.570      SignalP-noTM
CCK77132.1             0.119  36  0.183  36  0.459  31  0.221   0.201 N  0.570      SignalP-noTM
CCK77133.1             0.137  57  0.117  57  0.130  24  0.100   0.109 N  0.570      SignalP-noTM
CCK77134.1             0.142  33  0.130  33  0.175  29  0.107   0.119 N  0.570      SignalP-noTM
CCK77135.1             0.120  19  0.131  19  0.251   1  0.154   0.142 N  0.570      SignalP-noTM
CCK77136.1             0.115  36  0.117  18  0.169   6  0.135   0.125 N  0.570      SignalP-noTM
CCK77137.1             0.127  58  0.125  27  0.197  23  0.133   0.129 N  0.570      SignalP-noTM
CCK77138.1             0.177  57  0.132  57  0.182   1  0.104   0.119 N  0.570      SignalP-noTM
CCK77139.1             0.113  17  0.097  68  0.099  68  0.056   0.082 N  0.510      SignalP-TM
CCK77140.1             0.151  23  0.155  23  0.200  28  0.156   0.156 N  0.570      SignalP-noTM
CCK77141.1             0.130  21  0.121  21  0.183  26  0.115   0.118 N  0.570      SignalP-noTM
CCK77142.1             0.122  20  0.116  11  0.170   1  0.131   0.121 N  0.510      SignalP-TM
CCK77143.1             0.102  18  0.103  68  0.115  57  0.092   0.098 N  0.570      SignalP-noTM
CCK77144.1             0.124  54  0.114  54  0.125  51  0.095   0.105 N  0.570      SignalP-noTM
CCK77145.1             0.129  41  0.132  41  0.232   1  0.141   0.136 N  0.510      SignalP-TM
CCK77146.1             0.266  30  0.212  30  0.342   7  0.214   0.213 N  0.510      SignalP-TM
CCK77147.1             0.112  60  0.108  21  0.134  12  0.106   0.107 N  0.570      SignalP-noTM
CCK77148.1             0.119  19  0.252  19  0.862   1  0.581   0.407 N  0.570      SignalP-noTM
CCK77149.1             0.138  51  0.107  51  0.121   1  0.088   0.098 N  0.570      SignalP-noTM
CCK77150.1             0.235  43  0.156  43  0.325   2  0.129   0.146 N  0.510      SignalP-TM
CCK77151.1             0.149  32  0.118  32  0.111  38  0.076   0.099 N  0.570      SignalP-noTM
CCK77152.1             0.107  56  0.107  56  0.118  55  0.093   0.100 N  0.570      SignalP-noTM
CCK77153.1             0.561  29  0.699  29  0.968  17  0.881   0.785 Y  0.570      SignalP-noTM
CCK77154.1             0.108  25  0.138  15  0.255   7  0.181   0.158 N  0.570      SignalP-noTM
CCK77155.1             0.384  48  0.273  20  0.510   1  0.312   0.288 N  0.510      SignalP-TM
CCK77156.1             0.128  39  0.169  31  0.441  26  0.218   0.192 N  0.570      SignalP-noTM
CCK77157.1             0.117  31  0.175  27  0.356  23  0.256   0.205 N  0.510      SignalP-TM
CCK77158.1             0.103  69  0.102  34  0.116  22  0.092   0.097 N  0.570      SignalP-noTM
CCK77159.1             0.116  22  0.110  22  0.138  21  0.090   0.101 N  0.570      SignalP-noTM
CCK77160.1             0.124  24  0.113  59  0.149  48  0.102   0.108 N  0.570      SignalP-noTM
CCK77161.1             0.106  22  0.159  17  0.337  13  0.235   0.187 N  0.510      SignalP-TM
CCK77162.1             0.142  20  0.149  20  0.331  19  0.149   0.149 N  0.570      SignalP-noTM
CCK77163.1             0.171  35  0.106  13  0.147   7  0.113   0.109 N  0.510      SignalP-TM
CCK77164.1             0.123  35  0.106  29  0.124   3  0.092   0.099 N  0.570      SignalP-noTM
CCK77165.1             0.163  37  0.179  13  0.442   6  0.318   0.231 N  0.510      SignalP-TM
CCK77166.1             0.171  22  0.158  11  0.347   1  0.247   0.191 N  0.510      SignalP-TM
CCK77167.1             0.138  69  0.125  56  0.183   7  0.108   0.119 N  0.510      SignalP-TM
CCK77168.1             0.139  25  0.133  25  0.297  50  0.136   0.134 N  0.570      SignalP-noTM
CCK77169.1             0.109   3  0.109  21  0.155   2  0.117   0.113 N  0.570      SignalP-noTM
CCK77170.1             0.113  22  0.096  68  0.113  12  0.057   0.081 N  0.510      SignalP-TM
CCK77171.1             0.113  34  0.142  19  0.226  10  0.181   0.160 N  0.570      SignalP-noTM
CCK77172.1             0.134  38  0.120  21  0.176  18  0.133   0.126 N  0.570      SignalP-noTM
CCK77173.1             0.193  23  0.150  23  0.228   1  0.135   0.143 N  0.570      SignalP-noTM
CCK77174.1             0.161  25  0.127  25  0.175   4  0.111   0.120 N  0.570      SignalP-noTM
CCK77175.1             0.161  46  0.153  46  0.339  36  0.122   0.139 N  0.570      SignalP-noTM
CCK77176.1             0.281  46  0.249  46  0.268  32  0.202   0.231 N  0.510      SignalP-TM
CCK77177.1             0.106  55  0.175  11  0.430   1  0.286   0.227 N  0.570      SignalP-noTM
CCK77178.1             0.106  50  0.112  50  0.149  28  0.106   0.109 N  0.570      SignalP-noTM
CCK77179.1             0.153  23  0.153  23  0.241  21  0.150   0.152 N  0.570      SignalP-noTM
CCK77180.1             0.103  11  0.136  21  0.214  15  0.156   0.143 N  0.510      SignalP-TM
CCK77181.1             0.141  26  0.140  26  0.223  25  0.146   0.143 N  0.570      SignalP-noTM
CCK77182.1             0.170  15  0.119  15  0.139  14  0.080   0.104 N  0.510      SignalP-TM
CCK77183.1             0.289  23  0.330  23  0.472  19  0.387   0.357 N  0.570      SignalP-noTM
CCK77184.1             0.166  28  0.184  28  0.362   7  0.246   0.207 N  0.510      SignalP-TM
CCK77185.1             0.126  30  0.161  30  0.285  26  0.185   0.172 N  0.570      SignalP-noTM
CCK77186.1             0.137  18  0.123  18  0.129  12  0.110   0.118 N  0.510      SignalP-TM
CCK77187.1             0.228  33  0.190  33  0.341  13  0.210   0.199 N  0.570      SignalP-noTM
CCK77188.1             0.117  63  0.117  22  0.150   8  0.125   0.121 N  0.570      SignalP-noTM
CCK77189.1             0.138  43  0.120  11  0.235   1  0.137   0.126 N  0.510      SignalP-TM
CCK77190.1             0.218  28  0.251  28  0.440  24  0.239   0.247 N  0.510      SignalP-TM
CCK77191.1             0.102  51  0.104  68  0.125  11  0.098   0.101 N  0.570      SignalP-noTM
CCK77192.1             0.120  37  0.131  37  0.188  35  0.126   0.129 N  0.570      SignalP-noTM
CCK77193.1             0.125  63  0.107  38  0.124  28  0.094   0.101 N  0.570      SignalP-noTM
CCK77194.1             0.110  32  0.129  34  0.220  31  0.148   0.136 N  0.510      SignalP-TM
CCK77195.1             0.546  25  0.358  25  0.547   6  0.333   0.349 N  0.510      SignalP-TM
CCK77196.1             0.114  40  0.107  19  0.142  13  0.099   0.103 N  0.570      SignalP-noTM
CCK77197.1             0.184  28  0.169  28  0.244   5  0.184   0.176 N  0.570      SignalP-noTM
CCK77198.1             0.143  39  0.152  39  0.195  34  0.122   0.138 N  0.570      SignalP-noTM
CCK77199.1             0.420  23  0.512  23  0.842   1  0.650   0.577 Y  0.570      SignalP-noTM
CCK77200.1             0.125  49  0.113  49  0.144   1  0.093   0.103 N  0.570      SignalP-noTM
CCK77201.1             0.128  29  0.101  33  0.114  28  0.076   0.089 N  0.570      SignalP-noTM
CCK77202.1             0.112  60  0.152  22  0.244   9  0.192   0.171 N  0.570      SignalP-noTM
CCK77203.1             0.173  18  0.351  18  0.783  13  0.717   0.523 N  0.570      SignalP-noTM
CCK77204.1             0.101  57  0.109  16  0.146  13  0.118   0.113 N  0.570      SignalP-noTM
CCK77205.1             0.489  21  0.611  21  0.909  17  0.744   0.674 Y  0.570      SignalP-noTM
CCK77206.1             0.123  40  0.171  16  0.452  27  0.249   0.208 N  0.570      SignalP-noTM
CCK77207.1             0.120  28  0.106  28  0.113   5  0.096   0.101 N  0.570      SignalP-noTM
CCK77208.1             0.133  36  0.126  36  0.160  24  0.103   0.118 N  0.510      SignalP-TM
CCK77209.1             0.146  37  0.264  37  0.697  29  0.312   0.282 N  0.510      SignalP-TM
CCK77210.1             0.203  47  0.174  47  0.265   1  0.138   0.161 N  0.510      SignalP-TM
CCK77211.1             0.103  51  0.102  32  0.139   3  0.098   0.100 N  0.570      SignalP-noTM
CCK77212.1             0.176  22  0.330  20  0.816   1  0.647   0.479 N  0.570      SignalP-noTM
CCK77213.1             0.101  68  0.105  68  0.113  11  0.092   0.099 N  0.570      SignalP-noTM
CCK77214.1             0.328  20  0.149  20  0.133  40  0.074   0.114 N  0.570      SignalP-noTM
CCK77215.1             0.104  24  0.108  64  0.127  42  0.094   0.101 N  0.570      SignalP-noTM
CCK77216.1             0.115  49  0.104  28  0.140  45  0.081   0.096 N  0.510      SignalP-TM
CCK77217.1             0.115  24  0.122  24  0.191  15  0.117   0.120 N  0.570      SignalP-noTM
CCK77218.1             0.113  65  0.108  65  0.114  51  0.071   0.094 N  0.510      SignalP-TM
CCK77219.1             0.125  57  0.153  11  0.333   3  0.246   0.187 N  0.510      SignalP-TM
CCK77220.1             0.193  11  0.297  11  0.830  10  0.477   0.382 N  0.570      SignalP-noTM
CCK77221.1             0.403  20  0.495  20  0.763  16  0.580   0.535 N  0.570      SignalP-noTM
CCK77222.1             0.189  27  0.128  27  0.119  51  0.085   0.108 N  0.570      SignalP-noTM
CCK77223.1             0.137  54  0.112  18  0.155   9  0.112   0.112 N  0.570      SignalP-noTM
CCK77224.1             0.410  26  0.403  26  0.621   7  0.497   0.437 N  0.510      SignalP-TM
CCK77225.1             0.126  34  0.124  16  0.212  33  0.150   0.133 N  0.510      SignalP-TM
CCK77226.1             0.380  43  0.249  43  0.317  42  0.146   0.201 N  0.570      SignalP-noTM
CCK77227.1             0.108  26  0.109  26  0.120  13  0.102   0.106 N  0.570      SignalP-noTM
CCK77228.1             0.112  64  0.124  11  0.198   2  0.161   0.141 N  0.570      SignalP-noTM
CCK77229.1             0.184  26  0.175  26  0.273   9  0.190   0.182 N  0.570      SignalP-noTM
CCK77230.1             0.209  29  0.248  29  0.507  26  0.219   0.237 N  0.510      SignalP-TM
CCK77231.1             0.111  61  0.105  61  0.123   4  0.097   0.101 N  0.570      SignalP-noTM
CCK77232.1             0.120  32  0.122  32  0.200  21  0.099   0.111 N  0.570      SignalP-noTM
CCK77233.1             0.123  38  0.113  38  0.142   4  0.103   0.108 N  0.570      SignalP-noTM
CCK77234.1             0.124  35  0.163  28  0.387  26  0.215   0.187 N  0.570      SignalP-noTM
CCK77235.1             0.434  31  0.641  31  0.978  27  0.789   0.710 Y  0.570      SignalP-noTM
CCK77236.1             0.126  54  0.154  11  0.409   3  0.243   0.187 N  0.510      SignalP-TM
CCK77237.1             0.129  41  0.125  41  0.139  40  0.110   0.118 N  0.570      SignalP-noTM
CCK77238.1             0.643  25  0.745  25  0.968  12  0.899   0.817 Y  0.570      SignalP-noTM
CCK77239.1             0.114  51  0.150  11  0.310   1  0.211   0.179 N  0.570      SignalP-noTM
CCK77240.1             0.105  30  0.128  11  0.212   3  0.170   0.148 N  0.570      SignalP-noTM
CCK77241.1             0.127  22  0.127  11  0.241   2  0.166   0.145 N  0.570      SignalP-noTM
CCK77242.1             0.217  24  0.244  24  0.385   3  0.283   0.258 N  0.510      SignalP-TM
CCK77243.1             0.243  25  0.461  25  0.954  10  0.897   0.666 Y  0.570      SignalP-noTM
CCK77244.1             0.214  42  0.255  42  0.514  39  0.221   0.242 N  0.510      SignalP-TM
CCK77245.1             0.295  25  0.243  25  0.272  15  0.197   0.226 N  0.510      SignalP-TM
CCK77246.1             0.195  36  0.201  36  0.324  26  0.220   0.208 N  0.510      SignalP-TM
CCK77247.1             0.156  31  0.142  31  0.205   3  0.123   0.133 N  0.570      SignalP-noTM
CCK77248.1             0.645  21  0.710  21  0.894  12  0.805   0.755 Y  0.570      SignalP-noTM
CCK77249.1             0.117  22  0.111  11  0.182   1  0.119   0.115 N  0.570      SignalP-noTM
CCK77250.1             0.107  27  0.116  11  0.165   7  0.142   0.126 N  0.510      SignalP-TM
CCK77251.1             0.114  56  0.150  19  0.393  11  0.186   0.167 N  0.570      SignalP-noTM
CCK77252.1             0.174  18  0.367  18  0.892  15  0.785   0.563 N  0.570      SignalP-noTM
CCK77253.1             0.739  20  0.695  20  0.801  18  0.674   0.685 Y  0.570      SignalP-noTM
CCK77254.1             0.519  26  0.666  26  0.916  20  0.859   0.757 Y  0.570      SignalP-noTM
CCK77255.1             0.194  27  0.219  27  0.459  12  0.289   0.245 N  0.510      SignalP-TM
CCK77256.1             0.107  43  0.099  63  0.114  42  0.081   0.090 N  0.570      SignalP-noTM
CCK77257.1             0.555  27  0.629  27  0.915  12  0.787   0.704 Y  0.570      SignalP-noTM
CCK77258.1             0.135  47  0.123  34  0.240  13  0.129   0.125 N  0.510      SignalP-TM
CCK77259.1             0.137  39  0.112  26  0.142  22  0.120   0.115 N  0.510      SignalP-TM
CCK77260.1             0.109  37  0.118  12  0.203  34  0.144   0.127 N  0.510      SignalP-TM
CCK77261.1             0.110  18  0.091  70  0.108  67  0.065   0.081 N  0.510      SignalP-TM
CCK77262.1             0.111  26  0.122  26  0.230   1  0.133   0.127 N  0.570      SignalP-noTM
CCK77263.1             0.158  27  0.132  27  0.154   9  0.119   0.126 N  0.570      SignalP-noTM
CCK77264.1             0.158  18  0.157  18  0.241  12  0.148   0.153 N  0.570      SignalP-noTM
CCK77265.1             0.388  32  0.340  32  0.422   6  0.332   0.337 N  0.510      SignalP-TM
CCK77266.1             0.117  39  0.121  39  0.164  38  0.122   0.122 N  0.570      SignalP-noTM
CCK77267.1             0.198  30  0.143  30  0.152   4  0.106   0.126 N  0.570      SignalP-noTM
CCK77268.1             0.304  36  0.216  36  0.270   1  0.163   0.191 N  0.570      SignalP-noTM
CCK77269.1             0.111  59  0.104  30  0.124  20  0.102   0.103 N  0.570      SignalP-noTM
CCK77270.1             0.120  26  0.134  11  0.211   1  0.176   0.154 N  0.570      SignalP-noTM
CCK77271.1             0.106  31  0.160  11  0.382   1  0.239   0.197 N  0.570      SignalP-noTM
CCK77272.1             0.123  44  0.103  44  0.123   1  0.079   0.092 N  0.570      SignalP-noTM
CCK77273.1             0.120  58  0.115  11  0.170   2  0.137   0.125 N  0.570      SignalP-noTM
CCK77274.1             0.102  61  0.103  48  0.127   1  0.095   0.100 N  0.570      SignalP-noTM
CCK77275.1             0.124  56  0.123  20  0.217   1  0.130   0.126 N  0.570      SignalP-noTM
CCK77276.1             0.110  23  0.113  41  0.145   3  0.108   0.111 N  0.570      SignalP-noTM
CCK77277.1             0.109  61  0.122  13  0.195   5  0.149   0.134 N  0.570      SignalP-noTM
CCK77278.1             0.131  59  0.139  59  0.250   1  0.114   0.127 N  0.570      SignalP-noTM
CCK77279.1             0.133  46  0.131  11  0.205   1  0.173   0.151 N  0.570      SignalP-noTM
CCK77280.1             0.138  47  0.145  47  0.288  40  0.119   0.133 N  0.570      SignalP-noTM
CCK77281.1             0.356  29  0.198  29  0.188   1  0.115   0.159 N  0.570      SignalP-noTM
CCK77282.1             0.298  65  0.167  65  0.140   4  0.094   0.133 N  0.570      SignalP-noTM
CCK77283.1             0.133  18  0.112  18  0.136  12  0.088   0.101 N  0.570      SignalP-noTM
CCK77284.1             0.684  20  0.770  20  0.896  16  0.840   0.803 Y  0.570      SignalP-noTM
CCK77285.1             0.115  48  0.117  34  0.173  31  0.112   0.114 N  0.570      SignalP-noTM
CCK77286.1             0.119  10  0.104  13  0.134   7  0.110   0.107 N  0.570      SignalP-noTM
CCK77287.1             0.106  26  0.110  14  0.147   9  0.123   0.116 N  0.570      SignalP-noTM
CCK77288.1             0.138  50  0.141  50  0.172  21  0.121   0.132 N  0.570      SignalP-noTM
CCK77289.1             0.127  18  0.134  18  0.262   1  0.158   0.145 N  0.570      SignalP-noTM
CCK77290.1             0.117  21  0.131  23  0.205  14  0.131   0.131 N  0.570      SignalP-noTM
CCK77291.1             0.117  44  0.134  11  0.206   3  0.189   0.154 N  0.510      SignalP-TM
CCK77292.1             0.147  18  0.141  32  0.229   4  0.141   0.141 N  0.570      SignalP-noTM
CCK77293.1             0.663  25  0.451  25  0.401  23  0.283   0.389 N  0.510      SignalP-TM
CCK77294.1             0.116  25  0.129  11  0.246   1  0.154   0.140 N  0.570      SignalP-noTM
CCK77295.1             0.146  52  0.139  52  0.250  51  0.101   0.121 N  0.570      SignalP-noTM
CCK77296.1             0.175  56  0.208  14  0.536   9  0.449   0.297 N  0.510      SignalP-TM
CCK77297.1             0.751  21  0.823  21  0.954   8  0.913   0.865 Y  0.570      SignalP-noTM
CCK77298.1             0.116  54  0.121  11  0.173   3  0.148   0.134 N  0.570      SignalP-noTM
CCK77299.1             0.146  29  0.117  29  0.157  49  0.099   0.108 N  0.570      SignalP-noTM
CCK77300.1             0.167  46  0.107  46  0.110  12  0.066   0.092 N  0.510      SignalP-TM
CCK77301.1             0.114  62  0.117  37  0.170  30  0.105   0.111 N  0.570      SignalP-noTM
CCK77302.1             0.119  49  0.130  11  0.239   1  0.164   0.146 N  0.570      SignalP-noTM
CCK77303.1             0.104  20  0.120  11  0.182   3  0.147   0.130 N  0.510      SignalP-TM
CCK77304.1             0.128  30  0.140  12  0.235   2  0.195   0.166 N  0.570      SignalP-noTM
CCK77305.1             0.105  22  0.112  11  0.207   2  0.129   0.120 N  0.570      SignalP-noTM
CCK77306.1             0.129  20  0.121  20  0.172  15  0.113   0.117 N  0.570      SignalP-noTM
CCK77307.1             0.227  27  0.331  27  0.639  23  0.449   0.375 N  0.510      SignalP-TM
CCK77308.1             0.185  36  0.189  36  0.465   1  0.238   0.207 N  0.510      SignalP-TM
CCK77309.1             0.124  21  0.138  21  0.279   1  0.159   0.148 N  0.570      SignalP-noTM
CCK77310.1             0.133  34  0.144  34  0.237   5  0.175   0.158 N  0.570      SignalP-noTM
CCK77311.1             0.126  38  0.125  38  0.228  36  0.087   0.111 N  0.510      SignalP-TM
CCK77312.1             0.479  52  0.426  52  0.526  48  0.182   0.335 N  0.510      SignalP-TM
CCK77313.1             0.126  22  0.127  22  0.173   7  0.132   0.129 N  0.570      SignalP-noTM
CCK77314.1             0.110  31  0.135  11  0.262   6  0.197   0.164 N  0.570      SignalP-noTM
CCK77315.1             0.204  38  0.148  38  0.249  37  0.110   0.130 N  0.570      SignalP-noTM
CCK77316.1             0.155  18  0.102  18  0.105  22  0.065   0.085 N  0.570      SignalP-noTM
CCK77317.1             0.194  41  0.157  41  0.213   4  0.143   0.151 N  0.570      SignalP-noTM
CCK77318.1             0.804  29  0.822  29  0.957  13  0.883   0.851 Y  0.570      SignalP-noTM
CCK77319.1             0.366  35  0.245  23  0.264  11  0.169   0.210 N  0.570      SignalP-noTM
CCK77320.1             0.110  26  0.110  31  0.204  25  0.107   0.109 N  0.570      SignalP-noTM
CCK77321.1             0.412  25  0.591  25  0.942  18  0.875   0.725 Y  0.570      SignalP-noTM
CCK77322.1             0.152  24  0.330  24  0.905  17  0.750   0.527 N  0.570      SignalP-noTM
CCK77323.1             0.705  27  0.794  27  0.942  21  0.853   0.822 Y  0.570      SignalP-noTM
CCK77324.1             0.691  28  0.623  28  0.785  26  0.508   0.580 Y  0.510      SignalP-TM
CCK77325.1             0.192  27  0.194  27  0.375  30  0.176   0.188 N  0.510      SignalP-TM
CCK77326.1             0.208  38  0.323  18  0.609   5  0.531   0.400 N  0.510      SignalP-TM
CCK77327.1             0.666  39  0.435  39  0.476  21  0.309   0.389 N  0.510      SignalP-TM
CCK77328.1             0.157  66  0.134  52  0.210  48  0.142   0.138 N  0.570      SignalP-noTM
CCK77329.1             0.136  42  0.108  12  0.168   1  0.117   0.111 N  0.510      SignalP-TM
CCK77330.1             0.122  24  0.130  24  0.222   1  0.127   0.128 N  0.570      SignalP-noTM
CCK77331.1             0.120  43  0.123  16  0.217   5  0.145   0.134 N  0.570      SignalP-noTM
CCK77332.1             0.102   3  0.106  37  0.126  27  0.099   0.102 N  0.570      SignalP-noTM
CCK77333.1             0.116  37  0.096  48  0.136   1  0.070   0.087 N  0.510      SignalP-TM
CCK77334.1             0.125  22  0.145  11  0.296   6  0.223   0.174 N  0.510      SignalP-TM
CCK77335.1             0.140  60  0.141  21  0.313   1  0.172   0.156 N  0.570      SignalP-noTM
CCK77336.1             0.106  35  0.155  11  0.364   3  0.233   0.192 N  0.570      SignalP-noTM
CCK77337.1             0.101  29  0.103  44  0.124   1  0.101   0.102 N  0.570      SignalP-noTM
CCK77338.1             0.111  24  0.111  53  0.176  45  0.100   0.106 N  0.570      SignalP-noTM
CCK77339.1             0.210  29  0.124  29  0.234   1  0.078   0.103 N  0.570      SignalP-noTM
CCK77340.1             0.108  53  0.116  22  0.142  12  0.119   0.117 N  0.570      SignalP-noTM
CCK77341.1             0.834  23  0.834  23  0.960   8  0.883   0.857 Y  0.570      SignalP-noTM
CCK77342.1             0.130  26  0.111  36  0.185   1  0.098   0.106 N  0.510      SignalP-TM
CCK77343.1             0.104  46  0.113  11  0.152   4  0.135   0.122 N  0.510      SignalP-TM
CCK77344.1             0.109  22  0.108  12  0.138   5  0.118   0.112 N  0.570      SignalP-noTM
CCK77345.1             0.132  39  0.114  39  0.131  57  0.091   0.103 N  0.570      SignalP-noTM
CCK77346.1             0.664  19  0.728  19  0.877   1  0.811   0.767 Y  0.570      SignalP-noTM
CCK77347.1             0.153  33  0.137  21  0.217  11  0.148   0.141 N  0.510      SignalP-TM
CCK77348.1             0.155  34  0.126  34  0.138   8  0.098   0.113 N  0.570      SignalP-noTM
CCK77349.1             0.120  37  0.180  11  0.367   7  0.330   0.251 N  0.570      SignalP-noTM
CCK77350.1             0.116  42  0.122  11  0.217   1  0.146   0.131 N  0.510      SignalP-TM
CCK77351.1             0.123  48  0.095  48  0.113   1  0.084   0.090 N  0.570      SignalP-noTM
CCK77352.1             0.462  16  0.458  16  0.756  13  0.407   0.434 N  0.570      SignalP-noTM
CCK77353.1             0.154  38  0.176  38  0.276  27  0.147   0.166 N  0.510      SignalP-TM
CCK77354.1             0.748  22  0.836  22  0.973  16  0.933   0.881 Y  0.570      SignalP-noTM
CCK77355.1             0.190  31  0.189  31  0.278  21  0.181   0.185 N  0.570      SignalP-noTM
CCK77356.1             0.175  31  0.242  13  0.508  11  0.379   0.306 N  0.570      SignalP-noTM
CCK77357.1             0.248  26  0.196  26  0.401   7  0.212   0.202 N  0.510      SignalP-TM
CCK77358.1             0.111  59  0.100  65  0.108  57  0.083   0.092 N  0.570      SignalP-noTM
CCK77359.1             0.120  28  0.122  28  0.144  24  0.123   0.123 N  0.570      SignalP-noTM
CCK77360.1             0.110  49  0.094  26  0.103  22  0.077   0.088 N  0.510      SignalP-TM
CCK77361.1             0.109  25  0.100  56  0.114  46  0.084   0.092 N  0.570      SignalP-noTM
CCK77362.1             0.339  27  0.180  27  0.170   2  0.111   0.148 N  0.570      SignalP-noTM
CCK77363.1             0.142  16  0.267  16  0.644   6  0.506   0.356 N  0.510      SignalP-TM
CCK77364.1             0.873  23  0.905  23  0.962  13  0.907   0.906 Y  0.570      SignalP-noTM
CCK77365.1             0.117  38  0.101  15  0.125   6  0.103   0.102 N  0.510      SignalP-TM
CCK77366.1             0.274  22  0.271  22  0.380   1  0.290   0.278 N  0.510      SignalP-TM
CCK77367.1             0.133  58  0.150  11  0.282   3  0.226   0.186 N  0.570      SignalP-noTM
CCK77368.1             0.122  69  0.106  69  0.109  51  0.084   0.096 N  0.570      SignalP-noTM
CCK77369.1             0.116  33  0.119  11  0.162   1  0.146   0.129 N  0.510      SignalP-TM
CCK77370.1             0.460  22  0.595  22  0.872  20  0.797   0.690 Y  0.570      SignalP-noTM
CCK77371.1             0.215  49  0.165  49  0.283  47  0.103   0.136 N  0.570      SignalP-noTM
CCK77372.1             0.353  31  0.213  31  0.229   3  0.144   0.181 N  0.570      SignalP-noTM
CCK77373.1             0.219  27  0.211  27  0.386   8  0.255   0.227 N  0.510      SignalP-TM
CCK77374.1             0.128  25  0.148  25  0.230  23  0.164   0.155 N  0.570      SignalP-noTM
CCK77375.1             0.702  37  0.621  37  0.740  34  0.429   0.531 N  0.570      SignalP-noTM
CCK77376.1             0.107  63  0.103  24  0.130  16  0.094   0.099 N  0.570      SignalP-noTM
CCK77377.1             0.116  34  0.129  11  0.237   1  0.162   0.144 N  0.570      SignalP-noTM
CCK77378.1             0.113  44  0.130  11  0.216   1  0.166   0.147 N  0.570      SignalP-noTM
CCK77379.1             0.108  20  0.175  11  0.398   2  0.317   0.242 N  0.570      SignalP-noTM
CCK77380.1             0.518  18  0.552  18  0.748  16  0.604   0.577 Y  0.570      SignalP-noTM
CCK77381.1             0.180  30  0.353  26  0.924   1  0.777   0.552 N  0.570      SignalP-noTM
CCK77382.1             0.102  43  0.121  11  0.238   1  0.131   0.126 N  0.570      SignalP-noTM
CCK77383.1             0.382  27  0.533  27  0.901   3  0.799   0.658 Y  0.570      SignalP-noTM
CCK77384.1             0.775  23  0.814  23  0.943  15  0.867   0.839 Y  0.570      SignalP-noTM
CCK77385.1             0.110  31  0.133  18  0.256   8  0.168   0.150 N  0.570      SignalP-noTM
CCK77386.1             0.147  25  0.136  25  0.171  24  0.097   0.117 N  0.570      SignalP-noTM
CCK77387.1             0.135  54  0.128  13  0.210   8  0.162   0.144 N  0.570      SignalP-noTM
CCK77388.1             0.103  36  0.140  15  0.218  12  0.196   0.166 N  0.570      SignalP-noTM
CCK77389.1             0.104  62  0.110  11  0.156   5  0.124   0.117 N  0.570      SignalP-noTM
CCK77390.1             0.113  50  0.191  18  0.424   8  0.338   0.260 N  0.570      SignalP-noTM
CCK77391.1             0.122  42  0.104  11  0.151   2  0.109   0.106 N  0.570      SignalP-noTM
CCK77392.1             0.179  21  0.371  21  0.916   4  0.803   0.574 Y  0.570      SignalP-noTM
CCK77393.1             0.186  24  0.158  24  0.194   5  0.149   0.154 N  0.570      SignalP-noTM
CCK77394.1             0.509  24  0.508  24  0.623  23  0.478   0.497 N  0.510      SignalP-TM
CCK77395.1             0.103  58  0.115  11  0.192   2  0.126   0.120 N  0.570      SignalP-noTM
CCK77396.1             0.107  35  0.109  67  0.177  60  0.071   0.095 N  0.510      SignalP-TM
CCK77397.1             0.106  21  0.117  11  0.192   4  0.136   0.126 N  0.570      SignalP-noTM
CCK77398.1             0.611  23  0.734  23  0.941  13  0.889   0.807 Y  0.570      SignalP-noTM
CCK77399.1             0.202  27  0.171  27  0.255  24  0.130   0.151 N  0.570      SignalP-noTM
CCK77400.1             0.133  26  0.151  11  0.277   5  0.235   0.182 N  0.510      SignalP-TM
CCK77401.1             0.344  21  0.269  21  0.395  20  0.186   0.230 N  0.570      SignalP-noTM
CCK77402.1             0.103  45  0.105  52  0.127  45  0.095   0.100 N  0.570      SignalP-noTM
CCK77403.1             0.218  27  0.403  27  0.847   5  0.752   0.567 N  0.570      SignalP-noTM
CCK77404.1             0.135  28  0.155  13  0.240   7  0.182   0.165 N  0.510      SignalP-TM
CCK77405.1             0.177  30  0.124  30  0.104  32  0.073   0.100 N  0.570      SignalP-noTM
CCK77406.1             0.203  51  0.178  11  0.477   2  0.317   0.229 N  0.510      SignalP-TM
CCK77407.1             0.130  29  0.166  29  0.319   1  0.232   0.190 N  0.510      SignalP-TM
CCK77408.1             0.175  25  0.130  25  0.141  43  0.094   0.113 N  0.570      SignalP-noTM
CCK77409.1             0.117  60  0.168  20  0.352  17  0.273   0.207 N  0.510      SignalP-TM
CCK77410.1             0.106  33  0.100  67  0.108  57  0.089   0.095 N  0.570      SignalP-noTM
CCK77411.1             0.175  23  0.161  32  0.223  29  0.145   0.155 N  0.510      SignalP-TM
CCK77412.1             0.104  37  0.101  37  0.115  10  0.095   0.099 N  0.570      SignalP-noTM
CCK77413.1             0.142  42  0.114  42  0.178   1  0.104   0.109 N  0.570      SignalP-noTM
CCK77414.1             0.167  35  0.138  35  0.186  20  0.116   0.127 N  0.570      SignalP-noTM
CCK77415.1             0.115  57  0.140  57  0.216  49  0.123   0.132 N  0.570      SignalP-noTM
CCK77416.1             0.131  33  0.133  11  0.218   2  0.183   0.152 N  0.510      SignalP-TM
CCK77417.1             0.235  57  0.138  57  0.134   6  0.090   0.115 N  0.570      SignalP-noTM
CCK77418.1             0.122  42  0.104  11  0.151   2  0.109   0.106 N  0.570      SignalP-noTM
CCK77419.1             0.157  51  0.114  51  0.165  59  0.071   0.098 N  0.510      SignalP-TM
CCK77420.1             0.268  24  0.285  24  0.437  20  0.272   0.279 N  0.570      SignalP-noTM
CCK77421.1             0.154  24  0.102  70  0.130  32  0.083   0.093 N  0.570      SignalP-noTM
CCK77422.1             0.112  18  0.104  49  0.151  47  0.092   0.098 N  0.570      SignalP-noTM
CCK77423.1             0.104  22  0.117  12  0.162   6  0.140   0.128 N  0.570      SignalP-noTM
CCK77424.1             0.497  20  0.453  20  0.525  17  0.424   0.442 N  0.510      SignalP-TM
CCK77425.1             0.419  33  0.562  33  0.939  27  0.745   0.648 Y  0.570      SignalP-noTM
CCK77426.1             0.108  65  0.101  67  0.113  47  0.090   0.096 N  0.570      SignalP-noTM
CCK77427.1             0.108  15  0.144  11  0.313   3  0.220   0.180 N  0.570      SignalP-noTM
CCK77428.1             0.140  47  0.131  23  0.216   1  0.143   0.136 N  0.570      SignalP-noTM
CCK77429.1             0.119  45  0.129  45  0.230  32  0.138   0.133 N  0.570      SignalP-noTM
CCK77430.1             0.170  28  0.126  28  0.185   3  0.110   0.119 N  0.570      SignalP-noTM
CCK77431.1             0.114  61  0.111  11  0.175   6  0.132   0.121 N  0.570      SignalP-noTM
CCK77432.1             0.144  28  0.166  28  0.363  21  0.212   0.188 N  0.570      SignalP-noTM
CCK77433.1             0.670  36  0.632  36  0.790  33  0.427   0.556 Y  0.510      SignalP-TM
CCK77434.1             0.192  29  0.256  29  0.677   6  0.404   0.311 N  0.510      SignalP-TM
CCK77435.1             0.376  47  0.224  47  0.223  45  0.124   0.187 N  0.510      SignalP-TM
CCK77436.1             0.125  21  0.119  34  0.178  33  0.097   0.111 N  0.510      SignalP-TM
CCK77437.1             0.109  59  0.157  11  0.414   2  0.231   0.192 N  0.570      SignalP-noTM
CCK77438.1             0.171  18  0.153  18  0.337   3  0.176   0.164 N  0.570      SignalP-noTM
CCK77439.1             0.120  33  0.119  14  0.177   6  0.142   0.130 N  0.570      SignalP-noTM
CCK77440.1             0.133  32  0.108  32  0.126  29  0.090   0.100 N  0.570      SignalP-noTM
CCK77441.1             0.168  36  0.160  36  0.257  15  0.160   0.160 N  0.570      SignalP-noTM
CCK77442.1             0.131  30  0.124  45  0.169  41  0.099   0.112 N  0.570      SignalP-noTM
CCK77443.1             0.106  19  0.106  19  0.115  10  0.100   0.103 N  0.570      SignalP-noTM
CCK77444.1             0.150  38  0.133  38  0.173   1  0.136   0.134 N  0.570      SignalP-noTM
CCK77445.1             0.126  29  0.123  11  0.190   2  0.151   0.136 N  0.570      SignalP-noTM
CCK77446.1             0.161  41  0.151  41  0.184  36  0.123   0.140 N  0.510      SignalP-TM
CCK77447.1             0.109  25  0.123  25  0.243  23  0.127   0.124 N  0.510      SignalP-TM
CCK77448.1             0.729  25  0.792  25  0.953  21  0.897   0.841 Y  0.570      SignalP-noTM
CCK77449.1             0.104  61  0.147  11  0.278   5  0.220   0.181 N  0.570      SignalP-noTM
CCK77450.1             0.159  28  0.198  20  0.459  14  0.317   0.254 N  0.570      SignalP-noTM
CCK77451.1             0.184  32  0.130  32  0.112  68  0.095   0.113 N  0.570      SignalP-noTM
CCK77452.1             0.471  30  0.383  30  0.464  27  0.273   0.343 N  0.510      SignalP-TM
CCK77453.1             0.117  46  0.137  51  0.222  45  0.137   0.137 N  0.570      SignalP-noTM
CCK77454.1             0.126  19  0.103  44  0.134  43  0.090   0.097 N  0.570      SignalP-noTM
CCK77455.1             0.134  30  0.154  12  0.287   1  0.236   0.192 N  0.570      SignalP-noTM
CCK77456.1             0.108  58  0.110  11  0.146   2  0.125   0.117 N  0.570      SignalP-noTM
CCK77457.1             0.111  28  0.101  28  0.100  55  0.082   0.092 N  0.570      SignalP-noTM
CCK77458.1             0.117  33  0.107  59  0.123  49  0.091   0.099 N  0.570      SignalP-noTM
CCK77459.1             0.153  31  0.136  31  0.188  29  0.097   0.118 N  0.570      SignalP-noTM
CCK77460.1             0.134  45  0.155  28  0.239  22  0.172   0.161 N  0.510      SignalP-TM
CCK77461.1             0.156  20  0.281  20  0.598  10  0.477   0.373 N  0.570      SignalP-noTM
CCK77462.1             0.302  38  0.190  38  0.249  31  0.133   0.163 N  0.570      SignalP-noTM
CCK77463.1             0.116  38  0.127  18  0.191  12  0.155   0.140 N  0.570      SignalP-noTM
CCK77464.1             0.132  25  0.230  24  0.573  12  0.441   0.308 N  0.510      SignalP-TM
CCK77465.1             0.106  64  0.101  44  0.115  40  0.090   0.096 N  0.570      SignalP-noTM
CCK77466.1             0.128  26  0.121  26  0.175  10  0.126   0.123 N  0.570      SignalP-noTM
CCK77467.1             0.140  20  0.157  20  0.331  17  0.161   0.159 N  0.570      SignalP-noTM
CCK77468.1             0.108  23  0.108  11  0.169   4  0.119   0.113 N  0.570      SignalP-noTM
CCK77469.1             0.217  28  0.136  11  0.216   5  0.196   0.158 N  0.510      SignalP-TM
CCK77470.1             0.106  26  0.131  11  0.230   1  0.170   0.150 N  0.570      SignalP-noTM
CCK77471.1             0.134  33  0.123  33  0.147  32  0.111   0.118 N  0.570      SignalP-noTM
CCK77472.1             0.630  24  0.738  24  0.937  15  0.852   0.791 Y  0.570      SignalP-noTM
CCK77473.1             0.160  29  0.139  29  0.245   6  0.138   0.139 N  0.510      SignalP-TM
CCK77474.1             0.103  60  0.101  60  0.137  11  0.091   0.097 N  0.570      SignalP-noTM
CCK77475.1             0.136  40  0.202  18  0.487  14  0.353   0.258 N  0.510      SignalP-TM
CCK77476.1             0.128  31  0.110  31  0.114  37  0.089   0.100 N  0.570      SignalP-noTM
CCK77477.1             0.107  44  0.104  44  0.134  43  0.092   0.098 N  0.570      SignalP-noTM
CCK77478.1             0.111  34  0.116  34  0.143  23  0.114   0.115 N  0.570      SignalP-noTM
CCK77479.1             0.116  43  0.109  50  0.134  40  0.095   0.103 N  0.570      SignalP-noTM
CCK77480.1             0.130  25  0.177  11  0.444   3  0.326   0.232 N  0.510      SignalP-TM
CCK77481.1             0.113  50  0.104  60  0.139  49  0.090   0.097 N  0.570      SignalP-noTM
CCK77482.1             0.141  21  0.120  21  0.136   1  0.103   0.112 N  0.570      SignalP-noTM
CCK77483.1             0.128  45  0.164  28  0.401  18  0.234   0.196 N  0.570      SignalP-noTM
CCK77484.1             0.383  22  0.385  22  0.662  18  0.346   0.367 N  0.570      SignalP-noTM
CCK77485.1             0.121  21  0.108  44  0.132  48  0.085   0.098 N  0.570      SignalP-noTM
CCK77486.1             0.108  26  0.103  68  0.114  64  0.093   0.098 N  0.570      SignalP-noTM
CCK77487.1             0.117  22  0.111  22  0.163  18  0.096   0.104 N  0.570      SignalP-noTM
CCK77488.1             0.113  44  0.097  36  0.140   3  0.079   0.090 N  0.510      SignalP-TM
CCK77489.1             0.121  30  0.107  56  0.164   1  0.092   0.101 N  0.510      SignalP-TM
CCK77490.1             0.229  45  0.097  67  0.111   8  0.066   0.085 N  0.510      SignalP-TM
CCK77491.1             0.330  24  0.504  24  0.908  17  0.766   0.627 Y  0.570      SignalP-noTM
CCK77492.1             0.110  21  0.108  31  0.162   1  0.100   0.105 N  0.570      SignalP-noTM
CCK77493.1             0.761  25  0.736  25  0.910   1  0.767   0.751 Y  0.570      SignalP-noTM
CCK77494.1             0.131  37  0.125  11  0.213   4  0.163   0.139 N  0.510      SignalP-TM
CCK77495.1             0.108  24  0.100  34  0.111  22  0.082   0.092 N  0.570      SignalP-noTM
CCK77496.1             0.393  37  0.315  37  0.568   2  0.310   0.313 N  0.510      SignalP-TM
CCK77497.1             0.138  47  0.121  11  0.210   1  0.137   0.129 N  0.570      SignalP-noTM
CCK77498.1             0.257  21  0.460  21  0.941  13  0.856   0.646 Y  0.570      SignalP-noTM
CCK77499.1             0.149  37  0.114  37  0.117   6  0.086   0.101 N  0.570      SignalP-noTM
CCK77500.1             0.116  49  0.121  11  0.266   1  0.130   0.125 N  0.570      SignalP-noTM
CCK77501.1             0.134  39  0.128  17  0.186  11  0.144   0.135 N  0.570      SignalP-noTM
CCK77502.1             0.171  28  0.249  22  0.504  17  0.369   0.293 N  0.510      SignalP-TM
CCK77503.1             0.225  25  0.302  25  0.568  19  0.411   0.342 N  0.510      SignalP-TM
CCK77504.1             0.207  39  0.205  39  0.328   8  0.180   0.196 N  0.510      SignalP-TM
CCK77505.1             0.180  56  0.152  21  0.170  12  0.147   0.150 N  0.570      SignalP-noTM
CCK77506.1             0.148  43  0.114  43  0.149  10  0.110   0.113 N  0.570      SignalP-noTM
CCK77507.1             0.107  29  0.106  38  0.126  28  0.102   0.104 N  0.570      SignalP-noTM
CCK77508.1             0.225  46  0.165  46  0.186   1  0.121   0.144 N  0.570      SignalP-noTM
CCK77509.1             0.236  44  0.266  37  0.434  34  0.230   0.253 N  0.510      SignalP-TM
CCK77510.1             0.137  14  0.124  14  0.191  12  0.110   0.118 N  0.570      SignalP-noTM
CCK77511.1             0.196  25  0.288  25  0.482   4  0.419   0.337 N  0.510      SignalP-TM
CCK77512.1             0.123  42  0.141  42  0.256  34  0.128   0.135 N  0.570      SignalP-noTM
CCK77513.1             0.107  51  0.197  14  0.492   7  0.389   0.287 N  0.570      SignalP-noTM
CCK77514.1             0.121  56  0.110  43  0.133  28  0.106   0.108 N  0.570      SignalP-noTM
CCK77515.1             0.395  20  0.265  20  0.240   9  0.181   0.234 N  0.510      SignalP-TM
CCK77516.1             0.147  30  0.124  30  0.228   1  0.121   0.123 N  0.510      SignalP-TM
CCK77517.1             0.124  46  0.122  11  0.219   1  0.143   0.130 N  0.510      SignalP-TM
CCK77518.1             0.108  28  0.147  11  0.262   2  0.224   0.176 N  0.510      SignalP-TM
CCK77519.1             0.137  32  0.175  11  0.421   1  0.301   0.222 N  0.510      SignalP-TM
CCK77520.1             0.122  10  0.139  11  0.373   2  0.184   0.156 N  0.510      SignalP-TM
CCK77521.1             0.122  23  0.110  44  0.138  37  0.072   0.096 N  0.510      SignalP-TM
CCK77522.1             0.167  18  0.124  18  0.208   1  0.102   0.114 N  0.570      SignalP-noTM
CCK77523.1             0.107  23  0.112  32  0.143  28  0.104   0.108 N  0.570      SignalP-noTM
CCK77524.1             0.232  29  0.368  29  0.732  26  0.585   0.470 N  0.570      SignalP-noTM
CCK77525.1             0.169  37  0.143  37  0.172  34  0.111   0.128 N  0.570      SignalP-noTM
CCK77526.1             0.105  24  0.106  49  0.136  39  0.091   0.099 N  0.570      SignalP-noTM
CCK77527.1             0.117  27  0.122  11  0.220   2  0.153   0.133 N  0.510      SignalP-TM
CCK77528.1             0.103  50  0.100  62  0.108  50  0.089   0.095 N  0.570      SignalP-noTM
CCK77529.1             0.105  34  0.109  16  0.149  11  0.118   0.113 N  0.570      SignalP-noTM
CCK77530.1             0.133  38  0.116  38  0.128  36  0.083   0.101 N  0.570      SignalP-noTM
CCK77531.1             0.409  28  0.250  28  0.250  24  0.147   0.212 N  0.510      SignalP-TM
CCK77532.1             0.443  27  0.306  27  0.322  26  0.144   0.246 N  0.510      SignalP-TM
CCK77533.1             0.284  43  0.152  43  0.164  14  0.099   0.132 N  0.510      SignalP-TM
CCK77534.1             0.106  29  0.103  45  0.120  33  0.083   0.093 N  0.570      SignalP-noTM
CCK77535.1             0.131  60  0.183  11  0.486   1  0.310   0.243 N  0.570      SignalP-noTM
CCK77536.1             0.118  42  0.119  42  0.208  39  0.081   0.101 N  0.570      SignalP-noTM
CCK77537.1             0.158  35  0.172  15  0.315  13  0.242   0.205 N  0.570      SignalP-noTM
CCK77538.1             0.750  22  0.700  22  0.858   1  0.671   0.686 Y  0.570      SignalP-noTM
CCK77539.1             0.126  58  0.105  69  0.186   1  0.072   0.093 N  0.510      SignalP-TM
CCK77540.1             0.216  38  0.312  30  0.860  17  0.724   0.506 N  0.570      SignalP-noTM
CCK77541.1             0.166  40  0.165  40  0.305  38  0.116   0.142 N  0.570      SignalP-noTM
CCK77542.1             0.150  66  0.117  66  0.181  25  0.104   0.111 N  0.570      SignalP-noTM
CCK77543.1             0.173  64  0.133  64  0.137   1  0.078   0.113 N  0.510      SignalP-TM
CCK77544.1             0.533  22  0.418  22  0.462  18  0.301   0.375 N  0.510      SignalP-TM
CCK77545.1             0.104  32  0.131  11  0.206   2  0.174   0.151 N  0.570      SignalP-noTM
CCK77546.1             0.323  48  0.238  48  0.307  31  0.160   0.209 N  0.510      SignalP-TM
CCK77547.1             0.254  32  0.123  32  0.121   4  0.065   0.101 N  0.510      SignalP-TM
CCK77548.1             0.103  27  0.101  62  0.109  54  0.083   0.092 N  0.570      SignalP-noTM
CCK77549.1             0.104  32  0.115  32  0.145  29  0.117   0.116 N  0.570      SignalP-noTM
CCK77550.1             0.171  28  0.176  11  0.413   8  0.327   0.247 N  0.570      SignalP-noTM
CCK77551.1             0.206  21  0.397  21  0.918  14  0.784   0.579 Y  0.570      SignalP-noTM
CCK77552.1             0.731  24  0.683  24  0.772  14  0.571   0.642 Y  0.510      SignalP-TM
CCK77553.1             0.142  31  0.121  11  0.180   3  0.159   0.135 N  0.510      SignalP-TM
CCK77554.1             0.138  29  0.144  18  0.258  17  0.153   0.148 N  0.570      SignalP-noTM
CCK77555.1             0.123  26  0.176  11  0.423   5  0.329   0.233 N  0.510      SignalP-TM
CCK77556.1             0.120  39  0.123  39  0.195  29  0.081   0.107 N  0.510      SignalP-TM
CCK77557.1             0.107  29  0.113  47  0.141  40  0.112   0.113 N  0.570      SignalP-noTM
CCK77558.1             0.340  28  0.343  22  0.714  14  0.489   0.411 N  0.570      SignalP-noTM
CCK77559.1             0.313  34  0.201  34  0.375   1  0.146   0.181 N  0.510      SignalP-TM
CCK77560.1             0.132  56  0.150  56  0.275  45  0.143   0.147 N  0.570      SignalP-noTM
CCK77561.1             0.111  19  0.110  50  0.147   1  0.107   0.108 N  0.570      SignalP-noTM
CCK77562.1             0.112  45  0.119  12  0.189   4  0.142   0.130 N  0.570      SignalP-noTM
CCK77563.1             0.125  51  0.122  51  0.187  39  0.091   0.107 N  0.570      SignalP-noTM
CCK77564.1             0.125  24  0.120  24  0.199   1  0.122   0.121 N  0.570      SignalP-noTM
CCK77565.1             0.279  38  0.229  38  0.321  28  0.141   0.188 N  0.570      SignalP-noTM
CCK77566.1             0.111  42  0.120  42  0.163  44  0.102   0.111 N  0.570      SignalP-noTM
CCK77567.1             0.105  44  0.110  44  0.134  14  0.104   0.107 N  0.570      SignalP-noTM
CCK77568.1             0.099  44  0.091  11  0.119  68  0.083   0.088 N  0.510      SignalP-TM
CCK77569.1             0.101  33  0.108  19  0.146  31  0.112   0.110 N  0.570      SignalP-noTM
CCK77570.1             0.191  53  0.233  53  0.415  43  0.259   0.243 N  0.510      SignalP-TM
CCK77571.1             0.112  68  0.144  18  0.274  10  0.193   0.167 N  0.570      SignalP-noTM
CCK77572.1             0.141  69  0.115  44  0.147  34  0.095   0.108 N  0.510      SignalP-TM
CCK77573.1             0.112  32  0.120  11  0.199   2  0.137   0.128 N  0.570      SignalP-noTM
CCK77574.1             0.131  21  0.141  21  0.245   1  0.167   0.153 N  0.570      SignalP-noTM
CCK77575.1             0.101  58  0.108  11  0.149   2  0.118   0.112 N  0.570      SignalP-noTM
CCK77576.1             0.111  32  0.100  55  0.107  11  0.093   0.097 N  0.570      SignalP-noTM
CCK77577.1             0.131  32  0.123  34  0.198  30  0.095   0.110 N  0.570      SignalP-noTM
CCK77578.1             0.205  43  0.266  43  0.657  33  0.278   0.271 N  0.570      SignalP-noTM
CCK77579.1             0.122  40  0.101  26  0.114  14  0.096   0.099 N  0.570      SignalP-noTM
CCK77580.1             0.139  17  0.143  17  0.206   9  0.137   0.140 N  0.570      SignalP-noTM
CCK77581.1             0.217  55  0.172  11  0.412  26  0.314   0.224 N  0.510      SignalP-TM
CCK77582.1             0.131  31  0.108  31  0.106  64  0.079   0.094 N  0.570      SignalP-noTM
CCK77583.1             0.406  29  0.287  29  0.354  26  0.184   0.249 N  0.510      SignalP-TM
CCK77584.1             0.272  31  0.408  31  0.733  29  0.393   0.402 N  0.510      SignalP-TM
CCK77585.1             0.133   8  0.112  57  0.130  45  0.100   0.106 N  0.570      SignalP-noTM
CCK77586.1             0.271  28  0.371  28  0.716  17  0.554   0.457 N  0.570      SignalP-noTM
CCK77587.1             0.336  23  0.225  23  0.247  22  0.148   0.189 N  0.570      SignalP-noTM
CCK77588.1             0.159  23  0.149  55  0.221  33  0.145   0.147 N  0.570      SignalP-noTM
CCK77589.1             0.159  23  0.148  55  0.269  33  0.135   0.142 N  0.570      SignalP-noTM
CCK77590.1             0.101  29  0.110  11  0.177   1  0.115   0.113 N  0.570      SignalP-noTM
CCK77591.1             0.191  31  0.211  31  0.320  18  0.252   0.226 N  0.510      SignalP-TM
CCK77592.1             0.134  23  0.111  23  0.127  32  0.082   0.098 N  0.570      SignalP-noTM
CCK77593.1             0.146  24  0.152  11  0.312   1  0.231   0.181 N  0.510      SignalP-TM
CCK77594.1             0.121  44  0.117  41  0.150  40  0.102   0.110 N  0.570      SignalP-noTM
CCK77595.1             0.127  27  0.127  27  0.165  18  0.125   0.126 N  0.570      SignalP-noTM
CCK77596.1             0.142  45  0.122  45  0.138  25  0.108   0.116 N  0.570      SignalP-noTM
CCK77597.1             0.111  21  0.112  42  0.149  36  0.105   0.108 N  0.570      SignalP-noTM
CCK77598.1             0.113  61  0.106  21  0.154   2  0.103   0.105 N  0.570      SignalP-noTM
CCK77599.1             0.125  34  0.156  11  0.319   3  0.238   0.194 N  0.570      SignalP-noTM
CCK77600.1             0.118  18  0.103  50  0.123  27  0.090   0.098 N  0.510      SignalP-TM
CCK77601.1             0.141  52  0.169  52  0.340  41  0.162   0.166 N  0.570      SignalP-noTM
CCK77602.1             0.112  34  0.184  24  0.407  19  0.285   0.232 N  0.570      SignalP-noTM
CCK77603.1             0.131  50  0.135  59  0.202  51  0.100   0.122 N  0.510      SignalP-TM
CCK77604.1             0.190  47  0.154  47  0.224  32  0.130   0.145 N  0.510      SignalP-TM
CCK77605.1             0.107  59  0.108  59  0.117  53  0.087   0.098 N  0.570      SignalP-noTM
CCK77606.1             0.106  45  0.142  11  0.321   1  0.187   0.163 N  0.570      SignalP-noTM
CCK77607.1             0.102  45  0.114  51  0.152  44  0.107   0.111 N  0.570      SignalP-noTM
CCK77608.1             0.110  40  0.111  55  0.143  37  0.100   0.106 N  0.570      SignalP-noTM
CCK77609.1             0.120  21  0.144  11  0.260   1  0.203   0.171 N  0.570      SignalP-noTM
CCK77610.1             0.112  34  0.127  11  0.231   1  0.151   0.139 N  0.570      SignalP-noTM
CCK77611.1             0.112  25  0.104  57  0.140   6  0.079   0.095 N  0.510      SignalP-TM
CCK77612.1             0.241  21  0.177  21  0.209   1  0.146   0.162 N  0.570      SignalP-noTM
CCK77613.1             0.125  40  0.119  23  0.165  15  0.130   0.123 N  0.510      SignalP-TM
CCK77614.1             0.612  22  0.633  22  0.901  15  0.721   0.674 Y  0.570      SignalP-noTM
CCK77615.1             0.164  29  0.349  29  0.962  16  0.832   0.576 Y  0.570      SignalP-noTM
CCK77616.1             0.112  43  0.106  63  0.122  14  0.091   0.099 N  0.570      SignalP-noTM
CCK77617.1             0.125  54  0.107  54  0.142   4  0.093   0.101 N  0.570      SignalP-noTM
CCK77618.1             0.122  26  0.115  55  0.233   1  0.097   0.107 N  0.570      SignalP-noTM
CCK77619.1             0.135  32  0.123  11  0.206   4  0.147   0.134 N  0.570      SignalP-noTM
CCK77620.1             0.108  45  0.117  14  0.164   5  0.132   0.124 N  0.570      SignalP-noTM
CCK77621.1             0.129  33  0.127  11  0.238   2  0.158   0.138 N  0.510      SignalP-TM
CCK77622.1             0.103  41  0.104  11  0.127   3  0.107   0.105 N  0.570      SignalP-noTM
CCK77623.1             0.107  37  0.104  46  0.118  40  0.088   0.096 N  0.570      SignalP-noTM
CCK77624.1             0.113  46  0.112  46  0.146  50  0.093   0.103 N  0.570      SignalP-noTM
CCK77625.1             0.119  69  0.111  51  0.194   1  0.092   0.104 N  0.510      SignalP-TM
CCK77626.1             0.587  26  0.593  26  0.775  24  0.507   0.561 Y  0.510      SignalP-TM
CCK77627.1             0.104  55  0.112  23  0.141  15  0.100   0.107 N  0.570      SignalP-noTM
CCK77628.1             0.119  53  0.118  30  0.170  20  0.123   0.120 N  0.570      SignalP-noTM
CCK77629.1             0.117  21  0.117  21  0.130   9  0.103   0.111 N  0.570      SignalP-noTM
CCK77630.1             0.103  55  0.102  33  0.123  25  0.089   0.096 N  0.570      SignalP-noTM
CCK77631.1             0.113  45  0.126  45  0.202  33  0.114   0.120 N  0.570      SignalP-noTM
CCK77632.1             0.139  38  0.188  38  0.562  31  0.280   0.231 N  0.570      SignalP-noTM
CCK77633.1             0.111  58  0.100  16  0.139   8  0.096   0.098 N  0.570      SignalP-noTM
CCK77634.1             0.149  51  0.109  51  0.130   2  0.080   0.095 N  0.570      SignalP-noTM
CCK77635.1             0.117  44  0.120  44  0.140   1  0.103   0.112 N  0.570      SignalP-noTM
CCK77636.1             0.511  21  0.603  21  0.860  19  0.655   0.627 Y  0.570      SignalP-noTM
CCK77637.1             0.110  37  0.107  47  0.132   5  0.103   0.105 N  0.570      SignalP-noTM
CCK77638.1             0.134  30  0.100  30  0.099   2  0.071   0.087 N  0.570      SignalP-noTM
CCK77639.1             0.480  30  0.495  30  0.921   9  0.739   0.610 Y  0.570      SignalP-noTM
CCK77640.1             0.119  17  0.109  42  0.180   1  0.101   0.105 N  0.570      SignalP-noTM
CCK77641.1             0.207  24  0.196  24  0.402   3  0.249   0.215 N  0.510      SignalP-TM
CCK77642.1             0.196  44  0.201  11  0.570   1  0.371   0.281 N  0.570      SignalP-noTM
CCK77643.1             0.314  29  0.300  29  0.463  23  0.285   0.294 N  0.510      SignalP-TM
CCK77644.1             0.113  42  0.104  49  0.139  48  0.086   0.096 N  0.570      SignalP-noTM
CCK77645.1             0.115  38  0.114  29  0.187   1  0.116   0.115 N  0.570      SignalP-noTM
CCK77646.1             0.117  36  0.159  11  0.380   1  0.244   0.191 N  0.510      SignalP-TM
CCK77647.1             0.123  48  0.162  11  0.384  18  0.277   0.204 N  0.510      SignalP-TM
CCK77648.1             0.138  46  0.161  46  0.336  45  0.114   0.139 N  0.570      SignalP-noTM
CCK77649.1             0.113  19  0.139  19  0.217   8  0.176   0.153 N  0.510      SignalP-TM
CCK77650.1             0.129  37  0.131  37  0.168  33  0.119   0.125 N  0.570      SignalP-noTM
CCK77651.1             0.108  28  0.102  11  0.186   1  0.095   0.100 N  0.510      SignalP-TM
CCK77652.1             0.134  30  0.138  30  0.209   1  0.122   0.133 N  0.510      SignalP-TM
CCK77653.1             0.146  32  0.166  22  0.312   9  0.215   0.189 N  0.570      SignalP-noTM
CCK77654.1             0.301  25  0.217  25  0.300   1  0.175   0.197 N  0.570      SignalP-noTM
CCK77655.1             0.167  28  0.119  28  0.119   5  0.088   0.105 N  0.570      SignalP-noTM
CCK77656.1             0.101  36  0.127  11  0.225   3  0.165   0.145 N  0.570      SignalP-noTM
CCK77657.1             0.121  48  0.099  48  0.109   5  0.087   0.093 N  0.570      SignalP-noTM
CCK77658.1             0.734  23  0.770  23  0.897   7  0.831   0.799 Y  0.570      SignalP-noTM
CCK77659.1             0.113  32  0.111  52  0.151  48  0.098   0.106 N  0.510      SignalP-TM
CCK77660.1             0.161  39  0.153  39  0.263  15  0.164   0.158 N  0.570      SignalP-noTM
CCK77661.1             0.141  64  0.123  11  0.249   1  0.140   0.129 N  0.510      SignalP-TM
CCK77662.1             0.126  68  0.111  33  0.164   1  0.101   0.106 N  0.570      SignalP-noTM
CCK77663.1             0.149  22  0.140  22  0.187  10  0.140   0.140 N  0.570      SignalP-noTM
CCK77664.1             0.106  34  0.100  70  0.113  43  0.091   0.096 N  0.570      SignalP-noTM
CCK77665.1             0.117  32  0.106  32  0.134  30  0.087   0.097 N  0.570      SignalP-noTM
CCK77666.1             0.121  37  0.102  59  0.110  48  0.080   0.091 N  0.570      SignalP-noTM
CCK77667.1             0.105  38  0.112  43  0.150  36  0.107   0.110 N  0.570      SignalP-noTM
CCK77668.1             0.110  57  0.109  29  0.139  28  0.088   0.099 N  0.570      SignalP-noTM
CCK77669.1             0.122  60  0.107  39  0.127  31  0.092   0.100 N  0.570      SignalP-noTM
CCK77670.1             0.139  39  0.146  41  0.292  35  0.097   0.128 N  0.510      SignalP-TM
CCK77671.1             0.125  62  0.126  11  0.207   1  0.156   0.140 N  0.570      SignalP-noTM
CCK77672.1             0.347  27  0.371  27  0.952   9  0.659   0.507 N  0.570      SignalP-noTM
CCK77673.1             0.137  24  0.110  24  0.134   1  0.094   0.102 N  0.570      SignalP-noTM
CCK77674.1             0.159  32  0.128  32  0.172   1  0.107   0.118 N  0.570      SignalP-noTM
CCK77675.1             0.105   3  0.102  70  0.128   2  0.089   0.096 N  0.570      SignalP-noTM
CCK77676.1             0.103  26  0.107  11  0.223   1  0.103   0.105 N  0.570      SignalP-noTM
CCK77677.1             0.128  25  0.116  25  0.155   3  0.105   0.111 N  0.570      SignalP-noTM
CCK77678.1             0.139  21  0.169  21  0.391  18  0.235   0.200 N  0.570      SignalP-noTM
CCK77679.1             0.136  43  0.131  43  0.185  34  0.089   0.111 N  0.570      SignalP-noTM
CCK77680.1             0.154  40  0.219  20  0.580   1  0.416   0.312 N  0.570      SignalP-noTM
CCK77681.1             0.515  20  0.340  20  0.304   1  0.235   0.291 N  0.570      SignalP-noTM
CCK77682.1             0.116  47  0.103  66  0.122   1  0.092   0.098 N  0.570      SignalP-noTM
CCK77683.1             0.101   3  0.121  11  0.196   2  0.141   0.130 N  0.570      SignalP-noTM
CCK77684.1             0.130  54  0.132  54  0.194  50  0.104   0.121 N  0.510      SignalP-TM
CCK77685.1             0.131  22  0.116  27  0.158  23  0.092   0.107 N  0.510      SignalP-TM
CCK77686.1             0.109  47  0.146  11  0.291  48  0.207   0.175 N  0.570      SignalP-noTM
CCK77687.1             0.117  45  0.097  28  0.105  23  0.082   0.090 N  0.570      SignalP-noTM
CCK77688.1             0.128  31  0.150  31  0.271  21  0.172   0.160 N  0.570      SignalP-noTM
CCK77689.1             0.119  46  0.107  46  0.123  45  0.089   0.098 N  0.570      SignalP-noTM
CCK77690.1             0.113  69  0.114  69  0.192   1  0.084   0.103 N  0.510      SignalP-TM
CCK77691.1             0.105  12  0.098  70  0.109  11  0.090   0.094 N  0.570      SignalP-noTM
CCK77692.1             0.170  24  0.381  24  0.941  16  0.869   0.610 Y  0.570      SignalP-noTM
CCK77693.1             0.168  33  0.139  33  0.229   1  0.127   0.133 N  0.570      SignalP-noTM
CCK77694.1             0.284  28  0.212  28  0.232  23  0.137   0.177 N  0.570      SignalP-noTM
CCK77695.1             0.108  20  0.109  28  0.136  24  0.099   0.104 N  0.570      SignalP-noTM
CCK77696.1             0.199  42  0.248  42  0.565  33  0.320   0.282 N  0.570      SignalP-noTM
CCK77697.1             0.111  19  0.119  41  0.175  32  0.123   0.121 N  0.570      SignalP-noTM
CCK77698.1             0.143  34  0.093  23  0.126   1  0.076   0.086 N  0.510      SignalP-TM
CCK77699.1             0.191  55  0.120  55  0.189   2  0.094   0.111 N  0.510      SignalP-TM
CCK77700.1             0.102  59  0.104  12  0.135   4  0.112   0.108 N  0.570      SignalP-noTM
CCK77701.1             0.144  21  0.144  11  0.354   1  0.189   0.165 N  0.570      SignalP-noTM
CCK77702.1             0.126  44  0.124  44  0.188  41  0.110   0.117 N  0.570      SignalP-noTM
CCK77703.1             0.140  36  0.132  36  0.160  32  0.130   0.131 N  0.570      SignalP-noTM
CCK77704.1             0.205  38  0.147  38  0.206  12  0.118   0.133 N  0.570      SignalP-noTM
CCK77705.1             0.131  28  0.137  11  0.252   1  0.183   0.158 N  0.570      SignalP-noTM
CCK77706.1             0.102  63  0.098  67  0.104  58  0.082   0.090 N  0.570      SignalP-noTM
CCK77707.1             0.251  37  0.274  37  0.421  34  0.186   0.242 N  0.510      SignalP-TM
CCK77708.1             0.315  23  0.294  23  0.420  22  0.286   0.290 N  0.570      SignalP-noTM
CCK77709.1             0.207  49  0.126  49  0.126   4  0.076   0.108 N  0.510      SignalP-TM
CCK77710.1             0.801  24  0.831  24  0.955  21  0.862   0.846 Y  0.570      SignalP-noTM
CCK77711.1             0.111  44  0.100  54  0.113  51  0.078   0.090 N  0.570      SignalP-noTM
CCK77712.1             0.151  21  0.212  21  0.497   3  0.354   0.265 N  0.510      SignalP-TM
CCK77713.1             0.222  21  0.158  21  0.168  29  0.101   0.137 N  0.510      SignalP-TM
CCK77714.1             0.180  21  0.371  21  0.859  17  0.777   0.562 N  0.570      SignalP-noTM
CCK77715.1             0.103  51  0.105  68  0.119  58  0.086   0.096 N  0.570      SignalP-noTM
CCK77716.1             0.346  19  0.530  19  0.899   1  0.816   0.665 Y  0.570      SignalP-noTM
CCK77717.1             0.250  21  0.423  21  0.892   1  0.731   0.568 N  0.570      SignalP-noTM
CCK77718.1             0.144  38  0.129  38  0.169   5  0.111   0.120 N  0.570      SignalP-noTM
CCK77719.1             0.145  16  0.128  16  0.162   2  0.122   0.125 N  0.570      SignalP-noTM
CCK77720.1             0.142  33  0.144  11  0.326   2  0.201   0.165 N  0.510      SignalP-TM
CCK77721.1             0.253  22  0.434  22  0.883  12  0.734   0.575 Y  0.570      SignalP-noTM
CCK77722.1             0.738  22  0.837  22  0.973  19  0.945   0.887 Y  0.570      SignalP-noTM
CCK77723.1             0.151  29  0.116  29  0.127  36  0.071   0.099 N  0.510      SignalP-TM
CCK77724.1             0.198  38  0.162  38  0.270   7  0.154   0.159 N  0.510      SignalP-TM
CCK77725.1             0.115  27  0.126  13  0.201   3  0.147   0.133 N  0.510      SignalP-TM
CCK77726.1             0.614  21  0.740  21  0.970  11  0.901   0.816 Y  0.570      SignalP-noTM
CCK77727.1             0.117  21  0.106  40  0.123  38  0.092   0.099 N  0.570      SignalP-noTM
CCK77728.1             0.115  45  0.087  32  0.102  68  0.066   0.079 N  0.510      SignalP-TM
CCK77729.1             0.782  21  0.831  21  0.947   8  0.903   0.865 Y  0.570      SignalP-noTM
CCK77730.1             0.210  26  0.189  26  0.331   8  0.206   0.197 N  0.570      SignalP-noTM
CCK77731.1             0.151  32  0.116  32  0.130   8  0.094   0.106 N  0.570      SignalP-noTM
CCK77732.1             0.106  42  0.110  11  0.179   1  0.118   0.114 N  0.570      SignalP-noTM
CCK77733.1             0.126  23  0.112  56  0.145  52  0.092   0.103 N  0.570      SignalP-noTM
CCK77734.1             0.152  34  0.109  15  0.110  11  0.092   0.102 N  0.510      SignalP-TM
CCK77735.1             0.133  47  0.114  47  0.119  52  0.092   0.103 N  0.570      SignalP-noTM
CCK77736.1             0.219  26  0.433  21  0.967   8  0.929   0.666 Y  0.570      SignalP-noTM
CCK77737.1             0.120  21  0.184  12  0.402   7  0.345   0.260 N  0.570      SignalP-noTM
CCK77738.1             0.134  30  0.210  18  0.588  17  0.418   0.308 N  0.570      SignalP-noTM
CCK77739.1             0.103  67  0.108  51  0.150  48  0.093   0.101 N  0.570      SignalP-noTM
CCK77740.1             0.123  30  0.140  20  0.246   8  0.194   0.165 N  0.570      SignalP-noTM
CCK77741.1             0.204  28  0.432  20  0.979  10  0.943   0.672 Y  0.570      SignalP-noTM
CCK77742.1             0.702  27  0.810  27  0.990  14  0.948   0.875 Y  0.570      SignalP-noTM
CCK77743.1             0.515  24  0.696  24  0.977  19  0.938   0.809 Y  0.570      SignalP-noTM
CCK77744.1             0.104  31  0.099  31  0.109  21  0.091   0.095 N  0.570      SignalP-noTM
CCK77745.1             0.121  22  0.107  22  0.110  14  0.078   0.093 N  0.570      SignalP-noTM
CCK77746.1             0.121  24  0.129  11  0.246   1  0.163   0.142 N  0.510      SignalP-TM
CCK77747.1             0.102   3  0.106  24  0.121  12  0.097   0.101 N  0.570      SignalP-noTM
CCK77748.1             0.122  57  0.111  37  0.133  30  0.095   0.104 N  0.570      SignalP-noTM
CCK77749.1             0.120  39  0.123  39  0.192  32  0.123   0.123 N  0.570      SignalP-noTM
CCK77750.1             0.112  66  0.111  41  0.129   1  0.096   0.104 N  0.570      SignalP-noTM
CCK77751.1             0.114  18  0.152  11  0.412   1  0.198   0.174 N  0.570      SignalP-noTM
CCK77752.1             0.741  28  0.767  28  0.955  18  0.841   0.802 Y  0.570      SignalP-noTM
CCK77753.1             0.133  25  0.124  25  0.152  17  0.109   0.117 N  0.570      SignalP-noTM
CCK77754.1             0.126  57  0.143  11  0.294   4  0.202   0.171 N  0.570      SignalP-noTM
CCK77755.1             0.107  61  0.098  70  0.103  33  0.082   0.090 N  0.570      SignalP-noTM
CCK77756.1             0.120  50  0.118  50  0.194  47  0.103   0.111 N  0.570      SignalP-noTM
CCK77757.1             0.137  59  0.116  59  0.159  10  0.107   0.112 N  0.570      SignalP-noTM
CCK77758.1             0.110  35  0.106  35  0.121  27  0.092   0.099 N  0.570      SignalP-noTM
CCK77759.1             0.267  20  0.219  20  0.266   3  0.196   0.210 N  0.510      SignalP-TM
CCK77760.1             0.223  30  0.187  30  0.301  49  0.140   0.165 N  0.570      SignalP-noTM
CCK77761.1             0.126  10  0.101  32  0.120  28  0.082   0.092 N  0.570      SignalP-noTM
CCK77762.1             0.102  20  0.103  39  0.118  37  0.093   0.098 N  0.570      SignalP-noTM
CCK77763.1             0.129  24  0.159  24  0.373  21  0.183   0.171 N  0.570      SignalP-noTM
CCK77764.1             0.149  35  0.347  18  0.959   7  0.919   0.616 Y  0.570      SignalP-noTM
CCK77765.1             0.726  28  0.760  28  0.910  14  0.813   0.785 Y  0.570      SignalP-noTM
CCK77766.1             0.340  19  0.454  19  0.759  11  0.603   0.524 N  0.570      SignalP-noTM
CCK77767.1             0.173  43  0.197  43  0.336  39  0.216   0.206 N  0.570      SignalP-noTM
CCK77768.1             0.108  41  0.112  41  0.151   7  0.108   0.110 N  0.570      SignalP-noTM
CCK77769.1             0.104  27  0.131  30  0.205  25  0.158   0.143 N  0.570      SignalP-noTM
CCK77770.1             0.108  54  0.149  12  0.326   2  0.218   0.182 N  0.570      SignalP-noTM
CCK77771.1             0.133  36  0.143  11  0.290   2  0.206   0.166 N  0.510      SignalP-TM
CCK77772.1             0.106  46  0.121  47  0.194  45  0.096   0.109 N  0.570      SignalP-noTM
CCK77773.1             0.111  48  0.111  11  0.178   2  0.128   0.119 N  0.570      SignalP-noTM
CCK77774.1             0.110  24  0.114  49  0.155  41  0.098   0.107 N  0.570      SignalP-noTM
CCK77775.1             0.116  53  0.188  53  0.463  50  0.184   0.187 N  0.570      SignalP-noTM
CCK77776.1             0.129  28  0.258  17  0.729   6  0.648   0.442 N  0.570      SignalP-noTM
CCK77777.1             0.123  31  0.142  37  0.260   2  0.150   0.145 N  0.510      SignalP-TM
CCK77778.1             0.200  28  0.254  28  0.441  24  0.357   0.292 N  0.510      SignalP-TM
CCK77779.1             0.180  36  0.236  36  0.451  15  0.293   0.257 N  0.510      SignalP-TM
CCK77780.1             0.117  21  0.121  27  0.210  19  0.111   0.117 N  0.510      SignalP-TM
CCK77781.1             0.114  23  0.180  11  0.447   3  0.325   0.248 N  0.570      SignalP-noTM
CCK77782.1             0.132  22  0.122  22  0.170   1  0.126   0.124 N  0.570      SignalP-noTM
CCK77783.1             0.140  38  0.131  38  0.202  36  0.131   0.131 N  0.570      SignalP-noTM
CCK77784.1             0.103   3  0.106  38  0.118  31  0.091   0.099 N  0.570      SignalP-noTM
CCK77785.1             0.140  24  0.088  11  0.112   1  0.078   0.084 N  0.510      SignalP-TM
CCK77786.1             0.147  41  0.129  41  0.162  38  0.077   0.109 N  0.510      SignalP-TM
CCK77787.1             0.119  65  0.110  41  0.137  32  0.096   0.103 N  0.570      SignalP-noTM
CCK77788.1             0.563  24  0.664  24  0.899  14  0.812   0.734 Y  0.570      SignalP-noTM
CCK77789.1             0.693  22  0.732  22  0.890  18  0.728   0.730 Y  0.570      SignalP-noTM
CCK77790.1             0.146  29  0.204  12  0.478   6  0.392   0.273 N  0.510      SignalP-TM
CCK77791.1             0.119  50  0.114  50  0.141  44  0.094   0.104 N  0.570      SignalP-noTM
CCK77792.1             0.141  24  0.142  24  0.188  13  0.140   0.141 N  0.570      SignalP-noTM
CCK77793.1             0.118  60  0.095  50  0.104  39  0.050   0.078 N  0.510      SignalP-TM
CCK77794.1             0.137  33  0.308  24  0.904   7  0.817   0.547 N  0.570      SignalP-noTM
CCK77795.1             0.160  21  0.126  21  0.143  34  0.090   0.109 N  0.570      SignalP-noTM
CCK77796.1             0.101  68  0.149  11  0.411   1  0.193   0.170 N  0.570      SignalP-noTM
CCK77797.1             0.231  50  0.176  50  0.222   8  0.118   0.154 N  0.510      SignalP-TM
CCK77798.1             0.189  27  0.142  27  0.205   1  0.129   0.136 N  0.570      SignalP-noTM
CCK77799.1             0.106  29  0.103  54  0.145   1  0.090   0.097 N  0.570      SignalP-noTM
CCK77800.1             0.101  10  0.096  14  0.117   8  0.092   0.094 N  0.510      SignalP-TM
CCK77801.1             0.167  22  0.221  22  0.414   2  0.313   0.264 N  0.570      SignalP-noTM
CCK77802.1             0.443  18  0.379  18  0.591  17  0.335   0.358 N  0.570      SignalP-noTM
CCK77803.1             0.164  31  0.141  48  0.241  45  0.108   0.126 N  0.570      SignalP-noTM
CCK77804.1             0.168  22  0.312  22  0.711  20  0.572   0.435 N  0.570      SignalP-noTM
CCK77805.1             0.277  57  0.162  57  0.150   1  0.103   0.134 N  0.570      SignalP-noTM
CCK77806.1             0.166  21  0.393  21  0.966  17  0.932   0.646 Y  0.570      SignalP-noTM
CCK77807.1             0.101  67  0.107  56  0.125  51  0.102   0.105 N  0.570      SignalP-noTM
CCK77808.1             0.142  50  0.112  11  0.175   4  0.125   0.118 N  0.570      SignalP-noTM
CCK77809.1             0.122  70  0.104  70  0.118  37  0.081   0.093 N  0.570      SignalP-noTM
CCK77810.1             0.116  23  0.140  11  0.245   4  0.194   0.165 N  0.570      SignalP-noTM
CCK77811.1             0.107  18  0.122  11  0.184   1  0.147   0.134 N  0.570      SignalP-noTM
CCK77812.1             0.530  28  0.693  28  0.971  20  0.886   0.784 Y  0.570      SignalP-noTM
CCK77813.1             0.205  21  0.423  21  0.943  10  0.893   0.644 Y  0.570      SignalP-noTM
CCK77814.1             0.108  48  0.099  70  0.114  69  0.073   0.089 N  0.510      SignalP-TM
CCK77815.1             0.129  50  0.107  50  0.157  31  0.080   0.097 N  0.510      SignalP-TM
CCK77816.1             0.158  50  0.128  11  0.204   1  0.165   0.146 N  0.570      SignalP-noTM
CCK77817.1             0.164  28  0.150  11  0.263   2  0.242   0.184 N  0.510      SignalP-TM
CCK77818.1             0.136  52  0.121  52  0.203  49  0.089   0.106 N  0.570      SignalP-noTM
CCK77819.1             0.376  35  0.401  35  0.756  23  0.519   0.457 N  0.570      SignalP-noTM
CCK77820.1             0.824  21  0.855  21  0.955  17  0.884   0.869 Y  0.570      SignalP-noTM
CCK77821.1             0.131  35  0.146  35  0.210  26  0.136   0.142 N  0.510      SignalP-TM
CCK77822.1             0.148  42  0.112  42  0.100  39  0.076   0.095 N  0.570      SignalP-noTM
CCK77823.1             0.121  28  0.125  11  0.192   6  0.163   0.139 N  0.510      SignalP-TM
CCK77824.1             0.114  19  0.103  43  0.125  31  0.095   0.099 N  0.570      SignalP-noTM
CCK77825.1             0.190  23  0.122  23  0.158   1  0.085   0.108 N  0.510      SignalP-TM
CCK77826.1             0.115  32  0.104  11  0.130   1  0.109   0.106 N  0.510      SignalP-TM
CCK77827.1             0.203  25  0.208  25  0.582   4  0.294   0.240 N  0.510      SignalP-TM
CCK77828.1             0.121  54  0.125  11  0.213   1  0.151   0.137 N  0.570      SignalP-noTM
CCK77829.1             0.122  21  0.099  66  0.101  35  0.081   0.090 N  0.570      SignalP-noTM
CCK77830.1             0.192  33  0.158  33  0.312   3  0.183   0.170 N  0.570      SignalP-noTM
CCK77831.1             0.123  51  0.140  51  0.425  50  0.115   0.128 N  0.570      SignalP-noTM
CCK77832.1             0.109  21  0.114  53  0.208   1  0.114   0.114 N  0.570      SignalP-noTM
CCK77833.1             0.121  33  0.169  33  0.389  32  0.184   0.176 N  0.570      SignalP-noTM
CCK77834.1             0.332  22  0.181  22  0.142  10  0.096   0.141 N  0.570      SignalP-noTM
CCK77835.1             0.105   3  0.120  11  0.189   1  0.142   0.130 N  0.570      SignalP-noTM
CCK77836.1             0.664  25  0.727  25  0.933  17  0.842   0.781 Y  0.570      SignalP-noTM
CCK77837.1             0.215  24  0.270  24  0.584   6  0.391   0.315 N  0.510      SignalP-TM
CCK77838.1             0.106  67  0.118  46  0.165  43  0.110   0.114 N  0.570      SignalP-noTM
CCK77839.1             0.262  20  0.476  20  0.943   1  0.884   0.668 Y  0.570      SignalP-noTM
CCK77840.1             0.149  18  0.299  18  0.717   1  0.615   0.416 N  0.510      SignalP-TM
CCK77841.1             0.152  30  0.157  40  0.274  38  0.178   0.167 N  0.570      SignalP-noTM
CCK77842.1             0.103  21  0.159  25  0.329  24  0.228   0.191 N  0.570      SignalP-noTM
CCK77843.1             0.239  27  0.153  27  0.195   3  0.116   0.135 N  0.570      SignalP-noTM
CCK77844.1             0.190  52  0.154  52  0.200  50  0.097   0.127 N  0.570      SignalP-noTM
CCK77845.1             0.130  21  0.122  21  0.142   1  0.116   0.119 N  0.570      SignalP-noTM
CCK77846.1             0.258  19  0.308  19  0.514  13  0.360   0.333 N  0.570      SignalP-noTM
CCK77847.1             0.104  57  0.115  11  0.168   1  0.130   0.122 N  0.570      SignalP-noTM
CCK77848.1             0.103  58  0.136  11  0.302   1  0.167   0.150 N  0.570      SignalP-noTM
CCK77849.1             0.119  44  0.130  11  0.222   4  0.181   0.149 N  0.510      SignalP-TM
CCK77850.1             0.143  22  0.135  11  0.306   1  0.162   0.148 N  0.570      SignalP-noTM
CCK77851.1             0.185  24  0.196  24  0.324   1  0.213   0.204 N  0.570      SignalP-noTM
CCK77852.1             0.161  24  0.230  24  0.586  11  0.410   0.297 N  0.510      SignalP-TM
CCK77853.1             0.781  23  0.793  23  0.895  19  0.825   0.808 Y  0.570      SignalP-noTM
CCK77854.1             0.155  50  0.116  50  0.122  11  0.093   0.105 N  0.570      SignalP-noTM
CCK77855.1             0.179  24  0.378  24  0.925  21  0.795   0.574 Y  0.570      SignalP-noTM
CCK77856.1             0.407  27  0.505  27  0.906  19  0.696   0.595 Y  0.570      SignalP-noTM
CCK77857.1             0.119  26  0.097  11  0.139   2  0.093   0.096 N  0.510      SignalP-TM
CCK77858.1             0.825  28  0.872  28  0.965  17  0.891   0.879 Y  0.510      SignalP-TM
CCK77859.1             0.176  23  0.269  23  0.678   6  0.504   0.356 N  0.510      SignalP-TM
CCK77860.1             0.103  39  0.150  11  0.348   1  0.214   0.180 N  0.570      SignalP-noTM
CCK77861.1             0.101  20  0.105  28  0.123  15  0.095   0.100 N  0.570      SignalP-noTM
CCK77862.1             0.111  61  0.102  61  0.104   1  0.084   0.093 N  0.570      SignalP-noTM
CCK77863.1             0.122  50  0.111  36  0.154  25  0.112   0.111 N  0.570      SignalP-noTM
CCK77864.1             0.109  69  0.102  69  0.112  36  0.090   0.096 N  0.570      SignalP-noTM
CCK77865.1             0.130  46  0.126  56  0.232  44  0.101   0.114 N  0.570      SignalP-noTM
CCK77866.1             0.122  19  0.136  11  0.236   1  0.181   0.157 N  0.570      SignalP-noTM
CCK77867.1             0.349  39  0.528  39  0.976  26  0.669   0.594 Y  0.570      SignalP-noTM
CCK77868.1             0.846  24  0.799  24  0.879  14  0.752   0.777 Y  0.570      SignalP-noTM
CCK77869.1             0.145  52  0.125  52  0.215  50  0.092   0.110 N  0.570      SignalP-noTM
CCK77870.1             0.108  64  0.109  50  0.127  39  0.096   0.103 N  0.570      SignalP-noTM
CCK77871.1             0.292  26  0.311  26  0.526   8  0.389   0.340 N  0.510      SignalP-TM
CCK77872.1             0.165  62  0.116  62  0.112   6  0.089   0.103 N  0.570      SignalP-noTM
CCK77873.1             0.114  18  0.111  18  0.164   2  0.115   0.113 N  0.570      SignalP-noTM
CCK77874.1             0.147  35  0.114  11  0.224   2  0.118   0.115 N  0.510      SignalP-TM
CCK77875.1             0.140  36  0.124  36  0.188  36  0.074   0.106 N  0.510      SignalP-TM
CCK77876.1             0.417  24  0.282  24  0.446   1  0.228   0.257 N  0.570      SignalP-noTM
CCK77877.1             0.108  46  0.167  11  0.420   3  0.272   0.216 N  0.570      SignalP-noTM
CCK77878.1             0.109  40  0.095  68  0.127   5  0.079   0.088 N  0.570      SignalP-noTM
CCK77879.1             0.207  46  0.134  46  0.198   1  0.102   0.122 N  0.510      SignalP-TM
CCK77880.1             0.114  37  0.100  70  0.118   2  0.088   0.095 N  0.570      SignalP-noTM
CCK77881.1             0.128  15  0.114  55  0.173  44  0.109   0.112 N  0.570      SignalP-noTM
CCK77882.1             0.131  22  0.189  11  0.542   2  0.349   0.248 N  0.510      SignalP-TM
CCK77883.1             0.143  23  0.112  23  0.137  38  0.094   0.104 N  0.570      SignalP-noTM
CCK77884.1             0.115  36  0.123  11  0.174   1  0.150   0.136 N  0.570      SignalP-noTM
CCK77885.1             0.126  43  0.107  63  0.125  51  0.086   0.097 N  0.570      SignalP-noTM
CCK77886.1             0.167  25  0.126  25  0.151  39  0.093   0.110 N  0.570      SignalP-noTM
CCK77887.1             0.493  20  0.474  20  0.595  19  0.420   0.454 N  0.510      SignalP-TM
CCK77888.1             0.136  25  0.303  25  0.837  24  0.658   0.470 N  0.570      SignalP-noTM
CCK77889.1             0.200  24  0.119  24  0.115   1  0.083   0.102 N  0.570      SignalP-noTM
CCK77890.1             0.569  22  0.590  22  0.795   1  0.653   0.620 Y  0.570      SignalP-noTM
CCK77891.1             0.134  33  0.155  42  0.332  32  0.127   0.145 N  0.510      SignalP-TM
CCK77892.1             0.116  22  0.104  22  0.120   3  0.096   0.100 N  0.570      SignalP-noTM
CCK77893.1             0.401  27  0.509  27  0.950   6  0.788   0.640 Y  0.570      SignalP-noTM
CCK77894.1             0.130  25  0.129  25  0.230  15  0.124   0.127 N  0.570      SignalP-noTM
CCK77895.1             0.116  18  0.122  18  0.161   2  0.131   0.126 N  0.570      SignalP-noTM
CCK77896.1             0.107  45  0.153  12  0.307   4  0.233   0.183 N  0.510      SignalP-TM
CCK77897.1             0.506  24  0.657  24  0.899  22  0.842   0.744 Y  0.570      SignalP-noTM
CCK77898.1             0.778  34  0.798  34  0.948  25  0.810   0.804 Y  0.570      SignalP-noTM
CCK77899.1             0.155  38  0.150  38  0.240   7  0.165   0.157 N  0.570      SignalP-noTM
CCK77900.1             0.296  24  0.336  24  0.658   6  0.467   0.397 N  0.570      SignalP-noTM
CCK77901.1             0.108  55  0.104  31  0.115  21  0.091   0.098 N  0.570      SignalP-noTM
CCK77902.1             0.106  41  0.119  13  0.173   6  0.143   0.131 N  0.570      SignalP-noTM
CCK77903.1             0.101  50  0.101  25  0.116  16  0.083   0.093 N  0.570      SignalP-noTM
CCK77904.1             0.112  47  0.115  48  0.173  43  0.103   0.109 N  0.570      SignalP-noTM
CCK77905.1             0.149  66  0.117  66  0.114  46  0.090   0.104 N  0.570      SignalP-noTM
CCK77906.1             0.137  29  0.120  39  0.171  34  0.111   0.116 N  0.570      SignalP-noTM
CCK77907.1             0.125  30  0.105  67  0.116  62  0.082   0.094 N  0.570      SignalP-noTM
CCK77908.1             0.133  32  0.141  32  0.233   1  0.164   0.152 N  0.570      SignalP-noTM
CCK77909.1             0.134  56  0.127  27  0.179  25  0.114   0.121 N  0.570      SignalP-noTM
CCK77910.1             0.671  20  0.789  20  0.955  10  0.925   0.853 Y  0.570      SignalP-noTM
CCK77911.1             0.232  21  0.410  21  0.881   8  0.769   0.579 Y  0.570      SignalP-noTM
CCK77912.1             0.871  20  0.892  20  0.940  18  0.893   0.893 Y  0.570      SignalP-noTM
CCK77913.1             0.110  11  0.112  11  0.147   7  0.117   0.114 N  0.570      SignalP-noTM
CCK77914.1             0.114  32  0.103  32  0.110   2  0.090   0.097 N  0.570      SignalP-noTM
CCK77915.1             0.123  24  0.119  24  0.142  34  0.112   0.116 N  0.570      SignalP-noTM
CCK77916.1             0.129  50  0.150  11  0.291   1  0.221   0.183 N  0.570      SignalP-noTM
CCK77917.1             0.102  28  0.111  38  0.136  27  0.106   0.109 N  0.570      SignalP-noTM
CCK77918.1             0.103  12  0.106  55  0.133  46  0.099   0.103 N  0.570      SignalP-noTM
CCK77919.1             0.110  55  0.168  12  0.345   4  0.291   0.226 N  0.570      SignalP-noTM
CCK77920.1             0.735  25  0.824  25  0.975  21  0.910   0.864 Y  0.570      SignalP-noTM
CCK77921.1             0.194  18  0.200  18  0.295  10  0.205   0.202 N  0.570      SignalP-noTM
CCK77922.1             0.169  58  0.134  65  0.192  61  0.079   0.113 N  0.510      SignalP-TM
CCK77923.1             0.102  28  0.159  11  0.295   4  0.261   0.197 N  0.510      SignalP-TM
CCK77924.1             0.113  26  0.100  55  0.109  31  0.083   0.092 N  0.570      SignalP-noTM
CCK77925.1             0.101  12  0.106  67  0.118  55  0.094   0.100 N  0.570      SignalP-noTM
CCK77926.1             0.728  25  0.835  25  0.984  21  0.950   0.889 Y  0.570      SignalP-noTM
CCK77927.1             0.634  32  0.697  32  0.908  22  0.762   0.728 Y  0.570      SignalP-noTM
CCK77928.1             0.878  26  0.823  26  0.914  22  0.760   0.794 Y  0.570      SignalP-noTM
CCK77929.1             0.165  31  0.162  31  0.281  29  0.169   0.164 N  0.510      SignalP-TM
CCK77930.1             0.106   9  0.115  17  0.160  48  0.130   0.120 N  0.510      SignalP-TM
CCK77931.1             0.150  34  0.133  34  0.225  10  0.122   0.128 N  0.570      SignalP-noTM
CCK77932.1             0.135  38  0.119  12  0.160  10  0.142   0.130 N  0.570      SignalP-noTM
CCK77933.1             0.115  32  0.170  48  0.364  31  0.245   0.205 N  0.570      SignalP-noTM
CCK77934.1             0.103  20  0.109  11  0.162   3  0.121   0.115 N  0.570      SignalP-noTM
CCK77935.1             0.099  26  0.104  39  0.130  33  0.094   0.099 N  0.570      SignalP-noTM
CCK77936.1             0.151  24  0.158  24  0.189  21  0.163   0.160 N  0.570      SignalP-noTM
CCK77937.1             0.155  26  0.144  26  0.266  24  0.152   0.147 N  0.510      SignalP-TM
CCK77938.1             0.146  25  0.245  25  0.522   3  0.398   0.301 N  0.510      SignalP-TM
CCK77939.1             0.353  31  0.345  31  0.578  29  0.330   0.339 N  0.510      SignalP-TM
CCK77940.1             0.421  24  0.604  24  0.956  19  0.900   0.743 Y  0.570      SignalP-noTM
CCK77941.1             0.316  25  0.460  25  0.779  20  0.674   0.539 Y  0.510      SignalP-TM
CCK77942.1             0.105  33  0.102  59  0.115  52  0.091   0.097 N  0.570      SignalP-noTM
CCK77943.1             0.102  33  0.106  55  0.137   1  0.094   0.100 N  0.570      SignalP-noTM
CCK77944.1             0.329  39  0.334  39  0.665  29  0.302   0.319 N  0.570      SignalP-noTM
CCK77945.1             0.721  32  0.788  32  0.984  17  0.901   0.842 Y  0.570      SignalP-noTM
CCK77946.1             0.194  27  0.160  27  0.279  35  0.169   0.163 N  0.510      SignalP-TM
CCK77947.1             0.163  26  0.107  26  0.192   1  0.084   0.099 N  0.510      SignalP-TM
CCK77948.1             0.109  26  0.134  17  0.235   7  0.172   0.152 N  0.570      SignalP-noTM
CCK77949.1             0.106  66  0.101  66  0.109   1  0.088   0.095 N  0.570      SignalP-noTM
CCK77950.1             0.135  39  0.206  11  0.562   1  0.428   0.288 N  0.510      SignalP-TM
CCK77951.1             0.111  52  0.121  11  0.175   1  0.143   0.131 N  0.570      SignalP-noTM
CCK77952.1             0.120  32  0.166  11  0.350   6  0.295   0.214 N  0.510      SignalP-TM
CCK77953.1             0.144  27  0.104  27  0.118  67  0.077   0.094 N  0.510      SignalP-TM
CCK77954.1             0.120  17  0.211  17  0.505   7  0.365   0.268 N  0.510      SignalP-TM
CCK77955.1             0.117  52  0.107  30  0.135   1  0.085   0.099 N  0.510      SignalP-TM
CCK77956.1             0.149  48  0.133  48  0.203   5  0.114   0.124 N  0.570      SignalP-noTM
CCK77957.1             0.102  61  0.131  11  0.241   5  0.182   0.155 N  0.570      SignalP-noTM
CCK77958.1             0.216  45  0.164  45  0.197  36  0.100   0.134 N  0.570      SignalP-noTM
CCK77959.1             0.641  28  0.731  28  0.917  21  0.819   0.773 Y  0.570      SignalP-noTM
CCK77960.1             0.175  41  0.147  41  0.158  31  0.100   0.125 N  0.570      SignalP-noTM
CCK77961.1             0.114  26  0.181  26  0.365  25  0.262   0.211 N  0.510      SignalP-TM
CCK77962.1             0.117  24  0.118  11  0.196   1  0.138   0.125 N  0.510      SignalP-TM
CCK77963.1             0.224  38  0.194  38  0.291  35  0.119   0.166 N  0.510      SignalP-TM
CCK77964.1             0.104  49  0.109  49  0.130  46  0.102   0.106 N  0.570      SignalP-noTM
CCK77965.1             0.103  45  0.116  21  0.147  11  0.124   0.120 N  0.570      SignalP-noTM
CCK77966.1             0.104  66  0.117  21  0.151  22  0.123   0.120 N  0.570      SignalP-noTM
CCK77967.1             0.105  37  0.107  21  0.143  11  0.098   0.103 N  0.570      SignalP-noTM
CCK77968.1             0.133  68  0.136  68  0.228  21  0.100   0.123 N  0.510      SignalP-TM
CCK77969.1             0.192  54  0.146  54  0.207  52  0.105   0.127 N  0.570      SignalP-noTM
CCK77970.1             0.132  65  0.177  23  0.348  26  0.213   0.194 N  0.570      SignalP-noTM
CCK77971.1             0.108  38  0.111  48  0.142  37  0.104   0.108 N  0.570      SignalP-noTM
CCK77972.1             0.112  32  0.102  32  0.103  27  0.076   0.089 N  0.570      SignalP-noTM
CCK77973.1             0.155  44  0.116  44  0.200   2  0.109   0.113 N  0.570      SignalP-noTM
CCK77974.1             0.134  56  0.113  12  0.142   5  0.129   0.120 N  0.570      SignalP-noTM
CCK77975.1             0.114  22  0.134  11  0.221   3  0.187   0.159 N  0.570      SignalP-noTM
CCK77976.1             0.734  20  0.754  20  0.905  18  0.751   0.752 Y  0.570      SignalP-noTM
CCK77977.1             0.100  46  0.117  55  0.159   3  0.105   0.111 N  0.570      SignalP-noTM
CCK77978.1             0.117  57  0.151  11  0.288   3  0.238   0.192 N  0.570      SignalP-noTM
CCK77979.1             0.174  17  0.117  17  0.113  16  0.077   0.098 N  0.570      SignalP-noTM
CCK77980.1             0.262  25  0.439  25  0.917   1  0.796   0.607 Y  0.570      SignalP-noTM
CCK77981.1             0.143  58  0.121  58  0.253   1  0.111   0.117 N  0.570      SignalP-noTM
CCK77982.1             0.140  22  0.114  62  0.219  23  0.104   0.110 N  0.510      SignalP-TM
CCK77983.1             0.325  37  0.203  37  0.189  31  0.100   0.154 N  0.570      SignalP-noTM
CCK77984.1             0.108  46  0.121  11  0.234   3  0.146   0.133 N  0.570      SignalP-noTM
CCK77985.1             0.884  39  0.810  39  0.936  21  0.772   0.792 Y  0.570      SignalP-noTM
CCK77986.1             0.107  40  0.087  70  0.102   9  0.059   0.077 N  0.510      SignalP-TM
CCK77987.1             0.239  28  0.188  28  0.270  24  0.119   0.163 N  0.510      SignalP-TM
CCK77988.1             0.217  30  0.331  30  0.665  20  0.480   0.386 N  0.510      SignalP-TM
CCK77989.1             0.103  61  0.100  47  0.131   1  0.087   0.094 N  0.570      SignalP-noTM
CCK77990.1             0.105  45  0.150  18  0.304  12  0.194   0.171 N  0.570      SignalP-noTM
CCK77991.1             0.671  22  0.774  22  0.949  18  0.901   0.834 Y  0.570      SignalP-noTM
CCK77992.1             0.119  28  0.252  13  0.626   5  0.578   0.373 N  0.510      SignalP-TM
CCK77993.1             0.225  21  0.179  21  0.217   2  0.158   0.171 N  0.510      SignalP-TM
CCK77994.1             0.115  23  0.104  34  0.106  29  0.083   0.094 N  0.570      SignalP-noTM
CCK77995.1             0.117  60  0.103  27  0.112  16  0.080   0.092 N  0.570      SignalP-noTM
CCK77996.1             0.117  45  0.119  30  0.189   1  0.122   0.120 N  0.570      SignalP-noTM
CCK77997.1             0.210  39  0.197  11  0.575   2  0.386   0.286 N  0.570      SignalP-noTM
CCK77998.1             0.106  64  0.100  64  0.107  64  0.083   0.092 N  0.570      SignalP-noTM
CCK77999.1             0.115  51  0.103  64  0.114  56  0.083   0.094 N  0.570      SignalP-noTM
CCK78000.1             0.751  21  0.751  21  0.873   1  0.774   0.762 Y  0.570      SignalP-noTM
CCK78001.1             0.176  23  0.398  23  0.962  16  0.897   0.633 Y  0.570      SignalP-noTM
CCK78002.1             0.530  27  0.650  27  0.932  19  0.833   0.736 Y  0.570      SignalP-noTM
CCK78003.1             0.106  24  0.104  37  0.113  31  0.091   0.098 N  0.570      SignalP-noTM
CCK78004.1             0.319  22  0.193  22  0.312   5  0.154   0.175 N  0.570      SignalP-noTM
CCK78005.1             0.113  55  0.125  11  0.248   2  0.147   0.135 N  0.570      SignalP-noTM
CCK78006.1             0.366  26  0.415  26  0.867  15  0.626   0.514 N  0.570      SignalP-noTM
CCK78007.1             0.104  19  0.137  14  0.236   8  0.190   0.162 N  0.570      SignalP-noTM
CCK78008.1             0.481  24  0.607  24  0.932  20  0.793   0.694 Y  0.570      SignalP-noTM
CCK78009.1             0.197  26  0.385  19  0.872   6  0.799   0.580 Y  0.570      SignalP-noTM
CCK78010.1             0.222  25  0.388  24  0.874  16  0.735   0.551 N  0.570      SignalP-noTM
CCK78011.1             0.829  27  0.805  27  0.923   9  0.836   0.820 Y  0.570      SignalP-noTM
CCK78012.1             0.106  24  0.111  11  0.147   5  0.129   0.117 N  0.510      SignalP-TM
CCK78013.1             0.109  30  0.111  33  0.140  32  0.113   0.112 N  0.570      SignalP-noTM
CCK78014.1             0.100  45  0.101  60  0.108  34  0.089   0.095 N  0.570      SignalP-noTM
CCK78015.1             0.109  27  0.136  27  0.241  13  0.177   0.151 N  0.510      SignalP-TM
CCK78016.1             0.143  33  0.241  33  0.596  28  0.289   0.258 N  0.510      SignalP-TM
CCK78017.1             0.136  29  0.109  36  0.130   2  0.074   0.096 N  0.510      SignalP-TM
CCK78018.1             0.109  37  0.106  11  0.151  34  0.111   0.108 N  0.570      SignalP-noTM
CCK78019.1             0.106  24  0.116  31  0.150  25  0.097   0.107 N  0.570      SignalP-noTM
CCK78020.1             0.154  36  0.234  26  0.513  17  0.398   0.295 N  0.510      SignalP-TM
CCK78021.1             0.371  60  0.175  60  0.188  59  0.061   0.133 N  0.510      SignalP-TM
CCK78022.1             0.102  67  0.111  17  0.136  13  0.114   0.112 N  0.570      SignalP-noTM
CCK78023.1             0.102  22  0.116  11  0.212   1  0.123   0.120 N  0.570      SignalP-noTM
CCK78024.1             0.104  22  0.130  17  0.198  15  0.168   0.148 N  0.570      SignalP-noTM
CCK78025.1             0.142  44  0.124  44  0.152   1  0.102   0.114 N  0.570      SignalP-noTM
CCK78026.1             0.143  23  0.198  11  0.564   2  0.396   0.291 N  0.570      SignalP-noTM
CCK78027.1             0.128  66  0.114  25  0.135   4  0.117   0.115 N  0.570      SignalP-noTM
CCK78028.1             0.155  36  0.214  36  0.444  31  0.189   0.205 N  0.510      SignalP-TM
CCK78029.1             0.123  41  0.124  12  0.225   2  0.156   0.139 N  0.570      SignalP-noTM
CCK78030.1             0.139  45  0.122  11  0.186   5  0.150   0.135 N  0.570      SignalP-noTM
CCK78031.1             0.781  20  0.624  20  0.735   2  0.528   0.588 Y  0.510      SignalP-TM
CCK78032.1             0.350  48  0.194  48  0.178  54  0.117   0.158 N  0.570      SignalP-noTM
CCK78033.1             0.135  29  0.111  29  0.112  32  0.081   0.097 N  0.570      SignalP-noTM
CCK78034.1             0.112  25  0.150  11  0.270   2  0.225   0.185 N  0.570      SignalP-noTM
CCK78035.1             0.152  19  0.194  19  0.426   2  0.277   0.233 N  0.570      SignalP-noTM
CCK78036.1             0.242  66  0.152  66  0.137   7  0.101   0.128 N  0.570      SignalP-noTM
CCK78037.1             0.144  69  0.120  36  0.171  28  0.104   0.112 N  0.570      SignalP-noTM
CCK78038.1             0.105  22  0.117  51  0.164   2  0.120   0.118 N  0.570      SignalP-noTM
CCK78039.1             0.130  24  0.106  24  0.108   3  0.090   0.099 N  0.570      SignalP-noTM
CCK78040.1             0.134  22  0.126  22  0.157   4  0.127   0.126 N  0.570      SignalP-noTM
CCK78041.1             0.112  53  0.116  18  0.159  11  0.131   0.123 N  0.570      SignalP-noTM
CCK78042.1             0.114  58  0.112  58  0.133  46  0.100   0.106 N  0.570      SignalP-noTM
CCK78043.1             0.488  22  0.636  22  0.954  10  0.862   0.742 Y  0.570      SignalP-noTM
CCK78044.1             0.122  27  0.214  11  0.597   3  0.487   0.315 N  0.510      SignalP-TM
CCK78045.1             0.130  20  0.241  20  0.692   1  0.492   0.359 N  0.570      SignalP-noTM
CCK78046.1             0.166  17  0.112  44  0.141  43  0.090   0.102 N  0.570      SignalP-noTM
CCK78047.1             0.126  57  0.121  57  0.140  55  0.096   0.109 N  0.570      SignalP-noTM
CCK78048.1             0.118  22  0.149  11  0.357   1  0.204   0.175 N  0.570      SignalP-noTM
CCK78049.1             0.190  32  0.138  32  0.138  21  0.093   0.117 N  0.570      SignalP-noTM
CCK78050.1             0.229  24  0.208  24  0.288  23  0.181   0.196 N  0.570      SignalP-noTM
CCK78051.1             0.101  15  0.094  31  0.111  11  0.085   0.091 N  0.510      SignalP-TM
CCK78052.1             0.178  44  0.138  44  0.184  32  0.090   0.115 N  0.570      SignalP-noTM
CCK78053.1             0.108  23  0.097  70  0.108  33  0.086   0.092 N  0.570      SignalP-noTM
CCK78054.1             0.107  42  0.122  11  0.182   1  0.151   0.133 N  0.510      SignalP-TM
CCK78055.1             0.333  51  0.172  51  0.206   5  0.114   0.144 N  0.570      SignalP-noTM
CCK78056.1             0.269  36  0.164  36  0.225   9  0.139   0.152 N  0.570      SignalP-noTM
CCK78057.1             0.171  25  0.145  25  0.201  18  0.109   0.132 N  0.510      SignalP-TM
CCK78058.1             0.111  32  0.110  32  0.126  50  0.099   0.104 N  0.570      SignalP-noTM
CCK78059.1             0.141  27  0.189  11  0.448   3  0.367   0.255 N  0.510      SignalP-TM
CCK78060.1             0.112  30  0.124  11  0.175   1  0.154   0.138 N  0.570      SignalP-noTM
CCK78061.1             0.114  45  0.128  45  0.232  42  0.102   0.119 N  0.510      SignalP-TM
CCK78062.1             0.143  44  0.188  12  0.475   1  0.342   0.245 N  0.510      SignalP-TM
CCK78063.1             0.229  28  0.180  28  0.223  23  0.129   0.161 N  0.510      SignalP-TM
CCK78064.1             0.115  12  0.114  12  0.158   4  0.114   0.114 N  0.570      SignalP-noTM
CCK78065.1             0.132  31  0.105  14  0.132   9  0.114   0.108 N  0.510      SignalP-TM
CCK78066.1             0.237  25  0.449  25  0.921   7  0.862   0.643 Y  0.570      SignalP-noTM
CCK78067.1             0.188  20  0.136  60  0.212  51  0.107   0.122 N  0.570      SignalP-noTM
CCK78068.1             0.146  29  0.176  29  0.352  16  0.259   0.215 N  0.570      SignalP-noTM
CCK78069.1             0.105  22  0.102  30  0.110  61  0.093   0.098 N  0.570      SignalP-noTM
CCK78070.1             0.112  33  0.112  11  0.149   1  0.123   0.117 N  0.570      SignalP-noTM
CCK78071.1             0.158  46  0.193  37  0.426  32  0.197   0.195 N  0.570      SignalP-noTM
CCK78072.1             0.160  35  0.153  35  0.229  30  0.116   0.135 N  0.570      SignalP-noTM
CCK78073.1             0.119  41  0.123  11  0.203   2  0.156   0.138 N  0.570      SignalP-noTM
CCK78074.1             0.101  43  0.113  52  0.141  45  0.104   0.108 N  0.570      SignalP-noTM
CCK78075.1             0.128  24  0.113  11  0.194  14  0.124   0.118 N  0.570      SignalP-noTM
CCK78076.1             0.110  55  0.244  13  0.652   7  0.604   0.413 N  0.570      SignalP-noTM
CCK78077.1             0.149  28  0.130  28  0.138   8  0.113   0.122 N  0.570      SignalP-noTM
CCK78078.1             0.104  34  0.116  34  0.143  27  0.108   0.112 N  0.570      SignalP-noTM
CCK78079.1             0.110  67  0.126  43  0.216  39  0.114   0.120 N  0.570      SignalP-noTM
CCK78080.1             0.116  47  0.109  27  0.115   3  0.094   0.102 N  0.570      SignalP-noTM
CCK78081.1             0.289  40  0.188  40  0.265   3  0.133   0.162 N  0.570      SignalP-noTM
CCK78082.1             0.126  35  0.164  35  0.320  29  0.172   0.167 N  0.510      SignalP-TM
CCK78083.1             0.119  21  0.107  11  0.163   4  0.119   0.112 N  0.510      SignalP-TM
CCK78084.1             0.155  52  0.112  52  0.176   1  0.095   0.104 N  0.570      SignalP-noTM
CCK78085.1             0.189  21  0.231  21  0.436   3  0.315   0.262 N  0.510      SignalP-TM
CCK78086.1             0.172  29  0.199  21  0.445  20  0.258   0.226 N  0.570      SignalP-noTM
CCK78087.1             0.113  20  0.161  20  0.299  10  0.217   0.187 N  0.570      SignalP-noTM
CCK78088.1             0.121  70  0.146  11  0.302   2  0.213   0.178 N  0.570      SignalP-noTM
CCK78089.1             0.105  47  0.104  43  0.124  35  0.096   0.100 N  0.570      SignalP-noTM
CCK78090.1             0.137  25  0.136  25  0.198  21  0.137   0.136 N  0.570      SignalP-noTM
CCK78091.1             0.135  37  0.273  19  0.868  28  0.514   0.386 N  0.570      SignalP-noTM
CCK78092.1             0.211  52  0.147  52  0.164  50  0.092   0.121 N  0.570      SignalP-noTM
CCK78093.1             0.148  31  0.199  23  0.353  22  0.249   0.217 N  0.510      SignalP-TM
CCK78094.1             0.126  24  0.127  24  0.207   1  0.130   0.128 N  0.570      SignalP-noTM
CCK78095.1             0.100  23  0.167  11  0.339   3  0.284   0.222 N  0.570      SignalP-noTM
