# Supplementary material for: Comparative Genomics Reveals Evidence of Genome Reduction and High Extracellular Protein Degradation Potential in Kangiella
Source: Front Microbiol. 2018 Jun 7;9:1224. doi: 10.3389/fmicb.2018.01224 (PMC6000758; doi:10.3389/fmicb.2018.01224)
Supplement: MATERIAL S3 — Peptidase genes predicted with MEROPS batch BLAST and SignalP prediction of 23 genomes corresponding to Supplementary Table S8. [file Data_Sheet_3.ZIP › Supplementary material 3/Thalassolituus_oleivorans_MIL-1.merops.batch_blastp.txt]

CCU70459.1	S09C	59-243	S144, D211, G236H		MER0031556	82-259	7.60e-18
CCU70459.1	S33	98-181	S144, >D, >H		MER0036114	72-161	1.50e-06
CCU70472.1	S33	62-308	S139, D259, H287		MER0031611	69-327	1.50e-32
CCU70478.1	S09C	19-189	S85, D163, H188		MER0107796	5-173	2.80e-29
CCU70498.1	S08A	312-642	D352, H404, N505, S587		MER0002562	152-492	5.40e-77
CCU70510.1	S08A	209-452	D215, H246, N339, S403		MER0000319	136-380	2.10e-28
CCU70521.1	C44	2-235	C2		MER0003327	2-232	2.40e-79
CCU70542.1	M48B	92-295	E154	H153, H157, E230	MER0002637	78-286	1.50e-53
CCU70550.1	M03A	12-688	E478	H477, H481, E507	MER0001161	2-680	2.90e-228
CCU70666.1	T03	50-546	T380		MER0001978	58-557	2.10e-99
CCU70699.1	M48B	110-318	E172	H171, H175, E249	MER0006293	79-288	1.30e-17
CCU70712.1	M38	55-134			MER0005767	1464-1546	9.80e-11
CCU70712.1	M38	211-364			MER0005767	1591-1742	3.30e-06
CCU70765.1	M23B	239-389	H369	H288, D292, H371	MER0069741	245-393	1.70e-37
CCU70782.1	S33	35-142	S114, >D, >H		MER0031610	67-169	3.30e-09
CCU70798.1	C26	8-208	C84, H192, E194		MER0065588	5-194	3.40e-36
CCU70806.1	I87	37-231			MER0192051	107-303	1.80e-13
CCU70836.1	M26	1441-1618	>E	>H, >H	MER0014973	765-956	1.80e-07
CCU70836.1	M26	556-675	>E	>H, >H	MER0014973	797-928	9.00e-07
CCU70836.1	M26	2057-2205	>E	>H, >H	MER0001173	722-872	3.30e-07
CCU70837.1	M26	510-701	>E	>H, >H	MER0001173	680-872	1.50e-06
CCU70837.1	M26	992-1160	>E	>H, >H	MER0001173	722-892	1.00e-05
CCU70837.1	M26	1459-1640	>E	>H, >H	MER0001173	722-903	9.10e-05
CCU70884.1	S33	5-275	D101S, D236, H264		MER0031617	78-348	5.40e-45
CCU70913.1	M15A	47-88	>H	H80, D87, >H	MER0001357	161-204	7.10e-06
CCU71088.1	C26	21-187	C76, H170, E172		MER0043394	24-185	9.20e-62
CCU71113.1	I51	64-141			MER0028934	48-119	9.50e-13
CCU71127.1	A24A	71-287	D157, D221		MER0000870	63-279	2.60e-55
CCU71217.1	S33	42-209	S79, D200, >H		MER0017142	47-216	8.60e-14
CCU71247.1	M23B	157-276	H260	H181, D185, H262	MER0069741	271-389	4.10e-26
CCU71249.1	T05	190-405	T190		MER0011829	215-441	1.20e-38
CCU71342.1	S33	41-317	S142, D269, H297		MER0031611	43-326	7.70e-38
CCU71354.1	S01C	87-239	H103, D133, S206		MER0013623	98-250	8.90e-75
CCU71394.1	C56	45-140	E89, C115, T116H		MER0002455	30-125	7.90e-05
CCU71403.1	M38	94-441	D366	H140, H142, K223, H278, H326	MER0004801	88-434	1.10e-138
CCU71471.1	M16A	34-232	E92, E163	H89, H93, E170	MER0001218	63-264	5.30e-53
CCU71471.1	M16A	498-659			MER0046821	524-687	1.50e-19
CCU71471.1	M16A	701-896	A753E, Q825E	P750H, F754H, E832	MER0078753	729-932	4.50e-17
CCU71504.1	N06	13-86	<N		MER0181660	269-344	2.80e-09
CCU71538.1	S09X	38-265	S147, D228, H261		MER0031563	63-283	5.10e-19
CCU71546.1	S33	120-296	S141, D268, H296		MER0037236	91-265	2.10e-09
CCU71547.1	S26A	75-176	S88, K142		MER0000589	78-191	1.10e-26
CCU71547.1	S26A	218-261	<S, <K		MER0000589	262-305	4.10e-16
CCU71549.1	S33	6-298	S138, D265, H294		MER0059846	16-312	4.80e-48
CCU71571.1	S54	135-200	S200, >H		MER0035255	141-207	5.60e-05
CCU71574.1	M01	215-424	E300, Y383	H299, H303, E322	MER0001001	212-421	5.50e-83
CCU71609.1	C26	48-177	C87, H173, E175		MER0042974	55-184	6.20e-11
CCU71628.1	S09X	79-309	S173, D277, H309		MER0031570	143-368	2.40e-11
CCU71672.1	M26	353-515	>E	>H, >H	MER0001173	722-888	1.30e-05
CCU71674.1	S33	59-158	S134, >D, >H		MER0014065	122-221	1.80e-14
CCU71674.1	S33	246-296	<S, D261, H289		MER0036054	290-345	3.30e-05
CCU71688.1	M23B	162-274	H259	H180, D184, H261	MER0069741	277-388	4.60e-23
CCU71692.1	S09X	44-268	S155, D235, H263		MER0017248	59-270	4.00e-24
CCU71694.1	C26	10-241	C86, H182, E184		MER0045886	14-236	9.40e-47
CCU71699.1	M17	15-487	K271, R345	K259, D264, D282, D341, E343	MER0001236	15-496	1.80e-111
CCU71722.1	S09X	17-129	S108, >D, >H		MER0045469	30-140	6.90e-06
CCU71772.1	M20A	3-174	D68, E133	H66, D99, E134, E162, >H	MER0001272	4-174	1.10e-64
CCU71772.1	M20A	283-375	<D, <E	<H, <D, <E, <D/E, >H	MER0001272	174-266	1.70e-28
CCU71808.1	S09C	49-157	S129, >D, >H		MER0017250	69-173	8.30e-10
CCU71808.1	S33	41-144	S129, >D, >H		MER0011785	104-203	1.00e-06
CCU71816.1	M26	229-431	>E	>H, >H	MER0001173	703-915	2.70e-07
CCU71947.1	M24B	151-382	H221, T309H, P320H	E238D, A249D, Y313H, I348E, S363E	MER0004931	122-346	7.60e-23
CCU71949.1	M20D	16-369	D75, E133	D73, D101, E134, H158, H358	MER0002014	54-407	9.90e-72
CCU71967.1	C44	2-235	C2		MER0011806	87-308	3.00e-41
CCU71988.1	C26	48-218	C100, H199, E201		MER0031288	30-204	9.20e-26
CCU71996.1	M14B	45-133	R120, >E	H68, E71, >H	MER0015121	99-190	1.90e-08
CCU72002.1	S33	36-129	S105, >D, >H		MER0036115	48-142	1.90e-08
CCU72007.1	S16	540-757	S653, K696		MER0003018	323-542	7.20e-57
CCU72047.1	C39	39-177	Q48, C54, H139, D155		MER0014664	1-130	3.50e-07
CCU72054.1	S33	57-275	S140, D251, >H		MER0036050	133-353	1.50e-09
CCU72067.1	S49B	98-289	X153S, X175S, K205		MER0013957	24-202	1.40e-18
CCU72086.1	M16C	77-541	E83, E156	H80, H84, E181	MER0015270	88-549	4.90e-78
CCU72093.1	M26	429-634	>E	>H, >H	MER0001173	711-890	3.40e-08
CCU72238.1	U32	26-201			MER0003855	27-203	6.10e-44
CCU72238.1	U32	251-363			MER0003855	220-334	5.30e-14
CCU72241.1	S33	12-280	S97, D200, H261		MER0036115	32-306	4.70e-24
CCU72242.1	S33	2-102	S74, >D, >H		MER0031618	42-149	1.80e-05
CCU72257.1	S49B	137-316	S180, S202, K232		MER0001300	135-314	3.70e-67
CCU72270.1	S16	532-779	S674, K717		MER0000485	537-782	1.20e-97
CCU72272.1	S14	15-206	S111, H136, D185		MER0000474	15-206	1.20e-82
CCU72277.1	C58A	11-181	C44, H153, D170		MER0019811	102-285	5.50e-09
CCU72302.1	S33	34-156	S112, >D, >H		MER0035032	25-150	3.40e-06
CCU72407.1	S09X	35-195	S110, D168, H195		MER0209142	33-192	7.20e-13
CCU72457.1	M90	132-248	E158	H157, H161, E214	MER0217243	125-245	1.40e-10
CCU72493.1	C82A	115-157	H120, C136		MER0107825	189-231	1.50e-08
CCU72495.1	S24	85-197	S119, K156		MER0000569	85-197	1.30e-39
CCU72532.1	M48C	192-338	E225	H224, H228, E279	MER0002642	104-250	1.40e-09
CCU72540.1	M48C	54-242	X116E	X115H, X119H, E181	MER0031491	75-262	3.00e-31
CCU72557.1	S41A	370-546	S479, K504		MER0001295	356-532	1.40e-46
CCU72618.1	S09X	38-128	>S, >D, >H		MER0031563	66-152	3.20e-05
CCU72657.1	M14B	50-124	<R, <E	<H, <E, <H	MER0013471	421-502	9.00e-05
CCU72694.1	M38	63-309	D307	H70, H72, H181K, D210H, H219	MER0037714	75-332	1.30e-24
CCU72756.1	S09X	91-170	S113, D162, >H		MER0213229	94-178	4.40e-17
CCU72797.1	M38	7-303	D248	H14, H16, K100, H137, H175	MER0061068	10-306	9.40e-100
CCU72841.1	M50B	7-218	E18	H17, H21, >D	MER0004480	12-235	1.30e-52
CCU72841.1	M50B	259-408	<E	<H, <H, >D	MER0004480	180-335	5.90e-10
CCU72841.1	S01C	133-245	<H, <D, <S		MER0001372	301-418	3.50e-05
CCU72849.1	M24A	1-254	H79	D97, D108, H171, E204, E235	MER0001243	1-254	1.70e-103
CCU72853.1	M48C	89-246	E134	H133, H137, E191	MER0026552	310-460	3.50e-23
CCU72892.1	N06	6-347	A263N		MER0181656	5-346	2.70e-80
CCU73002.1	S09X	11-118	S111, >D, >H		MER0017248	67-172	3.90e-06
CCU73002.1	S33	8-177	S111, >D, >H		MER0036049	61-226	9.10e-06
CCU73010.1	M48C	108-253	E144	H143, H147, E196	MER0042387	90-240	9.90e-20
CCU73020.1	S33	11-204	D108S, >D, >H		MER0017123	43-252	1.10e-26
CCU73041.1	C56	1044-1139	A1054E, F1089C, S1090H		MER0042827	1072-1167	8.20e-27
CCU73083.1	C26	21-219	C100, H187, E189		MER0043475	21-226	4.00e-22
CCU73107.1	S08A	105-431	D143, H200, X302N, S376		MER0002562	153-493	2.60e-89
CCU73121.1	M41	364-639	E417	H416, H420, D494	MER0001620	365-643	2.00e-89
CCU73130.1	C26	228-370	C270, H354, E356		MER0115185	227-369	8.90e-75
CCU73130.1	C26	7-221	>C, >H, >E		MER0078640	48-246	2.10e-27
CCU73245.1	C93	52-207	C97, H132, D149		MER0320807	90-244	7.30e-49
CCU73274.1	A08	48-157	D120, D147		MER0001313	42-151	9.10e-24
CCU73292.1	S11	26-379	S57, K60, S117		MER0000450	38-399	2.30e-77
CCU73375.1	M23B	210-375	A356H	Q281D, Y358H	MER0005300	248-410	6.90e-25
CCU73376.1	S41A	207-374	S306, K331		MER0001425	192-362	2.90e-50
CCU73410.1	S09X	14-279	S151, D227, H260		MER0061081	12-275	1.50e-93
CCU73418.1	I87	117-284			MER0191412	156-327	7.90e-42
CCU73419.1	I87	1-367			MER0192051	1-375	1.40e-81
CCU73454.1	M23B	102-253	K233H	K151H, D158, H235	MER0015415	456-609	4.00e-22
CCU73473.1	C26	284-540	C378, H514, E516		MER0065554	285-541	5.50e-100
CCU73481.1	S01C	116-374	H133, D163, S237		MER0001372	91-350	3.60e-61
CCU73561.1	S33	40-276	S122, D248, H276		MER0037236	25-265	2.10e-14
CCU73564.1	S33	47-303	S132, D254, H282		MER0031611	62-327	1.90e-19
CCU73568.1	M17	150-454	K240, R314	K228, D233, D251, D310, E312	MER0002497	110-425	1.00e-56
CCU73599.1	T01B	2-176	T2		MER0001627	2-176	1.70e-71
CCU73620.1	S16	189-453	G371S, R414		MER0014135	206-470	1.00e-109
CCU73630.1	C44	15-380	C15		MER0198917	37-407	6.30e-77
CCU73668.1	M38	73-325	D324	H80, H82, E192K, K225H, H235	MER0037714	75-331	6.60e-35
CCU73692.1	M38	57-320	D320	H64, H66, R187K, E223H, H232	MER0037714	75-330	4.20e-12
CCU73794.1	U73	27-191			MER0492485	28-191	6.50e-52
CCU73813.1	S09X	47-175	S142, >D, >H		MER0034961	96-237	3.30e-13
CCU73861.1	I39	266-1654			MER0034541	255-1653	7.00e-240
CCU73898.1	S08A	173-388	D187, H224, N316, S380		MER0000332	145-355	2.30e-19
CCU73916.1	S33	24-246	S157, >D, >H		MER0044357	39-251	2.70e-44
CCU73916.1	S33	261-360	<S, D322, H355		MER0044357	340-435	2.20e-12
CCU73968.1	M20A	5-177			MER0001273	4-176	7.60e-36
CCU73968.1	M20A	294-383			MER0001273	179-267	6.90e-19
CCU73990.1	M75	20-208			MER0042581	40-232	2.80e-05
CCU73995.1	M24B	171-433	H243, H350, H361	D260, D271, H354, E384, E408	MER0001244	172-432	1.30e-73
CCU74003.1	S33	52-303	S150, D265, H295		MER0031618	22-277	2.80e-13
CCU74003.1	S09C	52-152	S150, >D, >H		MER0031568	49-149	1.20e-05
CCU74030.1	S33	10-290	D113S, D244, H272		MER0017123	39-332	3.20e-47
