# Supplementary material for: Comparative Genomics Reveals Evidence of Genome Reduction and High Extracellular Protein Degradation Potential in Kangiella
Source: Front Microbiol. 2018 Jun 7;9:1224. doi: 10.3389/fmicb.2018.01224 (PMC6000758; doi:10.3389/fmicb.2018.01224)
Supplement: MATERIAL S3 — Peptidase genes predicted with MEROPS batch BLAST and SignalP prediction of 23 genomes corresponding to Supplementary Table S8. [file Data_Sheet_3.ZIP › Supplementary material 3/Thalassolituus_oleivorans_MIL-1.signalP.txt]

# SignalP-4.1 gram- predictions
# name                     Cmax  pos  Ymax  pos  Smax  pos  Smean   D     ?  Dmaxcut    Networks-used
CCU70450.1             0.115  29  0.125  29  0.245  20  0.133   0.129 N  0.570      SignalP-noTM
CCU70451.1             0.160  19  0.175  19  0.361   1  0.229   0.200 N  0.570      SignalP-noTM
CCU70452.1             0.132  48  0.137  12  0.247   5  0.192   0.163 N  0.570      SignalP-noTM
CCU70453.1             0.110  55  0.111  11  0.170   2  0.120   0.115 N  0.570      SignalP-noTM
CCU70454.1             0.111  22  0.129  12  0.198   4  0.169   0.148 N  0.570      SignalP-noTM
CCU70455.1             0.126  37  0.112  34  0.132  33  0.098   0.107 N  0.510      SignalP-TM
CCU70456.1             0.107  53  0.108  30  0.133  52  0.093   0.101 N  0.570      SignalP-noTM
CCU70457.1             0.282  70  0.164  70  0.349   1  0.103   0.135 N  0.570      SignalP-noTM
CCU70458.1             0.294  29  0.317  29  0.575  25  0.254   0.294 N  0.510      SignalP-TM
CCU70459.1             0.112  28  0.113  36  0.165  24  0.088   0.104 N  0.510      SignalP-TM
CCU70460.1             0.130  27  0.106  53  0.125  48  0.092   0.100 N  0.570      SignalP-noTM
CCU70461.1             0.102  46  0.111  19  0.146  11  0.111   0.111 N  0.510      SignalP-TM
CCU70462.1             0.114  23  0.146  11  0.288   1  0.204   0.173 N  0.570      SignalP-noTM
CCU70463.1             0.105  52  0.123  52  0.181  46  0.106   0.115 N  0.570      SignalP-noTM
CCU70464.1             0.792  19  0.805  19  0.892  14  0.815   0.810 Y  0.570      SignalP-noTM
CCU70465.1             0.116  21  0.112  37  0.150  34  0.086   0.102 N  0.510      SignalP-TM
CCU70466.1             0.148  40  0.111  11  0.159   1  0.124   0.116 N  0.510      SignalP-TM
CCU70467.1             0.132  50  0.121  50  0.162  47  0.098   0.110 N  0.570      SignalP-noTM
CCU70468.1             0.172  29  0.119  29  0.164  28  0.086   0.104 N  0.570      SignalP-noTM
CCU70469.1             0.151  59  0.148  11  0.385   1  0.197   0.171 N  0.570      SignalP-noTM
CCU70470.1             0.111  19  0.119  19  0.185   8  0.120   0.119 N  0.570      SignalP-noTM
CCU70471.1             0.278  31  0.477  28  0.944  20  0.867   0.660 Y  0.570      SignalP-noTM
CCU70472.1             0.344  25  0.293  25  0.371   5  0.267   0.284 N  0.510      SignalP-TM
CCU70473.1             0.211  62  0.145  62  0.130   6  0.090   0.119 N  0.570      SignalP-noTM
CCU70474.1             0.242  29  0.356  21  0.927  17  0.802   0.566 N  0.570      SignalP-noTM
CCU70475.1             0.109  35  0.111  42  0.156  41  0.108   0.110 N  0.570      SignalP-noTM
CCU70476.1             0.366  27  0.428  27  0.713  21  0.444   0.434 N  0.510      SignalP-TM
CCU70477.1             0.115  37  0.117  28  0.191   1  0.126   0.121 N  0.570      SignalP-noTM
CCU70478.1             0.296  34  0.179  34  0.148  32  0.091   0.138 N  0.570      SignalP-noTM
CCU70479.1             0.106  37  0.128  11  0.269   1  0.148   0.137 N  0.570      SignalP-noTM
CCU70480.1             0.123  41  0.125  11  0.247   2  0.156   0.140 N  0.570      SignalP-noTM
CCU70481.1             0.137  40  0.111  40  0.123  39  0.084   0.099 N  0.570      SignalP-noTM
CCU70482.1             0.791  20  0.860  20  0.951   9  0.930   0.893 Y  0.570      SignalP-noTM
CCU70483.1             0.106  30  0.118  11  0.227   1  0.130   0.122 N  0.510      SignalP-TM
CCU70484.1             0.107  22  0.110  33  0.170   1  0.099   0.104 N  0.570      SignalP-noTM
CCU70485.1             0.108  19  0.119  19  0.168  10  0.130   0.124 N  0.570      SignalP-noTM
CCU70486.1             0.140  24  0.118  11  0.185   3  0.140   0.126 N  0.510      SignalP-TM
CCU70487.1             0.100  21  0.112  21  0.151   1  0.123   0.117 N  0.570      SignalP-noTM
CCU70488.1             0.151  31  0.147  31  0.207   8  0.148   0.147 N  0.510      SignalP-TM
CCU70489.1             0.208  60  0.165  60  0.178  51  0.097   0.133 N  0.570      SignalP-noTM
CCU70490.1             0.192  47  0.182  47  0.272  42  0.117   0.158 N  0.510      SignalP-TM
CCU70491.1             0.107  12  0.125  35  0.178  34  0.134   0.129 N  0.570      SignalP-noTM
CCU70492.1             0.115  58  0.105  33  0.119  32  0.093   0.099 N  0.570      SignalP-noTM
CCU70493.1             0.172  32  0.252  27  0.642  15  0.429   0.335 N  0.570      SignalP-noTM
CCU70494.1             0.260  61  0.156  61  0.110  63  0.090   0.125 N  0.570      SignalP-noTM
CCU70495.1             0.161  39  0.113  39  0.116  50  0.079   0.097 N  0.570      SignalP-noTM
CCU70496.1             0.139  29  0.141  11  0.287   2  0.192   0.165 N  0.570      SignalP-noTM
CCU70497.1             0.633  29  0.566  29  0.667  26  0.408   0.508 N  0.510      SignalP-TM
CCU70498.1             0.153  28  0.293  17  0.886   2  0.791   0.527 N  0.570      SignalP-noTM
CCU70499.1             0.131  22  0.130  22  0.160  19  0.122   0.127 N  0.570      SignalP-noTM
CCU70500.1             0.118  37  0.116  22  0.157  14  0.128   0.122 N  0.570      SignalP-noTM
CCU70501.1             0.115  38  0.118  38  0.159  10  0.112   0.115 N  0.570      SignalP-noTM
CCU70502.1             0.112  30  0.125  38  0.200   2  0.133   0.128 N  0.510      SignalP-TM
CCU70503.1             0.129  38  0.112  38  0.153   1  0.098   0.105 N  0.570      SignalP-noTM
CCU70504.1             0.164  56  0.163  56  0.249  53  0.132   0.149 N  0.570      SignalP-noTM
CCU70505.1             0.225  31  0.358  19  0.930   1  0.873   0.600 Y  0.570      SignalP-noTM
CCU70506.1             0.319  22  0.501  22  0.936  17  0.783   0.633 Y  0.570      SignalP-noTM
CCU70507.1             0.276  30  0.331  30  0.619  20  0.421   0.364 N  0.510      SignalP-TM
CCU70508.1             0.110  26  0.102  68  0.111  61  0.084   0.094 N  0.570      SignalP-noTM
CCU70509.1             0.109  29  0.153  59  0.344  54  0.128   0.141 N  0.570      SignalP-noTM
CCU70510.1             0.625  27  0.669  27  0.896   6  0.756   0.710 Y  0.570      SignalP-noTM
CCU70511.1             0.373  26  0.548  26  0.959  12  0.845   0.688 Y  0.570      SignalP-noTM
CCU70512.1             0.101  26  0.094  32  0.097  27  0.078   0.086 N  0.570      SignalP-noTM
CCU70513.1             0.112  38  0.111  38  0.126  33  0.081   0.097 N  0.570      SignalP-noTM
CCU70514.1             0.139  21  0.152  11  0.316   3  0.247   0.187 N  0.510      SignalP-TM
CCU70515.1             0.242  24  0.345  24  0.744   3  0.582   0.433 N  0.510      SignalP-TM
CCU70516.1             0.148  37  0.146  37  0.171  30  0.104   0.130 N  0.510      SignalP-TM
CCU70517.1             0.119  27  0.182  11  0.465   3  0.333   0.238 N  0.510      SignalP-TM
CCU70518.1             0.195  21  0.141  21  0.193   1  0.102   0.123 N  0.570      SignalP-noTM
CCU70519.1             0.150  58  0.119  58  0.127  56  0.091   0.106 N  0.570      SignalP-noTM
CCU70520.1             0.115  34  0.147  11  0.424   1  0.188   0.162 N  0.510      SignalP-TM
CCU70521.1             0.189  43  0.141  43  0.162   9  0.112   0.127 N  0.570      SignalP-noTM
CCU70522.1             0.150  65  0.150  11  0.354   1  0.210   0.178 N  0.570      SignalP-noTM
CCU70523.1             0.113  59  0.112  59  0.148  51  0.092   0.103 N  0.570      SignalP-noTM
CCU70524.1             0.166  36  0.194  27  0.463  19  0.292   0.240 N  0.570      SignalP-noTM
CCU70525.1             0.814  23  0.832  23  0.939  20  0.863   0.847 Y  0.570      SignalP-noTM
CCU70526.1             0.704  21  0.761  21  0.878  17  0.829   0.793 Y  0.570      SignalP-noTM
CCU70527.1             0.749  21  0.811  21  0.965  18  0.898   0.852 Y  0.570      SignalP-noTM
CCU70528.1             0.133  30  0.166  11  0.372   3  0.274   0.217 N  0.570      SignalP-noTM
CCU70529.1             0.682  25  0.781  25  0.972  16  0.918   0.845 Y  0.570      SignalP-noTM
CCU70530.1             0.102  27  0.145  11  0.285   3  0.212   0.177 N  0.570      SignalP-noTM
CCU70531.1             0.642  32  0.610  32  0.963  14  0.783   0.691 Y  0.570      SignalP-noTM
CCU70532.1             0.144  22  0.174  22  0.273  10  0.205   0.189 N  0.570      SignalP-noTM
CCU70533.1             0.825  25  0.872  25  0.949  22  0.926   0.897 Y  0.570      SignalP-noTM
CCU70534.1             0.139  59  0.154  27  0.284  19  0.166   0.160 N  0.570      SignalP-noTM
CCU70535.1             0.119  34  0.152  12  0.276   5  0.235   0.191 N  0.570      SignalP-noTM
CCU70536.1             0.696  26  0.717  26  0.885   6  0.758   0.736 Y  0.570      SignalP-noTM
CCU70537.1             0.108  31  0.100  69  0.122  11  0.085   0.093 N  0.570      SignalP-noTM
CCU70538.1             0.127  31  0.118  31  0.169  43  0.089   0.105 N  0.570      SignalP-noTM
CCU70539.1             0.124  20  0.117  20  0.159  11  0.115   0.117 N  0.510      SignalP-TM
CCU70540.1             0.141  47  0.130  47  0.137  13  0.105   0.118 N  0.570      SignalP-noTM
CCU70541.1             0.779  25  0.696  25  0.785   1  0.634   0.667 Y  0.570      SignalP-noTM
CCU70542.1             0.126  24  0.136  11  0.267   1  0.182   0.153 N  0.510      SignalP-TM
CCU70543.1             0.217  35  0.144  35  0.166  21  0.113   0.133 N  0.510      SignalP-TM
CCU70544.1             0.120  29  0.109  36  0.130  66  0.101   0.106 N  0.510      SignalP-TM
CCU70545.1             0.168  25  0.386  25  0.934  19  0.871   0.614 Y  0.570      SignalP-noTM
CCU70546.1             0.154  27  0.317  21  0.871   8  0.786   0.537 N  0.570      SignalP-noTM
CCU70547.1             0.160  32  0.354  32  0.968  14  0.885   0.604 Y  0.570      SignalP-noTM
CCU70548.1             0.163  24  0.163  24  0.326   1  0.163   0.163 N  0.570      SignalP-noTM
CCU70549.1             0.115  20  0.186  11  0.574   1  0.317   0.248 N  0.570      SignalP-noTM
CCU70550.1             0.133  26  0.117  11  0.162   1  0.115   0.116 N  0.570      SignalP-noTM
CCU70551.1             0.105  24  0.111  17  0.154   8  0.116   0.113 N  0.570      SignalP-noTM
CCU70552.1             0.122  67  0.119  29  0.181  18  0.129   0.124 N  0.570      SignalP-noTM
CCU70553.1             0.115  33  0.105  11  0.155   4  0.111   0.108 N  0.570      SignalP-noTM
CCU70554.1             0.145  27  0.127  27  0.181   1  0.115   0.121 N  0.570      SignalP-noTM
CCU70555.1             0.123  44  0.143  44  0.279  35  0.101   0.127 N  0.510      SignalP-TM
CCU70556.1             0.111  39  0.118  39  0.163  37  0.100   0.109 N  0.570      SignalP-noTM
CCU70557.1             0.166  36  0.151  11  0.253   4  0.230   0.188 N  0.570      SignalP-noTM
CCU70558.1             0.124  44  0.109  44  0.114  67  0.093   0.102 N  0.570      SignalP-noTM
CCU70559.1             0.146  57  0.225  57  0.618  47  0.226   0.226 N  0.570      SignalP-noTM
CCU70560.1             0.144  33  0.148  33  0.266   4  0.144   0.147 N  0.510      SignalP-TM
CCU70561.1             0.102  19  0.125  11  0.219   1  0.150   0.137 N  0.570      SignalP-noTM
CCU70562.1             0.195  20  0.391  20  0.924   2  0.822   0.593 Y  0.570      SignalP-noTM
CCU70563.1             0.114  26  0.103  11  0.158   6  0.111   0.107 N  0.570      SignalP-noTM
CCU70564.1             0.142  28  0.125  28  0.137  27  0.099   0.113 N  0.570      SignalP-noTM
CCU70565.1             0.170  39  0.198  21  0.420   1  0.262   0.228 N  0.570      SignalP-noTM
CCU70566.1             0.103  10  0.119  13  0.183   9  0.141   0.129 N  0.570      SignalP-noTM
CCU70567.1             0.119  26  0.108  30  0.127  27  0.095   0.102 N  0.570      SignalP-noTM
CCU70568.1             0.785  23  0.847  23  0.967  19  0.904   0.873 Y  0.570      SignalP-noTM
CCU70569.1             0.106  49  0.107  70  0.148  15  0.096   0.102 N  0.570      SignalP-noTM
CCU70570.1             0.170  15  0.146  15  0.174  14  0.128   0.138 N  0.570      SignalP-noTM
CCU70571.1             0.125  20  0.104  42  0.105   3  0.081   0.093 N  0.570      SignalP-noTM
CCU70572.1             0.129  17  0.193  17  0.420  11  0.264   0.227 N  0.570      SignalP-noTM
CCU70573.1             0.114  24  0.132  11  0.276   2  0.169   0.146 N  0.510      SignalP-TM
CCU70574.1             0.160  34  0.147  34  0.182  24  0.132   0.142 N  0.510      SignalP-TM
CCU70575.1             0.287  31  0.188  31  0.388  14  0.214   0.200 N  0.570      SignalP-noTM
CCU70576.1             0.160  57  0.121  34  0.154  10  0.101   0.112 N  0.570      SignalP-noTM
CCU70577.1             0.123  42  0.126  42  0.222  38  0.106   0.117 N  0.570      SignalP-noTM
CCU70578.1             0.683  31  0.790  31  0.988  16  0.939   0.860 Y  0.570      SignalP-noTM
CCU70579.1             0.123  41  0.119  20  0.181  10  0.123   0.121 N  0.510      SignalP-TM
CCU70580.1             0.147  52  0.139  17  0.238   1  0.178   0.157 N  0.570      SignalP-noTM
CCU70581.1             0.113  23  0.105  23  0.134   2  0.098   0.102 N  0.570      SignalP-noTM
CCU70582.1             0.108  23  0.108  52  0.138  46  0.089   0.100 N  0.570      SignalP-noTM
CCU70583.1             0.107  59  0.118  13  0.167   6  0.141   0.129 N  0.570      SignalP-noTM
CCU70584.1             0.333  28  0.402  28  0.607  26  0.393   0.398 N  0.510      SignalP-TM
CCU70585.1             0.106  41  0.109  58  0.132  48  0.098   0.104 N  0.570      SignalP-noTM
CCU70586.1             0.117  60  0.123  17  0.172   8  0.148   0.135 N  0.570      SignalP-noTM
CCU70587.1             0.121  51  0.158  14  0.304   6  0.252   0.202 N  0.570      SignalP-noTM
CCU70588.1             0.158  29  0.152  29  0.225   4  0.152   0.152 N  0.570      SignalP-noTM
CCU70589.1             0.220  27  0.187  27  0.286  14  0.179   0.183 N  0.570      SignalP-noTM
CCU70590.1             0.114  45  0.100  11  0.140   2  0.102   0.101 N  0.570      SignalP-noTM
CCU70591.1             0.254  25  0.173  25  0.204   6  0.130   0.157 N  0.510      SignalP-TM
CCU70592.1             0.177  47  0.142  47  0.150  46  0.098   0.126 N  0.510      SignalP-TM
CCU70593.1             0.684  23  0.665  23  0.850   1  0.707   0.685 Y  0.570      SignalP-noTM
CCU70594.1             0.117  33  0.135  11  0.281   3  0.183   0.153 N  0.510      SignalP-TM
CCU70595.1             0.159  56  0.123  56  0.178  22  0.101   0.115 N  0.510      SignalP-TM
CCU70596.1             0.108  50  0.105  50  0.125   6  0.095   0.100 N  0.570      SignalP-noTM
CCU70597.1             0.136  39  0.119  39  0.141  57  0.085   0.103 N  0.570      SignalP-noTM
CCU70598.1             0.779  20  0.755  20  0.865   2  0.764   0.759 Y  0.570      SignalP-noTM
CCU70599.1             0.160  23  0.174  23  0.267  21  0.198   0.183 N  0.510      SignalP-TM
CCU70600.1             0.135  27  0.115  27  0.143  33  0.087   0.102 N  0.570      SignalP-noTM
CCU70601.1             0.137  26  0.173  11  0.445   2  0.290   0.228 N  0.570      SignalP-noTM
CCU70602.1             0.136  22  0.194  17  0.386  15  0.296   0.232 N  0.510      SignalP-TM
CCU70603.1             0.126  57  0.123  11  0.188   7  0.158   0.139 N  0.570      SignalP-noTM
CCU70604.1             0.105  43  0.108  47  0.157  42  0.099   0.105 N  0.510      SignalP-TM
CCU70605.1             0.110  22  0.101  65  0.109  66  0.082   0.092 N  0.570      SignalP-noTM
CCU70606.1             0.135  19  0.138  11  0.314   1  0.181   0.154 N  0.510      SignalP-TM
CCU70607.1             0.139  38  0.127  38  0.160  34  0.097   0.113 N  0.570      SignalP-noTM
CCU70608.1             0.112  57  0.125  15  0.186   7  0.159   0.138 N  0.510      SignalP-TM
CCU70609.1             0.198  34  0.204  34  0.354  17  0.223   0.211 N  0.510      SignalP-TM
CCU70610.1             0.111  19  0.108  22  0.139  21  0.099   0.104 N  0.570      SignalP-noTM
CCU70611.1             0.121  22  0.156  11  0.438   1  0.213   0.183 N  0.570      SignalP-noTM
CCU70612.1             0.120  22  0.111  56  0.138  55  0.086   0.099 N  0.570      SignalP-noTM
CCU70613.1             0.260  63  0.158  29  0.144   2  0.105   0.133 N  0.570      SignalP-noTM
CCU70614.1             0.206  22  0.353  22  0.837  10  0.683   0.508 N  0.570      SignalP-noTM
CCU70615.1             0.301  27  0.259  27  0.360  21  0.234   0.250 N  0.510      SignalP-TM
CCU70616.1             0.602  24  0.517  24  0.542  23  0.403   0.475 N  0.510      SignalP-TM
CCU70617.1             0.141  23  0.136  23  0.194   8  0.135   0.135 N  0.570      SignalP-noTM
CCU70618.1             0.129  19  0.112  19  0.122   9  0.095   0.104 N  0.570      SignalP-noTM
CCU70619.1             0.162  69  0.127  69  0.139  21  0.093   0.111 N  0.570      SignalP-noTM
CCU70620.1             0.129  18  0.114  18  0.134  48  0.099   0.107 N  0.570      SignalP-noTM
CCU70621.1             0.251  24  0.401  24  0.902  14  0.706   0.545 N  0.570      SignalP-noTM
CCU70622.1             0.118  22  0.126  43  0.172  35  0.124   0.125 N  0.570      SignalP-noTM
CCU70623.1             0.130  69  0.117  45  0.161  39  0.106   0.112 N  0.570      SignalP-noTM
CCU70624.1             0.175  66  0.132  66  0.172   3  0.114   0.123 N  0.570      SignalP-noTM
CCU70625.1             0.210  19  0.314  19  0.642  16  0.471   0.388 N  0.570      SignalP-noTM
CCU70626.1             0.131  58  0.133  11  0.253   1  0.173   0.152 N  0.570      SignalP-noTM
CCU70627.1             0.496  28  0.253  28  0.304   1  0.134   0.197 N  0.570      SignalP-noTM
CCU70628.1             0.344  62  0.194  62  0.457  11  0.178   0.186 N  0.570      SignalP-noTM
CCU70629.1             0.146  32  0.121  32  0.171   9  0.122   0.121 N  0.570      SignalP-noTM
CCU70630.1             0.128  45  0.118  11  0.184   5  0.149   0.133 N  0.570      SignalP-noTM
CCU70631.1             0.144  60  0.110  60  0.136   9  0.095   0.103 N  0.570      SignalP-noTM
CCU70632.1             0.163  39  0.119  39  0.181   6  0.101   0.110 N  0.570      SignalP-noTM
CCU70633.1             0.103  29  0.143  12  0.363   6  0.219   0.179 N  0.570      SignalP-noTM
CCU70634.1             0.105   3  0.105  12  0.135   9  0.113   0.109 N  0.570      SignalP-noTM
CCU70635.1             0.122  28  0.136  11  0.238   1  0.179   0.156 N  0.570      SignalP-noTM
CCU70636.1             0.104  54  0.117  32  0.187  30  0.103   0.111 N  0.570      SignalP-noTM
CCU70637.1             0.183  28  0.149  28  0.256   3  0.151   0.150 N  0.570      SignalP-noTM
CCU70638.1             0.107  18  0.105  18  0.132  14  0.098   0.102 N  0.570      SignalP-noTM
CCU70639.1             0.103  24  0.105  39  0.138   1  0.098   0.102 N  0.570      SignalP-noTM
CCU70640.1             0.106   3  0.100  68  0.109  35  0.085   0.093 N  0.570      SignalP-noTM
CCU70641.1             0.128  48  0.109  37  0.133  30  0.108   0.108 N  0.570      SignalP-noTM
CCU70642.1             0.107  35  0.109  14  0.134   2  0.121   0.115 N  0.570      SignalP-noTM
CCU70643.1             0.158  45  0.151  45  0.205  36  0.106   0.130 N  0.570      SignalP-noTM
CCU70644.1             0.167  21  0.132  21  0.151  13  0.112   0.122 N  0.570      SignalP-noTM
CCU70645.1             0.131  26  0.108  26  0.130  24  0.079   0.094 N  0.570      SignalP-noTM
CCU70646.1             0.135  23  0.132  23  0.193  12  0.112   0.122 N  0.570      SignalP-noTM
CCU70647.1             0.117  30  0.156  11  0.295   3  0.253   0.192 N  0.510      SignalP-TM
CCU70648.1             0.123  19  0.138  19  0.254  11  0.158   0.147 N  0.570      SignalP-noTM
CCU70649.1             0.144  10  0.108  19  0.163   9  0.089   0.099 N  0.570      SignalP-noTM
CCU70650.1             0.120  25  0.146  14  0.277   2  0.215   0.178 N  0.570      SignalP-noTM
CCU70651.1             0.116  39  0.105  39  0.109  34  0.090   0.098 N  0.570      SignalP-noTM
CCU70652.1             0.107  43  0.139  11  0.256   1  0.193   0.164 N  0.570      SignalP-noTM
CCU70653.1             0.395  23  0.421  23  0.804  19  0.475   0.441 N  0.510      SignalP-TM
CCU70654.1             0.128  45  0.116  39  0.168  44  0.108   0.112 N  0.570      SignalP-noTM
CCU70655.1             0.132  18  0.168  12  0.464   2  0.283   0.222 N  0.570      SignalP-noTM
CCU70656.1             0.134  56  0.152  34  0.306  32  0.188   0.166 N  0.510      SignalP-TM
CCU70657.1             0.191  24  0.135  24  0.115  23  0.092   0.115 N  0.570      SignalP-noTM
CCU70658.1             0.137  24  0.200  11  0.599   2  0.393   0.291 N  0.570      SignalP-noTM
CCU70659.1             0.138  48  0.121  48  0.138  44  0.091   0.107 N  0.570      SignalP-noTM
CCU70660.1             0.126  19  0.111  19  0.137   4  0.104   0.107 N  0.570      SignalP-noTM
CCU70661.1             0.108  22  0.131  22  0.192  15  0.148   0.139 N  0.570      SignalP-noTM
CCU70662.1             0.102  22  0.117  11  0.214   1  0.124   0.120 N  0.570      SignalP-noTM
CCU70663.1             0.102  68  0.118  17  0.159   9  0.125   0.121 N  0.570      SignalP-noTM
CCU70664.1             0.111  53  0.100  35  0.107  25  0.085   0.093 N  0.570      SignalP-noTM
CCU70665.1             0.121  61  0.151  61  0.253  57  0.097   0.131 N  0.510      SignalP-TM
CCU70666.1             0.529  28  0.591  28  0.803  14  0.681   0.624 Y  0.510      SignalP-TM
CCU70667.1             0.103  26  0.110  66  0.134  39  0.101   0.106 N  0.570      SignalP-noTM
CCU70668.1             0.121  37  0.110  37  0.148  34  0.103   0.107 N  0.570      SignalP-noTM
CCU70669.1             0.127  35  0.164  11  0.383   2  0.256   0.207 N  0.570      SignalP-noTM
CCU70670.1             0.200  40  0.216  28  0.417  26  0.311   0.251 N  0.510      SignalP-TM
CCU70671.1             0.115  29  0.107  47  0.160   5  0.107   0.107 N  0.570      SignalP-noTM
CCU70672.1             0.126  30  0.134  21  0.257   1  0.163   0.148 N  0.570      SignalP-noTM
CCU70673.1             0.274  31  0.366  31  0.703  29  0.327   0.351 N  0.510      SignalP-TM
CCU70674.1             0.749  23  0.716  23  0.891   3  0.747   0.731 Y  0.570      SignalP-noTM
CCU70675.1             0.653  20  0.752  20  0.914   6  0.875   0.810 Y  0.570      SignalP-noTM
CCU70676.1             0.111  46  0.150  11  0.309   2  0.222   0.184 N  0.570      SignalP-noTM
CCU70677.1             0.135  51  0.133  42  0.196  38  0.121   0.129 N  0.510      SignalP-TM
CCU70678.1             0.168  28  0.180  12  0.424   9  0.339   0.239 N  0.510      SignalP-TM
CCU70679.1             0.454  38  0.147  38  0.130   7  0.073   0.119 N  0.510      SignalP-TM
CCU70680.1             0.112  29  0.111  52  0.158   1  0.099   0.107 N  0.510      SignalP-TM
CCU70681.1             0.119  44  0.102  44  0.143   3  0.090   0.097 N  0.510      SignalP-TM
CCU70682.1             0.118  17  0.111  17  0.151  18  0.110   0.111 N  0.570      SignalP-noTM
CCU70683.1             0.117  21  0.105  70  0.114  58  0.085   0.095 N  0.570      SignalP-noTM
CCU70684.1             0.207  20  0.118  20  0.139  35  0.063   0.092 N  0.570      SignalP-noTM
CCU70685.1             0.107  26  0.184  21  0.480   2  0.327   0.251 N  0.570      SignalP-noTM
CCU70686.1             0.149  18  0.184  18  0.328   1  0.231   0.206 N  0.570      SignalP-noTM
CCU70687.1             0.114  48  0.103  48  0.128  47  0.089   0.097 N  0.570      SignalP-noTM
CCU70688.1             0.157  25  0.231  21  0.526   3  0.413   0.299 N  0.510      SignalP-TM
CCU70689.1             0.264  68  0.167  68  0.239  33  0.101   0.136 N  0.570      SignalP-noTM
CCU70690.1             0.137  62  0.191  19  0.523  14  0.333   0.243 N  0.510      SignalP-TM
CCU70691.1             0.677  38  0.545  38  0.669  34  0.282   0.447 N  0.510      SignalP-TM
CCU70692.1             0.652  24  0.752  24  0.946  20  0.864   0.804 Y  0.570      SignalP-noTM
CCU70693.1             0.107  22  0.140  11  0.281   1  0.188   0.162 N  0.570      SignalP-noTM
CCU70694.1             0.389  23  0.558  23  0.940  18  0.833   0.687 Y  0.570      SignalP-noTM
CCU70695.1             0.144  24  0.261  24  0.699   3  0.562   0.372 N  0.510      SignalP-TM
CCU70696.1             0.172  21  0.211  21  0.326   9  0.247   0.224 N  0.510      SignalP-TM
CCU70697.1             0.135  29  0.153  11  0.350   2  0.231   0.190 N  0.570      SignalP-noTM
CCU70698.1             0.225  56  0.171  56  0.212   1  0.113   0.150 N  0.510      SignalP-TM
CCU70699.1             0.230  42  0.145  11  0.281   7  0.229   0.176 N  0.510      SignalP-TM
CCU70700.1             0.158  37  0.139  37  0.164  34  0.089   0.120 N  0.510      SignalP-TM
CCU70701.1             0.727  25  0.823  25  0.986  12  0.943   0.879 Y  0.570      SignalP-noTM
CCU70702.1             0.239  21  0.456  21  0.930  17  0.878   0.654 Y  0.570      SignalP-noTM
CCU70703.1             0.252  31  0.302  17  0.785  15  0.624   0.454 N  0.570      SignalP-noTM
CCU70704.1             0.649  51  0.568  51  0.776  48  0.228   0.442 N  0.510      SignalP-TM
CCU70705.1             0.100  47  0.109  30  0.138  22  0.080   0.096 N  0.570      SignalP-noTM
CCU70706.1             0.153  17  0.131  17  0.143   7  0.110   0.121 N  0.570      SignalP-noTM
CCU70707.1             0.108  45  0.103  63  0.111  52  0.082   0.093 N  0.570      SignalP-noTM
CCU70708.1             0.103  33  0.118  11  0.165   1  0.138   0.127 N  0.570      SignalP-noTM
CCU70709.1             0.266  23  0.195  23  0.316   5  0.196   0.195 N  0.570      SignalP-noTM
CCU70710.1             0.125  18  0.253  18  0.705   4  0.551   0.363 N  0.510      SignalP-TM
CCU70711.1             0.148  64  0.145  12  0.291   4  0.204   0.173 N  0.570      SignalP-noTM
CCU70712.1             0.104  27  0.102  11  0.119   1  0.102   0.102 N  0.570      SignalP-noTM
CCU70713.1             0.116  48  0.123  48  0.166  47  0.112   0.118 N  0.570      SignalP-noTM
CCU70714.1             0.169  22  0.111  22  0.110  69  0.066   0.090 N  0.570      SignalP-noTM
CCU70715.1             0.127  36  0.125  36  0.144  33  0.110   0.118 N  0.570      SignalP-noTM
CCU70716.1             0.145  25  0.145  25  0.248   1  0.160   0.152 N  0.570      SignalP-noTM
CCU70717.1             0.227  25  0.161  25  0.307  33  0.149   0.157 N  0.510      SignalP-TM
CCU70718.1             0.101  34  0.110  15  0.147  10  0.119   0.115 N  0.570      SignalP-noTM
CCU70719.1             0.112  43  0.113  52  0.215  42  0.101   0.107 N  0.570      SignalP-noTM
CCU70720.1             0.112  42  0.104  66  0.108  54  0.091   0.098 N  0.570      SignalP-noTM
CCU70721.1             0.249  49  0.236  49  0.413  45  0.140   0.191 N  0.570      SignalP-noTM
CCU70722.1             0.134  23  0.169  13  0.349   7  0.287   0.213 N  0.510      SignalP-TM
CCU70723.1             0.104  26  0.110  47  0.153  40  0.091   0.101 N  0.570      SignalP-noTM
CCU70724.1             0.105  52  0.101  33  0.118  24  0.086   0.094 N  0.570      SignalP-noTM
CCU70725.1             0.108  37  0.102  69  0.109  11  0.092   0.097 N  0.570      SignalP-noTM
CCU70726.1             0.207  51  0.175  51  0.246   2  0.144   0.160 N  0.570      SignalP-noTM
CCU70727.1             0.121  25  0.167  20  0.297  14  0.213   0.189 N  0.570      SignalP-noTM
CCU70728.1             0.137  27  0.160  17  0.291  11  0.186   0.172 N  0.570      SignalP-noTM
CCU70729.1             0.111  22  0.114  57  0.139  50  0.103   0.109 N  0.570      SignalP-noTM
CCU70730.1             0.123  29  0.143  11  0.257   4  0.211   0.175 N  0.570      SignalP-noTM
CCU70731.1             0.106  32  0.126  17  0.190  10  0.150   0.137 N  0.570      SignalP-noTM
CCU70732.1             0.175  40  0.180  36  0.247  29  0.160   0.172 N  0.510      SignalP-TM
CCU70733.1             0.116  23  0.194  17  0.523  10  0.358   0.271 N  0.570      SignalP-noTM
CCU70734.1             0.180  31  0.284  24  0.767   2  0.602   0.433 N  0.570      SignalP-noTM
CCU70735.1             0.127  26  0.181  26  0.325  24  0.247   0.212 N  0.570      SignalP-noTM
CCU70736.1             0.106  16  0.104  43  0.130  39  0.086   0.096 N  0.570      SignalP-noTM
CCU70737.1             0.129  42  0.117  56  0.175  52  0.087   0.103 N  0.570      SignalP-noTM
CCU70738.1             0.122  21  0.130  21  0.219  19  0.140   0.135 N  0.570      SignalP-noTM
CCU70739.1             0.135  33  0.159  55  0.470  50  0.141   0.151 N  0.570      SignalP-noTM
CCU70740.1             0.138  40  0.099  25  0.116   1  0.095   0.098 N  0.510      SignalP-TM
CCU70741.1             0.184  24  0.288  24  0.653  14  0.477   0.358 N  0.510      SignalP-TM
CCU70742.1             0.113  18  0.123  11  0.189   1  0.149   0.135 N  0.570      SignalP-noTM
CCU70743.1             0.165  33  0.144  11  0.285   1  0.199   0.170 N  0.570      SignalP-noTM
CCU70744.1             0.183  20  0.359  20  0.909   4  0.770   0.552 N  0.570      SignalP-noTM
CCU70745.1             0.165  46  0.120  46  0.111  45  0.080   0.101 N  0.570      SignalP-noTM
CCU70746.1             0.142  21  0.102  68  0.117   1  0.082   0.093 N  0.570      SignalP-noTM
CCU70747.1             0.152  23  0.143  11  0.335   2  0.197   0.163 N  0.510      SignalP-TM
CCU70748.1             0.234  48  0.186  48  0.238  41  0.087   0.149 N  0.510      SignalP-TM
CCU70749.1             0.105  14  0.099  34  0.105  16  0.090   0.095 N  0.570      SignalP-noTM
CCU70750.1             0.450  25  0.554  25  0.907   5  0.780   0.660 Y  0.570      SignalP-noTM
CCU70751.1             0.101  38  0.134  11  0.251   4  0.183   0.157 N  0.570      SignalP-noTM
CCU70752.1             0.106  53  0.147  21  0.328  18  0.208   0.176 N  0.570      SignalP-noTM
CCU70753.1             0.339  21  0.565  21  0.971  19  0.931   0.737 Y  0.570      SignalP-noTM
CCU70754.1             0.134  39  0.124  39  0.246  33  0.097   0.114 N  0.510      SignalP-TM
CCU70755.1             0.180  18  0.257  18  0.479  12  0.374   0.300 N  0.510      SignalP-TM
CCU70756.1             0.117  30  0.104  16  0.123   6  0.107   0.105 N  0.570      SignalP-noTM
CCU70757.1             0.224  33  0.231  33  0.369  30  0.160   0.205 N  0.510      SignalP-TM
CCU70758.1             0.129  34  0.116  11  0.164   1  0.138   0.124 N  0.510      SignalP-TM
CCU70759.1             0.113  29  0.120  14  0.185   4  0.141   0.130 N  0.570      SignalP-noTM
CCU70760.1             0.147  39  0.123  19  0.182   9  0.139   0.129 N  0.510      SignalP-TM
CCU70761.1             0.120  47  0.109  16  0.128   4  0.118   0.113 N  0.570      SignalP-noTM
CCU70762.1             0.128  50  0.115  50  0.159  47  0.091   0.104 N  0.570      SignalP-noTM
CCU70763.1             0.779  19  0.775  19  0.872  17  0.740   0.758 Y  0.570      SignalP-noTM
CCU70764.1             0.132  14  0.190  14  0.427  12  0.271   0.228 N  0.570      SignalP-noTM
CCU70765.1             0.175  30  0.235  30  0.598  29  0.267   0.247 N  0.510      SignalP-TM
CCU70766.1             0.252  21  0.184  21  0.204   1  0.136   0.161 N  0.570      SignalP-noTM
CCU70767.1             0.124  60  0.113  60  0.205   8  0.098   0.106 N  0.570      SignalP-noTM
CCU70768.1             0.777  20  0.838  20  0.956  17  0.897   0.866 Y  0.570      SignalP-noTM
CCU70769.1             0.708  21  0.785  21  0.942  19  0.854   0.818 Y  0.570      SignalP-noTM
CCU70770.1             0.415  23  0.542  23  0.881   9  0.773   0.651 Y  0.570      SignalP-noTM
CCU70771.1             0.147  59  0.117  59  0.139  50  0.096   0.107 N  0.570      SignalP-noTM
CCU70772.1             0.165  28  0.184  28  0.287  21  0.188   0.186 N  0.570      SignalP-noTM
CCU70773.1             0.207  55  0.145  55  0.127  20  0.099   0.123 N  0.570      SignalP-noTM
CCU70774.1             0.137  56  0.110  45  0.168  41  0.088   0.102 N  0.510      SignalP-TM
CCU70775.1             0.104  30  0.096  66  0.098  61  0.078   0.088 N  0.570      SignalP-noTM
CCU70776.1             0.111  27  0.122  11  0.215   2  0.138   0.128 N  0.510      SignalP-TM
CCU70777.1             0.144  45  0.158  21  0.357   2  0.212   0.183 N  0.570      SignalP-noTM
CCU70778.1             0.135  63  0.130  11  0.224   4  0.178   0.147 N  0.510      SignalP-TM
CCU70779.1             0.145  24  0.144  24  0.202  20  0.139   0.142 N  0.570      SignalP-noTM
CCU70780.1             0.384  21  0.253  21  0.429  35  0.159   0.218 N  0.510      SignalP-TM
CCU70781.1             0.107  24  0.125  11  0.201   1  0.157   0.137 N  0.510      SignalP-TM
CCU70782.1             0.112  50  0.107  25  0.132  24  0.110   0.108 N  0.570      SignalP-noTM
CCU70783.1             0.248  21  0.453  21  0.884  15  0.819   0.625 Y  0.570      SignalP-noTM
CCU70784.1             0.111  50  0.165  11  0.376   6  0.295   0.213 N  0.510      SignalP-TM
CCU70785.1             0.127  21  0.121  21  0.163  19  0.112   0.118 N  0.510      SignalP-TM
CCU70786.1             0.102  21  0.099  40  0.105  32  0.084   0.092 N  0.570      SignalP-noTM
CCU70787.1             0.114  21  0.109  21  0.121  38  0.098   0.104 N  0.570      SignalP-noTM
CCU70788.1             0.100  53  0.116  37  0.190  28  0.106   0.111 N  0.570      SignalP-noTM
CCU70789.1             0.207  41  0.159  41  0.167  38  0.106   0.134 N  0.570      SignalP-noTM
CCU70790.1             0.101  21  0.112  31  0.151  24  0.094   0.103 N  0.570      SignalP-noTM
CCU70791.1             0.110   9  0.103  60  0.112  55  0.082   0.093 N  0.570      SignalP-noTM
CCU70792.1             0.143  39  0.113  11  0.196   2  0.121   0.116 N  0.570      SignalP-noTM
CCU70793.1             0.110  49  0.120  49  0.148  46  0.109   0.115 N  0.570      SignalP-noTM
CCU70794.1             0.144  30  0.128  30  0.207   4  0.131   0.130 N  0.570      SignalP-noTM
CCU70795.1             0.443  25  0.638  25  0.960  19  0.901   0.762 Y  0.570      SignalP-noTM
CCU70796.1             0.104  40  0.101  68  0.112  42  0.083   0.092 N  0.570      SignalP-noTM
CCU70797.1             0.101  63  0.115  14  0.179   2  0.136   0.125 N  0.570      SignalP-noTM
CCU70798.1             0.215  22  0.235  22  0.397  17  0.221   0.229 N  0.570      SignalP-noTM
CCU70799.1             0.139  58  0.124  58  0.133  48  0.102   0.114 N  0.570      SignalP-noTM
CCU70800.1             0.114  31  0.102  67  0.111  62  0.094   0.099 N  0.570      SignalP-noTM
CCU70801.1             0.137  19  0.238  19  0.484  12  0.399   0.298 N  0.510      SignalP-TM
CCU70802.1             0.170  54  0.167  12  0.384   6  0.286   0.223 N  0.570      SignalP-noTM
CCU70803.1             0.121  25  0.109  25  0.148   3  0.100   0.105 N  0.570      SignalP-noTM
CCU70804.1             0.122  28  0.125  11  0.242   1  0.148   0.136 N  0.570      SignalP-noTM
CCU70805.1             0.117  30  0.088  11  0.114   3  0.078   0.084 N  0.510      SignalP-TM
CCU70806.1             0.159  16  0.119  31  0.142  24  0.094   0.109 N  0.510      SignalP-TM
CCU70807.1             0.190  27  0.189  27  0.379   8  0.253   0.219 N  0.570      SignalP-noTM
CCU70808.1             0.131  25  0.152  15  0.223  13  0.176   0.163 N  0.570      SignalP-noTM
CCU70809.1             0.212  25  0.406  25  0.927   7  0.829   0.605 Y  0.570      SignalP-noTM
CCU70810.1             0.115  22  0.116  11  0.214   1  0.121   0.118 N  0.570      SignalP-noTM
CCU70811.1             0.129  26  0.122  26  0.152  32  0.112   0.118 N  0.570      SignalP-noTM
CCU70812.1             0.127  65  0.107  11  0.145   4  0.118   0.111 N  0.510      SignalP-TM
CCU70813.1             0.120  63  0.104  63  0.106  14  0.087   0.096 N  0.570      SignalP-noTM
CCU70814.1             0.120  49  0.106  33  0.126  24  0.094   0.100 N  0.570      SignalP-noTM
CCU70815.1             0.102  43  0.130  11  0.230   3  0.170   0.149 N  0.570      SignalP-noTM
CCU70816.1             0.133  14  0.114  32  0.138  37  0.091   0.103 N  0.570      SignalP-noTM
CCU70817.1             0.110  31  0.136  11  0.243   1  0.178   0.156 N  0.570      SignalP-noTM
CCU70818.1             0.106  25  0.124  11  0.262   1  0.138   0.131 N  0.570      SignalP-noTM
CCU70819.1             0.137  25  0.104  25  0.102  69  0.079   0.092 N  0.570      SignalP-noTM
CCU70820.1             0.102  60  0.118  11  0.199   1  0.133   0.125 N  0.570      SignalP-noTM
CCU70821.1             0.107  36  0.113  18  0.145  14  0.117   0.114 N  0.570      SignalP-noTM
CCU70822.1             0.412  26  0.497  26  0.827  22  0.489   0.494 N  0.510      SignalP-TM
CCU70823.1             0.107  69  0.109  26  0.129  14  0.093   0.101 N  0.570      SignalP-noTM
CCU70824.1             0.116  33  0.117  33  0.128  11  0.109   0.113 N  0.570      SignalP-noTM
CCU70825.1             0.113  43  0.191  27  0.448  21  0.281   0.233 N  0.570      SignalP-noTM
CCU70826.1             0.130  59  0.119  59  0.188   1  0.109   0.114 N  0.570      SignalP-noTM
CCU70827.1             0.142  47  0.178  47  0.412  43  0.194   0.185 N  0.570      SignalP-noTM
CCU70828.1             0.112  58  0.105  29  0.136  11  0.084   0.095 N  0.570      SignalP-noTM
CCU70829.1             0.104  46  0.108  46  0.124   1  0.099   0.104 N  0.570      SignalP-noTM
CCU70830.1             0.139  47  0.129  47  0.171   1  0.100   0.115 N  0.570      SignalP-noTM
CCU70831.1             0.153  26  0.174  26  0.374   6  0.232   0.201 N  0.570      SignalP-noTM
CCU70832.1             0.156  32  0.164  32  0.333   9  0.197   0.180 N  0.570      SignalP-noTM
CCU70833.1             0.176  57  0.126  57  0.132   1  0.095   0.112 N  0.570      SignalP-noTM
CCU70834.1             0.315  40  0.499  40  0.946  31  0.522   0.510 N  0.570      SignalP-noTM
CCU70835.1             0.131  61  0.171  11  0.415   2  0.302   0.220 N  0.510      SignalP-TM
CCU70836.1             0.728  25  0.769  25  0.896   2  0.830   0.798 Y  0.570      SignalP-noTM
CCU70837.1             0.706  25  0.752  25  0.910   2  0.823   0.785 Y  0.570      SignalP-noTM
CCU70838.1             0.157  39  0.139  39  0.159  30  0.108   0.127 N  0.510      SignalP-TM
CCU70839.1             0.113  44  0.126  11  0.240   1  0.149   0.137 N  0.570      SignalP-noTM
CCU70840.1             0.146  55  0.284  18  0.816   2  0.672   0.427 N  0.510      SignalP-TM
CCU70841.1             0.140  21  0.127  21  0.243   1  0.129   0.128 N  0.570      SignalP-noTM
CCU70842.1             0.112  29  0.195  16  0.421  14  0.376   0.280 N  0.570      SignalP-noTM
CCU70843.1             0.163  46  0.173  27  0.380   3  0.247   0.201 N  0.510      SignalP-TM
CCU70844.1             0.110  70  0.118  70  0.163  34  0.106   0.114 N  0.510      SignalP-TM
CCU70845.1             0.517  19  0.669  19  0.926  16  0.881   0.769 Y  0.570      SignalP-noTM
CCU70846.1             0.163  17  0.145  17  0.222  13  0.122   0.134 N  0.570      SignalP-noTM
CCU70847.1             0.108  34  0.145  11  0.314   1  0.196   0.169 N  0.570      SignalP-noTM
CCU70848.1             0.104  50  0.108  39  0.133  34  0.096   0.102 N  0.570      SignalP-noTM
CCU70849.1             0.148  49  0.118  49  0.170   2  0.097   0.111 N  0.510      SignalP-TM
CCU70850.1             0.125  23  0.166  23  0.360  18  0.190   0.177 N  0.570      SignalP-noTM
CCU70851.1             0.311  23  0.258  23  0.441  18  0.180   0.221 N  0.570      SignalP-noTM
CCU70852.1             0.150  29  0.125  29  0.133  28  0.088   0.108 N  0.570      SignalP-noTM
CCU70853.1             0.171  30  0.210  30  0.400  22  0.267   0.236 N  0.570      SignalP-noTM
CCU70854.1             0.140  39  0.205  39  0.486  35  0.204   0.205 N  0.570      SignalP-noTM
CCU70855.1             0.631  23  0.769  23  0.964  20  0.937   0.848 Y  0.570      SignalP-noTM
CCU70856.1             0.205  50  0.219  50  0.436  48  0.140   0.189 N  0.510      SignalP-TM
CCU70857.1             0.108  19  0.103  29  0.142  20  0.095   0.100 N  0.510      SignalP-TM
CCU70858.1             0.128  34  0.107  34  0.143   1  0.097   0.103 N  0.570      SignalP-noTM
CCU70859.1             0.120  31  0.131  31  0.196   1  0.131   0.131 N  0.570      SignalP-noTM
CCU70860.1             0.283  26  0.252  26  0.319  25  0.184   0.220 N  0.570      SignalP-noTM
CCU70861.1             0.108  66  0.147  11  0.280  16  0.221   0.175 N  0.510      SignalP-TM
CCU70862.1             0.119  54  0.106  54  0.104  46  0.081   0.094 N  0.570      SignalP-noTM
CCU70863.1             0.106  16  0.101  41  0.112  15  0.086   0.094 N  0.570      SignalP-noTM
CCU70864.1             0.154  20  0.135  11  0.299   1  0.169   0.148 N  0.510      SignalP-TM
CCU70866.1             0.113  23  0.102  35  0.122  26  0.076   0.090 N  0.570      SignalP-noTM
CCU70867.1             0.123  17  0.140  17  0.198  12  0.160   0.150 N  0.570      SignalP-noTM
CCU70868.1             0.123  26  0.141  51  0.260  48  0.131   0.136 N  0.570      SignalP-noTM
CCU70869.1             0.102  62  0.101  22  0.119  14  0.089   0.095 N  0.570      SignalP-noTM
CCU70870.1             0.188  50  0.160  50  0.260  37  0.138   0.150 N  0.570      SignalP-noTM
CCU70871.1             0.150  23  0.169  23  0.347  22  0.224   0.195 N  0.570      SignalP-noTM
CCU70872.1             0.105  52  0.105  42  0.123  33  0.093   0.099 N  0.570      SignalP-noTM
CCU70873.1             0.118  64  0.111  18  0.141  44  0.103   0.107 N  0.570      SignalP-noTM
CCU70874.1             0.112  28  0.104  55  0.121  50  0.096   0.100 N  0.570      SignalP-noTM
CCU70875.1             0.334  21  0.206  21  0.312   3  0.172   0.193 N  0.510      SignalP-TM
CCU70876.1             0.103  67  0.104  11  0.167   2  0.102   0.103 N  0.570      SignalP-noTM
CCU70877.1             0.184  18  0.386  18  0.897   1  0.823   0.592 Y  0.570      SignalP-noTM
CCU70878.1             0.171  34  0.253  34  0.504  26  0.294   0.269 N  0.510      SignalP-TM
CCU70879.1             0.129  27  0.153  27  0.241   5  0.191   0.171 N  0.570      SignalP-noTM
CCU70880.1             0.106  24  0.103  38  0.118  37  0.082   0.095 N  0.510      SignalP-TM
CCU70881.1             0.110  29  0.147  11  0.308   3  0.224   0.183 N  0.570      SignalP-noTM
CCU70882.1             0.160  27  0.152  27  0.229  19  0.131   0.142 N  0.570      SignalP-noTM
CCU70883.1             0.107  24  0.113  11  0.162   1  0.125   0.119 N  0.570      SignalP-noTM
CCU70884.1             0.156  39  0.118  39  0.121  16  0.096   0.107 N  0.570      SignalP-noTM
CCU70885.1             0.158  22  0.164  22  0.297  19  0.177   0.169 N  0.510      SignalP-TM
CCU70886.1             0.634  19  0.746  19  0.918  15  0.878   0.808 Y  0.570      SignalP-noTM
CCU70887.1             0.284  25  0.259  25  0.383   6  0.263   0.260 N  0.510      SignalP-TM
CCU70888.1             0.120  24  0.123  19  0.168  10  0.124   0.123 N  0.570      SignalP-noTM
CCU70889.1             0.112  50  0.112  12  0.152   3  0.128   0.120 N  0.570      SignalP-noTM
CCU70890.1             0.102  37  0.112  24  0.142  19  0.124   0.118 N  0.570      SignalP-noTM
CCU70891.1             0.116  45  0.108  45  0.131   5  0.106   0.107 N  0.570      SignalP-noTM
CCU70892.1             0.156  37  0.224  37  0.488  36  0.294   0.257 N  0.570      SignalP-noTM
CCU70893.1             0.107  69  0.211  11  0.515   5  0.450   0.323 N  0.570      SignalP-noTM
CCU70894.1             0.106  28  0.108  28  0.160  27  0.099   0.104 N  0.570      SignalP-noTM
CCU70895.1             0.182  47  0.196  23  0.420   2  0.303   0.246 N  0.570      SignalP-noTM
CCU70896.1             0.108  19  0.162  11  0.341   6  0.271   0.213 N  0.570      SignalP-noTM
CCU70897.1             0.108  34  0.123  48  0.184  47  0.127   0.125 N  0.570      SignalP-noTM
CCU70898.1             0.161  69  0.129  12  0.232   6  0.172   0.149 N  0.570      SignalP-noTM
CCU70899.1             0.184  24  0.245  24  0.439  23  0.295   0.264 N  0.510      SignalP-TM
CCU70900.1             0.103  16  0.131  22  0.209  15  0.151   0.140 N  0.570      SignalP-noTM
CCU70901.1             0.112  63  0.146  56  0.362  53  0.126   0.136 N  0.570      SignalP-noTM
CCU70902.1             0.124  56  0.125  11  0.237   1  0.146   0.135 N  0.570      SignalP-noTM
CCU70903.1             0.119  46  0.122  26  0.175  24  0.106   0.114 N  0.570      SignalP-noTM
CCU70904.1             0.159  67  0.140  11  0.247   2  0.195   0.166 N  0.570      SignalP-noTM
CCU70905.1             0.127  47  0.117  11  0.196   2  0.137   0.126 N  0.570      SignalP-noTM
CCU70906.1             0.118  21  0.121  21  0.173   2  0.124   0.122 N  0.570      SignalP-noTM
CCU70907.1             0.165  20  0.195  20  0.293  11  0.224   0.206 N  0.510      SignalP-TM
CCU70908.1             0.118  20  0.121  11  0.248   1  0.141   0.131 N  0.570      SignalP-noTM
CCU70909.1             0.108  52  0.101  52  0.114   1  0.087   0.094 N  0.570      SignalP-noTM
CCU70910.1             0.107  29  0.106  29  0.141   2  0.096   0.101 N  0.570      SignalP-noTM
CCU70911.1             0.203  31  0.134  42  0.198  35  0.100   0.121 N  0.510      SignalP-TM
CCU70912.1             0.104  35  0.106  45  0.131  39  0.089   0.098 N  0.570      SignalP-noTM
CCU70913.1             0.162  21  0.136  21  0.157  20  0.118   0.128 N  0.570      SignalP-noTM
CCU70914.1             0.120  48  0.145  11  0.255   1  0.212   0.169 N  0.510      SignalP-TM
CCU70915.1             0.177  30  0.301  30  0.678   2  0.541   0.390 N  0.510      SignalP-TM
CCU70916.1             0.209  25  0.372  25  0.870   3  0.741   0.545 N  0.570      SignalP-noTM
CCU70917.1             0.109  27  0.103  55  0.111   9  0.081   0.093 N  0.570      SignalP-noTM
CCU70918.1             0.140  40  0.135  40  0.179  36  0.100   0.122 N  0.510      SignalP-TM
CCU70919.1             0.101  28  0.121  11  0.208   2  0.140   0.130 N  0.570      SignalP-noTM
CCU70920.1             0.106  26  0.123  11  0.191   7  0.151   0.136 N  0.570      SignalP-noTM
CCU70921.1             0.120  25  0.116  25  0.190  23  0.111   0.114 N  0.570      SignalP-noTM
CCU70922.1             0.116  42  0.117  42  0.137  39  0.085   0.102 N  0.570      SignalP-noTM
CCU70923.1             0.123  25  0.117  43  0.138  42  0.104   0.111 N  0.570      SignalP-noTM
CCU70924.1             0.149  35  0.124  11  0.239   3  0.154   0.138 N  0.570      SignalP-noTM
CCU70925.1             0.105  22  0.102  54  0.112  59  0.081   0.092 N  0.570      SignalP-noTM
CCU70926.1             0.114  37  0.119  20  0.158  14  0.121   0.120 N  0.570      SignalP-noTM
CCU70927.1             0.221  24  0.158  24  0.146   1  0.110   0.135 N  0.570      SignalP-noTM
CCU70928.1             0.103  37  0.112  11  0.183   6  0.134   0.120 N  0.510      SignalP-TM
CCU70929.1             0.480  34  0.493  34  0.827   5  0.650   0.567 N  0.570      SignalP-noTM
CCU70930.1             0.113  20  0.158  20  0.285   7  0.229   0.191 N  0.570      SignalP-noTM
CCU70931.1             0.137  48  0.245  32  0.661  28  0.323   0.281 N  0.570      SignalP-noTM
CCU70932.1             0.174  23  0.162  23  0.274   8  0.177   0.169 N  0.570      SignalP-noTM
CCU70933.1             0.109  10  0.097  69  0.105  64  0.059   0.079 N  0.570      SignalP-noTM
CCU70934.1             0.134  33  0.102  33  0.152   2  0.083   0.093 N  0.570      SignalP-noTM
CCU70935.1             0.102  21  0.136  11  0.250   2  0.188   0.161 N  0.570      SignalP-noTM
CCU70936.1             0.119  66  0.132  53  0.267  48  0.119   0.126 N  0.570      SignalP-noTM
CCU70937.1             0.104  38  0.106  53  0.127  26  0.103   0.105 N  0.570      SignalP-noTM
CCU70938.1             0.115  61  0.115  19  0.154   1  0.126   0.120 N  0.570      SignalP-noTM
CCU70939.1             0.162  39  0.164  21  0.244   9  0.171   0.167 N  0.570      SignalP-noTM
CCU70940.1             0.109  19  0.107  58  0.131  10  0.096   0.102 N  0.570      SignalP-noTM
CCU70941.1             0.124  57  0.122  21  0.182  36  0.123   0.123 N  0.570      SignalP-noTM
CCU70942.1             0.121  25  0.119  12  0.203   1  0.135   0.126 N  0.570      SignalP-noTM
CCU70943.1             0.112  60  0.113  12  0.184   5  0.134   0.123 N  0.570      SignalP-noTM
CCU70944.1             0.113  21  0.180  11  0.413   1  0.309   0.240 N  0.570      SignalP-noTM
CCU70945.1             0.180  42  0.249  42  0.581  38  0.221   0.236 N  0.570      SignalP-noTM
CCU70946.1             0.139  43  0.109  11  0.173   1  0.112   0.110 N  0.570      SignalP-noTM
CCU70947.1             0.158  26  0.117  26  0.109   1  0.076   0.098 N  0.570      SignalP-noTM
CCU70948.1             0.132  23  0.182  11  0.439   1  0.320   0.247 N  0.570      SignalP-noTM
CCU70949.1             0.198  39  0.133  39  0.143  38  0.086   0.111 N  0.570      SignalP-noTM
CCU70950.1             0.118  33  0.114  33  0.171   2  0.117   0.115 N  0.570      SignalP-noTM
CCU70951.1             0.139  30  0.153  11  0.318   1  0.234   0.183 N  0.510      SignalP-TM
CCU70952.1             0.111  34  0.119  34  0.204  41  0.106   0.113 N  0.570      SignalP-noTM
CCU70953.1             0.158  60  0.182  19  0.433  16  0.225   0.203 N  0.570      SignalP-noTM
CCU70954.1             0.136  50  0.148  50  0.313  49  0.092   0.121 N  0.570      SignalP-noTM
CCU70955.1             0.103  50  0.107  50  0.132   1  0.105   0.106 N  0.570      SignalP-noTM
CCU70956.1             0.112  31  0.114  31  0.140   1  0.102   0.108 N  0.570      SignalP-noTM
CCU70957.1             0.143  67  0.124  22  0.208   1  0.138   0.130 N  0.570      SignalP-noTM
CCU70958.1             0.124  61  0.130  35  0.261  25  0.129   0.130 N  0.510      SignalP-TM
CCU70959.1             0.152  37  0.219  21  0.489  10  0.406   0.288 N  0.510      SignalP-TM
CCU70960.1             0.125  37  0.169  37  0.411  33  0.162   0.166 N  0.570      SignalP-noTM
CCU70961.1             0.161  49  0.177  34  0.468  25  0.232   0.203 N  0.570      SignalP-noTM
CCU70962.1             0.135  59  0.150  59  0.238  50  0.121   0.139 N  0.510      SignalP-TM
CCU70963.1             0.121  20  0.124  20  0.222  18  0.120   0.122 N  0.570      SignalP-noTM
CCU70964.1             0.123  18  0.156  42  0.278  35  0.153   0.155 N  0.570      SignalP-noTM
CCU70965.1             0.147  28  0.135  11  0.258   2  0.186   0.159 N  0.570      SignalP-noTM
CCU70966.1             0.294  30  0.443  30  0.840  22  0.694   0.561 N  0.570      SignalP-noTM
CCU70967.1             0.118  50  0.102  32  0.120  31  0.087   0.096 N  0.510      SignalP-TM
CCU70968.1             0.129  42  0.119  42  0.205  41  0.093   0.107 N  0.570      SignalP-noTM
CCU70969.1             0.152  52  0.120  30  0.183  43  0.118   0.119 N  0.570      SignalP-noTM
CCU70970.1             0.107  36  0.115  11  0.154   1  0.133   0.123 N  0.570      SignalP-noTM
CCU70971.1             0.116  21  0.127  40  0.184  33  0.121   0.124 N  0.570      SignalP-noTM
CCU70972.1             0.168  41  0.223  41  0.445  38  0.213   0.218 N  0.570      SignalP-noTM
CCU70973.1             0.113  39  0.111  17  0.186  11  0.113   0.112 N  0.570      SignalP-noTM
CCU70974.1             0.107  39  0.123  12  0.217   6  0.159   0.140 N  0.570      SignalP-noTM
CCU70975.1             0.110  23  0.100  35  0.116  33  0.079   0.090 N  0.570      SignalP-noTM
CCU70976.1             0.123  17  0.140  17  0.198  12  0.160   0.150 N  0.570      SignalP-noTM
CCU70977.1             0.123  26  0.141  51  0.260  48  0.131   0.136 N  0.570      SignalP-noTM
CCU70978.1             0.104  37  0.111  13  0.142   8  0.126   0.118 N  0.570      SignalP-noTM
CCU70979.1             0.106  58  0.124  40  0.180  36  0.112   0.118 N  0.570      SignalP-noTM
CCU70980.1             0.135  21  0.143  21  0.195  10  0.152   0.146 N  0.510      SignalP-TM
CCU70981.1             0.799  20  0.825  20  0.922  15  0.798   0.812 Y  0.570      SignalP-noTM
CCU70982.1             0.112  28  0.108  28  0.127  52  0.096   0.102 N  0.570      SignalP-noTM
CCU70983.1             0.486  31  0.671  31  0.975  25  0.847   0.754 Y  0.570      SignalP-noTM
CCU70984.1             0.107  43  0.110  43  0.126  20  0.103   0.107 N  0.570      SignalP-noTM
CCU70985.1             0.106  22  0.112  11  0.157   6  0.126   0.118 N  0.570      SignalP-noTM
CCU70986.1             0.864  24  0.894  24  0.972  20  0.931   0.911 Y  0.570      SignalP-noTM
CCU70987.1             0.760  39  0.828  39  0.966  31  0.649   0.744 Y  0.570      SignalP-noTM
CCU70988.1             0.634  31  0.710  31  0.873  10  0.803   0.754 Y  0.570      SignalP-noTM
CCU70989.1             0.108  31  0.138  32  0.270  30  0.143   0.139 N  0.510      SignalP-TM
CCU70990.1             0.122  52  0.105  52  0.129   3  0.085   0.096 N  0.570      SignalP-noTM
CCU70991.1             0.196  42  0.164  42  0.208  38  0.103   0.141 N  0.510      SignalP-TM
CCU70992.1             0.213  17  0.137  64  0.163   1  0.082   0.117 N  0.510      SignalP-TM
CCU70993.1             0.169  34  0.145  11  0.275   6  0.221   0.173 N  0.510      SignalP-TM
CCU70994.1             0.115  43  0.107  43  0.134  12  0.085   0.096 N  0.570      SignalP-noTM
CCU70995.1             0.187  22  0.225  22  0.373  21  0.230   0.227 N  0.510      SignalP-TM
CCU70996.1             0.117  31  0.099  70  0.105  66  0.084   0.092 N  0.570      SignalP-noTM
CCU70997.1             0.246  25  0.312  25  0.785   7  0.525   0.390 N  0.510      SignalP-TM
CCU70998.1             0.368  31  0.523  31  0.925  17  0.803   0.654 Y  0.570      SignalP-noTM
CCU70999.1             0.648  27  0.744  27  0.961  11  0.897   0.816 Y  0.570      SignalP-noTM
CCU71000.1             0.771  24  0.754  24  0.863   3  0.764   0.759 Y  0.570      SignalP-noTM
CCU71001.1             0.206  21  0.178  11  0.411   2  0.330   0.234 N  0.510      SignalP-TM
CCU71002.1             0.127  30  0.147  30  0.277  10  0.180   0.159 N  0.510      SignalP-TM
CCU71003.1             0.114  17  0.185  11  0.419   7  0.362   0.250 N  0.510      SignalP-TM
CCU71004.1             0.145  27  0.119  27  0.138  23  0.091   0.109 N  0.510      SignalP-TM
CCU71005.1             0.771  35  0.828  35  0.954  25  0.747   0.790 Y  0.570      SignalP-noTM
CCU71006.1             0.104  22  0.126  46  0.236  38  0.128   0.127 N  0.570      SignalP-noTM
CCU71007.1             0.604  23  0.706  23  0.910  11  0.843   0.770 Y  0.570      SignalP-noTM
CCU71008.1             0.131  23  0.108  68  0.123   1  0.072   0.091 N  0.570      SignalP-noTM
CCU71009.1             0.305  22  0.535  22  0.976  20  0.942   0.726 Y  0.570      SignalP-noTM
CCU71010.1             0.773  24  0.600  24  0.548  16  0.403   0.527 Y  0.510      SignalP-TM
CCU71011.1             0.189  26  0.368  26  0.833  21  0.734   0.540 N  0.570      SignalP-noTM
CCU71012.1             0.203  39  0.205  39  0.321  30  0.156   0.187 N  0.510      SignalP-TM
CCU71013.1             0.459  29  0.624  29  0.984  15  0.906   0.757 Y  0.570      SignalP-noTM
CCU71014.1             0.120  28  0.105  68  0.118  62  0.084   0.095 N  0.570      SignalP-noTM
CCU71015.1             0.120  29  0.115  29  0.170  26  0.114   0.115 N  0.570      SignalP-noTM
CCU71016.1             0.178  24  0.156  24  0.249   2  0.157   0.156 N  0.570      SignalP-noTM
CCU71017.1             0.103  29  0.099  70  0.140   1  0.093   0.096 N  0.570      SignalP-noTM
CCU71018.1             0.105  52  0.111  52  0.196  49  0.105   0.108 N  0.570      SignalP-noTM
CCU71019.1             0.104  14  0.104  53  0.120  45  0.091   0.098 N  0.570      SignalP-noTM
CCU71020.1             0.103  27  0.112  44  0.152  35  0.115   0.114 N  0.570      SignalP-noTM
CCU71021.1             0.139  38  0.113  38  0.136  47  0.082   0.099 N  0.570      SignalP-noTM
CCU71022.1             0.133  56  0.106  43  0.113  42  0.086   0.096 N  0.570      SignalP-noTM
CCU71023.1             0.135  27  0.145  27  0.277   9  0.180   0.161 N  0.570      SignalP-noTM
CCU71024.1             0.115  18  0.155  18  0.283  10  0.205   0.179 N  0.570      SignalP-noTM
CCU71025.1             0.667  26  0.756  26  0.963  11  0.893   0.821 Y  0.570      SignalP-noTM
CCU71026.1             0.230  21  0.152  21  0.163   1  0.102   0.134 N  0.510      SignalP-TM
CCU71027.1             0.166  30  0.360  19  0.851  17  0.795   0.564 N  0.570      SignalP-noTM
CCU71028.1             0.616  22  0.754  22  0.964  11  0.931   0.837 Y  0.570      SignalP-noTM
CCU71029.1             0.107  40  0.102  27  0.122  16  0.091   0.097 N  0.570      SignalP-noTM
CCU71030.1             0.102  28  0.143  13  0.259   7  0.206   0.172 N  0.570      SignalP-noTM
CCU71031.1             0.143  39  0.117  15  0.155   5  0.137   0.126 N  0.570      SignalP-noTM
CCU71032.1             0.170  40  0.208  40  0.319  32  0.185   0.197 N  0.570      SignalP-noTM
CCU71033.1             0.129  24  0.105  24  0.125   1  0.087   0.097 N  0.570      SignalP-noTM
CCU71034.1             0.104  21  0.097  12  0.149   4  0.098   0.097 N  0.570      SignalP-noTM
CCU71035.1             0.108  31  0.109  31  0.125  25  0.094   0.102 N  0.570      SignalP-noTM
CCU71036.1             0.111  61  0.132  11  0.219   1  0.175   0.152 N  0.570      SignalP-noTM
CCU71037.1             0.107  66  0.103  11  0.138   1  0.101   0.102 N  0.570      SignalP-noTM
CCU71038.1             0.754  30  0.744  30  0.886  26  0.569   0.661 Y  0.570      SignalP-noTM
CCU71039.1             0.422  23  0.458  23  0.679  20  0.489   0.469 N  0.510      SignalP-TM
CCU71040.1             0.110  55  0.104  55  0.159   2  0.094   0.099 N  0.570      SignalP-noTM
CCU71041.1             0.133  21  0.175  21  0.312   1  0.251   0.211 N  0.570      SignalP-noTM
CCU71042.1             0.137  30  0.174  30  0.320   4  0.243   0.199 N  0.510      SignalP-TM
CCU71043.1             0.111  29  0.120  31  0.184   1  0.117   0.119 N  0.570      SignalP-noTM
CCU71044.1             0.488  33  0.218  33  0.191  61  0.124   0.183 N  0.510      SignalP-TM
CCU71045.1             0.120  39  0.122  39  0.188  37  0.098   0.110 N  0.570      SignalP-noTM
CCU71046.1             0.118  25  0.111  11  0.190   1  0.119   0.114 N  0.510      SignalP-TM
CCU71047.1             0.113  40  0.112  16  0.149   9  0.122   0.116 N  0.510      SignalP-TM
CCU71048.1             0.826  22  0.847  22  0.936  19  0.858   0.852 Y  0.570      SignalP-noTM
CCU71049.1             0.133  18  0.146  18  0.214   1  0.162   0.153 N  0.570      SignalP-noTM
CCU71050.1             0.104   3  0.100  61  0.110  58  0.086   0.094 N  0.570      SignalP-noTM
CCU71051.1             0.139  38  0.149  38  0.217  36  0.144   0.147 N  0.570      SignalP-noTM
CCU71052.1             0.114  31  0.128  59  0.188  25  0.136   0.131 N  0.510      SignalP-TM
CCU71053.1             0.238  42  0.273  42  0.526  39  0.209   0.243 N  0.570      SignalP-noTM
CCU71054.1             0.855  21  0.848  21  0.932   2  0.863   0.855 Y  0.570      SignalP-noTM
CCU71055.1             0.416  24  0.613  24  0.949  20  0.916   0.756 Y  0.570      SignalP-noTM
CCU71056.1             0.181  24  0.382  24  0.930  15  0.845   0.599 Y  0.570      SignalP-noTM
CCU71057.1             0.127  35  0.102  35  0.105  69  0.073   0.088 N  0.570      SignalP-noTM
CCU71058.1             0.109  43  0.123  54  0.224  47  0.107   0.116 N  0.570      SignalP-noTM
CCU71059.1             0.709  21  0.777  21  0.924   1  0.871   0.821 Y  0.570      SignalP-noTM
CCU71060.1             0.152  24  0.284  22  0.890   1  0.650   0.456 N  0.570      SignalP-noTM
CCU71061.1             0.808  23  0.830  23  0.917  21  0.848   0.838 Y  0.570      SignalP-noTM
CCU71062.1             0.170  31  0.172  12  0.359   2  0.304   0.221 N  0.510      SignalP-TM
CCU71063.1             0.129  50  0.129  12  0.233   7  0.175   0.146 N  0.510      SignalP-TM
CCU71064.1             0.431  21  0.575  21  0.927   1  0.819   0.690 Y  0.570      SignalP-noTM
CCU71065.1             0.484  23  0.545  23  0.858  21  0.594   0.568 N  0.570      SignalP-noTM
CCU71066.1             0.130  28  0.272  11  0.812   3  0.769   0.505 N  0.570      SignalP-noTM
CCU71067.1             0.106  46  0.109  11  0.177   1  0.112   0.110 N  0.570      SignalP-noTM
CCU71068.1             0.208  47  0.152  19  0.243  13  0.168   0.160 N  0.570      SignalP-noTM
CCU71069.1             0.867  20  0.843  20  0.888  17  0.810   0.828 Y  0.570      SignalP-noTM
CCU71070.1             0.108  25  0.097  69  0.105  41  0.082   0.090 N  0.570      SignalP-noTM
CCU71071.1             0.144  29  0.158  29  0.241  28  0.173   0.165 N  0.570      SignalP-noTM
CCU71072.1             0.280  20  0.501  20  0.956  11  0.910   0.693 Y  0.570      SignalP-noTM
CCU71073.1             0.660  29  0.768  29  0.978  16  0.900   0.830 Y  0.570      SignalP-noTM
CCU71074.1             0.702  25  0.750  25  0.922  21  0.790   0.769 Y  0.570      SignalP-noTM
CCU71075.1             0.767  20  0.806  20  0.916  18  0.843   0.823 Y  0.570      SignalP-noTM
CCU71076.1             0.109  32  0.107  42  0.125  40  0.099   0.103 N  0.570      SignalP-noTM
CCU71077.1             0.133  35  0.200  23  0.406  15  0.296   0.245 N  0.570      SignalP-noTM
CCU71078.1             0.174   5  0.106  61  0.142  40  0.092   0.099 N  0.570      SignalP-noTM
CCU71079.1             0.115  22  0.132  11  0.257   1  0.162   0.146 N  0.570      SignalP-noTM
CCU71080.1             0.117  58  0.150  11  0.294   2  0.218   0.182 N  0.570      SignalP-noTM
CCU71081.1             0.305  33  0.183  33  0.251  25  0.094   0.141 N  0.570      SignalP-noTM
CCU71082.1             0.139  43  0.107  57  0.154   1  0.085   0.097 N  0.570      SignalP-noTM
CCU71083.1             0.121  37  0.138  16  0.241   7  0.180   0.158 N  0.570      SignalP-noTM
CCU71084.1             0.131  44  0.119  44  0.154  39  0.089   0.105 N  0.570      SignalP-noTM
CCU71085.1             0.115  47  0.102  47  0.142   8  0.093   0.098 N  0.570      SignalP-noTM
CCU71086.1             0.109  22  0.101  70  0.112  66  0.081   0.094 N  0.510      SignalP-TM
CCU71087.1             0.199  26  0.148  26  0.152  20  0.110   0.130 N  0.570      SignalP-noTM
CCU71088.1             0.109  28  0.111  36  0.156   2  0.113   0.112 N  0.570      SignalP-noTM
CCU71089.1             0.115  37  0.107  37  0.116   9  0.093   0.100 N  0.570      SignalP-noTM
CCU71090.1             0.109  35  0.144  11  0.276   1  0.201   0.171 N  0.570      SignalP-noTM
CCU71091.1             0.110  27  0.119  12  0.184   1  0.132   0.125 N  0.570      SignalP-noTM
CCU71092.1             0.107  59  0.105  11  0.159   1  0.107   0.106 N  0.510      SignalP-TM
CCU71093.1             0.395  23  0.266  23  0.299  22  0.168   0.230 N  0.510      SignalP-TM
CCU71094.1             0.106  28  0.134  11  0.217   5  0.173   0.152 N  0.570      SignalP-noTM
CCU71095.1             0.271  25  0.301  25  0.597   1  0.441   0.353 N  0.510      SignalP-TM
CCU71096.1             0.125  54  0.125  12  0.191   1  0.156   0.140 N  0.570      SignalP-noTM
CCU71097.1             0.146  27  0.131  27  0.166   4  0.129   0.130 N  0.570      SignalP-noTM
CCU71098.1             0.122  32  0.101  69  0.109  69  0.082   0.092 N  0.570      SignalP-noTM
CCU71099.1             0.118  69  0.108  69  0.131   1  0.093   0.101 N  0.570      SignalP-noTM
CCU71100.1             0.342  26  0.259  26  0.288   8  0.215   0.243 N  0.510      SignalP-TM
CCU71101.1             0.489  19  0.635  19  0.936  17  0.769   0.698 Y  0.570      SignalP-noTM
CCU71102.1             0.728  25  0.784  25  0.941  19  0.858   0.819 Y  0.570      SignalP-noTM
CCU71103.1             0.342  29  0.422  29  0.686  24  0.447   0.431 N  0.510      SignalP-TM
CCU71104.1             0.121  38  0.159  14  0.319  27  0.265   0.199 N  0.510      SignalP-TM
CCU71105.1             0.125  42  0.136  42  0.308  41  0.102   0.120 N  0.570      SignalP-noTM
CCU71106.1             0.177  23  0.307  23  0.704  19  0.504   0.399 N  0.570      SignalP-noTM
CCU71107.1             0.302  26  0.421  26  0.724  24  0.535   0.474 N  0.570      SignalP-noTM
CCU71108.1             0.199  34  0.129  34  0.193  33  0.087   0.113 N  0.510      SignalP-TM
CCU71109.1             0.834  22  0.880  22  0.952   4  0.931   0.904 Y  0.570      SignalP-noTM
CCU71110.1             0.129  27  0.181  11  0.449   2  0.331   0.251 N  0.570      SignalP-noTM
CCU71111.1             0.133  19  0.125  54  0.176  47  0.124   0.125 N  0.570      SignalP-noTM
CCU71112.1             0.177  25  0.142  25  0.188   3  0.125   0.134 N  0.570      SignalP-noTM
CCU71113.1             0.535  18  0.692  18  0.952  12  0.890   0.785 Y  0.570      SignalP-noTM
CCU71114.1             0.766  23  0.843  23  0.970  19  0.921   0.880 Y  0.570      SignalP-noTM
CCU71115.1             0.117  20  0.123  13  0.219   8  0.153   0.137 N  0.570      SignalP-noTM
CCU71116.1             0.134  61  0.120  61  0.151   1  0.111   0.116 N  0.570      SignalP-noTM
CCU71117.1             0.121  25  0.101  40  0.112  49  0.077   0.090 N  0.570      SignalP-noTM
CCU71118.1             0.113  21  0.193  21  0.493  14  0.320   0.240 N  0.510      SignalP-TM
CCU71119.1             0.104  27  0.104  52  0.121  45  0.097   0.100 N  0.570      SignalP-noTM
CCU71120.1             0.824  21  0.760  21  0.896  18  0.719   0.741 Y  0.570      SignalP-noTM
CCU71121.1             0.668  33  0.493  33  0.512  28  0.291   0.418 N  0.510      SignalP-TM
CCU71122.1             0.175  37  0.172  37  0.249  33  0.179   0.174 N  0.510      SignalP-TM
CCU71123.1             0.120  50  0.110  50  0.132  49  0.084   0.098 N  0.570      SignalP-noTM
CCU71124.1             0.107  42  0.109  11  0.163   3  0.119   0.114 N  0.570      SignalP-noTM
CCU71125.1             0.113  38  0.115  16  0.157  10  0.127   0.120 N  0.570      SignalP-noTM
CCU71126.1             0.188  32  0.172  18  0.231  16  0.166   0.169 N  0.570      SignalP-noTM
CCU71127.1             0.205  19  0.144  19  0.224   1  0.130   0.139 N  0.510      SignalP-TM
CCU71128.1             0.106   3  0.126  14  0.183   2  0.158   0.141 N  0.570      SignalP-noTM
CCU71129.1             0.161  23  0.130  23  0.153  22  0.102   0.117 N  0.570      SignalP-noTM
CCU71130.1             0.120  38  0.123  38  0.182  23  0.123   0.123 N  0.510      SignalP-TM
CCU71131.1             0.151  41  0.114  41  0.127   2  0.086   0.101 N  0.570      SignalP-noTM
CCU71132.1             0.120  35  0.108  13  0.149   7  0.112   0.110 N  0.510      SignalP-TM
CCU71133.1             0.145  21  0.150  21  0.211  19  0.145   0.148 N  0.570      SignalP-noTM
CCU71134.1             0.106  23  0.186  14  0.438  13  0.359   0.250 N  0.510      SignalP-TM
CCU71135.1             0.106  43  0.129  19  0.242  11  0.153   0.140 N  0.570      SignalP-noTM
CCU71136.1             0.107  54  0.150  52  0.342  48  0.170   0.159 N  0.570      SignalP-noTM
CCU71137.1             0.157  43  0.144  43  0.206  42  0.123   0.134 N  0.570      SignalP-noTM
CCU71138.1             0.166  30  0.171  11  0.480   1  0.270   0.218 N  0.570      SignalP-noTM
CCU71139.1             0.108  22  0.102  22  0.139   2  0.097   0.100 N  0.570      SignalP-noTM
CCU71140.1             0.117  65  0.129  15  0.225  12  0.173   0.145 N  0.510      SignalP-TM
CCU71141.1             0.132  26  0.135  18  0.211  10  0.168   0.151 N  0.570      SignalP-noTM
CCU71142.1             0.181  58  0.145  58  0.150  22  0.089   0.119 N  0.570      SignalP-noTM
CCU71143.1             0.106  56  0.102  11  0.115   3  0.099   0.100 N  0.570      SignalP-noTM
CCU71144.1             0.102  64  0.105  64  0.123  44  0.092   0.099 N  0.570      SignalP-noTM
CCU71145.1             0.116  52  0.103  52  0.106  34  0.090   0.097 N  0.570      SignalP-noTM
CCU71146.1             0.139  43  0.141  43  0.301  42  0.119   0.133 N  0.510      SignalP-TM
CCU71147.1             0.179  22  0.163  22  0.222  21  0.163   0.163 N  0.570      SignalP-noTM
CCU71148.1             0.135  22  0.217  11  0.639   1  0.455   0.329 N  0.570      SignalP-noTM
CCU71149.1             0.126  36  0.134  36  0.197  32  0.121   0.129 N  0.510      SignalP-TM
CCU71150.1             0.120  33  0.132  33  0.266  32  0.122   0.128 N  0.570      SignalP-noTM
CCU71151.1             0.107  19  0.125  57  0.207  45  0.111   0.118 N  0.570      SignalP-noTM
CCU71152.1             0.139  24  0.131  24  0.149  22  0.125   0.128 N  0.570      SignalP-noTM
CCU71153.1             0.104   9  0.102  39  0.118  34  0.100   0.101 N  0.570      SignalP-noTM
CCU71154.1             0.102  41  0.122  23  0.199  17  0.136   0.128 N  0.570      SignalP-noTM
CCU71155.1             0.174  34  0.138  34  0.137  41  0.098   0.119 N  0.570      SignalP-noTM
CCU71156.1             0.169  27  0.160  11  0.443   1  0.236   0.188 N  0.510      SignalP-TM
CCU71157.1             0.119  40  0.131  40  0.255  37  0.110   0.123 N  0.510      SignalP-TM
CCU71158.1             0.115  20  0.148  11  0.288   4  0.219   0.182 N  0.570      SignalP-noTM
CCU71159.1             0.113  28  0.112  28  0.132  27  0.091   0.102 N  0.570      SignalP-noTM
CCU71160.1             0.164  22  0.152  22  0.270  23  0.136   0.144 N  0.570      SignalP-noTM
CCU71161.1             0.107  17  0.098  63  0.131   1  0.059   0.084 N  0.510      SignalP-TM
CCU71162.1             0.119  57  0.116  18  0.161   8  0.128   0.122 N  0.570      SignalP-noTM
CCU71163.1             0.127  27  0.132  27  0.185   7  0.144   0.138 N  0.570      SignalP-noTM
CCU71164.1             0.279  26  0.456  25  0.900  17  0.771   0.604 Y  0.570      SignalP-noTM
CCU71165.1             0.120  24  0.108  11  0.164   1  0.112   0.110 N  0.570      SignalP-noTM
CCU71166.1             0.239  30  0.195  30  0.324   1  0.201   0.197 N  0.510      SignalP-TM
CCU71167.1             0.396  21  0.339  21  0.400  35  0.270   0.307 N  0.570      SignalP-noTM
CCU71168.1             0.383  33  0.330  33  0.498  30  0.267   0.307 N  0.510      SignalP-TM
CCU71169.1             0.382  23  0.580  23  0.955   8  0.901   0.731 Y  0.570      SignalP-noTM
CCU71170.1             0.112  40  0.110  12  0.156   9  0.124   0.117 N  0.570      SignalP-noTM
CCU71171.1             0.175  33  0.203  33  0.353   2  0.226   0.212 N  0.510      SignalP-TM
CCU71172.1             0.156  57  0.124  57  0.170  23  0.078   0.107 N  0.510      SignalP-TM
CCU71173.1             0.100  63  0.123  11  0.167   1  0.150   0.136 N  0.570      SignalP-noTM
CCU71174.1             0.342  33  0.185  33  0.246  46  0.098   0.144 N  0.570      SignalP-noTM
CCU71175.1             0.199  18  0.230  18  0.342  15  0.266   0.244 N  0.510      SignalP-TM
CCU71176.1             0.101  65  0.108  23  0.139  13  0.111   0.109 N  0.570      SignalP-noTM
CCU71177.1             0.106  31  0.111  65  0.141   9  0.104   0.108 N  0.570      SignalP-noTM
CCU71178.1             0.192  47  0.148  11  0.303   1  0.217   0.181 N  0.570      SignalP-noTM
CCU71179.1             0.148  24  0.157  13  0.353   1  0.220   0.187 N  0.570      SignalP-noTM
CCU71180.1             0.114  22  0.139  11  0.260   2  0.194   0.165 N  0.570      SignalP-noTM
CCU71181.1             0.126  45  0.169  40  0.336  36  0.171   0.170 N  0.570      SignalP-noTM
CCU71182.1             0.173  27  0.151  27  0.281  23  0.110   0.132 N  0.570      SignalP-noTM
CCU71183.1             0.111  27  0.117  36  0.179   1  0.104   0.111 N  0.570      SignalP-noTM
CCU71184.1             0.120  28  0.208  19  0.444  14  0.319   0.249 N  0.510      SignalP-TM
CCU71185.1             0.122  23  0.135  23  0.197   5  0.147   0.141 N  0.570      SignalP-noTM
CCU71186.1             0.148  53  0.127  53  0.145   1  0.080   0.110 N  0.510      SignalP-TM
CCU71187.1             0.131  48  0.133  11  0.219   2  0.178   0.154 N  0.570      SignalP-noTM
CCU71188.1             0.167  23  0.356  23  0.868   4  0.779   0.554 N  0.570      SignalP-noTM
CCU71189.1             0.153  25  0.186  25  0.420   1  0.265   0.215 N  0.510      SignalP-TM
CCU71190.1             0.175  23  0.199  23  0.454  13  0.225   0.211 N  0.570      SignalP-noTM
CCU71191.1             0.119  56  0.127  11  0.214   1  0.154   0.140 N  0.570      SignalP-noTM
CCU71192.1             0.408  39  0.245  39  0.238  33  0.125   0.201 N  0.510      SignalP-TM
CCU71193.1             0.117  36  0.139  11  0.283   2  0.194   0.165 N  0.570      SignalP-noTM
CCU71194.1             0.613  21  0.698  21  0.892  18  0.788   0.740 Y  0.570      SignalP-noTM
CCU71195.1             0.125  21  0.099  67  0.107  61  0.076   0.088 N  0.570      SignalP-noTM
CCU71196.1             0.105  23  0.111  31  0.132  27  0.099   0.105 N  0.570      SignalP-noTM
CCU71197.1             0.187  35  0.166  35  0.264   3  0.183   0.172 N  0.510      SignalP-TM
CCU71198.1             0.296  49  0.175  49  0.190   1  0.108   0.144 N  0.570      SignalP-noTM
CCU71199.1             0.126  31  0.133  11  0.260   1  0.171   0.147 N  0.510      SignalP-TM
CCU71200.1             0.253  32  0.426  32  0.861  28  0.682   0.546 N  0.570      SignalP-noTM
CCU71201.1             0.244  33  0.254  33  0.407  29  0.245   0.251 N  0.510      SignalP-TM
CCU71202.1             0.121  51  0.124  51  0.232  49  0.096   0.111 N  0.570      SignalP-noTM
CCU71203.1             0.137  68  0.134  29  0.274   1  0.128   0.132 N  0.510      SignalP-TM
CCU71204.1             0.115  21  0.115  21  0.178  15  0.117   0.116 N  0.570      SignalP-noTM
CCU71205.1             0.156  57  0.116  20  0.111  18  0.083   0.104 N  0.510      SignalP-TM
CCU71206.1             0.123  41  0.110  11  0.153  64  0.124   0.115 N  0.510      SignalP-TM
CCU71207.1             0.153  49  0.109  49  0.148  48  0.078   0.095 N  0.570      SignalP-noTM
CCU71208.1             0.111  34  0.106  34  0.119  27  0.091   0.099 N  0.570      SignalP-noTM
CCU71209.1             0.103  32  0.098  66  0.102  52  0.081   0.090 N  0.570      SignalP-noTM
CCU71210.1             0.112  45  0.133  11  0.261   1  0.163   0.147 N  0.570      SignalP-noTM
CCU71211.1             0.218  23  0.117  23  0.228   1  0.087   0.106 N  0.510      SignalP-TM
CCU71212.1             0.169  20  0.259  20  0.517  13  0.413   0.316 N  0.510      SignalP-TM
CCU71213.1             0.141  53  0.126  53  0.161   2  0.106   0.116 N  0.570      SignalP-noTM
CCU71214.1             0.104  63  0.099  63  0.106  65  0.082   0.091 N  0.570      SignalP-noTM
CCU71215.1             0.309  40  0.259  40  0.261  35  0.174   0.228 N  0.510      SignalP-TM
CCU71216.1             0.126  27  0.181  27  0.351   6  0.265   0.220 N  0.570      SignalP-noTM
CCU71217.1             0.299  37  0.206  37  0.193  34  0.130   0.171 N  0.570      SignalP-noTM
CCU71218.1             0.115  35  0.117  18  0.163   9  0.133   0.125 N  0.570      SignalP-noTM
CCU71219.1             0.124  69  0.109  69  0.118  25  0.088   0.099 N  0.570      SignalP-noTM
CCU71220.1             0.677  23  0.770  23  0.962  11  0.903   0.833 Y  0.570      SignalP-noTM
CCU71221.1             0.105  27  0.123  18  0.209   9  0.135   0.129 N  0.570      SignalP-noTM
CCU71222.1             0.101  28  0.111  12  0.152   5  0.128   0.119 N  0.570      SignalP-noTM
CCU71223.1             0.107  14  0.123  17  0.185  10  0.135   0.129 N  0.570      SignalP-noTM
CCU71224.1             0.119  43  0.107  32  0.137  61  0.091   0.101 N  0.510      SignalP-TM
CCU71225.1             0.106  40  0.129  18  0.206  10  0.145   0.137 N  0.570      SignalP-noTM
CCU71226.1             0.188  33  0.293  33  0.626  26  0.469   0.358 N  0.510      SignalP-TM
CCU71227.1             0.149  27  0.103  27  0.096  55  0.061   0.083 N  0.570      SignalP-noTM
CCU71228.1             0.120  35  0.123  35  0.186   7  0.122   0.122 N  0.510      SignalP-TM
CCU71229.1             0.141  29  0.131  29  0.197  26  0.112   0.124 N  0.510      SignalP-TM
CCU71230.1             0.140  33  0.115  11  0.170   2  0.133   0.122 N  0.510      SignalP-TM
CCU71231.1             0.116  18  0.112  18  0.146  32  0.109   0.111 N  0.570      SignalP-noTM
CCU71232.1             0.108  70  0.104  37  0.117  28  0.082   0.094 N  0.570      SignalP-noTM
CCU71233.1             0.120  22  0.174  22  0.349  16  0.224   0.192 N  0.510      SignalP-TM
CCU71234.1             0.104  27  0.128  44  0.235  35  0.114   0.123 N  0.510      SignalP-TM
CCU71235.1             0.143  19  0.116  19  0.134   1  0.099   0.108 N  0.570      SignalP-noTM
CCU71236.1             0.169  62  0.118  11  0.169   1  0.128   0.123 N  0.570      SignalP-noTM
CCU71237.1             0.105  36  0.099  61  0.118   9  0.070   0.089 N  0.510      SignalP-TM
CCU71238.1             0.197  34  0.227  34  0.540   4  0.323   0.272 N  0.570      SignalP-noTM
CCU71239.1             0.355  33  0.291  33  0.483  32  0.181   0.251 N  0.510      SignalP-TM
CCU71240.1             0.282  22  0.262  22  0.375  21  0.246   0.254 N  0.570      SignalP-noTM
CCU71241.1             0.103  37  0.117  11  0.161   1  0.141   0.126 N  0.510      SignalP-TM
CCU71242.1             0.106  36  0.108  36  0.117  16  0.103   0.105 N  0.570      SignalP-noTM
CCU71243.1             0.109  55  0.124  11  0.195   6  0.158   0.136 N  0.510      SignalP-TM
CCU71244.1             0.135  30  0.142  30  0.292  21  0.157   0.149 N  0.570      SignalP-noTM
CCU71245.1             0.126  58  0.115  58  0.132  36  0.086   0.102 N  0.570      SignalP-noTM
CCU71246.1             0.125  36  0.169  11  0.422   1  0.265   0.214 N  0.570      SignalP-noTM
CCU71247.1             0.484  20  0.416  20  0.664  10  0.374   0.397 N  0.570      SignalP-noTM
CCU71248.1             0.107  40  0.118  16  0.163   8  0.134   0.126 N  0.570      SignalP-noTM
CCU71249.1             0.161  57  0.138  47  0.195   4  0.131   0.134 N  0.570      SignalP-noTM
CCU71250.1             0.108  22  0.111  22  0.151  20  0.112   0.111 N  0.570      SignalP-noTM
CCU71251.1             0.146  36  0.110  56  0.125  55  0.080   0.096 N  0.570      SignalP-noTM
CCU71252.1             0.109  64  0.114  11  0.216   1  0.123   0.119 N  0.570      SignalP-noTM
CCU71253.1             0.284  26  0.186  11  0.403   5  0.361   0.251 N  0.510      SignalP-TM
CCU71254.1             0.125  23  0.113  11  0.200   3  0.125   0.118 N  0.570      SignalP-noTM
CCU71255.1             0.106  21  0.112  62  0.140  52  0.088   0.101 N  0.570      SignalP-noTM
CCU71256.1             0.123  45  0.105  45  0.129  44  0.085   0.096 N  0.570      SignalP-noTM
CCU71257.1             0.130  59  0.117  59  0.145   1  0.101   0.109 N  0.570      SignalP-noTM
CCU71258.1             0.109  52  0.113  52  0.162   1  0.103   0.108 N  0.570      SignalP-noTM
CCU71259.1             0.168  26  0.370  22  0.942  12  0.873   0.606 Y  0.570      SignalP-noTM
CCU71260.1             0.132  34  0.120  34  0.146  29  0.099   0.110 N  0.570      SignalP-noTM
CCU71261.1             0.122  18  0.110  18  0.129  15  0.097   0.104 N  0.570      SignalP-noTM
CCU71262.1             0.113  32  0.105  53  0.126  49  0.085   0.096 N  0.570      SignalP-noTM
CCU71263.1             0.535  29  0.416  29  0.738   1  0.396   0.409 N  0.510      SignalP-TM
CCU71264.1             0.153  22  0.202  22  0.379  20  0.257   0.228 N  0.570      SignalP-noTM
CCU71265.1             0.120  20  0.160  19  0.281  16  0.185   0.172 N  0.570      SignalP-noTM
CCU71266.1             0.104  41  0.102  21  0.135  10  0.089   0.096 N  0.570      SignalP-noTM
CCU71267.1             0.138  17  0.130  17  0.162   6  0.128   0.129 N  0.570      SignalP-noTM
CCU71268.1             0.239  27  0.189  27  0.282   3  0.167   0.179 N  0.570      SignalP-noTM
CCU71269.1             0.102  34  0.103  16  0.142  10  0.104   0.104 N  0.570      SignalP-noTM
CCU71270.1             0.333  52  0.394  43  0.942  40  0.538   0.462 N  0.570      SignalP-noTM
CCU71271.1             0.109  30  0.112  11  0.144   3  0.130   0.121 N  0.570      SignalP-noTM
CCU71272.1             0.116  59  0.103  31  0.117  29  0.092   0.098 N  0.570      SignalP-noTM
CCU71273.1             0.106  23  0.115  11  0.181   2  0.132   0.123 N  0.570      SignalP-noTM
CCU71274.1             0.102  26  0.097  70  0.120  44  0.075   0.089 N  0.510      SignalP-TM
CCU71275.1             0.208  18  0.212  18  0.321  15  0.204   0.208 N  0.570      SignalP-noTM
CCU71276.1             0.117  27  0.124  11  0.216   3  0.152   0.137 N  0.570      SignalP-noTM
CCU71277.1             0.208  20  0.121  20  0.150  50  0.079   0.102 N  0.570      SignalP-noTM
CCU71278.1             0.114  26  0.105  56  0.128   2  0.095   0.100 N  0.570      SignalP-noTM
CCU71279.1             0.151  28  0.275  28  0.758  26  0.487   0.375 N  0.570      SignalP-noTM
CCU71280.1             0.237  30  0.192  30  0.250   6  0.177   0.185 N  0.570      SignalP-noTM
CCU71281.1             0.116  20  0.157  11  0.378   2  0.236   0.186 N  0.510      SignalP-TM
CCU71282.1             0.105  21  0.114  11  0.198   2  0.123   0.118 N  0.570      SignalP-noTM
CCU71283.1             0.105  63  0.113  11  0.157   2  0.131   0.121 N  0.570      SignalP-noTM
CCU71284.1             0.120  28  0.121  28  0.128  17  0.099   0.110 N  0.570      SignalP-noTM
CCU71285.1             0.188  50  0.156  50  0.274  37  0.148   0.153 N  0.570      SignalP-noTM
CCU71286.1             0.105  28  0.107  52  0.121  42  0.097   0.102 N  0.570      SignalP-noTM
CCU71287.1             0.307  59  0.226  59  0.406  49  0.143   0.187 N  0.570      SignalP-noTM
CCU71288.1             0.137  56  0.119  56  0.168   3  0.105   0.112 N  0.570      SignalP-noTM
CCU71289.1             0.139  26  0.151  11  0.266   6  0.235   0.191 N  0.570      SignalP-noTM
CCU71290.1             0.157  36  0.126  23  0.168  21  0.114   0.120 N  0.570      SignalP-noTM
CCU71291.1             0.115  34  0.110  11  0.171   1  0.117   0.113 N  0.570      SignalP-noTM
CCU71292.1             0.106  40  0.111  40  0.147  34  0.102   0.107 N  0.570      SignalP-noTM
CCU71293.1             0.105  23  0.106  21  0.142  20  0.104   0.105 N  0.570      SignalP-noTM
CCU71294.1             0.788  21  0.828  21  0.925  17  0.866   0.846 Y  0.570      SignalP-noTM
CCU71295.1             0.103  35  0.104  56  0.117  44  0.092   0.098 N  0.570      SignalP-noTM
CCU71296.1             0.144  64  0.112  64  0.111  69  0.074   0.094 N  0.570      SignalP-noTM
CCU71297.1             0.116  50  0.119  32  0.160  21  0.128   0.123 N  0.570      SignalP-noTM
CCU71298.1             0.104  47  0.107  47  0.129  46  0.091   0.100 N  0.570      SignalP-noTM
CCU71299.1             0.108  46  0.104  46  0.120  43  0.096   0.101 N  0.570      SignalP-noTM
CCU71300.1             0.107  31  0.136  14  0.240  10  0.186   0.160 N  0.570      SignalP-noTM
CCU71301.1             0.110  65  0.103  31  0.116  24  0.080   0.092 N  0.570      SignalP-noTM
CCU71302.1             0.101   3  0.102  30  0.119  22  0.081   0.092 N  0.570      SignalP-noTM
CCU71303.1             0.607  22  0.614  22  0.838   1  0.672   0.641 Y  0.570      SignalP-noTM
CCU71304.1             0.128  30  0.275  22  0.836   1  0.649   0.451 N  0.570      SignalP-noTM
CCU71305.1             0.463  28  0.193  28  0.243   2  0.114   0.164 N  0.510      SignalP-TM
CCU71306.1             0.183  47  0.153  22  0.283   1  0.181   0.166 N  0.570      SignalP-noTM
CCU71307.1             0.118  36  0.159  15  0.304   5  0.244   0.199 N  0.570      SignalP-noTM
CCU71308.1             0.166  24  0.173  24  0.375   1  0.199   0.185 N  0.570      SignalP-noTM
CCU71309.1             0.114  48  0.109  31  0.135  20  0.101   0.105 N  0.570      SignalP-noTM
CCU71310.1             0.154  42  0.139  20  0.192  16  0.151   0.145 N  0.570      SignalP-noTM
CCU71311.1             0.119  63  0.106  63  0.119  40  0.089   0.098 N  0.570      SignalP-noTM
CCU71312.1             0.135  24  0.180  11  0.454   1  0.314   0.243 N  0.570      SignalP-noTM
CCU71313.1             0.153  46  0.136  46  0.176  53  0.109   0.123 N  0.570      SignalP-noTM
CCU71314.1             0.900  20  0.852  20  0.882   9  0.808   0.831 Y  0.570      SignalP-noTM
CCU71315.1             0.703  20  0.738  20  0.864  18  0.740   0.739 Y  0.570      SignalP-noTM
CCU71316.1             0.647  24  0.759  24  0.980  10  0.921   0.835 Y  0.570      SignalP-noTM
CCU71317.1             0.134  50  0.114  34  0.154  22  0.113   0.114 N  0.510      SignalP-TM
CCU71318.1             0.114  58  0.112  58  0.159   3  0.103   0.108 N  0.570      SignalP-noTM
CCU71319.1             0.300  34  0.168  34  0.116   8  0.085   0.129 N  0.570      SignalP-noTM
CCU71320.1             0.264  26  0.311  26  0.509   5  0.400   0.353 N  0.570      SignalP-noTM
CCU71321.1             0.117  38  0.130  11  0.207   4  0.174   0.151 N  0.570      SignalP-noTM
CCU71322.1             0.161  33  0.139  33  0.181   4  0.120   0.130 N  0.570      SignalP-noTM
CCU71323.1             0.132  20  0.167  44  0.379  42  0.176   0.171 N  0.570      SignalP-noTM
CCU71324.1             0.150  27  0.144  27  0.209  25  0.136   0.140 N  0.570      SignalP-noTM
CCU71325.1             0.140  65  0.119  65  0.124   2  0.095   0.108 N  0.570      SignalP-noTM
CCU71326.1             0.129  16  0.134  16  0.223   1  0.151   0.142 N  0.570      SignalP-noTM
CCU71327.1             0.706  24  0.699  24  0.855   4  0.748   0.722 Y  0.570      SignalP-noTM
CCU71328.1             0.104  53  0.102  67  0.134  49  0.078   0.093 N  0.510      SignalP-TM
CCU71329.1             0.197  39  0.148  39  0.146  37  0.107   0.129 N  0.570      SignalP-noTM
CCU71330.1             0.107  12  0.165  12  0.404  11  0.260   0.210 N  0.570      SignalP-noTM
CCU71331.1             0.118  23  0.121  23  0.216  22  0.110   0.116 N  0.570      SignalP-noTM
CCU71332.1             0.587  22  0.728  22  0.928  14  0.902   0.810 Y  0.570      SignalP-noTM
CCU71333.1             0.141  21  0.237  21  0.643   4  0.462   0.343 N  0.570      SignalP-noTM
CCU71334.1             0.782  30  0.837  30  0.979  17  0.925   0.878 Y  0.570      SignalP-noTM
CCU71335.1             0.716  23  0.748  23  0.920   8  0.835   0.789 Y  0.570      SignalP-noTM
CCU71336.1             0.128  51  0.114  51  0.168  46  0.062   0.095 N  0.510      SignalP-TM
CCU71337.1             0.198  38  0.107  12  0.125   1  0.102   0.105 N  0.510      SignalP-TM
CCU71338.1             0.147  41  0.205  19  0.516  11  0.357   0.261 N  0.510      SignalP-TM
CCU71339.1             0.563  31  0.649  31  0.994  14  0.883   0.759 Y  0.570      SignalP-noTM
CCU71340.1             0.136  40  0.152  40  0.272  33  0.179   0.164 N  0.570      SignalP-noTM
CCU71341.1             0.119  25  0.126  12  0.193   1  0.152   0.138 N  0.570      SignalP-noTM
CCU71342.1             0.144  28  0.306  22  0.915   8  0.782   0.529 N  0.570      SignalP-noTM
CCU71343.1             0.111  27  0.098  11  0.180   1  0.086   0.093 N  0.510      SignalP-TM
CCU71344.1             0.160  34  0.166  34  0.255  31  0.176   0.171 N  0.570      SignalP-noTM
CCU71345.1             0.106  39  0.104  16  0.134   7  0.101   0.102 N  0.570      SignalP-noTM
CCU71346.1             0.104  22  0.112  22  0.149  10  0.108   0.110 N  0.570      SignalP-noTM
CCU71347.1             0.146  33  0.133  33  0.217  31  0.115   0.125 N  0.570      SignalP-noTM
CCU71348.1             0.207  42  0.202  20  0.423  12  0.296   0.246 N  0.570      SignalP-noTM
CCU71349.1             0.162  32  0.146  32  0.197   3  0.148   0.146 N  0.510      SignalP-TM
CCU71350.1             0.270  67  0.165  67  0.142  47  0.101   0.135 N  0.570      SignalP-noTM
CCU71351.1             0.105  67  0.109  38  0.135  29  0.094   0.102 N  0.570      SignalP-noTM
CCU71352.1             0.174   8  0.103  69  0.111  57  0.090   0.097 N  0.570      SignalP-noTM
CCU71353.1             0.141  32  0.121  32  0.126  36  0.099   0.111 N  0.570      SignalP-noTM
CCU71354.1             0.771  23  0.543  23  0.485   2  0.410   0.494 N  0.510      SignalP-TM
CCU71355.1             0.122  42  0.105  61  0.129   1  0.089   0.098 N  0.570      SignalP-noTM
CCU71356.1             0.154  21  0.171  11  0.423   2  0.301   0.219 N  0.510      SignalP-TM
CCU71357.1             0.115  63  0.112  18  0.145  10  0.120   0.115 N  0.570      SignalP-noTM
CCU71358.1             0.105  20  0.138  13  0.239   7  0.195   0.165 N  0.570      SignalP-noTM
CCU71359.1             0.128  36  0.114  36  0.125   9  0.105   0.110 N  0.570      SignalP-noTM
CCU71360.1             0.173  23  0.162  23  0.241   1  0.163   0.163 N  0.570      SignalP-noTM
CCU71361.1             0.171  22  0.118  22  0.134  27  0.077   0.099 N  0.570      SignalP-noTM
CCU71362.1             0.119  35  0.161  11  0.336   1  0.256   0.196 N  0.510      SignalP-TM
CCU71363.1             0.116  44  0.142  11  0.273   4  0.205   0.172 N  0.570      SignalP-noTM
CCU71364.1             0.116  26  0.117  46  0.167  44  0.106   0.112 N  0.570      SignalP-noTM
CCU71365.1             0.122  54  0.097  70  0.103  68  0.078   0.088 N  0.570      SignalP-noTM
CCU71366.1             0.121  44  0.121  19  0.161   8  0.138   0.129 N  0.570      SignalP-noTM
CCU71367.1             0.101  62  0.102  44  0.115  26  0.090   0.096 N  0.570      SignalP-noTM
CCU71368.1             0.115  49  0.174  52  0.387  45  0.175   0.174 N  0.570      SignalP-noTM
CCU71369.1             0.119  18  0.126  18  0.196  11  0.133   0.129 N  0.570      SignalP-noTM
CCU71370.1             0.117  64  0.162  64  0.299  62  0.135   0.152 N  0.510      SignalP-TM
CCU71371.1             0.176  35  0.337  35  0.847  27  0.626   0.473 N  0.570      SignalP-noTM
CCU71372.1             0.171  18  0.222  18  0.463   1  0.307   0.262 N  0.570      SignalP-noTM
CCU71373.1             0.170  43  0.121  43  0.156  24  0.093   0.111 N  0.510      SignalP-TM
CCU71374.1             0.131  20  0.175  20  0.395  12  0.214   0.194 N  0.570      SignalP-noTM
CCU71375.1             0.106  21  0.141  11  0.237   7  0.209   0.173 N  0.570      SignalP-noTM
CCU71376.1             0.108  54  0.104  30  0.124  28  0.096   0.100 N  0.570      SignalP-noTM
CCU71377.1             0.532  25  0.362  25  0.420  23  0.255   0.322 N  0.510      SignalP-TM
CCU71378.1             0.131  20  0.123  20  0.196  13  0.112   0.118 N  0.570      SignalP-noTM
CCU71379.1             0.110  34  0.141  11  0.288   1  0.194   0.166 N  0.570      SignalP-noTM
CCU71380.1             0.140  21  0.166  21  0.364  20  0.183   0.174 N  0.570      SignalP-noTM
CCU71381.1             0.178  36  0.136  36  0.137  45  0.105   0.122 N  0.570      SignalP-noTM
CCU71382.1             0.128  29  0.222  11  0.626  20  0.490   0.348 N  0.570      SignalP-noTM
CCU71383.1             0.113  19  0.122  12  0.186   2  0.150   0.135 N  0.570      SignalP-noTM
CCU71384.1             0.139  17  0.110  17  0.109   1  0.089   0.100 N  0.570      SignalP-noTM
CCU71385.1             0.128  23  0.104  23  0.130  18  0.095   0.100 N  0.570      SignalP-noTM
CCU71386.1             0.262  21  0.391  21  0.716  18  0.571   0.457 N  0.510      SignalP-TM
CCU71387.1             0.110  45  0.232  17  0.616  12  0.531   0.373 N  0.570      SignalP-noTM
CCU71388.1             0.129  20  0.112  20  0.126   1  0.099   0.106 N  0.570      SignalP-noTM
CCU71389.1             0.114  34  0.100  49  0.134  32  0.077   0.092 N  0.510      SignalP-TM
CCU71390.1             0.190  23  0.385  23  0.951  13  0.835   0.596 Y  0.570      SignalP-noTM
CCU71391.1             0.129  31  0.139  15  0.217  14  0.189   0.162 N  0.570      SignalP-noTM
CCU71392.1             0.118  26  0.120  26  0.154  18  0.120   0.120 N  0.570      SignalP-noTM
CCU71393.1             0.140  21  0.131  21  0.222  19  0.120   0.126 N  0.570      SignalP-noTM
CCU71394.1             0.174  28  0.215  28  0.475  10  0.325   0.256 N  0.510      SignalP-TM
CCU71395.1             0.128  41  0.140  41  0.192  33  0.131   0.136 N  0.510      SignalP-TM
CCU71396.1             0.832  24  0.671  24  0.903   1  0.650   0.661 Y  0.570      SignalP-noTM
CCU71397.1             0.130  57  0.121  26  0.145  10  0.125   0.123 N  0.570      SignalP-noTM
CCU71398.1             0.120  36  0.124  36  0.213  47  0.130   0.127 N  0.570      SignalP-noTM
CCU71399.1             0.717  20  0.797  20  0.915  16  0.885   0.829 Y  0.510      SignalP-TM
CCU71400.1             0.120  37  0.159  14  0.329   9  0.253   0.203 N  0.570      SignalP-noTM
CCU71401.1             0.133  49  0.182  21  0.343  24  0.261   0.219 N  0.570      SignalP-noTM
CCU71402.1             0.114  19  0.109  39  0.139  18  0.105   0.107 N  0.570      SignalP-noTM
CCU71403.1             0.108  47  0.126  14  0.183   6  0.158   0.141 N  0.570      SignalP-noTM
CCU71404.1             0.102  51  0.112  26  0.140  22  0.106   0.109 N  0.570      SignalP-noTM
CCU71405.1             0.140  38  0.120  11  0.184   4  0.144   0.131 N  0.570      SignalP-noTM
CCU71406.1             0.120  21  0.154  11  0.271   6  0.244   0.196 N  0.570      SignalP-noTM
CCU71407.1             0.117  21  0.166  11  0.366   1  0.274   0.217 N  0.570      SignalP-noTM
CCU71408.1             0.131  26  0.136  26  0.207   1  0.152   0.142 N  0.510      SignalP-TM
CCU71409.1             0.203   8  0.180  18  0.389   1  0.245   0.204 N  0.510      SignalP-TM
CCU71410.1             0.123  23  0.111  23  0.157  20  0.099   0.106 N  0.570      SignalP-noTM
CCU71411.1             0.782  23  0.845  23  0.961  20  0.910   0.875 Y  0.570      SignalP-noTM
CCU71412.1             0.131  56  0.174  11  0.453   3  0.321   0.243 N  0.570      SignalP-noTM
CCU71413.1             0.125  54  0.117  54  0.179   1  0.116   0.117 N  0.570      SignalP-noTM
CCU71414.1             0.116  38  0.162  36  0.353  26  0.208   0.184 N  0.570      SignalP-noTM
CCU71415.1             0.221  43  0.154  43  0.185   1  0.095   0.126 N  0.570      SignalP-noTM
CCU71416.1             0.131  43  0.116  43  0.153  46  0.090   0.104 N  0.570      SignalP-noTM
CCU71417.1             0.107  29  0.127  11  0.219   1  0.158   0.142 N  0.570      SignalP-noTM
CCU71418.1             0.118  28  0.112  28  0.125  53  0.098   0.105 N  0.570      SignalP-noTM
CCU71419.1             0.144  30  0.121  30  0.203   3  0.114   0.118 N  0.570      SignalP-noTM
CCU71420.1             0.109  41  0.114  13  0.166   3  0.132   0.122 N  0.570      SignalP-noTM
CCU71421.1             0.143  64  0.113  64  0.105  63  0.078   0.097 N  0.570      SignalP-noTM
CCU71422.1             0.257  50  0.157  50  0.283   6  0.137   0.150 N  0.510      SignalP-TM
CCU71423.1             0.146  29  0.152  29  0.245   1  0.154   0.153 N  0.570      SignalP-noTM
CCU71424.1             0.191  35  0.151  21  0.359  16  0.197   0.168 N  0.510      SignalP-TM
CCU71425.1             0.818  21  0.829  21  0.937  18  0.850   0.839 Y  0.570      SignalP-noTM
CCU71426.1             0.115  43  0.137  12  0.237   5  0.182   0.158 N  0.570      SignalP-noTM
CCU71427.1             0.150  29  0.132  11  0.250   3  0.177   0.153 N  0.570      SignalP-noTM
CCU71428.1             0.108  30  0.110  30  0.156   2  0.112   0.111 N  0.570      SignalP-noTM
CCU71429.1             0.137  22  0.103  57  0.120  21  0.088   0.096 N  0.570      SignalP-noTM
CCU71430.1             0.383  29  0.419  29  0.884   1  0.659   0.532 N  0.570      SignalP-noTM
CCU71431.1             0.139  33  0.153  11  0.328   2  0.239   0.185 N  0.510      SignalP-TM
CCU71432.1             0.110  66  0.137  29  0.249  24  0.161   0.148 N  0.570      SignalP-noTM
CCU71433.1             0.159  61  0.118  61  0.119   7  0.087   0.103 N  0.570      SignalP-noTM
CCU71434.1             0.108   3  0.127  11  0.221   6  0.178   0.146 N  0.510      SignalP-TM
CCU71435.1             0.169  22  0.237  22  0.565  20  0.361   0.295 N  0.570      SignalP-noTM
CCU71436.1             0.108  17  0.113  29  0.153  23  0.104   0.109 N  0.570      SignalP-noTM
CCU71437.1             0.103   3  0.104  65  0.131   2  0.096   0.101 N  0.570      SignalP-noTM
CCU71438.1             0.205  27  0.183  27  0.207  22  0.156   0.173 N  0.510      SignalP-TM
CCU71439.1             0.221   8  0.123  31  0.186  40  0.127   0.125 N  0.570      SignalP-noTM
CCU71440.1             0.192  22  0.226  22  0.455   1  0.323   0.262 N  0.510      SignalP-TM
CCU71441.1             0.162  52  0.134  21  0.215  17  0.169   0.150 N  0.570      SignalP-noTM
CCU71442.1             0.109  63  0.139  11  0.244   4  0.199   0.167 N  0.570      SignalP-noTM
CCU71443.1             0.105  24  0.121  49  0.228  47  0.127   0.124 N  0.570      SignalP-noTM
CCU71444.1             0.129   6  0.101  69  0.115  20  0.087   0.094 N  0.570      SignalP-noTM
CCU71445.1             0.109  41  0.107  64  0.119  52  0.097   0.102 N  0.570      SignalP-noTM
CCU71446.1             0.128  28  0.129  11  0.279   1  0.149   0.138 N  0.570      SignalP-noTM
CCU71447.1             0.150  27  0.139  27  0.193   5  0.131   0.135 N  0.570      SignalP-noTM
CCU71448.1             0.108  69  0.105  23  0.150   1  0.108   0.107 N  0.570      SignalP-noTM
CCU71449.1             0.368  44  0.235  44  0.258  42  0.106   0.174 N  0.570      SignalP-noTM
CCU71450.1             0.129  49  0.117  49  0.190  46  0.098   0.110 N  0.510      SignalP-TM
CCU71451.1             0.484  25  0.473  25  0.668  22  0.461   0.469 N  0.510      SignalP-TM
CCU71452.1             0.367  28  0.564  28  0.986  13  0.919   0.731 Y  0.570      SignalP-noTM
CCU71453.1             0.141  48  0.186  48  0.492  43  0.146   0.167 N  0.570      SignalP-noTM
CCU71454.1             0.686  19  0.768  19  0.898  18  0.854   0.808 Y  0.570      SignalP-noTM
CCU71455.1             0.119  29  0.179  11  0.439   3  0.310   0.240 N  0.570      SignalP-noTM
CCU71456.1             0.144  32  0.134  32  0.229   1  0.142   0.138 N  0.570      SignalP-noTM
CCU71457.1             0.105  22  0.112  11  0.153   4  0.124   0.118 N  0.570      SignalP-noTM
CCU71458.1             0.569  26  0.373  26  0.465  25  0.193   0.306 N  0.510      SignalP-TM
CCU71459.1             0.164  28  0.156  28  0.244   2  0.161   0.158 N  0.570      SignalP-noTM
CCU71460.1             0.671  26  0.660  26  0.805   8  0.680   0.669 Y  0.570      SignalP-noTM
CCU71461.1             0.180  55  0.177  27  0.349  26  0.197   0.185 N  0.510      SignalP-TM
CCU71462.1             0.159  29  0.130  29  0.155  27  0.093   0.113 N  0.570      SignalP-noTM
CCU71463.1             0.166  45  0.143  45  0.320   1  0.129   0.138 N  0.510      SignalP-TM
CCU71464.1             0.193  48  0.130  11  0.199   2  0.173   0.146 N  0.510      SignalP-TM
CCU71465.1             0.119  20  0.159  11  0.299   2  0.263   0.197 N  0.510      SignalP-TM
CCU71466.1             0.192  28  0.131  11  0.258   2  0.169   0.145 N  0.510      SignalP-TM
CCU71467.1             0.108  37  0.117  13  0.166   1  0.128   0.122 N  0.570      SignalP-noTM
CCU71468.1             0.133  33  0.160  11  0.322  10  0.253   0.203 N  0.570      SignalP-noTM
CCU71469.1             0.107  20  0.109  20  0.158   1  0.118   0.112 N  0.510      SignalP-TM
CCU71470.1             0.130  25  0.212  11  0.706   2  0.429   0.314 N  0.570      SignalP-noTM
CCU71471.1             0.141  30  0.222  23  0.467  15  0.294   0.249 N  0.510      SignalP-TM
CCU71472.1             0.168  25  0.235  25  0.440  20  0.323   0.276 N  0.570      SignalP-noTM
CCU71473.1             0.108  18  0.103  61  0.118  49  0.092   0.098 N  0.570      SignalP-noTM
CCU71474.1             0.101  42  0.113  15  0.157   8  0.127   0.120 N  0.570      SignalP-noTM
CCU71475.1             0.102  29  0.098  37  0.109  29  0.077   0.090 N  0.510      SignalP-TM
CCU71476.1             0.110  43  0.103  70  0.120   3  0.091   0.097 N  0.570      SignalP-noTM
CCU71477.1             0.139  46  0.152  46  0.303  42  0.135   0.144 N  0.570      SignalP-noTM
CCU71478.1             0.173  18  0.376  18  0.922   2  0.838   0.593 Y  0.570      SignalP-noTM
CCU71479.1             0.166  47  0.225  33  0.413  32  0.222   0.224 N  0.510      SignalP-TM
CCU71480.1             0.195  39  0.285  22  0.613  20  0.435   0.356 N  0.570      SignalP-noTM
CCU71481.1             0.114  39  0.121  39  0.189   6  0.127   0.124 N  0.570      SignalP-noTM
CCU71482.1             0.246  22  0.426  22  0.912  14  0.733   0.570 Y  0.570      SignalP-noTM
CCU71483.1             0.116  20  0.108  28  0.153  19  0.091   0.100 N  0.570      SignalP-noTM
CCU71484.1             0.200  25  0.145  25  0.355  29  0.093   0.121 N  0.570      SignalP-noTM
CCU71485.1             0.197  31  0.148  31  0.204   5  0.129   0.139 N  0.570      SignalP-noTM
CCU71486.1             0.101  63  0.097  46  0.113  40  0.083   0.091 N  0.510      SignalP-TM
CCU71487.1             0.119  19  0.106  28  0.187   1  0.098   0.102 N  0.570      SignalP-noTM
CCU71488.1             0.338  23  0.149  23  0.334   2  0.131   0.142 N  0.510      SignalP-TM
CCU71489.1             0.111  45  0.116  11  0.167   2  0.139   0.127 N  0.570      SignalP-noTM
CCU71490.1             0.198  28  0.252  22  0.516  17  0.321   0.284 N  0.570      SignalP-noTM
CCU71491.1             0.105  30  0.099  65  0.105  58  0.084   0.092 N  0.570      SignalP-noTM
CCU71492.1             0.180  15  0.372  15  0.862  12  0.780   0.564 N  0.570      SignalP-noTM
CCU71493.1             0.321  34  0.246  34  0.264  33  0.145   0.199 N  0.570      SignalP-noTM
CCU71494.1             0.140  24  0.136  24  0.211  19  0.120   0.128 N  0.570      SignalP-noTM
CCU71495.1             0.161  29  0.227  11  0.581   9  0.529   0.369 N  0.570      SignalP-noTM
CCU71496.1             0.115  41  0.098  31  0.141   2  0.089   0.094 N  0.570      SignalP-noTM
CCU71497.1             0.312  24  0.485  24  0.956  12  0.821   0.643 Y  0.570      SignalP-noTM
CCU71498.1             0.127  41  0.153  41  0.311  35  0.157   0.155 N  0.510      SignalP-TM
CCU71499.1             0.113  19  0.124  19  0.159  14  0.123   0.123 N  0.570      SignalP-noTM
CCU71500.1             0.249  28  0.153  28  0.154  46  0.098   0.127 N  0.570      SignalP-noTM
CCU71501.1             0.115  58  0.119  21  0.177   1  0.128   0.123 N  0.570      SignalP-noTM
CCU71502.1             0.103  35  0.129  11  0.293   1  0.151   0.140 N  0.570      SignalP-noTM
CCU71503.1             0.103  40  0.108  25  0.133  38  0.112   0.110 N  0.570      SignalP-noTM
CCU71504.1             0.156  29  0.112  29  0.110  66  0.071   0.092 N  0.570      SignalP-noTM
CCU71505.1             0.237  47  0.215  47  0.293  29  0.186   0.201 N  0.570      SignalP-noTM
CCU71506.1             0.113  49  0.119  11  0.217   1  0.131   0.124 N  0.570      SignalP-noTM
CCU71507.1             0.156  40  0.159  40  0.227  33  0.132   0.149 N  0.510      SignalP-TM
CCU71508.1             0.116  49  0.095  20  0.106  13  0.084   0.091 N  0.510      SignalP-TM
CCU71509.1             0.108  32  0.104  51  0.119  42  0.068   0.091 N  0.510      SignalP-TM
CCU71510.1             0.135  44  0.175  11  0.372   5  0.314   0.226 N  0.510      SignalP-TM
CCU71511.1             0.188  65  0.140  65  0.169  62  0.098   0.125 N  0.510      SignalP-TM
CCU71512.1             0.110  18  0.130  11  0.259   1  0.164   0.143 N  0.510      SignalP-TM
CCU71513.1             0.739  20  0.810  20  0.950  17  0.890   0.847 Y  0.570      SignalP-noTM
CCU71514.1             0.133  25  0.206  25  0.457  22  0.237   0.218 N  0.510      SignalP-TM
CCU71515.1             0.100  18  0.105  46  0.167  64  0.094   0.101 N  0.510      SignalP-TM
CCU71516.1             0.105  59  0.112  30  0.143  23  0.094   0.104 N  0.570      SignalP-noTM
CCU71517.1             0.758  38  0.788  38  0.962  25  0.835   0.810 Y  0.570      SignalP-noTM
CCU71518.1             0.675  26  0.779  26  0.959  19  0.899   0.835 Y  0.570      SignalP-noTM
CCU71519.1             0.811  18  0.878  18  0.980  15  0.944   0.909 Y  0.570      SignalP-noTM
CCU71520.1             0.425  23  0.619  23  0.977  17  0.905   0.754 Y  0.570      SignalP-noTM
CCU71521.1             0.128  62  0.106  43  0.126  38  0.096   0.102 N  0.570      SignalP-noTM
CCU71522.1             0.118  50  0.110  50  0.141   3  0.103   0.107 N  0.570      SignalP-noTM
CCU71523.1             0.735  29  0.454  29  0.565   5  0.405   0.436 N  0.510      SignalP-TM
CCU71524.1             0.567  21  0.729  21  0.972   8  0.939   0.828 Y  0.570      SignalP-noTM
CCU71525.1             0.166  28  0.275  17  0.787   9  0.651   0.414 N  0.510      SignalP-TM
CCU71526.1             0.101  16  0.107  49  0.132  44  0.090   0.099 N  0.570      SignalP-noTM
CCU71527.1             0.147  67  0.112  67  0.113  32  0.082   0.098 N  0.570      SignalP-noTM
CCU71528.1             0.300  30  0.213  30  0.227  28  0.136   0.184 N  0.510      SignalP-TM
CCU71529.1             0.153  20  0.109  63  0.148  59  0.079   0.098 N  0.510      SignalP-TM
CCU71530.1             0.111  58  0.102  22  0.121  10  0.097   0.100 N  0.510      SignalP-TM
CCU71531.1             0.196  37  0.176  37  0.446  36  0.114   0.147 N  0.570      SignalP-noTM
CCU71532.1             0.113  21  0.139  11  0.292   5  0.206   0.171 N  0.570      SignalP-noTM
CCU71533.1             0.594  29  0.690  29  0.987  18  0.856   0.768 Y  0.570      SignalP-noTM
CCU71534.1             0.196  27  0.249  17  0.584   3  0.437   0.319 N  0.510      SignalP-TM
CCU71535.1             0.461  29  0.573  29  0.890   6  0.773   0.667 Y  0.570      SignalP-noTM
CCU71536.1             0.763  24  0.805  24  0.965   8  0.884   0.842 Y  0.570      SignalP-noTM
CCU71537.1             0.144  32  0.147  32  0.260   2  0.180   0.162 N  0.570      SignalP-noTM
CCU71538.1             0.154  34  0.271  11  0.809   2  0.742   0.492 N  0.570      SignalP-noTM
CCU71539.1             0.294  28  0.228  28  0.374  24  0.142   0.197 N  0.510      SignalP-TM
CCU71540.1             0.108  34  0.115  16  0.175   7  0.129   0.120 N  0.510      SignalP-TM
CCU71541.1             0.267  21  0.419  21  0.865   2  0.685   0.544 N  0.570      SignalP-noTM
CCU71542.1             0.137  27  0.187  27  0.338  18  0.232   0.203 N  0.510      SignalP-TM
CCU71543.1             0.206  30  0.128  30  0.155  29  0.082   0.111 N  0.510      SignalP-TM
CCU71544.1             0.157  26  0.140  11  0.304   1  0.182   0.160 N  0.570      SignalP-noTM
CCU71545.1             0.405  26  0.220  26  0.220  25  0.118   0.182 N  0.510      SignalP-TM
CCU71546.1             0.111  68  0.108  21  0.133  13  0.100   0.104 N  0.570      SignalP-noTM
CCU71547.1             0.195  21  0.140  21  0.211   2  0.129   0.136 N  0.510      SignalP-TM
CCU71548.1             0.124  29  0.113  29  0.162  27  0.103   0.108 N  0.570      SignalP-noTM
CCU71549.1             0.116  22  0.121  22  0.150  11  0.127   0.124 N  0.570      SignalP-noTM
CCU71550.1             0.743  19  0.847  19  0.981  14  0.945   0.893 Y  0.570      SignalP-noTM
CCU71551.1             0.157  17  0.112  17  0.134   1  0.090   0.104 N  0.510      SignalP-TM
CCU71552.1             0.118  21  0.109  21  0.163   1  0.108   0.109 N  0.570      SignalP-noTM
CCU71553.1             0.128  25  0.138  11  0.263   1  0.184   0.160 N  0.570      SignalP-noTM
CCU71554.1             0.706  22  0.615  22  0.676  20  0.533   0.585 Y  0.510      SignalP-TM
CCU71555.1             0.105  25  0.121  53  0.184  49  0.099   0.111 N  0.570      SignalP-noTM
CCU71556.1             0.114  34  0.118  34  0.184   1  0.127   0.123 N  0.570      SignalP-noTM
CCU71557.1             0.113  21  0.110  45  0.124  43  0.099   0.104 N  0.570      SignalP-noTM
CCU71558.1             0.108  60  0.115  11  0.163   4  0.140   0.127 N  0.570      SignalP-noTM
CCU71559.1             0.119  26  0.137  11  0.254   1  0.184   0.159 N  0.570      SignalP-noTM
CCU71560.1             0.157  25  0.153  25  0.251  23  0.136   0.145 N  0.570      SignalP-noTM
CCU71561.1             0.154  20  0.367  20  0.908  19  0.873   0.605 Y  0.570      SignalP-noTM
CCU71562.1             0.686  27  0.773  27  0.962  17  0.873   0.820 Y  0.570      SignalP-noTM
CCU71563.1             0.189  40  0.210  40  0.461   1  0.232   0.220 N  0.570      SignalP-noTM
CCU71564.1             0.126  15  0.120  15  0.150  12  0.113   0.117 N  0.570      SignalP-noTM
CCU71565.1             0.227  57  0.150  57  0.185  34  0.104   0.128 N  0.570      SignalP-noTM
CCU71566.1             0.218  21  0.137  21  0.233   2  0.110   0.127 N  0.510      SignalP-TM
CCU71567.1             0.112  29  0.109  11  0.157   1  0.116   0.112 N  0.570      SignalP-noTM
CCU71568.1             0.114  48  0.120  41  0.244  33  0.103   0.112 N  0.570      SignalP-noTM
CCU71569.1             0.105  51  0.115  14  0.162  10  0.133   0.124 N  0.570      SignalP-noTM
CCU71570.1             0.114  34  0.129  34  0.192  30  0.100   0.115 N  0.570      SignalP-noTM
CCU71571.1             0.169  25  0.141  25  0.203  20  0.113   0.128 N  0.570      SignalP-noTM
CCU71572.1             0.114  24  0.111  24  0.133  21  0.096   0.104 N  0.570      SignalP-noTM
CCU71573.1             0.108  53  0.109  62  0.149  52  0.097   0.104 N  0.570      SignalP-noTM
CCU71574.1             0.125  51  0.103  40  0.129  11  0.095   0.099 N  0.570      SignalP-noTM
CCU71575.1             0.890  24  0.923  24  0.972  20  0.946   0.934 Y  0.570      SignalP-noTM
CCU71576.1             0.215  34  0.268  34  0.619  33  0.288   0.275 N  0.510      SignalP-TM
CCU71577.1             0.217  49  0.114  49  0.133  48  0.078   0.101 N  0.510      SignalP-TM
CCU71578.1             0.130  44  0.101  11  0.126  44  0.105   0.103 N  0.510      SignalP-TM
CCU71579.1             0.150  25  0.178  25  0.345  17  0.186   0.181 N  0.570      SignalP-noTM
CCU71580.1             0.146  28  0.182  33  0.375  29  0.233   0.201 N  0.510      SignalP-TM
CCU71581.1             0.344  29  0.401  29  0.649  25  0.371   0.390 N  0.510      SignalP-TM
CCU71582.1             0.110  22  0.118  15  0.198  11  0.133   0.125 N  0.570      SignalP-noTM
CCU71583.1             0.123  20  0.128  26  0.176   1  0.125   0.127 N  0.510      SignalP-TM
CCU71584.1             0.591  24  0.522  24  0.539  10  0.474   0.504 N  0.510      SignalP-TM
CCU71585.1             0.110  70  0.108  11  0.143   2  0.115   0.111 N  0.570      SignalP-noTM
CCU71586.1             0.124  32  0.126  32  0.188   6  0.137   0.131 N  0.570      SignalP-noTM
CCU71587.1             0.814  20  0.865  20  0.966  17  0.912   0.887 Y  0.570      SignalP-noTM
CCU71588.1             0.119  22  0.134  12  0.199  11  0.178   0.155 N  0.570      SignalP-noTM
CCU71589.1             0.137  29  0.137  14  0.232   8  0.192   0.163 N  0.570      SignalP-noTM
CCU71590.1             0.339  20  0.499  20  0.853  16  0.739   0.612 Y  0.570      SignalP-noTM
CCU71591.1             0.104  23  0.104  32  0.163   2  0.097   0.101 N  0.570      SignalP-noTM
CCU71592.1             0.107  37  0.157  17  0.283  15  0.245   0.198 N  0.570      SignalP-noTM
CCU71593.1             0.107  14  0.120  14  0.187  10  0.129   0.124 N  0.570      SignalP-noTM
CCU71594.1             0.121  63  0.110  31  0.161   6  0.108   0.109 N  0.510      SignalP-TM
CCU71595.1             0.604  23  0.699  23  0.922   7  0.855   0.772 Y  0.570      SignalP-noTM
CCU71596.1             0.139  20  0.144  20  0.207   2  0.161   0.152 N  0.570      SignalP-noTM
CCU71597.1             0.137  26  0.129  26  0.249   1  0.135   0.132 N  0.570      SignalP-noTM
CCU71598.1             0.317  30  0.309  30  0.531  20  0.346   0.326 N  0.570      SignalP-noTM
CCU71599.1             0.249  47  0.165  47  0.210  46  0.117   0.147 N  0.510      SignalP-TM
CCU71600.1             0.757  23  0.766  23  0.915  15  0.805   0.784 Y  0.570      SignalP-noTM
CCU71601.1             0.615  23  0.713  23  0.916  17  0.823   0.765 Y  0.570      SignalP-noTM
CCU71602.1             0.137  57  0.120  36  0.151  34  0.101   0.111 N  0.570      SignalP-noTM
CCU71603.1             0.128  40  0.125  40  0.166  36  0.097   0.115 N  0.510      SignalP-TM
CCU71604.1             0.105  11  0.109  44  0.135  35  0.090   0.100 N  0.570      SignalP-noTM
CCU71605.1             0.116  54  0.189  16  0.445  11  0.358   0.268 N  0.570      SignalP-noTM
CCU71606.1             0.116  34  0.115  34  0.166  29  0.091   0.106 N  0.510      SignalP-TM
CCU71607.1             0.111  19  0.109  67  0.123  59  0.091   0.101 N  0.570      SignalP-noTM
CCU71608.1             0.296  19  0.304  19  0.398  18  0.293   0.299 N  0.570      SignalP-noTM
CCU71609.1             0.232  25  0.163  25  0.152  34  0.107   0.136 N  0.570      SignalP-noTM
CCU71610.1             0.126  50  0.159  20  0.296  15  0.201   0.179 N  0.570      SignalP-noTM
CCU71611.1             0.106  38  0.113  38  0.141  35  0.101   0.107 N  0.570      SignalP-noTM
CCU71612.1             0.111  27  0.115  29  0.154  25  0.108   0.112 N  0.510      SignalP-TM
CCU71613.1             0.134  56  0.223  19  0.570   8  0.379   0.296 N  0.570      SignalP-noTM
CCU71614.1             0.613  30  0.541  30  0.818  29  0.416   0.495 N  0.510      SignalP-TM
CCU71615.1             0.142  31  0.106  41  0.147  35  0.084   0.098 N  0.510      SignalP-TM
CCU71616.1             0.112  28  0.122  28  0.192  23  0.107   0.117 N  0.510      SignalP-TM
CCU71617.1             0.223   9  0.108  11  0.137   1  0.097   0.104 N  0.510      SignalP-TM
CCU71618.1             0.111  24  0.104  69  0.118  22  0.093   0.099 N  0.570      SignalP-noTM
CCU71619.1             0.132  57  0.122  43  0.175  33  0.107   0.115 N  0.570      SignalP-noTM
CCU71620.1             0.121  30  0.172  16  0.411  15  0.274   0.210 N  0.510      SignalP-TM
CCU71621.1             0.123  18  0.102  62  0.118   7  0.083   0.093 N  0.570      SignalP-noTM
CCU71622.1             0.265  37  0.288  15  0.707  10  0.462   0.369 N  0.570      SignalP-noTM
CCU71623.1             0.101  30  0.110  30  0.135  29  0.100   0.105 N  0.570      SignalP-noTM
CCU71624.1             0.150  53  0.136  11  0.250   3  0.194   0.163 N  0.570      SignalP-noTM
CCU71625.1             0.100  14  0.141  11  0.264   1  0.194   0.166 N  0.570      SignalP-noTM
CCU71626.1             0.159  26  0.111  26  0.155   1  0.088   0.100 N  0.570      SignalP-noTM
CCU71627.1             0.163  43  0.170  43  0.327  36  0.126   0.153 N  0.510      SignalP-TM
CCU71628.1             0.539  31  0.548  31  0.774  25  0.482   0.523 Y  0.510      SignalP-TM
CCU71629.1             0.127  34  0.112  34  0.131  17  0.109   0.110 N  0.570      SignalP-noTM
CCU71630.1             0.157  59  0.161  59  0.363  49  0.147   0.155 N  0.570      SignalP-noTM
CCU71631.1             0.107  19  0.115  14  0.169   3  0.124   0.119 N  0.570      SignalP-noTM
CCU71632.1             0.121  40  0.158  12  0.366   1  0.230   0.185 N  0.510      SignalP-TM
CCU71633.1             0.105  29  0.105  47  0.126  36  0.092   0.099 N  0.570      SignalP-noTM
CCU71634.1             0.134  37  0.117  37  0.153  54  0.106   0.112 N  0.570      SignalP-noTM
CCU71635.1             0.112  20  0.118  20  0.198  41  0.125   0.121 N  0.510      SignalP-TM
CCU71636.1             0.153  20  0.305  20  0.842   1  0.664   0.474 N  0.570      SignalP-noTM
CCU71637.1             0.111  20  0.165  11  0.367   1  0.261   0.210 N  0.570      SignalP-noTM
CCU71638.1             0.171  18  0.161  18  0.277  17  0.156   0.159 N  0.570      SignalP-noTM
CCU71639.1             0.330  34  0.178  34  0.150  42  0.096   0.139 N  0.570      SignalP-noTM
CCU71640.1             0.107  46  0.186  11  0.451   4  0.356   0.266 N  0.570      SignalP-noTM
CCU71641.1             0.376  24  0.200  24  0.220   6  0.131   0.174 N  0.510      SignalP-TM
CCU71642.1             0.665  20  0.714  20  0.860   2  0.779   0.744 Y  0.570      SignalP-noTM
CCU71643.1             0.228  52  0.269  18  0.829   1  0.664   0.415 N  0.510      SignalP-TM
CCU71644.1             0.118  36  0.104  36  0.133  35  0.087   0.096 N  0.570      SignalP-noTM
CCU71645.1             0.679  20  0.602  20  0.683  17  0.568   0.589 Y  0.510      SignalP-TM
CCU71646.1             0.196  10  0.137  11  0.285   9  0.200   0.167 N  0.570      SignalP-noTM
CCU71647.1             0.114  31  0.112  31  0.137   3  0.102   0.107 N  0.570      SignalP-noTM
CCU71648.1             0.113  24  0.119  24  0.170  10  0.127   0.123 N  0.570      SignalP-noTM
CCU71649.1             0.127  58  0.112  58  0.128  24  0.100   0.106 N  0.570      SignalP-noTM
CCU71650.1             0.141  30  0.134  17  0.209  14  0.173   0.152 N  0.570      SignalP-noTM
CCU71651.1             0.296  62  0.172  62  0.194   1  0.112   0.144 N  0.570      SignalP-noTM
CCU71652.1             0.110  20  0.111  20  0.141  22  0.091   0.101 N  0.570      SignalP-noTM
CCU71653.1             0.105  37  0.161  17  0.305  15  0.255   0.205 N  0.570      SignalP-noTM
CCU71654.1             0.107  14  0.128  14  0.202  11  0.147   0.137 N  0.570      SignalP-noTM
CCU71655.1             0.327  47  0.219  19  0.417  10  0.330   0.260 N  0.510      SignalP-TM
CCU71656.1             0.143  35  0.172  22  0.326  10  0.258   0.204 N  0.510      SignalP-TM
CCU71657.1             0.101  31  0.109  31  0.126  22  0.089   0.100 N  0.570      SignalP-noTM
CCU71658.1             0.127  47  0.115  34  0.182  29  0.099   0.109 N  0.510      SignalP-TM
CCU71659.1             0.322  34  0.366  34  0.646  32  0.352   0.361 N  0.510      SignalP-TM
CCU71660.1             0.126  36  0.105  70  0.161  66  0.071   0.092 N  0.510      SignalP-TM
CCU71661.1             0.117  55  0.117  55  0.156  49  0.102   0.110 N  0.570      SignalP-noTM
CCU71662.1             0.153  38  0.111  38  0.141  35  0.085   0.098 N  0.570      SignalP-noTM
CCU71663.1             0.694  20  0.800  20  0.959  17  0.920   0.856 Y  0.570      SignalP-noTM
CCU71664.1             0.101  24  0.108  13  0.141   4  0.118   0.113 N  0.570      SignalP-noTM
CCU71665.1             0.116  21  0.148  12  0.265   8  0.226   0.185 N  0.570      SignalP-noTM
CCU71666.1             0.105  50  0.116  11  0.241   1  0.117   0.116 N  0.570      SignalP-noTM
CCU71667.1             0.107  36  0.156  11  0.314   1  0.244   0.197 N  0.570      SignalP-noTM
CCU71668.1             0.331  65  0.306  25  0.751  30  0.455   0.376 N  0.570      SignalP-noTM
CCU71669.1             0.169  29  0.201  29  0.425  19  0.249   0.223 N  0.570      SignalP-noTM
CCU71670.1             0.122  29  0.150  29  0.291  23  0.165   0.156 N  0.510      SignalP-TM
CCU71671.1             0.176  40  0.143  40  0.139   1  0.100   0.123 N  0.570      SignalP-noTM
CCU71672.1             0.235  21  0.465  21  0.956  17  0.911   0.674 Y  0.570      SignalP-noTM
CCU71673.1             0.102  16  0.104  16  0.128   9  0.097   0.101 N  0.570      SignalP-noTM
CCU71674.1             0.488  22  0.637  22  0.916  13  0.849   0.737 Y  0.570      SignalP-noTM
CCU71675.1             0.136  26  0.105  26  0.117  38  0.086   0.096 N  0.570      SignalP-noTM
CCU71676.1             0.376  22  0.602  22  0.992  12  0.964   0.772 Y  0.570      SignalP-noTM
CCU71677.1             0.128  62  0.116  62  0.129  38  0.090   0.104 N  0.570      SignalP-noTM
CCU71678.1             0.191  21  0.175  21  0.289   1  0.167   0.171 N  0.570      SignalP-noTM
CCU71679.1             0.139  21  0.105  21  0.169   1  0.081   0.096 N  0.510      SignalP-TM
CCU71680.1             0.651  21  0.738  21  0.951  11  0.866   0.798 Y  0.570      SignalP-noTM
CCU71681.1             0.109  30  0.108  30  0.134  38  0.101   0.105 N  0.570      SignalP-noTM
CCU71682.1             0.301  22  0.360  22  0.520  12  0.404   0.376 N  0.510      SignalP-TM
CCU71683.1             0.121  49  0.111  24  0.177  13  0.105   0.108 N  0.570      SignalP-noTM
CCU71684.1             0.112  24  0.099  47  0.103  64  0.082   0.091 N  0.570      SignalP-noTM
CCU71685.1             0.138  46  0.155  46  0.434  45  0.125   0.141 N  0.570      SignalP-noTM
CCU71686.1             0.104  19  0.173  23  0.361  19  0.267   0.217 N  0.570      SignalP-noTM
CCU71687.1             0.112  20  0.117  11  0.197   3  0.135   0.125 N  0.570      SignalP-noTM
CCU71688.1             0.424  26  0.622  26  0.979  12  0.930   0.766 Y  0.570      SignalP-noTM
CCU71689.1             0.105  39  0.122  18  0.185  11  0.138   0.130 N  0.570      SignalP-noTM
CCU71690.1             0.850  20  0.907  20  0.981  11  0.961   0.933 Y  0.570      SignalP-noTM
CCU71691.1             0.401  24  0.609  22  0.975  17  0.940   0.765 Y  0.570      SignalP-noTM
CCU71692.1             0.158  34  0.250  11  0.768   3  0.649   0.398 N  0.510      SignalP-TM
CCU71693.1             0.144  48  0.150  48  0.373  46  0.123   0.137 N  0.570      SignalP-noTM
CCU71694.1             0.114  25  0.114  50  0.168  38  0.104   0.109 N  0.570      SignalP-noTM
CCU71695.1             0.293  25  0.513  25  0.940  17  0.878   0.685 Y  0.570      SignalP-noTM
CCU71696.1             0.137  55  0.112  59  0.179  54  0.084   0.099 N  0.570      SignalP-noTM
CCU71697.1             0.575  21  0.638  21  0.895  17  0.646   0.642 Y  0.570      SignalP-noTM
CCU71698.1             0.127  24  0.121  36  0.198   1  0.124   0.123 N  0.570      SignalP-noTM
CCU71699.1             0.132  35  0.132  12  0.244   2  0.175   0.152 N  0.570      SignalP-noTM
CCU71700.1             0.153  59  0.166  11  0.398   1  0.268   0.204 N  0.510      SignalP-TM
CCU71701.1             0.109  22  0.126  11  0.231   2  0.157   0.138 N  0.510      SignalP-TM
CCU71702.1             0.268  20  0.166  20  0.321   1  0.156   0.162 N  0.510      SignalP-TM
CCU71703.1             0.104  55  0.107  55  0.145  49  0.093   0.100 N  0.570      SignalP-noTM
CCU71704.1             0.192  24  0.174  24  0.263   4  0.165   0.170 N  0.570      SignalP-noTM
CCU71705.1             0.180  22  0.129  22  0.189   2  0.107   0.119 N  0.570      SignalP-noTM
CCU71706.1             0.109  19  0.119  19  0.157   9  0.124   0.121 N  0.570      SignalP-noTM
CCU71707.1             0.276  38  0.153  38  0.115  10  0.090   0.123 N  0.570      SignalP-noTM
CCU71708.1             0.123  20  0.114  42  0.156   6  0.113   0.113 N  0.570      SignalP-noTM
CCU71709.1             0.131  23  0.110  23  0.134  22  0.083   0.097 N  0.570      SignalP-noTM
CCU71710.1             0.132  64  0.107  64  0.109  33  0.083   0.096 N  0.570      SignalP-noTM
CCU71711.1             0.111  18  0.113  31  0.154  24  0.104   0.109 N  0.570      SignalP-noTM
CCU71712.1             0.100  58  0.099  62  0.115  52  0.089   0.094 N  0.570      SignalP-noTM
CCU71713.1             0.116  37  0.115  17  0.190  11  0.127   0.121 N  0.570      SignalP-noTM
CCU71714.1             0.126  36  0.124  36  0.140  28  0.097   0.111 N  0.570      SignalP-noTM
CCU71715.1             0.113  23  0.102  35  0.122  26  0.076   0.090 N  0.570      SignalP-noTM
CCU71716.1             0.123  17  0.140  17  0.198  12  0.160   0.150 N  0.570      SignalP-noTM
CCU71717.1             0.123  26  0.141  51  0.260  48  0.131   0.136 N  0.570      SignalP-noTM
CCU71718.1             0.100  57  0.111  36  0.133  36  0.101   0.106 N  0.570      SignalP-noTM
CCU71719.1             0.150  62  0.171  11  0.403   3  0.302   0.233 N  0.570      SignalP-noTM
CCU71720.1             0.104  58  0.103  21  0.135  12  0.086   0.095 N  0.570      SignalP-noTM
CCU71721.1             0.112  25  0.105  34  0.170  24  0.086   0.096 N  0.570      SignalP-noTM
CCU71722.1             0.120  40  0.115  11  0.163   1  0.131   0.123 N  0.570      SignalP-noTM
CCU71723.1             0.107  23  0.096  49  0.108  37  0.078   0.087 N  0.570      SignalP-noTM
CCU71724.1             0.659  23  0.764  23  0.977  20  0.859   0.809 Y  0.570      SignalP-noTM
CCU71725.1             0.132  37  0.218  22  0.459   5  0.389   0.298 N  0.570      SignalP-noTM
CCU71726.1             0.143  26  0.124  26  0.136  20  0.088   0.107 N  0.570      SignalP-noTM
CCU71727.1             0.512  29  0.555  29  0.953  13  0.774   0.658 Y  0.570      SignalP-noTM
CCU71728.1             0.197  23  0.369  19  0.934   1  0.840   0.590 Y  0.570      SignalP-noTM
CCU71729.1             0.775  21  0.837  21  0.963  17  0.904   0.868 Y  0.570      SignalP-noTM
CCU71730.1             0.537  29  0.522  29  0.871  17  0.656   0.585 Y  0.570      SignalP-noTM
CCU71731.1             0.226  25  0.383  23  0.920   1  0.788   0.573 Y  0.570      SignalP-noTM
CCU71732.1             0.721  21  0.765  21  0.898  17  0.795   0.780 Y  0.570      SignalP-noTM
CCU71733.1             0.110  18  0.105  27  0.123  15  0.096   0.101 N  0.570      SignalP-noTM
CCU71734.1             0.151  28  0.140  28  0.227   6  0.164   0.149 N  0.510      SignalP-TM
CCU71735.1             0.130  46  0.120  11  0.180   1  0.145   0.131 N  0.570      SignalP-noTM
CCU71736.1             0.105  54  0.105  44  0.118  17  0.099   0.102 N  0.570      SignalP-noTM
CCU71737.1             0.819  19  0.826  19  0.870   9  0.830   0.827 Y  0.510      SignalP-TM
CCU71738.1             0.259  25  0.285  25  0.576  24  0.283   0.284 N  0.510      SignalP-TM
CCU71739.1             0.260  30  0.286  30  0.661   9  0.413   0.333 N  0.510      SignalP-TM
CCU71740.1             0.121  38  0.117  11  0.182  10  0.131   0.123 N  0.570      SignalP-noTM
CCU71741.1             0.844  23  0.821  23  0.899  22  0.764   0.794 Y  0.570      SignalP-noTM
CCU71742.1             0.127  26  0.189  24  0.384  23  0.318   0.249 N  0.570      SignalP-noTM
CCU71743.1             0.115  69  0.159  69  0.337  62  0.138   0.151 N  0.510      SignalP-TM
CCU71744.1             0.472  22  0.621  22  0.923  17  0.841   0.724 Y  0.570      SignalP-noTM
CCU71745.1             0.110  35  0.173  21  0.414  20  0.283   0.225 N  0.570      SignalP-noTM
CCU71746.1             0.115  42  0.106  27  0.127  15  0.097   0.102 N  0.570      SignalP-noTM
CCU71747.1             0.138  37  0.143  20  0.219   3  0.183   0.162 N  0.570      SignalP-noTM
CCU71748.1             0.180  24  0.138  24  0.155  36  0.097   0.119 N  0.570      SignalP-noTM
CCU71749.1             0.308  21  0.519  21  0.945   1  0.887   0.692 Y  0.570      SignalP-noTM
CCU71750.1             0.190  17  0.115  17  0.130   1  0.080   0.102 N  0.510      SignalP-TM
CCU71751.1             0.121  42  0.105  70  0.129   1  0.091   0.099 N  0.570      SignalP-noTM
CCU71752.1             0.102  68  0.116  11  0.189   1  0.127   0.121 N  0.570      SignalP-noTM
CCU71753.1             0.109  27  0.107  44  0.133  43  0.096   0.101 N  0.570      SignalP-noTM
CCU71754.1             0.120  24  0.111  24  0.122  43  0.084   0.098 N  0.570      SignalP-noTM
CCU71755.1             0.102  20  0.114  21  0.174   1  0.119   0.116 N  0.570      SignalP-noTM
CCU71756.1             0.181  33  0.129  11  0.240   5  0.165   0.143 N  0.510      SignalP-TM
CCU71757.1             0.136  20  0.150  20  0.247  11  0.164   0.157 N  0.570      SignalP-noTM
CCU71758.1             0.105  47  0.134  11  0.277   1  0.166   0.149 N  0.570      SignalP-noTM
CCU71759.1             0.112  34  0.110  22  0.144  13  0.112   0.111 N  0.570      SignalP-noTM
CCU71760.1             0.106  69  0.112  25  0.141  18  0.103   0.108 N  0.570      SignalP-noTM
CCU71761.1             0.105  29  0.088  44  0.094  44  0.055   0.076 N  0.510      SignalP-TM
CCU71762.1             0.130  27  0.106  53  0.125  48  0.092   0.100 N  0.570      SignalP-noTM
CCU71763.1             0.102  46  0.111  19  0.146  11  0.111   0.111 N  0.510      SignalP-TM
CCU71764.1             0.153  32  0.103  11  0.224   1  0.091   0.099 N  0.510      SignalP-TM
CCU71765.1             0.133  50  0.139  50  0.210  43  0.088   0.120 N  0.510      SignalP-TM
CCU71766.1             0.135  62  0.118  62  0.161   1  0.098   0.109 N  0.570      SignalP-noTM
CCU71767.1             0.173  38  0.137  38  0.160   8  0.116   0.127 N  0.570      SignalP-noTM
CCU71768.1             0.108  47  0.103  36  0.116  27  0.096   0.100 N  0.570      SignalP-noTM
CCU71769.1             0.107  67  0.103  11  0.144   1  0.103   0.103 N  0.570      SignalP-noTM
CCU71770.1             0.105  49  0.100  32  0.125   9  0.096   0.098 N  0.570      SignalP-noTM
CCU71771.1             0.111  19  0.157  11  0.444   1  0.222   0.188 N  0.570      SignalP-noTM
CCU71772.1             0.113  20  0.104  35  0.152   1  0.098   0.101 N  0.570      SignalP-noTM
CCU71773.1             0.424  23  0.628  23  0.963  17  0.929   0.770 Y  0.570      SignalP-noTM
CCU71774.1             0.122  60  0.091  29  0.102  68  0.074   0.084 N  0.510      SignalP-TM
CCU71775.1             0.136  66  0.128  31  0.173  20  0.118   0.123 N  0.570      SignalP-noTM
CCU71776.1             0.125  36  0.114  18  0.154   7  0.110   0.112 N  0.570      SignalP-noTM
CCU71777.1             0.409  28  0.292  28  0.422  27  0.218   0.264 N  0.510      SignalP-TM
CCU71778.1             0.645  21  0.646  21  0.788  14  0.625   0.636 Y  0.570      SignalP-noTM
CCU71779.1             0.679  26  0.649  26  0.938   9  0.746   0.695 Y  0.570      SignalP-noTM
CCU71780.1             0.103  25  0.133  14  0.279   4  0.177   0.154 N  0.570      SignalP-noTM
CCU71781.1             0.103  42  0.104  66  0.115  54  0.084   0.095 N  0.570      SignalP-noTM
CCU71782.1             0.183  21  0.259  21  0.489  14  0.363   0.297 N  0.510      SignalP-TM
CCU71783.1             0.106  25  0.121  16  0.192   5  0.147   0.131 N  0.510      SignalP-TM
CCU71784.1             0.501  38  0.295  38  0.275  35  0.190   0.256 N  0.510      SignalP-TM
CCU71785.1             0.117  18  0.162  44  0.375  37  0.174   0.166 N  0.510      SignalP-TM
CCU71786.1             0.471  23  0.619  23  0.921  21  0.815   0.711 Y  0.570      SignalP-noTM
CCU71787.1             0.123  32  0.131  11  0.243   2  0.167   0.148 N  0.570      SignalP-noTM
CCU71788.1             0.714  20  0.816  20  0.968  19  0.930   0.869 Y  0.570      SignalP-noTM
CCU71789.1             0.627  26  0.755  26  0.979  22  0.905   0.825 Y  0.570      SignalP-noTM
CCU71790.1             0.121  23  0.113  14  0.160   2  0.121   0.117 N  0.570      SignalP-noTM
CCU71791.1             0.123  42  0.119  42  0.173  40  0.114   0.116 N  0.570      SignalP-noTM
CCU71792.1             0.217  19  0.177  19  0.268   2  0.169   0.173 N  0.570      SignalP-noTM
CCU71793.1             0.104  41  0.103  54  0.136  13  0.098   0.101 N  0.570      SignalP-noTM
CCU71794.1             0.125  18  0.145  47  0.324  42  0.143   0.144 N  0.570      SignalP-noTM
CCU71795.1             0.154  29  0.119  29  0.173   1  0.095   0.108 N  0.570      SignalP-noTM
CCU71796.1             0.127  40  0.107  40  0.134  10  0.097   0.103 N  0.570      SignalP-noTM
CCU71797.1             0.101  39  0.126  11  0.294   1  0.137   0.131 N  0.570      SignalP-noTM
CCU71798.1             0.115  21  0.195  11  0.534   3  0.366   0.275 N  0.570      SignalP-noTM
CCU71799.1             0.568  22  0.725  22  0.966  13  0.908   0.811 Y  0.570      SignalP-noTM
CCU71800.1             0.193  49  0.256  34  0.572  32  0.253   0.255 N  0.570      SignalP-noTM
CCU71801.1             0.106  38  0.129  36  0.222  10  0.152   0.140 N  0.570      SignalP-noTM
CCU71802.1             0.104  38  0.110  19  0.147  13  0.115   0.112 N  0.570      SignalP-noTM
CCU71803.1             0.203  47  0.195  47  0.250  35  0.137   0.168 N  0.570      SignalP-noTM
CCU71804.1             0.234  40  0.277  40  0.535  13  0.421   0.330 N  0.510      SignalP-TM
CCU71805.1             0.142  42  0.120  42  0.138   5  0.096   0.109 N  0.570      SignalP-noTM
CCU71806.1             0.101  52  0.124  25  0.189  17  0.142   0.132 N  0.570      SignalP-noTM
CCU71807.1             0.467  42  0.232  42  0.167  39  0.093   0.167 N  0.570      SignalP-noTM
CCU71808.1             0.147  31  0.145  41  0.201  30  0.126   0.136 N  0.570      SignalP-noTM
CCU71809.1             0.111  58  0.109  37  0.130  24  0.105   0.107 N  0.570      SignalP-noTM
CCU71810.1             0.179  42  0.207  42  0.575  19  0.295   0.240 N  0.510      SignalP-TM
CCU71811.1             0.144  23  0.331  23  0.885   7  0.798   0.551 N  0.570      SignalP-noTM
CCU71812.1             0.100  29  0.105  57  0.127  50  0.091   0.098 N  0.570      SignalP-noTM
CCU71813.1             0.106  36  0.136  11  0.319   1  0.162   0.148 N  0.570      SignalP-noTM
CCU71814.1             0.126  45  0.149  11  0.396   1  0.201   0.169 N  0.510      SignalP-TM
CCU71815.1             0.137  47  0.131  28  0.227  26  0.126   0.129 N  0.570      SignalP-noTM
CCU71816.1             0.174  25  0.384  25  0.937  17  0.859   0.607 Y  0.570      SignalP-noTM
CCU71817.1             0.342  40  0.311  40  0.469  30  0.278   0.299 N  0.510      SignalP-TM
CCU71818.1             0.856  27  0.776  27  0.861  23  0.664   0.723 Y  0.570      SignalP-noTM
CCU71819.1             0.162  29  0.130  29  0.127   1  0.097   0.115 N  0.570      SignalP-noTM
CCU71820.1             0.132  68  0.147  39  0.293  28  0.157   0.151 N  0.570      SignalP-noTM
CCU71821.1             0.107  23  0.116  11  0.199   4  0.135   0.125 N  0.570      SignalP-noTM
CCU71822.1             0.125  46  0.143  46  0.244  30  0.159   0.150 N  0.570      SignalP-noTM
CCU71823.1             0.139  40  0.126  33  0.206  31  0.112   0.121 N  0.510      SignalP-TM
CCU71824.1             0.206  30  0.295  30  0.642  25  0.378   0.326 N  0.510      SignalP-TM
CCU71825.1             0.324  34  0.201  34  0.370  11  0.189   0.197 N  0.510      SignalP-TM
CCU71826.1             0.118  69  0.111  50  0.161  43  0.095   0.103 N  0.570      SignalP-noTM
CCU71827.1             0.201  30  0.213  30  0.438   2  0.251   0.227 N  0.510      SignalP-TM
CCU71828.1             0.127  41  0.112  22  0.171  11  0.104   0.109 N  0.510      SignalP-TM
CCU71829.1             0.119  41  0.120  41  0.155  40  0.097   0.109 N  0.570      SignalP-noTM
CCU71830.1             0.220  39  0.267  39  0.439  37  0.289   0.275 N  0.510      SignalP-TM
CCU71831.1             0.131  38  0.140  38  0.227   7  0.162   0.148 N  0.510      SignalP-TM
CCU71832.1             0.215  25  0.130  36  0.187  33  0.081   0.112 N  0.510      SignalP-TM
CCU71833.1             0.172  35  0.129  35  0.190   3  0.122   0.125 N  0.570      SignalP-noTM
CCU71834.1             0.163  52  0.116  11  0.220   1  0.124   0.119 N  0.510      SignalP-TM
CCU71835.1             0.322  27  0.133  27  0.145   1  0.086   0.116 N  0.510      SignalP-TM
CCU71836.1             0.116  15  0.130  15  0.288  11  0.141   0.135 N  0.570      SignalP-noTM
CCU71837.1             0.104  31  0.107  11  0.196   4  0.122   0.114 N  0.570      SignalP-noTM
CCU71838.1             0.246  28  0.436  28  0.938  14  0.842   0.627 Y  0.570      SignalP-noTM
CCU71839.1             0.104  39  0.102  52  0.134  45  0.079   0.094 N  0.510      SignalP-TM
CCU71840.1             0.127  66  0.126  40  0.174   9  0.128   0.127 N  0.570      SignalP-noTM
CCU71841.1             0.106  35  0.112  45  0.143  37  0.097   0.105 N  0.570      SignalP-noTM
CCU71842.1             0.185  39  0.160  12  0.309   9  0.259   0.206 N  0.570      SignalP-noTM
CCU71843.1             0.129  42  0.113  49  0.189  48  0.085   0.100 N  0.570      SignalP-noTM
CCU71844.1             0.102  22  0.134  11  0.264   1  0.170   0.151 N  0.570      SignalP-noTM
CCU71845.1             0.175  18  0.171  18  0.319   2  0.197   0.183 N  0.570      SignalP-noTM
CCU71846.1             0.102  22  0.109  38  0.132  29  0.096   0.103 N  0.570      SignalP-noTM
CCU71847.1             0.140  32  0.119  32  0.161  13  0.115   0.117 N  0.570      SignalP-noTM
CCU71848.1             0.101   8  0.103  18  0.126  12  0.101   0.102 N  0.510      SignalP-TM
CCU71849.1             0.122  40  0.119  52  0.167   1  0.119   0.119 N  0.570      SignalP-noTM
CCU71850.1             0.105  31  0.127  11  0.316   1  0.136   0.131 N  0.570      SignalP-noTM
CCU71851.1             0.152  22  0.193  22  0.308   3  0.260   0.218 N  0.510      SignalP-TM
CCU71852.1             0.164  69  0.130  40  0.211  31  0.122   0.126 N  0.570      SignalP-noTM
CCU71853.1             0.116  58  0.118  15  0.175  13  0.128   0.122 N  0.510      SignalP-TM
CCU71854.1             0.154  30  0.134  30  0.161  32  0.095   0.119 N  0.510      SignalP-TM
CCU71855.1             0.638  22  0.693  22  0.892  18  0.731   0.711 Y  0.570      SignalP-noTM
CCU71856.1             0.151  34  0.137  34  0.222  32  0.107   0.123 N  0.570      SignalP-noTM
CCU71857.1             0.113  20  0.113  57  0.188  48  0.089   0.102 N  0.570      SignalP-noTM
CCU71858.1             0.487  34  0.494  34  0.622  23  0.388   0.455 N  0.510      SignalP-TM
CCU71859.1             0.140  19  0.139  37  0.227  35  0.106   0.123 N  0.570      SignalP-noTM
CCU71860.1             0.134  58  0.118  58  0.136   2  0.094   0.107 N  0.570      SignalP-noTM
CCU71861.1             0.105  20  0.108  25  0.139  19  0.087   0.098 N  0.570      SignalP-noTM
CCU71862.1             0.116  32  0.130  11  0.220   1  0.167   0.147 N  0.570      SignalP-noTM
CCU71863.1             0.108  47  0.124  11  0.229   2  0.153   0.138 N  0.570      SignalP-noTM
CCU71864.1             0.228  32  0.232  32  0.317  29  0.244   0.237 N  0.510      SignalP-TM
CCU71865.1             0.120  37  0.159  17  0.299  11  0.252   0.203 N  0.570      SignalP-noTM
CCU71866.1             0.100  37  0.166  17  0.339  11  0.272   0.216 N  0.570      SignalP-noTM
CCU71867.1             0.129  22  0.171  22  0.285  14  0.227   0.197 N  0.570      SignalP-noTM
CCU71868.1             0.103  31  0.136  11  0.237   2  0.180   0.156 N  0.570      SignalP-noTM
CCU71869.1             0.103  55  0.112  32  0.143  28  0.097   0.105 N  0.570      SignalP-noTM
CCU71870.1             0.118  64  0.115  16  0.169   9  0.130   0.122 N  0.570      SignalP-noTM
CCU71871.1             0.193  28  0.197  28  0.362  25  0.193   0.195 N  0.570      SignalP-noTM
CCU71872.1             0.175  29  0.211  24  0.474  19  0.319   0.262 N  0.570      SignalP-noTM
CCU71873.1             0.144  36  0.158  11  0.339   6  0.266   0.209 N  0.570      SignalP-noTM
CCU71874.1             0.191  44  0.172  44  0.183  40  0.131   0.157 N  0.510      SignalP-TM
CCU71875.1             0.191  27  0.168  55  0.188  51  0.125   0.148 N  0.570      SignalP-noTM
CCU71876.1             0.493  24  0.687  24  0.980  15  0.952   0.811 Y  0.570      SignalP-noTM
CCU71877.1             0.125  53  0.110  11  0.159   2  0.121   0.115 N  0.570      SignalP-noTM
CCU71878.1             0.536  22  0.679  22  0.895   6  0.866   0.766 Y  0.570      SignalP-noTM
CCU71879.1             0.109  61  0.106  33  0.134  22  0.102   0.104 N  0.570      SignalP-noTM
CCU71880.1             0.177  55  0.171  55  0.335  50  0.115   0.150 N  0.510      SignalP-TM
CCU71881.1             0.826  33  0.774  33  0.914  12  0.808   0.790 Y  0.570      SignalP-noTM
CCU71882.1             0.150  38  0.132  38  0.230  37  0.108   0.120 N  0.570      SignalP-noTM
CCU71883.1             0.333  28  0.181  28  0.148   2  0.098   0.142 N  0.570      SignalP-noTM
CCU71884.1             0.157  27  0.123  27  0.142  41  0.085   0.106 N  0.570      SignalP-noTM
CCU71885.1             0.337  19  0.550  19  0.945   2  0.909   0.719 Y  0.570      SignalP-noTM
CCU71886.1             0.419  24  0.263  24  0.267   2  0.159   0.225 N  0.510      SignalP-TM
CCU71887.1             0.116  12  0.156  12  0.296   1  0.202   0.173 N  0.510      SignalP-TM
CCU71888.1             0.174  18  0.141  18  0.177   6  0.125   0.135 N  0.510      SignalP-TM
CCU71889.1             0.828  38  0.691  38  0.934  16  0.683   0.687 Y  0.570      SignalP-noTM
CCU71890.1             0.274  26  0.191  26  0.210   1  0.137   0.166 N  0.570      SignalP-noTM
CCU71891.1             0.131  67  0.115  11  0.155   3  0.134   0.124 N  0.570      SignalP-noTM
CCU71892.1             0.122  20  0.128  20  0.201   2  0.147   0.137 N  0.570      SignalP-noTM
CCU71893.1             0.182  24  0.195  22  0.419   3  0.255   0.217 N  0.510      SignalP-TM
CCU71894.1             0.140  30  0.104  63  0.118  56  0.084   0.095 N  0.570      SignalP-noTM
CCU71895.1             0.102  36  0.117  14  0.168   6  0.132   0.124 N  0.570      SignalP-noTM
CCU71896.1             0.176  31  0.147  31  0.216  21  0.133   0.140 N  0.570      SignalP-noTM
CCU71897.1             0.126  61  0.111  11  0.177   1  0.118   0.115 N  0.570      SignalP-noTM
CCU71898.1             0.116  24  0.163  12  0.315   6  0.260   0.209 N  0.570      SignalP-noTM
CCU71899.1             0.124  31  0.150  11  0.354   1  0.216   0.175 N  0.510      SignalP-TM
CCU71900.1             0.113  41  0.100  41  0.104  43  0.071   0.086 N  0.570      SignalP-noTM
CCU71901.1             0.255  25  0.240  25  0.398   1  0.234   0.237 N  0.570      SignalP-noTM
CCU71902.1             0.147  30  0.207  30  0.381  21  0.260   0.227 N  0.510      SignalP-TM
CCU71903.1             0.107  29  0.188  11  0.469   1  0.356   0.250 N  0.510      SignalP-TM
CCU71904.1             0.137  30  0.129  30  0.186  10  0.125   0.127 N  0.570      SignalP-noTM
CCU71905.1             0.158  58  0.123  11  0.251   1  0.142   0.130 N  0.510      SignalP-TM
CCU71906.1             0.103  57  0.125  11  0.223   3  0.151   0.137 N  0.570      SignalP-noTM
CCU71907.1             0.128  23  0.156  13  0.301  11  0.234   0.192 N  0.570      SignalP-noTM
CCU71908.1             0.245  23  0.195  23  0.370   3  0.218   0.206 N  0.570      SignalP-noTM
CCU71909.1             0.116  28  0.149  17  0.237  15  0.221   0.183 N  0.570      SignalP-noTM
CCU71910.1             0.126  50  0.116  24  0.147  12  0.114   0.115 N  0.570      SignalP-noTM
CCU71911.1             0.165  35  0.175  35  0.327  32  0.160   0.168 N  0.570      SignalP-noTM
CCU71912.1             0.123  61  0.135  42  0.329  36  0.097   0.117 N  0.570      SignalP-noTM
CCU71913.1             0.177  22  0.241  22  0.455  21  0.292   0.265 N  0.570      SignalP-noTM
CCU71914.1             0.104  24  0.106  32  0.129  23  0.089   0.098 N  0.570      SignalP-noTM
CCU71915.1             0.324  17  0.194  17  0.176  15  0.117   0.166 N  0.510      SignalP-TM
CCU71916.1             0.165  40  0.127  40  0.162  39  0.082   0.110 N  0.510      SignalP-TM
CCU71917.1             0.140  51  0.192  20  0.435  18  0.337   0.260 N  0.570      SignalP-noTM
CCU71918.1             0.105  15  0.105  64  0.122   8  0.099   0.102 N  0.570      SignalP-noTM
CCU71919.1             0.107  24  0.117  44  0.150  41  0.107   0.112 N  0.570      SignalP-noTM
CCU71920.1             0.105  32  0.100  56  0.108  18  0.091   0.095 N  0.570      SignalP-noTM
CCU71921.1             0.142  21  0.170  21  0.308  31  0.194   0.181 N  0.570      SignalP-noTM
CCU71922.1             0.143  25  0.139  25  0.196  23  0.122   0.131 N  0.570      SignalP-noTM
CCU71923.1             0.171  31  0.143  31  0.209   3  0.132   0.138 N  0.570      SignalP-noTM
CCU71924.1             0.116  49  0.149  49  0.268  41  0.160   0.154 N  0.570      SignalP-noTM
CCU71925.1             0.103  40  0.100  40  0.108  42  0.081   0.091 N  0.570      SignalP-noTM
CCU71926.1             0.162  25  0.143  25  0.241   1  0.158   0.150 N  0.570      SignalP-noTM
CCU71927.1             0.101  14  0.102  36  0.110  33  0.083   0.093 N  0.570      SignalP-noTM
CCU71928.1             0.104  69  0.098  69  0.141   6  0.093   0.096 N  0.570      SignalP-noTM
CCU71929.1             0.113  27  0.096  53  0.107  44  0.071   0.085 N  0.570      SignalP-noTM
CCU71930.1             0.153  63  0.120  11  0.175   3  0.155   0.133 N  0.510      SignalP-TM
CCU71931.1             0.109  38  0.119  14  0.186   7  0.144   0.131 N  0.570      SignalP-noTM
CCU71932.1             0.106  17  0.104  51  0.118  40  0.084   0.094 N  0.570      SignalP-noTM
CCU71933.1             0.107  37  0.157  17  0.283  15  0.245   0.198 N  0.570      SignalP-noTM
CCU71934.1             0.107  14  0.117  14  0.169  10  0.123   0.120 N  0.570      SignalP-noTM
CCU71935.1             0.119  34  0.133  11  0.198   4  0.180   0.155 N  0.570      SignalP-noTM
CCU71936.1             0.102  10  0.129  11  0.208   6  0.174   0.150 N  0.570      SignalP-noTM
CCU71937.1             0.113  20  0.120  20  0.170  10  0.108   0.114 N  0.570      SignalP-noTM
CCU71938.1             0.102  21  0.102  11  0.120   2  0.105   0.103 N  0.570      SignalP-noTM
CCU71939.1             0.109  50  0.145  11  0.296   2  0.204   0.173 N  0.570      SignalP-noTM
CCU71940.1             0.101  15  0.124  17  0.196  10  0.143   0.133 N  0.570      SignalP-noTM
CCU71941.1             0.131  38  0.130  38  0.299  36  0.108   0.120 N  0.570      SignalP-noTM
CCU71942.1             0.121  26  0.134  11  0.223   1  0.177   0.154 N  0.570      SignalP-noTM
CCU71943.1             0.150  36  0.136  36  0.219   4  0.120   0.129 N  0.570      SignalP-noTM
CCU71944.1             0.103  25  0.100  14  0.118  12  0.097   0.098 N  0.570      SignalP-noTM
CCU71945.1             0.118  23  0.130  11  0.211   1  0.162   0.145 N  0.570      SignalP-noTM
CCU71946.1             0.157  40  0.178  40  0.381  33  0.140   0.160 N  0.570      SignalP-noTM
CCU71947.1             0.102  37  0.109  22  0.151  14  0.114   0.111 N  0.570      SignalP-noTM
CCU71948.1             0.111  59  0.112  12  0.161  27  0.127   0.119 N  0.570      SignalP-noTM
CCU71949.1             0.143  52  0.129  52  0.188   6  0.117   0.123 N  0.570      SignalP-noTM
CCU71950.1             0.114   6  0.118  51  0.187  50  0.095   0.108 N  0.570      SignalP-noTM
CCU71951.1             0.125  21  0.121  47  0.207  41  0.090   0.106 N  0.570      SignalP-noTM
CCU71952.1             0.175  21  0.176  21  0.334  19  0.189   0.182 N  0.570      SignalP-noTM
CCU71953.1             0.116  42  0.108  44  0.130  40  0.088   0.099 N  0.570      SignalP-noTM
CCU71954.1             0.102  44  0.106  61  0.123  52  0.096   0.101 N  0.570      SignalP-noTM
CCU71955.1             0.122  66  0.117  21  0.147  18  0.107   0.112 N  0.570      SignalP-noTM
CCU71956.1             0.192  21  0.190  21  0.342  20  0.204   0.197 N  0.570      SignalP-noTM
CCU71957.1             0.261  24  0.278  24  0.716   1  0.389   0.319 N  0.510      SignalP-TM
CCU71958.1             0.106   9  0.116  11  0.153   3  0.134   0.124 N  0.570      SignalP-noTM
CCU71959.1             0.149  27  0.264  27  0.738  20  0.418   0.336 N  0.570      SignalP-noTM
CCU71960.1             0.128  20  0.131  11  0.213   1  0.164   0.146 N  0.570      SignalP-noTM
CCU71961.1             0.162  40  0.178  20  0.304   1  0.235   0.199 N  0.510      SignalP-TM
CCU71962.1             0.155  33  0.123  33  0.148  32  0.096   0.111 N  0.570      SignalP-noTM
CCU71963.1             0.172  26  0.136  26  0.182   4  0.122   0.129 N  0.570      SignalP-noTM
CCU71964.1             0.183  36  0.163  43  0.301  47  0.104   0.135 N  0.570      SignalP-noTM
CCU71965.1             0.124  28  0.138  28  0.247   2  0.159   0.146 N  0.510      SignalP-TM
CCU71966.1             0.134  49  0.124  49  0.160  45  0.090   0.111 N  0.510      SignalP-TM
CCU71967.1             0.125  32  0.124  17  0.207  13  0.127   0.125 N  0.570      SignalP-noTM
CCU71968.1             0.145  28  0.116  28  0.124   9  0.102   0.109 N  0.570      SignalP-noTM
CCU71969.1             0.127  55  0.115  39  0.155  36  0.098   0.107 N  0.570      SignalP-noTM
CCU71970.1             0.129  32  0.129  11  0.222   7  0.173   0.145 N  0.510      SignalP-TM
CCU71971.1             0.139  29  0.175  11  0.355   2  0.320   0.228 N  0.510      SignalP-TM
CCU71972.1             0.142  22  0.153  22  0.224  21  0.160   0.155 N  0.510      SignalP-TM
CCU71973.1             0.150  41  0.123  41  0.200   1  0.112   0.118 N  0.570      SignalP-noTM
CCU71974.1             0.118  14  0.129  14  0.221   3  0.146   0.137 N  0.570      SignalP-noTM
CCU71975.1             0.132  25  0.168  11  0.329   5  0.295   0.215 N  0.510      SignalP-TM
CCU71976.1             0.123  44  0.122  44  0.184  34  0.118   0.120 N  0.570      SignalP-noTM
CCU71977.1             0.107  20  0.103  11  0.145   1  0.098   0.101 N  0.570      SignalP-noTM
CCU71978.1             0.139  28  0.165  28  0.258  23  0.166   0.165 N  0.570      SignalP-noTM
CCU71979.1             0.177  32  0.206  16  0.595  10  0.380   0.288 N  0.570      SignalP-noTM
CCU71980.1             0.354  22  0.571  22  0.946  13  0.919   0.735 Y  0.570      SignalP-noTM
CCU71981.1             0.103  35  0.106  35  0.136   1  0.085   0.099 N  0.510      SignalP-TM
CCU71982.1             0.175  48  0.140  48  0.202   3  0.126   0.135 N  0.510      SignalP-TM
CCU71983.1             0.131  27  0.115  42  0.132  38  0.091   0.104 N  0.570      SignalP-noTM
CCU71984.1             0.119  34  0.118  34  0.201  32  0.106   0.113 N  0.570      SignalP-noTM
CCU71985.1             0.106  24  0.106  57  0.128  54  0.095   0.101 N  0.570      SignalP-noTM
CCU71986.1             0.116  40  0.110  29  0.137   6  0.105   0.108 N  0.570      SignalP-noTM
CCU71987.1             0.111  58  0.108  58  0.114  14  0.097   0.103 N  0.570      SignalP-noTM
CCU71988.1             0.114  38  0.242  19  0.743  12  0.495   0.361 N  0.570      SignalP-noTM
CCU71989.1             0.185  15  0.225  15  0.532   1  0.310   0.257 N  0.510      SignalP-TM
CCU71990.1             0.181  21  0.224  21  0.404  20  0.263   0.238 N  0.510      SignalP-TM
CCU71991.1             0.151  22  0.108  22  0.167   2  0.096   0.102 N  0.570      SignalP-noTM
CCU71992.1             0.117  62  0.150  11  0.287   4  0.229   0.187 N  0.570      SignalP-noTM
CCU71993.1             0.192  21  0.231  19  0.546   1  0.318   0.272 N  0.570      SignalP-noTM
CCU71994.1             0.170  23  0.166  23  0.351  21  0.165   0.165 N  0.570      SignalP-noTM
CCU71995.1             0.588  28  0.650  28  0.961  14  0.837   0.738 Y  0.570      SignalP-noTM
CCU71996.1             0.115  63  0.111  11  0.195   1  0.114   0.113 N  0.570      SignalP-noTM
CCU71997.1             0.115  39  0.114  12  0.164   6  0.136   0.122 N  0.510      SignalP-TM
CCU71998.1             0.345  18  0.220  18  0.232  17  0.146   0.185 N  0.570      SignalP-noTM
CCU71999.1             0.107  68  0.106  21  0.127  12  0.096   0.101 N  0.570      SignalP-noTM
CCU72000.1             0.131  24  0.116  24  0.161  20  0.092   0.105 N  0.570      SignalP-noTM
CCU72001.1             0.116  30  0.105  11  0.183   2  0.104   0.105 N  0.570      SignalP-noTM
CCU72002.1             0.102  43  0.097  41  0.103  29  0.077   0.088 N  0.570      SignalP-noTM
CCU72003.1             0.100  20  0.106  44  0.128  36  0.084   0.096 N  0.570      SignalP-noTM
CCU72004.1             0.105  22  0.130  11  0.234   1  0.169   0.145 N  0.510      SignalP-TM
CCU72005.1             0.581  27  0.425  27  0.470  22  0.246   0.359 N  0.510      SignalP-TM
CCU72006.1             0.127  66  0.158  11  0.308   5  0.261   0.207 N  0.570      SignalP-noTM
CCU72007.1             0.110  45  0.131  11  0.222   3  0.172   0.150 N  0.570      SignalP-noTM
CCU72008.1             0.102  68  0.121  50  0.182  46  0.125   0.123 N  0.570      SignalP-noTM
CCU72009.1             0.113  41  0.125  11  0.233   1  0.142   0.133 N  0.570      SignalP-noTM
CCU72010.1             0.112  39  0.104  67  0.114  66  0.090   0.097 N  0.570      SignalP-noTM
CCU72011.1             0.163  25  0.127  25  0.171   1  0.105   0.117 N  0.570      SignalP-noTM
CCU72012.1             0.124  48  0.112  48  0.115  37  0.079   0.096 N  0.570      SignalP-noTM
CCU72013.1             0.110  47  0.112  47  0.141  43  0.105   0.109 N  0.570      SignalP-noTM
CCU72014.1             0.110  61  0.118  61  0.149  41  0.108   0.113 N  0.570      SignalP-noTM
CCU72015.1             0.133  24  0.100  11  0.146   1  0.097   0.099 N  0.510      SignalP-TM
CCU72016.1             0.115  25  0.141  11  0.330   1  0.184   0.157 N  0.510      SignalP-TM
CCU72017.1             0.870  25  0.901  25  0.964  17  0.937   0.918 Y  0.570      SignalP-noTM
CCU72018.1             0.114  33  0.125  22  0.182  11  0.140   0.132 N  0.570      SignalP-noTM
CCU72019.1             0.239  36  0.189  36  0.233  29  0.135   0.164 N  0.570      SignalP-noTM
CCU72020.1             0.727  33  0.498  33  0.451  29  0.313   0.430 N  0.510      SignalP-TM
CCU72021.1             0.762  21  0.760  21  0.894   1  0.785   0.772 Y  0.570      SignalP-noTM
CCU72022.1             0.722  20  0.774  20  0.920  19  0.826   0.799 Y  0.570      SignalP-noTM
CCU72023.1             0.811  19  0.769  19  0.840  15  0.710   0.741 Y  0.570      SignalP-noTM
CCU72024.1             0.122  57  0.107  31  0.118  31  0.071   0.090 N  0.570      SignalP-noTM
CCU72025.1             0.138  18  0.329  18  0.907   3  0.815   0.557 N  0.570      SignalP-noTM
CCU72026.1             0.282  21  0.510  21  0.971  11  0.924   0.705 Y  0.570      SignalP-noTM
CCU72027.1             0.762  22  0.650  22  0.684  20  0.541   0.610 Y  0.510      SignalP-TM
CCU72028.1             0.131  47  0.108  47  0.107  43  0.066   0.093 N  0.510      SignalP-TM
CCU72029.1             0.161  40  0.165  40  0.293  38  0.111   0.145 N  0.510      SignalP-TM
CCU72030.1             0.122  49  0.226  18  0.622   9  0.489   0.323 N  0.510      SignalP-TM
CCU72031.1             0.131  38  0.126  40  0.275  37  0.108   0.120 N  0.510      SignalP-TM
CCU72032.1             0.135  45  0.122  21  0.171  12  0.132   0.127 N  0.570      SignalP-noTM
CCU72033.1             0.156  64  0.126  64  0.189  13  0.109   0.118 N  0.570      SignalP-noTM
CCU72034.1             0.103  68  0.099  26  0.119  38  0.087   0.093 N  0.570      SignalP-noTM
CCU72035.1             0.564  29  0.647  29  0.970  17  0.825   0.731 Y  0.570      SignalP-noTM
CCU72036.1             0.112  24  0.123  12  0.200   2  0.151   0.136 N  0.570      SignalP-noTM
CCU72037.1             0.264  62  0.161  62  0.185   1  0.124   0.144 N  0.570      SignalP-noTM
CCU72038.1             0.571  24  0.721  24  0.959  13  0.921   0.815 Y  0.570      SignalP-noTM
CCU72039.1             0.145  20  0.148  20  0.322   1  0.182   0.164 N  0.570      SignalP-noTM
CCU72040.1             0.120  27  0.111  27  0.127   2  0.095   0.103 N  0.570      SignalP-noTM
CCU72041.1             0.177  43  0.154  43  0.262  41  0.098   0.133 N  0.510      SignalP-TM
CCU72042.1             0.188  24  0.152  24  0.158  14  0.123   0.138 N  0.570      SignalP-noTM
CCU72043.1             0.154  39  0.114  39  0.112  70  0.076   0.096 N  0.570      SignalP-noTM
CCU72044.1             0.111  22  0.099  34  0.107  23  0.083   0.092 N  0.570      SignalP-noTM
CCU72045.1             0.127  51  0.195  28  0.411   2  0.318   0.253 N  0.570      SignalP-noTM
CCU72046.1             0.725  23  0.823  23  0.964  10  0.938   0.877 Y  0.570      SignalP-noTM
CCU72047.1             0.101  35  0.113  35  0.136  29  0.105   0.110 N  0.570      SignalP-noTM
CCU72048.1             0.556  23  0.713  23  0.947  14  0.921   0.811 Y  0.570      SignalP-noTM
CCU72049.1             0.598  18  0.714  18  0.932  15  0.840   0.773 Y  0.570      SignalP-noTM
CCU72050.1             0.801  44  0.532  44  0.524  39  0.232   0.421 N  0.510      SignalP-TM
CCU72051.1             0.118  53  0.134  53  0.220  49  0.107   0.121 N  0.570      SignalP-noTM
CCU72052.1             0.125  49  0.137  11  0.226   6  0.192   0.163 N  0.570      SignalP-noTM
CCU72053.1             0.173  51  0.131  51  0.130  36  0.101   0.117 N  0.570      SignalP-noTM
CCU72054.1             0.128  21  0.135  11  0.242   1  0.177   0.155 N  0.570      SignalP-noTM
CCU72055.1             0.113  30  0.154  30  0.459  22  0.186   0.169 N  0.570      SignalP-noTM
CCU72056.1             0.104  20  0.104  41  0.123  51  0.092   0.098 N  0.570      SignalP-noTM
CCU72057.1             0.104  21  0.137  21  0.291  17  0.179   0.153 N  0.510      SignalP-TM
CCU72058.1             0.143  20  0.117  20  0.139   1  0.094   0.106 N  0.570      SignalP-noTM
CCU72059.1             0.150  32  0.129  32  0.152  15  0.109   0.120 N  0.570      SignalP-noTM
CCU72060.1             0.131  65  0.116  65  0.139   6  0.099   0.108 N  0.570      SignalP-noTM
CCU72061.1             0.206  36  0.133  36  0.151   2  0.099   0.117 N  0.570      SignalP-noTM
CCU72062.1             0.584  21  0.327  21  0.411   1  0.238   0.294 N  0.510      SignalP-TM
CCU72063.1             0.134  34  0.148  15  0.262   9  0.214   0.179 N  0.570      SignalP-noTM
CCU72064.1             0.100  62  0.107  42  0.171   1  0.098   0.102 N  0.570      SignalP-noTM
CCU72065.1             0.101  63  0.111  11  0.186   2  0.129   0.119 N  0.570      SignalP-noTM
CCU72066.1             0.125  69  0.109  69  0.150   2  0.094   0.102 N  0.570      SignalP-noTM
CCU72067.1             0.144  66  0.141  66  0.183  62  0.101   0.126 N  0.510      SignalP-TM
CCU72068.1             0.112  29  0.107  62  0.138   3  0.098   0.103 N  0.570      SignalP-noTM
CCU72069.1             0.112  36  0.142  11  0.304   2  0.206   0.172 N  0.570      SignalP-noTM
CCU72070.1             0.181  21  0.164  21  0.316  20  0.140   0.153 N  0.570      SignalP-noTM
CCU72071.1             0.137  37  0.120  14  0.173   3  0.141   0.130 N  0.570      SignalP-noTM
CCU72072.1             0.206  22  0.149  22  0.223   1  0.127   0.139 N  0.570      SignalP-noTM
CCU72073.1             0.119  47  0.110  65  0.129  58  0.093   0.102 N  0.570      SignalP-noTM
CCU72074.1             0.103  69  0.097  69  0.101  69  0.084   0.091 N  0.570      SignalP-noTM
CCU72075.1             0.154  48  0.162  27  0.328  19  0.221   0.184 N  0.510      SignalP-TM
CCU72076.1             0.112  29  0.109  50  0.139  45  0.093   0.102 N  0.570      SignalP-noTM
CCU72077.1             0.348  27  0.192  27  0.192   1  0.122   0.159 N  0.570      SignalP-noTM
CCU72078.1             0.167  23  0.162  23  0.218  20  0.139   0.151 N  0.570      SignalP-noTM
CCU72079.1             0.118  34  0.126  39  0.195  33  0.125   0.126 N  0.510      SignalP-TM
CCU72080.1             0.678  29  0.786  29  0.966  15  0.913   0.846 Y  0.570      SignalP-noTM
CCU72081.1             0.746  23  0.781  23  0.912  14  0.832   0.805 Y  0.570      SignalP-noTM
CCU72082.1             0.491  35  0.558  35  0.839  24  0.666   0.609 Y  0.570      SignalP-noTM
CCU72083.1             0.855  42  0.845  42  0.915  38  0.595   0.727 Y  0.570      SignalP-noTM
CCU72084.1             0.383  24  0.547  24  0.912   1  0.817   0.674 Y  0.570      SignalP-noTM
CCU72085.1             0.105  33  0.103  33  0.133  14  0.103   0.103 N  0.570      SignalP-noTM
CCU72086.1             0.122  36  0.125  15  0.196   6  0.150   0.137 N  0.570      SignalP-noTM
CCU72087.1             0.495  33  0.513  33  0.699  29  0.469   0.497 N  0.510      SignalP-TM
CCU72088.1             0.757  29  0.812  29  0.933  16  0.885   0.846 Y  0.570      SignalP-noTM
CCU72089.1             0.114  24  0.101  68  0.111  58  0.068   0.089 N  0.510      SignalP-TM
CCU72090.1             0.133  39  0.115  53  0.153  49  0.077   0.101 N  0.510      SignalP-TM
CCU72091.1             0.339  33  0.282  33  0.418   1  0.199   0.251 N  0.510      SignalP-TM
CCU72092.1             0.658  26  0.781  26  0.965  17  0.925   0.849 Y  0.570      SignalP-noTM
CCU72093.1             0.340  22  0.510  22  0.912  18  0.775   0.635 Y  0.570      SignalP-noTM
CCU72094.1             0.113  41  0.110  11  0.172   2  0.122   0.116 N  0.570      SignalP-noTM
CCU72095.1             0.128  22  0.166  22  0.324  12  0.232   0.197 N  0.570      SignalP-noTM
CCU72096.1             0.165  58  0.130  58  0.169  45  0.114   0.122 N  0.570      SignalP-noTM
CCU72097.1             0.125  41  0.160  11  0.314   7  0.272   0.202 N  0.510      SignalP-TM
CCU72098.1             0.103  25  0.105  55  0.118  52  0.091   0.098 N  0.570      SignalP-noTM
CCU72099.1             0.110  32  0.140  22  0.224  14  0.171   0.154 N  0.570      SignalP-noTM
CCU72100.1             0.136  23  0.169  23  0.316   2  0.215   0.191 N  0.570      SignalP-noTM
CCU72101.1             0.114  33  0.136  11  0.274   1  0.174   0.154 N  0.570      SignalP-noTM
CCU72102.1             0.171  28  0.142  28  0.185  25  0.100   0.122 N  0.570      SignalP-noTM
CCU72103.1             0.142  25  0.118  11  0.201   3  0.142   0.129 N  0.570      SignalP-noTM
CCU72104.1             0.139  65  0.119  67  0.179  64  0.072   0.102 N  0.510      SignalP-TM
CCU72105.1             0.114  41  0.107  20  0.140  12  0.098   0.102 N  0.570      SignalP-noTM
CCU72106.1             0.121  25  0.160  31  0.368  24  0.210   0.178 N  0.510      SignalP-TM
CCU72107.1             0.118  57  0.118  11  0.170   2  0.138   0.128 N  0.570      SignalP-noTM
CCU72108.1             0.110   3  0.119  11  0.213   2  0.136   0.127 N  0.570      SignalP-noTM
CCU72109.1             0.663  33  0.722  33  0.881  24  0.706   0.714 Y  0.570      SignalP-noTM
CCU72110.1             0.114  41  0.133  45  0.236  40  0.112   0.123 N  0.570      SignalP-noTM
CCU72111.1             0.122  18  0.227  18  0.609  12  0.397   0.307 N  0.570      SignalP-noTM
CCU72112.1             0.130  37  0.117  37  0.186   1  0.103   0.110 N  0.570      SignalP-noTM
CCU72113.1             0.116  18  0.111  18  0.139  15  0.103   0.107 N  0.570      SignalP-noTM
CCU72114.1             0.819  29  0.816  29  0.904  23  0.816   0.816 Y  0.570      SignalP-noTM
CCU72115.1             0.720  41  0.652  41  0.634  30  0.375   0.549 Y  0.510      SignalP-TM
CCU72116.1             0.617  24  0.752  24  0.970  20  0.921   0.832 Y  0.570      SignalP-noTM
CCU72117.1             0.112  38  0.104  65  0.123  36  0.094   0.099 N  0.570      SignalP-noTM
CCU72118.1             0.126  25  0.112  11  0.192   1  0.120   0.115 N  0.510      SignalP-TM
CCU72119.1             0.114  25  0.135  25  0.231  14  0.153   0.144 N  0.570      SignalP-noTM
CCU72120.1             0.117  24  0.235  24  0.600  13  0.401   0.313 N  0.570      SignalP-noTM
CCU72121.1             0.123  26  0.161  19  0.344  18  0.209   0.183 N  0.570      SignalP-noTM
CCU72122.1             0.104  41  0.099  55  0.115  14  0.091   0.096 N  0.570      SignalP-noTM
CCU72123.1             0.161   9  0.120  18  0.183  15  0.125   0.122 N  0.510      SignalP-TM
CCU72124.1             0.216  15  0.422  15  0.907  12  0.816   0.607 Y  0.570      SignalP-noTM
CCU72125.1             0.418  18  0.623  18  0.952  17  0.930   0.768 Y  0.570      SignalP-noTM
CCU72126.1             0.464  30  0.376  30  0.502  23  0.313   0.353 N  0.510      SignalP-TM
CCU72127.1             0.122  22  0.211  11  0.522   4  0.460   0.303 N  0.510      SignalP-TM
CCU72128.1             0.216  39  0.215  39  0.354  30  0.160   0.195 N  0.510      SignalP-TM
CCU72129.1             0.193  28  0.409  20  0.944  19  0.901   0.640 Y  0.570      SignalP-noTM
CCU72130.1             0.108  66  0.111  46  0.147  38  0.098   0.104 N  0.570      SignalP-noTM
CCU72131.1             0.119  66  0.111  66  0.114  26  0.096   0.104 N  0.570      SignalP-noTM
CCU72132.1             0.183  67  0.117  67  0.168   6  0.089   0.107 N  0.510      SignalP-TM
CCU72133.1             0.169  23  0.187  11  0.388   2  0.360   0.251 N  0.510      SignalP-TM
CCU72134.1             0.119  41  0.108  41  0.133  32  0.087   0.098 N  0.570      SignalP-noTM
CCU72135.1             0.491  36  0.472  36  0.619  27  0.272   0.398 N  0.510      SignalP-TM
CCU72136.1             0.601  26  0.590  26  0.817  24  0.518   0.556 N  0.570      SignalP-noTM
CCU72137.1             0.607  24  0.680  24  0.893  17  0.795   0.734 Y  0.570      SignalP-noTM
CCU72138.1             0.139  27  0.134  27  0.198   2  0.124   0.129 N  0.570      SignalP-noTM
CCU72139.1             0.714  24  0.610  24  0.656  20  0.438   0.547 Y  0.510      SignalP-TM
CCU72140.1             0.480  21  0.639  21  0.909  19  0.851   0.738 Y  0.570      SignalP-noTM
CCU72141.1             0.243  32  0.446  25  0.978  14  0.925   0.671 Y  0.570      SignalP-noTM
CCU72142.1             0.307  22  0.471  22  0.908  17  0.768   0.611 Y  0.570      SignalP-noTM
CCU72143.1             0.336  31  0.451  31  0.871  21  0.668   0.553 N  0.570      SignalP-noTM
CCU72144.1             0.745  27  0.695  27  0.845   7  0.697   0.696 Y  0.570      SignalP-noTM
CCU72145.1             0.105  64  0.134  51  0.211  48  0.135   0.134 N  0.570      SignalP-noTM
CCU72146.1             0.139  56  0.118  56  0.143  35  0.098   0.109 N  0.570      SignalP-noTM
CCU72147.1             0.115  27  0.104  29  0.190  25  0.070   0.091 N  0.510      SignalP-TM
CCU72148.1             0.104  21  0.108  21  0.124  15  0.098   0.103 N  0.570      SignalP-noTM
CCU72149.1             0.138  31  0.136  18  0.261  15  0.178   0.152 N  0.510      SignalP-TM
CCU72150.1             0.129  23  0.146  17  0.243   9  0.184   0.160 N  0.510      SignalP-TM
CCU72151.1             0.148  27  0.121  27  0.134  23  0.095   0.111 N  0.510      SignalP-TM
CCU72152.1             0.108  27  0.113  11  0.161   2  0.127   0.119 N  0.570      SignalP-noTM
CCU72153.1             0.196  43  0.161  43  0.283  42  0.123   0.143 N  0.570      SignalP-noTM
CCU72154.1             0.197  18  0.157  18  0.174   8  0.118   0.138 N  0.570      SignalP-noTM
CCU72155.1             0.148  31  0.143  11  0.244   1  0.205   0.172 N  0.570      SignalP-noTM
CCU72156.1             0.296  30  0.205  30  0.455   2  0.229   0.217 N  0.570      SignalP-noTM
CCU72157.1             0.134  50  0.124  50  0.165  19  0.099   0.112 N  0.570      SignalP-noTM
CCU72158.1             0.182  52  0.178  39  0.441  37  0.216   0.196 N  0.570      SignalP-noTM
CCU72159.1             0.127  39  0.122  21  0.184  13  0.120   0.122 N  0.510      SignalP-TM
CCU72160.1             0.114  44  0.127  11  0.228   1  0.154   0.140 N  0.570      SignalP-noTM
CCU72161.1             0.101  21  0.105  67  0.120  57  0.105   0.105 N  0.570      SignalP-noTM
CCU72162.1             0.128  30  0.139  11  0.234   1  0.191   0.164 N  0.570      SignalP-noTM
CCU72163.1             0.149  44  0.128  44  0.170  37  0.093   0.115 N  0.510      SignalP-TM
CCU72164.1             0.125  43  0.106  43  0.127  13  0.100   0.104 N  0.570      SignalP-noTM
CCU72165.1             0.126  41  0.147  50  0.380  47  0.124   0.136 N  0.570      SignalP-noTM
CCU72166.1             0.146  32  0.140  32  0.201   1  0.132   0.137 N  0.510      SignalP-TM
CCU72167.1             0.107  26  0.108  32  0.131  23  0.089   0.099 N  0.570      SignalP-noTM
CCU72168.1             0.128  20  0.172  11  0.398   1  0.286   0.226 N  0.570      SignalP-noTM
CCU72169.1             0.103  40  0.101  46  0.118  11  0.090   0.096 N  0.570      SignalP-noTM
CCU72170.1             0.104  44  0.115  26  0.162   6  0.124   0.119 N  0.570      SignalP-noTM
CCU72171.1             0.128  55  0.118  11  0.190   1  0.136   0.127 N  0.570      SignalP-noTM
CCU72172.1             0.171  49  0.131  49  0.136  21  0.093   0.113 N  0.570      SignalP-noTM
CCU72173.1             0.104  33  0.111  13  0.144   4  0.125   0.117 N  0.570      SignalP-noTM
CCU72174.1             0.117  43  0.172  43  0.498  40  0.160   0.166 N  0.570      SignalP-noTM
CCU72175.1             0.122  26  0.115  26  0.131  22  0.100   0.108 N  0.570      SignalP-noTM
CCU72176.1             0.347  37  0.193  37  0.132   7  0.104   0.151 N  0.570      SignalP-noTM
CCU72177.1             0.238  44  0.192  44  0.260  43  0.120   0.158 N  0.570      SignalP-noTM
CCU72178.1             0.208  20  0.158  20  0.260  23  0.128   0.144 N  0.570      SignalP-noTM
CCU72179.1             0.153  54  0.118  64  0.134  18  0.090   0.107 N  0.510      SignalP-TM
CCU72180.1             0.135  53  0.134  11  0.291   1  0.169   0.150 N  0.570      SignalP-noTM
CCU72181.1             0.126  40  0.139  17  0.237  10  0.184   0.156 N  0.510      SignalP-TM
CCU72182.1             0.234  28  0.201  28  0.242  26  0.165   0.188 N  0.510      SignalP-TM
CCU72183.1             0.144  26  0.176  26  0.332  13  0.224   0.194 N  0.510      SignalP-TM
CCU72184.1             0.235  40  0.189  40  0.189  39  0.123   0.165 N  0.510      SignalP-TM
CCU72185.1             0.152  31  0.158  37  0.290  35  0.161   0.159 N  0.510      SignalP-TM
CCU72186.1             0.110  65  0.108  50  0.129  42  0.093   0.101 N  0.570      SignalP-noTM
CCU72187.1             0.124  23  0.109  23  0.111  16  0.090   0.100 N  0.570      SignalP-noTM
CCU72188.1             0.323  21  0.312  21  0.556  19  0.291   0.302 N  0.570      SignalP-noTM
CCU72189.1             0.157  46  0.184  46  0.335  42  0.153   0.169 N  0.570      SignalP-noTM
CCU72190.1             0.128  69  0.115  14  0.159   7  0.136   0.125 N  0.570      SignalP-noTM
CCU72191.1             0.142  24  0.124  24  0.178   9  0.127   0.125 N  0.570      SignalP-noTM
CCU72192.1             0.771  20  0.788  20  0.876   2  0.817   0.802 Y  0.570      SignalP-noTM
CCU72193.1             0.114  25  0.104  50  0.120  39  0.089   0.097 N  0.570      SignalP-noTM
CCU72194.1             0.102  29  0.128  14  0.213   4  0.164   0.145 N  0.570      SignalP-noTM
CCU72195.1             0.157  34  0.133  11  0.234   1  0.177   0.149 N  0.510      SignalP-TM
CCU72196.1             0.113  45  0.135  33  0.237  24  0.134   0.134 N  0.570      SignalP-noTM
CCU72197.1             0.129  36  0.114  36  0.129   4  0.095   0.105 N  0.570      SignalP-noTM
CCU72198.1             0.112  30  0.118  12  0.174   1  0.138   0.127 N  0.570      SignalP-noTM
CCU72199.1             0.105  62  0.096  70  0.101  70  0.078   0.088 N  0.570      SignalP-noTM
CCU72200.1             0.298  28  0.191  28  0.365   6  0.229   0.209 N  0.570      SignalP-noTM
CCU72201.1             0.111  51  0.140  12  0.262  10  0.203   0.170 N  0.570      SignalP-noTM
CCU72202.1             0.116  52  0.112  52  0.129   4  0.103   0.108 N  0.570      SignalP-noTM
CCU72203.1             0.131  27  0.098  65  0.107  49  0.082   0.090 N  0.570      SignalP-noTM
CCU72204.1             0.108  20  0.110  11  0.160   1  0.114   0.112 N  0.570      SignalP-noTM
CCU72205.1             0.158  33  0.134  33  0.213   5  0.139   0.136 N  0.510      SignalP-TM
CCU72206.1             0.181  48  0.154  11  0.334   5  0.238   0.193 N  0.570      SignalP-noTM
CCU72207.1             0.100  27  0.099  42  0.109  38  0.085   0.092 N  0.570      SignalP-noTM
CCU72208.1             0.309  22  0.418  22  0.655  13  0.530   0.459 N  0.510      SignalP-TM
CCU72209.1             0.110  52  0.100  34  0.110  23  0.090   0.095 N  0.570      SignalP-noTM
CCU72210.1             0.783  22  0.861  22  0.973  15  0.927   0.892 Y  0.570      SignalP-noTM
CCU72211.1             0.116  24  0.111  52  0.144  23  0.092   0.104 N  0.510      SignalP-TM
CCU72212.1             0.116  29  0.114  44  0.191  37  0.108   0.111 N  0.570      SignalP-noTM
CCU72213.1             0.113  29  0.110  29  0.167   1  0.107   0.109 N  0.570      SignalP-noTM
CCU72214.1             0.108   3  0.107  22  0.144  11  0.096   0.102 N  0.570      SignalP-noTM
CCU72215.1             0.231  42  0.204  42  0.219  35  0.121   0.165 N  0.570      SignalP-noTM
CCU72216.1             0.139  70  0.119  70  0.129  43  0.091   0.106 N  0.570      SignalP-noTM
CCU72217.1             0.137  21  0.138  11  0.303   3  0.191   0.163 N  0.570      SignalP-noTM
CCU72218.1             0.167  36  0.148  36  0.179  35  0.128   0.139 N  0.570      SignalP-noTM
CCU72219.1             0.229  60  0.152  11  0.375   1  0.208   0.178 N  0.570      SignalP-noTM
CCU72220.1             0.110  25  0.146  11  0.350   2  0.199   0.171 N  0.570      SignalP-noTM
CCU72221.1             0.291  24  0.234  24  0.252  13  0.174   0.206 N  0.570      SignalP-noTM
CCU72222.1             0.132  33  0.173  27  0.456  17  0.251   0.210 N  0.570      SignalP-noTM
CCU72223.1             0.109  66  0.131  53  0.212  45  0.120   0.126 N  0.570      SignalP-noTM
CCU72224.1             0.473  60  0.240  60  0.197  57  0.090   0.184 N  0.510      SignalP-TM
CCU72225.1             0.122  57  0.155  57  0.322  48  0.133   0.145 N  0.570      SignalP-noTM
CCU72226.1             0.164  42  0.156  42  0.245  37  0.131   0.144 N  0.570      SignalP-noTM
CCU72227.1             0.121  41  0.111  41  0.137   9  0.099   0.105 N  0.570      SignalP-noTM
CCU72228.1             0.120  21  0.107  21  0.116   1  0.096   0.101 N  0.570      SignalP-noTM
CCU72229.1             0.379  20  0.270  20  0.531   1  0.263   0.268 N  0.510      SignalP-TM
CCU72230.1             0.184  33  0.265  33  0.609  12  0.446   0.332 N  0.510      SignalP-TM
CCU72231.1             0.130  22  0.118  22  0.164   4  0.111   0.115 N  0.570      SignalP-noTM
CCU72232.1             0.203  20  0.199  20  0.517   3  0.259   0.228 N  0.570      SignalP-noTM
CCU72233.1             0.133  61  0.115  61  0.179  58  0.076   0.101 N  0.510      SignalP-TM
CCU72234.1             0.106  28  0.178  11  0.379   1  0.310   0.240 N  0.570      SignalP-noTM
CCU72235.1             0.205  28  0.139  28  0.139   8  0.099   0.120 N  0.570      SignalP-noTM
CCU72236.1             0.114  19  0.106  43  0.126  37  0.094   0.100 N  0.570      SignalP-noTM
CCU72237.1             0.164  19  0.227  19  0.680   2  0.407   0.312 N  0.570      SignalP-noTM
CCU72238.1             0.170  21  0.144  21  0.185  22  0.125   0.135 N  0.570      SignalP-noTM
CCU72239.1             0.105  39  0.102  39  0.113  33  0.084   0.093 N  0.570      SignalP-noTM
CCU72240.1             0.207  62  0.126  62  0.124  24  0.083   0.106 N  0.570      SignalP-noTM
CCU72241.1             0.270  44  0.194  44  0.244  36  0.096   0.148 N  0.570      SignalP-noTM
CCU72242.1             0.114  23  0.103  66  0.121  33  0.088   0.096 N  0.570      SignalP-noTM
CCU72243.1             0.134  46  0.110  57  0.185   1  0.088   0.100 N  0.570      SignalP-noTM
CCU72244.1             0.108  43  0.104  50  0.134  42  0.068   0.091 N  0.510      SignalP-TM
CCU72245.1             0.191  20  0.204  20  0.368  18  0.203   0.203 N  0.570      SignalP-noTM
CCU72246.1             0.107  35  0.160  13  0.351   3  0.259   0.206 N  0.570      SignalP-noTM
CCU72247.1             0.159  36  0.112  36  0.109  35  0.070   0.092 N  0.570      SignalP-noTM
CCU72248.1             0.107  48  0.157  12  0.310  10  0.253   0.202 N  0.570      SignalP-noTM
CCU72249.1             0.330  42  0.191  42  0.157  38  0.097   0.147 N  0.570      SignalP-noTM
CCU72250.1             0.109  23  0.111  11  0.141   1  0.121   0.116 N  0.570      SignalP-noTM
CCU72251.1             0.573  58  0.180  58  0.188   1  0.085   0.145 N  0.510      SignalP-TM
CCU72252.1             0.129  48  0.114  22  0.151   9  0.112   0.113 N  0.570      SignalP-noTM
CCU72253.1             0.102  62  0.113  11  0.159   3  0.129   0.121 N  0.570      SignalP-noTM
CCU72254.1             0.141  61  0.129  13  0.212  11  0.154   0.140 N  0.570      SignalP-noTM
CCU72255.1             0.188  42  0.129  42  0.212   5  0.104   0.120 N  0.510      SignalP-TM
CCU72256.1             0.102  24  0.119  11  0.164   1  0.142   0.130 N  0.570      SignalP-noTM
CCU72257.1             0.162  33  0.167  33  0.277  30  0.113   0.147 N  0.510      SignalP-TM
CCU72258.1             0.207  35  0.169  35  0.232  30  0.123   0.147 N  0.570      SignalP-noTM
CCU72259.1             0.127  32  0.112  11  0.187   2  0.128   0.118 N  0.510      SignalP-TM
CCU72260.1             0.134  28  0.103  28  0.177   2  0.083   0.093 N  0.570      SignalP-noTM
CCU72261.1             0.124  23  0.131  11  0.310   1  0.156   0.140 N  0.510      SignalP-TM
CCU72262.1             0.107  47  0.104  40  0.116  30  0.100   0.102 N  0.570      SignalP-noTM
CCU72263.1             0.103  22  0.105  46  0.121   8  0.095   0.100 N  0.570      SignalP-noTM
CCU72264.1             0.237  48  0.148  48  0.207   9  0.113   0.132 N  0.570      SignalP-noTM
CCU72265.1             0.148  44  0.175  44  0.347  43  0.199   0.186 N  0.570      SignalP-noTM
CCU72266.1             0.535  23  0.711  23  0.962   9  0.936   0.817 Y  0.570      SignalP-noTM
CCU72267.1             0.279  26  0.389  26  0.697  23  0.511   0.446 N  0.570      SignalP-noTM
CCU72268.1             0.133  27  0.137  12  0.230   5  0.189   0.156 N  0.510      SignalP-TM
CCU72269.1             0.115  21  0.111  21  0.143  18  0.106   0.109 N  0.570      SignalP-noTM
CCU72270.1             0.134  22  0.165  12  0.353   8  0.279   0.219 N  0.570      SignalP-noTM
CCU72271.1             0.122  34  0.115  63  0.144  55  0.102   0.109 N  0.570      SignalP-noTM
CCU72272.1             0.120  60  0.114  36  0.174  30  0.105   0.110 N  0.570      SignalP-noTM
CCU72273.1             0.161  22  0.137  22  0.210   3  0.136   0.136 N  0.570      SignalP-noTM
CCU72274.1             0.122  47  0.140  47  0.303  46  0.123   0.132 N  0.570      SignalP-noTM
CCU72275.1             0.551  29  0.509  29  0.595  23  0.419   0.476 N  0.510      SignalP-TM
CCU72276.1             0.115  51  0.174  14  0.372   6  0.302   0.234 N  0.570      SignalP-noTM
CCU72277.1             0.129  57  0.112  57  0.151  50  0.092   0.102 N  0.570      SignalP-noTM
CCU72278.1             0.143  39  0.126  39  0.201   1  0.119   0.123 N  0.570      SignalP-noTM
CCU72279.1             0.423  21  0.361  21  0.499   2  0.362   0.361 N  0.510      SignalP-TM
CCU72280.1             0.100  38  0.101  38  0.125   4  0.093   0.097 N  0.570      SignalP-noTM
CCU72281.1             0.108  27  0.121  17  0.194   9  0.133   0.127 N  0.570      SignalP-noTM
CCU72283.1             0.106  37  0.166  17  0.337  11  0.270   0.215 N  0.570      SignalP-noTM
CCU72284.1             0.128  65  0.113  11  0.158   7  0.136   0.121 N  0.510      SignalP-TM
CCU72285.1             0.106  70  0.118  11  0.158   1  0.139   0.128 N  0.570      SignalP-noTM
CCU72286.1             0.127  48  0.128  48  0.212   2  0.126   0.127 N  0.570      SignalP-noTM
CCU72287.1             0.106  62  0.137  11  0.236   3  0.180   0.157 N  0.570      SignalP-noTM
CCU72288.1             0.122  25  0.107  25  0.115  63  0.091   0.099 N  0.570      SignalP-noTM
CCU72289.1             0.495  20  0.213  20  0.135  46  0.091   0.156 N  0.570      SignalP-noTM
CCU72290.1             0.148  26  0.148  26  0.222  23  0.165   0.156 N  0.570      SignalP-noTM
CCU72291.1             0.452  21  0.325  21  0.402   1  0.267   0.298 N  0.570      SignalP-noTM
CCU72292.1             0.115  36  0.108  25  0.134   1  0.096   0.102 N  0.570      SignalP-noTM
CCU72293.1             0.155  27  0.109  27  0.127  46  0.063   0.092 N  0.510      SignalP-TM
CCU72294.1             0.107  52  0.113  14  0.164   5  0.130   0.119 N  0.510      SignalP-TM
CCU72295.1             0.172  37  0.140  37  0.174   8  0.107   0.128 N  0.510      SignalP-TM
CCU72296.1             0.171  25  0.108  25  0.135   6  0.078   0.097 N  0.510      SignalP-TM
CCU72297.1             0.120  49  0.113  49  0.135  21  0.098   0.106 N  0.570      SignalP-noTM
CCU72298.1             0.106  55  0.134  14  0.208  11  0.174   0.149 N  0.510      SignalP-TM
CCU72299.1             0.139  68  0.122  12  0.228   1  0.143   0.132 N  0.570      SignalP-noTM
CCU72300.1             0.113  22  0.108  22  0.151   1  0.107   0.107 N  0.510      SignalP-TM
CCU72301.1             0.308  23  0.410  23  0.765  18  0.534   0.468 N  0.570      SignalP-noTM
CCU72302.1             0.149  32  0.145  39  0.234  29  0.130   0.138 N  0.570      SignalP-noTM
CCU72303.1             0.111  45  0.118  11  0.193   3  0.148   0.132 N  0.570      SignalP-noTM
CCU72304.1             0.113  56  0.103  26  0.131  66  0.086   0.097 N  0.510      SignalP-TM
CCU72305.1             0.126  55  0.113  11  0.172   1  0.129   0.121 N  0.570      SignalP-noTM
CCU72306.1             0.112  64  0.112  54  0.158  45  0.086   0.100 N  0.570      SignalP-noTM
CCU72307.1             0.177  25  0.388  25  0.959  10  0.899   0.628 Y  0.570      SignalP-noTM
CCU72308.1             0.107  25  0.098  46  0.135   1  0.089   0.094 N  0.570      SignalP-noTM
CCU72309.1             0.109  50  0.097  11  0.123   1  0.090   0.094 N  0.570      SignalP-noTM
CCU72310.1             0.211  19  0.420  19  0.952  17  0.858   0.626 Y  0.570      SignalP-noTM
CCU72311.1             0.116  53  0.129  53  0.233   1  0.138   0.133 N  0.510      SignalP-TM
CCU72312.1             0.112  32  0.101  55  0.112  43  0.085   0.094 N  0.570      SignalP-noTM
CCU72313.1             0.147  28  0.099  45  0.104  37  0.068   0.088 N  0.510      SignalP-TM
CCU72314.1             0.116  36  0.111  36  0.130  34  0.096   0.104 N  0.570      SignalP-noTM
CCU72315.1             0.128  42  0.111  42  0.116  53  0.088   0.100 N  0.570      SignalP-noTM
CCU72316.1             0.124  58  0.109  12  0.160   5  0.125   0.117 N  0.570      SignalP-noTM
CCU72317.1             0.182  55  0.191  55  0.428   5  0.190   0.191 N  0.510      SignalP-TM
CCU72318.1             0.216  41  0.143  41  0.230   2  0.127   0.135 N  0.570      SignalP-noTM
CCU72319.1             0.136  22  0.178  11  0.379   1  0.313   0.242 N  0.570      SignalP-noTM
CCU72320.1             0.123  38  0.129  38  0.170   1  0.128   0.128 N  0.570      SignalP-noTM
CCU72321.1             0.290  31  0.200  31  0.312  30  0.157   0.180 N  0.570      SignalP-noTM
CCU72322.1             0.199  24  0.142  24  0.131  22  0.088   0.117 N  0.570      SignalP-noTM
CCU72323.1             0.190  21  0.341  21  0.768  20  0.638   0.451 N  0.510      SignalP-TM
CCU72324.1             0.853  27  0.893  27  0.984  14  0.915   0.904 Y  0.570      SignalP-noTM
CCU72325.1             0.108  28  0.104  69  0.143   8  0.097   0.101 N  0.570      SignalP-noTM
CCU72326.1             0.115  34  0.108  41  0.119  51  0.078   0.094 N  0.570      SignalP-noTM
CCU72327.1             0.184  22  0.203  22  0.367  21  0.204   0.203 N  0.570      SignalP-noTM
CCU72328.1             0.137  24  0.180  11  0.470   1  0.315   0.230 N  0.510      SignalP-TM
CCU72329.1             0.151  38  0.141  68  0.181  60  0.109   0.129 N  0.510      SignalP-TM
CCU72330.1             0.157  22  0.132  22  0.236   1  0.133   0.133 N  0.570      SignalP-noTM
CCU72331.1             0.133  32  0.116  32  0.145   1  0.103   0.110 N  0.570      SignalP-noTM
CCU72332.1             0.750  24  0.758  24  0.873   1  0.784   0.770 Y  0.570      SignalP-noTM
CCU72333.1             0.150  33  0.122  33  0.140   6  0.101   0.112 N  0.570      SignalP-noTM
CCU72334.1             0.110  25  0.104  38  0.119  29  0.094   0.099 N  0.570      SignalP-noTM
CCU72335.1             0.119  45  0.101  45  0.109  31  0.083   0.093 N  0.570      SignalP-noTM
CCU72336.1             0.130  27  0.106  53  0.125  48  0.092   0.100 N  0.570      SignalP-noTM
CCU72337.1             0.102  46  0.111  19  0.146  11  0.111   0.111 N  0.510      SignalP-TM
CCU72338.1             0.574  24  0.714  24  0.946  22  0.836   0.771 Y  0.570      SignalP-noTM
CCU72339.1             0.155  42  0.177  42  0.247  40  0.153   0.168 N  0.510      SignalP-TM
CCU72340.1             0.151  40  0.146  40  0.183   5  0.132   0.140 N  0.510      SignalP-TM
CCU72341.1             0.542  29  0.469  29  0.520  16  0.420   0.451 N  0.510      SignalP-TM
CCU72342.1             0.498  37  0.598  37  0.909  19  0.745   0.667 Y  0.570      SignalP-noTM
CCU72343.1             0.148  31  0.131  11  0.204   3  0.183   0.150 N  0.510      SignalP-TM
CCU72344.1             0.131  27  0.099  67  0.107  53  0.079   0.090 N  0.570      SignalP-noTM
CCU72345.1             0.228  21  0.195  21  0.249  16  0.164   0.181 N  0.570      SignalP-noTM
CCU72346.1             0.102  46  0.111  19  0.146  11  0.111   0.111 N  0.510      SignalP-TM
CCU72347.1             0.130  27  0.106  53  0.125  48  0.092   0.100 N  0.570      SignalP-noTM
CCU72348.1             0.115  32  0.107  32  0.117   3  0.090   0.099 N  0.570      SignalP-noTM
CCU72349.1             0.125  25  0.116  25  0.118  22  0.099   0.108 N  0.570      SignalP-noTM
CCU72350.1             0.117  37  0.091  22  0.109  70  0.072   0.084 N  0.510      SignalP-TM
CCU72351.1             0.109  38  0.114  38  0.135  35  0.095   0.105 N  0.570      SignalP-noTM
CCU72352.1             0.099  49  0.106  13  0.143  30  0.118   0.111 N  0.510      SignalP-TM
CCU72353.1             0.119  45  0.131  20  0.195  10  0.137   0.134 N  0.570      SignalP-noTM
CCU72354.1             0.116  23  0.116  11  0.202   3  0.142   0.128 N  0.570      SignalP-noTM
CCU72355.1             0.129  49  0.142  49  0.224  38  0.129   0.136 N  0.570      SignalP-noTM
CCU72356.1             0.457  20  0.319  20  0.560   2  0.323   0.320 N  0.510      SignalP-TM
CCU72357.1             0.140  19  0.213  19  0.438   5  0.352   0.264 N  0.510      SignalP-TM
CCU72358.1             0.121  41  0.115  49  0.172   1  0.118   0.116 N  0.570      SignalP-noTM
CCU72359.1             0.107  22  0.112  22  0.160   2  0.120   0.116 N  0.570      SignalP-noTM
CCU72360.1             0.164  25  0.136  25  0.170  24  0.112   0.125 N  0.570      SignalP-noTM
CCU72361.1             0.157  29  0.182  29  0.410  26  0.139   0.162 N  0.570      SignalP-noTM
CCU72362.1             0.124  39  0.112  39  0.147  48  0.088   0.101 N  0.570      SignalP-noTM
CCU72363.1             0.116  29  0.130  11  0.261   1  0.153   0.141 N  0.570      SignalP-noTM
CCU72364.1             0.139  34  0.185  34  0.486  31  0.229   0.206 N  0.570      SignalP-noTM
CCU72365.1             0.139  65  0.115  65  0.110  11  0.094   0.105 N  0.570      SignalP-noTM
CCU72366.1             0.110  66  0.140  12  0.255  48  0.199   0.168 N  0.570      SignalP-noTM
CCU72367.1             0.122  35  0.140  11  0.274   2  0.200   0.168 N  0.570      SignalP-noTM
CCU72368.1             0.100  38  0.091  43  0.105   4  0.081   0.086 N  0.570      SignalP-noTM
CCU72369.1             0.102  24  0.106  68  0.126  13  0.101   0.104 N  0.570      SignalP-noTM
CCU72370.1             0.156  25  0.141  25  0.214   5  0.151   0.145 N  0.570      SignalP-noTM
CCU72371.1             0.145  47  0.175  22  0.388  11  0.280   0.224 N  0.570      SignalP-noTM
CCU72372.1             0.166  31  0.130  31  0.184   2  0.110   0.121 N  0.570      SignalP-noTM
CCU72373.1             0.529  28  0.674  28  0.968  23  0.884   0.773 Y  0.570      SignalP-noTM
CCU72374.1             0.233  27  0.181  27  0.314   1  0.172   0.177 N  0.570      SignalP-noTM
CCU72375.1             0.103  18  0.108  24  0.138  13  0.109   0.108 N  0.570      SignalP-noTM
CCU72376.1             0.115  40  0.127  15  0.214   8  0.161   0.140 N  0.510      SignalP-TM
CCU72377.1             0.165  16  0.386  16  0.928  15  0.904   0.630 Y  0.570      SignalP-noTM
CCU72378.1             0.734  21  0.701  21  0.795   1  0.628   0.666 Y  0.570      SignalP-noTM
CCU72379.1             0.126  33  0.126  11  0.222   1  0.152   0.138 N  0.570      SignalP-noTM
CCU72380.1             0.207  29  0.415  29  0.910  21  0.820   0.605 Y  0.570      SignalP-noTM
CCU72381.1             0.117  32  0.111  32  0.121   4  0.105   0.108 N  0.570      SignalP-noTM
CCU72382.1             0.459  24  0.406  24  0.539  21  0.380   0.394 N  0.570      SignalP-noTM
CCU72383.1             0.107  25  0.219  12  0.599   2  0.465   0.334 N  0.570      SignalP-noTM
CCU72384.1             0.171  30  0.182  11  0.402   1  0.325   0.249 N  0.570      SignalP-noTM
CCU72385.1             0.131  35  0.132  35  0.192  11  0.133   0.133 N  0.570      SignalP-noTM
CCU72386.1             0.123  65  0.126  21  0.171  19  0.121   0.124 N  0.570      SignalP-noTM
CCU72387.1             0.208  26  0.164  26  0.202   2  0.141   0.153 N  0.570      SignalP-noTM
CCU72388.1             0.172  57  0.129  57  0.243   1  0.111   0.121 N  0.570      SignalP-noTM
CCU72389.1             0.125  63  0.129  20  0.207  11  0.133   0.131 N  0.570      SignalP-noTM
CCU72390.1             0.118  59  0.111  34  0.136  29  0.099   0.107 N  0.510      SignalP-TM
CCU72391.1             0.534  18  0.582  18  0.759   1  0.638   0.608 Y  0.570      SignalP-noTM
CCU72392.1             0.104  48  0.105  66  0.111  57  0.085   0.096 N  0.570      SignalP-noTM
CCU72393.1             0.308  23  0.217  23  0.200   7  0.163   0.191 N  0.570      SignalP-noTM
CCU72394.1             0.145  23  0.117  23  0.140  50  0.089   0.104 N  0.570      SignalP-noTM
CCU72395.1             0.105  53  0.137  53  0.266  52  0.126   0.132 N  0.570      SignalP-noTM
CCU72396.1             0.169  35  0.153  35  0.279  34  0.108   0.132 N  0.570      SignalP-noTM
CCU72397.1             0.115  26  0.124  11  0.209   3  0.160   0.141 N  0.570      SignalP-noTM
CCU72398.1             0.206  29  0.269  29  0.540  25  0.294   0.280 N  0.570      SignalP-noTM
CCU72399.1             0.144  59  0.117  59  0.147  46  0.092   0.106 N  0.570      SignalP-noTM
CCU72400.1             0.188  53  0.140  53  0.214   4  0.117   0.129 N  0.570      SignalP-noTM
CCU72401.1             0.101  22  0.113  22  0.143  13  0.112   0.113 N  0.570      SignalP-noTM
CCU72402.1             0.225  26  0.186  26  0.266  22  0.138   0.164 N  0.570      SignalP-noTM
CCU72403.1             0.107  30  0.109  30  0.131  29  0.095   0.102 N  0.570      SignalP-noTM
CCU72404.1             0.103  22  0.104  48  0.118   6  0.100   0.102 N  0.570      SignalP-noTM
CCU72405.1             0.108  39  0.118  18  0.192  11  0.130   0.124 N  0.570      SignalP-noTM
CCU72406.1             0.126  45  0.135  45  0.278  41  0.116   0.126 N  0.570      SignalP-noTM
CCU72407.1             0.114  43  0.119  27  0.186   2  0.132   0.125 N  0.570      SignalP-noTM
CCU72408.1             0.131  38  0.124  38  0.149  36  0.093   0.113 N  0.510      SignalP-TM
CCU72409.1             0.263  28  0.225  28  0.435  26  0.172   0.206 N  0.510      SignalP-TM
CCU72410.1             0.155  25  0.112  11  0.187   1  0.122   0.116 N  0.510      SignalP-TM
CCU72411.1             0.134  34  0.142  34  0.236   5  0.142   0.142 N  0.510      SignalP-TM
CCU72412.1             0.120  45  0.113  45  0.131  43  0.097   0.107 N  0.510      SignalP-TM
CCU72413.1             0.115  39  0.132  39  0.258  38  0.126   0.130 N  0.510      SignalP-TM
CCU72414.1             0.115  19  0.173  11  0.490   1  0.272   0.219 N  0.570      SignalP-noTM
CCU72415.1             0.132  26  0.134  26  0.214   3  0.128   0.132 N  0.510      SignalP-TM
CCU72416.1             0.157  32  0.252  32  0.572  18  0.342   0.285 N  0.510      SignalP-TM
CCU72417.1             0.106  37  0.158  22  0.291  35  0.224   0.189 N  0.570      SignalP-noTM
CCU72418.1             0.161  28  0.201  36  0.441  33  0.213   0.206 N  0.570      SignalP-noTM
CCU72419.1             0.115  66  0.119  15  0.176   7  0.135   0.127 N  0.570      SignalP-noTM
CCU72420.1             0.177  28  0.360  28  0.849  21  0.652   0.497 N  0.570      SignalP-noTM
CCU72421.1             0.103  23  0.105  37  0.122   2  0.098   0.102 N  0.570      SignalP-noTM
CCU72422.1             0.117  69  0.106  11  0.159   1  0.109   0.107 N  0.510      SignalP-TM
CCU72423.1             0.234  20  0.223  20  0.317   1  0.221   0.222 N  0.570      SignalP-noTM
CCU72424.1             0.485  27  0.396  27  0.441  24  0.335   0.373 N  0.510      SignalP-TM
CCU72425.1             0.112  58  0.147  14  0.248   2  0.218   0.180 N  0.570      SignalP-noTM
CCU72426.1             0.134  52  0.110  52  0.118  50  0.086   0.099 N  0.570      SignalP-noTM
CCU72427.1             0.379  31  0.526  31  0.973  20  0.848   0.677 Y  0.570      SignalP-noTM
CCU72428.1             0.220  13  0.309  13  0.698  12  0.434   0.368 N  0.570      SignalP-noTM
CCU72429.1             0.118  55  0.122  11  0.249   1  0.137   0.129 N  0.570      SignalP-noTM
CCU72430.1             0.110  61  0.113  27  0.147  22  0.101   0.107 N  0.570      SignalP-noTM
CCU72431.1             0.117  30  0.117  30  0.133  21  0.106   0.112 N  0.570      SignalP-noTM
CCU72432.1             0.114  45  0.113  45  0.181   2  0.107   0.110 N  0.570      SignalP-noTM
CCU72433.1             0.104  62  0.102  11  0.138   1  0.103   0.102 N  0.570      SignalP-noTM
CCU72434.1             0.274  29  0.173  29  0.206   4  0.122   0.149 N  0.570      SignalP-noTM
CCU72435.1             0.115  29  0.107  20  0.143   9  0.104   0.106 N  0.570      SignalP-noTM
CCU72436.1             0.170  38  0.127  69  0.161   5  0.091   0.114 N  0.510      SignalP-TM
CCU72437.1             0.143  26  0.147  26  0.361   1  0.163   0.153 N  0.510      SignalP-TM
CCU72438.1             0.537  19  0.675  19  0.923  17  0.857   0.761 Y  0.570      SignalP-noTM
CCU72439.1             0.117  49  0.147  49  0.233  29  0.136   0.142 N  0.570      SignalP-noTM
CCU72440.1             0.143  46  0.148  38  0.232  37  0.135   0.142 N  0.570      SignalP-noTM
CCU72441.1             0.103  46  0.106  26  0.131  45  0.103   0.105 N  0.570      SignalP-noTM
CCU72442.1             0.167  21  0.102  21  0.113  19  0.065   0.088 N  0.510      SignalP-TM
CCU72443.1             0.234  20  0.208  20  0.430   2  0.243   0.224 N  0.570      SignalP-noTM
CCU72444.1             0.768  22  0.790  22  0.885  19  0.828   0.808 Y  0.570      SignalP-noTM
CCU72445.1             0.112  63  0.112  18  0.135  15  0.115   0.113 N  0.570      SignalP-noTM
CCU72446.1             0.104  35  0.112  11  0.207   1  0.116   0.114 N  0.570      SignalP-noTM
CCU72447.1             0.130  64  0.113  39  0.118   3  0.093   0.104 N  0.570      SignalP-noTM
CCU72448.1             0.140  35  0.142  11  0.278   1  0.202   0.170 N  0.570      SignalP-noTM
CCU72449.1             0.154  67  0.127  11  0.218   4  0.168   0.142 N  0.510      SignalP-TM
CCU72450.1             0.106  18  0.104  32  0.124  21  0.094   0.099 N  0.570      SignalP-noTM
CCU72451.1             0.230  37  0.158  37  0.147  35  0.099   0.130 N  0.570      SignalP-noTM
CCU72452.1             0.109  19  0.102  57  0.111  52  0.079   0.091 N  0.570      SignalP-noTM
CCU72453.1             0.179  60  0.148  60  0.235   1  0.136   0.142 N  0.570      SignalP-noTM
CCU72454.1             0.136  52  0.125  52  0.157   1  0.121   0.123 N  0.570      SignalP-noTM
CCU72455.1             0.118  52  0.125  52  0.236  50  0.113   0.119 N  0.570      SignalP-noTM
CCU72456.1             0.145  45  0.215  45  0.601  44  0.257   0.235 N  0.570      SignalP-noTM
CCU72457.1             0.146  23  0.229  23  0.627   2  0.427   0.322 N  0.570      SignalP-noTM
CCU72458.1             0.344  21  0.391  21  0.668  19  0.343   0.373 N  0.510      SignalP-TM
CCU72459.1             0.140  33  0.129  33  0.149  24  0.100   0.115 N  0.570      SignalP-noTM
CCU72460.1             0.119  41  0.140  41  0.200  35  0.127   0.135 N  0.510      SignalP-TM
CCU72461.1             0.106  59  0.107  46  0.154  42  0.096   0.102 N  0.570      SignalP-noTM
CCU72462.1             0.161  37  0.132  37  0.206   1  0.113   0.125 N  0.510      SignalP-TM
CCU72463.1             0.123  26  0.192  12  0.491   1  0.368   0.275 N  0.570      SignalP-noTM
CCU72464.1             0.140  12  0.151  12  0.227   6  0.163   0.157 N  0.570      SignalP-noTM
CCU72465.1             0.185  23  0.257  23  0.532  10  0.370   0.299 N  0.510      SignalP-TM
CCU72466.1             0.123  22  0.110  32  0.131  21  0.090   0.100 N  0.570      SignalP-noTM
CCU72467.1             0.118  25  0.131  11  0.226   5  0.181   0.149 N  0.510      SignalP-TM
CCU72468.1             0.141  46  0.110  46  0.102  12  0.087   0.099 N  0.570      SignalP-noTM
CCU72469.1             0.112  29  0.125  29  0.176   1  0.139   0.130 N  0.510      SignalP-TM
CCU72470.1             0.113  37  0.127  17  0.185  12  0.144   0.135 N  0.570      SignalP-noTM
CCU72471.1             0.111  51  0.142  12  0.276   3  0.202   0.170 N  0.570      SignalP-noTM
CCU72472.1             0.118  38  0.113  38  0.126  11  0.099   0.106 N  0.570      SignalP-noTM
CCU72473.1             0.101  37  0.125  14  0.208   9  0.151   0.137 N  0.570      SignalP-noTM
CCU72474.1             0.099   9  0.105  64  0.131   1  0.099   0.102 N  0.570      SignalP-noTM
CCU72475.1             0.116  46  0.110  33  0.144  27  0.104   0.107 N  0.570      SignalP-noTM
CCU72476.1             0.150  27  0.148  11  0.305   2  0.218   0.181 N  0.570      SignalP-noTM
CCU72477.1             0.108  31  0.112  11  0.193   1  0.114   0.113 N  0.570      SignalP-noTM
CCU72478.1             0.244  26  0.163  26  0.170  35  0.115   0.141 N  0.570      SignalP-noTM
CCU72479.1             0.135  50  0.120  14  0.177   5  0.144   0.129 N  0.510      SignalP-TM
CCU72480.1             0.169  19  0.106  34  0.129  31  0.067   0.092 N  0.510      SignalP-TM
CCU72481.1             0.226  21  0.165  21  0.178   4  0.134   0.154 N  0.510      SignalP-TM
CCU72482.1             0.256  31  0.187  31  0.194  35  0.126   0.164 N  0.510      SignalP-TM
CCU72483.1             0.442  30  0.416  30  0.613  26  0.360   0.395 N  0.510      SignalP-TM
CCU72484.1             0.114  70  0.119  42  0.159  40  0.090   0.105 N  0.570      SignalP-noTM
CCU72485.1             0.138  45  0.130  45  0.207  43  0.107   0.119 N  0.570      SignalP-noTM
CCU72486.1             0.126  21  0.112  40  0.148  39  0.092   0.103 N  0.570      SignalP-noTM
CCU72487.1             0.148  40  0.208  40  0.441  31  0.203   0.206 N  0.570      SignalP-noTM
CCU72488.1             0.675  28  0.756  28  0.963  11  0.869   0.809 Y  0.570      SignalP-noTM
CCU72489.1             0.188  49  0.114  49  0.150  59  0.090   0.105 N  0.510      SignalP-TM
CCU72490.1             0.141  38  0.202  13  0.473   1  0.416   0.303 N  0.570      SignalP-noTM
CCU72491.1             0.110  70  0.150  11  0.328  23  0.224   0.185 N  0.570      SignalP-noTM
CCU72492.1             0.118  26  0.124  26  0.182  46  0.133   0.128 N  0.570      SignalP-noTM
CCU72493.1             0.127  36  0.151  36  0.296  31  0.125   0.138 N  0.570      SignalP-noTM
CCU72494.1             0.278  25  0.177  25  0.169  24  0.090   0.136 N  0.570      SignalP-noTM
CCU72495.1             0.121  30  0.118  30  0.166   1  0.115   0.117 N  0.570      SignalP-noTM
CCU72496.1             0.158  31  0.128  31  0.157   5  0.113   0.121 N  0.570      SignalP-noTM
CCU72497.1             0.140  46  0.099  67  0.105  70  0.078   0.089 N  0.570      SignalP-noTM
CCU72498.1             0.110  25  0.107  25  0.126  12  0.096   0.101 N  0.570      SignalP-noTM
CCU72499.1             0.401  27  0.539  27  0.920  13  0.815   0.669 Y  0.570      SignalP-noTM
CCU72500.1             0.141  45  0.120  31  0.133  25  0.096   0.109 N  0.570      SignalP-noTM
CCU72501.1             0.128  29  0.122  29  0.242  26  0.103   0.115 N  0.510      SignalP-TM
CCU72502.1             0.152  34  0.174  34  0.300  28  0.202   0.188 N  0.570      SignalP-noTM
CCU72503.1             0.103  32  0.119  12  0.181   7  0.141   0.129 N  0.570      SignalP-noTM
CCU72504.1             0.119  35  0.215  35  0.557  34  0.304   0.257 N  0.570      SignalP-noTM
CCU72505.1             0.135  59  0.121  59  0.115  50  0.091   0.107 N  0.570      SignalP-noTM
CCU72506.1             0.107  38  0.113  38  0.170  26  0.111   0.112 N  0.570      SignalP-noTM
CCU72507.1             0.122  36  0.137  20  0.254  12  0.183   0.158 N  0.570      SignalP-noTM
CCU72508.1             0.185  41  0.214  41  0.416  40  0.139   0.179 N  0.570      SignalP-noTM
CCU72509.1             0.123  34  0.105  63  0.121  32  0.091   0.098 N  0.570      SignalP-noTM
CCU72510.1             0.106  49  0.105  38  0.133  47  0.091   0.098 N  0.570      SignalP-noTM
CCU72511.1             0.106  53  0.097  46  0.104  45  0.077   0.088 N  0.570      SignalP-noTM
CCU72512.1             0.139  18  0.130  18  0.213   2  0.137   0.134 N  0.570      SignalP-noTM
CCU72513.1             0.603  20  0.732  20  0.936  17  0.884   0.804 Y  0.570      SignalP-noTM
CCU72514.1             0.177  30  0.140  30  0.260   5  0.142   0.141 N  0.570      SignalP-noTM
CCU72515.1             0.187  59  0.146  59  0.178  48  0.087   0.118 N  0.570      SignalP-noTM
CCU72516.1             0.130  32  0.120  32  0.169   1  0.105   0.113 N  0.570      SignalP-noTM
CCU72517.1             0.110  55  0.128  55  0.289  45  0.109   0.119 N  0.570      SignalP-noTM
CCU72518.1             0.117  44  0.109  44  0.118  25  0.095   0.103 N  0.570      SignalP-noTM
CCU72519.1             0.121  59  0.124  11  0.203   1  0.152   0.134 N  0.510      SignalP-TM
CCU72520.1             0.154  41  0.131  41  0.134  50  0.110   0.121 N  0.570      SignalP-noTM
CCU72521.1             0.140  31  0.128  31  0.174  44  0.112   0.121 N  0.570      SignalP-noTM
CCU72522.1             0.156  22  0.157  22  0.204   5  0.166   0.161 N  0.570      SignalP-noTM
CCU72523.1             0.121  28  0.115  48  0.181  47  0.088   0.102 N  0.570      SignalP-noTM
CCU72524.1             0.170  44  0.141  44  0.170  43  0.109   0.126 N  0.570      SignalP-noTM
CCU72525.1             0.162  41  0.138  12  0.283   5  0.202   0.168 N  0.570      SignalP-noTM
CCU72526.1             0.143  22  0.208  22  0.442   2  0.319   0.260 N  0.570      SignalP-noTM
CCU72527.1             0.118  26  0.133  26  0.225   2  0.160   0.146 N  0.570      SignalP-noTM
CCU72528.1             0.134  22  0.301  22  0.909   1  0.728   0.502 N  0.570      SignalP-noTM
CCU72529.1             0.457  26  0.595  26  0.967  10  0.858   0.719 Y  0.570      SignalP-noTM
CCU72530.1             0.612  24  0.431  24  0.688   5  0.434   0.432 N  0.510      SignalP-TM
CCU72531.1             0.215  50  0.171  11  0.389   2  0.296   0.217 N  0.510      SignalP-TM
CCU72532.1             0.113  46  0.161  18  0.329  11  0.223   0.190 N  0.570      SignalP-noTM
CCU72533.1             0.586  21  0.733  21  0.960  16  0.902   0.813 Y  0.570      SignalP-noTM
CCU72534.1             0.112  65  0.109  35  0.121  33  0.098   0.104 N  0.570      SignalP-noTM
CCU72535.1             0.120  46  0.111  51  0.174  42  0.081   0.096 N  0.570      SignalP-noTM
CCU72536.1             0.101  60  0.100  60  0.131   9  0.094   0.097 N  0.570      SignalP-noTM
CCU72537.1             0.177  16  0.189  16  0.436  14  0.196   0.192 N  0.570      SignalP-noTM
CCU72538.1             0.170  41  0.093  15  0.109  12  0.087   0.091 N  0.510      SignalP-TM
CCU72539.1             0.156  20  0.223  20  0.413  19  0.320   0.269 N  0.570      SignalP-noTM
CCU72540.1             0.124   9  0.102  26  0.111  70  0.072   0.087 N  0.570      SignalP-noTM
CCU72541.1             0.126  17  0.099  65  0.134   1  0.087   0.093 N  0.570      SignalP-noTM
CCU72542.1             0.123  50  0.112  21  0.148   9  0.114   0.113 N  0.570      SignalP-noTM
CCU72543.1             0.225  24  0.434  24  0.916   6  0.858   0.633 Y  0.570      SignalP-noTM
CCU72544.1             0.656  20  0.732  20  0.909   2  0.832   0.779 Y  0.570      SignalP-noTM
CCU72545.1             0.152  24  0.178  16  0.358   5  0.285   0.218 N  0.510      SignalP-TM
CCU72546.1             0.136  37  0.146  43  0.297  38  0.113   0.134 N  0.510      SignalP-TM
CCU72547.1             0.125  29  0.153  11  0.287   7  0.249   0.189 N  0.510      SignalP-TM
CCU72548.1             0.106  22  0.104  22  0.122  31  0.088   0.096 N  0.570      SignalP-noTM
CCU72549.1             0.104  55  0.109  30  0.127  23  0.095   0.103 N  0.570      SignalP-noTM
CCU72550.1             0.121  37  0.104  37  0.108  70  0.082   0.094 N  0.570      SignalP-noTM
CCU72551.1             0.198  66  0.136  66  0.131  12  0.099   0.118 N  0.570      SignalP-noTM
CCU72552.1             0.434  21  0.618  21  0.932  19  0.871   0.737 Y  0.570      SignalP-noTM
CCU72553.1             0.140  22  0.137  22  0.219  20  0.153   0.144 N  0.570      SignalP-noTM
CCU72554.1             0.132  32  0.115  32  0.124  22  0.099   0.109 N  0.510      SignalP-TM
CCU72555.1             0.152  23  0.200  23  0.350  22  0.268   0.232 N  0.570      SignalP-noTM
CCU72556.1             0.134  20  0.125  11  0.251   2  0.156   0.139 N  0.570      SignalP-noTM
CCU72557.1             0.386  27  0.606  27  0.980  22  0.917   0.752 Y  0.570      SignalP-noTM
CCU72558.1             0.389  21  0.595  21  0.955  16  0.905   0.741 Y  0.570      SignalP-noTM
CCU72559.1             0.114  25  0.271  17  0.785   9  0.655   0.451 N  0.570      SignalP-noTM
CCU72560.1             0.159  23  0.128  23  0.210  49  0.111   0.120 N  0.570      SignalP-noTM
CCU72561.1             0.111  39  0.111  39  0.137   1  0.107   0.109 N  0.570      SignalP-noTM
CCU72562.1             0.122  19  0.120  19  0.141   9  0.119   0.120 N  0.570      SignalP-noTM
CCU72563.1             0.127  47  0.112  28  0.132  14  0.107   0.110 N  0.570      SignalP-noTM
CCU72564.1             0.132  22  0.146  22  0.268  11  0.159   0.152 N  0.570      SignalP-noTM
CCU72565.1             0.119  24  0.101  68  0.114  11  0.086   0.094 N  0.570      SignalP-noTM
CCU72566.1             0.102  23  0.109  70  0.126  58  0.087   0.099 N  0.570      SignalP-noTM
CCU72567.1             0.114  37  0.136  37  0.231  33  0.145   0.140 N  0.570      SignalP-noTM
CCU72568.1             0.110  47  0.114  47  0.141  42  0.102   0.108 N  0.570      SignalP-noTM
CCU72569.1             0.119  21  0.110  54  0.189  45  0.092   0.101 N  0.570      SignalP-noTM
CCU72570.1             0.199  28  0.246  28  0.423  16  0.307   0.268 N  0.510      SignalP-TM
CCU72571.1             0.384  21  0.167  21  0.112  50  0.077   0.124 N  0.570      SignalP-noTM
CCU72572.1             0.109  36  0.116  22  0.143   1  0.116   0.116 N  0.510      SignalP-TM
CCU72573.1             0.138  17  0.184  17  0.338  15  0.249   0.208 N  0.510      SignalP-TM
CCU72574.1             0.108  30  0.139  11  0.236   1  0.194   0.165 N  0.570      SignalP-noTM
CCU72575.1             0.187  19  0.167  12  0.445   1  0.242   0.195 N  0.510      SignalP-TM
CCU72576.1             0.162  40  0.145  40  0.173  38  0.112   0.130 N  0.570      SignalP-noTM
CCU72577.1             0.429  20  0.232  20  0.358   2  0.197   0.219 N  0.510      SignalP-TM
CCU72578.1             0.110  47  0.115  11  0.186   2  0.132   0.123 N  0.570      SignalP-noTM
CCU72579.1             0.106  66  0.126  42  0.230  41  0.120   0.123 N  0.570      SignalP-noTM
CCU72581.1             0.130  27  0.106  53  0.125  48  0.092   0.100 N  0.570      SignalP-noTM
CCU72582.1             0.106  57  0.141  11  0.260   3  0.202   0.170 N  0.570      SignalP-noTM
CCU72583.1             0.105  27  0.123  18  0.209   9  0.135   0.129 N  0.570      SignalP-noTM
CCU72584.1             0.108  26  0.103  12  0.118   9  0.108   0.106 N  0.570      SignalP-noTM
CCU72585.1             0.145  68  0.126  68  0.155   3  0.086   0.111 N  0.510      SignalP-TM
CCU72586.1             0.101  25  0.105  44  0.135  50  0.098   0.102 N  0.570      SignalP-noTM
CCU72587.1             0.107  25  0.104  70  0.116  50  0.093   0.099 N  0.570      SignalP-noTM
CCU72588.1             0.122  40  0.110  19  0.151  10  0.117   0.113 N  0.570      SignalP-noTM
CCU72589.1             0.150  23  0.108  23  0.108  43  0.073   0.091 N  0.570      SignalP-noTM
CCU72590.1             0.103  49  0.143  11  0.269   2  0.207   0.173 N  0.570      SignalP-noTM
CCU72591.1             0.148  52  0.140  52  0.209   1  0.127   0.134 N  0.570      SignalP-noTM
CCU72592.1             0.105  21  0.103  55  0.116  46  0.079   0.092 N  0.570      SignalP-noTM
CCU72593.1             0.132  48  0.113  48  0.123  26  0.098   0.106 N  0.570      SignalP-noTM
CCU72594.1             0.156  42  0.240  42  0.512  40  0.341   0.277 N  0.510      SignalP-TM
CCU72595.1             0.330  30  0.447  30  0.792  24  0.440   0.444 N  0.510      SignalP-TM
CCU72596.1             0.179  38  0.329  22  0.813  19  0.566   0.440 N  0.570      SignalP-noTM
CCU72597.1             0.157  42  0.127  42  0.198   3  0.108   0.118 N  0.570      SignalP-noTM
CCU72598.1             0.194  17  0.430  17  0.964  11  0.939   0.669 Y  0.570      SignalP-noTM
CCU72599.1             0.133  26  0.129  26  0.168  22  0.119   0.125 N  0.570      SignalP-noTM
CCU72600.1             0.144  24  0.192  11  0.483   6  0.389   0.265 N  0.510      SignalP-TM
CCU72601.1             0.119  55  0.108  11  0.139   2  0.120   0.112 N  0.510      SignalP-TM
CCU72602.1             0.546  28  0.262  28  0.262  26  0.143   0.218 N  0.510      SignalP-TM
CCU72603.1             0.108  34  0.111  11  0.149   1  0.125   0.116 N  0.510      SignalP-TM
CCU72604.1             0.515  23  0.713  23  0.994  17  0.969   0.833 Y  0.570      SignalP-noTM
CCU72605.1             0.168  37  0.170  37  0.285   1  0.164   0.168 N  0.510      SignalP-TM
CCU72606.1             0.404  44  0.339  44  0.423  41  0.202   0.288 N  0.510      SignalP-TM
CCU72607.1             0.141  48  0.180  48  0.367  47  0.205   0.192 N  0.570      SignalP-noTM
CCU72608.1             0.147  17  0.112  17  0.124  53  0.081   0.098 N  0.570      SignalP-noTM
CCU72609.1             0.117  12  0.134  12  0.191   8  0.152   0.143 N  0.570      SignalP-noTM
CCU72610.1             0.147  42  0.208  11  0.666   1  0.410   0.303 N  0.570      SignalP-noTM
CCU72611.1             0.138  25  0.190  11  0.455   3  0.362   0.271 N  0.570      SignalP-noTM
CCU72612.1             0.129  45  0.100  45  0.105   2  0.080   0.091 N  0.570      SignalP-noTM
CCU72613.1             0.114  50  0.111  50  0.122  22  0.101   0.107 N  0.570      SignalP-noTM
CCU72614.1             0.172  18  0.135  18  0.138  22  0.104   0.120 N  0.570      SignalP-noTM
CCU72615.1             0.100  10  0.090  31  0.099  19  0.072   0.084 N  0.510      SignalP-TM
CCU72616.1             0.118  34  0.134  12  0.200   1  0.184   0.152 N  0.510      SignalP-TM
CCU72617.1             0.127  20  0.123  20  0.158   3  0.126   0.125 N  0.570      SignalP-noTM
CCU72618.1             0.489  26  0.666  26  0.953  17  0.886   0.769 Y  0.570      SignalP-noTM
CCU72619.1             0.175  17  0.213  17  0.459   3  0.294   0.251 N  0.570      SignalP-noTM
CCU72620.1             0.127  28  0.122  30  0.171   1  0.112   0.118 N  0.510      SignalP-TM
CCU72621.1             0.389  35  0.281  35  0.339  27  0.219   0.258 N  0.510      SignalP-TM
CCU72622.1             0.262  35  0.163  35  0.171  10  0.117   0.141 N  0.570      SignalP-noTM
CCU72623.1             0.733  21  0.829  21  0.961  11  0.933   0.878 Y  0.570      SignalP-noTM
CCU72624.1             0.116  33  0.113  11  0.160   7  0.134   0.123 N  0.570      SignalP-noTM
CCU72625.1             0.124  38  0.105  38  0.102  33  0.070   0.089 N  0.570      SignalP-noTM
CCU72626.1             0.176  32  0.156  32  0.349   1  0.147   0.152 N  0.510      SignalP-TM
CCU72627.1             0.150  18  0.151  18  0.266   1  0.171   0.161 N  0.570      SignalP-noTM
CCU72628.1             0.153  29  0.129  29  0.135  27  0.095   0.113 N  0.570      SignalP-noTM
CCU72629.1             0.108  46  0.119  13  0.179  10  0.144   0.131 N  0.570      SignalP-noTM
CCU72630.1             0.113  30  0.114  11  0.185   3  0.136   0.124 N  0.570      SignalP-noTM
CCU72631.1             0.103  26  0.102  69  0.125  14  0.099   0.101 N  0.570      SignalP-noTM
CCU72632.1             0.115  50  0.100  69  0.108  70  0.079   0.090 N  0.570      SignalP-noTM
CCU72633.1             0.106  57  0.111  31  0.131  19  0.091   0.101 N  0.570      SignalP-noTM
CCU72634.1             0.177  22  0.121  22  0.117  21  0.073   0.099 N  0.570      SignalP-noTM
CCU72635.1             0.106  41  0.151  15  0.269   7  0.211   0.179 N  0.570      SignalP-noTM
CCU72636.1             0.125  53  0.127  53  0.158   6  0.122   0.125 N  0.570      SignalP-noTM
CCU72637.1             0.347  34  0.219  34  0.246  23  0.128   0.176 N  0.570      SignalP-noTM
CCU72638.1             0.104  23  0.102  60  0.113  50  0.093   0.098 N  0.570      SignalP-noTM
CCU72639.1             0.101  41  0.106  57  0.131  45  0.100   0.103 N  0.570      SignalP-noTM
CCU72640.1             0.115  37  0.119  37  0.145  33  0.110   0.115 N  0.570      SignalP-noTM
CCU72641.1             0.103  24  0.118  16  0.182   4  0.138   0.127 N  0.570      SignalP-noTM
CCU72642.1             0.104  38  0.111  11  0.143   2  0.125   0.118 N  0.570      SignalP-noTM
CCU72643.1             0.111  23  0.119  11  0.193   4  0.149   0.133 N  0.570      SignalP-noTM
CCU72644.1             0.193  20  0.141  49  0.199  48  0.094   0.119 N  0.570      SignalP-noTM
CCU72645.1             0.126  27  0.160  13  0.276   2  0.221   0.183 N  0.510      SignalP-TM
CCU72646.1             0.200  24  0.116  11  0.208   1  0.129   0.121 N  0.510      SignalP-TM
CCU72647.1             0.103  69  0.104  63  0.114  12  0.100   0.102 N  0.570      SignalP-noTM
CCU72648.1             0.110  35  0.129  35  0.203  28  0.112   0.123 N  0.510      SignalP-TM
CCU72649.1             0.454  19  0.525  19  0.822   3  0.653   0.585 Y  0.570      SignalP-noTM
CCU72650.1             0.151  41  0.129  41  0.186   1  0.112   0.121 N  0.570      SignalP-noTM
CCU72651.1             0.171  38  0.171  11  0.370   4  0.315   0.225 N  0.510      SignalP-TM
CCU72652.1             0.206  19  0.381  19  0.913   1  0.755   0.557 N  0.570      SignalP-noTM
CCU72653.1             0.113  22  0.107  22  0.160   1  0.096   0.102 N  0.570      SignalP-noTM
CCU72654.1             0.159  48  0.139  48  0.227  47  0.096   0.119 N  0.570      SignalP-noTM
CCU72655.1             0.113  34  0.159  18  0.348  12  0.211   0.183 N  0.570      SignalP-noTM
CCU72656.1             0.139  28  0.155  28  0.311  24  0.172   0.162 N  0.510      SignalP-TM
CCU72657.1             0.578  26  0.651  26  0.910  19  0.773   0.709 Y  0.570      SignalP-noTM
CCU72658.1             0.206  21  0.398  21  0.909  14  0.796   0.585 Y  0.570      SignalP-noTM
CCU72659.1             0.132  51  0.141  51  0.223  48  0.120   0.131 N  0.570      SignalP-noTM
CCU72660.1             0.139  30  0.125  20  0.159   5  0.129   0.127 N  0.570      SignalP-noTM
CCU72661.1             0.200  62  0.140  62  0.128  49  0.094   0.118 N  0.570      SignalP-noTM
CCU72662.1             0.577  19  0.585  19  0.698  17  0.575   0.581 Y  0.510      SignalP-TM
CCU72663.1             0.111  41  0.116  51  0.209  46  0.107   0.112 N  0.570      SignalP-noTM
CCU72664.1             0.255  35  0.203  35  0.314  31  0.133   0.170 N  0.570      SignalP-noTM
CCU72665.1             0.686  24  0.802  24  0.975   9  0.942   0.868 Y  0.570      SignalP-noTM
CCU72666.1             0.117  28  0.100  70  0.109  63  0.083   0.092 N  0.570      SignalP-noTM
CCU72667.1             0.200  45  0.156  45  0.221   8  0.147   0.152 N  0.570      SignalP-noTM
CCU72668.1             0.125  20  0.131  11  0.215   2  0.180   0.149 N  0.510      SignalP-TM
CCU72669.1             0.111  23  0.144  14  0.232  12  0.208   0.174 N  0.570      SignalP-noTM
CCU72670.1             0.148  30  0.194  22  0.359   8  0.282   0.235 N  0.570      SignalP-noTM
CCU72671.1             0.119  26  0.108  26  0.146   1  0.102   0.105 N  0.570      SignalP-noTM
CCU72672.1             0.107  23  0.096  35  0.103  33  0.073   0.086 N  0.570      SignalP-noTM
CCU72673.1             0.123  17  0.140  17  0.198  12  0.160   0.150 N  0.570      SignalP-noTM
CCU72674.1             0.140  26  0.179  53  0.464  50  0.197   0.188 N  0.570      SignalP-noTM
CCU72675.1             0.119  46  0.129  23  0.188  20  0.154   0.141 N  0.570      SignalP-noTM
CCU72676.1             0.171  23  0.122  11  0.240   1  0.142   0.129 N  0.510      SignalP-TM
CCU72677.1             0.118  22  0.174  22  0.315  15  0.245   0.207 N  0.570      SignalP-noTM
CCU72678.1             0.121  38  0.119  38  0.156  33  0.105   0.112 N  0.570      SignalP-noTM
CCU72679.1             0.100  64  0.096  24  0.105  13  0.086   0.091 N  0.570      SignalP-noTM
CCU72680.1             0.129  36  0.128  36  0.212  13  0.145   0.136 N  0.570      SignalP-noTM
CCU72681.1             0.104  34  0.110  12  0.135  10  0.123   0.116 N  0.570      SignalP-noTM
CCU72682.1             0.155  23  0.141  23  0.158   8  0.130   0.137 N  0.510      SignalP-TM
CCU72683.1             0.337  28  0.286  28  0.458   2  0.259   0.273 N  0.570      SignalP-noTM
CCU72684.1             0.375  27  0.242  27  0.235  24  0.137   0.203 N  0.510      SignalP-TM
CCU72685.1             0.115  40  0.105  20  0.146   7  0.106   0.106 N  0.570      SignalP-noTM
CCU72686.1             0.107   9  0.101  70  0.116  40  0.086   0.094 N  0.570      SignalP-noTM
CCU72687.1             0.145  41  0.134  41  0.210  40  0.093   0.115 N  0.570      SignalP-noTM
CCU72688.1             0.108  38  0.109  11  0.153   2  0.121   0.113 N  0.510      SignalP-TM
CCU72689.1             0.106  60  0.102  25  0.121  21  0.085   0.094 N  0.570      SignalP-noTM
CCU72690.1             0.119  59  0.113  59  0.114  48  0.087   0.100 N  0.570      SignalP-noTM
CCU72691.1             0.122  28  0.116  11  0.188   2  0.132   0.124 N  0.570      SignalP-noTM
CCU72692.1             0.136  54  0.102  54  0.108  53  0.059   0.086 N  0.510      SignalP-TM
CCU72693.1             0.106  36  0.109  39  0.135  38  0.091   0.100 N  0.570      SignalP-noTM
CCU72694.1             0.129  24  0.125  11  0.248   1  0.144   0.134 N  0.570      SignalP-noTM
CCU72695.1             0.155  18  0.103  18  0.135  39  0.075   0.090 N  0.570      SignalP-noTM
CCU72696.1             0.119  22  0.120  11  0.254   1  0.127   0.124 N  0.570      SignalP-noTM
CCU72697.1             0.147  50  0.164  50  0.306  45  0.140   0.152 N  0.570      SignalP-noTM
CCU72698.1             0.105  64  0.100  33  0.106  22  0.084   0.093 N  0.570      SignalP-noTM
CCU72699.1             0.112  26  0.111  26  0.171   1  0.107   0.109 N  0.570      SignalP-noTM
CCU72700.1             0.129  17  0.220  24  0.577  16  0.354   0.283 N  0.570      SignalP-noTM
CCU72701.1             0.105  50  0.122  13  0.183   2  0.151   0.136 N  0.570      SignalP-noTM
CCU72702.1             0.110  51  0.156  11  0.293   7  0.245   0.198 N  0.570      SignalP-noTM
CCU72703.1             0.110  57  0.147  11  0.268   1  0.211   0.177 N  0.570      SignalP-noTM
CCU72704.1             0.172  42  0.144  42  0.159  18  0.119   0.132 N  0.570      SignalP-noTM
CCU72705.1             0.105  27  0.099  53  0.108  46  0.076   0.088 N  0.570      SignalP-noTM
CCU72706.1             0.132  21  0.133  21  0.231  18  0.138   0.135 N  0.510      SignalP-TM
CCU72707.1             0.137  46  0.125  20  0.186   3  0.134   0.129 N  0.570      SignalP-noTM
CCU72708.1             0.684  20  0.750  20  0.896   1  0.824   0.785 Y  0.570      SignalP-noTM
CCU72709.1             0.138  37  0.155  25  0.313   1  0.201   0.177 N  0.570      SignalP-noTM
CCU72710.1             0.842  19  0.903  19  0.977  17  0.960   0.930 Y  0.570      SignalP-noTM
CCU72711.1             0.183  22  0.210  22  0.356  20  0.213   0.211 N  0.510      SignalP-TM
CCU72712.1             0.121  22  0.116  31  0.146  30  0.106   0.111 N  0.570      SignalP-noTM
CCU72713.1             0.128  29  0.105  53  0.128  43  0.085   0.096 N  0.570      SignalP-noTM
CCU72714.1             0.121  35  0.118  35  0.137  26  0.108   0.113 N  0.570      SignalP-noTM
CCU72715.1             0.159  23  0.125  23  0.129  20  0.089   0.108 N  0.570      SignalP-noTM
CCU72716.1             0.162  57  0.122  57  0.144  11  0.100   0.111 N  0.570      SignalP-noTM
CCU72717.1             0.114  62  0.109  11  0.201   3  0.114   0.111 N  0.570      SignalP-noTM
CCU72718.1             0.124   8  0.157  11  0.318   2  0.253   0.192 N  0.510      SignalP-TM
CCU72719.1             0.137  25  0.138  25  0.213   5  0.156   0.146 N  0.570      SignalP-noTM
CCU72720.1             0.120  37  0.108  37  0.127  36  0.081   0.095 N  0.570      SignalP-noTM
CCU72721.1             0.240  21  0.208  21  0.469   1  0.219   0.213 N  0.570      SignalP-noTM
CCU72722.1             0.478  25  0.655  25  0.967  20  0.909   0.774 Y  0.570      SignalP-noTM
CCU72723.1             0.343  20  0.563  20  0.937  17  0.918   0.730 Y  0.570      SignalP-noTM
CCU72724.1             0.505  20  0.472  20  0.657  15  0.422   0.454 N  0.510      SignalP-TM
CCU72725.1             0.111  58  0.156  41  0.280  32  0.166   0.161 N  0.570      SignalP-noTM
CCU72726.1             0.134  19  0.108  38  0.150  33  0.093   0.101 N  0.570      SignalP-noTM
CCU72727.1             0.188  70  0.157  70  0.314   3  0.130   0.147 N  0.510      SignalP-TM
CCU72728.1             0.113  21  0.147  11  0.318   2  0.216   0.180 N  0.570      SignalP-noTM
CCU72729.1             0.123  22  0.136  22  0.214   1  0.157   0.146 N  0.570      SignalP-noTM
CCU72730.1             0.142  33  0.174  33  0.327   1  0.211   0.188 N  0.510      SignalP-TM
CCU72731.1             0.122  41  0.101  41  0.121  19  0.091   0.096 N  0.570      SignalP-noTM
CCU72732.1             0.112  31  0.105  20  0.145  11  0.105   0.105 N  0.570      SignalP-noTM
CCU72733.1             0.350  35  0.247  35  0.320   1  0.201   0.230 N  0.510      SignalP-TM
CCU72734.1             0.104  27  0.117  40  0.174  31  0.116   0.117 N  0.570      SignalP-noTM
CCU72735.1             0.122  33  0.227  26  0.556  24  0.350   0.273 N  0.510      SignalP-TM
CCU72736.1             0.183  32  0.165  32  0.220  28  0.108   0.144 N  0.510      SignalP-TM
CCU72737.1             0.146  42  0.122  16  0.189  12  0.127   0.124 N  0.570      SignalP-noTM
CCU72738.1             0.118  23  0.129  58  0.196  52  0.111   0.123 N  0.510      SignalP-TM
CCU72739.1             0.781  32  0.852  32  0.964  23  0.852   0.852 Y  0.570      SignalP-noTM
CCU72740.1             0.104  13  0.129  11  0.253   1  0.158   0.143 N  0.570      SignalP-noTM
CCU72741.1             0.128  15  0.165  15  0.354  12  0.204   0.183 N  0.570      SignalP-noTM
CCU72742.1             0.107  21  0.164  11  0.394   1  0.251   0.205 N  0.570      SignalP-noTM
CCU72743.1             0.107  34  0.107  24  0.138   9  0.101   0.104 N  0.570      SignalP-noTM
CCU72744.1             0.271  26  0.466  26  0.900   7  0.818   0.631 Y  0.570      SignalP-noTM
CCU72745.1             0.126  20  0.192  20  0.478  15  0.275   0.231 N  0.570      SignalP-noTM
CCU72746.1             0.170  42  0.144  42  0.284  26  0.130   0.139 N  0.510      SignalP-TM
CCU72747.1             0.104   3  0.098  70  0.102  65  0.082   0.090 N  0.570      SignalP-noTM
CCU72748.1             0.128  20  0.205  20  0.660  18  0.307   0.253 N  0.570      SignalP-noTM
CCU72749.1             0.125  30  0.108  30  0.127  29  0.085   0.097 N  0.570      SignalP-noTM
CCU72750.1             0.186  32  0.129  32  0.114   2  0.086   0.109 N  0.570      SignalP-noTM
CCU72751.1             0.212  37  0.198  37  0.376   6  0.231   0.214 N  0.570      SignalP-noTM
CCU72752.1             0.125  18  0.099  52  0.151   1  0.089   0.094 N  0.570      SignalP-noTM
CCU72753.1             0.139  23  0.116  23  0.121  32  0.093   0.106 N  0.570      SignalP-noTM
CCU72754.1             0.183  39  0.174  39  0.205  38  0.158   0.166 N  0.570      SignalP-noTM
CCU72755.1             0.281  31  0.166  31  0.321   8  0.177   0.171 N  0.570      SignalP-noTM
CCU72756.1             0.184  25  0.129  25  0.155   2  0.093   0.112 N  0.570      SignalP-noTM
CCU72757.1             0.142  24  0.147  24  0.268   5  0.176   0.158 N  0.510      SignalP-TM
CCU72758.1             0.213  42  0.214  17  0.511   5  0.427   0.314 N  0.570      SignalP-noTM
CCU72759.1             0.103  38  0.136  11  0.246   4  0.196   0.158 N  0.510      SignalP-TM
CCU72760.1             0.113  19  0.117  11  0.178   5  0.140   0.128 N  0.570      SignalP-noTM
CCU72761.1             0.113  64  0.116  17  0.208   5  0.128   0.122 N  0.570      SignalP-noTM
CCU72762.1             0.756  25  0.792  25  0.944  20  0.809   0.800 Y  0.570      SignalP-noTM
CCU72763.1             0.177  32  0.228  32  0.624  30  0.181   0.206 N  0.570      SignalP-noTM
CCU72764.1             0.115  21  0.129  21  0.229   3  0.155   0.141 N  0.570      SignalP-noTM
CCU72765.1             0.361  43  0.237  43  0.285  42  0.129   0.186 N  0.570      SignalP-noTM
CCU72766.1             0.119  37  0.118  37  0.153   1  0.113   0.116 N  0.570      SignalP-noTM
CCU72767.1             0.177  30  0.131  30  0.170  27  0.112   0.124 N  0.510      SignalP-TM
CCU72768.1             0.130  18  0.171  13  0.373  12  0.268   0.216 N  0.570      SignalP-noTM
CCU72769.1             0.858  20  0.903  20  0.966  19  0.944   0.922 Y  0.570      SignalP-noTM
CCU72770.1             0.131  33  0.119  33  0.136  25  0.096   0.108 N  0.570      SignalP-noTM
CCU72771.1             0.122  28  0.147  23  0.272   8  0.211   0.171 N  0.510      SignalP-TM
CCU72772.1             0.104  50  0.104  32  0.129  23  0.080   0.093 N  0.570      SignalP-noTM
CCU72773.1             0.107  29  0.122  15  0.190   6  0.142   0.131 N  0.570      SignalP-noTM
CCU72774.1             0.198  24  0.266  24  0.447  17  0.339   0.300 N  0.570      SignalP-noTM
CCU72775.1             0.106  39  0.134  11  0.242   4  0.189   0.154 N  0.510      SignalP-TM
CCU72776.1             0.115  23  0.129  11  0.255   1  0.152   0.140 N  0.570      SignalP-noTM
CCU72777.1             0.169  26  0.151  26  0.239   1  0.152   0.151 N  0.570      SignalP-noTM
CCU72778.1             0.193  34  0.185  34  0.269   1  0.169   0.178 N  0.570      SignalP-noTM
CCU72779.1             0.165  23  0.364  23  0.957  10  0.859   0.597 Y  0.570      SignalP-noTM
CCU72780.1             0.177  25  0.281  25  0.568   7  0.473   0.352 N  0.510      SignalP-TM
CCU72781.1             0.761  22  0.822  22  0.955  20  0.870   0.845 Y  0.570      SignalP-noTM
CCU72782.1             0.146  35  0.125  35  0.139  34  0.111   0.118 N  0.570      SignalP-noTM
CCU72783.1             0.107  54  0.101  39  0.119  28  0.084   0.093 N  0.570      SignalP-noTM
CCU72784.1             0.101  17  0.111  25  0.143  16  0.104   0.108 N  0.510      SignalP-TM
CCU72785.1             0.420  21  0.483  21  0.838   1  0.615   0.545 N  0.570      SignalP-noTM
CCU72786.1             0.108  27  0.123  19  0.198   9  0.133   0.128 N  0.570      SignalP-noTM
CCU72787.1             0.129  45  0.123  23  0.176  21  0.129   0.125 N  0.510      SignalP-TM
CCU72788.1             0.119  24  0.143  11  0.264   4  0.202   0.171 N  0.570      SignalP-noTM
CCU72789.1             0.223  28  0.232  28  0.351   2  0.256   0.241 N  0.510      SignalP-TM
CCU72790.1             0.107   9  0.106  12  0.143   6  0.108   0.107 N  0.570      SignalP-noTM
CCU72791.1             0.106  50  0.102  69  0.139   1  0.087   0.095 N  0.570      SignalP-noTM
CCU72792.1             0.259  30  0.176  30  0.278  28  0.116   0.148 N  0.570      SignalP-noTM
CCU72793.1             0.113  27  0.104  63  0.122  33  0.091   0.098 N  0.570      SignalP-noTM
CCU72794.1             0.118  41  0.111  41  0.150  10  0.104   0.108 N  0.570      SignalP-noTM
CCU72795.1             0.326  22  0.223  22  0.245  21  0.145   0.186 N  0.570      SignalP-noTM
CCU72796.1             0.332  30  0.473  30  0.955  19  0.790   0.622 Y  0.570      SignalP-noTM
CCU72797.1             0.145  32  0.139  51  0.169  48  0.109   0.125 N  0.570      SignalP-noTM
CCU72798.1             0.142  35  0.137  13  0.289   5  0.190   0.162 N  0.570      SignalP-noTM
CCU72799.1             0.107  26  0.108  57  0.131  51  0.087   0.098 N  0.570      SignalP-noTM
CCU72800.1             0.141  37  0.113  37  0.126  18  0.092   0.103 N  0.570      SignalP-noTM
CCU72801.1             0.111  21  0.096  21  0.146  70  0.070   0.086 N  0.510      SignalP-TM
CCU72802.1             0.201  31  0.262  31  0.527  20  0.361   0.308 N  0.570      SignalP-noTM
CCU72803.1             0.117  36  0.124  36  0.219  45  0.122   0.123 N  0.570      SignalP-noTM
CCU72804.1             0.109  25  0.127  11  0.211   3  0.166   0.145 N  0.570      SignalP-noTM
CCU72805.1             0.128  13  0.123  13  0.216  11  0.118   0.120 N  0.570      SignalP-noTM
CCU72806.1             0.141  39  0.144  27  0.264  25  0.140   0.142 N  0.570      SignalP-noTM
CCU72807.1             0.159  27  0.172  27  0.366   1  0.232   0.200 N  0.570      SignalP-noTM
CCU72808.1             0.118  29  0.128  11  0.203   6  0.164   0.145 N  0.570      SignalP-noTM
CCU72809.1             0.128  12  0.127  12  0.211  10  0.130   0.129 N  0.570      SignalP-noTM
CCU72810.1             0.374  40  0.204  40  0.241   4  0.128   0.176 N  0.510      SignalP-TM
CCU72811.1             0.266  24  0.178  24  0.207   1  0.117   0.149 N  0.570      SignalP-noTM
CCU72812.1             0.128  39  0.128  11  0.215   1  0.162   0.144 N  0.570      SignalP-noTM
CCU72813.1             0.117  53  0.099  63  0.112  20  0.087   0.093 N  0.570      SignalP-noTM
CCU72814.1             0.135  30  0.112  30  0.107  20  0.087   0.100 N  0.570      SignalP-noTM
CCU72815.1             0.105  45  0.112  26  0.138  15  0.109   0.110 N  0.570      SignalP-noTM
CCU72816.1             0.131  25  0.157  17  0.301   8  0.228   0.184 N  0.510      SignalP-TM
CCU72817.1             0.835  25  0.832  25  0.911  19  0.842   0.837 Y  0.570      SignalP-noTM
CCU72818.1             0.111  44  0.123  44  0.169   4  0.133   0.128 N  0.570      SignalP-noTM
CCU72819.1             0.131  45  0.108  45  0.121  62  0.078   0.094 N  0.570      SignalP-noTM
CCU72820.1             0.127  24  0.242  24  0.582  14  0.444   0.337 N  0.570      SignalP-noTM
CCU72821.1             0.133  27  0.135  27  0.207  37  0.149   0.142 N  0.570      SignalP-noTM
CCU72822.1             0.134  33  0.119  33  0.132  31  0.104   0.112 N  0.570      SignalP-noTM
CCU72823.1             0.700  33  0.615  33  0.936  19  0.760   0.683 Y  0.570      SignalP-noTM
CCU72824.1             0.128  29  0.108  29  0.142  45  0.082   0.098 N  0.510      SignalP-TM
CCU72825.1             0.113  25  0.125  11  0.199  24  0.164   0.143 N  0.570      SignalP-noTM
CCU72826.1             0.141  24  0.128  24  0.213  23  0.110   0.119 N  0.570      SignalP-noTM
CCU72827.1             0.248  25  0.364  25  0.624  19  0.473   0.405 N  0.510      SignalP-TM
CCU72828.1             0.126  34  0.107  34  0.180   2  0.097   0.102 N  0.570      SignalP-noTM
CCU72829.1             0.115  43  0.102  53  0.119  46  0.091   0.097 N  0.570      SignalP-noTM
CCU72830.1             0.138  47  0.119  47  0.198   5  0.105   0.112 N  0.570      SignalP-noTM
CCU72831.1             0.119  20  0.160  20  0.317  17  0.219   0.188 N  0.570      SignalP-noTM
CCU72832.1             0.354  24  0.311  24  0.454   7  0.311   0.311 N  0.510      SignalP-TM
CCU72833.1             0.149  42  0.133  42  0.214  33  0.103   0.119 N  0.570      SignalP-noTM
CCU72834.1             0.157  36  0.119  36  0.120  60  0.079   0.100 N  0.570      SignalP-noTM
CCU72835.1             0.119  31  0.105  23  0.146  40  0.094   0.100 N  0.570      SignalP-noTM
CCU72836.1             0.108  28  0.103  40  0.117  35  0.077   0.091 N  0.570      SignalP-noTM
CCU72837.1             0.104  24  0.130  11  0.232   7  0.181   0.154 N  0.570      SignalP-noTM
CCU72838.1             0.133  42  0.115  42  0.133  33  0.077   0.097 N  0.570      SignalP-noTM
CCU72839.1             0.638  19  0.740  19  0.898   8  0.856   0.795 Y  0.570      SignalP-noTM
CCU72840.1             0.799  20  0.815  20  0.919   1  0.853   0.833 Y  0.570      SignalP-noTM
CCU72841.1             0.109  28  0.103  28  0.151   1  0.099   0.102 N  0.510      SignalP-TM
CCU72842.1             0.115  20  0.125  11  0.251   2  0.154   0.139 N  0.570      SignalP-noTM
CCU72843.1             0.112  34  0.156  11  0.364   1  0.232   0.184 N  0.510      SignalP-TM
CCU72844.1             0.108  31  0.107  31  0.127  36  0.092   0.100 N  0.570      SignalP-noTM
CCU72845.1             0.116  35  0.119  55  0.180  44  0.113   0.116 N  0.570      SignalP-noTM
CCU72846.1             0.119  23  0.158  11  0.343   2  0.249   0.201 N  0.570      SignalP-noTM
CCU72847.1             0.128  30  0.111  30  0.175   1  0.103   0.107 N  0.570      SignalP-noTM
CCU72848.1             0.111  18  0.112  42  0.145  39  0.108   0.110 N  0.570      SignalP-noTM
CCU72849.1             0.131  22  0.120  11  0.239   5  0.157   0.137 N  0.570      SignalP-noTM
CCU72850.1             0.110  42  0.101  20  0.121  19  0.099   0.100 N  0.570      SignalP-noTM
CCU72851.1             0.106  15  0.103  49  0.149   1  0.091   0.098 N  0.570      SignalP-noTM
CCU72852.1             0.138  36  0.129  11  0.159   9  0.132   0.131 N  0.570      SignalP-noTM
CCU72853.1             0.150  38  0.288  24  0.826   3  0.632   0.450 N  0.570      SignalP-noTM
CCU72854.1             0.142  28  0.126  57  0.284  52  0.106   0.117 N  0.570      SignalP-noTM
CCU72855.1             0.109  23  0.106  23  0.140   2  0.107   0.106 N  0.570      SignalP-noTM
CCU72856.1             0.145  23  0.151  23  0.186  12  0.147   0.149 N  0.570      SignalP-noTM
CCU72857.1             0.111  37  0.109  41  0.166  39  0.103   0.107 N  0.570      SignalP-noTM
CCU72858.1             0.106  46  0.109  12  0.136   3  0.121   0.115 N  0.570      SignalP-noTM
CCU72859.1             0.110  51  0.107  51  0.134  50  0.092   0.100 N  0.570      SignalP-noTM
CCU72860.1             0.143  37  0.118  24  0.148   4  0.119   0.119 N  0.570      SignalP-noTM
CCU72861.1             0.206  22  0.176  22  0.235   2  0.167   0.171 N  0.570      SignalP-noTM
CCU72862.1             0.184  47  0.163  47  0.342   3  0.165   0.164 N  0.570      SignalP-noTM
CCU72863.1             0.103  51  0.105  51  0.132  47  0.091   0.099 N  0.570      SignalP-noTM
CCU72864.1             0.120  28  0.115  13  0.180   4  0.136   0.123 N  0.510      SignalP-TM
CCU72865.1             0.143  18  0.123  18  0.156   3  0.118   0.121 N  0.570      SignalP-noTM
CCU72866.1             0.116  39  0.146  11  0.307   1  0.200   0.171 N  0.570      SignalP-noTM
CCU72867.1             0.137  23  0.113  23  0.153   2  0.096   0.105 N  0.570      SignalP-noTM
CCU72868.1             0.228  20  0.365  20  0.774  11  0.587   0.469 N  0.570      SignalP-noTM
CCU72869.1             0.100  63  0.102  55  0.118  50  0.092   0.097 N  0.570      SignalP-noTM
CCU72870.1             0.132  30  0.104  30  0.102   1  0.084   0.095 N  0.570      SignalP-noTM
CCU72871.1             0.105   3  0.110  11  0.148   1  0.120   0.115 N  0.570      SignalP-noTM
CCU72872.1             0.104  28  0.163  11  0.307   1  0.260   0.209 N  0.570      SignalP-noTM
CCU72873.1             0.158  17  0.204  12  0.530   1  0.360   0.277 N  0.570      SignalP-noTM
CCU72874.1             0.125  36  0.145  36  0.253  23  0.175   0.159 N  0.570      SignalP-noTM
CCU72875.1             0.113  51  0.103  24  0.146  16  0.088   0.097 N  0.510      SignalP-TM
CCU72876.1             0.119  25  0.265  25  0.694   7  0.611   0.393 N  0.510      SignalP-TM
CCU72877.1             0.133  23  0.172  23  0.319   7  0.248   0.200 N  0.510      SignalP-TM
CCU72878.1             0.214  17  0.443  17  0.948  10  0.913   0.664 Y  0.570      SignalP-noTM
CCU72879.1             0.111  19  0.144  11  0.310   1  0.204   0.166 N  0.510      SignalP-TM
CCU72880.1             0.126  56  0.119  56  0.154  44  0.110   0.115 N  0.570      SignalP-noTM
CCU72881.1             0.113  30  0.113  37  0.134  51  0.096   0.105 N  0.570      SignalP-noTM
CCU72882.1             0.124  20  0.115  20  0.196  19  0.109   0.112 N  0.570      SignalP-noTM
CCU72883.1             0.112  31  0.165  18  0.384  12  0.243   0.202 N  0.570      SignalP-noTM
CCU72884.1             0.107  21  0.108  11  0.153   2  0.117   0.112 N  0.570      SignalP-noTM
CCU72885.1             0.121  70  0.107  36  0.127  33  0.084   0.096 N  0.570      SignalP-noTM
CCU72886.1             0.113  39  0.108  39  0.125  53  0.088   0.099 N  0.570      SignalP-noTM
CCU72887.1             0.170  32  0.148  32  0.230   6  0.148   0.148 N  0.570      SignalP-noTM
CCU72888.1             0.119  46  0.112  18  0.161   8  0.107   0.109 N  0.570      SignalP-noTM
CCU72889.1             0.137  43  0.128  43  0.173  13  0.119   0.124 N  0.570      SignalP-noTM
CCU72890.1             0.124  36  0.157  11  0.362   2  0.246   0.199 N  0.570      SignalP-noTM
CCU72891.1             0.210  22  0.184  22  0.230  13  0.166   0.177 N  0.510      SignalP-TM
CCU72892.1             0.110   3  0.104  33  0.125  28  0.095   0.101 N  0.510      SignalP-TM
CCU72893.1             0.109  25  0.093  45  0.123  43  0.066   0.083 N  0.510      SignalP-TM
CCU72894.1             0.203  41  0.176  41  0.246  40  0.082   0.141 N  0.510      SignalP-TM
CCU72895.1             0.733  25  0.845  25  0.985  15  0.953   0.896 Y  0.570      SignalP-noTM
CCU72896.1             0.142  10  0.131  12  0.216   1  0.164   0.143 N  0.510      SignalP-TM
CCU72897.1             0.109  42  0.106  70  0.124  60  0.073   0.090 N  0.570      SignalP-noTM
CCU72898.1             0.100  51  0.105  56  0.124  50  0.082   0.094 N  0.570      SignalP-noTM
CCU72899.1             0.154  45  0.148  45  0.222  41  0.103   0.132 N  0.510      SignalP-TM
CCU72900.1             0.110  27  0.103  62  0.147   1  0.095   0.099 N  0.570      SignalP-noTM
CCU72901.1             0.107  67  0.101  33  0.121  23  0.073   0.088 N  0.570      SignalP-noTM
CCU72902.1             0.105  63  0.108  28  0.125  16  0.100   0.104 N  0.570      SignalP-noTM
CCU72903.1             0.131  70  0.111  70  0.136   7  0.094   0.103 N  0.570      SignalP-noTM
CCU72904.1             0.107  45  0.106  11  0.136  18  0.115   0.110 N  0.570      SignalP-noTM
CCU72905.1             0.104  58  0.099  70  0.109  39  0.086   0.093 N  0.570      SignalP-noTM
CCU72906.1             0.166  23  0.150  32  0.276  30  0.135   0.143 N  0.570      SignalP-noTM
CCU72907.1             0.107  49  0.111  14  0.160   7  0.124   0.117 N  0.570      SignalP-noTM
CCU72908.1             0.106  32  0.113  54  0.147  45  0.100   0.107 N  0.570      SignalP-noTM
CCU72909.1             0.107  69  0.110  36  0.128  35  0.088   0.100 N  0.570      SignalP-noTM
CCU72910.1             0.115  19  0.114  11  0.167   4  0.134   0.123 N  0.570      SignalP-noTM
CCU72911.1             0.120  40  0.111  62  0.119  15  0.092   0.102 N  0.570      SignalP-noTM
CCU72912.1             0.136  51  0.156  11  0.516   1  0.200   0.177 N  0.570      SignalP-noTM
CCU72913.1             0.108  35  0.141  22  0.235  16  0.177   0.158 N  0.570      SignalP-noTM
CCU72914.1             0.112  34  0.108  68  0.126  45  0.088   0.098 N  0.570      SignalP-noTM
CCU72915.1             0.143  28  0.148  28  0.218  24  0.148   0.148 N  0.570      SignalP-noTM
CCU72916.1             0.136  21  0.142  21  0.256  19  0.142   0.142 N  0.510      SignalP-TM
CCU72917.1             0.109  20  0.110  20  0.125  12  0.112   0.111 N  0.570      SignalP-noTM
CCU72918.1             0.167  30  0.123  30  0.122  29  0.086   0.106 N  0.570      SignalP-noTM
CCU72919.1             0.106  37  0.103  70  0.130   1  0.094   0.099 N  0.570      SignalP-noTM
CCU72920.1             0.115  35  0.107  35  0.135   7  0.090   0.099 N  0.570      SignalP-noTM
CCU72921.1             0.138  40  0.119  45  0.193   2  0.108   0.114 N  0.570      SignalP-noTM
CCU72922.1             0.120  45  0.117  45  0.183   4  0.108   0.113 N  0.570      SignalP-noTM
CCU72923.1             0.119  31  0.107  31  0.140   1  0.094   0.101 N  0.570      SignalP-noTM
CCU72924.1             0.104  45  0.107  14  0.139   5  0.116   0.111 N  0.570      SignalP-noTM
CCU72925.1             0.119  26  0.103  48  0.116  42  0.090   0.097 N  0.570      SignalP-noTM
CCU72926.1             0.111  21  0.108  21  0.126  50  0.100   0.104 N  0.570      SignalP-noTM
CCU72927.1             0.118  61  0.112  26  0.164  15  0.106   0.109 N  0.570      SignalP-noTM
CCU72928.1             0.102  32  0.107  63  0.123  51  0.100   0.104 N  0.570      SignalP-noTM
CCU72929.1             0.115  46  0.111  29  0.171   2  0.114   0.112 N  0.570      SignalP-noTM
CCU72930.1             0.155  31  0.206  42  0.402  40  0.210   0.208 N  0.510      SignalP-TM
CCU72931.1             0.141  50  0.119  53  0.196  49  0.087   0.107 N  0.510      SignalP-TM
CCU72932.1             0.887  20  0.851  20  0.895  18  0.813   0.833 Y  0.570      SignalP-noTM
CCU72933.1             0.870  22  0.853  22  0.932  10  0.860   0.856 Y  0.570      SignalP-noTM
CCU72934.1             0.165  22  0.172  22  0.290   2  0.194   0.180 N  0.510      SignalP-TM
CCU72935.1             0.124  39  0.110  11  0.160   1  0.122   0.114 N  0.510      SignalP-TM
CCU72936.1             0.121  38  0.116  38  0.198  37  0.110   0.113 N  0.570      SignalP-noTM
CCU72937.1             0.274  28  0.265  28  0.553  16  0.324   0.293 N  0.570      SignalP-noTM
CCU72938.1             0.122  21  0.188  21  0.376  19  0.266   0.225 N  0.570      SignalP-noTM
CCU72939.1             0.179  21  0.139  21  0.144  18  0.100   0.121 N  0.570      SignalP-noTM
CCU72940.1             0.098  20  0.121  11  0.188   1  0.145   0.129 N  0.510      SignalP-TM
CCU72941.1             0.229  48  0.159  19  0.326  14  0.212   0.184 N  0.570      SignalP-noTM
CCU72942.1             0.110  19  0.100  29  0.114  22  0.083   0.092 N  0.570      SignalP-noTM
CCU72943.1             0.103  26  0.150  11  0.280   5  0.234   0.189 N  0.570      SignalP-noTM
CCU72944.1             0.126  34  0.111  11  0.155   4  0.122   0.116 N  0.570      SignalP-noTM
CCU72945.1             0.105  19  0.108  27  0.151  22  0.105   0.107 N  0.570      SignalP-noTM
CCU72946.1             0.102  39  0.108  17  0.162  10  0.112   0.110 N  0.570      SignalP-noTM
CCU72947.1             0.294  24  0.247  24  0.395  22  0.181   0.216 N  0.570      SignalP-noTM
CCU72948.1             0.140  33  0.173  55  0.376  50  0.143   0.159 N  0.570      SignalP-noTM
CCU72949.1             0.101  47  0.184  14  0.437   4  0.345   0.260 N  0.570      SignalP-noTM
CCU72950.1             0.207  69  0.139  69  0.170  44  0.108   0.125 N  0.570      SignalP-noTM
CCU72951.1             0.180  22  0.211  22  0.354  16  0.223   0.217 N  0.570      SignalP-noTM
CCU72952.1             0.124  18  0.108  18  0.133   4  0.101   0.104 N  0.570      SignalP-noTM
CCU72953.1             0.104  43  0.116  40  0.177  36  0.096   0.107 N  0.570      SignalP-noTM
CCU72954.1             0.110  59  0.105  25  0.148  14  0.100   0.103 N  0.510      SignalP-TM
CCU72955.1             0.103  24  0.154  11  0.400   1  0.215   0.183 N  0.570      SignalP-noTM
CCU72956.1             0.101  32  0.107  12  0.180   1  0.109   0.108 N  0.570      SignalP-noTM
CCU72957.1             0.141  30  0.173  11  0.371   7  0.309   0.237 N  0.570      SignalP-noTM
CCU72958.1             0.102  46  0.111  19  0.146  11  0.111   0.111 N  0.510      SignalP-TM
CCU72959.1             0.130  27  0.106  53  0.125  48  0.092   0.100 N  0.570      SignalP-noTM
CCU72960.1             0.112  27  0.121  27  0.170   3  0.136   0.128 N  0.570      SignalP-noTM
CCU72961.1             0.194  23  0.272  23  0.533  14  0.374   0.310 N  0.510      SignalP-TM
CCU72962.1             0.135  18  0.135  18  0.196   1  0.139   0.137 N  0.570      SignalP-noTM
CCU72963.1             0.121  35  0.119  35  0.145  32  0.102   0.111 N  0.570      SignalP-noTM
CCU72964.1             0.135  25  0.157  11  0.342   2  0.241   0.196 N  0.570      SignalP-noTM
CCU72965.1             0.140  21  0.131  21  0.161  13  0.120   0.125 N  0.570      SignalP-noTM
CCU72966.1             0.123  32  0.135  12  0.223  11  0.181   0.157 N  0.570      SignalP-noTM
CCU72967.1             0.161  35  0.161  35  0.297   6  0.207   0.178 N  0.510      SignalP-TM
CCU72968.1             0.123  25  0.110  11  0.164   6  0.131   0.118 N  0.510      SignalP-TM
CCU72969.1             0.246  29  0.243  29  0.450   5  0.297   0.268 N  0.570      SignalP-noTM
CCU72970.1             0.116  64  0.105  11  0.140   3  0.116   0.109 N  0.510      SignalP-TM
CCU72971.1             0.114  21  0.127  21  0.191   2  0.150   0.138 N  0.570      SignalP-noTM
CCU72972.1             0.167  21  0.233  21  0.356  15  0.291   0.255 N  0.510      SignalP-TM
CCU72973.1             0.118  24  0.103  31  0.115  25  0.082   0.093 N  0.570      SignalP-noTM
CCU72974.1             0.239  46  0.195  46  0.244  17  0.171   0.183 N  0.570      SignalP-noTM
CCU72975.1             0.106  33  0.205  19  0.508   9  0.393   0.294 N  0.570      SignalP-noTM
CCU72976.1             0.692  20  0.783  20  0.932  16  0.889   0.833 Y  0.570      SignalP-noTM
CCU72977.1             0.198  22  0.222  22  0.353   4  0.277   0.242 N  0.510      SignalP-TM
CCU72978.1             0.113  62  0.109  64  0.130   2  0.088   0.099 N  0.570      SignalP-noTM
CCU72979.1             0.102  26  0.140  11  0.286   1  0.187   0.162 N  0.570      SignalP-noTM
CCU72980.1             0.286  30  0.192  30  0.350  16  0.161   0.177 N  0.570      SignalP-noTM
CCU72981.1             0.119   9  0.117  11  0.191   1  0.132   0.124 N  0.570      SignalP-noTM
CCU72982.1             0.866  22  0.833  22  0.932   1  0.802   0.818 Y  0.570      SignalP-noTM
CCU72983.1             0.109  24  0.116  11  0.182   4  0.134   0.124 N  0.570      SignalP-noTM
CCU72984.1             0.112  34  0.152  11  0.271   2  0.242   0.194 N  0.570      SignalP-noTM
CCU72985.1             0.116  40  0.164  54  0.313  49  0.167   0.165 N  0.570      SignalP-noTM
CCU72986.1             0.148  21  0.328  21  0.866   1  0.720   0.512 N  0.570      SignalP-noTM
CCU72987.1             0.188  28  0.168  28  0.212  27  0.163   0.166 N  0.570      SignalP-noTM
CCU72988.1             0.205  24  0.222  24  0.306  14  0.220   0.221 N  0.570      SignalP-noTM
CCU72989.1             0.135  36  0.209  22  0.469  19  0.407   0.302 N  0.570      SignalP-noTM
CCU72990.1             0.231  28  0.164  28  0.322  12  0.151   0.158 N  0.570      SignalP-noTM
CCU72991.1             0.111  23  0.135  23  0.198  12  0.135   0.135 N  0.570      SignalP-noTM
CCU72992.1             0.160  32  0.155  17  0.301   7  0.199   0.176 N  0.570      SignalP-noTM
CCU72993.1             0.204  35  0.218  22  0.371  17  0.287   0.250 N  0.570      SignalP-noTM
CCU72994.1             0.107  44  0.113  11  0.189   2  0.133   0.122 N  0.570      SignalP-noTM
CCU72995.1             0.106  33  0.127  14  0.191   5  0.159   0.142 N  0.570      SignalP-noTM
CCU72996.1             0.449  21  0.568  21  0.847  15  0.723   0.641 Y  0.570      SignalP-noTM
CCU72997.1             0.104  34  0.105  70  0.125   1  0.095   0.100 N  0.570      SignalP-noTM
CCU72998.1             0.115  25  0.119  36  0.176  34  0.117   0.118 N  0.570      SignalP-noTM
CCU72999.1             0.108  35  0.108  20  0.137  10  0.103   0.106 N  0.570      SignalP-noTM
CCU73000.1             0.300  39  0.199  39  0.295  18  0.173   0.187 N  0.570      SignalP-noTM
CCU73001.1             0.135  38  0.127  38  0.225   1  0.114   0.121 N  0.570      SignalP-noTM
CCU73002.1             0.154  50  0.135  50  0.172  41  0.096   0.117 N  0.570      SignalP-noTM
CCU73003.1             0.127  31  0.121  31  0.150  62  0.088   0.109 N  0.510      SignalP-TM
CCU73004.1             0.100  70  0.108  49  0.135  39  0.095   0.102 N  0.570      SignalP-noTM
CCU73005.1             0.111  39  0.116  44  0.170  38  0.073   0.100 N  0.510      SignalP-TM
CCU73006.1             0.152  31  0.142  33  0.203  32  0.098   0.126 N  0.510      SignalP-TM
CCU73007.1             0.125  22  0.153  36  0.343   1  0.172   0.160 N  0.510      SignalP-TM
CCU73008.1             0.165  29  0.134  29  0.192   3  0.126   0.130 N  0.570      SignalP-noTM
CCU73009.1             0.179  21  0.161  21  0.201  19  0.137   0.152 N  0.510      SignalP-TM
CCU73010.1             0.122  46  0.108  26  0.136  22  0.098   0.104 N  0.510      SignalP-TM
CCU73011.1             0.315  26  0.415  26  0.815  16  0.557   0.482 N  0.570      SignalP-noTM
CCU73012.1             0.102  27  0.146  11  0.330   2  0.205   0.174 N  0.570      SignalP-noTM
CCU73013.1             0.401  40  0.267  40  0.282  35  0.129   0.216 N  0.510      SignalP-TM
CCU73014.1             0.445  19  0.605  19  0.909  16  0.832   0.712 Y  0.570      SignalP-noTM
CCU73015.1             0.210  34  0.248  34  0.424  29  0.196   0.224 N  0.570      SignalP-noTM
CCU73016.1             0.108  21  0.114  11  0.175   1  0.128   0.121 N  0.570      SignalP-noTM
CCU73017.1             0.837  21  0.797  21  0.899  15  0.778   0.788 Y  0.570      SignalP-noTM
CCU73018.1             0.139  37  0.164  37  0.292  35  0.144   0.157 N  0.510      SignalP-TM
CCU73019.1             0.746  20  0.779  20  0.885  16  0.797   0.788 Y  0.570      SignalP-noTM
CCU73020.1             0.110  49  0.101  11  0.128   1  0.100   0.101 N  0.570      SignalP-noTM
CCU73021.1             0.104  37  0.106  37  0.124  48  0.092   0.100 N  0.570      SignalP-noTM
CCU73022.1             0.637  21  0.743  21  0.938  18  0.861   0.798 Y  0.570      SignalP-noTM
CCU73023.1             0.119  25  0.107  50  0.152   3  0.103   0.105 N  0.570      SignalP-noTM
CCU73024.1             0.135  18  0.169  18  0.380  13  0.210   0.188 N  0.570      SignalP-noTM
CCU73025.1             0.122  27  0.117  27  0.215  26  0.110   0.114 N  0.570      SignalP-noTM
CCU73026.1             0.108  46  0.110  12  0.143   5  0.122   0.116 N  0.570      SignalP-noTM
CCU73027.1             0.123  20  0.133  11  0.251   2  0.176   0.149 N  0.510      SignalP-TM
CCU73028.1             0.121  65  0.134  65  0.222  61  0.117   0.128 N  0.510      SignalP-TM
CCU73029.1             0.132  52  0.142  52  0.259  41  0.159   0.148 N  0.510      SignalP-TM
CCU73030.1             0.277  51  0.156  51  0.384   1  0.149   0.154 N  0.510      SignalP-TM
CCU73031.1             0.135  38  0.097  21  0.111  19  0.090   0.095 N  0.510      SignalP-TM
CCU73032.1             0.705  28  0.756  28  0.913  21  0.799   0.776 Y  0.570      SignalP-noTM
CCU73033.1             0.146  63  0.122  63  0.186   3  0.115   0.119 N  0.570      SignalP-noTM
CCU73034.1             0.113  23  0.102  35  0.122  26  0.076   0.090 N  0.570      SignalP-noTM
CCU73035.1             0.123  17  0.140  17  0.198  12  0.160   0.150 N  0.570      SignalP-noTM
CCU73036.1             0.140  26  0.147  52  0.288  11  0.170   0.158 N  0.570      SignalP-noTM
CCU73037.1             0.706  28  0.763  28  0.922  21  0.823   0.791 Y  0.570      SignalP-noTM
CCU73038.1             0.146  63  0.122  63  0.186   3  0.115   0.119 N  0.570      SignalP-noTM
CCU73039.1             0.100  40  0.117  11  0.175   3  0.138   0.127 N  0.570      SignalP-noTM
CCU73040.1             0.101  53  0.102  70  0.120  13  0.091   0.097 N  0.570      SignalP-noTM
CCU73041.1             0.127  35  0.125  40  0.185  39  0.107   0.116 N  0.570      SignalP-noTM
CCU73042.1             0.185  24  0.304  24  0.751   5  0.585   0.408 N  0.510      SignalP-TM
CCU73043.1             0.629  29  0.296  29  0.269  28  0.125   0.216 N  0.570      SignalP-noTM
CCU73044.1             0.112  12  0.110  12  0.135   1  0.104   0.107 N  0.570      SignalP-noTM
CCU73045.1             0.150  25  0.143  11  0.260   6  0.218   0.170 N  0.510      SignalP-TM
CCU73046.1             0.131  19  0.143  19  0.262  11  0.145   0.144 N  0.570      SignalP-noTM
CCU73047.1             0.170  26  0.136  26  0.166   4  0.130   0.133 N  0.570      SignalP-noTM
CCU73048.1             0.168  34  0.215  34  0.444  31  0.205   0.211 N  0.510      SignalP-TM
CCU73049.1             0.119  35  0.108  13  0.176   4  0.120   0.114 N  0.570      SignalP-noTM
CCU73050.1             0.102  29  0.188  29  0.439  26  0.290   0.236 N  0.570      SignalP-noTM
CCU73051.1             0.203  26  0.174  26  0.204   7  0.149   0.162 N  0.570      SignalP-noTM
CCU73052.1             0.116  44  0.143  12  0.245   8  0.198   0.169 N  0.570      SignalP-noTM
CCU73053.1             0.126  41  0.151  34  0.291  30  0.197   0.168 N  0.510      SignalP-TM
CCU73054.1             0.129  50  0.106  69  0.149   4  0.101   0.104 N  0.570      SignalP-noTM
CCU73055.1             0.133  23  0.127  57  0.205  48  0.114   0.121 N  0.570      SignalP-noTM
CCU73056.1             0.117  24  0.162  11  0.362   2  0.266   0.201 N  0.510      SignalP-TM
CCU73057.1             0.101  45  0.105  55  0.134  50  0.097   0.101 N  0.570      SignalP-noTM
CCU73058.1             0.134  43  0.159  37  0.285  29  0.187   0.172 N  0.570      SignalP-noTM
CCU73059.1             0.117  33  0.130  17  0.210  11  0.153   0.140 N  0.570      SignalP-noTM
CCU73060.1             0.181  39  0.144  39  0.175   7  0.120   0.135 N  0.510      SignalP-TM
CCU73061.1             0.182  52  0.141  52  0.240   7  0.122   0.132 N  0.570      SignalP-noTM
CCU73062.1             0.152  32  0.179  21  0.377   6  0.280   0.226 N  0.570      SignalP-noTM
CCU73063.1             0.108  21  0.106  57  0.122  53  0.083   0.095 N  0.570      SignalP-noTM
CCU73064.1             0.111  54  0.116  13  0.153  12  0.130   0.123 N  0.570      SignalP-noTM
CCU73065.1             0.110  31  0.116  11  0.180   4  0.139   0.126 N  0.570      SignalP-noTM
CCU73066.1             0.118  47  0.166  11  0.429   3  0.264   0.212 N  0.570      SignalP-noTM
CCU73067.1             0.102  27  0.107  11  0.158   2  0.120   0.113 N  0.570      SignalP-noTM
CCU73068.1             0.144  44  0.151  44  0.286  42  0.116   0.135 N  0.570      SignalP-noTM
CCU73069.1             0.161  20  0.153  20  0.240   1  0.153   0.153 N  0.510      SignalP-TM
CCU73070.1             0.592  39  0.703  39  0.983  22  0.847   0.771 Y  0.570      SignalP-noTM
CCU73071.1             0.174  51  0.105  51  0.115   7  0.064   0.090 N  0.510      SignalP-TM
CCU73072.1             0.124  33  0.096  12  0.119   5  0.097   0.096 N  0.510      SignalP-TM
CCU73073.1             0.114  29  0.105  29  0.130   2  0.097   0.102 N  0.570      SignalP-noTM
CCU73074.1             0.146  56  0.150  56  0.179  50  0.114   0.133 N  0.570      SignalP-noTM
CCU73075.1             0.124  28  0.111  28  0.131  13  0.098   0.105 N  0.570      SignalP-noTM
CCU73076.1             0.102  30  0.126  11  0.213   5  0.172   0.148 N  0.570      SignalP-noTM
CCU73077.1             0.108  17  0.106  68  0.123  59  0.085   0.096 N  0.570      SignalP-noTM
CCU73078.1             0.158  48  0.152  48  0.407  46  0.097   0.126 N  0.570      SignalP-noTM
CCU73079.1             0.140  27  0.149  27  0.297  19  0.160   0.154 N  0.570      SignalP-noTM
CCU73080.1             0.184  32  0.200  32  0.308  12  0.210   0.205 N  0.570      SignalP-noTM
CCU73081.1             0.136  64  0.117  64  0.140  37  0.103   0.110 N  0.570      SignalP-noTM
CCU73082.1             0.107  20  0.127  36  0.231  31  0.120   0.124 N  0.570      SignalP-noTM
CCU73083.1             0.119  39  0.107  39  0.136  37  0.088   0.098 N  0.570      SignalP-noTM
CCU73084.1             0.115  60  0.113  37  0.130  30  0.102   0.107 N  0.570      SignalP-noTM
CCU73085.1             0.366  25  0.258  25  0.276   1  0.180   0.229 N  0.510      SignalP-TM
CCU73086.1             0.135  21  0.138  11  0.261   2  0.185   0.160 N  0.570      SignalP-noTM
CCU73087.1             0.116  41  0.094  41  0.126  60  0.066   0.084 N  0.510      SignalP-TM
CCU73088.1             0.105  25  0.102  69  0.141   1  0.091   0.097 N  0.570      SignalP-noTM
CCU73089.1             0.105  24  0.105  44  0.142  40  0.075   0.094 N  0.510      SignalP-TM
CCU73090.1             0.126  42  0.128  33  0.191  29  0.134   0.131 N  0.570      SignalP-noTM
CCU73091.1             0.108  28  0.102  65  0.111  59  0.085   0.094 N  0.570      SignalP-noTM
CCU73092.1             0.192  57  0.164  57  0.215  50  0.110   0.138 N  0.570      SignalP-noTM
CCU73093.1             0.132  36  0.157  26  0.294  20  0.163   0.159 N  0.510      SignalP-TM
CCU73094.1             0.111  24  0.133  11  0.209   8  0.186   0.152 N  0.510      SignalP-TM
CCU73095.1             0.208  43  0.137  43  0.171   2  0.104   0.121 N  0.570      SignalP-noTM
CCU73096.1             0.121  47  0.151  47  0.254  45  0.131   0.141 N  0.570      SignalP-noTM
CCU73097.1             0.612  36  0.735  36  0.982  23  0.919   0.822 Y  0.570      SignalP-noTM
CCU73098.1             0.130  36  0.181  19  0.452  13  0.286   0.230 N  0.570      SignalP-noTM
CCU73099.1             0.112  66  0.103  55  0.134  48  0.092   0.098 N  0.570      SignalP-noTM
CCU73100.1             0.117  21  0.101  61  0.107  60  0.080   0.091 N  0.570      SignalP-noTM
CCU73101.1             0.111  64  0.107  22  0.147  20  0.103   0.105 N  0.570      SignalP-noTM
CCU73102.1             0.113  37  0.139  50  0.247  46  0.138   0.139 N  0.510      SignalP-TM
CCU73103.1             0.108  58  0.116  50  0.149   2  0.114   0.115 N  0.570      SignalP-noTM
CCU73104.1             0.122  26  0.112  26  0.122  36  0.097   0.105 N  0.570      SignalP-noTM
CCU73105.1             0.115  20  0.112  35  0.162   2  0.121   0.116 N  0.570      SignalP-noTM
CCU73106.1             0.128  53  0.182  11  0.511   2  0.329   0.236 N  0.510      SignalP-TM
CCU73107.1             0.621  30  0.725  30  0.973  19  0.897   0.805 Y  0.570      SignalP-noTM
CCU73108.1             0.129  30  0.106  30  0.104  68  0.076   0.092 N  0.570      SignalP-noTM
CCU73109.1             0.329  46  0.258  46  0.410  45  0.147   0.206 N  0.570      SignalP-noTM
CCU73110.1             0.110  21  0.099  11  0.135   1  0.097   0.098 N  0.510      SignalP-TM
CCU73111.1             0.109  44  0.105  44  0.138  43  0.089   0.097 N  0.570      SignalP-noTM
CCU73112.1             0.111  34  0.162  11  0.339   2  0.263   0.209 N  0.570      SignalP-noTM
CCU73113.1             0.126  65  0.114  65  0.135   9  0.107   0.111 N  0.570      SignalP-noTM
CCU73114.1             0.132  28  0.114  28  0.127  32  0.091   0.103 N  0.570      SignalP-noTM
CCU73115.1             0.108  33  0.106  59  0.122  32  0.089   0.098 N  0.570      SignalP-noTM
CCU73116.1             0.124  29  0.116  29  0.137  28  0.101   0.109 N  0.570      SignalP-noTM
CCU73117.1             0.128  28  0.139  28  0.222  22  0.117   0.131 N  0.510      SignalP-TM
CCU73118.1             0.209  56  0.238  20  0.472   5  0.370   0.300 N  0.570      SignalP-noTM
CCU73119.1             0.274  38  0.208  38  0.451  31  0.189   0.199 N  0.570      SignalP-noTM
CCU73120.1             0.113  30  0.120  16  0.177   4  0.141   0.130 N  0.570      SignalP-noTM
CCU73121.1             0.140  24  0.261  24  0.594  12  0.493   0.347 N  0.510      SignalP-TM
CCU73122.1             0.111  64  0.101  34  0.111  39  0.080   0.091 N  0.570      SignalP-noTM
CCU73123.1             0.138  26  0.127  26  0.183  10  0.131   0.129 N  0.570      SignalP-noTM
CCU73124.1             0.139  21  0.140  21  0.249  17  0.139   0.140 N  0.570      SignalP-noTM
CCU73125.1             0.169  27  0.135  27  0.211  49  0.114   0.125 N  0.570      SignalP-noTM
CCU73126.1             0.170  21  0.201  21  0.408   1  0.261   0.229 N  0.570      SignalP-noTM
CCU73127.1             0.109  56  0.102  66  0.160  62  0.080   0.094 N  0.510      SignalP-TM
CCU73128.1             0.111  37  0.107  11  0.139   1  0.113   0.110 N  0.570      SignalP-noTM
CCU73129.1             0.181  24  0.199  24  0.346  19  0.229   0.213 N  0.570      SignalP-noTM
CCU73130.1             0.126  50  0.122  50  0.145   7  0.105   0.114 N  0.570      SignalP-noTM
CCU73131.1             0.104  25  0.138  11  0.291   2  0.182   0.159 N  0.570      SignalP-noTM
CCU73132.1             0.111  62  0.110  15  0.176   3  0.123   0.116 N  0.570      SignalP-noTM
CCU73133.1             0.278  24  0.490  24  0.940  20  0.870   0.669 Y  0.570      SignalP-noTM
CCU73134.1             0.170  24  0.173  24  0.368   3  0.210   0.190 N  0.570      SignalP-noTM
CCU73135.1             0.105  39  0.105  19  0.138   8  0.104   0.105 N  0.570      SignalP-noTM
CCU73136.1             0.136  44  0.116  44  0.168   1  0.104   0.110 N  0.570      SignalP-noTM
CCU73137.1             0.107  46  0.103  66  0.120  17  0.089   0.097 N  0.570      SignalP-noTM
CCU73138.1             0.171  53  0.130  53  0.196   8  0.104   0.118 N  0.570      SignalP-noTM
CCU73139.1             0.113  36  0.125  13  0.172   1  0.155   0.139 N  0.570      SignalP-noTM
CCU73140.1             0.161  22  0.255  22  0.661   1  0.472   0.335 N  0.510      SignalP-TM
CCU73141.1             0.116  22  0.102  22  0.104  66  0.086   0.095 N  0.570      SignalP-noTM
CCU73142.1             0.115  67  0.116  11  0.185   1  0.131   0.123 N  0.570      SignalP-noTM
CCU73143.1             0.148  40  0.140  29  0.220   8  0.149   0.143 N  0.510      SignalP-TM
CCU73144.1             0.140  17  0.253  17  0.713  14  0.412   0.327 N  0.570      SignalP-noTM
CCU73145.1             0.152  20  0.114  20  0.110  29  0.088   0.102 N  0.570      SignalP-noTM
CCU73146.1             0.104  47  0.120  11  0.192   2  0.143   0.131 N  0.570      SignalP-noTM
CCU73147.1             0.114  28  0.151  12  0.265   6  0.234   0.190 N  0.570      SignalP-noTM
CCU73148.1             0.102  58  0.107  39  0.130  33  0.084   0.096 N  0.570      SignalP-noTM
CCU73149.1             0.114  45  0.095  28  0.108  56  0.074   0.087 N  0.510      SignalP-TM
CCU73150.1             0.108  50  0.114  15  0.157   9  0.124   0.119 N  0.570      SignalP-noTM
CCU73151.1             0.115  32  0.128  11  0.241   4  0.168   0.147 N  0.570      SignalP-noTM
CCU73152.1             0.110  29  0.111  11  0.163   4  0.124   0.117 N  0.570      SignalP-noTM
CCU73153.1             0.181  14  0.249  14  0.559  12  0.347   0.295 N  0.570      SignalP-noTM
CCU73154.1             0.128  30  0.129  30  0.188  27  0.127   0.128 N  0.570      SignalP-noTM
CCU73155.1             0.148  15  0.207  15  0.600  12  0.278   0.241 N  0.570      SignalP-noTM
CCU73156.1             0.148  26  0.117  44  0.196  35  0.086   0.106 N  0.510      SignalP-TM
CCU73157.1             0.213  40  0.184  11  0.439   2  0.314   0.232 N  0.510      SignalP-TM
CCU73158.1             0.187  54  0.152  13  0.295   1  0.212   0.174 N  0.510      SignalP-TM
CCU73159.1             0.287  29  0.313  29  0.551  13  0.357   0.329 N  0.510      SignalP-TM
CCU73160.1             0.362  47  0.390  47  0.706  41  0.361   0.379 N  0.510      SignalP-TM
CCU73161.1             0.183  30  0.146  30  0.155   1  0.099   0.124 N  0.570      SignalP-noTM
CCU73162.1             0.230  54  0.135  54  0.100  53  0.075   0.106 N  0.570      SignalP-noTM
CCU73163.1             0.183  39  0.296  22  0.695  15  0.559   0.420 N  0.570      SignalP-noTM
CCU73164.1             0.101  10  0.106  45  0.167   1  0.101   0.104 N  0.510      SignalP-TM
CCU73165.1             0.104  30  0.110  33  0.133  30  0.104   0.107 N  0.570      SignalP-noTM
CCU73166.1             0.138  52  0.130  11  0.215   1  0.167   0.148 N  0.570      SignalP-noTM
CCU73167.1             0.103  54  0.120  12  0.165   7  0.144   0.131 N  0.570      SignalP-noTM
CCU73168.1             0.128  60  0.143  12  0.266   3  0.208   0.173 N  0.570      SignalP-noTM
CCU73169.1             0.230  27  0.163  27  0.224   3  0.122   0.144 N  0.570      SignalP-noTM
CCU73170.1             0.353  33  0.254  33  0.235  32  0.166   0.213 N  0.570      SignalP-noTM
CCU73171.1             0.216  28  0.306  23  0.789  14  0.538   0.415 N  0.570      SignalP-noTM
CCU73172.1             0.176  59  0.120  11  0.183   4  0.141   0.130 N  0.570      SignalP-noTM
CCU73173.1             0.119  61  0.162  52  0.321  44  0.131   0.147 N  0.570      SignalP-noTM
CCU73174.1             0.119  22  0.097  24  0.113  45  0.077   0.088 N  0.570      SignalP-noTM
CCU73175.1             0.122  54  0.138  27  0.244   2  0.161   0.149 N  0.570      SignalP-noTM
CCU73176.1             0.240  34  0.126  34  0.139  32  0.075   0.107 N  0.510      SignalP-TM
CCU73177.1             0.581  31  0.540  31  0.699  25  0.393   0.485 N  0.510      SignalP-TM
CCU73178.1             0.099  63  0.099  70  0.108  34  0.085   0.092 N  0.570      SignalP-noTM
CCU73179.1             0.143  21  0.232  21  0.575  20  0.332   0.279 N  0.570      SignalP-noTM
CCU73180.1             0.260  22  0.117  51  0.157  42  0.091   0.107 N  0.510      SignalP-TM
CCU73181.1             0.188  50  0.156  50  0.292  37  0.148   0.152 N  0.570      SignalP-noTM
CCU73182.1             0.102  48  0.114  11  0.171   2  0.131   0.122 N  0.570      SignalP-noTM
CCU73183.1             0.118  55  0.118  55  0.151  27  0.106   0.112 N  0.570      SignalP-noTM
CCU73184.1             0.173  52  0.161  52  0.207  51  0.104   0.134 N  0.570      SignalP-noTM
CCU73185.1             0.114  26  0.164  11  0.448   2  0.243   0.201 N  0.570      SignalP-noTM
CCU73186.1             0.406  21  0.520  21  0.834   1  0.686   0.598 Y  0.570      SignalP-noTM
CCU73187.1             0.618  23  0.693  23  0.896  20  0.789   0.738 Y  0.570      SignalP-noTM
CCU73188.1             0.143  28  0.188  28  0.310  25  0.223   0.205 N  0.570      SignalP-noTM
CCU73189.1             0.101  56  0.115  11  0.168   2  0.133   0.124 N  0.570      SignalP-noTM
CCU73190.1             0.105  52  0.114  50  0.180  41  0.108   0.111 N  0.570      SignalP-noTM
CCU73191.1             0.133  52  0.101  31  0.109  50  0.072   0.091 N  0.510      SignalP-TM
CCU73192.1             0.102  46  0.111  19  0.146  11  0.111   0.111 N  0.510      SignalP-TM
CCU73193.1             0.130  27  0.106  53  0.125  48  0.092   0.100 N  0.570      SignalP-noTM
CCU73194.1             0.126  28  0.105  49  0.118  44  0.084   0.095 N  0.570      SignalP-noTM
CCU73195.1             0.123  26  0.141  51  0.260  48  0.131   0.136 N  0.570      SignalP-noTM
CCU73196.1             0.123  17  0.140  17  0.198  12  0.160   0.150 N  0.570      SignalP-noTM
CCU73197.1             0.113  23  0.102  35  0.122  26  0.076   0.090 N  0.570      SignalP-noTM
CCU73198.1             0.114  30  0.110  30  0.131  13  0.101   0.106 N  0.570      SignalP-noTM
CCU73199.1             0.140  40  0.130  11  0.228   2  0.159   0.144 N  0.570      SignalP-noTM
CCU73200.1             0.113  55  0.113  11  0.184   1  0.119   0.116 N  0.570      SignalP-noTM
CCU73201.1             0.157  22  0.320  22  0.818   1  0.690   0.494 N  0.570      SignalP-noTM
CCU73202.1             0.447  21  0.454  21  0.618  19  0.439   0.447 N  0.570      SignalP-noTM
CCU73203.1             0.137  30  0.132  30  0.250  16  0.143   0.137 N  0.570      SignalP-noTM
CCU73204.1             0.111  29  0.143  11  0.294   2  0.204   0.172 N  0.570      SignalP-noTM
CCU73205.1             0.115  23  0.111  11  0.139   2  0.120   0.115 N  0.570      SignalP-noTM
CCU73206.1             0.115  60  0.103  33  0.124  42  0.090   0.098 N  0.510      SignalP-TM
CCU73207.1             0.105  63  0.112  14  0.148   4  0.125   0.118 N  0.570      SignalP-noTM
CCU73208.1             0.205  27  0.199  27  0.263  22  0.170   0.188 N  0.510      SignalP-TM
CCU73209.1             0.155  19  0.224  11  0.773   1  0.453   0.332 N  0.570      SignalP-noTM
CCU73210.1             0.104  24  0.155  24  0.305  19  0.224   0.188 N  0.570      SignalP-noTM
CCU73211.1             0.116  37  0.126  23  0.224  16  0.153   0.139 N  0.570      SignalP-noTM
CCU73212.1             0.157  28  0.160  28  0.236  16  0.170   0.164 N  0.510      SignalP-TM
CCU73213.1             0.380  19  0.366  19  0.456  15  0.355   0.362 N  0.510      SignalP-TM
CCU73214.1             0.289  10  0.154  24  0.307   8  0.143   0.149 N  0.570      SignalP-noTM
CCU73215.1             0.142  31  0.124  31  0.157  29  0.097   0.112 N  0.570      SignalP-noTM
CCU73216.1             0.565  28  0.537  28  0.928  16  0.706   0.616 Y  0.570      SignalP-noTM
CCU73217.1             0.165  32  0.139  32  0.157  31  0.095   0.118 N  0.570      SignalP-noTM
CCU73218.1             0.181  70  0.132  70  0.102  58  0.086   0.110 N  0.570      SignalP-noTM
CCU73219.1             0.237  33  0.279  33  0.534  17  0.352   0.313 N  0.570      SignalP-noTM
CCU73220.1             0.149  24  0.154  24  0.226   9  0.167   0.160 N  0.570      SignalP-noTM
CCU73221.1             0.135  19  0.308  19  0.888  14  0.720   0.502 N  0.570      SignalP-noTM
CCU73222.1             0.156  24  0.170  24  0.308  22  0.193   0.178 N  0.510      SignalP-TM
CCU73223.1             0.103  53  0.100  69  0.121  49  0.087   0.094 N  0.570      SignalP-noTM
CCU73224.1             0.157  28  0.150  28  0.278  18  0.172   0.160 N  0.570      SignalP-noTM
CCU73225.1             0.141  31  0.178  11  0.361   6  0.341   0.238 N  0.510      SignalP-TM
CCU73226.1             0.195  26  0.203  26  0.486   7  0.291   0.235 N  0.510      SignalP-TM
CCU73227.1             0.667  18  0.765  18  0.943  17  0.868   0.813 Y  0.570      SignalP-noTM
CCU73228.1             0.101  45  0.103  11  0.150   1  0.099   0.101 N  0.570      SignalP-noTM
CCU73229.1             0.126  27  0.173  24  0.332   8  0.263   0.206 N  0.510      SignalP-TM
CCU73230.1             0.114  51  0.215  45  0.498  37  0.282   0.240 N  0.510      SignalP-TM
CCU73231.1             0.122  62  0.099  34  0.127  64  0.076   0.091 N  0.510      SignalP-TM
CCU73232.1             0.137  39  0.123  39  0.142  47  0.107   0.116 N  0.570      SignalP-noTM
CCU73233.1             0.223  24  0.403  24  0.870  20  0.731   0.557 N  0.570      SignalP-noTM
CCU73234.1             0.742  26  0.833  26  0.970  12  0.939   0.882 Y  0.570      SignalP-noTM
CCU73235.1             0.117  31  0.127  12  0.216   4  0.164   0.144 N  0.570      SignalP-noTM
CCU73236.1             0.129  63  0.112  63  0.112   3  0.076   0.099 N  0.510      SignalP-TM
CCU73237.1             0.617  27  0.604  27  0.754  23  0.469   0.554 Y  0.510      SignalP-TM
CCU73238.1             0.124  53  0.168  45  0.324  41  0.158   0.163 N  0.570      SignalP-noTM
CCU73239.1             0.124  31  0.110  31  0.157  29  0.093   0.102 N  0.570      SignalP-noTM
CCU73240.1             0.128  42  0.165  42  0.365  34  0.208   0.185 N  0.570      SignalP-noTM
CCU73241.1             0.108  49  0.110  11  0.158   5  0.127   0.118 N  0.570      SignalP-noTM
CCU73242.1             0.483  23  0.649  23  0.937  18  0.892   0.763 Y  0.570      SignalP-noTM
CCU73243.1             0.386  25  0.609  25  0.989  14  0.950   0.770 Y  0.570      SignalP-noTM
CCU73244.1             0.112  59  0.163  11  0.340   1  0.267   0.201 N  0.510      SignalP-TM
CCU73245.1             0.108  13  0.143  13  0.299   8  0.191   0.166 N  0.570      SignalP-noTM
CCU73246.1             0.296  42  0.165  42  0.271   1  0.125   0.146 N  0.570      SignalP-noTM
CCU73247.1             0.176  37  0.156  37  0.208  32  0.115   0.137 N  0.570      SignalP-noTM
CCU73248.1             0.139  18  0.219  18  0.418  10  0.342   0.277 N  0.570      SignalP-noTM
CCU73249.1             0.124  46  0.186  46  0.397  45  0.184   0.185 N  0.570      SignalP-noTM
CCU73250.1             0.099  52  0.100  69  0.108  58  0.084   0.092 N  0.570      SignalP-noTM
CCU73251.1             0.114  29  0.129  29  0.210   1  0.147   0.137 N  0.570      SignalP-noTM
CCU73252.1             0.328  61  0.173  61  0.149  35  0.097   0.137 N  0.570      SignalP-noTM
CCU73253.1             0.357  32  0.475  32  0.791  26  0.555   0.505 N  0.510      SignalP-TM
CCU73254.1             0.102  29  0.103  37  0.115  36  0.088   0.096 N  0.570      SignalP-noTM
CCU73255.1             0.186  33  0.143  33  0.214   1  0.122   0.133 N  0.570      SignalP-noTM
CCU73256.1             0.121  25  0.116  53  0.136  48  0.111   0.114 N  0.570      SignalP-noTM
CCU73257.1             0.116  65  0.106  39  0.128  31  0.085   0.096 N  0.570      SignalP-noTM
CCU73258.1             0.123  21  0.115  53  0.128  42  0.104   0.110 N  0.570      SignalP-noTM
CCU73259.1             0.101  35  0.100  23  0.123  11  0.091   0.096 N  0.570      SignalP-noTM
CCU73260.1             0.195  22  0.362  19  0.911   1  0.710   0.526 N  0.570      SignalP-noTM
CCU73261.1             0.100  38  0.115  11  0.208   1  0.121   0.118 N  0.570      SignalP-noTM
CCU73262.1             0.138  34  0.151  11  0.317   1  0.212   0.180 N  0.570      SignalP-noTM
CCU73263.1             0.101  69  0.112  66  0.180  59  0.093   0.105 N  0.510      SignalP-TM
CCU73264.1             0.130  34  0.132  34  0.307  33  0.103   0.118 N  0.570      SignalP-noTM
CCU73265.1             0.134  32  0.188  11  0.478   2  0.365   0.254 N  0.510      SignalP-TM
CCU73266.1             0.253  23  0.210  23  0.242  22  0.185   0.198 N  0.570      SignalP-noTM
CCU73267.1             0.324  35  0.483  35  0.965  18  0.764   0.615 Y  0.570      SignalP-noTM
CCU73268.1             0.119  31  0.140  12  0.242   3  0.197   0.167 N  0.570      SignalP-noTM
CCU73269.1             0.120  27  0.131  33  0.238  23  0.119   0.127 N  0.510      SignalP-TM
CCU73270.1             0.114  59  0.114  12  0.166   1  0.131   0.122 N  0.570      SignalP-noTM
CCU73271.1             0.117  22  0.168  11  0.338   1  0.290   0.213 N  0.510      SignalP-TM
CCU73272.1             0.109  19  0.111  36  0.169   1  0.105   0.108 N  0.570      SignalP-noTM
CCU73273.1             0.107  22  0.131  11  0.245   1  0.162   0.145 N  0.570      SignalP-noTM
CCU73274.1             0.152  39  0.148  39  0.267   4  0.151   0.149 N  0.510      SignalP-TM
CCU73275.1             0.140  52  0.110  52  0.119   1  0.096   0.103 N  0.570      SignalP-noTM
CCU73276.1             0.121  43  0.123  11  0.211   3  0.151   0.136 N  0.570      SignalP-noTM
CCU73277.1             0.117  45  0.134  15  0.229   6  0.180   0.151 N  0.510      SignalP-TM
CCU73278.1             0.138  50  0.211  38  0.522  12  0.354   0.278 N  0.570      SignalP-noTM
CCU73279.1             0.113  22  0.106  44  0.128  38  0.098   0.102 N  0.570      SignalP-noTM
CCU73280.1             0.160  67  0.160  18  0.343  12  0.226   0.191 N  0.570      SignalP-noTM
CCU73281.1             0.102  50  0.106  69  0.142   8  0.096   0.101 N  0.570      SignalP-noTM
CCU73282.1             0.114  48  0.113  18  0.181   8  0.122   0.117 N  0.570      SignalP-noTM
CCU73283.1             0.102  18  0.109  18  0.141   5  0.116   0.112 N  0.570      SignalP-noTM
CCU73284.1             0.132  65  0.123  61  0.143  49  0.100   0.112 N  0.570      SignalP-noTM
CCU73285.1             0.700  33  0.686  33  0.803  31  0.527   0.627 Y  0.510      SignalP-TM
CCU73286.1             0.120  10  0.130  11  0.220   1  0.164   0.146 N  0.570      SignalP-noTM
CCU73287.1             0.111  28  0.109  62  0.134  26  0.091   0.100 N  0.570      SignalP-noTM
CCU73288.1             0.102  18  0.115  58  0.149  53  0.089   0.103 N  0.570      SignalP-noTM
CCU73289.1             0.101  18  0.110  47  0.138  44  0.099   0.105 N  0.570      SignalP-noTM
CCU73290.1             0.134  44  0.115  30  0.143  11  0.107   0.112 N  0.570      SignalP-noTM
CCU73291.1             0.106  41  0.100  54  0.110  45  0.089   0.095 N  0.570      SignalP-noTM
CCU73292.1             0.720  19  0.817  19  0.963  16  0.915   0.863 Y  0.570      SignalP-noTM
CCU73293.1             0.511  20  0.547  20  0.709  19  0.577   0.561 N  0.570      SignalP-noTM
CCU73294.1             0.181  30  0.226  30  0.402  26  0.235   0.229 N  0.510      SignalP-TM
CCU73295.1             0.115  44  0.115  44  0.137  31  0.102   0.109 N  0.570      SignalP-noTM
CCU73296.1             0.103  33  0.119  11  0.166   3  0.143   0.130 N  0.570      SignalP-noTM
CCU73297.1             0.126  21  0.155  21  0.293   1  0.192   0.172 N  0.570      SignalP-noTM
CCU73298.1             0.114  24  0.181  11  0.550   1  0.303   0.226 N  0.510      SignalP-TM
CCU73299.1             0.278  37  0.120  37  0.098  70  0.063   0.099 N  0.510      SignalP-TM
CCU73300.1             0.279  47  0.266  47  0.375  43  0.168   0.220 N  0.570      SignalP-noTM
CCU73301.1             0.132  26  0.097  11  0.124   5  0.101   0.099 N  0.510      SignalP-TM
CCU73302.1             0.450  43  0.192  43  0.197  22  0.131   0.170 N  0.510      SignalP-TM
CCU73303.1             0.127  32  0.164  32  0.306  22  0.183   0.173 N  0.570      SignalP-noTM
CCU73304.1             0.117  38  0.177  38  0.533  37  0.188   0.182 N  0.570      SignalP-noTM
CCU73305.1             0.109  47  0.109  47  0.131  48  0.099   0.104 N  0.570      SignalP-noTM
CCU73306.1             0.123  45  0.140  22  0.291   1  0.164   0.151 N  0.570      SignalP-noTM
CCU73307.1             0.121  36  0.109  16  0.165   6  0.116   0.111 N  0.510      SignalP-TM
CCU73308.1             0.202  17  0.139  17  0.137   1  0.098   0.124 N  0.510      SignalP-TM
CCU73309.1             0.499  22  0.662  22  0.943  18  0.882   0.765 Y  0.570      SignalP-noTM
CCU73310.1             0.187  21  0.384  21  0.882  14  0.775   0.568 N  0.570      SignalP-noTM
CCU73311.1             0.125  27  0.104  21  0.141   3  0.104   0.104 N  0.510      SignalP-TM
CCU73312.1             0.102  62  0.105  62  0.165   1  0.088   0.097 N  0.570      SignalP-noTM
CCU73313.1             0.104   3  0.117  20  0.168  11  0.123   0.120 N  0.570      SignalP-noTM
CCU73314.1             0.110  61  0.104  14  0.135  30  0.110   0.107 N  0.570      SignalP-noTM
CCU73315.1             0.163  19  0.122  19  0.165   1  0.104   0.113 N  0.570      SignalP-noTM
CCU73316.1             0.107  25  0.101  70  0.107  62  0.081   0.092 N  0.570      SignalP-noTM
CCU73317.1             0.159  45  0.126  45  0.210   5  0.124   0.125 N  0.570      SignalP-noTM
CCU73318.1             0.111  20  0.165  11  0.316   4  0.276   0.217 N  0.570      SignalP-noTM
CCU73319.1             0.117  34  0.093  11  0.149   3  0.086   0.090 N  0.510      SignalP-TM
CCU73320.1             0.766  20  0.827  20  0.955  16  0.889   0.856 Y  0.570      SignalP-noTM
CCU73321.1             0.238  22  0.162  22  0.279  32  0.114   0.144 N  0.510      SignalP-TM
CCU73322.1             0.115  32  0.114  32  0.149  33  0.108   0.111 N  0.570      SignalP-noTM
CCU73323.1             0.111  62  0.122  16  0.172   4  0.144   0.132 N  0.570      SignalP-noTM
CCU73324.1             0.294  22  0.243  22  0.479   9  0.258   0.250 N  0.570      SignalP-noTM
CCU73325.1             0.716  18  0.664  18  0.806  16  0.636   0.651 Y  0.570      SignalP-noTM
CCU73326.1             0.213  20  0.322  20  0.571   8  0.499   0.405 N  0.570      SignalP-noTM
CCU73327.1             0.119  30  0.123  30  0.189  29  0.117   0.120 N  0.570      SignalP-noTM
CCU73328.1             0.137  62  0.156  50  0.275  45  0.143   0.150 N  0.570      SignalP-noTM
CCU73329.1             0.146  48  0.132  12  0.233   2  0.177   0.153 N  0.570      SignalP-noTM
CCU73330.1             0.107  40  0.130  21  0.189  11  0.154   0.141 N  0.570      SignalP-noTM
CCU73331.1             0.106  61  0.107  44  0.133  30  0.100   0.104 N  0.510      SignalP-TM
CCU73332.1             0.109  31  0.110  50  0.142  40  0.097   0.104 N  0.570      SignalP-noTM
CCU73333.1             0.139  49  0.121  49  0.121  46  0.083   0.103 N  0.570      SignalP-noTM
CCU73334.1             0.114  20  0.171  11  0.455   3  0.302   0.233 N  0.570      SignalP-noTM
CCU73335.1             0.134  29  0.167  22  0.340   9  0.233   0.198 N  0.570      SignalP-noTM
CCU73336.1             0.105  57  0.114  17  0.160  14  0.125   0.119 N  0.570      SignalP-noTM
CCU73337.1             0.105  45  0.122  12  0.174   4  0.155   0.134 N  0.510      SignalP-TM
CCU73338.1             0.507  18  0.395  18  0.543  16  0.320   0.360 N  0.570      SignalP-noTM
CCU73339.1             0.801  26  0.856  26  0.975  19  0.923   0.888 Y  0.570      SignalP-noTM
CCU73340.1             0.142  20  0.111  66  0.123  39  0.090   0.101 N  0.570      SignalP-noTM
CCU73341.1             0.140  23  0.127  23  0.177   2  0.124   0.126 N  0.570      SignalP-noTM
CCU73342.1             0.201  25  0.192  25  0.250  22  0.178   0.187 N  0.510      SignalP-TM
CCU73343.1             0.133  41  0.106  41  0.104  59  0.075   0.091 N  0.570      SignalP-noTM
CCU73344.1             0.130  34  0.208  34  0.527  31  0.242   0.221 N  0.510      SignalP-TM
CCU73345.1             0.151  39  0.180  39  0.378  29  0.197   0.186 N  0.510      SignalP-TM
CCU73346.1             0.125  21  0.187  21  0.367  13  0.284   0.223 N  0.510      SignalP-TM
CCU73347.1             0.324  38  0.535  38  0.978  23  0.823   0.670 Y  0.570      SignalP-noTM
CCU73348.1             0.641  26  0.792  26  0.994  19  0.975   0.878 Y  0.570      SignalP-noTM
CCU73349.1             0.115  10  0.145  11  0.254   7  0.220   0.173 N  0.510      SignalP-TM
CCU73350.1             0.119  57  0.112  38  0.155  35  0.090   0.102 N  0.570      SignalP-noTM
CCU73351.1             0.571  22  0.672  22  0.951  18  0.811   0.737 Y  0.570      SignalP-noTM
CCU73352.1             0.164  38  0.180  38  0.461  34  0.163   0.172 N  0.570      SignalP-noTM
CCU73353.1             0.109  35  0.101  40  0.124   1  0.094   0.098 N  0.570      SignalP-noTM
CCU73354.1             0.620  20  0.725  20  0.928  11  0.811   0.766 Y  0.570      SignalP-noTM
CCU73355.1             0.144  28  0.144  47  0.226  41  0.131   0.138 N  0.570      SignalP-noTM
CCU73356.1             0.204  19  0.343  19  0.731  10  0.548   0.439 N  0.570      SignalP-noTM
CCU73357.1             0.630  21  0.747  21  0.923  11  0.884   0.811 Y  0.570      SignalP-noTM
CCU73358.1             0.398  56  0.211  56  0.155  49  0.073   0.160 N  0.510      SignalP-TM
CCU73359.1             0.109  55  0.110  23  0.130  20  0.104   0.108 N  0.510      SignalP-TM
CCU73360.1             0.384  28  0.252  28  0.325   4  0.219   0.236 N  0.570      SignalP-noTM
CCU73361.1             0.107  24  0.117  17  0.178   7  0.127   0.122 N  0.570      SignalP-noTM
CCU73362.1             0.174  58  0.147  58  0.179   1  0.090   0.126 N  0.510      SignalP-TM
CCU73363.1             0.208  49  0.137  64  0.155   1  0.076   0.115 N  0.510      SignalP-TM
CCU73364.1             0.104  32  0.110  32  0.141   1  0.106   0.108 N  0.570      SignalP-noTM
CCU73365.1             0.112  51  0.142  11  0.301   2  0.193   0.166 N  0.570      SignalP-noTM
CCU73366.1             0.104  26  0.116  26  0.150  23  0.109   0.113 N  0.570      SignalP-noTM
CCU73367.1             0.106  22  0.102  62  0.113  52  0.097   0.100 N  0.570      SignalP-noTM
CCU73368.1             0.318  29  0.335  29  0.585  25  0.260   0.307 N  0.510      SignalP-TM
CCU73369.1             0.162  35  0.237  27  0.450  24  0.305   0.262 N  0.510      SignalP-TM
CCU73370.1             0.280  20  0.491  20  0.923  15  0.865   0.667 Y  0.570      SignalP-noTM
CCU73371.1             0.196  48  0.165  48  0.259  39  0.131   0.149 N  0.570      SignalP-noTM
CCU73372.1             0.156  29  0.139  29  0.154  25  0.114   0.127 N  0.570      SignalP-noTM
CCU73373.1             0.124  35  0.114  43  0.128  32  0.094   0.107 N  0.510      SignalP-TM
CCU73374.1             0.104  20  0.135  11  0.321   1  0.157   0.146 N  0.570      SignalP-noTM
CCU73375.1             0.893  22  0.848  22  0.884   1  0.808   0.829 Y  0.570      SignalP-noTM
CCU73376.1             0.457  25  0.598  25  0.912  18  0.782   0.684 Y  0.570      SignalP-noTM
CCU73377.1             0.733  24  0.701  24  0.789  13  0.654   0.679 Y  0.570      SignalP-noTM
CCU73378.1             0.245  22  0.144  22  0.244   1  0.119   0.135 N  0.510      SignalP-TM
CCU73379.1             0.117  44  0.129  32  0.225  28  0.150   0.137 N  0.510      SignalP-TM
CCU73380.1             0.137  28  0.121  11  0.202  32  0.146   0.130 N  0.510      SignalP-TM
CCU73381.1             0.252  42  0.149  42  0.105  66  0.078   0.116 N  0.570      SignalP-noTM
CCU73382.1             0.182  52  0.243  52  0.540  51  0.190   0.219 N  0.570      SignalP-noTM
CCU73383.1             0.105  64  0.100  30  0.111  26  0.091   0.096 N  0.570      SignalP-noTM
CCU73384.1             0.120  13  0.121  13  0.158   1  0.121   0.121 N  0.570      SignalP-noTM
CCU73385.1             0.340  31  0.179  31  0.237   1  0.150   0.165 N  0.570      SignalP-noTM
CCU73386.1             0.353  31  0.209  31  0.285   6  0.186   0.201 N  0.510      SignalP-TM
CCU73387.1             0.244  37  0.153  37  0.113  36  0.079   0.118 N  0.570      SignalP-noTM
CCU73388.1             0.106  49  0.106  53  0.130  47  0.086   0.097 N  0.570      SignalP-noTM
CCU73389.1             0.337  25  0.536  25  0.974  15  0.876   0.696 Y  0.570      SignalP-noTM
CCU73390.1             0.119  46  0.126  11  0.178   6  0.156   0.140 N  0.570      SignalP-noTM
CCU73391.1             0.117  29  0.132  11  0.232   4  0.183   0.156 N  0.570      SignalP-noTM
CCU73392.1             0.109  20  0.109  62  0.128  58  0.093   0.101 N  0.570      SignalP-noTM
CCU73393.1             0.153  30  0.261  30  0.665  16  0.435   0.343 N  0.570      SignalP-noTM
CCU73394.1             0.127  24  0.109  24  0.174   1  0.095   0.103 N  0.510      SignalP-TM
CCU73395.1             0.231  26  0.160  26  0.212   5  0.130   0.149 N  0.510      SignalP-TM
CCU73396.1             0.101  26  0.104  12  0.149   4  0.113   0.108 N  0.570      SignalP-noTM
CCU73397.1             0.116  40  0.105  40  0.138   1  0.097   0.101 N  0.570      SignalP-noTM
CCU73398.1             0.138  20  0.166  20  0.310  12  0.199   0.181 N  0.570      SignalP-noTM
CCU73399.1             0.155  34  0.179  34  0.403  32  0.192   0.185 N  0.570      SignalP-noTM
CCU73400.1             0.148  36  0.121  36  0.143  10  0.103   0.113 N  0.570      SignalP-noTM
CCU73401.1             0.145  28  0.140  11  0.272   1  0.192   0.164 N  0.570      SignalP-noTM
CCU73402.1             0.124  21  0.099  60  0.103  56  0.077   0.089 N  0.570      SignalP-noTM
CCU73403.1             0.125  39  0.136  11  0.187   3  0.159   0.144 N  0.510      SignalP-TM
CCU73404.1             0.120  32  0.131  32  0.183  25  0.114   0.123 N  0.570      SignalP-noTM
CCU73405.1             0.106  27  0.122  11  0.196   1  0.144   0.132 N  0.570      SignalP-noTM
CCU73406.1             0.116  27  0.114  27  0.151   1  0.118   0.116 N  0.570      SignalP-noTM
CCU73407.1             0.102  24  0.099  31  0.126   3  0.092   0.095 N  0.570      SignalP-noTM
CCU73408.1             0.144  35  0.171  35  0.402  29  0.234   0.200 N  0.570      SignalP-noTM
CCU73409.1             0.138  17  0.166  20  0.491  16  0.194   0.179 N  0.570      SignalP-noTM
CCU73410.1             0.126  42  0.186  42  0.449  41  0.167   0.177 N  0.570      SignalP-noTM
CCU73411.1             0.336  25  0.277  25  0.453  21  0.227   0.253 N  0.570      SignalP-noTM
CCU73412.1             0.149  23  0.141  23  0.160  21  0.118   0.130 N  0.570      SignalP-noTM
CCU73413.1             0.102  36  0.099  36  0.113   1  0.088   0.094 N  0.570      SignalP-noTM
CCU73414.1             0.146  57  0.127  57  0.138  24  0.104   0.116 N  0.570      SignalP-noTM
CCU73415.1             0.110  41  0.101  20  0.121   9  0.098   0.099 N  0.570      SignalP-noTM
CCU73416.1             0.120  50  0.107  22  0.115  14  0.078   0.093 N  0.570      SignalP-noTM
CCU73417.1             0.102  29  0.106  46  0.139  39  0.075   0.094 N  0.510      SignalP-TM
CCU73418.1             0.137  25  0.186  25  0.447   3  0.283   0.222 N  0.510      SignalP-TM
CCU73419.1             0.102   3  0.105  24  0.129  12  0.100   0.103 N  0.570      SignalP-noTM
CCU73420.1             0.140  27  0.119  27  0.131  49  0.093   0.106 N  0.570      SignalP-noTM
CCU73421.1             0.109  34  0.121  15  0.185  32  0.143   0.132 N  0.570      SignalP-noTM
CCU73422.1             0.187  32  0.199  32  0.426  24  0.189   0.194 N  0.570      SignalP-noTM
CCU73423.1             0.117  18  0.139  11  0.357   1  0.164   0.150 N  0.570      SignalP-noTM
CCU73424.1             0.707  20  0.550  20  0.654  16  0.423   0.503 N  0.510      SignalP-TM
CCU73425.1             0.125  20  0.136  20  0.208  30  0.155   0.145 N  0.570      SignalP-noTM
CCU73426.1             0.113  31  0.132  11  0.269   4  0.170   0.150 N  0.570      SignalP-noTM
CCU73427.1             0.115  42  0.103  11  0.145   1  0.101   0.102 N  0.570      SignalP-noTM
CCU73428.1             0.193  47  0.125  47  0.114  57  0.086   0.107 N  0.570      SignalP-noTM
CCU73429.1             0.116  52  0.114  11  0.167   1  0.126   0.120 N  0.570      SignalP-noTM
CCU73430.1             0.108  54  0.107  57  0.145  52  0.085   0.099 N  0.510      SignalP-TM
CCU73431.1             0.141  44  0.095  32  0.126   1  0.084   0.091 N  0.510      SignalP-TM
CCU73432.1             0.126  20  0.104  65  0.150   3  0.095   0.100 N  0.570      SignalP-noTM
CCU73433.1             0.166  36  0.118  36  0.114   1  0.078   0.099 N  0.570      SignalP-noTM
CCU73434.1             0.152  28  0.165  21  0.270  11  0.214   0.188 N  0.570      SignalP-noTM
CCU73435.1             0.120  33  0.170  11  0.418   3  0.294   0.228 N  0.570      SignalP-noTM
CCU73436.1             0.192  68  0.128  68  0.098  35  0.080   0.105 N  0.570      SignalP-noTM
CCU73437.1             0.232  27  0.229  27  0.436  18  0.261   0.244 N  0.570      SignalP-noTM
CCU73438.1             0.112  23  0.165  11  0.378   3  0.269   0.203 N  0.510      SignalP-TM
CCU73439.1             0.127  29  0.153  11  0.317   1  0.232   0.190 N  0.570      SignalP-noTM
CCU73440.1             0.113  38  0.119  38  0.153   2  0.105   0.112 N  0.570      SignalP-noTM
CCU73441.1             0.112  62  0.104  23  0.127   4  0.109   0.107 N  0.570      SignalP-noTM
CCU73442.1             0.271  28  0.239  28  0.373  23  0.227   0.233 N  0.570      SignalP-noTM
CCU73443.1             0.209  21  0.190  21  0.286   1  0.172   0.181 N  0.570      SignalP-noTM
CCU73444.1             0.136  57  0.113  57  0.146  22  0.102   0.108 N  0.570      SignalP-noTM
CCU73445.1             0.108  35  0.103  35  0.132   4  0.098   0.101 N  0.570      SignalP-noTM
CCU73446.1             0.106  49  0.110  28  0.152  22  0.111   0.110 N  0.510      SignalP-TM
CCU73447.1             0.743  22  0.772  22  0.910   1  0.835   0.802 Y  0.570      SignalP-noTM
CCU73448.1             0.321  24  0.535  24  0.949  17  0.888   0.701 Y  0.570      SignalP-noTM
CCU73449.1             0.152  42  0.128  42  0.186  40  0.099   0.114 N  0.570      SignalP-noTM
CCU73450.1             0.112  38  0.112  13  0.179   9  0.128   0.120 N  0.570      SignalP-noTM
CCU73451.1             0.136  44  0.155  11  0.311   4  0.241   0.187 N  0.510      SignalP-TM
CCU73452.1             0.116  31  0.124  11  0.253   1  0.139   0.131 N  0.570      SignalP-noTM
CCU73453.1             0.125  65  0.109  39  0.129  29  0.090   0.100 N  0.570      SignalP-noTM
CCU73454.1             0.136  23  0.231  23  0.505   1  0.396   0.292 N  0.510      SignalP-TM
CCU73455.1             0.128  31  0.246  17  0.658  16  0.476   0.331 N  0.510      SignalP-TM
CCU73456.1             0.117  46  0.144  12  0.256   4  0.213   0.176 N  0.570      SignalP-noTM
CCU73457.1             0.130  35  0.114  35  0.159   6  0.107   0.110 N  0.570      SignalP-noTM
CCU73458.1             0.109  13  0.102  13  0.120   5  0.095   0.098 N  0.570      SignalP-noTM
CCU73459.1             0.120  12  0.114  56  0.177  50  0.077   0.096 N  0.570      SignalP-noTM
CCU73460.1             0.120  38  0.158  21  0.367  12  0.211   0.183 N  0.570      SignalP-noTM
CCU73461.1             0.144  34  0.166  26  0.375  24  0.167   0.167 N  0.510      SignalP-TM
CCU73462.1             0.315  35  0.193  35  0.198   6  0.123   0.167 N  0.510      SignalP-TM
CCU73463.1             0.106  36  0.113  36  0.148  31  0.103   0.108 N  0.570      SignalP-noTM
CCU73464.1             0.125  19  0.118  19  0.144  13  0.099   0.109 N  0.570      SignalP-noTM
CCU73465.1             0.141  43  0.115  43  0.148  10  0.108   0.112 N  0.570      SignalP-noTM
CCU73466.1             0.406  68  0.197  68  0.155  45  0.101   0.152 N  0.570      SignalP-noTM
CCU73467.1             0.106  18  0.106  18  0.118  13  0.096   0.101 N  0.570      SignalP-noTM
CCU73468.1             0.352  43  0.542  43  0.910  36  0.525   0.534 N  0.570      SignalP-noTM
CCU73469.1             0.121  49  0.126  11  0.192   1  0.156   0.140 N  0.570      SignalP-noTM
CCU73470.1             0.171  67  0.121  67  0.136  50  0.099   0.111 N  0.570      SignalP-noTM
CCU73471.1             0.169  38  0.189  21  0.360  16  0.249   0.217 N  0.570      SignalP-noTM
CCU73472.1             0.165  38  0.124  24  0.135  12  0.099   0.113 N  0.570      SignalP-noTM
CCU73473.1             0.379  26  0.406  26  0.624  11  0.472   0.437 N  0.570      SignalP-noTM
CCU73474.1             0.116  36  0.128  18  0.199   9  0.153   0.140 N  0.570      SignalP-noTM
CCU73475.1             0.112  24  0.131  14  0.223   6  0.172   0.146 N  0.510      SignalP-TM
CCU73476.1             0.120  28  0.159  17  0.347   7  0.236   0.195 N  0.570      SignalP-noTM
CCU73477.1             0.121  54  0.116  54  0.151  49  0.092   0.105 N  0.570      SignalP-noTM
CCU73478.1             0.145  28  0.208  28  0.412  26  0.216   0.211 N  0.510      SignalP-TM
CCU73479.1             0.239  26  0.316  26  0.505  25  0.390   0.343 N  0.510      SignalP-TM
CCU73480.1             0.109  60  0.103  50  0.133  49  0.088   0.096 N  0.570      SignalP-noTM
CCU73481.1             0.161  22  0.172  11  0.352   3  0.307   0.222 N  0.510      SignalP-TM
CCU73482.1             0.156  21  0.128  11  0.234   2  0.157   0.142 N  0.570      SignalP-noTM
CCU73483.1             0.107  17  0.109  35  0.131   4  0.110   0.110 N  0.570      SignalP-noTM
CCU73484.1             0.159  31  0.145  31  0.290  22  0.120   0.133 N  0.570      SignalP-noTM
CCU73485.1             0.145  31  0.168  42  0.329  34  0.157   0.163 N  0.570      SignalP-noTM
CCU73486.1             0.117  36  0.110  36  0.119  46  0.087   0.099 N  0.570      SignalP-noTM
CCU73487.1             0.153  30  0.123  30  0.172  13  0.101   0.112 N  0.570      SignalP-noTM
CCU73488.1             0.141  38  0.194  38  0.349  33  0.176   0.187 N  0.510      SignalP-TM
CCU73489.1             0.144  39  0.127  39  0.173   7  0.133   0.129 N  0.510      SignalP-TM
CCU73490.1             0.100  57  0.130  11  0.246   1  0.158   0.143 N  0.570      SignalP-noTM
CCU73491.1             0.152  61  0.130  20  0.209  18  0.128   0.130 N  0.510      SignalP-TM
CCU73492.1             0.122  66  0.111  11  0.159   1  0.120   0.115 N  0.570      SignalP-noTM
CCU73493.1             0.222  20  0.296  20  0.587  19  0.402   0.335 N  0.510      SignalP-TM
CCU73494.1             0.684  23  0.739  23  0.932  19  0.813   0.774 Y  0.570      SignalP-noTM
CCU73495.1             0.129  56  0.111  56  0.143  39  0.095   0.103 N  0.570      SignalP-noTM
CCU73496.1             0.110  41  0.144  22  0.238  13  0.172   0.157 N  0.570      SignalP-noTM
CCU73497.1             0.108  64  0.103  26  0.120  28  0.087   0.095 N  0.570      SignalP-noTM
CCU73498.1             0.144  44  0.140  44  0.159  42  0.098   0.120 N  0.570      SignalP-noTM
CCU73499.1             0.156  66  0.128  11  0.207   1  0.161   0.144 N  0.570      SignalP-noTM
CCU73500.1             0.148  29  0.276  21  0.809  15  0.542   0.401 N  0.570      SignalP-noTM
CCU73501.1             0.246  26  0.170  26  0.176   5  0.133   0.153 N  0.570      SignalP-noTM
CCU73502.1             0.134  41  0.116  41  0.136  11  0.096   0.106 N  0.570      SignalP-noTM
CCU73503.1             0.151  55  0.148  55  0.262  43  0.122   0.135 N  0.570      SignalP-noTM
CCU73504.1             0.134  24  0.118  33  0.192  29  0.118   0.118 N  0.510      SignalP-TM
CCU73505.1             0.160  65  0.122  50  0.219  48  0.130   0.126 N  0.570      SignalP-noTM
CCU73506.1             0.112  42  0.111  42  0.156   4  0.104   0.108 N  0.570      SignalP-noTM
CCU73507.1             0.118  53  0.128  11  0.230   1  0.161   0.141 N  0.510      SignalP-TM
CCU73508.1             0.209  39  0.232  39  0.699  29  0.188   0.212 N  0.570      SignalP-noTM
CCU73509.1             0.113  35  0.162  11  0.330   1  0.258   0.207 N  0.570      SignalP-noTM
CCU73510.1             0.119  48  0.106  48  0.123  42  0.085   0.096 N  0.570      SignalP-noTM
CCU73511.1             0.154  56  0.119  56  0.120  23  0.091   0.106 N  0.570      SignalP-noTM
CCU73512.1             0.255  40  0.181  40  0.321  28  0.105   0.145 N  0.570      SignalP-noTM
CCU73513.1             0.105  20  0.116  20  0.144  43  0.119   0.118 N  0.570      SignalP-noTM
CCU73514.1             0.195  23  0.279  23  0.479  11  0.377   0.315 N  0.510      SignalP-TM
CCU73515.1             0.123  26  0.141  51  0.260  48  0.131   0.136 N  0.570      SignalP-noTM
CCU73516.1             0.123  17  0.140  17  0.198  12  0.160   0.150 N  0.570      SignalP-noTM
CCU73517.1             0.113  23  0.099  35  0.115  33  0.076   0.088 N  0.570      SignalP-noTM
CCU73518.1             0.113  20  0.111  40  0.143  24  0.102   0.107 N  0.570      SignalP-noTM
CCU73519.1             0.119  39  0.148  11  0.394   1  0.198   0.172 N  0.570      SignalP-noTM
CCU73520.1             0.117  36  0.110  41  0.135  13  0.106   0.108 N  0.570      SignalP-noTM
CCU73521.1             0.103  31  0.163  11  0.406   4  0.272   0.214 N  0.570      SignalP-noTM
CCU73522.1             0.123  47  0.114  11  0.169   1  0.129   0.121 N  0.570      SignalP-noTM
CCU73523.1             0.115  30  0.130  12  0.210   2  0.173   0.150 N  0.570      SignalP-noTM
CCU73524.1             0.189  45  0.149  45  0.218  39  0.133   0.142 N  0.570      SignalP-noTM
CCU73525.1             0.117   7  0.112  11  0.226   4  0.134   0.122 N  0.570      SignalP-noTM
CCU73526.1             0.106  55  0.111  28  0.149   1  0.115   0.113 N  0.570      SignalP-noTM
CCU73527.1             0.207  48  0.141  48  0.145  30  0.102   0.123 N  0.570      SignalP-noTM
CCU73528.1             0.299  30  0.237  30  0.319  26  0.172   0.206 N  0.570      SignalP-noTM
CCU73529.1             0.115  45  0.118  45  0.159  43  0.111   0.115 N  0.570      SignalP-noTM
CCU73530.1             0.114  36  0.175  22  0.341  12  0.248   0.210 N  0.570      SignalP-noTM
CCU73531.1             0.223  35  0.156  35  0.291  40  0.119   0.142 N  0.510      SignalP-TM
CCU73532.1             0.111  18  0.106  59  0.114  50  0.082   0.095 N  0.570      SignalP-noTM
CCU73533.1             0.249  29  0.167  29  0.190   4  0.118   0.144 N  0.570      SignalP-noTM
CCU73534.1             0.128   8  0.129  63  0.247  55  0.117   0.125 N  0.510      SignalP-TM
CCU73535.1             0.168  23  0.154  23  0.392   1  0.166   0.160 N  0.570      SignalP-noTM
CCU73536.1             0.111  58  0.130  11  0.220   1  0.161   0.145 N  0.570      SignalP-noTM
CCU73537.1             0.105  60  0.124  11  0.190   3  0.154   0.139 N  0.570      SignalP-noTM
CCU73538.1             0.104  10  0.111  45  0.139  39  0.105   0.108 N  0.570      SignalP-noTM
CCU73539.1             0.130  52  0.166  12  0.401   1  0.266   0.213 N  0.570      SignalP-noTM
CCU73540.1             0.120  21  0.132  21  0.197  11  0.131   0.132 N  0.570      SignalP-noTM
CCU73541.1             0.102  55  0.105  34  0.126  28  0.083   0.094 N  0.570      SignalP-noTM
CCU73542.1             0.107  46  0.114  19  0.166   9  0.121   0.117 N  0.570      SignalP-noTM
CCU73543.1             0.111  34  0.171  18  0.367  11  0.279   0.222 N  0.570      SignalP-noTM
CCU73544.1             0.111  53  0.103  21  0.146  11  0.094   0.098 N  0.570      SignalP-noTM
CCU73545.1             0.208  42  0.144  42  0.238  47  0.094   0.120 N  0.570      SignalP-noTM
CCU73546.1             0.733  20  0.542  20  0.606  18  0.377   0.481 N  0.510      SignalP-TM
CCU73547.1             0.116  60  0.115  11  0.197   2  0.129   0.122 N  0.570      SignalP-noTM
CCU73548.1             0.236  63  0.171  63  0.182  52  0.099   0.137 N  0.570      SignalP-noTM
CCU73549.1             0.257  19  0.486  19  0.950  15  0.922   0.691 Y  0.570      SignalP-noTM
CCU73550.1             0.127  31  0.155  50  0.378  43  0.122   0.139 N  0.570      SignalP-noTM
CCU73551.1             0.251  24  0.298  24  0.490  11  0.353   0.324 N  0.570      SignalP-noTM
CCU73552.1             0.223  24  0.269  24  0.532  11  0.375   0.318 N  0.570      SignalP-noTM
CCU73553.1             0.189  19  0.214  19  0.434  17  0.267   0.239 N  0.570      SignalP-noTM
CCU73554.1             0.102  20  0.124  20  0.175   9  0.145   0.134 N  0.570      SignalP-noTM
CCU73555.1             0.107  28  0.103  48  0.134  43  0.080   0.092 N  0.570      SignalP-noTM
CCU73556.1             0.113  44  0.109  14  0.164   4  0.120   0.114 N  0.570      SignalP-noTM
CCU73557.1             0.123  25  0.124  11  0.256   1  0.145   0.134 N  0.570      SignalP-noTM
CCU73558.1             0.457  32  0.523  32  0.725  29  0.515   0.520 Y  0.510      SignalP-TM
CCU73559.1             0.132  54  0.107  54  0.168  12  0.087   0.098 N  0.570      SignalP-noTM
CCU73560.1             0.127  39  0.108  39  0.144   1  0.084   0.097 N  0.570      SignalP-noTM
CCU73561.1             0.116  64  0.104  64  0.112  50  0.091   0.098 N  0.570      SignalP-noTM
CCU73562.1             0.138  31  0.156  11  0.295   2  0.248   0.199 N  0.570      SignalP-noTM
CCU73563.1             0.132  45  0.115  45  0.175   8  0.110   0.113 N  0.570      SignalP-noTM
CCU73564.1             0.130  32  0.156  12  0.316   5  0.244   0.197 N  0.570      SignalP-noTM
CCU73565.1             0.209  25  0.166  35  0.210  28  0.119   0.148 N  0.510      SignalP-TM
CCU73566.1             0.133  31  0.149  24  0.324  19  0.202   0.168 N  0.510      SignalP-TM
CCU73567.1             0.121  67  0.095  67  0.136   1  0.055   0.080 N  0.510      SignalP-TM
CCU73568.1             0.146  70  0.122  11  0.203   5  0.152   0.136 N  0.570      SignalP-noTM
CCU73569.1             0.120  52  0.135  12  0.242   3  0.186   0.159 N  0.570      SignalP-noTM
CCU73570.1             0.105  30  0.102  14  0.142   6  0.102   0.102 N  0.570      SignalP-noTM
CCU73571.1             0.109  23  0.103  23  0.124  10  0.099   0.101 N  0.570      SignalP-noTM
CCU73572.1             0.127  25  0.147  21  0.275   9  0.192   0.168 N  0.570      SignalP-noTM
CCU73573.1             0.427  33  0.257  33  0.259   2  0.184   0.223 N  0.570      SignalP-noTM
CCU73574.1             0.128  33  0.101  33  0.124   8  0.088   0.095 N  0.570      SignalP-noTM
CCU73575.1             0.126  48  0.118  48  0.139  47  0.089   0.104 N  0.570      SignalP-noTM
CCU73576.1             0.738  22  0.665  22  0.751  18  0.535   0.604 Y  0.570      SignalP-noTM
CCU73577.1             0.115  35  0.108  35  0.140   2  0.094   0.101 N  0.570      SignalP-noTM
CCU73578.1             0.112  44  0.100  26  0.120  20  0.079   0.092 N  0.510      SignalP-TM
CCU73579.1             0.166  16  0.108  16  0.112  27  0.068   0.089 N  0.570      SignalP-noTM
CCU73580.1             0.144  27  0.115  27  0.129  53  0.087   0.102 N  0.570      SignalP-noTM
CCU73581.1             0.184  30  0.134  30  0.154  29  0.091   0.114 N  0.570      SignalP-noTM
CCU73582.1             0.101  28  0.110  14  0.177   5  0.123   0.116 N  0.570      SignalP-noTM
CCU73583.1             0.133  33  0.160  36  0.349  32  0.163   0.161 N  0.510      SignalP-TM
CCU73584.1             0.519  27  0.571  27  0.797  23  0.618   0.593 Y  0.570      SignalP-noTM
CCU73585.1             0.109  55  0.123  11  0.230   4  0.158   0.140 N  0.570      SignalP-noTM
CCU73586.1             0.199  37  0.142  16  0.287  11  0.192   0.166 N  0.570      SignalP-noTM
CCU73587.1             0.172  37  0.163  11  0.310   1  0.276   0.205 N  0.510      SignalP-TM
CCU73588.1             0.111  46  0.100  37  0.111  13  0.091   0.096 N  0.570      SignalP-noTM
CCU73589.1             0.103  35  0.116  16  0.160  10  0.129   0.122 N  0.570      SignalP-noTM
CCU73590.1             0.113  47  0.109  51  0.143   1  0.092   0.101 N  0.570      SignalP-noTM
CCU73591.1             0.202  26  0.335  26  0.894   3  0.695   0.504 N  0.570      SignalP-noTM
CCU73592.1             0.245  23  0.322  23  0.726   4  0.502   0.389 N  0.510      SignalP-TM
CCU73593.1             0.185  29  0.347  29  0.859   8  0.734   0.529 N  0.570      SignalP-noTM
CCU73594.1             0.119  45  0.111  45  0.124  40  0.061   0.092 N  0.510      SignalP-TM
CCU73595.1             0.132  24  0.139  24  0.188   1  0.143   0.141 N  0.570      SignalP-noTM
CCU73596.1             0.124  49  0.106  66  0.121  55  0.087   0.097 N  0.570      SignalP-noTM
CCU73597.1             0.103  39  0.131  11  0.287   1  0.155   0.142 N  0.570      SignalP-noTM
CCU73598.1             0.109  24  0.110  49  0.140  43  0.090   0.101 N  0.570      SignalP-noTM
CCU73599.1             0.126  55  0.180  55  0.424  50  0.176   0.178 N  0.570      SignalP-noTM
CCU73600.1             0.117  49  0.116  23  0.170  11  0.115   0.115 N  0.570      SignalP-noTM
CCU73601.1             0.165  41  0.336  24  0.930   8  0.793   0.551 N  0.570      SignalP-noTM
CCU73602.1             0.724  27  0.711  27  0.848  12  0.738   0.724 Y  0.570      SignalP-noTM
CCU73603.1             0.270  15  0.383  15  0.723  12  0.556   0.464 N  0.570      SignalP-noTM
CCU73604.1             0.170  46  0.123  46  0.210  45  0.077   0.106 N  0.510      SignalP-TM
CCU73605.1             0.103  23  0.120  33  0.185  25  0.119   0.119 N  0.570      SignalP-noTM
CCU73606.1             0.139  26  0.146  26  0.321  14  0.147   0.147 N  0.570      SignalP-noTM
CCU73607.1             0.181  25  0.199  25  0.368   2  0.244   0.216 N  0.510      SignalP-TM
CCU73608.1             0.187  21  0.134  21  0.275   1  0.112   0.126 N  0.510      SignalP-TM
CCU73609.1             0.129  30  0.100  57  0.114  56  0.076   0.089 N  0.570      SignalP-noTM
CCU73610.1             0.106  30  0.101  11  0.164   3  0.104   0.102 N  0.570      SignalP-noTM
CCU73611.1             0.292  23  0.194  23  0.257  22  0.144   0.175 N  0.510      SignalP-TM
CCU73612.1             0.181  56  0.134  56  0.129   1  0.090   0.113 N  0.570      SignalP-noTM
CCU73613.1             0.137  63  0.121  51  0.159   3  0.115   0.118 N  0.570      SignalP-noTM
CCU73614.1             0.105  40  0.101  40  0.107  28  0.089   0.095 N  0.570      SignalP-noTM
CCU73615.1             0.176  19  0.130  11  0.253   1  0.163   0.142 N  0.510      SignalP-TM
CCU73616.1             0.132  45  0.119  45  0.134  40  0.077   0.103 N  0.510      SignalP-TM
CCU73617.1             0.104  53  0.102  22  0.132  13  0.104   0.103 N  0.570      SignalP-noTM
CCU73618.1             0.125  25  0.102  50  0.114  48  0.084   0.093 N  0.570      SignalP-noTM
CCU73619.1             0.287  21  0.368  21  0.606   2  0.500   0.417 N  0.510      SignalP-TM
CCU73620.1             0.105  23  0.107  23  0.133   2  0.106   0.107 N  0.570      SignalP-noTM
CCU73621.1             0.114  25  0.102  48  0.126  42  0.064   0.088 N  0.510      SignalP-TM
CCU73622.1             0.142  61  0.128  11  0.312   2  0.147   0.135 N  0.510      SignalP-TM
CCU73623.1             0.159  28  0.129  11  0.223   5  0.172   0.145 N  0.510      SignalP-TM
CCU73624.1             0.121  31  0.125  31  0.171   1  0.119   0.122 N  0.510      SignalP-TM
CCU73625.1             0.174  65  0.140  65  0.219  51  0.096   0.123 N  0.510      SignalP-TM
CCU73626.1             0.395  30  0.255  30  0.280   1  0.171   0.224 N  0.510      SignalP-TM
CCU73627.1             0.267  63  0.155  63  0.159   3  0.101   0.130 N  0.570      SignalP-noTM
CCU73628.1             0.232  30  0.449  19  0.955  17  0.909   0.665 Y  0.570      SignalP-noTM
CCU73629.1             0.101  67  0.109  50  0.134  48  0.099   0.104 N  0.570      SignalP-noTM
CCU73630.1             0.171  50  0.124  50  0.209   3  0.094   0.110 N  0.570      SignalP-noTM
CCU73631.1             0.120  38  0.126  48  0.212  44  0.103   0.115 N  0.570      SignalP-noTM
CCU73632.1             0.120  35  0.120  35  0.159   5  0.111   0.116 N  0.570      SignalP-noTM
CCU73633.1             0.125  28  0.113  28  0.148  35  0.096   0.105 N  0.570      SignalP-noTM
CCU73634.1             0.769  28  0.822  28  0.963  22  0.884   0.851 Y  0.570      SignalP-noTM
CCU73635.1             0.206  23  0.411  23  0.921   1  0.851   0.618 Y  0.570      SignalP-noTM
CCU73636.1             0.106  61  0.118  61  0.173  53  0.093   0.109 N  0.510      SignalP-TM
CCU73637.1             0.108  45  0.107  54  0.125  47  0.086   0.100 N  0.510      SignalP-TM
CCU73638.1             0.117  24  0.110  51  0.131  42  0.101   0.105 N  0.570      SignalP-noTM
CCU73639.1             0.155  20  0.190  11  0.454   5  0.395   0.266 N  0.510      SignalP-TM
CCU73640.1             0.102  67  0.103  34  0.116  33  0.096   0.100 N  0.570      SignalP-noTM
CCU73641.1             0.168  30  0.169  30  0.364  21  0.150   0.160 N  0.570      SignalP-noTM
CCU73642.1             0.144  26  0.118  58  0.192   2  0.109   0.114 N  0.570      SignalP-noTM
CCU73643.1             0.346  49  0.189  49  0.238   6  0.119   0.157 N  0.570      SignalP-noTM
CCU73644.1             0.124  57  0.106  57  0.126  36  0.086   0.097 N  0.570      SignalP-noTM
CCU73645.1             0.132  44  0.107  39  0.108   4  0.091   0.100 N  0.570      SignalP-noTM
CCU73646.1             0.105  29  0.117  19  0.173  10  0.127   0.121 N  0.510      SignalP-TM
CCU73647.1             0.309  47  0.476  47  0.944  36  0.427   0.453 N  0.570      SignalP-noTM
CCU73648.1             0.106  50  0.119  58  0.213  53  0.125   0.121 N  0.510      SignalP-TM
CCU73649.1             0.235  28  0.158  28  0.126   5  0.104   0.133 N  0.570      SignalP-noTM
CCU73650.1             0.121  33  0.128  11  0.240   1  0.155   0.140 N  0.570      SignalP-noTM
CCU73651.1             0.419  38  0.412  29  0.724  26  0.474   0.435 N  0.510      SignalP-TM
CCU73652.1             0.106  43  0.104  61  0.143   3  0.093   0.099 N  0.570      SignalP-noTM
CCU73653.1             0.104  65  0.105  46  0.120  32  0.085   0.096 N  0.570      SignalP-noTM
CCU73654.1             0.408  19  0.508  19  0.770  16  0.635   0.567 N  0.570      SignalP-noTM
CCU73655.1             0.283  39  0.345  23  0.875  19  0.790   0.554 N  0.570      SignalP-noTM
CCU73656.1             0.118  32  0.109  32  0.125  31  0.084   0.097 N  0.570      SignalP-noTM
CCU73657.1             0.136  29  0.186  11  0.433   2  0.357   0.266 N  0.570      SignalP-noTM
CCU73658.1             0.121  14  0.138  14  0.209   9  0.153   0.145 N  0.570      SignalP-noTM
CCU73659.1             0.143  50  0.131  50  0.163  45  0.103   0.118 N  0.570      SignalP-noTM
CCU73660.1             0.110  64  0.153  11  0.327   1  0.220   0.184 N  0.570      SignalP-noTM
CCU73661.1             0.120  34  0.120  34  0.169  38  0.108   0.114 N  0.570      SignalP-noTM
CCU73662.1             0.487  33  0.627  33  0.947  24  0.817   0.717 Y  0.570      SignalP-noTM
CCU73663.1             0.147  32  0.155  12  0.315   1  0.227   0.189 N  0.570      SignalP-noTM
CCU73664.1             0.141  45  0.120  45  0.123   2  0.094   0.108 N  0.570      SignalP-noTM
CCU73665.1             0.133  30  0.125  11  0.242   1  0.146   0.135 N  0.570      SignalP-noTM
CCU73666.1             0.125  61  0.115  18  0.149   9  0.110   0.112 N  0.570      SignalP-noTM
CCU73667.1             0.126  21  0.102  46  0.124  38  0.071   0.091 N  0.510      SignalP-TM
CCU73668.1             0.223  20  0.330  20  0.672  18  0.489   0.405 N  0.570      SignalP-noTM
CCU73669.1             0.153  20  0.136  20  0.193   1  0.133   0.135 N  0.570      SignalP-noTM
CCU73670.1             0.135  20  0.118  20  0.163   1  0.110   0.114 N  0.570      SignalP-noTM
CCU73671.1             0.127  31  0.145  44  0.246  38  0.137   0.141 N  0.570      SignalP-noTM
CCU73672.1             0.108  32  0.115  11  0.183   1  0.126   0.120 N  0.570      SignalP-noTM
CCU73673.1             0.149  35  0.139  24  0.241  12  0.151   0.145 N  0.570      SignalP-noTM
CCU73674.1             0.123  56  0.118  11  0.184   2  0.142   0.129 N  0.570      SignalP-noTM
CCU73675.1             0.135  67  0.120  34  0.134  30  0.105   0.113 N  0.570      SignalP-noTM
CCU73676.1             0.152  35  0.121  35  0.184  55  0.112   0.117 N  0.570      SignalP-noTM
CCU73677.1             0.187  30  0.106  16  0.131  12  0.112   0.109 N  0.510      SignalP-TM
CCU73678.1             0.106  25  0.118  30  0.227  23  0.110   0.115 N  0.510      SignalP-TM
CCU73679.1             0.548  22  0.650  22  0.885   4  0.798   0.720 Y  0.570      SignalP-noTM
CCU73680.1             0.527  26  0.680  26  0.955  24  0.875   0.772 Y  0.570      SignalP-noTM
CCU73681.1             0.523  29  0.676  29  0.946  21  0.794   0.732 Y  0.570      SignalP-noTM
CCU73682.1             0.559  24  0.691  24  0.950  11  0.889   0.784 Y  0.570      SignalP-noTM
CCU73683.1             0.381  32  0.513  32  0.918  21  0.743   0.621 Y  0.570      SignalP-noTM
CCU73684.1             0.109  20  0.097  56  0.108  53  0.059   0.083 N  0.510      SignalP-TM
CCU73685.1             0.134  40  0.116  40  0.159  39  0.079   0.103 N  0.510      SignalP-TM
CCU73686.1             0.156  28  0.242  28  0.508  21  0.348   0.281 N  0.510      SignalP-TM
CCU73687.1             0.774  37  0.666  37  0.669  34  0.346   0.548 Y  0.510      SignalP-TM
CCU73688.1             0.159  30  0.339  17  0.971  15  0.946   0.624 Y  0.570      SignalP-noTM
CCU73689.1             0.205  19  0.183  19  0.277  18  0.187   0.184 N  0.510      SignalP-TM
CCU73690.1             0.165  42  0.153  11  0.293   4  0.227   0.188 N  0.570      SignalP-noTM
CCU73691.1             0.910  23  0.924  23  0.969  17  0.919   0.922 Y  0.570      SignalP-noTM
CCU73692.1             0.148  21  0.148  11  0.375   1  0.198   0.171 N  0.570      SignalP-noTM
CCU73693.1             0.166  26  0.182  11  0.431   1  0.332   0.238 N  0.510      SignalP-TM
CCU73694.1             0.144  48  0.137  21  0.339  19  0.160   0.148 N  0.570      SignalP-noTM
CCU73695.1             0.117   7  0.106  52  0.139  46  0.089   0.098 N  0.570      SignalP-noTM
CCU73696.1             0.617  27  0.608  27  0.772  25  0.548   0.580 Y  0.570      SignalP-noTM
CCU73697.1             0.123  34  0.184  11  0.513   1  0.311   0.244 N  0.570      SignalP-noTM
CCU73698.1             0.108  31  0.101  31  0.104  58  0.073   0.088 N  0.570      SignalP-noTM
CCU73699.1             0.135  60  0.246  22  0.694  17  0.401   0.319 N  0.570      SignalP-noTM
CCU73700.1             0.119  28  0.192  28  0.414  19  0.291   0.239 N  0.570      SignalP-noTM
CCU73701.1             0.133  33  0.106  33  0.109   1  0.084   0.096 N  0.570      SignalP-noTM
CCU73702.1             0.199  38  0.247  38  0.518  34  0.292   0.264 N  0.510      SignalP-TM
CCU73703.1             0.103  26  0.113  35  0.146  29  0.103   0.108 N  0.570      SignalP-noTM
CCU73704.1             0.119  35  0.105  63  0.120  38  0.093   0.099 N  0.570      SignalP-noTM
CCU73705.1             0.104  22  0.106  22  0.125   9  0.100   0.103 N  0.570      SignalP-noTM
CCU73706.1             0.109  33  0.111  18  0.167  12  0.112   0.112 N  0.570      SignalP-noTM
CCU73707.1             0.104  49  0.127  11  0.246   1  0.149   0.137 N  0.570      SignalP-noTM
CCU73708.1             0.121  17  0.156  17  0.307   2  0.221   0.187 N  0.570      SignalP-noTM
CCU73710.1             0.102  46  0.111  19  0.146  11  0.111   0.111 N  0.510      SignalP-TM
CCU73711.1             0.130  27  0.106  53  0.125  48  0.092   0.100 N  0.570      SignalP-noTM
CCU73712.1             0.177  38  0.151  38  0.188  17  0.146   0.149 N  0.570      SignalP-noTM
CCU73713.1             0.110  23  0.100  35  0.116  33  0.079   0.090 N  0.570      SignalP-noTM
CCU73714.1             0.123  17  0.140  17  0.198  12  0.160   0.150 N  0.570      SignalP-noTM
CCU73715.1             0.140  26  0.147  52  0.288  11  0.170   0.158 N  0.570      SignalP-noTM
CCU73716.1             0.105  48  0.118  11  0.196   2  0.135   0.126 N  0.570      SignalP-noTM
CCU73717.1             0.100  69  0.112  64  0.135  59  0.093   0.103 N  0.570      SignalP-noTM
CCU73718.1             0.156  34  0.120  34  0.122  40  0.088   0.105 N  0.570      SignalP-noTM
CCU73719.1             0.106  20  0.105  68  0.119  65  0.097   0.101 N  0.570      SignalP-noTM
CCU73720.1             0.130  28  0.115  28  0.140   1  0.095   0.106 N  0.570      SignalP-noTM
CCU73721.1             0.113  17  0.117  17  0.193  45  0.109   0.113 N  0.570      SignalP-noTM
CCU73722.1             0.333  20  0.263  20  0.326   2  0.223   0.244 N  0.570      SignalP-noTM
CCU73723.1             0.427  57  0.206  57  0.247  16  0.126   0.168 N  0.570      SignalP-noTM
CCU73724.1             0.107  24  0.180  11  0.384   4  0.318   0.245 N  0.570      SignalP-noTM
CCU73725.1             0.191  40  0.240  40  0.562  34  0.294   0.260 N  0.510      SignalP-TM
CCU73726.1             0.104  26  0.112  35  0.141  29  0.100   0.106 N  0.570      SignalP-noTM
CCU73727.1             0.103  60  0.118  11  0.216   2  0.138   0.128 N  0.570      SignalP-noTM
CCU73728.1             0.854  24  0.864  24  0.932  20  0.884   0.874 Y  0.570      SignalP-noTM
CCU73729.1             0.157  49  0.112  49  0.127   1  0.085   0.099 N  0.570      SignalP-noTM
CCU73730.1             0.188  20  0.122  20  0.133  19  0.081   0.103 N  0.570      SignalP-noTM
CCU73731.1             0.111  28  0.108  55  0.126  50  0.084   0.097 N  0.570      SignalP-noTM
CCU73732.1             0.166  27  0.132  27  0.139   1  0.106   0.120 N  0.570      SignalP-noTM
CCU73733.1             0.197  21  0.175  21  0.338   5  0.213   0.189 N  0.510      SignalP-TM
CCU73734.1             0.101  51  0.157  11  0.443   1  0.218   0.186 N  0.570      SignalP-noTM
CCU73735.1             0.133  21  0.120  32  0.131  20  0.098   0.110 N  0.570      SignalP-noTM
CCU73736.1             0.119  66  0.103  14  0.137   7  0.106   0.104 N  0.510      SignalP-TM
CCU73737.1             0.125  37  0.115  37  0.150  35  0.092   0.104 N  0.570      SignalP-noTM
CCU73738.1             0.106  24  0.116  24  0.146  14  0.113   0.114 N  0.570      SignalP-noTM
CCU73739.1             0.121  65  0.106  65  0.125  39  0.090   0.098 N  0.570      SignalP-noTM
CCU73740.1             0.707  23  0.749  23  0.890  21  0.805   0.776 Y  0.570      SignalP-noTM
CCU73741.1             0.232  26  0.181  26  0.211  13  0.159   0.171 N  0.570      SignalP-noTM
CCU73742.1             0.186  34  0.199  21  0.359  17  0.281   0.238 N  0.570      SignalP-noTM
CCU73743.1             0.117  23  0.174  12  0.416   1  0.296   0.231 N  0.570      SignalP-noTM
CCU73744.1             0.202  31  0.131  31  0.139   9  0.094   0.113 N  0.570      SignalP-noTM
CCU73745.1             0.349  21  0.561  21  0.966   9  0.912   0.726 Y  0.570      SignalP-noTM
CCU73746.1             0.110  33  0.135  33  0.227  30  0.141   0.137 N  0.510      SignalP-TM
CCU73747.1             0.236  31  0.225  31  0.278  17  0.221   0.224 N  0.510      SignalP-TM
CCU73748.1             0.835  19  0.881  19  0.951  17  0.922   0.900 Y  0.570      SignalP-noTM
CCU73749.1             0.161  22  0.187  22  0.261  12  0.200   0.192 N  0.510      SignalP-TM
CCU73750.1             0.128  33  0.112  33  0.133  32  0.088   0.100 N  0.570      SignalP-noTM
CCU73751.1             0.113  34  0.110  34  0.121  21  0.091   0.101 N  0.570      SignalP-noTM
CCU73752.1             0.123  25  0.150  11  0.333   1  0.221   0.184 N  0.570      SignalP-noTM
CCU73753.1             0.745  20  0.848  20  0.980  17  0.930   0.886 Y  0.570      SignalP-noTM
CCU73754.1             0.873  22  0.895  22  0.970  19  0.896   0.896 Y  0.570      SignalP-noTM
CCU73755.1             0.233  28  0.379  28  0.895   8  0.739   0.548 N  0.570      SignalP-noTM
CCU73756.1             0.554  26  0.667  26  0.929  18  0.832   0.744 Y  0.570      SignalP-noTM
CCU73757.1             0.121  41  0.143  41  0.244  32  0.165   0.153 N  0.570      SignalP-noTM
CCU73758.1             0.136  22  0.187  11  0.502   1  0.326   0.252 N  0.570      SignalP-noTM
CCU73759.1             0.107  30  0.128  11  0.226   3  0.165   0.145 N  0.570      SignalP-noTM
CCU73760.1             0.147  27  0.140  11  0.296   2  0.183   0.161 N  0.570      SignalP-noTM
CCU73761.1             0.134  26  0.158  26  0.395   3  0.201   0.174 N  0.510      SignalP-TM
CCU73762.1             0.113  10  0.183  15  0.434   8  0.323   0.235 N  0.510      SignalP-TM
CCU73763.1             0.159  24  0.123  24  0.175  42  0.114   0.120 N  0.510      SignalP-TM
CCU73764.1             0.119  25  0.104  63  0.114  58  0.086   0.096 N  0.570      SignalP-noTM
CCU73765.1             0.110  17  0.112  45  0.147  43  0.090   0.102 N  0.570      SignalP-noTM
CCU73766.1             0.713  23  0.808  23  0.978  19  0.899   0.851 Y  0.570      SignalP-noTM
CCU73767.1             0.154  23  0.143  11  0.303   2  0.201   0.170 N  0.570      SignalP-noTM
CCU73768.1             0.139  23  0.164  11  0.449   2  0.267   0.212 N  0.570      SignalP-noTM
CCU73769.1             0.161  21  0.151  21  0.272   3  0.178   0.161 N  0.510      SignalP-TM
CCU73770.1             0.466  29  0.393  29  0.461   8  0.355   0.379 N  0.510      SignalP-TM
CCU73771.1             0.127   7  0.115  11  0.180   1  0.133   0.122 N  0.510      SignalP-TM
CCU73772.1             0.112  31  0.110  41  0.160  37  0.115   0.113 N  0.570      SignalP-noTM
CCU73773.1             0.103  40  0.117  44  0.172  36  0.106   0.111 N  0.570      SignalP-noTM
CCU73774.1             0.106  21  0.102  66  0.121  23  0.090   0.096 N  0.570      SignalP-noTM
CCU73775.1             0.116  66  0.119  12  0.182   1  0.138   0.128 N  0.570      SignalP-noTM
CCU73776.1             0.328  30  0.320  18  0.739   2  0.584   0.444 N  0.570      SignalP-noTM
CCU73777.1             0.206  36  0.225  36  0.332  12  0.232   0.227 N  0.510      SignalP-TM
CCU73778.1             0.141  28  0.103  50  0.125  44  0.080   0.092 N  0.570      SignalP-noTM
CCU73779.1             0.152  38  0.173  17  0.339   7  0.266   0.207 N  0.510      SignalP-TM
CCU73780.1             0.613  36  0.522  36  0.777  29  0.413   0.471 N  0.570      SignalP-noTM
CCU73781.1             0.368  30  0.512  21  0.963  18  0.918   0.703 Y  0.570      SignalP-noTM
CCU73782.1             0.150  39  0.151  39  0.217  29  0.128   0.142 N  0.510      SignalP-TM
CCU73783.1             0.493  22  0.673  22  0.937  15  0.872   0.746 Y  0.510      SignalP-TM
CCU73784.1             0.232  21  0.242  21  0.511   2  0.335   0.276 N  0.510      SignalP-TM
CCU73785.1             0.859  22  0.830  22  0.922  10  0.849   0.839 Y  0.570      SignalP-noTM
CCU73786.1             0.119  28  0.111  51  0.133  42  0.090   0.101 N  0.570      SignalP-noTM
CCU73787.1             0.107   6  0.130  16  0.264   5  0.163   0.146 N  0.570      SignalP-noTM
CCU73788.1             0.119  18  0.132  18  0.206   7  0.137   0.135 N  0.570      SignalP-noTM
CCU73789.1             0.195  30  0.301  30  0.745  20  0.419   0.345 N  0.510      SignalP-TM
CCU73790.1             0.128  20  0.132  20  0.169  21  0.128   0.130 N  0.510      SignalP-TM
CCU73791.1             0.109  61  0.101  61  0.107  63  0.086   0.094 N  0.570      SignalP-noTM
CCU73792.1             0.110  40  0.107  40  0.131  25  0.096   0.102 N  0.570      SignalP-noTM
CCU73793.1             0.170  27  0.110  12  0.168   2  0.123   0.115 N  0.510      SignalP-TM
CCU73794.1             0.502  23  0.667  23  0.981   9  0.917   0.784 Y  0.570      SignalP-noTM
CCU73795.1             0.106  25  0.109  53  0.132  36  0.100   0.105 N  0.570      SignalP-noTM
CCU73796.1             0.199  47  0.150  47  0.161  46  0.099   0.126 N  0.570      SignalP-noTM
CCU73797.1             0.101  44  0.115  11  0.191   1  0.127   0.121 N  0.570      SignalP-noTM
CCU73798.1             0.137  69  0.113  69  0.110  68  0.077   0.096 N  0.570      SignalP-noTM
CCU73799.1             0.444  19  0.563  19  0.832  17  0.705   0.630 Y  0.570      SignalP-noTM
CCU73800.1             0.168  22  0.177  22  0.328  20  0.188   0.182 N  0.570      SignalP-noTM
CCU73801.1             0.149  58  0.138  58  0.196  42  0.099   0.124 N  0.510      SignalP-TM
CCU73802.1             0.128  22  0.124  11  0.226   1  0.149   0.133 N  0.510      SignalP-TM
CCU73803.1             0.125  23  0.114  25  0.167  24  0.111   0.113 N  0.510      SignalP-TM
CCU73804.1             0.118  44  0.101  11  0.134   3  0.105   0.103 N  0.510      SignalP-TM
CCU73805.1             0.109  18  0.179  12  0.374   5  0.302   0.224 N  0.510      SignalP-TM
CCU73806.1             0.125  68  0.123  11  0.226   2  0.150   0.136 N  0.570      SignalP-noTM
CCU73807.1             0.104  24  0.121  24  0.162  13  0.139   0.130 N  0.570      SignalP-noTM
CCU73808.1             0.278  51  0.198  28  0.449  18  0.280   0.236 N  0.570      SignalP-noTM
CCU73809.1             0.851  21  0.910  21  0.982  15  0.960   0.933 Y  0.570      SignalP-noTM
CCU73810.1             0.146  34  0.116  11  0.188   3  0.137   0.124 N  0.510      SignalP-TM
CCU73811.1             0.168  25  0.177  25  0.412   1  0.229   0.196 N  0.510      SignalP-TM
CCU73812.1             0.118  29  0.210  22  0.493  17  0.340   0.271 N  0.570      SignalP-noTM
CCU73813.1             0.135  20  0.156  11  0.383   1  0.227   0.189 N  0.570      SignalP-noTM
CCU73814.1             0.110  69  0.194  17  0.569  12  0.346   0.265 N  0.570      SignalP-noTM
CCU73815.1             0.141  55  0.130  55  0.280  54  0.107   0.119 N  0.570      SignalP-noTM
CCU73816.1             0.131  43  0.126  11  0.227   2  0.157   0.141 N  0.570      SignalP-noTM
CCU73817.1             0.108  48  0.179  16  0.416  12  0.317   0.244 N  0.570      SignalP-noTM
CCU73818.1             0.156  31  0.137  31  0.194  30  0.113   0.126 N  0.570      SignalP-noTM
CCU73819.1             0.100  24  0.149  11  0.275   5  0.223   0.184 N  0.570      SignalP-noTM
CCU73820.1             0.109  50  0.111  43  0.160  33  0.103   0.108 N  0.510      SignalP-TM
CCU73821.1             0.102  66  0.105  13  0.134   6  0.115   0.110 N  0.570      SignalP-noTM
CCU73822.1             0.102  48  0.143  11  0.310   2  0.197   0.169 N  0.570      SignalP-noTM
CCU73823.1             0.114  46  0.123  46  0.197  42  0.138   0.130 N  0.570      SignalP-noTM
CCU73824.1             0.213  39  0.235  39  0.325  36  0.237   0.236 N  0.570      SignalP-noTM
CCU73825.1             0.125  21  0.149  11  0.339   1  0.204   0.175 N  0.570      SignalP-noTM
CCU73826.1             0.115  18  0.114  18  0.158   9  0.114   0.114 N  0.570      SignalP-noTM
CCU73827.1             0.106  41  0.130  11  0.237   2  0.166   0.147 N  0.570      SignalP-noTM
CCU73828.1             0.105  26  0.105  26  0.118   1  0.100   0.103 N  0.570      SignalP-noTM
CCU73829.1             0.104  37  0.113  46  0.200  35  0.110   0.112 N  0.570      SignalP-noTM
CCU73830.1             0.214  34  0.147  34  0.139   9  0.097   0.123 N  0.570      SignalP-noTM
CCU73831.1             0.131  50  0.125  12  0.222   1  0.152   0.138 N  0.570      SignalP-noTM
CCU73832.1             0.102  36  0.102  55  0.132  46  0.090   0.096 N  0.570      SignalP-noTM
CCU73833.1             0.111  36  0.165  15  0.307   4  0.270   0.214 N  0.570      SignalP-noTM
CCU73834.1             0.105  30  0.100  11  0.152   1  0.091   0.096 N  0.570      SignalP-noTM
CCU73835.1             0.159  46  0.127  46  0.137   3  0.103   0.115 N  0.570      SignalP-noTM
CCU73836.1             0.106  23  0.124  54  0.206  49  0.115   0.120 N  0.570      SignalP-noTM
CCU73837.1             0.269  32  0.165  32  0.258   1  0.136   0.151 N  0.570      SignalP-noTM
CCU73838.1             0.128  24  0.128  11  0.204   3  0.168   0.147 N  0.570      SignalP-noTM
CCU73839.1             0.114  45  0.116  45  0.166   2  0.109   0.113 N  0.570      SignalP-noTM
CCU73840.1             0.304  37  0.193  37  0.200  36  0.137   0.166 N  0.570      SignalP-noTM
CCU73841.1             0.100  14  0.137  11  0.282   1  0.177   0.156 N  0.570      SignalP-noTM
CCU73842.1             0.164  47  0.174  47  0.277  43  0.129   0.153 N  0.570      SignalP-noTM
CCU73843.1             0.113  40  0.145  11  0.358   2  0.199   0.170 N  0.570      SignalP-noTM
CCU73844.1             0.113  26  0.111  26  0.137  25  0.106   0.109 N  0.570      SignalP-noTM
CCU73845.1             0.101  50  0.152  50  0.303  45  0.185   0.168 N  0.570      SignalP-noTM
CCU73846.1             0.119  37  0.120  40  0.173  39  0.103   0.112 N  0.570      SignalP-noTM
CCU73847.1             0.120  30  0.150  19  0.333   2  0.231   0.188 N  0.570      SignalP-noTM
CCU73848.1             0.192  47  0.214  47  0.521  45  0.140   0.179 N  0.570      SignalP-noTM
CCU73849.1             0.174  25  0.117  25  0.144  42  0.071   0.095 N  0.570      SignalP-noTM
CCU73850.1             0.118  37  0.115  23  0.130  13  0.106   0.111 N  0.570      SignalP-noTM
CCU73851.1             0.160  27  0.130  27  0.178  12  0.133   0.132 N  0.570      SignalP-noTM
CCU73852.1             0.115  21  0.117  21  0.150  12  0.117   0.117 N  0.570      SignalP-noTM
CCU73853.1             0.199  35  0.166  23  0.318  13  0.181   0.171 N  0.510      SignalP-TM
CCU73854.1             0.164  47  0.174  47  0.277  43  0.129   0.153 N  0.570      SignalP-noTM
CCU73855.1             0.113  43  0.116  11  0.195   1  0.129   0.122 N  0.570      SignalP-noTM
CCU73856.1             0.164  47  0.174  47  0.277  43  0.129   0.153 N  0.570      SignalP-noTM
CCU73857.1             0.447  22  0.399  22  0.478  15  0.320   0.370 N  0.510      SignalP-TM
CCU73858.1             0.135  32  0.124  11  0.189   5  0.155   0.139 N  0.570      SignalP-noTM
CCU73859.1             0.179  21  0.195  21  0.430  10  0.209   0.201 N  0.570      SignalP-noTM
CCU73860.1             0.187  34  0.136  34  0.130   1  0.090   0.114 N  0.570      SignalP-noTM
CCU73861.1             0.204  44  0.323  24  0.907  17  0.768   0.532 N  0.570      SignalP-noTM
CCU73862.1             0.155  10  0.133  12  0.303   8  0.181   0.155 N  0.570      SignalP-noTM
CCU73863.1             0.518  28  0.662  28  0.914  19  0.840   0.746 Y  0.570      SignalP-noTM
CCU73864.1             0.187  29  0.307  29  0.692  24  0.427   0.351 N  0.510      SignalP-TM
CCU73865.1             0.114  59  0.128  41  0.185  38  0.122   0.126 N  0.510      SignalP-TM
CCU73866.1             0.118  28  0.100  54  0.118  43  0.079   0.090 N  0.570      SignalP-noTM
CCU73867.1             0.117  32  0.117  12  0.214   2  0.135   0.125 N  0.570      SignalP-noTM
CCU73868.1             0.161  21  0.155  18  0.265   6  0.188   0.167 N  0.510      SignalP-TM
CCU73869.1             0.106  25  0.108  61  0.124  57  0.094   0.101 N  0.570      SignalP-noTM
CCU73870.1             0.176  30  0.157  30  0.248  29  0.125   0.145 N  0.510      SignalP-TM
CCU73871.1             0.149  38  0.322  24  0.911   8  0.799   0.546 N  0.570      SignalP-noTM
CCU73872.1             0.568  20  0.681  20  0.905  12  0.823   0.748 Y  0.570      SignalP-noTM
CCU73873.1             0.118  46  0.123  46  0.208  45  0.113   0.119 N  0.570      SignalP-noTM
CCU73874.1             0.115  32  0.101  58  0.118   2  0.085   0.094 N  0.570      SignalP-noTM
CCU73875.1             0.129  20  0.163  20  0.316   2  0.221   0.185 N  0.510      SignalP-TM
CCU73876.1             0.113  23  0.102  35  0.122  26  0.076   0.090 N  0.570      SignalP-noTM
CCU73877.1             0.123  17  0.140  17  0.198  12  0.160   0.150 N  0.570      SignalP-noTM
CCU73878.1             0.123  26  0.141  51  0.260  48  0.131   0.136 N  0.570      SignalP-noTM
CCU73879.1             0.145  18  0.172  18  0.298   1  0.209   0.189 N  0.570      SignalP-noTM
CCU73880.1             0.102  16  0.104  42  0.135  38  0.099   0.102 N  0.570      SignalP-noTM
CCU73881.1             0.153  36  0.136  36  0.225   1  0.131   0.134 N  0.570      SignalP-noTM
CCU73882.1             0.109  24  0.118  46  0.168  40  0.106   0.112 N  0.570      SignalP-noTM
CCU73883.1             0.124  21  0.110  47  0.155  39  0.094   0.103 N  0.570      SignalP-noTM
CCU73884.1             0.133  32  0.216  17  0.555  12  0.411   0.307 N  0.570      SignalP-noTM
CCU73885.1             0.103  37  0.108  31  0.134  21  0.081   0.096 N  0.570      SignalP-noTM
CCU73886.1             0.133  21  0.113  21  0.114   4  0.097   0.105 N  0.570      SignalP-noTM
CCU73887.1             0.119  26  0.122  11  0.216   1  0.138   0.130 N  0.570      SignalP-noTM
CCU73888.1             0.176  39  0.156  23  0.344  18  0.203   0.178 N  0.570      SignalP-noTM
CCU73889.1             0.114  38  0.137  11  0.289   1  0.174   0.155 N  0.570      SignalP-noTM
CCU73890.1             0.785  25  0.795  25  0.912   4  0.832   0.812 Y  0.570      SignalP-noTM
CCU73891.1             0.099  47  0.113  47  0.138  41  0.093   0.104 N  0.570      SignalP-noTM
CCU73892.1             0.152  23  0.140  23  0.172   1  0.128   0.135 N  0.570      SignalP-noTM
CCU73893.1             0.227  22  0.253  22  0.503   4  0.349   0.288 N  0.510      SignalP-TM
CCU73894.1             0.132  19  0.100  51  0.146   1  0.069   0.089 N  0.510      SignalP-TM
CCU73895.1             0.106  48  0.105  23  0.126  11  0.103   0.104 N  0.570      SignalP-noTM
CCU73896.1             0.525  27  0.691  27  0.972  24  0.754   0.721 Y  0.570      SignalP-noTM
CCU73897.1             0.137  37  0.138  37  0.195  35  0.110   0.125 N  0.570      SignalP-noTM
CCU73898.1             0.824  28  0.599  28  0.629  11  0.459   0.547 Y  0.510      SignalP-TM
CCU73899.1             0.224  23  0.169  23  0.198  22  0.124   0.148 N  0.570      SignalP-noTM
CCU73900.1             0.169  23  0.142  31  0.178  29  0.126   0.135 N  0.570      SignalP-noTM
CCU73901.1             0.294  23  0.175  23  0.146  21  0.103   0.141 N  0.570      SignalP-noTM
CCU73902.1             0.126  30  0.155  11  0.351   1  0.229   0.190 N  0.570      SignalP-noTM
CCU73903.1             0.105  22  0.120  12  0.183   7  0.148   0.133 N  0.570      SignalP-noTM
CCU73904.1             0.149  57  0.141  11  0.260   3  0.202   0.170 N  0.570      SignalP-noTM
CCU73905.1             0.149  18  0.146  18  0.184  44  0.132   0.140 N  0.570      SignalP-noTM
CCU73906.1             0.103   3  0.125  11  0.277   2  0.151   0.137 N  0.570      SignalP-noTM
CCU73907.1             0.125  31  0.115  31  0.118  40  0.092   0.104 N  0.570      SignalP-noTM
CCU73908.1             0.132  49  0.113  49  0.121  40  0.094   0.104 N  0.570      SignalP-noTM
CCU73909.1             0.110  30  0.106  44  0.128  37  0.090   0.098 N  0.570      SignalP-noTM
CCU73910.1             0.133  33  0.126  14  0.185   8  0.161   0.143 N  0.570      SignalP-noTM
CCU73911.1             0.118  22  0.103  70  0.118  69  0.085   0.095 N  0.570      SignalP-noTM
CCU73912.1             0.106  18  0.133  11  0.263   2  0.174   0.152 N  0.570      SignalP-noTM
CCU73913.1             0.121  29  0.134  11  0.228   5  0.180   0.156 N  0.570      SignalP-noTM
CCU73914.1             0.138  35  0.123  11  0.226   1  0.149   0.133 N  0.510      SignalP-TM
CCU73915.1             0.120  29  0.100  29  0.136   1  0.084   0.093 N  0.570      SignalP-noTM
CCU73916.1             0.224  66  0.141  66  0.126  18  0.092   0.118 N  0.570      SignalP-noTM
CCU73917.1             0.108  22  0.103  67  0.118  51  0.098   0.101 N  0.570      SignalP-noTM
CCU73918.1             0.869  27  0.880  27  0.958   9  0.899   0.889 Y  0.570      SignalP-noTM
CCU73919.1             0.208  65  0.174  24  0.357  19  0.224   0.198 N  0.570      SignalP-noTM
CCU73920.1             0.105  26  0.105  34  0.127  30  0.089   0.097 N  0.570      SignalP-noTM
CCU73921.1             0.131  32  0.130  11  0.218   1  0.165   0.147 N  0.570      SignalP-noTM
CCU73922.1             0.143  21  0.167  21  0.301  20  0.195   0.181 N  0.570      SignalP-noTM
CCU73923.1             0.855  36  0.630  36  0.606  33  0.410   0.549 Y  0.510      SignalP-TM
CCU73924.1             0.111  69  0.132  11  0.216   7  0.181   0.155 N  0.570      SignalP-noTM
CCU73925.1             0.144  45  0.135  45  0.173  44  0.124   0.130 N  0.570      SignalP-noTM
CCU73926.1             0.107  29  0.140  16  0.231   4  0.191   0.164 N  0.570      SignalP-noTM
CCU73927.1             0.129  45  0.124  45  0.186   2  0.120   0.122 N  0.570      SignalP-noTM
CCU73928.1             0.105  25  0.110  51  0.158  45  0.104   0.107 N  0.570      SignalP-noTM
CCU73929.1             0.332  23  0.288  23  0.370   2  0.270   0.279 N  0.570      SignalP-noTM
CCU73930.1             0.126  26  0.155  11  0.395   4  0.240   0.195 N  0.570      SignalP-noTM
CCU73931.1             0.123  23  0.146  54  0.287  50  0.124   0.136 N  0.570      SignalP-noTM
CCU73932.1             0.207  21  0.281  21  0.577  18  0.332   0.305 N  0.570      SignalP-noTM
CCU73933.1             0.137  65  0.109  65  0.141  31  0.073   0.095 N  0.510      SignalP-TM
CCU73934.1             0.197  49  0.160  49  0.213   1  0.111   0.142 N  0.510      SignalP-TM
CCU73935.1             0.384  20  0.462  20  0.746   1  0.580   0.517 N  0.570      SignalP-noTM
CCU73936.1             0.579  29  0.350  29  0.403  27  0.204   0.282 N  0.570      SignalP-noTM
CCU73937.1             0.822  21  0.853  21  0.929  17  0.893   0.872 Y  0.570      SignalP-noTM
CCU73938.1             0.583  29  0.606  29  0.938   6  0.763   0.679 Y  0.570      SignalP-noTM
CCU73939.1             0.102  38  0.110  20  0.144  13  0.105   0.108 N  0.570      SignalP-noTM
CCU73940.1             0.119  33  0.126  33  0.158  18  0.115   0.122 N  0.510      SignalP-TM
CCU73941.1             0.140  26  0.142  26  0.252  25  0.135   0.139 N  0.570      SignalP-noTM
CCU73942.1             0.125  62  0.109  62  0.146  49  0.083   0.097 N  0.570      SignalP-noTM
CCU73943.1             0.108  44  0.101  20  0.132  10  0.096   0.099 N  0.570      SignalP-noTM
CCU73944.1             0.102  48  0.125  32  0.188   4  0.153   0.138 N  0.570      SignalP-noTM
CCU73945.1             0.105  59  0.103  38  0.115  35  0.091   0.097 N  0.570      SignalP-noTM
CCU73946.1             0.137  30  0.126  30  0.218  25  0.105   0.116 N  0.570      SignalP-noTM
CCU73947.1             0.113  27  0.101  59  0.115  43  0.078   0.090 N  0.570      SignalP-noTM
CCU73948.1             0.106  44  0.105  28  0.129  23  0.094   0.100 N  0.570      SignalP-noTM
CCU73949.1             0.240  19  0.467  19  0.946   1  0.914   0.677 Y  0.570      SignalP-noTM
CCU73950.1             0.172  20  0.152  60  0.241  51  0.110   0.132 N  0.570      SignalP-noTM
CCU73951.1             0.161  31  0.128  31  0.196   1  0.110   0.120 N  0.570      SignalP-noTM
CCU73952.1             0.102  38  0.105  23  0.122  13  0.094   0.100 N  0.570      SignalP-noTM
CCU73953.1             0.307  42  0.265  42  0.401  32  0.156   0.225 N  0.510      SignalP-TM
CCU73954.1             0.117  22  0.104  67  0.116  41  0.097   0.101 N  0.570      SignalP-noTM
CCU73955.1             0.480  27  0.577  27  0.957  19  0.823   0.693 Y  0.570      SignalP-noTM
CCU73956.1             0.124  35  0.122  46  0.184  34  0.113   0.118 N  0.570      SignalP-noTM
CCU73957.1             0.150  25  0.141  25  0.181  50  0.132   0.137 N  0.570      SignalP-noTM
CCU73958.1             0.154  45  0.140  45  0.230  43  0.120   0.131 N  0.570      SignalP-noTM
CCU73959.1             0.106  23  0.130  11  0.264   1  0.160   0.141 N  0.510      SignalP-TM
CCU73960.1             0.640  24  0.772  24  0.969  21  0.925   0.844 Y  0.570      SignalP-noTM
CCU73961.1             0.566  31  0.589  31  0.967  13  0.784   0.681 Y  0.570      SignalP-noTM
CCU73962.1             0.107  33  0.111  33  0.144   4  0.105   0.108 N  0.570      SignalP-noTM
CCU73963.1             0.121  66  0.109  66  0.139  21  0.094   0.102 N  0.570      SignalP-noTM
CCU73964.1             0.126  28  0.189  28  0.475  27  0.246   0.210 N  0.510      SignalP-TM
CCU73965.1             0.103  20  0.101  69  0.114  68  0.088   0.095 N  0.570      SignalP-noTM
CCU73966.1             0.112  59  0.099  31  0.156   1  0.088   0.094 N  0.570      SignalP-noTM
CCU73967.1             0.147  30  0.138  30  0.195  26  0.132   0.135 N  0.570      SignalP-noTM
CCU73968.1             0.152  58  0.162  12  0.305   8  0.265   0.211 N  0.570      SignalP-noTM
CCU73969.1             0.135  22  0.127  22  0.150  19  0.100   0.117 N  0.510      SignalP-TM
CCU73970.1             0.116  49  0.101  49  0.104  24  0.080   0.091 N  0.570      SignalP-noTM
CCU73971.1             0.113  24  0.130  11  0.213   3  0.174   0.147 N  0.510      SignalP-TM
CCU73972.1             0.137  59  0.132  11  0.271   1  0.169   0.146 N  0.510      SignalP-TM
CCU73973.1             0.180  34  0.157  34  0.201  15  0.138   0.150 N  0.510      SignalP-TM
CCU73974.1             0.110   9  0.129  11  0.280   1  0.154   0.138 N  0.510      SignalP-TM
CCU73975.1             0.138  24  0.114  61  0.141   1  0.078   0.101 N  0.510      SignalP-TM
CCU73976.1             0.119  31  0.179  11  0.368   3  0.321   0.246 N  0.570      SignalP-noTM
CCU73977.1             0.153  21  0.256  21  0.675  12  0.420   0.333 N  0.570      SignalP-noTM
CCU73978.1             0.829  21  0.858  21  0.929  15  0.881   0.869 Y  0.570      SignalP-noTM
CCU73979.1             0.146  17  0.135  17  0.226   1  0.141   0.138 N  0.570      SignalP-noTM
CCU73980.1             0.109   6  0.119  11  0.181   1  0.141   0.129 N  0.570      SignalP-noTM
CCU73981.1             0.112  70  0.128  51  0.200  45  0.123   0.125 N  0.570      SignalP-noTM
CCU73982.1             0.126  36  0.104  44  0.155  35  0.082   0.096 N  0.510      SignalP-TM
CCU73983.1             0.120  17  0.135  11  0.295   1  0.171   0.148 N  0.510      SignalP-TM
CCU73984.1             0.136  41  0.141  41  0.238  17  0.136   0.139 N  0.570      SignalP-noTM
CCU73985.1             0.281  39  0.335  39  0.621  35  0.324   0.331 N  0.510      SignalP-TM
CCU73986.1             0.736  29  0.656  29  0.833  25  0.553   0.608 Y  0.570      SignalP-noTM
CCU73987.1             0.107  50  0.112  50  0.127  40  0.100   0.106 N  0.570      SignalP-noTM
CCU73988.1             0.145  29  0.115  29  0.128   4  0.099   0.107 N  0.570      SignalP-noTM
CCU73989.1             0.141  23  0.106  23  0.128  11  0.073   0.091 N  0.570      SignalP-noTM
CCU73990.1             0.245  21  0.437  21  0.876  19  0.795   0.605 Y  0.570      SignalP-noTM
CCU73991.1             0.105  44  0.115  11  0.187   2  0.128   0.121 N  0.570      SignalP-noTM
CCU73992.1             0.110  28  0.107  11  0.179   2  0.115   0.110 N  0.570      SignalP-noTM
CCU73993.1             0.261  19  0.227  19  0.347  18  0.201   0.217 N  0.510      SignalP-TM
CCU73994.1             0.190  30  0.251  30  0.565  27  0.268   0.257 N  0.510      SignalP-TM
CCU73995.1             0.130  27  0.177  27  0.304  26  0.222   0.198 N  0.570      SignalP-noTM
CCU73996.1             0.227  43  0.260  43  0.522  32  0.174   0.220 N  0.570      SignalP-noTM
CCU73997.1             0.101  70  0.112  11  0.191   2  0.120   0.116 N  0.570      SignalP-noTM
CCU73998.1             0.111  52  0.107  11  0.152   3  0.116   0.112 N  0.570      SignalP-noTM
CCU73999.1             0.104  43  0.141  11  0.259   1  0.195   0.166 N  0.570      SignalP-noTM
CCU74000.1             0.139  25  0.185  11  0.423   1  0.352   0.247 N  0.510      SignalP-TM
CCU74001.1             0.126  64  0.108  64  0.121  16  0.099   0.104 N  0.570      SignalP-noTM
CCU74002.1             0.139  36  0.118  36  0.153  11  0.109   0.114 N  0.570      SignalP-noTM
CCU74003.1             0.111  30  0.105  67  0.135  63  0.084   0.097 N  0.510      SignalP-TM
CCU74004.1             0.102  56  0.107  11  0.152   2  0.118   0.112 N  0.570      SignalP-noTM
CCU74005.1             0.113  18  0.108  56  0.135   1  0.097   0.102 N  0.570      SignalP-noTM
CCU74006.1             0.731  22  0.791  22  0.915  19  0.847   0.818 Y  0.570      SignalP-noTM
CCU74007.1             0.145  52  0.118  52  0.157  49  0.088   0.104 N  0.570      SignalP-noTM
CCU74008.1             0.138  23  0.122  23  0.183   7  0.128   0.124 N  0.510      SignalP-TM
CCU74009.1             0.105  34  0.100  34  0.106  33  0.073   0.087 N  0.570      SignalP-noTM
CCU74010.1             0.248  30  0.127  30  0.150   1  0.080   0.109 N  0.510      SignalP-TM
CCU74011.1             0.163  22  0.136  22  0.183   1  0.114   0.128 N  0.510      SignalP-TM
CCU74012.1             0.116  31  0.157  11  0.350   1  0.245   0.189 N  0.510      SignalP-TM
CCU74013.1             0.123  17  0.145  17  0.338  10  0.159   0.151 N  0.570      SignalP-noTM
CCU74014.1             0.116  60  0.116  11  0.189   1  0.131   0.123 N  0.570      SignalP-noTM
CCU74015.1             0.122  40  0.095  68  0.103  45  0.077   0.087 N  0.570      SignalP-noTM
CCU74016.1             0.110  38  0.142  36  0.331  35  0.155   0.148 N  0.570      SignalP-noTM
CCU74017.1             0.122  67  0.110  67  0.135   1  0.094   0.104 N  0.510      SignalP-TM
CCU74018.1             0.118  21  0.116  11  0.193   1  0.131   0.123 N  0.570      SignalP-noTM
CCU74019.1             0.255  24  0.151  24  0.130  43  0.084   0.119 N  0.570      SignalP-noTM
CCU74020.1             0.114  22  0.157  11  0.329   2  0.234   0.193 N  0.570      SignalP-noTM
CCU74021.1             0.678  25  0.794  25  0.970  14  0.922   0.854 Y  0.570      SignalP-noTM
CCU74022.1             0.103  39  0.107  29  0.144   8  0.107   0.107 N  0.510      SignalP-TM
CCU74023.1             0.142  35  0.140  11  0.289   1  0.190   0.158 N  0.510      SignalP-TM
CCU74024.1             0.163  45  0.177  45  0.288  38  0.135   0.157 N  0.570      SignalP-noTM
CCU74025.1             0.206  30  0.394  25  0.928  21  0.841   0.604 Y  0.570      SignalP-noTM
CCU74026.1             0.191  19  0.256  19  0.452   2  0.356   0.293 N  0.510      SignalP-TM
CCU74027.1             0.176  26  0.190  26  0.353   6  0.230   0.209 N  0.570      SignalP-noTM
CCU74028.1             0.129  41  0.242  38  0.702  37  0.404   0.318 N  0.570      SignalP-noTM
CCU74029.1             0.124  41  0.103  23  0.122  13  0.100   0.102 N  0.570      SignalP-noTM
CCU74030.1             0.115  53  0.108  53  0.169  50  0.088   0.099 N  0.570      SignalP-noTM
CCU74031.1             0.119  13  0.123  25  0.171  26  0.126   0.124 N  0.510      SignalP-TM
CCU74032.1             0.160  24  0.123  24  0.179  30  0.086   0.106 N  0.570      SignalP-noTM
CCU74033.1             0.120  32  0.125  11  0.176   3  0.159   0.141 N  0.570      SignalP-noTM
CCU74034.1             0.127  47  0.252  11  0.769   2  0.631   0.430 N  0.570      SignalP-noTM
CCU74035.1             0.110  52  0.102  14  0.144   8  0.100   0.101 N  0.570      SignalP-noTM
CCU74036.1             0.118  25  0.104  59  0.110   2  0.090   0.097 N  0.570      SignalP-noTM
CCU74037.1             0.330  25  0.357  25  0.563   7  0.434   0.385 N  0.510      SignalP-TM
CCU74038.1             0.154  18  0.126  18  0.174   1  0.110   0.118 N  0.570      SignalP-noTM
CCU74039.1             0.125  25  0.149  11  0.282   5  0.232   0.188 N  0.570      SignalP-noTM
CCU74040.1             0.106  16  0.096  56  0.111  51  0.056   0.081 N  0.510      SignalP-TM
CCU74041.1             0.157  39  0.243  39  0.532  33  0.299   0.264 N  0.510      SignalP-TM
CCU74042.1             0.567  22  0.736  22  0.980  18  0.940   0.832 Y  0.570      SignalP-noTM
CCU74043.1             0.635  27  0.787  27  0.984  26  0.942   0.860 Y  0.570      SignalP-noTM
CCU74044.1             0.107  49  0.122  11  0.189   2  0.151   0.133 N  0.510      SignalP-TM
CCU74045.1             0.114  21  0.130  11  0.231   1  0.160   0.144 N  0.570      SignalP-noTM
CCU74046.1             0.108  33  0.104  33  0.139  49  0.092   0.099 N  0.570      SignalP-noTM
CCU74047.1             0.655  23  0.716  23  0.924  16  0.824   0.767 Y  0.570      SignalP-noTM
CCU74048.1             0.823  22  0.859  22  0.953   1  0.911   0.884 Y  0.570      SignalP-noTM
CCU74049.1             0.226  12  0.233  12  0.370   8  0.238   0.236 N  0.570      SignalP-noTM
CCU74050.1             0.135  61  0.222  31  0.501  27  0.346   0.268 N  0.510      SignalP-TM
CCU74051.1             0.103  44  0.102  68  0.111  18  0.089   0.096 N  0.570      SignalP-noTM
CCU74052.1             0.160  38  0.178  38  0.298  19  0.203   0.187 N  0.510      SignalP-TM
CCU74053.1             0.389  23  0.389  23  0.594  16  0.394   0.391 N  0.570      SignalP-noTM
CCU74054.1             0.131  36  0.163  11  0.353   2  0.273   0.204 N  0.510      SignalP-TM
CCU74055.1             0.172  19  0.150  11  0.399   1  0.204   0.170 N  0.510      SignalP-TM
CCU74056.1             0.134  52  0.105  65  0.123  58  0.081   0.096 N  0.510      SignalP-TM
CCU74057.1             0.124  26  0.112  11  0.189   2  0.124   0.118 N  0.570      SignalP-noTM
CCU74058.1             0.113  21  0.151  11  0.331   3  0.226   0.186 N  0.570      SignalP-noTM
CCU74059.1             0.167  50  0.143  50  0.275  47  0.104   0.125 N  0.570      SignalP-noTM
CCU74060.1             0.124  58  0.101  11  0.134   4  0.106   0.103 N  0.510      SignalP-TM
CCU74061.1             0.107  58  0.108  11  0.168   1  0.111   0.109 N  0.570      SignalP-noTM
CCU74062.1             0.107  29  0.119  29  0.163  23  0.134   0.126 N  0.570      SignalP-noTM
CCU74063.1             0.137  61  0.133  52  0.273  48  0.142   0.138 N  0.570      SignalP-noTM
CCU74064.1             0.124  30  0.128  11  0.290  27  0.168   0.147 N  0.570      SignalP-noTM
CCU74065.1             0.121  49  0.177  15  0.398   6  0.303   0.236 N  0.570      SignalP-noTM
CCU74066.1             0.279  20  0.216  20  0.355  19  0.149   0.184 N  0.570      SignalP-noTM
CCU74067.1             0.104  26  0.118  17  0.153   8  0.128   0.123 N  0.570      SignalP-noTM
CCU74068.1             0.124  43  0.119  17  0.179   8  0.136   0.127 N  0.570      SignalP-noTM
CCU74069.1             0.277  26  0.178  26  0.148  25  0.100   0.141 N  0.570      SignalP-noTM
CCU74070.1             0.118  44  0.128  44  0.163  40  0.105   0.120 N  0.510      SignalP-TM
CCU74071.1             0.150  18  0.270  18  0.583  16  0.464   0.342 N  0.510      SignalP-TM
CCU74072.1             0.176  21  0.169  11  0.416   3  0.292   0.214 N  0.510      SignalP-TM
CCU74073.1             0.179  51  0.187  51  0.258  44  0.127   0.159 N  0.570      SignalP-noTM
CCU74074.1             0.123  22  0.130  11  0.251   1  0.161   0.145 N  0.570      SignalP-noTM
CCU74075.1             0.133  23  0.118  23  0.159   1  0.112   0.115 N  0.570      SignalP-noTM
CCU74076.1             0.823  21  0.766  21  0.858  19  0.695   0.733 Y  0.570      SignalP-noTM
CCU74077.1             0.262  41  0.171  41  0.220  40  0.094   0.134 N  0.570      SignalP-noTM
CCU74078.1             0.109  28  0.113  28  0.130  19  0.109   0.111 N  0.570      SignalP-noTM
CCU74079.1             0.108  67  0.121  46  0.189  40  0.115   0.118 N  0.570      SignalP-noTM
CCU74080.1             0.133  49  0.111  27  0.117   2  0.102   0.107 N  0.570      SignalP-noTM
CCU74081.1             0.196  43  0.150  43  0.226  39  0.102   0.127 N  0.570      SignalP-noTM
CCU74082.1             0.104  21  0.100  64  0.112  55  0.081   0.091 N  0.570      SignalP-noTM
CCU74083.1             0.126  21  0.125  11  0.241   2  0.159   0.138 N  0.510      SignalP-TM
CCU74084.1             0.121  29  0.115  29  0.171   1  0.114   0.114 N  0.570      SignalP-noTM
CCU74085.1             0.569  20  0.698  20  0.931  10  0.864   0.776 Y  0.570      SignalP-noTM
CCU74086.1             0.105  25  0.117  11  0.162   2  0.145   0.128 N  0.510      SignalP-TM
CCU74087.1             0.310  26  0.414  26  0.775  23  0.532   0.469 N  0.570      SignalP-noTM
CCU74088.1             0.114  32  0.162  20  0.332   9  0.224   0.191 N  0.570      SignalP-noTM
CCU74089.1             0.128  31  0.127  11  0.194   2  0.165   0.145 N  0.570      SignalP-noTM
CCU74090.1             0.167  51  0.216  11  0.610   2  0.484   0.315 N  0.510      SignalP-TM
CCU74091.1             0.112  33  0.138  33  0.228  34  0.155   0.144 N  0.510      SignalP-TM
CCU74092.1             0.484  26  0.637  26  0.978  19  0.873   0.748 Y  0.570      SignalP-noTM
CCU74093.1             0.248  38  0.302  38  0.448  30  0.292   0.298 N  0.510      SignalP-TM
CCU74094.1             0.704  21  0.647  21  0.788   1  0.624   0.636 Y  0.570      SignalP-noTM
CCU74095.1             0.109  24  0.101  50  0.111  39  0.080   0.091 N  0.570      SignalP-noTM
CCU74096.1             0.240  28  0.169  28  0.198  26  0.140   0.158 N  0.510      SignalP-TM
CCU74097.1             0.127  30  0.123  30  0.294  27  0.100   0.112 N  0.570      SignalP-noTM
CCU74098.1             0.144  52  0.165  12  0.328   2  0.271   0.215 N  0.570      SignalP-noTM
CCU74099.1             0.221  29  0.250  29  0.488   1  0.325   0.278 N  0.510      SignalP-TM
CCU74100.1             0.176  37  0.180  11  0.397   2  0.321   0.246 N  0.570      SignalP-noTM
CCU74101.1             0.131  22  0.106  22  0.122  45  0.081   0.094 N  0.570      SignalP-noTM
CCU74102.1             0.115  35  0.104  35  0.147  34  0.086   0.095 N  0.570      SignalP-noTM
CCU74103.1             0.121  51  0.104  51  0.133   2  0.093   0.099 N  0.570      SignalP-noTM
CCU74104.1             0.158  25  0.156  25  0.217  17  0.150   0.153 N  0.570      SignalP-noTM
CCU74105.1             0.278  66  0.313  21  0.861   1  0.663   0.477 N  0.570      SignalP-noTM
CCU74106.1             0.104  28  0.134  12  0.232   3  0.185   0.158 N  0.570      SignalP-noTM
CCU74107.1             0.114  25  0.114  14  0.157   3  0.131   0.122 N  0.570      SignalP-noTM
CCU74108.1             0.103  35  0.106  35  0.129  32  0.101   0.104 N  0.570      SignalP-noTM
CCU74109.1             0.109  31  0.103  31  0.115  23  0.091   0.098 N  0.570      SignalP-noTM
CCU74110.1             0.112  32  0.109  56  0.163  51  0.099   0.105 N  0.570      SignalP-noTM
CCU74111.1             0.250  52  0.173  52  0.210  49  0.102   0.140 N  0.570      SignalP-noTM
CCU74112.1             0.141  41  0.159  21  0.302   1  0.222   0.182 N  0.510      SignalP-TM
CCU74113.1             0.149  39  0.135  39  0.172  22  0.124   0.130 N  0.570      SignalP-noTM
CCU74114.1             0.101  23  0.177  11  0.388   2  0.316   0.242 N  0.570      SignalP-noTM
CCU74115.1             0.226  19  0.258  19  0.383  26  0.290   0.273 N  0.570      SignalP-noTM
