# Supplementary material for: Comparative Genomics Reveals Evidence of Genome Reduction and High Extracellular Protein Degradation Potential in Kangiella
Source: Front Microbiol. 2018 Jun 7;9:1224. doi: 10.3389/fmicb.2018.01224 (PMC6000758; doi:10.3389/fmicb.2018.01224)
Supplement: MATERIAL S3 — Peptidase genes predicted with MEROPS batch BLAST and SignalP prediction of 23 genomes corresponding to Supplementary Table S8. [file Data_Sheet_3.ZIP › Supplementary material 3/Thalassolituus_oleivorans_R6-15.signalP.txt]

# SignalP-4.1 gram- predictions
# name                     Cmax  pos  Ymax  pos  Smax  pos  Smean   D     ?  Dmaxcut    Networks-used
AHK14584.1             0.160  19  0.175  19  0.361   1  0.229   0.200 N  0.570      SignalP-noTM
AHK14585.1             0.132  48  0.137  12  0.247   5  0.192   0.163 N  0.570      SignalP-noTM
AHK14586.1             0.110  55  0.111  11  0.170   2  0.120   0.115 N  0.570      SignalP-noTM
AHK14587.1             0.128  44  0.119  44  0.138  40  0.090   0.105 N  0.570      SignalP-noTM
AHK14588.1             0.116  53  0.105  53  0.131  52  0.089   0.097 N  0.570      SignalP-noTM
AHK14589.1             0.105  52  0.123  52  0.181  46  0.106   0.115 N  0.570      SignalP-noTM
AHK14590.1             0.792  19  0.805  19  0.892  14  0.815   0.810 Y  0.570      SignalP-noTM
AHK14591.1             0.116  21  0.111  37  0.157  27  0.091   0.104 N  0.510      SignalP-TM
AHK14592.1             0.148  40  0.111  11  0.155   2  0.126   0.116 N  0.510      SignalP-TM
AHK14593.1             0.132  50  0.121  50  0.162  47  0.098   0.110 N  0.570      SignalP-noTM
AHK14594.1             0.104  21  0.148  51  0.333  43  0.155   0.151 N  0.570      SignalP-noTM
AHK14595.1             0.152  29  0.105  29  0.116  70  0.078   0.092 N  0.570      SignalP-noTM
AHK14596.1             0.151  59  0.148  11  0.385   1  0.197   0.171 N  0.570      SignalP-noTM
AHK14597.1             0.111  19  0.119  19  0.185   8  0.120   0.119 N  0.570      SignalP-noTM
AHK14598.1             0.376  25  0.331  25  0.381  24  0.253   0.302 N  0.510      SignalP-TM
AHK14599.1             0.211  62  0.145  62  0.130   6  0.090   0.119 N  0.570      SignalP-noTM
AHK14600.1             0.109  35  0.111  42  0.156  41  0.108   0.110 N  0.570      SignalP-noTM
AHK14601.1             0.115  37  0.117  28  0.191   1  0.126   0.121 N  0.570      SignalP-noTM
AHK14602.1             0.297  34  0.179  34  0.161  32  0.091   0.138 N  0.570      SignalP-noTM
AHK14603.1             0.106  37  0.128  11  0.269   1  0.148   0.137 N  0.570      SignalP-noTM
AHK14604.1             0.123  41  0.125  11  0.247   2  0.156   0.140 N  0.570      SignalP-noTM
AHK14605.1             0.137  40  0.111  40  0.123  39  0.084   0.099 N  0.570      SignalP-noTM
AHK14606.1             0.791  20  0.860  20  0.951   9  0.930   0.893 Y  0.570      SignalP-noTM
AHK14607.1             0.104  70  0.107  48  0.128  40  0.083   0.098 N  0.510      SignalP-TM
AHK14608.1             0.107  22  0.110  33  0.170   1  0.099   0.104 N  0.570      SignalP-noTM
AHK14609.1             0.108  19  0.119  19  0.168  10  0.130   0.124 N  0.570      SignalP-noTM
AHK14610.1             0.131  30  0.114  11  0.175   2  0.136   0.122 N  0.510      SignalP-TM
AHK14611.1             0.100  21  0.118  21  0.162  11  0.131   0.124 N  0.570      SignalP-noTM
AHK14612.1             0.151  31  0.147  31  0.210   8  0.150   0.148 N  0.510      SignalP-TM
AHK14613.1             0.208  60  0.165  60  0.178  51  0.097   0.133 N  0.570      SignalP-noTM
AHK14614.1             0.192  47  0.182  47  0.272  42  0.117   0.158 N  0.510      SignalP-TM
AHK14615.1             0.115  58  0.105  33  0.119  32  0.093   0.099 N  0.570      SignalP-noTM
AHK14616.1             0.172  32  0.252  27  0.642  15  0.429   0.335 N  0.570      SignalP-noTM
AHK14617.1             0.260  61  0.156  61  0.110  63  0.090   0.125 N  0.570      SignalP-noTM
AHK14618.1             0.161  39  0.113  39  0.116  50  0.079   0.097 N  0.570      SignalP-noTM
AHK14619.1             0.139  29  0.140  11  0.282   2  0.189   0.163 N  0.570      SignalP-noTM
AHK14620.1             0.633  29  0.566  29  0.667  26  0.408   0.508 N  0.510      SignalP-TM
AHK14621.1             0.153  28  0.293  17  0.886   2  0.791   0.527 N  0.570      SignalP-noTM
AHK14622.1             0.131  22  0.130  22  0.160  19  0.122   0.127 N  0.570      SignalP-noTM
AHK14623.1             0.115  38  0.118  38  0.159  10  0.112   0.115 N  0.570      SignalP-noTM
AHK14624.1             0.129  38  0.112  38  0.153   1  0.098   0.105 N  0.570      SignalP-noTM
AHK14625.1             0.164  56  0.163  56  0.249  53  0.132   0.149 N  0.570      SignalP-noTM
AHK14626.1             0.225  31  0.358  19  0.930   1  0.873   0.600 Y  0.570      SignalP-noTM
AHK14627.1             0.494  34  0.288  34  0.218  23  0.152   0.224 N  0.570      SignalP-noTM
AHK14628.1             0.625  27  0.669  27  0.896   6  0.756   0.710 Y  0.570      SignalP-noTM
AHK14629.1             0.242  24  0.345  24  0.744   3  0.582   0.433 N  0.510      SignalP-TM
AHK14630.1             0.189  43  0.141  43  0.162   9  0.112   0.127 N  0.570      SignalP-noTM
AHK14631.1             0.150  65  0.142  11  0.339   1  0.186   0.163 N  0.570      SignalP-noTM
AHK14632.1             0.113  59  0.112  59  0.148  51  0.092   0.103 N  0.570      SignalP-noTM
AHK14633.1             0.130  62  0.147  38  0.299  28  0.171   0.158 N  0.570      SignalP-noTM
AHK14634.1             0.780  23  0.788  23  0.915  20  0.819   0.802 Y  0.570      SignalP-noTM
AHK14635.1             0.704  21  0.761  21  0.878  17  0.829   0.793 Y  0.570      SignalP-noTM
AHK14636.1             0.749  21  0.811  21  0.965  18  0.898   0.852 Y  0.570      SignalP-noTM
AHK14637.1             0.127  36  0.149  11  0.293   2  0.225   0.185 N  0.570      SignalP-noTM
AHK14638.1             0.144  22  0.174  22  0.273  10  0.205   0.189 N  0.570      SignalP-noTM
AHK14639.1             0.825  25  0.871  25  0.956   8  0.929   0.898 Y  0.570      SignalP-noTM
AHK14640.1             0.139  59  0.154  27  0.284  19  0.166   0.160 N  0.570      SignalP-noTM
AHK14641.1             0.119  34  0.152  12  0.276   5  0.235   0.191 N  0.570      SignalP-noTM
AHK14642.1             0.124  20  0.117  20  0.159  11  0.115   0.117 N  0.510      SignalP-TM
AHK14643.1             0.141  47  0.129  47  0.135  13  0.104   0.117 N  0.570      SignalP-noTM
AHK14644.1             0.796  25  0.665  25  0.723   1  0.561   0.616 Y  0.570      SignalP-noTM
AHK14645.1             0.123  34  0.177  11  0.437   3  0.311   0.227 N  0.510      SignalP-TM
AHK14646.1             0.120  29  0.109  36  0.130  66  0.101   0.106 N  0.510      SignalP-TM
AHK14647.1             0.154  27  0.317  21  0.871   8  0.786   0.537 N  0.570      SignalP-noTM
AHK14648.1             0.164  24  0.163  24  0.324   1  0.162   0.163 N  0.570      SignalP-noTM
AHK14649.1             0.119  20  0.184  11  0.550   1  0.310   0.243 N  0.570      SignalP-noTM
AHK14650.1             0.133  26  0.117  11  0.162   1  0.115   0.116 N  0.570      SignalP-noTM
AHK14651.1             0.105  24  0.111  17  0.154   8  0.116   0.113 N  0.570      SignalP-noTM
AHK14652.1             0.122  67  0.119  29  0.181  18  0.129   0.124 N  0.570      SignalP-noTM
AHK14653.1             0.114  33  0.104  11  0.152   4  0.108   0.106 N  0.570      SignalP-noTM
AHK14654.1             0.145  27  0.127  27  0.181   1  0.115   0.121 N  0.570      SignalP-noTM
AHK14655.1             0.123  44  0.143  44  0.279  35  0.101   0.127 N  0.510      SignalP-TM
AHK14656.1             0.112  37  0.118  37  0.163  35  0.102   0.111 N  0.570      SignalP-noTM
AHK14657.1             0.146  57  0.225  57  0.618  47  0.226   0.226 N  0.570      SignalP-noTM
AHK14658.1             0.102  19  0.125  11  0.219   1  0.150   0.137 N  0.570      SignalP-noTM
AHK14659.1             0.194  20  0.379  20  0.923   2  0.790   0.572 Y  0.570      SignalP-noTM
AHK14660.1             0.114  26  0.103  11  0.158   6  0.111   0.107 N  0.570      SignalP-noTM
AHK14661.1             0.142  28  0.122  28  0.134   1  0.097   0.110 N  0.570      SignalP-noTM
AHK14662.1             0.170  39  0.198  21  0.420   1  0.262   0.228 N  0.570      SignalP-noTM
AHK14663.1             0.119  26  0.108  30  0.127  27  0.095   0.102 N  0.570      SignalP-noTM
AHK14664.1             0.785  23  0.847  23  0.967  19  0.904   0.873 Y  0.570      SignalP-noTM
AHK14665.1             0.106  49  0.107  70  0.148  15  0.096   0.102 N  0.570      SignalP-noTM
AHK14666.1             0.170  15  0.146  15  0.174  14  0.128   0.138 N  0.570      SignalP-noTM
AHK14667.1             0.124  35  0.176  35  0.407  34  0.202   0.188 N  0.570      SignalP-noTM
AHK14668.1             0.129  17  0.193  17  0.420  11  0.264   0.227 N  0.570      SignalP-noTM
AHK14669.1             0.114  24  0.132  11  0.276   2  0.169   0.146 N  0.510      SignalP-TM
AHK14670.1             0.160  34  0.147  34  0.182  24  0.132   0.142 N  0.510      SignalP-TM
AHK14671.1             0.287  31  0.188  31  0.388  14  0.214   0.200 N  0.570      SignalP-noTM
AHK14672.1             0.160  57  0.121  34  0.155  10  0.104   0.113 N  0.570      SignalP-noTM
AHK14673.1             0.111  26  0.110  46  0.196  38  0.102   0.106 N  0.570      SignalP-noTM
AHK14674.1             0.683  31  0.790  31  0.988  16  0.939   0.860 Y  0.570      SignalP-noTM
AHK14675.1             0.122  41  0.123  20  0.188  10  0.133   0.127 N  0.510      SignalP-TM
AHK14676.1             0.113  23  0.105  23  0.134   2  0.098   0.102 N  0.570      SignalP-noTM
AHK14677.1             0.107  59  0.118  13  0.167   6  0.141   0.129 N  0.570      SignalP-noTM
AHK14678.1             0.122  18  0.205  18  0.418   9  0.329   0.263 N  0.570      SignalP-noTM
AHK14679.1             0.117  60  0.123  17  0.172   8  0.148   0.135 N  0.570      SignalP-noTM
AHK14680.1             0.121  51  0.158  14  0.304   6  0.252   0.202 N  0.570      SignalP-noTM
AHK14681.1             0.220  27  0.187  27  0.286  14  0.179   0.183 N  0.570      SignalP-noTM
AHK14682.1             0.121  29  0.101  11  0.137   4  0.104   0.103 N  0.570      SignalP-noTM
AHK14683.1             0.254  25  0.173  25  0.204   6  0.130   0.157 N  0.510      SignalP-TM
AHK14684.1             0.177  47  0.142  47  0.150  46  0.098   0.126 N  0.510      SignalP-TM
AHK14685.1             0.684  23  0.666  23  0.851   1  0.708   0.685 Y  0.570      SignalP-noTM
AHK14686.1             0.150  22  0.114  11  0.234   1  0.120   0.116 N  0.510      SignalP-TM
AHK14687.1             0.159  56  0.123  56  0.178  22  0.101   0.115 N  0.510      SignalP-TM
AHK14688.1             0.108  50  0.105  50  0.125   6  0.095   0.100 N  0.570      SignalP-noTM
AHK14689.1             0.136  39  0.119  39  0.141  57  0.085   0.103 N  0.570      SignalP-noTM
AHK14690.1             0.779  20  0.755  20  0.865   2  0.764   0.759 Y  0.570      SignalP-noTM
AHK14691.1             0.160  23  0.174  23  0.267  21  0.198   0.183 N  0.510      SignalP-TM
AHK14692.1             0.135  27  0.115  27  0.143  33  0.087   0.102 N  0.570      SignalP-noTM
AHK14693.1             0.137  26  0.173  11  0.448   2  0.292   0.229 N  0.570      SignalP-noTM
AHK14694.1             0.136  22  0.194  17  0.386  15  0.296   0.232 N  0.510      SignalP-TM
AHK14695.1             0.125  57  0.124  11  0.188   7  0.158   0.140 N  0.570      SignalP-noTM
AHK14696.1             0.105  43  0.108  47  0.157  42  0.099   0.105 N  0.510      SignalP-TM
AHK14697.1             0.110  22  0.101  65  0.109  66  0.082   0.092 N  0.570      SignalP-noTM
AHK14698.1             0.132  35  0.131  11  0.280   1  0.161   0.142 N  0.510      SignalP-TM
AHK14699.1             0.139  38  0.127  38  0.160  34  0.097   0.113 N  0.570      SignalP-noTM
AHK14700.1             0.121  17  0.143  17  0.204   8  0.176   0.155 N  0.510      SignalP-TM
AHK14701.1             0.111  19  0.108  22  0.139  21  0.099   0.104 N  0.570      SignalP-noTM
AHK14702.1             0.121  22  0.156  11  0.438   1  0.213   0.183 N  0.570      SignalP-noTM
AHK14703.1             0.120  22  0.111  56  0.138  55  0.086   0.099 N  0.570      SignalP-noTM
AHK14704.1             0.260  63  0.158  29  0.144   2  0.105   0.133 N  0.570      SignalP-noTM
AHK14705.1             0.206  22  0.353  22  0.837  10  0.683   0.508 N  0.570      SignalP-noTM
AHK14706.1             0.301  27  0.259  27  0.360  21  0.234   0.250 N  0.510      SignalP-TM
AHK14707.1             0.141  23  0.136  23  0.194   8  0.135   0.135 N  0.570      SignalP-noTM
AHK14708.1             0.129  19  0.112  19  0.122   9  0.095   0.104 N  0.570      SignalP-noTM
AHK14709.1             0.162  69  0.127  69  0.139  21  0.093   0.111 N  0.570      SignalP-noTM
AHK14710.1             0.129  18  0.114  18  0.134  48  0.099   0.107 N  0.570      SignalP-noTM
AHK14711.1             0.118  22  0.126  43  0.172  35  0.124   0.125 N  0.570      SignalP-noTM
AHK14712.1             0.130  69  0.117  45  0.161  39  0.106   0.112 N  0.570      SignalP-noTM
AHK14713.1             0.175  66  0.132  66  0.172   3  0.114   0.123 N  0.570      SignalP-noTM
AHK14714.1             0.210  19  0.314  19  0.642  16  0.471   0.388 N  0.570      SignalP-noTM
AHK14715.1             0.131  58  0.125  11  0.205   1  0.154   0.138 N  0.570      SignalP-noTM
AHK14716.1             0.146  10  0.110  19  0.140   9  0.094   0.103 N  0.570      SignalP-noTM
AHK14717.1             0.120  25  0.146  14  0.277   2  0.215   0.178 N  0.570      SignalP-noTM
AHK14718.1             0.116  39  0.105  39  0.109  34  0.090   0.098 N  0.570      SignalP-noTM
AHK14719.1             0.495  48  0.303  48  0.289  54  0.134   0.223 N  0.570      SignalP-noTM
AHK14720.1             0.395  23  0.421  23  0.804  19  0.475   0.441 N  0.510      SignalP-TM
AHK14721.1             0.128  45  0.116  39  0.168  44  0.108   0.112 N  0.570      SignalP-noTM
AHK14722.1             0.132  18  0.168  12  0.464   2  0.283   0.222 N  0.570      SignalP-noTM
AHK14723.1             0.134  56  0.181  35  0.414  31  0.220   0.195 N  0.510      SignalP-TM
AHK14724.1             0.191  24  0.134  24  0.109  36  0.092   0.114 N  0.570      SignalP-noTM
AHK14725.1             0.137  24  0.200  11  0.599   2  0.393   0.291 N  0.570      SignalP-noTM
AHK14726.1             0.143  44  0.124  44  0.140  40  0.093   0.110 N  0.570      SignalP-noTM
AHK14727.1             0.108  22  0.131  22  0.192  15  0.148   0.139 N  0.570      SignalP-noTM
AHK14728.1             0.102  22  0.117  11  0.214   1  0.124   0.120 N  0.570      SignalP-noTM
AHK14729.1             0.104  51  0.117  17  0.158   9  0.125   0.121 N  0.570      SignalP-noTM
AHK14730.1             0.111  53  0.100  35  0.107  25  0.085   0.093 N  0.570      SignalP-noTM
AHK14731.1             0.121  61  0.151  61  0.253  57  0.097   0.131 N  0.510      SignalP-TM
AHK14732.1             0.529  28  0.591  28  0.803  14  0.681   0.624 Y  0.510      SignalP-TM
AHK14733.1             0.103  26  0.110  66  0.134  39  0.101   0.106 N  0.570      SignalP-noTM
AHK14734.1             0.121  37  0.110  37  0.148  34  0.103   0.107 N  0.570      SignalP-noTM
AHK14735.1             0.127  35  0.164  11  0.383   2  0.256   0.207 N  0.570      SignalP-noTM
AHK14736.1             0.200  40  0.216  28  0.417  26  0.311   0.251 N  0.510      SignalP-TM
AHK14737.1             0.115  29  0.107  47  0.160   5  0.107   0.107 N  0.570      SignalP-noTM
AHK14738.1             0.126  30  0.134  21  0.257   1  0.163   0.148 N  0.570      SignalP-noTM
AHK14739.1             0.740  23  0.681  23  0.878   1  0.697   0.689 Y  0.570      SignalP-noTM
AHK14740.1             0.688  20  0.781  20  0.936   6  0.897   0.836 Y  0.570      SignalP-noTM
AHK14741.1             0.111  46  0.150  11  0.309   2  0.222   0.184 N  0.570      SignalP-noTM
AHK14742.1             0.135  51  0.133  42  0.196  38  0.121   0.129 N  0.510      SignalP-TM
AHK14743.1             0.168  28  0.180  12  0.424   9  0.339   0.239 N  0.510      SignalP-TM
AHK14744.1             0.454  38  0.147  38  0.130   7  0.073   0.119 N  0.510      SignalP-TM
AHK14745.1             0.112  29  0.111  52  0.158   1  0.099   0.107 N  0.510      SignalP-TM
AHK14746.1             0.119  44  0.102  44  0.143   3  0.090   0.097 N  0.510      SignalP-TM
AHK14747.1             0.118  17  0.111  17  0.151  18  0.110   0.111 N  0.570      SignalP-noTM
AHK14748.1             0.117  21  0.105  70  0.114  58  0.085   0.095 N  0.570      SignalP-noTM
AHK14749.1             0.207  20  0.118  20  0.139  35  0.063   0.092 N  0.570      SignalP-noTM
AHK14750.1             0.107  26  0.184  21  0.480   2  0.327   0.251 N  0.570      SignalP-noTM
AHK14751.1             0.114  48  0.103  48  0.128  47  0.089   0.097 N  0.570      SignalP-noTM
AHK14752.1             0.157  25  0.231  21  0.526   3  0.413   0.299 N  0.510      SignalP-TM
AHK14753.1             0.274  68  0.173  68  0.243  33  0.104   0.140 N  0.570      SignalP-noTM
AHK14754.1             0.112  20  0.129  11  0.226   1  0.159   0.143 N  0.570      SignalP-noTM
AHK14755.1             0.679  24  0.777  24  0.944  20  0.885   0.828 Y  0.570      SignalP-noTM
AHK14756.1             0.143  24  0.258  24  0.688   3  0.552   0.366 N  0.510      SignalP-TM
AHK14757.1             0.386  30  0.380  30  0.516  23  0.332   0.362 N  0.510      SignalP-TM
AHK14758.1             0.135  29  0.153  11  0.350   2  0.231   0.190 N  0.570      SignalP-noTM
AHK14759.1             0.226  56  0.172  56  0.221   1  0.114   0.151 N  0.510      SignalP-TM
AHK14760.1             0.230  42  0.145  11  0.281   7  0.229   0.176 N  0.510      SignalP-TM
AHK14761.1             0.158  37  0.139  37  0.164  34  0.089   0.120 N  0.510      SignalP-TM
AHK14762.1             0.727  25  0.823  25  0.986  12  0.943   0.879 Y  0.570      SignalP-noTM
AHK14763.1             0.239  21  0.456  21  0.930  17  0.878   0.654 Y  0.570      SignalP-noTM
AHK14764.1             0.229  31  0.306  17  0.801  14  0.635   0.460 N  0.570      SignalP-noTM
AHK14765.1             0.649  51  0.568  51  0.776  48  0.228   0.442 N  0.510      SignalP-TM
AHK14766.1             0.100  47  0.112  30  0.147  22  0.085   0.099 N  0.570      SignalP-noTM
AHK14767.1             0.153  17  0.131  17  0.143   7  0.110   0.121 N  0.570      SignalP-noTM
AHK14768.1             0.108  45  0.103  63  0.111  52  0.082   0.093 N  0.570      SignalP-noTM
AHK14769.1             0.103  33  0.118  11  0.165   1  0.138   0.127 N  0.570      SignalP-noTM
AHK14770.1             0.266  23  0.195  23  0.316   5  0.196   0.195 N  0.570      SignalP-noTM
AHK14771.1             0.125  18  0.253  18  0.705   4  0.551   0.363 N  0.510      SignalP-TM
AHK14772.1             0.104  27  0.102  11  0.119   1  0.102   0.102 N  0.570      SignalP-noTM
AHK14773.1             0.116  48  0.123  48  0.166  47  0.112   0.118 N  0.570      SignalP-noTM
AHK14774.1             0.169  22  0.111  22  0.110  69  0.066   0.090 N  0.570      SignalP-noTM
AHK14775.1             0.133  36  0.131  36  0.148  33  0.114   0.123 N  0.570      SignalP-noTM
AHK14776.1             0.145  25  0.145  25  0.248   1  0.160   0.152 N  0.570      SignalP-noTM
AHK14777.1             0.227  25  0.162  25  0.310  33  0.150   0.158 N  0.510      SignalP-TM
AHK14778.1             0.101  34  0.110  15  0.147  10  0.119   0.115 N  0.570      SignalP-noTM
AHK14779.1             0.112  43  0.113  52  0.215  42  0.101   0.107 N  0.570      SignalP-noTM
AHK14780.1             0.112  42  0.104  66  0.108  54  0.091   0.098 N  0.570      SignalP-noTM
AHK14781.1             0.249  49  0.236  49  0.413  45  0.140   0.191 N  0.570      SignalP-noTM
AHK14782.1             0.134  23  0.169  13  0.349   7  0.287   0.213 N  0.510      SignalP-TM
AHK14783.1             0.104  26  0.110  47  0.153  40  0.091   0.101 N  0.570      SignalP-noTM
AHK14784.1             0.104  58  0.101  39  0.117  30  0.089   0.095 N  0.570      SignalP-noTM
AHK14785.1             0.108  37  0.102  69  0.109  11  0.092   0.097 N  0.570      SignalP-noTM
AHK14786.1             0.233  43  0.189  43  0.226  35  0.140   0.166 N  0.570      SignalP-noTM
AHK14787.1             0.146  17  0.189  17  0.386  15  0.241   0.214 N  0.570      SignalP-noTM
AHK14788.1             0.111  22  0.114  57  0.139  50  0.103   0.109 N  0.570      SignalP-noTM
AHK14789.1             0.127  26  0.181  26  0.325  24  0.247   0.212 N  0.570      SignalP-noTM
AHK14790.1             0.106  16  0.104  43  0.130  39  0.086   0.096 N  0.570      SignalP-noTM
AHK14791.1             0.129  42  0.117  56  0.175  52  0.087   0.103 N  0.570      SignalP-noTM
AHK14792.1             0.122  21  0.130  21  0.219  19  0.140   0.135 N  0.570      SignalP-noTM
AHK14793.1             0.135  33  0.159  55  0.470  50  0.141   0.151 N  0.570      SignalP-noTM
AHK14794.1             0.165  33  0.146  11  0.291   1  0.203   0.172 N  0.570      SignalP-noTM
AHK14795.1             0.165  46  0.120  46  0.111  45  0.080   0.101 N  0.570      SignalP-noTM
AHK14796.1             0.142  21  0.102  68  0.117   1  0.082   0.093 N  0.570      SignalP-noTM
AHK14797.1             0.152  23  0.137  11  0.304   2  0.178   0.152 N  0.510      SignalP-TM
AHK14798.1             0.234  48  0.186  48  0.238  41  0.087   0.149 N  0.510      SignalP-TM
AHK14799.1             0.105  14  0.099  34  0.105  16  0.090   0.095 N  0.570      SignalP-noTM
AHK14800.1             0.450  25  0.554  25  0.907   5  0.780   0.660 Y  0.570      SignalP-noTM
AHK14801.1             0.106  53  0.149  21  0.338  18  0.214   0.179 N  0.570      SignalP-noTM
AHK14802.1             0.339  21  0.565  21  0.971  19  0.931   0.737 Y  0.570      SignalP-noTM
AHK14803.1             0.127  41  0.129  35  0.253  33  0.115   0.124 N  0.510      SignalP-TM
AHK14804.1             0.117  30  0.104  16  0.123   6  0.107   0.105 N  0.570      SignalP-noTM
AHK14805.1             0.224  33  0.233  33  0.374  30  0.163   0.207 N  0.510      SignalP-TM
AHK14806.1             0.129  34  0.116  11  0.164   1  0.138   0.124 N  0.510      SignalP-TM
AHK14807.1             0.113  29  0.120  14  0.185   4  0.141   0.130 N  0.570      SignalP-noTM
AHK14808.1             0.121  47  0.110  16  0.129   4  0.119   0.114 N  0.570      SignalP-noTM
AHK14809.1             0.127  50  0.115  50  0.159  47  0.090   0.103 N  0.570      SignalP-noTM
AHK14810.1             0.132  14  0.187  14  0.431  12  0.261   0.221 N  0.570      SignalP-noTM
AHK14811.1             0.175  30  0.234  30  0.597  29  0.267   0.246 N  0.510      SignalP-TM
AHK14812.1             0.252  21  0.184  21  0.204   1  0.136   0.161 N  0.570      SignalP-noTM
AHK14813.1             0.147  59  0.117  59  0.139  50  0.096   0.107 N  0.570      SignalP-noTM
AHK14814.1             0.207  55  0.145  55  0.145  20  0.098   0.123 N  0.570      SignalP-noTM
AHK14815.1             0.137  56  0.110  45  0.168  41  0.088   0.102 N  0.510      SignalP-TM
AHK14816.1             0.104  23  0.095  69  0.097  20  0.080   0.088 N  0.570      SignalP-noTM
AHK14817.1             0.150  55  0.116  11  0.220   1  0.130   0.121 N  0.510      SignalP-TM
AHK14818.1             0.145  24  0.144  24  0.202  20  0.139   0.142 N  0.570      SignalP-noTM
AHK14819.1             0.384  21  0.253  21  0.429  35  0.159   0.218 N  0.510      SignalP-TM
AHK14820.1             0.107  24  0.121  68  0.206  61  0.120   0.120 N  0.510      SignalP-TM
AHK14821.1             0.114  50  0.107  18  0.129  24  0.108   0.108 N  0.570      SignalP-noTM
AHK14822.1             0.248  21  0.453  21  0.884  15  0.819   0.625 Y  0.570      SignalP-noTM
AHK14823.1             0.143  39  0.113  11  0.196   2  0.121   0.116 N  0.570      SignalP-noTM
AHK14824.1             0.110  49  0.120  49  0.152  48  0.109   0.115 N  0.570      SignalP-noTM
AHK14825.1             0.137  32  0.167  14  0.347   4  0.292   0.214 N  0.510      SignalP-TM
AHK14826.1             0.101  63  0.115  14  0.179   2  0.136   0.125 N  0.570      SignalP-noTM
AHK14827.1             0.215  22  0.235  22  0.397  17  0.221   0.229 N  0.570      SignalP-noTM
AHK14828.1             0.139  58  0.124  58  0.133  48  0.102   0.114 N  0.570      SignalP-noTM
AHK14829.1             0.114  31  0.102  67  0.111  62  0.094   0.099 N  0.570      SignalP-noTM
AHK14830.1             0.170  54  0.167  12  0.384   6  0.286   0.223 N  0.570      SignalP-noTM
AHK14831.1             0.121  25  0.109  25  0.148   3  0.100   0.105 N  0.570      SignalP-noTM
AHK14832.1             0.122  28  0.125  11  0.242   1  0.148   0.136 N  0.570      SignalP-noTM
AHK14833.1             0.117  30  0.089  11  0.116   3  0.080   0.085 N  0.510      SignalP-TM
AHK14834.1             0.159  16  0.119  31  0.142  24  0.094   0.109 N  0.510      SignalP-TM
AHK14835.1             0.105  27  0.141  11  0.259   1  0.191   0.165 N  0.570      SignalP-noTM
AHK14836.1             0.115  22  0.115  11  0.213   1  0.121   0.118 N  0.570      SignalP-noTM
AHK14837.1             0.129  26  0.122  26  0.152  32  0.112   0.118 N  0.570      SignalP-noTM
AHK14838.1             0.123  65  0.108  11  0.148   4  0.121   0.113 N  0.510      SignalP-TM
AHK14839.1             0.120  63  0.104  63  0.106  14  0.087   0.096 N  0.570      SignalP-noTM
AHK14840.1             0.119  49  0.106  33  0.126  24  0.097   0.101 N  0.570      SignalP-noTM
AHK14841.1             0.102  43  0.130  11  0.230   3  0.170   0.149 N  0.570      SignalP-noTM
AHK14842.1             0.133  14  0.114  32  0.138  37  0.091   0.103 N  0.570      SignalP-noTM
AHK14843.1             0.110  31  0.135  11  0.239   1  0.175   0.154 N  0.570      SignalP-noTM
AHK14844.1             0.106  25  0.124  11  0.262   1  0.138   0.131 N  0.570      SignalP-noTM
AHK14845.1             0.137  25  0.104  25  0.102  69  0.079   0.092 N  0.570      SignalP-noTM
AHK14846.1             0.107  36  0.113  18  0.145  14  0.117   0.114 N  0.570      SignalP-noTM
AHK14847.1             0.123  17  0.140  17  0.198  12  0.160   0.150 N  0.570      SignalP-noTM
AHK14848.1             0.142  47  0.176  47  0.387  43  0.190   0.183 N  0.570      SignalP-noTM
AHK14849.1             0.112  58  0.105  29  0.136  11  0.084   0.095 N  0.570      SignalP-noTM
AHK14850.1             0.139  47  0.129  47  0.171   1  0.100   0.115 N  0.570      SignalP-noTM
AHK14851.1             0.103  29  0.123  11  0.175   1  0.152   0.137 N  0.570      SignalP-noTM
AHK14852.1             0.176  57  0.126  57  0.132   1  0.095   0.112 N  0.570      SignalP-noTM
AHK14853.1             0.157  39  0.139  39  0.166  36  0.113   0.129 N  0.510      SignalP-TM
AHK14854.1             0.113  44  0.126  11  0.240   1  0.149   0.137 N  0.570      SignalP-noTM
AHK14855.1             0.140  21  0.127  21  0.243   1  0.129   0.128 N  0.570      SignalP-noTM
AHK14856.1             0.112  29  0.195  16  0.421  14  0.376   0.280 N  0.570      SignalP-noTM
AHK14857.1             0.163  46  0.173  27  0.380   3  0.247   0.201 N  0.510      SignalP-TM
AHK14858.1             0.110  70  0.118  70  0.163  34  0.106   0.114 N  0.510      SignalP-TM
AHK14859.1             0.517  19  0.669  19  0.926  16  0.881   0.769 Y  0.570      SignalP-noTM
AHK14860.1             0.163  17  0.145  17  0.222  13  0.122   0.134 N  0.570      SignalP-noTM
AHK14861.1             0.110  66  0.144  11  0.312   1  0.194   0.168 N  0.570      SignalP-noTM
AHK14862.1             0.104  50  0.108  39  0.133  34  0.096   0.102 N  0.570      SignalP-noTM
AHK14863.1             0.311  23  0.258  23  0.441  18  0.180   0.221 N  0.570      SignalP-noTM
AHK14864.1             0.150  29  0.125  29  0.133  28  0.088   0.108 N  0.570      SignalP-noTM
AHK14865.1             0.141  39  0.203  39  0.466  35  0.205   0.204 N  0.570      SignalP-noTM
AHK14866.1             0.108  19  0.103  29  0.142  20  0.095   0.100 N  0.510      SignalP-TM
AHK14867.1             0.108  10  0.108  22  0.150  11  0.101   0.105 N  0.570      SignalP-noTM
AHK14868.1             0.147  62  0.121  62  0.139  45  0.103   0.113 N  0.570      SignalP-noTM
AHK14869.1             0.123  17  0.140  17  0.198  12  0.160   0.150 N  0.570      SignalP-noTM
AHK14870.1             0.160  27  0.138  27  0.197  26  0.123   0.131 N  0.570      SignalP-noTM
AHK14871.1             0.111  54  0.103  54  0.108   1  0.083   0.093 N  0.570      SignalP-noTM
AHK14872.1             0.106  16  0.101  41  0.112  15  0.086   0.094 N  0.570      SignalP-noTM
AHK14873.1             0.255  40  0.181  40  0.321  28  0.105   0.145 N  0.570      SignalP-noTM
AHK14874.1             0.151  58  0.117  58  0.152   1  0.094   0.106 N  0.570      SignalP-noTM
AHK14875.1             0.119  44  0.103  28  0.119  21  0.081   0.093 N  0.570      SignalP-noTM
AHK14876.1             0.113  35  0.162  11  0.330   1  0.258   0.207 N  0.570      SignalP-noTM
AHK14877.1             0.209  39  0.232  39  0.699  29  0.188   0.212 N  0.570      SignalP-noTM
AHK14878.1             0.112  42  0.112  42  0.157   4  0.104   0.108 N  0.570      SignalP-noTM
AHK14879.1             0.122   7  0.121  11  0.174   6  0.150   0.135 N  0.570      SignalP-noTM
AHK14880.1             0.139  55  0.142  46  0.269  43  0.135   0.138 N  0.570      SignalP-noTM
AHK14881.1             0.134  41  0.116  41  0.136  11  0.096   0.106 N  0.570      SignalP-noTM
AHK14882.1             0.246  26  0.170  26  0.176   5  0.133   0.153 N  0.570      SignalP-noTM
AHK14883.1             0.148  29  0.276  21  0.809  15  0.542   0.401 N  0.570      SignalP-noTM
AHK14884.1             0.156  66  0.128  11  0.207   1  0.161   0.144 N  0.570      SignalP-noTM
AHK14885.1             0.144  44  0.140  44  0.159  42  0.098   0.120 N  0.570      SignalP-noTM
AHK14886.1             0.108  64  0.103  26  0.120  28  0.087   0.095 N  0.570      SignalP-noTM
AHK14887.1             0.110  41  0.144  22  0.238  13  0.172   0.157 N  0.570      SignalP-noTM
AHK14888.1             0.129  56  0.111  56  0.143  39  0.095   0.103 N  0.570      SignalP-noTM
AHK14889.1             0.122  66  0.111  11  0.159   1  0.120   0.115 N  0.570      SignalP-noTM
AHK14890.1             0.152  61  0.130  20  0.209  18  0.128   0.130 N  0.510      SignalP-TM
AHK14891.1             0.100  57  0.130  11  0.246   1  0.158   0.143 N  0.570      SignalP-noTM
AHK14892.1             0.144  39  0.127  39  0.173   7  0.133   0.129 N  0.510      SignalP-TM
AHK14893.1             0.141  38  0.194  38  0.349  33  0.176   0.187 N  0.510      SignalP-TM
AHK14894.1             0.153  30  0.123  30  0.172  13  0.101   0.112 N  0.570      SignalP-noTM
AHK14895.1             0.117  36  0.110  36  0.119  46  0.087   0.099 N  0.570      SignalP-noTM
AHK14896.1             0.145  31  0.168  42  0.329  34  0.157   0.163 N  0.570      SignalP-noTM
AHK14897.1             0.159  31  0.145  31  0.290  22  0.120   0.133 N  0.570      SignalP-noTM
AHK14898.1             0.107  17  0.109  35  0.130   4  0.110   0.109 N  0.570      SignalP-noTM
AHK14899.1             0.135  21  0.127  11  0.227   2  0.155   0.140 N  0.570      SignalP-noTM
AHK14900.1             0.161  22  0.172  11  0.352   3  0.307   0.222 N  0.510      SignalP-TM
AHK14901.1             0.109  60  0.103  50  0.133  49  0.088   0.096 N  0.570      SignalP-noTM
AHK14902.1             0.120  28  0.159  17  0.347   7  0.236   0.195 N  0.570      SignalP-noTM
AHK14903.1             0.112  24  0.131  14  0.223   6  0.172   0.146 N  0.510      SignalP-TM
AHK14904.1             0.379  26  0.406  26  0.624  11  0.472   0.437 N  0.570      SignalP-noTM
AHK14905.1             0.165  38  0.124  24  0.135  12  0.099   0.113 N  0.570      SignalP-noTM
AHK14906.1             0.121  49  0.126  11  0.192   1  0.156   0.140 N  0.570      SignalP-noTM
AHK14907.1             0.150  22  0.321  12  0.911  10  0.819   0.555 N  0.570      SignalP-noTM
AHK14908.1             0.406  68  0.201  46  0.206  45  0.110   0.158 N  0.570      SignalP-noTM
AHK14909.1             0.141  43  0.115  43  0.148  10  0.108   0.112 N  0.570      SignalP-noTM
AHK14910.1             0.202  56  0.128  27  0.171  26  0.127   0.127 N  0.510      SignalP-TM
AHK14911.1             0.117  54  0.120  54  0.227  44  0.077   0.104 N  0.510      SignalP-TM
AHK14912.1             0.133  20  0.143  20  0.309   1  0.170   0.156 N  0.570      SignalP-noTM
AHK14913.1             0.120  12  0.114  56  0.177  50  0.077   0.096 N  0.570      SignalP-noTM
AHK14914.1             0.109  13  0.102  13  0.120   5  0.095   0.098 N  0.570      SignalP-noTM
AHK14915.1             0.130  35  0.114  35  0.159   6  0.107   0.110 N  0.570      SignalP-noTM
AHK14916.1             0.117  46  0.144  12  0.256   4  0.213   0.176 N  0.570      SignalP-noTM
AHK14917.1             0.131  29  0.214  15  0.600  14  0.401   0.283 N  0.510      SignalP-TM
AHK14918.1             0.136  23  0.231  23  0.505   1  0.396   0.292 N  0.510      SignalP-TM
AHK14919.1             0.125  65  0.109  39  0.129  29  0.090   0.100 N  0.570      SignalP-noTM
AHK14920.1             0.116  31  0.124  11  0.253   1  0.139   0.131 N  0.570      SignalP-noTM
AHK14921.1             0.136  44  0.155  11  0.311   4  0.241   0.187 N  0.510      SignalP-TM
AHK14922.1             0.112  38  0.112  13  0.179   9  0.128   0.120 N  0.570      SignalP-noTM
AHK14923.1             0.152  42  0.128  42  0.186  40  0.099   0.114 N  0.570      SignalP-noTM
AHK14924.1             0.129  30  0.252  20  0.703   6  0.571   0.402 N  0.570      SignalP-noTM
AHK14925.1             0.214  26  0.422  26  0.966  17  0.866   0.631 Y  0.570      SignalP-noTM
AHK14926.1             0.136  57  0.113  57  0.146  22  0.102   0.108 N  0.570      SignalP-noTM
AHK14927.1             0.209  21  0.190  21  0.286   1  0.172   0.181 N  0.570      SignalP-noTM
AHK14928.1             0.112  62  0.104  23  0.127   4  0.109   0.107 N  0.570      SignalP-noTM
AHK14929.1             0.113  38  0.119  38  0.153   2  0.105   0.112 N  0.570      SignalP-noTM
AHK14930.1             0.127  29  0.153  11  0.317   1  0.232   0.190 N  0.570      SignalP-noTM
AHK14931.1             0.112  23  0.165  11  0.378   3  0.269   0.203 N  0.510      SignalP-TM
AHK14932.1             0.152  28  0.165  21  0.270  11  0.214   0.188 N  0.570      SignalP-noTM
AHK14933.1             0.166  36  0.118  36  0.114   1  0.078   0.099 N  0.570      SignalP-noTM
AHK14934.1             0.185  28  0.134  28  0.149  23  0.086   0.117 N  0.510      SignalP-TM
AHK14935.1             0.108  54  0.107  57  0.145  52  0.085   0.099 N  0.510      SignalP-TM
AHK14936.1             0.116  52  0.114  11  0.167   1  0.126   0.120 N  0.570      SignalP-noTM
AHK14937.1             0.193  47  0.125  47  0.114  57  0.086   0.107 N  0.570      SignalP-noTM
AHK14938.1             0.115  42  0.103  11  0.145   1  0.101   0.102 N  0.570      SignalP-noTM
AHK14939.1             0.113  31  0.132  11  0.269   4  0.170   0.150 N  0.570      SignalP-noTM
AHK14940.1             0.125  20  0.136  20  0.208  30  0.155   0.145 N  0.570      SignalP-noTM
AHK14941.1             0.707  20  0.550  20  0.654  16  0.423   0.503 N  0.510      SignalP-TM
AHK14942.1             0.117  18  0.139  11  0.357   1  0.164   0.150 N  0.570      SignalP-noTM
AHK14943.1             0.187  32  0.199  32  0.426  24  0.189   0.194 N  0.570      SignalP-noTM
AHK14944.1             0.109  34  0.121  15  0.185  32  0.143   0.132 N  0.570      SignalP-noTM
AHK14945.1             0.140  27  0.119  27  0.131  49  0.093   0.106 N  0.570      SignalP-noTM
AHK14946.1             0.102   3  0.105  24  0.129  12  0.100   0.102 N  0.570      SignalP-noTM
AHK14947.1             0.151  25  0.214  21  0.508   2  0.359   0.268 N  0.510      SignalP-TM
AHK14948.1             0.120  50  0.107  22  0.115  14  0.078   0.093 N  0.570      SignalP-noTM
AHK14949.1             0.110  41  0.101  20  0.121   9  0.098   0.099 N  0.570      SignalP-noTM
AHK14950.1             0.146  57  0.127  57  0.138  24  0.104   0.116 N  0.570      SignalP-noTM
AHK14951.1             0.102  36  0.100  11  0.122   8  0.100   0.100 N  0.570      SignalP-noTM
AHK14952.1             0.149  23  0.140  23  0.164  20  0.116   0.129 N  0.570      SignalP-noTM
AHK14953.1             0.116  13  0.133  13  0.211   9  0.153   0.142 N  0.570      SignalP-noTM
AHK14954.1             0.126  42  0.186  42  0.449  41  0.167   0.177 N  0.570      SignalP-noTM
AHK14955.1             0.144  35  0.171  35  0.402  29  0.234   0.200 N  0.570      SignalP-noTM
AHK14956.1             0.142  50  0.115  40  0.150   1  0.117   0.116 N  0.570      SignalP-noTM
AHK14957.1             0.106  27  0.122  11  0.196   1  0.144   0.132 N  0.570      SignalP-noTM
AHK14958.1             0.120  32  0.131  32  0.183  25  0.114   0.123 N  0.570      SignalP-noTM
AHK14959.1             0.168  39  0.134  11  0.185   3  0.157   0.143 N  0.510      SignalP-TM
AHK14960.1             0.124  21  0.099  60  0.103  56  0.077   0.089 N  0.570      SignalP-noTM
AHK14961.1             0.145  28  0.140  11  0.272   1  0.192   0.164 N  0.570      SignalP-noTM
AHK14962.1             0.148  36  0.121  36  0.143  10  0.103   0.113 N  0.570      SignalP-noTM
AHK14963.1             0.155  34  0.179  34  0.403  32  0.192   0.185 N  0.570      SignalP-noTM
AHK14964.1             0.138  20  0.165  20  0.310  12  0.198   0.181 N  0.570      SignalP-noTM
AHK14965.1             0.116  40  0.105  40  0.138   1  0.097   0.101 N  0.570      SignalP-noTM
AHK14966.1             0.101  26  0.104  12  0.149   4  0.113   0.108 N  0.570      SignalP-noTM
AHK14967.1             0.231  26  0.160  26  0.212   5  0.130   0.149 N  0.510      SignalP-TM
AHK14968.1             0.127  24  0.109  24  0.174   1  0.095   0.103 N  0.510      SignalP-TM
AHK14969.1             0.153  30  0.261  30  0.665  16  0.435   0.343 N  0.570      SignalP-noTM
AHK14970.1             0.109  20  0.109  62  0.128  58  0.093   0.101 N  0.570      SignalP-noTM
AHK14971.1             0.117  29  0.132  11  0.232   4  0.183   0.156 N  0.570      SignalP-noTM
AHK14972.1             0.119  46  0.126  11  0.178   6  0.156   0.140 N  0.570      SignalP-noTM
AHK14973.1             0.106  49  0.106  53  0.130  47  0.086   0.097 N  0.570      SignalP-noTM
AHK14974.1             0.244  37  0.153  37  0.113  36  0.079   0.118 N  0.570      SignalP-noTM
AHK14975.1             0.353  31  0.209  31  0.285   6  0.186   0.201 N  0.510      SignalP-TM
AHK14976.1             0.340  31  0.179  31  0.237   1  0.150   0.165 N  0.570      SignalP-noTM
AHK14977.1             0.120  13  0.121  13  0.158   1  0.121   0.121 N  0.570      SignalP-noTM
AHK14978.1             0.104  64  0.100  30  0.111  26  0.092   0.096 N  0.570      SignalP-noTM
AHK14979.1             0.182  52  0.242  52  0.525  51  0.190   0.218 N  0.570      SignalP-noTM
AHK14980.1             0.252  42  0.149  42  0.105  66  0.078   0.116 N  0.570      SignalP-noTM
AHK14981.1             0.137  28  0.121  11  0.202  32  0.146   0.130 N  0.510      SignalP-TM
AHK14982.1             0.733  24  0.701  24  0.789  13  0.654   0.679 Y  0.570      SignalP-noTM
AHK14983.1             0.456  25  0.595  25  0.911  18  0.778   0.681 Y  0.570      SignalP-noTM
AHK14984.1             0.104  20  0.135  11  0.321   1  0.157   0.146 N  0.570      SignalP-noTM
AHK14985.1             0.119  40  0.111  48  0.137   9  0.093   0.104 N  0.510      SignalP-TM
AHK14986.1             0.156  29  0.139  29  0.154  25  0.114   0.127 N  0.570      SignalP-noTM
AHK14987.1             0.112  51  0.145  11  0.294   2  0.205   0.173 N  0.570      SignalP-noTM
AHK14988.1             0.110  55  0.114  55  0.162  54  0.091   0.103 N  0.570      SignalP-noTM
AHK14989.1             0.103  29  0.107  53  0.140   1  0.094   0.101 N  0.570      SignalP-noTM
AHK14990.1             0.107  24  0.117  17  0.176   7  0.126   0.121 N  0.570      SignalP-noTM
AHK14991.1             0.200  29  0.316  29  0.629  25  0.433   0.359 N  0.510      SignalP-TM
AHK14992.1             0.116  31  0.110  31  0.140   9  0.100   0.105 N  0.570      SignalP-noTM
AHK14993.1             0.105  32  0.117  11  0.206   1  0.127   0.122 N  0.570      SignalP-noTM
AHK14994.1             0.110  47  0.109  47  0.121  42  0.088   0.099 N  0.570      SignalP-noTM
AHK14995.1             0.452  27  0.279  27  0.313  26  0.165   0.237 N  0.510      SignalP-TM
AHK14996.1             0.221  39  0.184  39  0.267   9  0.159   0.174 N  0.510      SignalP-TM
AHK14997.1             0.182  35  0.159  35  0.210  34  0.091   0.134 N  0.510      SignalP-TM
AHK14998.1             0.156  20  0.124  11  0.187   2  0.159   0.137 N  0.510      SignalP-TM
AHK14999.1             0.109  35  0.101  40  0.124   1  0.094   0.098 N  0.570      SignalP-noTM
AHK15000.1             0.164  38  0.180  38  0.461  34  0.163   0.172 N  0.570      SignalP-noTM
AHK15001.1             0.119  57  0.112  38  0.155  35  0.090   0.102 N  0.570      SignalP-noTM
AHK15002.1             0.251  36  0.178  36  0.152  33  0.090   0.146 N  0.510      SignalP-TM
AHK15003.1             0.151  39  0.180  39  0.378  29  0.197   0.186 N  0.510      SignalP-TM
AHK15004.1             0.133  41  0.106  41  0.104  59  0.075   0.091 N  0.570      SignalP-noTM
AHK15005.1             0.186  28  0.188  28  0.275  24  0.177   0.184 N  0.510      SignalP-TM
AHK15006.1             0.805  20  0.850  20  0.933  11  0.887   0.868 Y  0.570      SignalP-noTM
AHK15007.1             0.507  18  0.395  18  0.543  16  0.320   0.360 N  0.570      SignalP-noTM
AHK15008.1             0.105  45  0.122  12  0.174   4  0.155   0.134 N  0.510      SignalP-TM
AHK15009.1             0.105  57  0.114  17  0.160  14  0.125   0.119 N  0.570      SignalP-noTM
AHK15010.1             0.134  29  0.167  22  0.340   9  0.233   0.198 N  0.570      SignalP-noTM
AHK15011.1             0.114  20  0.171  11  0.455   3  0.302   0.233 N  0.570      SignalP-noTM
AHK15012.1             0.109  31  0.110  50  0.142  40  0.097   0.104 N  0.570      SignalP-noTM
AHK15013.1             0.106  61  0.107  44  0.133  30  0.100   0.104 N  0.510      SignalP-TM
AHK15014.1             0.112  40  0.130  17  0.190  11  0.156   0.142 N  0.570      SignalP-noTM
AHK15015.1             0.213  20  0.322  20  0.571   8  0.499   0.405 N  0.570      SignalP-noTM
AHK15016.1             0.114  62  0.122  16  0.172   4  0.144   0.132 N  0.570      SignalP-noTM
AHK15017.1             0.238  22  0.162  22  0.279  32  0.114   0.144 N  0.510      SignalP-TM
AHK15018.1             0.766  20  0.827  20  0.955  16  0.888   0.856 Y  0.570      SignalP-noTM
AHK15019.1             0.117  34  0.093  11  0.149   3  0.086   0.090 N  0.510      SignalP-TM
AHK15020.1             0.104   3  0.117  20  0.168  11  0.123   0.120 N  0.570      SignalP-noTM
AHK15021.1             0.115  28  0.111  11  0.201   2  0.119   0.114 N  0.510      SignalP-TM
AHK15022.1             0.187  21  0.384  21  0.882  14  0.775   0.568 N  0.570      SignalP-noTM
AHK15023.1             0.499  22  0.662  22  0.943  18  0.882   0.765 Y  0.570      SignalP-noTM
AHK15024.1             0.202  17  0.139  17  0.137   1  0.098   0.124 N  0.510      SignalP-TM
AHK15025.1             0.121  36  0.109  16  0.165   6  0.116   0.111 N  0.510      SignalP-TM
AHK15026.1             0.123  45  0.140  22  0.291   1  0.164   0.151 N  0.570      SignalP-noTM
AHK15027.1             0.109  47  0.109  47  0.131  48  0.099   0.104 N  0.570      SignalP-noTM
AHK15028.1             0.117  38  0.177  38  0.533  37  0.188   0.182 N  0.570      SignalP-noTM
AHK15029.1             0.127  32  0.164  32  0.306  22  0.183   0.173 N  0.570      SignalP-noTM
AHK15030.1             0.279  47  0.266  47  0.375  43  0.168   0.220 N  0.570      SignalP-noTM
AHK15031.1             0.227  37  0.108  37  0.098  70  0.066   0.092 N  0.510      SignalP-TM
AHK15032.1             0.126  21  0.155  21  0.293   1  0.192   0.172 N  0.570      SignalP-noTM
AHK15033.1             0.115  44  0.115  44  0.137  31  0.102   0.109 N  0.570      SignalP-noTM
AHK15034.1             0.181  30  0.226  30  0.402  26  0.235   0.229 N  0.510      SignalP-TM
AHK15035.1             0.720  19  0.817  19  0.963  16  0.915   0.863 Y  0.570      SignalP-noTM
AHK15036.1             0.106  41  0.100  54  0.110  45  0.089   0.095 N  0.570      SignalP-noTM
AHK15037.1             0.134  44  0.115  30  0.143  11  0.107   0.112 N  0.570      SignalP-noTM
AHK15038.1             0.101  18  0.110  47  0.138  44  0.099   0.105 N  0.570      SignalP-noTM
AHK15039.1             0.102  18  0.115  58  0.149  53  0.089   0.103 N  0.570      SignalP-noTM
AHK15040.1             0.120  10  0.131  11  0.224   1  0.167   0.148 N  0.570      SignalP-noTM
AHK15041.1             0.794  33  0.865  33  0.969  21  0.897   0.880 Y  0.570      SignalP-noTM
AHK15042.1             0.132  65  0.123  61  0.143  49  0.100   0.112 N  0.570      SignalP-noTM
AHK15043.1             0.102  18  0.109  18  0.141   5  0.116   0.112 N  0.570      SignalP-noTM
AHK15044.1             0.114  48  0.113  18  0.181   8  0.122   0.117 N  0.570      SignalP-noTM
AHK15045.1             0.102  50  0.106  69  0.142   8  0.096   0.101 N  0.570      SignalP-noTM
AHK15046.1             0.160  67  0.160  18  0.343  12  0.226   0.191 N  0.570      SignalP-noTM
AHK15047.1             0.113  22  0.106  44  0.128  38  0.098   0.102 N  0.570      SignalP-noTM
AHK15048.1             0.138  50  0.211  38  0.522  12  0.354   0.278 N  0.570      SignalP-noTM
AHK15049.1             0.117  45  0.134  15  0.229   6  0.180   0.151 N  0.510      SignalP-TM
AHK15050.1             0.121  43  0.123  11  0.211   3  0.151   0.136 N  0.570      SignalP-noTM
AHK15051.1             0.140  52  0.110  52  0.119   1  0.096   0.103 N  0.570      SignalP-noTM
AHK15052.1             0.152  39  0.148  39  0.267   4  0.151   0.149 N  0.510      SignalP-TM
AHK15053.1             0.107  22  0.131  11  0.245   1  0.162   0.145 N  0.570      SignalP-noTM
AHK15054.1             0.109  19  0.111  37  0.165   1  0.105   0.108 N  0.570      SignalP-noTM
AHK15055.1             0.117  25  0.141  11  0.268   1  0.197   0.162 N  0.510      SignalP-TM
AHK15056.1             0.130  34  0.132  34  0.307  33  0.103   0.118 N  0.570      SignalP-noTM
AHK15057.1             0.138  34  0.151  11  0.317   1  0.212   0.180 N  0.570      SignalP-noTM
AHK15058.1             0.195  22  0.362  19  0.911   1  0.710   0.526 N  0.570      SignalP-noTM
AHK15059.1             0.102  38  0.100  23  0.124  11  0.091   0.096 N  0.570      SignalP-noTM
AHK15060.1             0.123  21  0.115  53  0.128  42  0.104   0.110 N  0.570      SignalP-noTM
AHK15061.1             0.116  65  0.106  39  0.128  31  0.085   0.096 N  0.570      SignalP-noTM
AHK15062.1             0.121  25  0.116  53  0.136  48  0.111   0.114 N  0.570      SignalP-noTM
AHK15063.1             0.186  33  0.143  33  0.214   1  0.122   0.133 N  0.570      SignalP-noTM
AHK15064.1             0.102  29  0.103  37  0.115  36  0.088   0.096 N  0.570      SignalP-noTM
AHK15065.1             0.328  61  0.173  61  0.149  35  0.097   0.137 N  0.570      SignalP-noTM
AHK15066.1             0.114  29  0.129  29  0.210   1  0.147   0.137 N  0.570      SignalP-noTM
AHK15067.1             0.099  52  0.100  69  0.108  58  0.084   0.092 N  0.570      SignalP-noTM
AHK15068.1             0.109  30  0.179  11  0.426   1  0.315   0.243 N  0.570      SignalP-noTM
AHK15069.1             0.176  37  0.156  37  0.208  32  0.115   0.137 N  0.570      SignalP-noTM
AHK15070.1             0.296  42  0.165  42  0.271   1  0.125   0.146 N  0.570      SignalP-noTM
AHK15071.1             0.269  29  0.474  29  0.973   9  0.891   0.670 Y  0.570      SignalP-noTM
AHK15072.1             0.386  25  0.610  25  0.989  15  0.953   0.771 Y  0.570      SignalP-noTM
AHK15073.1             0.483  23  0.649  23  0.937  18  0.892   0.763 Y  0.570      SignalP-noTM
AHK15074.1             0.124  52  0.111  11  0.160   5  0.128   0.119 N  0.570      SignalP-noTM
AHK15075.1             0.128  42  0.165  42  0.365  34  0.208   0.185 N  0.570      SignalP-noTM
AHK15076.1             0.124  53  0.168  45  0.324  41  0.158   0.163 N  0.570      SignalP-noTM
AHK15077.1             0.156  54  0.161  18  0.322  11  0.182   0.171 N  0.570      SignalP-noTM
AHK15078.1             0.117  31  0.127  12  0.216   4  0.164   0.144 N  0.570      SignalP-noTM
AHK15079.1             0.787  26  0.859  26  0.968  19  0.939   0.897 Y  0.570      SignalP-noTM
AHK15080.1             0.223  24  0.403  24  0.870  20  0.731   0.557 N  0.570      SignalP-noTM
AHK15081.1             0.137  39  0.123  39  0.142  47  0.107   0.116 N  0.570      SignalP-noTM
AHK15082.1             0.122  62  0.100  34  0.129  64  0.080   0.093 N  0.510      SignalP-TM
AHK15083.1             0.101  45  0.103  11  0.150   1  0.099   0.101 N  0.570      SignalP-noTM
AHK15084.1             0.195  26  0.203  26  0.486   7  0.291   0.235 N  0.510      SignalP-TM
AHK15085.1             0.141  31  0.178  11  0.361   6  0.341   0.238 N  0.510      SignalP-TM
AHK15086.1             0.103  53  0.100  69  0.121  49  0.087   0.094 N  0.570      SignalP-noTM
AHK15087.1             0.125  17  0.111  47  0.168  45  0.089   0.103 N  0.510      SignalP-TM
AHK15088.1             0.160  26  0.148  26  0.215   2  0.146   0.147 N  0.570      SignalP-noTM
AHK15089.1             0.181  70  0.132  70  0.102  58  0.086   0.110 N  0.570      SignalP-noTM
AHK15090.1             0.550  30  0.515  30  0.907  18  0.670   0.588 Y  0.570      SignalP-noTM
AHK15091.1             0.142  31  0.124  31  0.157  29  0.097   0.112 N  0.570      SignalP-noTM
AHK15092.1             0.157  28  0.160  28  0.236  16  0.170   0.164 N  0.510      SignalP-TM
AHK15093.1             0.116  37  0.126  23  0.224  16  0.153   0.139 N  0.570      SignalP-noTM
AHK15094.1             0.104  24  0.156  24  0.305  19  0.224   0.188 N  0.570      SignalP-noTM
AHK15095.1             0.155  19  0.224  11  0.773   1  0.453   0.332 N  0.570      SignalP-noTM
AHK15096.1             0.204  27  0.221  27  0.333  22  0.193   0.211 N  0.510      SignalP-TM
AHK15097.1             0.105  63  0.112  14  0.148   4  0.125   0.118 N  0.570      SignalP-noTM
AHK15098.1             0.115  60  0.103  33  0.124  42  0.090   0.098 N  0.510      SignalP-TM
AHK15099.1             0.115  23  0.111  11  0.139   2  0.120   0.115 N  0.570      SignalP-noTM
AHK15100.1             0.111  29  0.143  11  0.294   2  0.204   0.172 N  0.570      SignalP-noTM
AHK15101.1             0.137  30  0.132  30  0.250  16  0.143   0.137 N  0.570      SignalP-noTM
AHK15102.1             0.447  21  0.451  21  0.614  19  0.434   0.443 N  0.570      SignalP-noTM
AHK15103.1             0.157  22  0.320  22  0.818   1  0.690   0.494 N  0.570      SignalP-noTM
AHK15104.1             0.113  55  0.113  11  0.184   1  0.119   0.116 N  0.570      SignalP-noTM
AHK15105.1             0.141  40  0.131  11  0.232   2  0.162   0.145 N  0.570      SignalP-noTM
AHK15106.1             0.123  17  0.140  17  0.198  12  0.160   0.150 N  0.570      SignalP-noTM
AHK15107.1             0.113  23  0.102  35  0.122  26  0.076   0.090 N  0.570      SignalP-noTM
AHK15108.1             0.188  50  0.156  50  0.292  37  0.148   0.152 N  0.570      SignalP-noTM
AHK15109.1             0.260  22  0.117  51  0.157  42  0.091   0.107 N  0.510      SignalP-TM
AHK15110.1             0.143  21  0.232  21  0.575  20  0.332   0.279 N  0.570      SignalP-noTM
AHK15111.1             0.099  63  0.099  70  0.108  34  0.085   0.092 N  0.570      SignalP-noTM
AHK15112.1             0.560  19  0.693  19  0.929  16  0.841   0.762 Y  0.570      SignalP-noTM
AHK15113.1             0.240  34  0.126  34  0.139  32  0.075   0.107 N  0.510      SignalP-TM
AHK15114.1             0.122  54  0.138  27  0.244   2  0.161   0.149 N  0.570      SignalP-noTM
AHK15115.1             0.176  59  0.118  11  0.185   4  0.137   0.127 N  0.570      SignalP-noTM
AHK15116.1             0.353  33  0.254  33  0.235  32  0.166   0.213 N  0.570      SignalP-noTM
AHK15117.1             0.230  27  0.163  27  0.224   3  0.122   0.144 N  0.570      SignalP-noTM
AHK15118.1             0.128  60  0.143  12  0.266   3  0.208   0.173 N  0.570      SignalP-noTM
AHK15119.1             0.103  54  0.120  12  0.165   7  0.144   0.131 N  0.570      SignalP-noTM
AHK15120.1             0.138  52  0.133  11  0.242   1  0.173   0.152 N  0.570      SignalP-noTM
AHK15121.1             0.104  30  0.110  33  0.133  30  0.104   0.107 N  0.570      SignalP-noTM
AHK15122.1             0.124  24  0.134  24  0.238  21  0.132   0.133 N  0.570      SignalP-noTM
AHK15123.1             0.118  33  0.124  33  0.163  23  0.117   0.121 N  0.510      SignalP-TM
AHK15124.1             0.140   7  0.136  38  0.205   6  0.133   0.135 N  0.570      SignalP-noTM
AHK15125.1             0.111  47  0.103  47  0.121  27  0.094   0.099 N  0.570      SignalP-noTM
AHK15126.1             0.128  32  0.166  18  0.344  16  0.277   0.218 N  0.570      SignalP-noTM
AHK15127.1             0.131  41  0.159  21  0.312  13  0.211   0.183 N  0.570      SignalP-noTM
AHK15128.1             0.114  65  0.115  33  0.152  24  0.116   0.116 N  0.570      SignalP-noTM
AHK15129.1             0.154  45  0.125  20  0.251   2  0.135   0.129 N  0.570      SignalP-noTM
AHK15130.1             0.104  40  0.105  27  0.126  22  0.101   0.103 N  0.570      SignalP-noTM
AHK15131.1             0.104  66  0.104  12  0.127   6  0.107   0.105 N  0.570      SignalP-noTM
AHK15132.1             0.148  40  0.140  29  0.220   8  0.149   0.143 N  0.510      SignalP-TM
AHK15133.1             0.115  67  0.116  11  0.185   1  0.131   0.123 N  0.570      SignalP-noTM
AHK15134.1             0.116  22  0.102  22  0.104  66  0.086   0.095 N  0.570      SignalP-noTM
AHK15135.1             0.116  52  0.113  52  0.184  45  0.108   0.111 N  0.510      SignalP-TM
AHK15136.1             0.113  36  0.125  13  0.172   1  0.155   0.139 N  0.570      SignalP-noTM
AHK15137.1             0.171  53  0.130  53  0.196   8  0.104   0.118 N  0.570      SignalP-noTM
AHK15138.1             0.110  38  0.105  66  0.116  52  0.083   0.095 N  0.570      SignalP-noTM
AHK15139.1             0.136  44  0.116  44  0.168   1  0.104   0.110 N  0.570      SignalP-noTM
AHK15140.1             0.105  39  0.105  19  0.138   8  0.104   0.105 N  0.570      SignalP-noTM
AHK15141.1             0.170  24  0.173  24  0.368   3  0.210   0.190 N  0.570      SignalP-noTM
AHK15142.1             0.111  62  0.110  15  0.176   3  0.123   0.116 N  0.570      SignalP-noTM
AHK15143.1             0.126  50  0.122  50  0.145   7  0.105   0.114 N  0.570      SignalP-noTM
AHK15144.1             0.181  24  0.199  24  0.346  19  0.229   0.213 N  0.570      SignalP-noTM
AHK15145.1             0.111  37  0.107  11  0.139   1  0.113   0.110 N  0.570      SignalP-noTM
AHK15146.1             0.109  56  0.102  66  0.160  62  0.080   0.094 N  0.510      SignalP-TM
AHK15147.1             0.170  21  0.201  21  0.408   1  0.261   0.229 N  0.570      SignalP-noTM
AHK15148.1             0.169  27  0.135  27  0.211  49  0.114   0.125 N  0.570      SignalP-noTM
AHK15149.1             0.139  21  0.140  21  0.249  17  0.139   0.140 N  0.570      SignalP-noTM
AHK15150.1             0.138  26  0.127  26  0.183  10  0.131   0.129 N  0.570      SignalP-noTM
AHK15151.1             0.111  64  0.101  34  0.111  39  0.080   0.091 N  0.570      SignalP-noTM
AHK15152.1             0.140  24  0.261  24  0.594  12  0.493   0.347 N  0.510      SignalP-TM
AHK15153.1             0.113  30  0.120  16  0.177   4  0.141   0.130 N  0.570      SignalP-noTM
AHK15154.1             0.274  38  0.208  38  0.451  31  0.189   0.199 N  0.570      SignalP-noTM
AHK15155.1             0.209  56  0.238  20  0.472   5  0.370   0.300 N  0.570      SignalP-noTM
AHK15156.1             0.128  28  0.139  28  0.222  22  0.117   0.131 N  0.510      SignalP-TM
AHK15157.1             0.124  29  0.116  29  0.137  28  0.101   0.109 N  0.570      SignalP-noTM
AHK15158.1             0.108  33  0.106  59  0.122  32  0.089   0.098 N  0.570      SignalP-noTM
AHK15159.1             0.132  28  0.114  28  0.127  32  0.091   0.103 N  0.570      SignalP-noTM
AHK15160.1             0.126  65  0.114  65  0.135   9  0.107   0.111 N  0.570      SignalP-noTM
AHK15161.1             0.111  34  0.162  11  0.339   2  0.263   0.209 N  0.570      SignalP-noTM
AHK15162.1             0.109  44  0.105  44  0.138  43  0.089   0.097 N  0.570      SignalP-noTM
AHK15163.1             0.329  46  0.258  46  0.410  45  0.147   0.206 N  0.570      SignalP-noTM
AHK15164.1             0.129  30  0.106  30  0.104  68  0.076   0.092 N  0.570      SignalP-noTM
AHK15165.1             0.621  30  0.725  30  0.973  19  0.897   0.805 Y  0.570      SignalP-noTM
AHK15166.1             0.122  26  0.112  26  0.122  36  0.097   0.105 N  0.570      SignalP-noTM
AHK15167.1             0.108  58  0.116  50  0.149   2  0.114   0.115 N  0.570      SignalP-noTM
AHK15168.1             0.107  49  0.130  62  0.228  60  0.117   0.125 N  0.510      SignalP-TM
AHK15169.1             0.111  64  0.107  22  0.147  20  0.103   0.105 N  0.570      SignalP-noTM
AHK15170.1             0.117  21  0.101  61  0.107  60  0.080   0.091 N  0.570      SignalP-noTM
AHK15171.1             0.112  66  0.103  55  0.134  48  0.092   0.098 N  0.570      SignalP-noTM
AHK15172.1             0.137  28  0.126  11  0.229   1  0.146   0.135 N  0.570      SignalP-noTM
AHK15173.1             0.208  43  0.137  43  0.171   2  0.104   0.121 N  0.570      SignalP-noTM
AHK15174.1             0.117  24  0.134  12  0.225   8  0.187   0.154 N  0.510      SignalP-TM
AHK15175.1             0.132  36  0.157  26  0.294  20  0.163   0.159 N  0.510      SignalP-TM
AHK15176.1             0.192  57  0.164  57  0.215  50  0.110   0.138 N  0.570      SignalP-noTM
AHK15177.1             0.108  28  0.101  65  0.111  59  0.083   0.093 N  0.570      SignalP-noTM
AHK15178.1             0.164  68  0.131  33  0.172  25  0.106   0.119 N  0.570      SignalP-noTM
AHK15179.1             0.105  24  0.105  44  0.138  40  0.074   0.093 N  0.510      SignalP-TM
AHK15180.1             0.105  25  0.102  69  0.141   1  0.091   0.097 N  0.570      SignalP-noTM
AHK15181.1             0.116  41  0.094  41  0.126  60  0.066   0.084 N  0.510      SignalP-TM
AHK15182.1             0.135  21  0.138  11  0.261   2  0.185   0.160 N  0.570      SignalP-noTM
AHK15183.1             0.366  25  0.258  25  0.276   1  0.180   0.229 N  0.510      SignalP-TM
AHK15184.1             0.115  60  0.113  37  0.130  30  0.102   0.107 N  0.570      SignalP-noTM
AHK15185.1             0.106  43  0.104  43  0.130  39  0.090   0.098 N  0.570      SignalP-noTM
AHK15186.1             0.112  20  0.113  20  0.172  19  0.114   0.114 N  0.570      SignalP-noTM
AHK15187.1             0.136  64  0.117  64  0.126  18  0.101   0.109 N  0.570      SignalP-noTM
AHK15188.1             0.184  32  0.199  32  0.306  12  0.208   0.203 N  0.570      SignalP-noTM
AHK15189.1             0.140  27  0.149  27  0.297  19  0.160   0.154 N  0.570      SignalP-noTM
AHK15190.1             0.158  48  0.152  48  0.407  46  0.097   0.126 N  0.570      SignalP-noTM
AHK15191.1             0.108  17  0.106  68  0.123  59  0.085   0.096 N  0.570      SignalP-noTM
AHK15192.1             0.102  30  0.126  11  0.213   5  0.172   0.148 N  0.570      SignalP-noTM
AHK15193.1             0.124  28  0.111  28  0.131  13  0.098   0.105 N  0.570      SignalP-noTM
AHK15194.1             0.146  56  0.150  56  0.179  50  0.114   0.133 N  0.570      SignalP-noTM
AHK15195.1             0.114  29  0.105  29  0.130   2  0.097   0.102 N  0.570      SignalP-noTM
AHK15196.1             0.129  33  0.095  12  0.117   5  0.096   0.095 N  0.510      SignalP-TM
AHK15197.1             0.174  51  0.105  51  0.115   7  0.064   0.090 N  0.510      SignalP-TM
AHK15198.1             0.592  39  0.703  39  0.983  22  0.847   0.771 Y  0.570      SignalP-noTM
AHK15199.1             0.126  49  0.142  49  0.215  45  0.132   0.138 N  0.510      SignalP-TM
AHK15200.1             0.144  44  0.151  44  0.286  42  0.116   0.135 N  0.570      SignalP-noTM
AHK15201.1             0.102  27  0.107  11  0.158   2  0.120   0.113 N  0.570      SignalP-noTM
AHK15202.1             0.118  47  0.166  11  0.429   3  0.264   0.212 N  0.570      SignalP-noTM
AHK15203.1             0.110  31  0.114  11  0.174   4  0.134   0.123 N  0.570      SignalP-noTM
AHK15204.1             0.140  54  0.114  13  0.148  12  0.125   0.119 N  0.570      SignalP-noTM
AHK15205.1             0.108  21  0.106  57  0.124  53  0.084   0.096 N  0.570      SignalP-noTM
AHK15206.1             0.149  32  0.159  13  0.341   6  0.261   0.207 N  0.570      SignalP-noTM
AHK15207.1             0.182  52  0.141  52  0.240   7  0.122   0.132 N  0.570      SignalP-noTM
AHK15208.1             0.181  39  0.144  39  0.175   7  0.120   0.135 N  0.510      SignalP-TM
AHK15209.1             0.117  33  0.130  17  0.210  11  0.153   0.140 N  0.570      SignalP-noTM
AHK15210.1             0.145  43  0.160  43  0.276  29  0.184   0.171 N  0.570      SignalP-noTM
AHK15211.1             0.133  23  0.127  57  0.205  48  0.114   0.121 N  0.570      SignalP-noTM
AHK15212.1             0.129  50  0.106  69  0.149   4  0.101   0.104 N  0.570      SignalP-noTM
AHK15213.1             0.126  41  0.151  34  0.291  30  0.197   0.168 N  0.510      SignalP-TM
AHK15214.1             0.203  26  0.174  26  0.204   7  0.149   0.162 N  0.570      SignalP-noTM
AHK15215.1             0.102  29  0.188  29  0.439  26  0.290   0.236 N  0.570      SignalP-noTM
AHK15216.1             0.119  35  0.108  13  0.176   4  0.120   0.114 N  0.570      SignalP-noTM
AHK15217.1             0.170  26  0.136  26  0.166   4  0.130   0.133 N  0.570      SignalP-noTM
AHK15218.1             0.137  20  0.167  20  0.368  12  0.188   0.177 N  0.570      SignalP-noTM
AHK15219.1             0.150  25  0.145  11  0.269   6  0.225   0.175 N  0.510      SignalP-TM
AHK15220.1             0.112  12  0.110  12  0.135   1  0.104   0.107 N  0.570      SignalP-noTM
AHK15221.1             0.630  29  0.290  29  0.272  28  0.112   0.206 N  0.570      SignalP-noTM
AHK15222.1             0.164  31  0.257  31  0.647  10  0.488   0.342 N  0.510      SignalP-TM
AHK15223.1             0.127  35  0.125  40  0.185  39  0.107   0.116 N  0.570      SignalP-noTM
AHK15224.1             0.108  30  0.101  67  0.109  70  0.085   0.094 N  0.570      SignalP-noTM
AHK15225.1             0.102  11  0.113  30  0.145  23  0.108   0.111 N  0.570      SignalP-noTM
AHK15226.1             0.140  26  0.147  52  0.288  11  0.170   0.158 N  0.570      SignalP-noTM
AHK15227.1             0.123  17  0.140  17  0.198  12  0.160   0.150 N  0.570      SignalP-noTM
AHK15228.1             0.113  23  0.099  35  0.115  33  0.076   0.088 N  0.570      SignalP-noTM
AHK15229.1             0.108  30  0.131  35  0.255  31  0.095   0.117 N  0.510      SignalP-TM
AHK15230.1             0.101  54  0.101  70  0.110  13  0.090   0.096 N  0.570      SignalP-noTM
AHK15231.1             0.100  40  0.117  11  0.175   3  0.138   0.127 N  0.570      SignalP-noTM
AHK15232.1             0.146  63  0.122  63  0.186   3  0.115   0.119 N  0.570      SignalP-noTM
AHK15233.1             0.135  38  0.097  21  0.111  19  0.090   0.095 N  0.510      SignalP-TM
AHK15234.1             0.277  51  0.156  51  0.384   1  0.149   0.154 N  0.510      SignalP-TM
AHK15235.1             0.111  27  0.115  11  0.194   1  0.129   0.120 N  0.510      SignalP-TM
AHK15236.1             0.108  46  0.110  12  0.143   5  0.122   0.116 N  0.570      SignalP-noTM
AHK15237.1             0.117  35  0.113  35  0.202  34  0.105   0.110 N  0.570      SignalP-noTM
AHK15238.1             0.135  18  0.169  18  0.380  13  0.210   0.188 N  0.570      SignalP-noTM
AHK15239.1             0.119  25  0.107  50  0.152   3  0.103   0.105 N  0.570      SignalP-noTM
AHK15240.1             0.104  37  0.107  37  0.125  48  0.092   0.100 N  0.570      SignalP-noTM
AHK15241.1             0.746  20  0.779  20  0.885  16  0.797   0.788 Y  0.570      SignalP-noTM
AHK15242.1             0.139  37  0.164  37  0.292  35  0.144   0.157 N  0.510      SignalP-TM
AHK15243.1             0.108  21  0.114  11  0.175   1  0.128   0.121 N  0.570      SignalP-noTM
AHK15244.1             0.121  24  0.240  11  0.746   3  0.593   0.371 N  0.510      SignalP-TM
AHK15245.1             0.445  19  0.605  19  0.909  16  0.832   0.712 Y  0.570      SignalP-noTM
AHK15246.1             0.401  40  0.267  40  0.282  35  0.129   0.216 N  0.510      SignalP-TM
AHK15247.1             0.102  27  0.146  11  0.330   2  0.205   0.174 N  0.570      SignalP-noTM
AHK15248.1             0.314  26  0.413  26  0.812  16  0.553   0.479 N  0.570      SignalP-noTM
AHK15249.1             0.179  21  0.161  21  0.201  19  0.137   0.152 N  0.510      SignalP-TM
AHK15250.1             0.165  29  0.134  29  0.192   3  0.126   0.130 N  0.570      SignalP-noTM
AHK15251.1             0.125  22  0.153  36  0.343   1  0.172   0.160 N  0.510      SignalP-TM
AHK15252.1             0.111  39  0.116  44  0.170  38  0.073   0.100 N  0.510      SignalP-TM
AHK15253.1             0.127  31  0.121  31  0.150  62  0.088   0.109 N  0.510      SignalP-TM
AHK15254.1             0.154  50  0.135  50  0.172  41  0.096   0.117 N  0.570      SignalP-noTM
AHK15255.1             0.135  38  0.127  38  0.225   1  0.114   0.121 N  0.570      SignalP-noTM
AHK15256.1             0.101  58  0.107  11  0.155   5  0.121   0.114 N  0.570      SignalP-noTM
AHK15257.1             0.139  35  0.102  35  0.130  48  0.071   0.087 N  0.570      SignalP-noTM
AHK15258.1             0.250  20  0.156  20  0.140   2  0.105   0.132 N  0.570      SignalP-noTM
AHK15259.1             0.115  49  0.111  37  0.137  30  0.113   0.112 N  0.570      SignalP-noTM
AHK15260.1             0.102  20  0.113  53  0.148  46  0.096   0.105 N  0.570      SignalP-noTM
AHK15261.1             0.108  34  0.113  12  0.151   5  0.132   0.122 N  0.570      SignalP-noTM
AHK15262.1             0.110  36  0.164  17  0.309  10  0.259   0.209 N  0.570      SignalP-noTM
AHK15263.1             0.105  32  0.167  11  0.410   1  0.263   0.212 N  0.570      SignalP-noTM
AHK15264.1             0.108  58  0.101  58  0.126  10  0.085   0.093 N  0.570      SignalP-noTM
AHK15265.1             0.116  26  0.110  26  0.174   2  0.107   0.109 N  0.570      SignalP-noTM
AHK15266.1             0.106  33  0.127  14  0.191   5  0.159   0.142 N  0.570      SignalP-noTM
AHK15267.1             0.107  44  0.113  11  0.189   2  0.133   0.122 N  0.570      SignalP-noTM
AHK15268.1             0.204  35  0.206  22  0.380  20  0.262   0.232 N  0.570      SignalP-noTM
AHK15269.1             0.160  32  0.155  17  0.301   7  0.199   0.176 N  0.570      SignalP-noTM
AHK15270.1             0.115  22  0.135  22  0.198  20  0.132   0.134 N  0.570      SignalP-noTM
AHK15271.1             0.231  28  0.164  28  0.322  12  0.151   0.158 N  0.570      SignalP-noTM
AHK15272.1             0.206  58  0.225  24  0.315  14  0.227   0.225 N  0.570      SignalP-noTM
AHK15273.1             0.188  28  0.168  28  0.212  27  0.163   0.166 N  0.570      SignalP-noTM
AHK15274.1             0.148  21  0.328  21  0.866   1  0.720   0.512 N  0.570      SignalP-noTM
AHK15275.1             0.117  35  0.164  54  0.315  49  0.165   0.165 N  0.570      SignalP-noTM
AHK15276.1             0.866  22  0.833  22  0.932   1  0.802   0.818 Y  0.570      SignalP-noTM
AHK15277.1             0.119   9  0.117  11  0.191   1  0.132   0.124 N  0.570      SignalP-noTM
AHK15278.1             0.286  30  0.191  30  0.349  16  0.160   0.176 N  0.570      SignalP-noTM
AHK15279.1             0.102  26  0.140  11  0.286   1  0.187   0.162 N  0.570      SignalP-noTM
AHK15280.1             0.115  62  0.107  62  0.128   2  0.085   0.097 N  0.570      SignalP-noTM
AHK15281.1             0.198  22  0.221  22  0.349   4  0.273   0.240 N  0.510      SignalP-TM
AHK15282.1             0.248  46  0.201  46  0.245  35  0.172   0.188 N  0.570      SignalP-noTM
AHK15283.1             0.119  24  0.113  31  0.145  25  0.091   0.103 N  0.570      SignalP-noTM
AHK15284.1             0.127  29  0.132  29  0.244  41  0.134   0.133 N  0.570      SignalP-noTM
AHK15285.1             0.144  21  0.126  21  0.143   9  0.111   0.119 N  0.570      SignalP-noTM
AHK15286.1             0.112  59  0.135  11  0.221   1  0.182   0.157 N  0.570      SignalP-noTM
AHK15287.1             0.114  35  0.114  35  0.131  12  0.100   0.107 N  0.570      SignalP-noTM
AHK15288.1             0.123  17  0.140  17  0.198  12  0.160   0.150 N  0.570      SignalP-noTM
AHK15289.1             0.108  40  0.121  40  0.184  37  0.096   0.110 N  0.570      SignalP-noTM
AHK15290.1             0.124  18  0.108  18  0.133   4  0.101   0.104 N  0.570      SignalP-noTM
AHK15291.1             0.181  22  0.211  22  0.353  16  0.221   0.216 N  0.570      SignalP-noTM
AHK15292.1             0.208  69  0.139  69  0.177  44  0.108   0.125 N  0.570      SignalP-noTM
AHK15293.1             0.115  59  0.140  19  0.271   1  0.183   0.160 N  0.570      SignalP-noTM
AHK15294.1             0.126  34  0.111  11  0.155   4  0.122   0.116 N  0.570      SignalP-noTM
AHK15295.1             0.103  26  0.150  11  0.280   5  0.234   0.189 N  0.570      SignalP-noTM
AHK15296.1             0.258  56  0.199  56  0.329  14  0.155   0.178 N  0.570      SignalP-noTM
AHK15297.1             0.098  20  0.121  11  0.188   1  0.145   0.129 N  0.510      SignalP-TM
AHK15298.1             0.179  21  0.139  21  0.144  18  0.100   0.121 N  0.570      SignalP-noTM
AHK15299.1             0.126  21  0.197  21  0.414  19  0.274   0.233 N  0.570      SignalP-noTM
AHK15300.1             0.274  28  0.265  28  0.553  16  0.324   0.293 N  0.570      SignalP-noTM
AHK15301.1             0.121  38  0.117  11  0.191  37  0.134   0.125 N  0.570      SignalP-noTM
AHK15302.1             0.191  39  0.122  39  0.170   1  0.092   0.111 N  0.510      SignalP-TM
AHK15303.1             0.887  20  0.851  20  0.895  18  0.813   0.833 Y  0.570      SignalP-noTM
AHK15304.1             0.141  50  0.119  53  0.196  49  0.087   0.107 N  0.510      SignalP-TM
AHK15305.1             0.115  46  0.111  29  0.171   2  0.114   0.112 N  0.570      SignalP-noTM
AHK15306.1             0.102  32  0.107  63  0.123  51  0.100   0.104 N  0.570      SignalP-noTM
AHK15307.1             0.102  45  0.105  26  0.130  44  0.098   0.102 N  0.570      SignalP-noTM
AHK15308.1             0.119  26  0.103  48  0.116  42  0.090   0.097 N  0.570      SignalP-noTM
AHK15309.1             0.104  45  0.107  14  0.139   5  0.116   0.111 N  0.570      SignalP-noTM
AHK15310.1             0.114  20  0.122  20  0.164  18  0.128   0.125 N  0.570      SignalP-noTM
AHK15311.1             0.137  41  0.118  46  0.194   3  0.109   0.113 N  0.570      SignalP-noTM
AHK15312.1             0.115  35  0.107  35  0.135   7  0.090   0.099 N  0.570      SignalP-noTM
AHK15313.1             0.114   5  0.104  47  0.109  41  0.089   0.097 N  0.570      SignalP-noTM
AHK15314.1             0.167  30  0.123  30  0.122  29  0.086   0.106 N  0.570      SignalP-noTM
AHK15315.1             0.109  20  0.110  20  0.125  12  0.112   0.111 N  0.570      SignalP-noTM
AHK15316.1             0.134  23  0.153  23  0.309  21  0.163   0.157 N  0.510      SignalP-TM
AHK15317.1             0.135  33  0.142  33  0.212  29  0.135   0.139 N  0.570      SignalP-noTM
AHK15318.1             0.108  35  0.141  22  0.235  16  0.177   0.158 N  0.570      SignalP-noTM
AHK15319.1             0.120  62  0.111  62  0.118  15  0.091   0.102 N  0.570      SignalP-noTM
AHK15320.1             0.115  19  0.114  11  0.167   4  0.134   0.123 N  0.570      SignalP-noTM
AHK15321.1             0.107  69  0.110  36  0.128  35  0.088   0.100 N  0.570      SignalP-noTM
AHK15322.1             0.140  40  0.128  49  0.215  47  0.095   0.112 N  0.570      SignalP-noTM
AHK15323.1             0.103  17  0.098  65  0.108  43  0.086   0.092 N  0.570      SignalP-noTM
AHK15324.1             0.107  45  0.106  11  0.136  18  0.115   0.110 N  0.570      SignalP-noTM
AHK15325.1             0.131  70  0.111  70  0.136   7  0.094   0.103 N  0.570      SignalP-noTM
AHK15326.1             0.107  40  0.105  28  0.119  20  0.091   0.098 N  0.570      SignalP-noTM
AHK15327.1             0.154  45  0.148  45  0.222  41  0.103   0.132 N  0.510      SignalP-TM
AHK15328.1             0.100  51  0.105  56  0.124  50  0.082   0.094 N  0.570      SignalP-noTM
AHK15329.1             0.109  42  0.105  70  0.123  60  0.073   0.090 N  0.570      SignalP-noTM
AHK15330.1             0.142  10  0.134  12  0.227   1  0.171   0.148 N  0.510      SignalP-TM
AHK15331.1             0.733  25  0.845  25  0.986  15  0.953   0.896 Y  0.570      SignalP-noTM
AHK15332.1             0.203  41  0.176  41  0.246  40  0.082   0.141 N  0.510      SignalP-TM
AHK15333.1             0.109  25  0.093  45  0.123  43  0.066   0.083 N  0.510      SignalP-TM
AHK15334.1             0.110   3  0.104  33  0.125  28  0.095   0.101 N  0.510      SignalP-TM
AHK15335.1             0.210  22  0.184  22  0.230  13  0.166   0.177 N  0.510      SignalP-TM
AHK15336.1             0.137  43  0.128  43  0.173  13  0.119   0.124 N  0.570      SignalP-noTM
AHK15337.1             0.119  46  0.112  18  0.161   8  0.107   0.109 N  0.570      SignalP-noTM
AHK15338.1             0.170  32  0.148  32  0.230   6  0.148   0.148 N  0.570      SignalP-noTM
AHK15339.1             0.123  22  0.112  39  0.128  35  0.097   0.105 N  0.570      SignalP-noTM
AHK15340.1             0.121  70  0.107  36  0.127  33  0.084   0.096 N  0.570      SignalP-noTM
AHK15341.1             0.107  21  0.107  11  0.151   2  0.115   0.111 N  0.570      SignalP-noTM
AHK15342.1             0.113  28  0.175  16  0.425  10  0.287   0.228 N  0.570      SignalP-noTM
AHK15343.1             0.113  30  0.113  37  0.134  51  0.096   0.105 N  0.570      SignalP-noTM
AHK15344.1             0.126  56  0.119  56  0.154  44  0.110   0.115 N  0.570      SignalP-noTM
AHK15345.1             0.111  19  0.144  11  0.310   1  0.204   0.166 N  0.510      SignalP-TM
AHK15346.1             0.133  23  0.172  23  0.319   7  0.248   0.200 N  0.510      SignalP-TM
AHK15347.1             0.113  51  0.103  24  0.146  16  0.088   0.097 N  0.510      SignalP-TM
AHK15348.1             0.158  17  0.204  12  0.530   1  0.360   0.277 N  0.570      SignalP-noTM
AHK15349.1             0.104  28  0.164  11  0.310   1  0.264   0.211 N  0.570      SignalP-noTM
AHK15350.1             0.105   3  0.110  11  0.148   1  0.120   0.115 N  0.570      SignalP-noTM
AHK15351.1             0.132  30  0.104  30  0.102   1  0.084   0.095 N  0.570      SignalP-noTM
AHK15352.1             0.100  63  0.102  55  0.118  50  0.092   0.097 N  0.570      SignalP-noTM
AHK15353.1             0.228  20  0.365  20  0.774  11  0.587   0.469 N  0.570      SignalP-noTM
AHK15354.1             0.137  23  0.113  23  0.153   2  0.096   0.105 N  0.570      SignalP-noTM
AHK15355.1             0.143  18  0.123  18  0.156   3  0.118   0.121 N  0.570      SignalP-noTM
AHK15356.1             0.120  28  0.115  13  0.180   4  0.136   0.123 N  0.510      SignalP-TM
AHK15357.1             0.104  23  0.100  33  0.111  52  0.089   0.095 N  0.570      SignalP-noTM
AHK15358.1             0.184  47  0.163  47  0.342   3  0.165   0.164 N  0.570      SignalP-noTM
AHK15359.1             0.206  22  0.176  22  0.235   2  0.167   0.171 N  0.570      SignalP-noTM
AHK15360.1             0.143  37  0.118  24  0.148   4  0.119   0.119 N  0.570      SignalP-noTM
AHK15361.1             0.110  51  0.107  51  0.134  50  0.092   0.100 N  0.570      SignalP-noTM
AHK15362.1             0.110  22  0.111  22  0.148   1  0.118   0.115 N  0.570      SignalP-noTM
AHK15363.1             0.111  37  0.109  41  0.166  39  0.103   0.107 N  0.570      SignalP-noTM
AHK15364.1             0.145  23  0.151  23  0.186  12  0.147   0.149 N  0.570      SignalP-noTM
AHK15365.1             0.109  23  0.106  23  0.140   2  0.107   0.106 N  0.570      SignalP-noTM
AHK15366.1             0.157  26  0.156  55  0.464  50  0.120   0.139 N  0.570      SignalP-noTM
AHK15367.1             0.150  38  0.288  24  0.826   3  0.632   0.450 N  0.570      SignalP-noTM
AHK15368.1             0.138  36  0.129  11  0.159   9  0.132   0.131 N  0.570      SignalP-noTM
AHK15369.1             0.104  41  0.102  68  0.134   1  0.092   0.097 N  0.570      SignalP-noTM
AHK15370.1             0.111  40  0.109  11  0.148   1  0.115   0.112 N  0.570      SignalP-noTM
AHK15371.1             0.131  22  0.119  11  0.236   5  0.154   0.135 N  0.570      SignalP-noTM
AHK15372.1             0.111  18  0.112  42  0.145  39  0.108   0.110 N  0.570      SignalP-noTM
AHK15373.1             0.128  30  0.111  30  0.175   1  0.103   0.107 N  0.570      SignalP-noTM
AHK15374.1             0.119  23  0.158  11  0.343   2  0.249   0.201 N  0.570      SignalP-noTM
AHK15375.1             0.116  35  0.119  55  0.180  44  0.113   0.116 N  0.570      SignalP-noTM
AHK15376.1             0.108  31  0.107  31  0.127  36  0.092   0.100 N  0.570      SignalP-noTM
AHK15377.1             0.114  30  0.136  11  0.237  26  0.190   0.156 N  0.510      SignalP-TM
AHK15378.1             0.115  20  0.125  11  0.251   2  0.154   0.139 N  0.570      SignalP-noTM
AHK15379.1             0.109  28  0.103  28  0.151   1  0.099   0.102 N  0.510      SignalP-TM
AHK15380.1             0.799  20  0.815  20  0.919   1  0.853   0.833 Y  0.570      SignalP-noTM
AHK15381.1             0.133  42  0.115  42  0.133  33  0.077   0.097 N  0.570      SignalP-noTM
AHK15382.1             0.104  24  0.130  11  0.232   7  0.181   0.154 N  0.570      SignalP-noTM
AHK15383.1             0.108  28  0.103  40  0.117  35  0.077   0.091 N  0.570      SignalP-noTM
AHK15384.1             0.119  31  0.105  23  0.146  40  0.094   0.100 N  0.570      SignalP-noTM
AHK15385.1             0.157  36  0.117  36  0.121  60  0.078   0.099 N  0.570      SignalP-noTM
AHK15386.1             0.149  42  0.133  42  0.214  33  0.103   0.119 N  0.570      SignalP-noTM
AHK15387.1             0.354  24  0.311  24  0.454   7  0.311   0.311 N  0.510      SignalP-TM
AHK15388.1             0.115  43  0.102  53  0.119  46  0.091   0.097 N  0.570      SignalP-noTM
AHK15389.1             0.126  34  0.107  34  0.179   2  0.097   0.102 N  0.570      SignalP-noTM
AHK15390.1             0.248  25  0.363  25  0.621  19  0.470   0.403 N  0.510      SignalP-TM
AHK15391.1             0.141  24  0.128  24  0.213  23  0.110   0.119 N  0.570      SignalP-noTM
AHK15392.1             0.128  29  0.108  29  0.142  45  0.082   0.098 N  0.510      SignalP-TM
AHK15393.1             0.700  33  0.615  33  0.936  19  0.760   0.683 Y  0.570      SignalP-noTM
AHK15394.1             0.099  26  0.099  70  0.104  58  0.085   0.092 N  0.570      SignalP-noTM
AHK15395.1             0.133  27  0.135  27  0.207  37  0.149   0.142 N  0.570      SignalP-noTM
AHK15396.1             0.127  24  0.242  24  0.582  14  0.444   0.337 N  0.570      SignalP-noTM
AHK15397.1             0.131  45  0.108  45  0.121  62  0.078   0.094 N  0.570      SignalP-noTM
AHK15398.1             0.111  44  0.123  44  0.169   4  0.133   0.128 N  0.570      SignalP-noTM
AHK15399.1             0.647  60  0.345  60  0.375  41  0.157   0.275 N  0.510      SignalP-TM
AHK15400.1             0.124  30  0.147  20  0.221  13  0.151   0.148 N  0.510      SignalP-TM
AHK15401.1             0.105  45  0.112  26  0.138  15  0.109   0.110 N  0.570      SignalP-noTM
AHK15402.1             0.129  30  0.114  30  0.119  20  0.094   0.104 N  0.570      SignalP-noTM
AHK15403.1             0.117  53  0.099  63  0.112  20  0.087   0.093 N  0.570      SignalP-noTM
AHK15404.1             0.128  39  0.128  11  0.215   1  0.162   0.144 N  0.570      SignalP-noTM
AHK15405.1             0.265  24  0.177  24  0.204   1  0.115   0.148 N  0.570      SignalP-noTM
AHK15406.1             0.373  40  0.202  40  0.238   4  0.126   0.174 N  0.510      SignalP-TM
AHK15407.1             0.128  12  0.127  12  0.211  10  0.130   0.129 N  0.570      SignalP-noTM
AHK15408.1             0.118  29  0.128  11  0.203   6  0.164   0.145 N  0.570      SignalP-noTM
AHK15409.1             0.159  27  0.172  27  0.366   1  0.232   0.200 N  0.570      SignalP-noTM
AHK15410.1             0.141  39  0.144  27  0.264  25  0.140   0.142 N  0.570      SignalP-noTM
AHK15411.1             0.128  13  0.123  13  0.216  11  0.118   0.120 N  0.570      SignalP-noTM
AHK15412.1             0.109  25  0.127  11  0.211   3  0.166   0.145 N  0.570      SignalP-noTM
AHK15413.1             0.117  36  0.124  36  0.219  45  0.122   0.123 N  0.570      SignalP-noTM
AHK15414.1             0.201  31  0.262  31  0.527  20  0.361   0.308 N  0.570      SignalP-noTM
AHK15415.1             0.141  37  0.113  37  0.126  18  0.092   0.103 N  0.570      SignalP-noTM
AHK15416.1             0.142  35  0.137  13  0.289   5  0.190   0.162 N  0.570      SignalP-noTM
AHK15417.1             0.145  32  0.139  51  0.169  48  0.109   0.125 N  0.570      SignalP-noTM
AHK15418.1             0.374  30  0.547  20  0.964  19  0.911   0.718 Y  0.570      SignalP-noTM
AHK15419.1             0.326  22  0.223  22  0.245  21  0.145   0.186 N  0.570      SignalP-noTM
AHK15420.1             0.161  41  0.129  41  0.149  10  0.104   0.117 N  0.570      SignalP-noTM
AHK15421.1             0.116  27  0.104  63  0.124  33  0.090   0.097 N  0.570      SignalP-noTM
AHK15422.1             0.102  18  0.124  18  0.187  11  0.145   0.134 N  0.570      SignalP-noTM
AHK15423.1             0.129  36  0.136  36  0.174  30  0.136   0.136 N  0.570      SignalP-noTM
AHK15424.1             0.140  26  0.147  52  0.288  11  0.170   0.158 N  0.570      SignalP-noTM
AHK15425.1             0.123  17  0.140  17  0.198  12  0.160   0.150 N  0.570      SignalP-noTM
AHK15426.1             0.101  31  0.100  67  0.108  31  0.090   0.095 N  0.570      SignalP-noTM
AHK15427.1             0.105  27  0.123  18  0.209   9  0.135   0.129 N  0.570      SignalP-noTM
AHK15428.1             0.113  54  0.102  54  0.113  28  0.085   0.094 N  0.570      SignalP-noTM
AHK15429.1             0.193  34  0.185  34  0.269   1  0.169   0.178 N  0.570      SignalP-noTM
AHK15430.1             0.163  31  0.172  19  0.328   1  0.238   0.203 N  0.570      SignalP-noTM
AHK15431.1             0.115  23  0.129  11  0.255   1  0.152   0.140 N  0.570      SignalP-noTM
AHK15432.1             0.107  39  0.137  11  0.252   4  0.199   0.160 N  0.510      SignalP-TM
AHK15433.1             0.198  24  0.266  24  0.447  17  0.339   0.300 N  0.570      SignalP-noTM
AHK15434.1             0.107  29  0.122  15  0.190   6  0.142   0.131 N  0.570      SignalP-noTM
AHK15435.1             0.757  20  0.805  20  0.933  18  0.852   0.827 Y  0.570      SignalP-noTM
AHK15436.1             0.131  18  0.165  13  0.363  12  0.251   0.206 N  0.570      SignalP-noTM
AHK15437.1             0.119  37  0.118  37  0.153   1  0.113   0.116 N  0.570      SignalP-noTM
AHK15438.1             0.361  43  0.237  43  0.285  42  0.129   0.186 N  0.570      SignalP-noTM
AHK15439.1             0.756  25  0.792  25  0.944  20  0.809   0.800 Y  0.570      SignalP-noTM
AHK15440.1             0.113  64  0.116  17  0.208   5  0.128   0.122 N  0.570      SignalP-noTM
AHK15441.1             0.113  19  0.116  11  0.177   5  0.136   0.125 N  0.570      SignalP-noTM
AHK15442.1             0.166  33  0.125  33  0.127   1  0.092   0.109 N  0.570      SignalP-noTM
AHK15443.1             0.116  25  0.139  11  0.255   5  0.203   0.169 N  0.570      SignalP-noTM
AHK15444.1             0.183  39  0.174  39  0.205  38  0.158   0.166 N  0.570      SignalP-noTM
AHK15445.1             0.129  13  0.112  36  0.132  32  0.104   0.108 N  0.570      SignalP-noTM
AHK15446.1             0.125  18  0.099  52  0.151   1  0.089   0.094 N  0.570      SignalP-noTM
AHK15447.1             0.212  37  0.198  37  0.376   6  0.231   0.214 N  0.570      SignalP-noTM
AHK15448.1             0.186  32  0.129  32  0.114   2  0.086   0.109 N  0.570      SignalP-noTM
AHK15449.1             0.125  30  0.108  30  0.127  29  0.085   0.097 N  0.570      SignalP-noTM
AHK15450.1             0.128  20  0.205  20  0.660  18  0.307   0.253 N  0.570      SignalP-noTM
AHK15451.1             0.103  59  0.098  70  0.102  13  0.084   0.091 N  0.570      SignalP-noTM
AHK15452.1             0.170  42  0.144  42  0.284  26  0.130   0.139 N  0.510      SignalP-TM
AHK15453.1             0.112  22  0.197  11  0.508   1  0.380   0.283 N  0.570      SignalP-noTM
AHK15454.1             0.104  13  0.129  11  0.253   1  0.158   0.143 N  0.570      SignalP-noTM
AHK15455.1             0.781  32  0.852  32  0.964  23  0.852   0.852 Y  0.570      SignalP-noTM
AHK15456.1             0.118  23  0.129  58  0.196  52  0.111   0.123 N  0.510      SignalP-TM
AHK15457.1             0.146  42  0.122  16  0.189  12  0.127   0.124 N  0.570      SignalP-noTM
AHK15458.1             0.183  32  0.165  32  0.220  28  0.108   0.144 N  0.510      SignalP-TM
AHK15459.1             0.121  33  0.220  26  0.532  24  0.331   0.261 N  0.510      SignalP-TM
AHK15460.1             0.104  27  0.117  40  0.174  31  0.116   0.117 N  0.570      SignalP-noTM
AHK15461.1             0.112  31  0.105  20  0.145  11  0.105   0.105 N  0.570      SignalP-noTM
AHK15462.1             0.121  41  0.100  28  0.121  19  0.093   0.097 N  0.570      SignalP-noTM
AHK15463.1             0.123  22  0.136  22  0.214   1  0.157   0.146 N  0.570      SignalP-noTM
AHK15464.1             0.104  33  0.142  11  0.313   2  0.198   0.168 N  0.570      SignalP-noTM
AHK15465.1             0.188  70  0.157  70  0.314   3  0.130   0.147 N  0.510      SignalP-TM
AHK15466.1             0.134  19  0.108  38  0.150  33  0.093   0.101 N  0.570      SignalP-noTM
AHK15467.1             0.240  21  0.208  21  0.469   1  0.219   0.213 N  0.570      SignalP-noTM
AHK15468.1             0.120  37  0.108  37  0.127  36  0.081   0.095 N  0.570      SignalP-noTM
AHK15469.1             0.143  25  0.138  25  0.201  20  0.145   0.141 N  0.570      SignalP-noTM
AHK15470.1             0.124   8  0.157  11  0.318   2  0.253   0.192 N  0.510      SignalP-TM
AHK15471.1             0.114  62  0.109  11  0.201   3  0.114   0.111 N  0.570      SignalP-noTM
AHK15472.1             0.162  57  0.122  57  0.144  11  0.100   0.111 N  0.570      SignalP-noTM
AHK15473.1             0.159  23  0.125  23  0.129  20  0.089   0.108 N  0.570      SignalP-noTM
AHK15474.1             0.121  35  0.118  35  0.137  26  0.108   0.113 N  0.570      SignalP-noTM
AHK15475.1             0.128  29  0.105  53  0.128  43  0.085   0.096 N  0.570      SignalP-noTM
AHK15476.1             0.108  18  0.112  11  0.159   7  0.125   0.118 N  0.570      SignalP-noTM
AHK15477.1             0.179  23  0.202  23  0.337  21  0.202   0.202 N  0.510      SignalP-TM
AHK15478.1             0.842  19  0.903  19  0.977  17  0.960   0.930 Y  0.570      SignalP-noTM
AHK15479.1             0.138  37  0.155  25  0.313   1  0.201   0.177 N  0.570      SignalP-noTM
AHK15480.1             0.137  46  0.125  20  0.186   3  0.134   0.129 N  0.570      SignalP-noTM
AHK15481.1             0.132  21  0.133  21  0.231  18  0.138   0.135 N  0.510      SignalP-TM
AHK15482.1             0.105  68  0.098  56  0.104  46  0.076   0.088 N  0.570      SignalP-noTM
AHK15483.1             0.172  42  0.144  42  0.159  18  0.119   0.132 N  0.570      SignalP-noTM
AHK15484.1             0.110  57  0.147  11  0.268   1  0.211   0.177 N  0.570      SignalP-noTM
AHK15485.1             0.110  51  0.156  11  0.293   7  0.245   0.198 N  0.570      SignalP-noTM
AHK15486.1             0.105  50  0.122  13  0.183   2  0.151   0.136 N  0.570      SignalP-noTM
AHK15487.1             0.129  17  0.220  24  0.577  16  0.354   0.283 N  0.570      SignalP-noTM
AHK15488.1             0.112  26  0.111  26  0.171   1  0.107   0.109 N  0.570      SignalP-noTM
AHK15489.1             0.105  64  0.100  33  0.106  22  0.084   0.093 N  0.570      SignalP-noTM
AHK15490.1             0.147  50  0.164  50  0.307  45  0.140   0.152 N  0.570      SignalP-noTM
AHK15491.1             0.119  22  0.120  11  0.254   1  0.127   0.124 N  0.570      SignalP-noTM
AHK15492.1             0.155  18  0.104  18  0.145  39  0.075   0.090 N  0.570      SignalP-noTM
AHK15493.1             0.129  24  0.125  11  0.248   1  0.144   0.134 N  0.570      SignalP-noTM
AHK15494.1             0.106  36  0.109  39  0.135  38  0.091   0.100 N  0.570      SignalP-noTM
AHK15495.1             0.125  28  0.125  11  0.220   2  0.150   0.136 N  0.570      SignalP-noTM
AHK15496.1             0.119  59  0.113  59  0.114  48  0.087   0.100 N  0.570      SignalP-noTM
AHK15497.1             0.106  60  0.104  25  0.120  21  0.090   0.097 N  0.570      SignalP-noTM
AHK15498.1             0.108  38  0.109  11  0.153   2  0.121   0.113 N  0.510      SignalP-TM
AHK15499.1             0.145  41  0.134  41  0.210  40  0.093   0.115 N  0.570      SignalP-noTM
AHK15500.1             0.107   9  0.101  70  0.116  40  0.086   0.094 N  0.570      SignalP-noTM
AHK15501.1             0.115  40  0.105  20  0.146   7  0.106   0.106 N  0.570      SignalP-noTM
AHK15502.1             0.337  28  0.286  28  0.458   2  0.259   0.273 N  0.570      SignalP-noTM
AHK15503.1             0.101  66  0.108  11  0.147   6  0.122   0.115 N  0.570      SignalP-noTM
AHK15504.1             0.136  37  0.126  37  0.171  34  0.101   0.114 N  0.570      SignalP-noTM
AHK15505.1             0.180  23  0.196  23  0.352  22  0.190   0.193 N  0.570      SignalP-noTM
AHK15506.1             0.136  21  0.148  21  0.281  18  0.169   0.158 N  0.570      SignalP-noTM
AHK15507.1             0.113  43  0.110  43  0.124  42  0.090   0.100 N  0.570      SignalP-noTM
AHK15508.1             0.110  59  0.102  39  0.109  36  0.083   0.093 N  0.570      SignalP-noTM
AHK15509.1             0.113  22  0.146  11  0.263   7  0.222   0.181 N  0.570      SignalP-noTM
AHK15510.1             0.175  39  0.137  39  0.173  11  0.122   0.130 N  0.570      SignalP-noTM
AHK15511.1             0.115  18  0.122  24  0.173  15  0.112   0.117 N  0.570      SignalP-noTM
AHK15512.1             0.124  21  0.201  21  0.450  14  0.333   0.263 N  0.570      SignalP-noTM
AHK15513.1             0.100  56  0.109  16  0.151   7  0.122   0.114 N  0.510      SignalP-TM
AHK15514.1             0.137  21  0.123  21  0.151  50  0.102   0.113 N  0.570      SignalP-noTM
AHK15515.1             0.119  44  0.107  44  0.118   9  0.100   0.104 N  0.570      SignalP-noTM
AHK15516.1             0.108  24  0.105  40  0.122  34  0.089   0.097 N  0.570      SignalP-noTM
AHK15517.1             0.199  24  0.167  11  0.356   5  0.294   0.214 N  0.510      SignalP-TM
AHK15518.1             0.239  20  0.297  20  0.468  10  0.348   0.321 N  0.570      SignalP-noTM
AHK15519.1             0.203  44  0.157  44  0.173   4  0.130   0.144 N  0.570      SignalP-noTM
AHK15520.1             0.117  28  0.100  70  0.109  63  0.083   0.092 N  0.570      SignalP-noTM
AHK15521.1             0.255  35  0.203  35  0.314  31  0.133   0.170 N  0.570      SignalP-noTM
AHK15522.1             0.116  20  0.104  54  0.120  48  0.085   0.095 N  0.570      SignalP-noTM
AHK15523.1             0.200  62  0.140  62  0.128  49  0.094   0.118 N  0.570      SignalP-noTM
AHK15524.1             0.139  30  0.125  20  0.159   5  0.129   0.127 N  0.570      SignalP-noTM
AHK15525.1             0.132  51  0.141  51  0.223  48  0.120   0.131 N  0.570      SignalP-noTM
AHK15526.1             0.192  21  0.387  21  0.908  14  0.807   0.584 Y  0.570      SignalP-noTM
AHK15527.1             0.578  26  0.651  26  0.910  19  0.773   0.709 Y  0.570      SignalP-noTM
AHK15528.1             0.161  28  0.197  28  0.387  24  0.238   0.212 N  0.510      SignalP-TM
AHK15529.1             0.110  34  0.155  18  0.312  12  0.200   0.176 N  0.570      SignalP-noTM
AHK15530.1             0.205  19  0.379  19  0.918   1  0.750   0.553 N  0.570      SignalP-noTM
AHK15531.1             0.139  41  0.126  41  0.196   1  0.119   0.123 N  0.570      SignalP-noTM
AHK15532.1             0.528  23  0.666  23  0.956   8  0.881   0.767 Y  0.570      SignalP-noTM
AHK15533.1             0.125  37  0.105  54  0.153  43  0.090   0.098 N  0.570      SignalP-noTM
AHK15534.1             0.108  43  0.134  11  0.251   4  0.193   0.162 N  0.570      SignalP-noTM
AHK15535.1             0.101  52  0.108  11  0.153   7  0.124   0.115 N  0.570      SignalP-noTM
AHK15536.1             0.148  36  0.123  36  0.118  35  0.074   0.100 N  0.570      SignalP-noTM
AHK15537.1             0.196  23  0.185  23  0.207  18  0.165   0.176 N  0.570      SignalP-noTM
AHK15538.1             0.103  32  0.105  32  0.127  24  0.092   0.099 N  0.570      SignalP-noTM
AHK15539.1             0.167  32  0.159  32  0.351   1  0.155   0.157 N  0.510      SignalP-TM
AHK15540.1             0.137  20  0.128  46  0.205   1  0.127   0.127 N  0.570      SignalP-noTM
AHK15541.1             0.111  30  0.111  30  0.149   1  0.102   0.107 N  0.570      SignalP-noTM
AHK15542.1             0.741  21  0.833  21  0.959  12  0.932   0.880 Y  0.570      SignalP-noTM
AHK15543.1             0.229  35  0.141  35  0.117  10  0.091   0.118 N  0.570      SignalP-noTM
AHK15544.1             0.285  49  0.196  49  0.425   1  0.152   0.180 N  0.510      SignalP-TM
AHK15545.1             0.127  28  0.122  30  0.171   1  0.112   0.118 N  0.510      SignalP-TM
AHK15546.1             0.118  34  0.134  12  0.200   1  0.184   0.152 N  0.510      SignalP-TM
AHK15547.1             0.100  10  0.090  31  0.099  19  0.072   0.084 N  0.510      SignalP-TM
AHK15548.1             0.114  50  0.111  50  0.122  22  0.101   0.107 N  0.570      SignalP-noTM
AHK15549.1             0.142  25  0.206  11  0.541   3  0.434   0.313 N  0.570      SignalP-noTM
AHK15550.1             0.147  42  0.208  11  0.666   1  0.410   0.303 N  0.570      SignalP-noTM
AHK15551.1             0.223  26  0.279  26  0.815   1  0.511   0.388 N  0.570      SignalP-noTM
AHK15552.1             0.141  48  0.180  48  0.367  47  0.205   0.192 N  0.570      SignalP-noTM
AHK15553.1             0.131  28  0.130  28  0.198   1  0.130   0.130 N  0.570      SignalP-noTM
AHK15554.1             0.157  42  0.125  42  0.217   3  0.106   0.116 N  0.570      SignalP-noTM
AHK15555.1             0.136  44  0.115  44  0.123  22  0.096   0.106 N  0.570      SignalP-noTM
AHK15556.1             0.105  21  0.103  55  0.116  46  0.079   0.092 N  0.570      SignalP-noTM
AHK15557.1             0.148  52  0.140  52  0.209   1  0.127   0.134 N  0.570      SignalP-noTM
AHK15558.1             0.103  49  0.143  11  0.269   2  0.207   0.173 N  0.570      SignalP-noTM
AHK15559.1             0.150  23  0.108  23  0.108  43  0.073   0.091 N  0.570      SignalP-noTM
AHK15560.1             0.122  40  0.111  18  0.151  10  0.119   0.114 N  0.570      SignalP-noTM
AHK15561.1             0.107  25  0.104  70  0.116  50  0.093   0.099 N  0.570      SignalP-noTM
AHK15562.1             0.101  25  0.105  44  0.135  50  0.098   0.102 N  0.570      SignalP-noTM
AHK15563.1             0.162  22  0.209  22  0.336  19  0.279   0.242 N  0.570      SignalP-noTM
AHK15564.1             0.123  17  0.140  17  0.198  12  0.160   0.150 N  0.570      SignalP-noTM
AHK15565.1             0.113  23  0.102  35  0.122  26  0.076   0.090 N  0.570      SignalP-noTM
AHK15566.1             0.126  32  0.117  32  0.153  30  0.110   0.114 N  0.570      SignalP-noTM
AHK15567.1             0.149  25  0.117  11  0.207   1  0.127   0.122 N  0.570      SignalP-noTM
AHK15568.1             0.203  19  0.440  19  0.971  17  0.938   0.674 Y  0.570      SignalP-noTM
AHK15569.1             0.104  18  0.135  41  0.230  34  0.126   0.131 N  0.570      SignalP-noTM
AHK15570.1             0.101  32  0.101  62  0.124   9  0.093   0.097 N  0.570      SignalP-noTM
AHK15571.1             0.107  59  0.109  32  0.142  22  0.096   0.103 N  0.570      SignalP-noTM
AHK15572.1             0.428  20  0.227  20  0.351   2  0.192   0.214 N  0.510      SignalP-TM
AHK15573.1             0.135  17  0.186  17  0.349  15  0.263   0.214 N  0.510      SignalP-TM
AHK15574.1             0.109  35  0.117  21  0.145  19  0.115   0.116 N  0.510      SignalP-TM
AHK15575.1             0.384  21  0.167  21  0.112  50  0.077   0.124 N  0.570      SignalP-noTM
AHK15576.1             0.199  28  0.246  28  0.423  16  0.307   0.268 N  0.510      SignalP-TM
AHK15577.1             0.119  21  0.110  54  0.189  45  0.092   0.101 N  0.570      SignalP-noTM
AHK15578.1             0.110  47  0.114  47  0.141  42  0.102   0.108 N  0.570      SignalP-noTM
AHK15579.1             0.114  37  0.136  37  0.231  33  0.145   0.140 N  0.570      SignalP-noTM
AHK15580.1             0.102  23  0.109  68  0.123  58  0.085   0.098 N  0.570      SignalP-noTM
AHK15581.1             0.119  24  0.101  68  0.114  11  0.086   0.094 N  0.570      SignalP-noTM
AHK15582.1             0.132  22  0.146  22  0.268  11  0.159   0.152 N  0.570      SignalP-noTM
AHK15583.1             0.111  39  0.115  11  0.179   1  0.126   0.120 N  0.570      SignalP-noTM
AHK15584.1             0.111  39  0.111  39  0.137   1  0.107   0.109 N  0.570      SignalP-noTM
AHK15585.1             0.159  23  0.128  23  0.210  49  0.111   0.120 N  0.570      SignalP-noTM
AHK15586.1             0.114  25  0.271  17  0.785   9  0.655   0.451 N  0.570      SignalP-noTM
AHK15587.1             0.386  27  0.606  27  0.980  22  0.917   0.752 Y  0.570      SignalP-noTM
AHK15588.1             0.134  20  0.125  11  0.251   2  0.156   0.139 N  0.570      SignalP-noTM
AHK15589.1             0.152  23  0.200  23  0.350  22  0.268   0.232 N  0.570      SignalP-noTM
AHK15590.1             0.135  21  0.136  11  0.283   3  0.192   0.157 N  0.510      SignalP-TM
AHK15591.1             0.140  22  0.137  22  0.219  20  0.153   0.144 N  0.570      SignalP-noTM
AHK15592.1             0.221  66  0.142  66  0.132  12  0.101   0.123 N  0.570      SignalP-noTM
AHK15593.1             0.121  37  0.104  37  0.108  70  0.082   0.094 N  0.570      SignalP-noTM
AHK15594.1             0.104  55  0.109  30  0.127  23  0.095   0.103 N  0.570      SignalP-noTM
AHK15595.1             0.119  25  0.144  11  0.244   2  0.208   0.174 N  0.570      SignalP-noTM
AHK15596.1             0.121  33  0.118  11  0.160   1  0.147   0.129 N  0.510      SignalP-TM
AHK15597.1             0.136  37  0.146  43  0.297  38  0.113   0.134 N  0.510      SignalP-TM
AHK15598.1             0.656  20  0.732  20  0.909   2  0.832   0.779 Y  0.570      SignalP-noTM
AHK15599.1             0.225  24  0.434  24  0.916   6  0.858   0.633 Y  0.570      SignalP-noTM
AHK15600.1             0.436  20  0.604  20  0.914   1  0.857   0.723 Y  0.570      SignalP-noTM
AHK15601.1             0.127  17  0.102  30  0.135   1  0.088   0.096 N  0.570      SignalP-noTM
AHK15602.1             0.160  43  0.152  43  0.190   8  0.138   0.145 N  0.570      SignalP-noTM
AHK15603.1             0.169  41  0.093  15  0.110  12  0.087   0.091 N  0.510      SignalP-TM
AHK15604.1             0.177  16  0.189  16  0.436  14  0.196   0.192 N  0.570      SignalP-noTM
AHK15605.1             0.176  20  0.125  20  0.132  50  0.093   0.110 N  0.570      SignalP-noTM
AHK15606.1             0.112  65  0.109  35  0.121  33  0.098   0.104 N  0.570      SignalP-noTM
AHK15607.1             0.131  22  0.284  22  0.895   1  0.677   0.468 N  0.570      SignalP-noTM
AHK15608.1             0.143  22  0.208  22  0.442   2  0.319   0.260 N  0.570      SignalP-noTM
AHK15609.1             0.170  44  0.141  44  0.170  43  0.109   0.126 N  0.570      SignalP-noTM
AHK15610.1             0.121  28  0.115  48  0.181  47  0.088   0.102 N  0.570      SignalP-noTM
AHK15611.1             0.156  22  0.157  22  0.204   5  0.166   0.161 N  0.570      SignalP-noTM
AHK15612.1             0.140  31  0.128  31  0.174  44  0.112   0.121 N  0.570      SignalP-noTM
AHK15613.1             0.152  41  0.130  41  0.124  19  0.109   0.120 N  0.570      SignalP-noTM
AHK15614.1             0.117  44  0.109  44  0.118  25  0.095   0.103 N  0.570      SignalP-noTM
AHK15615.1             0.110  55  0.128  55  0.289  45  0.109   0.119 N  0.570      SignalP-noTM
AHK15616.1             0.130  32  0.139  11  0.296   3  0.182   0.159 N  0.570      SignalP-noTM
AHK15617.1             0.187  59  0.146  59  0.178  48  0.087   0.118 N  0.570      SignalP-noTM
AHK15618.1             0.177  30  0.140  30  0.260   5  0.142   0.141 N  0.570      SignalP-noTM
AHK15619.1             0.139  18  0.130  18  0.213   2  0.137   0.134 N  0.570      SignalP-noTM
AHK15620.1             0.106  53  0.097  46  0.104  45  0.077   0.088 N  0.570      SignalP-noTM
AHK15621.1             0.185  41  0.214  41  0.416  40  0.139   0.179 N  0.570      SignalP-noTM
AHK15622.1             0.126  36  0.144  14  0.269  12  0.206   0.173 N  0.570      SignalP-noTM
AHK15623.1             0.107  38  0.113  38  0.170  26  0.111   0.112 N  0.570      SignalP-noTM
AHK15624.1             0.135  59  0.121  59  0.115  50  0.091   0.107 N  0.570      SignalP-noTM
AHK15625.1             0.115  57  0.136  14  0.228  34  0.165   0.147 N  0.510      SignalP-TM
AHK15626.1             0.152  34  0.174  34  0.300  28  0.202   0.188 N  0.570      SignalP-noTM
AHK15627.1             0.141  45  0.120  31  0.133  25  0.096   0.109 N  0.570      SignalP-noTM
AHK15628.1             0.140  46  0.099  67  0.105  70  0.078   0.089 N  0.570      SignalP-noTM
AHK15629.1             0.121  30  0.118  30  0.166   1  0.115   0.117 N  0.570      SignalP-noTM
AHK15630.1             0.278  25  0.177  25  0.169  24  0.090   0.136 N  0.570      SignalP-noTM
AHK15631.1             0.127  36  0.151  36  0.296  31  0.125   0.138 N  0.570      SignalP-noTM
AHK15632.1             0.118  26  0.124  26  0.182  46  0.133   0.128 N  0.570      SignalP-noTM
AHK15633.1             0.110  70  0.150  11  0.328  23  0.224   0.185 N  0.570      SignalP-noTM
AHK15634.1             0.141  38  0.202  13  0.473   1  0.416   0.303 N  0.570      SignalP-noTM
AHK15635.1             0.148  40  0.208  40  0.441  31  0.203   0.206 N  0.570      SignalP-noTM
AHK15636.1             0.126  21  0.112  40  0.148  39  0.092   0.103 N  0.570      SignalP-noTM
AHK15637.1             0.138  45  0.130  45  0.207  43  0.107   0.119 N  0.570      SignalP-noTM
AHK15638.1             0.114  70  0.119  42  0.159  40  0.090   0.105 N  0.570      SignalP-noTM
AHK15639.1             0.442  30  0.416  30  0.613  26  0.360   0.395 N  0.510      SignalP-TM
AHK15640.1             0.256  31  0.187  31  0.194  35  0.126   0.164 N  0.510      SignalP-TM
AHK15641.1             0.226  21  0.165  21  0.178   4  0.134   0.154 N  0.510      SignalP-TM
AHK15642.1             0.169  19  0.106  34  0.129  31  0.067   0.092 N  0.510      SignalP-TM
AHK15643.1             0.135  50  0.120  14  0.177   5  0.144   0.129 N  0.510      SignalP-TM
AHK15644.1             0.244  26  0.163  26  0.170  35  0.115   0.141 N  0.570      SignalP-noTM
AHK15645.1             0.108  31  0.112  11  0.193   1  0.114   0.113 N  0.570      SignalP-noTM
AHK15646.1             0.116  46  0.110  33  0.143  27  0.101   0.106 N  0.570      SignalP-noTM
AHK15647.1             0.160  18  0.146  18  0.181  12  0.131   0.139 N  0.570      SignalP-noTM
AHK15648.1             0.104  18  0.101  70  0.109  66  0.090   0.096 N  0.570      SignalP-noTM
AHK15649.1             0.253  23  0.218  23  0.292  22  0.175   0.198 N  0.570      SignalP-noTM
AHK15650.1             0.105   5  0.108  42  0.150   1  0.102   0.105 N  0.570      SignalP-noTM
AHK15651.1             0.104  47  0.118  47  0.153  40  0.099   0.109 N  0.570      SignalP-noTM
AHK15652.1             0.159  19  0.147  19  0.237   1  0.154   0.150 N  0.570      SignalP-noTM
AHK15653.1             0.115  24  0.135  11  0.270   3  0.182   0.157 N  0.570      SignalP-noTM
AHK15654.1             0.113  48  0.107  48  0.110  19  0.087   0.098 N  0.570      SignalP-noTM
AHK15655.1             0.147  61  0.114  61  0.101   6  0.078   0.097 N  0.570      SignalP-noTM
AHK15656.1             0.106  56  0.110  31  0.130   1  0.103   0.107 N  0.570      SignalP-noTM
AHK15657.1             0.130  29  0.132  11  0.267   1  0.162   0.146 N  0.570      SignalP-noTM
AHK15658.1             0.778  27  0.846  27  0.970  23  0.868   0.856 Y  0.570      SignalP-noTM
AHK15659.1             0.134  23  0.200  23  0.444  10  0.315   0.243 N  0.510      SignalP-TM
AHK15660.1             0.585  34  0.349  34  0.320  29  0.167   0.263 N  0.570      SignalP-noTM
AHK15661.1             0.123  26  0.192  12  0.491   1  0.368   0.275 N  0.570      SignalP-noTM
AHK15662.1             0.161  37  0.132  37  0.206   1  0.113   0.125 N  0.510      SignalP-TM
AHK15663.1             0.105  63  0.106  50  0.150  46  0.090   0.099 N  0.570      SignalP-noTM
AHK15664.1             0.136  36  0.125  36  0.176  32  0.096   0.114 N  0.510      SignalP-TM
AHK15665.1             0.140  33  0.129  33  0.149  24  0.100   0.115 N  0.570      SignalP-noTM
AHK15666.1             0.324  24  0.324  24  0.475  21  0.254   0.298 N  0.510      SignalP-TM
AHK15667.1             0.145  45  0.215  45  0.601  44  0.257   0.235 N  0.570      SignalP-noTM
AHK15668.1             0.118  52  0.125  52  0.236  50  0.113   0.119 N  0.570      SignalP-noTM
AHK15669.1             0.136  52  0.125  52  0.157   1  0.121   0.123 N  0.570      SignalP-noTM
AHK15670.1             0.179  60  0.148  60  0.235   1  0.136   0.142 N  0.570      SignalP-noTM
AHK15671.1             0.109  19  0.102  57  0.111  52  0.079   0.091 N  0.570      SignalP-noTM
AHK15672.1             0.230  37  0.159  37  0.155  35  0.100   0.131 N  0.570      SignalP-noTM
AHK15673.1             0.154  67  0.127  11  0.218   4  0.168   0.142 N  0.510      SignalP-TM
AHK15674.1             0.130  64  0.113  39  0.118   3  0.093   0.104 N  0.570      SignalP-noTM
AHK15675.1             0.103  38  0.121  11  0.219   2  0.152   0.136 N  0.570      SignalP-noTM
AHK15676.1             0.768  22  0.790  22  0.885  19  0.828   0.808 Y  0.570      SignalP-noTM
AHK15677.1             0.234  20  0.208  20  0.430   2  0.243   0.224 N  0.570      SignalP-noTM
AHK15678.1             0.167  21  0.102  21  0.113  19  0.065   0.088 N  0.510      SignalP-TM
AHK15679.1             0.103  46  0.106  26  0.131  45  0.103   0.105 N  0.570      SignalP-noTM
AHK15680.1             0.152  46  0.150  46  0.212  35  0.131   0.141 N  0.570      SignalP-noTM
AHK15681.1             0.537  19  0.675  19  0.923  17  0.857   0.761 Y  0.570      SignalP-noTM
AHK15682.1             0.170  38  0.127  69  0.161   5  0.091   0.114 N  0.510      SignalP-TM
AHK15683.1             0.115  29  0.107  20  0.143   9  0.104   0.106 N  0.570      SignalP-noTM
AHK15684.1             0.274  29  0.173  29  0.206   4  0.122   0.149 N  0.570      SignalP-noTM
AHK15685.1             0.114  45  0.113  45  0.181   2  0.107   0.110 N  0.570      SignalP-noTM
AHK15686.1             0.119  36  0.110  11  0.181   1  0.115   0.112 N  0.570      SignalP-noTM
AHK15687.1             0.683  31  0.702  31  0.959  20  0.838   0.766 Y  0.570      SignalP-noTM
AHK15688.1             0.112  58  0.147  14  0.248   2  0.218   0.180 N  0.570      SignalP-noTM
AHK15689.1             0.474  28  0.381  28  0.424  25  0.320   0.358 N  0.510      SignalP-TM
AHK15690.1             0.234  20  0.223  20  0.317   1  0.221   0.222 N  0.570      SignalP-noTM
AHK15691.1             0.103  23  0.105  37  0.122   2  0.098   0.102 N  0.570      SignalP-noTM
AHK15692.1             0.115  66  0.119  15  0.176   7  0.135   0.127 N  0.570      SignalP-noTM
AHK15693.1             0.161  28  0.201  36  0.441  33  0.213   0.206 N  0.570      SignalP-noTM
AHK15694.1             0.106  37  0.158  22  0.291  35  0.224   0.189 N  0.570      SignalP-noTM
AHK15695.1             0.157  32  0.252  32  0.572  18  0.342   0.285 N  0.510      SignalP-TM
AHK15696.1             0.132  26  0.134  26  0.214   3  0.128   0.132 N  0.510      SignalP-TM
AHK15697.1             0.112  18  0.120  11  0.243   1  0.130   0.125 N  0.570      SignalP-noTM
AHK15698.1             0.120  45  0.107  45  0.119  14  0.093   0.102 N  0.510      SignalP-TM
AHK15699.1             0.134  34  0.142  34  0.236   5  0.142   0.142 N  0.510      SignalP-TM
AHK15700.1             0.156  25  0.114  11  0.193   1  0.126   0.118 N  0.510      SignalP-TM
AHK15701.1             0.263  28  0.225  28  0.435  26  0.172   0.206 N  0.510      SignalP-TM
AHK15702.1             0.131  38  0.124  38  0.149  36  0.093   0.113 N  0.510      SignalP-TM
AHK15703.1             0.114  43  0.125  11  0.210   2  0.157   0.140 N  0.570      SignalP-noTM
AHK15704.1             0.126  45  0.135  45  0.278  41  0.116   0.126 N  0.570      SignalP-noTM
AHK15705.1             0.107  39  0.123  18  0.195  11  0.141   0.131 N  0.570      SignalP-noTM
AHK15706.1             0.101  22  0.113  22  0.143  13  0.112   0.113 N  0.570      SignalP-noTM
AHK15707.1             0.187  53  0.141  11  0.240   4  0.194   0.166 N  0.570      SignalP-noTM
AHK15708.1             0.149  59  0.119  59  0.138  46  0.096   0.108 N  0.570      SignalP-noTM
AHK15709.1             0.205  29  0.267  29  0.535  25  0.291   0.278 N  0.570      SignalP-noTM
AHK15710.1             0.169  35  0.153  35  0.279  34  0.108   0.132 N  0.570      SignalP-noTM
AHK15711.1             0.105  53  0.130  56  0.276  52  0.121   0.126 N  0.570      SignalP-noTM
AHK15712.1             0.145  23  0.117  23  0.140  50  0.089   0.104 N  0.570      SignalP-noTM
AHK15713.1             0.286  23  0.206  23  0.218   7  0.160   0.184 N  0.570      SignalP-noTM
AHK15714.1             0.104  48  0.105  66  0.111  57  0.085   0.096 N  0.570      SignalP-noTM
AHK15715.1             0.118  59  0.111  34  0.136  29  0.099   0.107 N  0.510      SignalP-TM
AHK15716.1             0.125  63  0.129  20  0.207  11  0.133   0.131 N  0.570      SignalP-noTM
AHK15717.1             0.170  57  0.125  11  0.238   1  0.144   0.134 N  0.570      SignalP-noTM
AHK15718.1             0.123  65  0.126  21  0.171  19  0.121   0.124 N  0.570      SignalP-noTM
AHK15719.1             0.131  35  0.132  35  0.192  11  0.133   0.133 N  0.570      SignalP-noTM
AHK15720.1             0.178  30  0.193  11  0.456   1  0.365   0.274 N  0.570      SignalP-noTM
AHK15721.1             0.107  25  0.219  12  0.599   2  0.465   0.334 N  0.570      SignalP-noTM
AHK15722.1             0.459  24  0.406  24  0.539  21  0.380   0.394 N  0.570      SignalP-noTM
AHK15723.1             0.117  32  0.111  32  0.121   4  0.105   0.108 N  0.570      SignalP-noTM
AHK15724.1             0.115  40  0.127  15  0.214   8  0.161   0.140 N  0.510      SignalP-TM
AHK15725.1             0.232  27  0.180  27  0.310   1  0.170   0.175 N  0.570      SignalP-noTM
AHK15726.1             0.178  31  0.132  31  0.191   2  0.112   0.123 N  0.570      SignalP-noTM
AHK15727.1             0.106  36  0.114  17  0.154  10  0.126   0.119 N  0.570      SignalP-noTM
AHK15728.1             0.130  55  0.118  55  0.130  51  0.093   0.106 N  0.570      SignalP-noTM
AHK15729.1             0.246  21  0.479  21  0.965  16  0.927   0.689 Y  0.570      SignalP-noTM
AHK15730.1             0.109  27  0.131  13  0.200  12  0.175   0.152 N  0.570      SignalP-noTM
AHK15731.1             0.206  41  0.137  41  0.136  13  0.097   0.118 N  0.570      SignalP-noTM
AHK15732.1             0.139  65  0.115  65  0.110  11  0.094   0.105 N  0.570      SignalP-noTM
AHK15733.1             0.116  29  0.130  11  0.261   1  0.153   0.141 N  0.570      SignalP-noTM
AHK15734.1             0.124  39  0.112  39  0.147  48  0.088   0.101 N  0.570      SignalP-noTM
AHK15735.1             0.157  29  0.182  29  0.410  26  0.139   0.162 N  0.570      SignalP-noTM
AHK15736.1             0.164  25  0.136  25  0.170  24  0.112   0.125 N  0.570      SignalP-noTM
AHK15737.1             0.108  22  0.115  22  0.150   2  0.122   0.118 N  0.570      SignalP-noTM
AHK15738.1             0.121  41  0.117  20  0.171   1  0.124   0.120 N  0.570      SignalP-noTM
AHK15739.1             0.140  19  0.213  19  0.438   5  0.352   0.264 N  0.510      SignalP-TM
AHK15740.1             0.119  45  0.131  20  0.195  10  0.137   0.134 N  0.570      SignalP-noTM
AHK15741.1             0.099  49  0.106  13  0.143  30  0.118   0.111 N  0.510      SignalP-TM
AHK15742.1             0.108  38  0.115  38  0.137  35  0.096   0.106 N  0.570      SignalP-noTM
AHK15743.1             0.117  37  0.091  22  0.109  70  0.072   0.084 N  0.510      SignalP-TM
AHK15744.1             0.125  25  0.116  25  0.118  22  0.099   0.108 N  0.570      SignalP-noTM
AHK15745.1             0.125  20  0.208  20  0.663  14  0.309   0.255 N  0.570      SignalP-noTM
AHK15746.1             0.853  27  0.890  27  0.984  14  0.912   0.900 Y  0.570      SignalP-noTM
AHK15747.1             0.199  24  0.142  24  0.131  22  0.088   0.117 N  0.570      SignalP-noTM
AHK15748.1             0.290  31  0.200  31  0.312  30  0.157   0.180 N  0.570      SignalP-noTM
AHK15749.1             0.123  38  0.129  38  0.170   1  0.128   0.128 N  0.570      SignalP-noTM
AHK15750.1             0.136  22  0.177  20  0.374   1  0.270   0.221 N  0.570      SignalP-noTM
AHK15751.1             0.216  41  0.143  41  0.230   2  0.127   0.135 N  0.570      SignalP-noTM
AHK15752.1             0.124  58  0.109  12  0.160   5  0.125   0.117 N  0.570      SignalP-noTM
AHK15753.1             0.128  42  0.111  42  0.116  53  0.088   0.100 N  0.570      SignalP-noTM
AHK15754.1             0.116  36  0.111  36  0.130  34  0.096   0.104 N  0.570      SignalP-noTM
AHK15755.1             0.112  32  0.101  55  0.112  43  0.085   0.094 N  0.570      SignalP-noTM
AHK15756.1             0.107  25  0.098  46  0.135   1  0.089   0.094 N  0.570      SignalP-noTM
AHK15757.1             0.126  55  0.113  11  0.172   1  0.129   0.121 N  0.570      SignalP-noTM
AHK15758.1             0.111  45  0.118  11  0.193   3  0.148   0.132 N  0.570      SignalP-noTM
AHK15759.1             0.149  32  0.145  39  0.234  29  0.130   0.138 N  0.570      SignalP-noTM
AHK15760.1             0.110  22  0.109  26  0.160   1  0.113   0.110 N  0.510      SignalP-TM
AHK15761.1             0.139  68  0.124  12  0.221   1  0.151   0.137 N  0.570      SignalP-noTM
AHK15762.1             0.106  36  0.123  19  0.182  10  0.146   0.132 N  0.510      SignalP-TM
AHK15763.1             0.171  25  0.108  25  0.135   6  0.078   0.097 N  0.510      SignalP-TM
AHK15764.1             0.172  37  0.140  37  0.174   8  0.107   0.128 N  0.510      SignalP-TM
AHK15765.1             0.470  44  0.407  44  0.550  38  0.205   0.332 N  0.510      SignalP-TM
AHK15766.1             0.167  27  0.113  27  0.130  46  0.063   0.095 N  0.510      SignalP-TM
AHK15767.1             0.115  36  0.107  25  0.132   1  0.095   0.102 N  0.570      SignalP-noTM
AHK15768.1             0.452  21  0.325  21  0.402   1  0.267   0.298 N  0.570      SignalP-noTM
AHK15769.1             0.150  28  0.149  28  0.247  23  0.175   0.161 N  0.570      SignalP-noTM
AHK15770.1             0.495  20  0.223  20  0.140  10  0.098   0.164 N  0.570      SignalP-noTM
AHK15771.1             0.122  25  0.107  25  0.115  63  0.091   0.099 N  0.570      SignalP-noTM
AHK15772.1             0.107  60  0.119  11  0.217   1  0.129   0.124 N  0.570      SignalP-noTM
AHK15773.1             0.127  48  0.128  48  0.215   2  0.127   0.128 N  0.570      SignalP-noTM
AHK15774.1             0.108  27  0.123  19  0.198   9  0.133   0.128 N  0.570      SignalP-noTM
AHK15775.1             0.423  21  0.361  21  0.499   2  0.362   0.361 N  0.510      SignalP-TM
AHK15776.1             0.215  39  0.155  39  0.197   1  0.115   0.137 N  0.570      SignalP-noTM
AHK15777.1             0.115  51  0.178  14  0.376   7  0.316   0.243 N  0.570      SignalP-noTM
AHK15778.1             0.109  44  0.116  24  0.166  14  0.126   0.120 N  0.570      SignalP-noTM
AHK15779.1             0.122  47  0.140  47  0.303  46  0.123   0.132 N  0.570      SignalP-noTM
AHK15780.1             0.161  22  0.137  22  0.210   3  0.136   0.136 N  0.570      SignalP-noTM
AHK15781.1             0.120  60  0.114  36  0.174  30  0.105   0.110 N  0.570      SignalP-noTM
AHK15782.1             0.122  34  0.115  63  0.144  55  0.102   0.109 N  0.570      SignalP-noTM
AHK15783.1             0.133  22  0.165  12  0.350   8  0.277   0.217 N  0.570      SignalP-noTM
AHK15784.1             0.115  21  0.111  21  0.143  18  0.106   0.109 N  0.570      SignalP-noTM
AHK15785.1             0.279  26  0.389  26  0.697  23  0.511   0.446 N  0.570      SignalP-noTM
AHK15786.1             0.221  26  0.397  20  0.898  13  0.826   0.599 Y  0.570      SignalP-noTM
AHK15787.1             0.237  48  0.148  48  0.207   9  0.113   0.132 N  0.570      SignalP-noTM
AHK15788.1             0.103  22  0.105  46  0.121   8  0.095   0.100 N  0.570      SignalP-noTM
AHK15789.1             0.107  47  0.104  40  0.116  30  0.100   0.102 N  0.570      SignalP-noTM
AHK15790.1             0.124  23  0.131  11  0.310   1  0.156   0.140 N  0.510      SignalP-TM
AHK15791.1             0.127  32  0.112  11  0.187   2  0.128   0.118 N  0.510      SignalP-TM
AHK15792.1             0.207  35  0.169  35  0.232  30  0.123   0.147 N  0.570      SignalP-noTM
AHK15793.1             0.162  33  0.167  33  0.277  30  0.113   0.147 N  0.510      SignalP-TM
AHK15794.1             0.102  24  0.119  11  0.164   1  0.142   0.130 N  0.570      SignalP-noTM
AHK15795.1             0.188  42  0.129  42  0.212   5  0.104   0.120 N  0.510      SignalP-TM
AHK15796.1             0.141  61  0.129  13  0.212  11  0.154   0.140 N  0.570      SignalP-noTM
AHK15797.1             0.102  62  0.113  11  0.159   3  0.129   0.121 N  0.570      SignalP-noTM
AHK15798.1             0.129  48  0.114  22  0.151   9  0.112   0.113 N  0.570      SignalP-noTM
AHK15799.1             0.574  58  0.181  58  0.211   1  0.088   0.147 N  0.510      SignalP-TM
AHK15800.1             0.107  23  0.117  12  0.158   1  0.135   0.125 N  0.570      SignalP-noTM
AHK15801.1             0.330  42  0.191  42  0.157  38  0.097   0.147 N  0.570      SignalP-noTM
AHK15802.1             0.109  48  0.156  12  0.302  10  0.247   0.199 N  0.570      SignalP-noTM
AHK15803.1             0.159  36  0.112  36  0.109  35  0.070   0.092 N  0.570      SignalP-noTM
AHK15804.1             0.107  35  0.160  13  0.351   3  0.259   0.206 N  0.570      SignalP-noTM
AHK15805.1             0.191  20  0.204  20  0.368  18  0.203   0.203 N  0.570      SignalP-noTM
AHK15806.1             0.108  43  0.104  50  0.134  42  0.068   0.091 N  0.510      SignalP-TM
AHK15807.1             0.114  23  0.103  66  0.121  33  0.088   0.096 N  0.570      SignalP-noTM
AHK15808.1             0.270  44  0.194  44  0.244  36  0.096   0.148 N  0.570      SignalP-noTM
AHK15809.1             0.190  25  0.251  25  0.499  22  0.309   0.272 N  0.510      SignalP-TM
AHK15810.1             0.106  36  0.102  36  0.114  30  0.083   0.093 N  0.570      SignalP-noTM
AHK15811.1             0.180  21  0.148  21  0.202  18  0.119   0.135 N  0.570      SignalP-noTM
AHK15812.1             0.135  61  0.131  61  0.223  58  0.084   0.114 N  0.510      SignalP-TM
AHK15813.1             0.130  22  0.118  22  0.164   4  0.111   0.115 N  0.570      SignalP-noTM
AHK15814.1             0.184  33  0.265  33  0.609  12  0.446   0.332 N  0.510      SignalP-TM
AHK15815.1             0.379  20  0.270  20  0.531   1  0.263   0.268 N  0.510      SignalP-TM
AHK15816.1             0.120  21  0.107  21  0.116   1  0.096   0.101 N  0.570      SignalP-noTM
AHK15817.1             0.121  41  0.111  41  0.137   9  0.099   0.105 N  0.570      SignalP-noTM
AHK15818.1             0.164  42  0.156  42  0.245  37  0.131   0.144 N  0.570      SignalP-noTM
AHK15819.1             0.122  57  0.155  57  0.322  48  0.133   0.145 N  0.570      SignalP-noTM
AHK15820.1             0.473  60  0.240  60  0.197  57  0.090   0.184 N  0.510      SignalP-TM
AHK15821.1             0.109  66  0.131  53  0.213  45  0.124   0.128 N  0.570      SignalP-noTM
AHK15822.1             0.132  33  0.173  27  0.456  17  0.251   0.210 N  0.570      SignalP-noTM
AHK15823.1             0.291  24  0.234  24  0.252  13  0.174   0.206 N  0.570      SignalP-noTM
AHK15824.1             0.110  25  0.146  11  0.350   2  0.199   0.171 N  0.570      SignalP-noTM
AHK15825.1             0.229  60  0.152  11  0.375   1  0.208   0.178 N  0.570      SignalP-noTM
AHK15826.1             0.167  36  0.148  36  0.179  35  0.128   0.139 N  0.570      SignalP-noTM
AHK15827.1             0.137  21  0.137  11  0.302   3  0.190   0.162 N  0.570      SignalP-noTM
AHK15828.1             0.139  70  0.119  70  0.126  43  0.093   0.107 N  0.570      SignalP-noTM
AHK15829.1             0.231  42  0.204  42  0.219  35  0.121   0.165 N  0.570      SignalP-noTM
AHK15830.1             0.108   3  0.107  22  0.144  11  0.096   0.102 N  0.570      SignalP-noTM
AHK15831.1             0.113  29  0.110  29  0.167   1  0.107   0.109 N  0.570      SignalP-noTM
AHK15832.1             0.116  29  0.114  44  0.191  37  0.108   0.111 N  0.570      SignalP-noTM
AHK15833.1             0.116  24  0.111  52  0.144  23  0.092   0.104 N  0.510      SignalP-TM
AHK15834.1             0.783  22  0.861  22  0.973  15  0.927   0.892 Y  0.570      SignalP-noTM
AHK15835.1             0.110  52  0.100  34  0.110  23  0.090   0.095 N  0.570      SignalP-noTM
AHK15836.1             0.310  22  0.418  22  0.652  13  0.527   0.458 N  0.510      SignalP-TM
AHK15837.1             0.100  27  0.099  42  0.109  38  0.085   0.092 N  0.570      SignalP-noTM
AHK15838.1             0.181  48  0.153  11  0.329   5  0.234   0.191 N  0.570      SignalP-noTM
AHK15839.1             0.158  33  0.134  33  0.213   5  0.139   0.136 N  0.510      SignalP-TM
AHK15840.1             0.108  20  0.110  11  0.160   1  0.114   0.112 N  0.570      SignalP-noTM
AHK15841.1             0.131  27  0.098  65  0.107  49  0.081   0.090 N  0.570      SignalP-noTM
AHK15842.1             0.111  51  0.140  12  0.262  10  0.203   0.170 N  0.570      SignalP-noTM
AHK15843.1             0.298  28  0.191  28  0.367   6  0.230   0.209 N  0.570      SignalP-noTM
AHK15844.1             0.108  52  0.096  70  0.101  70  0.079   0.088 N  0.570      SignalP-noTM
AHK15845.1             0.112  30  0.118  12  0.174   1  0.138   0.127 N  0.570      SignalP-noTM
AHK15846.1             0.129  36  0.114  36  0.129   4  0.095   0.105 N  0.570      SignalP-noTM
AHK15847.1             0.114  33  0.133  33  0.227  24  0.129   0.131 N  0.570      SignalP-noTM
AHK15848.1             0.157  34  0.133  11  0.234   1  0.177   0.149 N  0.510      SignalP-TM
AHK15849.1             0.102  29  0.127  14  0.212   4  0.163   0.144 N  0.570      SignalP-noTM
AHK15850.1             0.113  22  0.109  22  0.130  14  0.094   0.102 N  0.570      SignalP-noTM
AHK15851.1             0.771  20  0.787  20  0.874   2  0.814   0.800 Y  0.570      SignalP-noTM
AHK15852.1             0.142  24  0.124  24  0.178   9  0.127   0.125 N  0.570      SignalP-noTM
AHK15853.1             0.119  20  0.159  20  0.399  15  0.202   0.179 N  0.570      SignalP-noTM
AHK15854.1             0.157  46  0.184  46  0.335  42  0.153   0.169 N  0.570      SignalP-noTM
AHK15855.1             0.323  21  0.312  21  0.556  19  0.291   0.302 N  0.570      SignalP-noTM
AHK15856.1             0.130  23  0.110  23  0.108  22  0.090   0.101 N  0.570      SignalP-noTM
AHK15857.1             0.110  65  0.108  50  0.129  42  0.093   0.101 N  0.570      SignalP-noTM
AHK15858.1             0.153  31  0.146  31  0.232   1  0.151   0.148 N  0.510      SignalP-TM
AHK15859.1             0.144  26  0.176  26  0.332  13  0.224   0.194 N  0.510      SignalP-TM
AHK15860.1             0.153  51  0.150  12  0.272   6  0.235   0.181 N  0.510      SignalP-TM
AHK15861.1             0.208  20  0.158  20  0.260  23  0.128   0.144 N  0.570      SignalP-noTM
AHK15862.1             0.238  44  0.192  44  0.259  43  0.120   0.158 N  0.570      SignalP-noTM
AHK15863.1             0.347  37  0.193  37  0.132   7  0.104   0.151 N  0.570      SignalP-noTM
AHK15864.1             0.120  26  0.109  26  0.122  22  0.092   0.101 N  0.570      SignalP-noTM
AHK15865.1             0.184  44  0.154  44  0.310   3  0.171   0.160 N  0.510      SignalP-TM
AHK15866.1             0.196  43  0.161  43  0.283  42  0.123   0.143 N  0.570      SignalP-noTM
AHK15867.1             0.108  27  0.113  11  0.161   2  0.127   0.119 N  0.570      SignalP-noTM
AHK15868.1             0.148  27  0.121  27  0.134  23  0.095   0.111 N  0.510      SignalP-TM
AHK15869.1             0.129  23  0.146  17  0.243   9  0.184   0.160 N  0.510      SignalP-TM
AHK15870.1             0.104  21  0.107  21  0.121  12  0.099   0.103 N  0.570      SignalP-noTM
AHK15871.1             0.115  27  0.104  29  0.190  25  0.070   0.091 N  0.510      SignalP-TM
AHK15872.1             0.139  56  0.118  56  0.143  35  0.098   0.109 N  0.570      SignalP-noTM
AHK15873.1             0.105  64  0.134  51  0.211  48  0.135   0.134 N  0.570      SignalP-noTM
AHK15874.1             0.483  29  0.590  29  0.859  11  0.710   0.647 Y  0.570      SignalP-noTM
AHK15875.1             0.122  32  0.142  11  0.306   3  0.203   0.165 N  0.510      SignalP-TM
AHK15876.1             0.607  24  0.680  24  0.893  17  0.794   0.734 Y  0.570      SignalP-noTM
AHK15877.1             0.580  29  0.584  29  0.799  27  0.577   0.581 Y  0.570      SignalP-noTM
AHK15878.1             0.491  36  0.472  36  0.619  27  0.272   0.398 N  0.510      SignalP-TM
AHK15879.1             0.119  41  0.108  41  0.133  32  0.087   0.098 N  0.570      SignalP-noTM
AHK15880.1             0.144  29  0.226  29  0.463  17  0.342   0.269 N  0.510      SignalP-TM
AHK15881.1             0.183  67  0.117  67  0.168   6  0.089   0.107 N  0.510      SignalP-TM
AHK15882.1             0.120  28  0.111  66  0.124  26  0.096   0.104 N  0.570      SignalP-noTM
AHK15883.1             0.108  66  0.111  46  0.147  38  0.098   0.104 N  0.570      SignalP-noTM
AHK15884.1             0.193  28  0.409  20  0.944  19  0.901   0.640 Y  0.570      SignalP-noTM
AHK15885.1             0.216  39  0.215  39  0.354  30  0.160   0.195 N  0.510      SignalP-TM
AHK15886.1             0.105  57  0.105  66  0.117  33  0.100   0.102 N  0.570      SignalP-noTM
AHK15887.1             0.464  30  0.376  30  0.502  23  0.313   0.353 N  0.510      SignalP-TM
AHK15888.1             0.307  27  0.423  27  0.848  26  0.398   0.414 N  0.510      SignalP-TM
AHK15889.1             0.116  34  0.155  39  0.316  33  0.158   0.157 N  0.570      SignalP-noTM
AHK15890.1             0.112  38  0.104  65  0.123  36  0.094   0.099 N  0.570      SignalP-noTM
AHK15891.1             0.720  41  0.652  41  0.634  30  0.375   0.549 Y  0.510      SignalP-TM
AHK15892.1             0.819  29  0.816  29  0.904  23  0.816   0.816 Y  0.570      SignalP-noTM
AHK15893.1             0.121  25  0.160  31  0.368  24  0.210   0.178 N  0.510      SignalP-TM
AHK15894.1             0.117  36  0.106  51  0.124  45  0.090   0.099 N  0.570      SignalP-noTM
AHK15895.1             0.134  63  0.120  11  0.170   4  0.148   0.134 N  0.570      SignalP-noTM
AHK15896.1             0.106  58  0.124  40  0.180  36  0.112   0.118 N  0.570      SignalP-noTM
AHK15897.1             0.135  21  0.143  21  0.195  10  0.152   0.146 N  0.510      SignalP-TM
AHK15898.1             0.685  27  0.534  27  0.473  23  0.354   0.468 N  0.510      SignalP-TM
AHK15899.1             0.487  31  0.672  31  0.976  25  0.850   0.756 Y  0.570      SignalP-noTM
AHK15900.1             0.107  43  0.110  43  0.126  20  0.103   0.107 N  0.570      SignalP-noTM
AHK15901.1             0.106  22  0.112  11  0.157   6  0.126   0.118 N  0.570      SignalP-noTM
AHK15902.1             0.760  39  0.828  39  0.966  31  0.649   0.744 Y  0.570      SignalP-noTM
AHK15903.1             0.634  31  0.710  31  0.873  10  0.803   0.754 Y  0.570      SignalP-noTM
AHK15904.1             0.108  31  0.138  32  0.270  30  0.143   0.139 N  0.510      SignalP-TM
AHK15905.1             0.196  42  0.164  42  0.208  38  0.103   0.141 N  0.510      SignalP-TM
AHK15906.1             0.213  17  0.137  64  0.163   1  0.082   0.117 N  0.510      SignalP-TM
AHK15907.1             0.174  40  0.123  11  0.177   1  0.154   0.135 N  0.510      SignalP-TM
AHK15908.1             0.139  65  0.119  67  0.179  64  0.072   0.102 N  0.510      SignalP-TM
AHK15909.1             0.142  25  0.118  11  0.201   3  0.142   0.129 N  0.570      SignalP-noTM
AHK15910.1             0.171  28  0.142  28  0.185  25  0.100   0.122 N  0.570      SignalP-noTM
AHK15911.1             0.114  33  0.136  11  0.274   1  0.174   0.154 N  0.570      SignalP-noTM
AHK15912.1             0.110  32  0.140  22  0.224  14  0.171   0.154 N  0.570      SignalP-noTM
AHK15913.1             0.103  25  0.105  55  0.118  52  0.091   0.098 N  0.570      SignalP-noTM
AHK15914.1             0.123  43  0.154  12  0.301   9  0.244   0.187 N  0.510      SignalP-TM
AHK15915.1             0.113  41  0.111  11  0.176   2  0.124   0.118 N  0.570      SignalP-noTM
AHK15916.1             0.193  22  0.413  22  0.953   2  0.901   0.642 Y  0.570      SignalP-noTM
AHK15917.1             0.133  39  0.115  53  0.153  49  0.077   0.101 N  0.510      SignalP-TM
AHK15918.1             0.114  24  0.101  68  0.111  58  0.068   0.089 N  0.510      SignalP-TM
AHK15919.1             0.759  29  0.809  29  0.932  19  0.881   0.843 Y  0.570      SignalP-noTM
AHK15920.1             0.459  33  0.566  33  0.959  29  0.638   0.600 Y  0.570      SignalP-noTM
AHK15921.1             0.122  36  0.125  15  0.196   6  0.150   0.137 N  0.570      SignalP-noTM
AHK15922.1             0.105  33  0.103  33  0.133  14  0.103   0.103 N  0.570      SignalP-noTM
AHK15923.1             0.883  21  0.860  21  0.922  20  0.815   0.839 Y  0.570      SignalP-noTM
AHK15924.1             0.566  35  0.598  35  0.823  24  0.658   0.626 Y  0.570      SignalP-noTM
AHK15925.1             0.747  23  0.778  23  0.918  14  0.831   0.803 Y  0.570      SignalP-noTM
AHK15926.1             0.664  29  0.774  29  0.960  20  0.906   0.836 Y  0.570      SignalP-noTM
AHK15927.1             0.118  34  0.126  39  0.195  33  0.125   0.126 N  0.510      SignalP-TM
AHK15928.1             0.167  23  0.162  23  0.218  20  0.139   0.151 N  0.570      SignalP-noTM
AHK15929.1             0.112  29  0.109  50  0.139  45  0.093   0.102 N  0.570      SignalP-noTM
AHK15930.1             0.139  48  0.153  27  0.286  19  0.209   0.173 N  0.510      SignalP-TM
AHK15931.1             0.103  69  0.097  69  0.101  69  0.084   0.091 N  0.570      SignalP-noTM
AHK15932.1             0.119  47  0.110  65  0.129  58  0.093   0.102 N  0.570      SignalP-noTM
AHK15933.1             0.206  22  0.149  22  0.223   1  0.127   0.139 N  0.570      SignalP-noTM
AHK15934.1             0.137  37  0.120  14  0.173   3  0.141   0.130 N  0.570      SignalP-noTM
AHK15935.1             0.181  21  0.164  21  0.316  20  0.140   0.153 N  0.570      SignalP-noTM
AHK15936.1             0.112  36  0.142  11  0.304   2  0.206   0.172 N  0.570      SignalP-noTM
AHK15937.1             0.144  66  0.141  66  0.183  62  0.101   0.126 N  0.510      SignalP-TM
AHK15938.1             0.125  69  0.109  69  0.150   2  0.094   0.102 N  0.570      SignalP-noTM
AHK15939.1             0.101  63  0.111  11  0.186   2  0.129   0.119 N  0.570      SignalP-noTM
AHK15940.1             0.100  59  0.106  39  0.131  32  0.087   0.098 N  0.570      SignalP-noTM
AHK15941.1             0.134  34  0.153  15  0.283   9  0.232   0.190 N  0.570      SignalP-noTM
AHK15942.1             0.584  21  0.327  21  0.411   1  0.238   0.294 N  0.510      SignalP-TM
AHK15943.1             0.206  36  0.133  36  0.151   2  0.099   0.117 N  0.570      SignalP-noTM
AHK15944.1             0.107  31  0.105  38  0.139   6  0.101   0.103 N  0.570      SignalP-noTM
AHK15945.1             0.150  32  0.129  32  0.152  15  0.109   0.120 N  0.570      SignalP-noTM
AHK15946.1             0.143  20  0.117  20  0.139   1  0.094   0.106 N  0.570      SignalP-noTM
AHK15947.1             0.104  35  0.106  57  0.129  51  0.098   0.103 N  0.570      SignalP-noTM
AHK15948.1             0.112  30  0.154  30  0.455  22  0.185   0.168 N  0.570      SignalP-noTM
AHK15949.1             0.128  21  0.135  11  0.242   1  0.177   0.155 N  0.570      SignalP-noTM
AHK15950.1             0.173  51  0.132  51  0.131  36  0.102   0.118 N  0.570      SignalP-noTM
AHK15951.1             0.125  49  0.137  11  0.226   6  0.192   0.163 N  0.570      SignalP-noTM
AHK15952.1             0.118  53  0.132  53  0.215  49  0.107   0.120 N  0.570      SignalP-noTM
AHK15953.1             0.598  18  0.714  18  0.932  15  0.840   0.773 Y  0.570      SignalP-noTM
AHK15954.1             0.556  23  0.713  23  0.947  14  0.921   0.811 Y  0.570      SignalP-noTM
AHK15955.1             0.130  20  0.230  16  0.522  12  0.432   0.305 N  0.510      SignalP-TM
AHK15956.1             0.254  54  0.140  54  0.132  20  0.093   0.118 N  0.570      SignalP-noTM
AHK15957.1             0.111  22  0.099  34  0.107  23  0.083   0.092 N  0.570      SignalP-noTM
AHK15958.1             0.154  39  0.114  39  0.112  70  0.076   0.096 N  0.570      SignalP-noTM
AHK15959.1             0.188  24  0.152  24  0.158  14  0.123   0.138 N  0.570      SignalP-noTM
AHK15960.1             0.177  43  0.154  43  0.262  41  0.098   0.133 N  0.510      SignalP-TM
AHK15961.1             0.120  27  0.111  27  0.127   2  0.095   0.103 N  0.570      SignalP-noTM
AHK15962.1             0.145  20  0.148  20  0.322   1  0.182   0.164 N  0.570      SignalP-noTM
AHK15963.1             0.571  24  0.721  24  0.959  13  0.921   0.815 Y  0.570      SignalP-noTM
AHK15964.1             0.264  62  0.161  62  0.185   1  0.124   0.144 N  0.570      SignalP-noTM
AHK15965.1             0.105  45  0.132  11  0.233   2  0.175   0.152 N  0.570      SignalP-noTM
AHK15966.1             0.564  29  0.647  29  0.970  17  0.825   0.731 Y  0.570      SignalP-noTM
AHK15967.1             0.103  68  0.100  26  0.120  38  0.089   0.095 N  0.570      SignalP-noTM
AHK15968.1             0.156  64  0.126  64  0.189  13  0.109   0.118 N  0.570      SignalP-noTM
AHK15969.1             0.135  45  0.122  21  0.171  12  0.132   0.127 N  0.570      SignalP-noTM
AHK15970.1             0.131  38  0.126  40  0.275  37  0.108   0.120 N  0.510      SignalP-TM
AHK15971.1             0.122  49  0.226  18  0.622   9  0.489   0.323 N  0.510      SignalP-TM
AHK15972.1             0.161  40  0.156  40  0.259  36  0.104   0.137 N  0.510      SignalP-TM
AHK15973.1             0.131  47  0.108  47  0.107  43  0.066   0.093 N  0.510      SignalP-TM
AHK15974.1             0.282  21  0.509  21  0.970  11  0.922   0.703 Y  0.570      SignalP-noTM
AHK15975.1             0.811  19  0.769  19  0.840  15  0.710   0.741 Y  0.570      SignalP-noTM
AHK15976.1             0.239  36  0.189  36  0.233  29  0.135   0.164 N  0.570      SignalP-noTM
AHK15977.1             0.114  33  0.125  22  0.182  11  0.140   0.132 N  0.570      SignalP-noTM
AHK15978.1             0.876  21  0.879  21  0.926  17  0.868   0.874 Y  0.570      SignalP-noTM
AHK15979.1             0.115  25  0.141  11  0.330   1  0.184   0.157 N  0.510      SignalP-TM
AHK15980.1             0.110  61  0.118  61  0.149  41  0.108   0.113 N  0.570      SignalP-noTM
AHK15981.1             0.105  47  0.105  47  0.124  11  0.101   0.103 N  0.570      SignalP-noTM
AHK15982.1             0.124  48  0.112  48  0.115  37  0.079   0.096 N  0.570      SignalP-noTM
AHK15983.1             0.163  25  0.127  25  0.171   1  0.105   0.117 N  0.570      SignalP-noTM
AHK15984.1             0.112  39  0.104  67  0.114  66  0.090   0.097 N  0.570      SignalP-noTM
AHK15985.1             0.102  68  0.121  50  0.182  46  0.125   0.123 N  0.570      SignalP-noTM
AHK15986.1             0.127  66  0.122  11  0.187   4  0.153   0.137 N  0.570      SignalP-noTM
AHK15987.1             0.578  27  0.459  27  0.525  21  0.321   0.408 N  0.510      SignalP-TM
AHK15988.1             0.102  43  0.097  41  0.103  29  0.077   0.088 N  0.570      SignalP-noTM
AHK15989.1             0.131  24  0.117  24  0.160  20  0.096   0.107 N  0.570      SignalP-noTM
AHK15990.1             0.107  68  0.106  21  0.127  12  0.096   0.101 N  0.570      SignalP-noTM
AHK15991.1             0.451  20  0.302  20  0.277  19  0.210   0.259 N  0.570      SignalP-noTM
AHK15992.1             0.115  39  0.108  58  0.158  47  0.093   0.102 N  0.510      SignalP-TM
AHK15993.1             0.212  34  0.157  34  0.184   5  0.120   0.139 N  0.570      SignalP-noTM
AHK15994.1             0.117  62  0.150  11  0.287   4  0.229   0.187 N  0.570      SignalP-noTM
AHK15995.1             0.156  22  0.107  22  0.158   2  0.092   0.100 N  0.570      SignalP-noTM
AHK15996.1             0.181  21  0.224  21  0.404  20  0.263   0.238 N  0.510      SignalP-TM
AHK15997.1             0.185  15  0.225  15  0.532   1  0.310   0.257 N  0.510      SignalP-TM
AHK15998.1             0.114  38  0.242  19  0.743  12  0.495   0.361 N  0.570      SignalP-noTM
AHK15999.1             0.111  58  0.107  58  0.128  14  0.099   0.104 N  0.570      SignalP-noTM
AHK16000.1             0.116  40  0.110  29  0.137   6  0.105   0.108 N  0.570      SignalP-noTM
AHK16001.1             0.106  22  0.106  11  0.167   1  0.108   0.107 N  0.570      SignalP-noTM
AHK16002.1             0.175  48  0.140  48  0.202   3  0.126   0.135 N  0.510      SignalP-TM
AHK16003.1             0.177  32  0.206  16  0.595  10  0.380   0.288 N  0.570      SignalP-noTM
AHK16004.1             0.139  28  0.165  28  0.258  23  0.166   0.165 N  0.570      SignalP-noTM
AHK16005.1             0.107  20  0.103  11  0.145   1  0.098   0.101 N  0.570      SignalP-noTM
AHK16006.1             0.123  44  0.122  44  0.184  34  0.118   0.120 N  0.570      SignalP-noTM
AHK16007.1             0.149  41  0.122  41  0.171   1  0.103   0.113 N  0.570      SignalP-noTM
AHK16008.1             0.139  29  0.175  11  0.355   2  0.320   0.228 N  0.510      SignalP-TM
AHK16009.1             0.127  24  0.142  24  0.213   7  0.160   0.149 N  0.510      SignalP-TM
AHK16010.1             0.127  55  0.115  39  0.155  36  0.098   0.107 N  0.570      SignalP-noTM
AHK16011.1             0.145  28  0.116  28  0.124   9  0.102   0.109 N  0.570      SignalP-noTM
AHK16012.1             0.125  32  0.124  17  0.207  13  0.127   0.125 N  0.570      SignalP-noTM
AHK16013.1             0.134  49  0.124  49  0.160  45  0.090   0.111 N  0.510      SignalP-TM
AHK16014.1             0.183  36  0.163  43  0.301  47  0.104   0.135 N  0.570      SignalP-noTM
AHK16015.1             0.172  26  0.136  26  0.182   4  0.122   0.129 N  0.570      SignalP-noTM
AHK16016.1             0.155  33  0.123  33  0.148  32  0.096   0.111 N  0.570      SignalP-noTM
AHK16017.1             0.162  40  0.178  20  0.304   1  0.235   0.199 N  0.510      SignalP-TM
AHK16018.1             0.106   9  0.116  11  0.153   3  0.134   0.124 N  0.570      SignalP-noTM
AHK16019.1             0.192  21  0.190  21  0.342  20  0.204   0.197 N  0.570      SignalP-noTM
AHK16020.1             0.122  66  0.117  21  0.147  18  0.107   0.112 N  0.570      SignalP-noTM
AHK16021.1             0.102  44  0.107  61  0.125  49  0.097   0.102 N  0.570      SignalP-noTM
AHK16022.1             0.116  42  0.108  44  0.130  40  0.088   0.099 N  0.570      SignalP-noTM
AHK16023.1             0.170  23  0.186  23  0.317   5  0.233   0.208 N  0.570      SignalP-noTM
AHK16024.1             0.114   6  0.118  51  0.187  50  0.095   0.108 N  0.570      SignalP-noTM
AHK16025.1             0.128  68  0.119  11  0.187   6  0.146   0.131 N  0.570      SignalP-noTM
AHK16026.1             0.111  59  0.114  31  0.189  27  0.123   0.118 N  0.570      SignalP-noTM
AHK16027.1             0.102  37  0.109  22  0.151  14  0.114   0.111 N  0.570      SignalP-noTM
AHK16028.1             0.174  40  0.185  40  0.375  38  0.136   0.162 N  0.570      SignalP-noTM
AHK16029.1             0.118  23  0.130  11  0.211   1  0.162   0.145 N  0.570      SignalP-noTM
AHK16030.1             0.103  25  0.100  14  0.118  12  0.097   0.098 N  0.570      SignalP-noTM
AHK16031.1             0.233  66  0.156  66  0.172  23  0.107   0.133 N  0.570      SignalP-noTM
AHK16032.1             0.120  38  0.138  38  0.399  36  0.115   0.127 N  0.570      SignalP-noTM
AHK16033.1             0.125  41  0.134  41  0.208   4  0.148   0.141 N  0.570      SignalP-noTM
AHK16034.1             0.107  37  0.157  17  0.283  15  0.245   0.198 N  0.570      SignalP-noTM
AHK16035.1             0.147  47  0.145  47  0.223  45  0.097   0.127 N  0.510      SignalP-TM
AHK16036.1             0.105  52  0.092  14  0.102   9  0.081   0.088 N  0.510      SignalP-TM
AHK16037.1             0.171  31  0.143  31  0.209   3  0.132   0.138 N  0.570      SignalP-noTM
AHK16038.1             0.143  25  0.139  25  0.196  23  0.122   0.131 N  0.570      SignalP-noTM
AHK16039.1             0.142  21  0.170  21  0.308  31  0.194   0.181 N  0.570      SignalP-noTM
AHK16040.1             0.105  32  0.101  62  0.113  47  0.092   0.097 N  0.570      SignalP-noTM
AHK16041.1             0.107  24  0.117  44  0.150  41  0.107   0.112 N  0.570      SignalP-noTM
AHK16042.1             0.105  15  0.105  64  0.122   8  0.099   0.102 N  0.570      SignalP-noTM
AHK16043.1             0.140  51  0.192  20  0.435  18  0.337   0.260 N  0.570      SignalP-noTM
AHK16044.1             0.165  40  0.127  40  0.162  39  0.082   0.110 N  0.510      SignalP-TM
AHK16045.1             0.369  46  0.247  46  0.341  45  0.127   0.203 N  0.510      SignalP-TM
AHK16046.1             0.104  24  0.106  32  0.129  23  0.089   0.098 N  0.570      SignalP-noTM
AHK16047.1             0.168  28  0.249  22  0.522  21  0.345   0.294 N  0.570      SignalP-noTM
AHK16048.1             0.123  61  0.135  42  0.329  36  0.097   0.117 N  0.570      SignalP-noTM
AHK16049.1             0.165  35  0.175  35  0.327  32  0.160   0.168 N  0.570      SignalP-noTM
AHK16050.1             0.141  24  0.122  24  0.185   2  0.117   0.120 N  0.570      SignalP-noTM
AHK16051.1             0.117  28  0.155  21  0.255  15  0.216   0.184 N  0.570      SignalP-noTM
AHK16052.1             0.128  23  0.156  13  0.301  11  0.234   0.192 N  0.570      SignalP-noTM
AHK16053.1             0.158  58  0.123  11  0.251   1  0.142   0.130 N  0.510      SignalP-TM
AHK16054.1             0.127  40  0.161  11  0.402   2  0.247   0.202 N  0.570      SignalP-noTM
AHK16055.1             0.107  29  0.188  11  0.469   1  0.356   0.250 N  0.510      SignalP-TM
AHK16056.1             0.147  30  0.207  30  0.381  21  0.260   0.227 N  0.510      SignalP-TM
AHK16057.1             0.255  25  0.240  25  0.398   1  0.234   0.237 N  0.570      SignalP-noTM
AHK16058.1             0.113  41  0.100  41  0.104  43  0.071   0.086 N  0.570      SignalP-noTM
AHK16059.1             0.116  24  0.165  12  0.320   6  0.265   0.212 N  0.570      SignalP-noTM
AHK16060.1             0.126  61  0.111  11  0.177   1  0.118   0.115 N  0.570      SignalP-noTM
AHK16061.1             0.183  31  0.160  31  0.244  21  0.150   0.155 N  0.570      SignalP-noTM
AHK16062.1             0.141  30  0.104  63  0.117  56  0.083   0.094 N  0.570      SignalP-noTM
AHK16063.1             0.110  58  0.098  58  0.135   1  0.088   0.094 N  0.570      SignalP-noTM
AHK16064.1             0.148  18  0.158  18  0.341   1  0.196   0.176 N  0.570      SignalP-noTM
AHK16065.1             0.131  67  0.116  11  0.156   3  0.135   0.125 N  0.570      SignalP-noTM
AHK16066.1             0.829  38  0.693  38  0.936  16  0.686   0.690 Y  0.570      SignalP-noTM
AHK16067.1             0.174  18  0.139  18  0.173   6  0.122   0.133 N  0.510      SignalP-TM
AHK16068.1             0.116  12  0.156  12  0.296   1  0.202   0.173 N  0.510      SignalP-TM
AHK16069.1             0.419  24  0.263  24  0.267   2  0.159   0.225 N  0.510      SignalP-TM
AHK16070.1             0.338  19  0.551  19  0.945   2  0.909   0.719 Y  0.570      SignalP-noTM
AHK16071.1             0.120  60  0.124  17  0.205   6  0.138   0.131 N  0.570      SignalP-noTM
AHK16072.1             0.333  28  0.174  28  0.133  27  0.082   0.130 N  0.570      SignalP-noTM
AHK16073.1             0.150  38  0.132  38  0.230  37  0.108   0.120 N  0.570      SignalP-noTM
AHK16074.1             0.826  33  0.774  33  0.914  12  0.808   0.790 Y  0.570      SignalP-noTM
AHK16075.1             0.177  55  0.171  55  0.335  50  0.115   0.150 N  0.510      SignalP-TM
AHK16076.1             0.109  61  0.106  33  0.134  22  0.102   0.104 N  0.570      SignalP-noTM
AHK16077.1             0.536  22  0.679  22  0.895   6  0.866   0.766 Y  0.570      SignalP-noTM
AHK16078.1             0.125  53  0.111  11  0.161   2  0.122   0.116 N  0.570      SignalP-noTM
AHK16079.1             0.191  44  0.172  44  0.183  40  0.131   0.157 N  0.510      SignalP-TM
AHK16080.1             0.170  22  0.144  22  0.217   5  0.145   0.144 N  0.570      SignalP-noTM
AHK16081.1             0.143  44  0.200  24  0.440  19  0.303   0.249 N  0.570      SignalP-noTM
AHK16082.1             0.193  28  0.197  28  0.362  25  0.193   0.195 N  0.570      SignalP-noTM
AHK16083.1             0.118  64  0.121  13  0.176   9  0.148   0.133 N  0.570      SignalP-noTM
AHK16084.1             0.103  70  0.126  11  0.209   4  0.169   0.146 N  0.570      SignalP-noTM
AHK16085.1             0.122  10  0.101  59  0.107  45  0.082   0.092 N  0.570      SignalP-noTM
AHK16086.1             0.109  29  0.107  29  0.120   3  0.103   0.105 N  0.570      SignalP-noTM
AHK16087.1             0.146  52  0.176  11  0.445   1  0.292   0.230 N  0.570      SignalP-noTM
AHK16088.1             0.123  30  0.103  30  0.107   1  0.075   0.090 N  0.570      SignalP-noTM
AHK16089.1             0.105  20  0.134  11  0.230   3  0.182   0.156 N  0.570      SignalP-noTM
AHK16090.1             0.109  26  0.120  20  0.177   9  0.142   0.130 N  0.570      SignalP-noTM
AHK16091.1             0.112  31  0.107  31  0.132  37  0.087   0.098 N  0.570      SignalP-noTM
AHK16092.1             0.229  32  0.236  32  0.325  29  0.252   0.242 N  0.510      SignalP-TM
AHK16093.1             0.108  23  0.125  11  0.234   2  0.157   0.140 N  0.570      SignalP-noTM
AHK16094.1             0.105  20  0.108  25  0.139  19  0.087   0.098 N  0.570      SignalP-noTM
AHK16095.1             0.134  58  0.118  58  0.136   2  0.094   0.107 N  0.570      SignalP-noTM
AHK16096.1             0.140  19  0.139  37  0.227  35  0.106   0.123 N  0.570      SignalP-noTM
AHK16097.1             0.487  34  0.494  34  0.622  23  0.388   0.455 N  0.510      SignalP-TM
AHK16098.1             0.105  20  0.115  50  0.191  48  0.099   0.107 N  0.570      SignalP-noTM
AHK16099.1             0.147  34  0.137  34  0.218  32  0.132   0.135 N  0.570      SignalP-noTM
AHK16100.1             0.510  22  0.653  22  0.904  18  0.805   0.724 Y  0.570      SignalP-noTM
AHK16101.1             0.154  30  0.134  30  0.161  32  0.095   0.119 N  0.510      SignalP-TM
AHK16102.1             0.116  58  0.118  15  0.175  13  0.128   0.122 N  0.510      SignalP-TM
AHK16103.1             0.164  69  0.124  40  0.185  31  0.116   0.120 N  0.570      SignalP-noTM
AHK16104.1             0.152  22  0.189  22  0.297  17  0.249   0.211 N  0.510      SignalP-TM
AHK16105.1             0.101   8  0.103  18  0.126  12  0.101   0.102 N  0.510      SignalP-TM
AHK16106.1             0.140  32  0.119  32  0.161  13  0.115   0.117 N  0.570      SignalP-noTM
AHK16107.1             0.102  22  0.109  38  0.132  29  0.096   0.103 N  0.570      SignalP-noTM
AHK16108.1             0.175  18  0.171  18  0.319   2  0.197   0.183 N  0.570      SignalP-noTM
AHK16109.1             0.102  22  0.134  11  0.264   1  0.170   0.151 N  0.570      SignalP-noTM
AHK16110.1             0.124  42  0.112  54  0.180  48  0.090   0.102 N  0.570      SignalP-noTM
AHK16111.1             0.185  39  0.160  12  0.309   9  0.259   0.206 N  0.570      SignalP-noTM
AHK16112.1             0.106  35  0.112  45  0.143  37  0.097   0.105 N  0.570      SignalP-noTM
AHK16113.1             0.141  53  0.137  27  0.230   1  0.144   0.140 N  0.570      SignalP-noTM
AHK16114.1             0.195  67  0.133  67  0.142   1  0.098   0.117 N  0.570      SignalP-noTM
AHK16115.1             0.116  15  0.130  15  0.288  11  0.141   0.135 N  0.570      SignalP-noTM
AHK16116.1             0.322  27  0.133  27  0.145   1  0.086   0.116 N  0.510      SignalP-TM
AHK16117.1             0.171  52  0.117  11  0.225   1  0.127   0.121 N  0.510      SignalP-TM
AHK16118.1             0.172  35  0.129  35  0.190   3  0.122   0.125 N  0.570      SignalP-noTM
AHK16119.1             0.178  35  0.112  46  0.160  43  0.069   0.096 N  0.510      SignalP-TM
AHK16120.1             0.131  38  0.140  38  0.227   7  0.162   0.148 N  0.510      SignalP-TM
AHK16121.1             0.296  27  0.247  14  0.734  12  0.479   0.356 N  0.570      SignalP-noTM
AHK16122.1             0.119  41  0.120  41  0.155  40  0.097   0.109 N  0.570      SignalP-noTM
AHK16123.1             0.127  41  0.112  22  0.171  11  0.104   0.109 N  0.510      SignalP-TM
AHK16124.1             0.164  30  0.183  30  0.413   2  0.222   0.198 N  0.510      SignalP-TM
AHK16125.1             0.115  69  0.113  48  0.174  43  0.097   0.106 N  0.570      SignalP-noTM
AHK16126.1             0.324  34  0.201  34  0.370  11  0.189   0.197 N  0.510      SignalP-TM
AHK16127.1             0.206  30  0.295  30  0.642  25  0.378   0.326 N  0.510      SignalP-TM
AHK16128.1             0.139  40  0.126  33  0.206  31  0.112   0.121 N  0.510      SignalP-TM
AHK16129.1             0.107  23  0.116  11  0.199   4  0.135   0.125 N  0.570      SignalP-noTM
AHK16130.1             0.117  39  0.147  39  0.293  28  0.157   0.151 N  0.570      SignalP-noTM
AHK16131.1             0.126  45  0.151  11  0.404   1  0.206   0.172 N  0.510      SignalP-TM
AHK16132.1             0.106  36  0.136  11  0.319   1  0.162   0.148 N  0.570      SignalP-noTM
AHK16133.1             0.132  25  0.229  13  0.621   6  0.530   0.340 N  0.510      SignalP-TM
AHK16134.1             0.130  27  0.106  53  0.125  48  0.092   0.100 N  0.570      SignalP-noTM
AHK16135.1             0.107  46  0.124  18  0.174  12  0.149   0.136 N  0.570      SignalP-noTM
AHK16136.1             0.123  17  0.140  17  0.198  12  0.160   0.150 N  0.570      SignalP-noTM
AHK16137.1             0.125  41  0.146  41  0.240  16  0.165   0.155 N  0.570      SignalP-noTM
AHK16138.1             0.107  37  0.157  17  0.283  15  0.245   0.198 N  0.570      SignalP-noTM
AHK16139.1             0.111  58  0.108  37  0.127  24  0.103   0.105 N  0.570      SignalP-noTM
AHK16140.1             0.147  31  0.147  41  0.201  30  0.127   0.137 N  0.570      SignalP-noTM
AHK16141.1             0.467  42  0.232  42  0.167  39  0.093   0.167 N  0.570      SignalP-noTM
AHK16142.1             0.101  52  0.124  25  0.189  17  0.142   0.132 N  0.570      SignalP-noTM
AHK16143.1             0.142  42  0.120  42  0.138   5  0.096   0.109 N  0.570      SignalP-noTM
AHK16144.1             0.218  40  0.250  40  0.549  13  0.420   0.313 N  0.510      SignalP-TM
AHK16145.1             0.104  38  0.110  19  0.147  13  0.115   0.112 N  0.570      SignalP-noTM
AHK16146.1             0.193  49  0.258  34  0.577  32  0.257   0.258 N  0.570      SignalP-noTM
AHK16147.1             0.569  22  0.721  22  0.955  13  0.897   0.804 Y  0.570      SignalP-noTM
AHK16148.1             0.115  21  0.195  11  0.534   3  0.366   0.275 N  0.570      SignalP-noTM
AHK16149.1             0.101  39  0.126  11  0.294   1  0.137   0.131 N  0.570      SignalP-noTM
AHK16150.1             0.127  40  0.107  40  0.134  10  0.097   0.103 N  0.570      SignalP-noTM
AHK16151.1             0.154  29  0.119  29  0.173   1  0.095   0.108 N  0.570      SignalP-noTM
AHK16152.1             0.104  41  0.103  54  0.136  13  0.098   0.101 N  0.570      SignalP-noTM
AHK16153.1             0.123  42  0.119  42  0.173  40  0.114   0.116 N  0.570      SignalP-noTM
AHK16154.1             0.121  23  0.112  14  0.158   2  0.120   0.116 N  0.570      SignalP-noTM
AHK16155.1             0.196  20  0.239  20  0.436  18  0.302   0.269 N  0.570      SignalP-noTM
AHK16156.1             0.117  18  0.162  44  0.375  37  0.174   0.166 N  0.510      SignalP-TM
AHK16157.1             0.106  25  0.121  16  0.192   5  0.147   0.131 N  0.510      SignalP-TM
AHK16158.1             0.559  26  0.610  26  0.948   9  0.771   0.686 Y  0.570      SignalP-noTM
AHK16159.1             0.566  21  0.599  21  0.794  14  0.615   0.606 Y  0.570      SignalP-noTM
AHK16160.1             0.588  28  0.390  28  0.444  27  0.263   0.343 N  0.510      SignalP-TM
AHK16161.1             0.136  31  0.132  31  0.174   1  0.121   0.127 N  0.570      SignalP-noTM
AHK16162.1             0.122  60  0.091  29  0.102  68  0.074   0.084 N  0.510      SignalP-TM
AHK16163.1             0.424  23  0.628  23  0.963  17  0.929   0.770 Y  0.570      SignalP-noTM
AHK16164.1             0.113  20  0.104  35  0.152   1  0.098   0.101 N  0.570      SignalP-noTM
AHK16165.1             0.164  21  0.256  11  0.812   1  0.647   0.440 N  0.570      SignalP-noTM
AHK16166.1             0.105  66  0.099  13  0.123   9  0.100   0.100 N  0.570      SignalP-noTM
AHK16167.1             0.108  47  0.103  36  0.116  27  0.096   0.100 N  0.570      SignalP-noTM
AHK16168.1             0.114  28  0.109  45  0.135  42  0.084   0.097 N  0.570      SignalP-noTM
AHK16169.1             0.107  49  0.108  49  0.146  34  0.090   0.100 N  0.570      SignalP-noTM
AHK16170.1             0.102  23  0.111  52  0.156  45  0.110   0.111 N  0.570      SignalP-noTM
AHK16171.1             0.112  39  0.149  18  0.240   9  0.193   0.170 N  0.570      SignalP-noTM
AHK16172.1             0.188  21  0.127  21  0.243  42  0.078   0.104 N  0.570      SignalP-noTM
AHK16173.1             0.131   6  0.114  12  0.194   4  0.131   0.122 N  0.570      SignalP-noTM
AHK16174.1             0.127  32  0.097  32  0.103   1  0.069   0.086 N  0.510      SignalP-TM
AHK16175.1             0.150  62  0.124  22  0.175  15  0.132   0.128 N  0.570      SignalP-noTM
AHK16176.1             0.109  27  0.107  44  0.134  43  0.102   0.105 N  0.570      SignalP-noTM
AHK16177.1             0.102  68  0.117  11  0.192   1  0.129   0.123 N  0.570      SignalP-noTM
AHK16178.1             0.116  48  0.133  11  0.222   3  0.179   0.155 N  0.570      SignalP-noTM
AHK16179.1             0.180  24  0.138  24  0.155  36  0.097   0.119 N  0.570      SignalP-noTM
AHK16180.1             0.110  35  0.173  21  0.414  20  0.283   0.225 N  0.570      SignalP-noTM
AHK16181.1             0.115  69  0.159  69  0.337  62  0.138   0.151 N  0.510      SignalP-TM
AHK16182.1             0.127  26  0.189  24  0.384  23  0.318   0.249 N  0.570      SignalP-noTM
AHK16183.1             0.844  23  0.821  23  0.899  22  0.764   0.794 Y  0.570      SignalP-noTM
AHK16184.1             0.121  38  0.117  11  0.182  10  0.131   0.123 N  0.570      SignalP-noTM
AHK16185.1             0.214  30  0.259  30  0.688   9  0.426   0.321 N  0.510      SignalP-TM
AHK16186.1             0.259  25  0.285  25  0.576  24  0.283   0.284 N  0.510      SignalP-TM
AHK16187.1             0.819  19  0.826  19  0.870   9  0.830   0.827 Y  0.510      SignalP-TM
AHK16188.1             0.105  54  0.105  44  0.118  17  0.099   0.102 N  0.570      SignalP-noTM
AHK16189.1             0.105  22  0.107  22  0.133  12  0.092   0.100 N  0.570      SignalP-noTM
AHK16190.1             0.592  21  0.732  21  0.953  16  0.891   0.807 Y  0.570      SignalP-noTM
AHK16191.1             0.754  21  0.810  21  0.944  17  0.871   0.838 Y  0.570      SignalP-noTM
AHK16192.1             0.197  23  0.369  19  0.934   1  0.840   0.590 Y  0.570      SignalP-noTM
AHK16193.1             0.301  19  0.239  19  0.272   8  0.208   0.224 N  0.570      SignalP-noTM
AHK16194.1             0.135  25  0.225  25  0.485   5  0.398   0.306 N  0.570      SignalP-noTM
AHK16195.1             0.114  56  0.187  17  0.376  12  0.284   0.232 N  0.570      SignalP-noTM
AHK16196.1             0.107  23  0.096  49  0.108  37  0.078   0.087 N  0.570      SignalP-noTM
AHK16197.1             0.120  40  0.115  11  0.163   1  0.131   0.123 N  0.570      SignalP-noTM
AHK16198.1             0.112  25  0.105  34  0.170  24  0.086   0.096 N  0.570      SignalP-noTM
AHK16199.1             0.104  58  0.103  21  0.135  12  0.086   0.095 N  0.570      SignalP-noTM
AHK16200.1             0.109  19  0.119  19  0.157   9  0.124   0.121 N  0.570      SignalP-noTM
AHK16201.1             0.192  24  0.174  24  0.263   4  0.165   0.170 N  0.570      SignalP-noTM
AHK16202.1             0.104  55  0.107  55  0.145  49  0.093   0.100 N  0.570      SignalP-noTM
AHK16203.1             0.199  20  0.153  11  0.327   1  0.228   0.181 N  0.510      SignalP-TM
AHK16204.1             0.109  22  0.126  11  0.231   2  0.157   0.138 N  0.510      SignalP-TM
AHK16205.1             0.125  39  0.159  39  0.270  32  0.116   0.143 N  0.510      SignalP-TM
AHK16206.1             0.132  35  0.132  12  0.244   2  0.175   0.152 N  0.570      SignalP-noTM
AHK16207.1             0.128  23  0.121  36  0.203   1  0.124   0.122 N  0.570      SignalP-noTM
AHK16208.1             0.125  13  0.160  13  0.350   9  0.205   0.181 N  0.570      SignalP-noTM
AHK16209.1             0.114  25  0.114  50  0.168  38  0.104   0.109 N  0.570      SignalP-noTM
AHK16210.1             0.144  48  0.150  48  0.373  46  0.123   0.137 N  0.570      SignalP-noTM
AHK16211.1             0.200  20  0.308  20  0.725   3  0.550   0.398 N  0.510      SignalP-TM
AHK16212.1             0.547  24  0.700  24  0.971  11  0.921   0.804 Y  0.570      SignalP-noTM
AHK16213.1             0.810  20  0.883  20  0.979  15  0.958   0.918 Y  0.570      SignalP-noTM
AHK16214.1             0.105  39  0.122  18  0.185  11  0.138   0.130 N  0.570      SignalP-noTM
AHK16215.1             0.525  22  0.691  22  0.946  19  0.906   0.792 Y  0.570      SignalP-noTM
AHK16216.1             0.104  19  0.173  23  0.361  19  0.267   0.217 N  0.570      SignalP-noTM
AHK16217.1             0.138  46  0.155  46  0.436  45  0.123   0.140 N  0.570      SignalP-noTM
AHK16218.1             0.112  24  0.099  47  0.103  64  0.082   0.091 N  0.570      SignalP-noTM
AHK16219.1             0.121  49  0.111  24  0.177  13  0.105   0.108 N  0.570      SignalP-noTM
AHK16220.1             0.109  30  0.108  30  0.134  38  0.101   0.105 N  0.570      SignalP-noTM
AHK16221.1             0.146  21  0.108  21  0.151   1  0.078   0.097 N  0.510      SignalP-TM
AHK16222.1             0.128  62  0.116  62  0.129  38  0.090   0.104 N  0.570      SignalP-noTM
AHK16223.1             0.376  22  0.602  22  0.992  12  0.964   0.772 Y  0.570      SignalP-noTM
AHK16224.1             0.136  26  0.105  26  0.117  38  0.086   0.096 N  0.570      SignalP-noTM
AHK16225.1             0.488  22  0.637  22  0.916  13  0.849   0.737 Y  0.570      SignalP-noTM
AHK16226.1             0.244  21  0.477  21  0.962  17  0.925   0.688 Y  0.570      SignalP-noTM
AHK16227.1             0.176  40  0.143  40  0.139   1  0.100   0.123 N  0.570      SignalP-noTM
AHK16228.1             0.122  29  0.150  29  0.291  23  0.165   0.156 N  0.510      SignalP-TM
AHK16229.1             0.169  29  0.201  29  0.425  19  0.249   0.223 N  0.570      SignalP-noTM
AHK16230.1             0.107  36  0.156  11  0.314   1  0.244   0.197 N  0.570      SignalP-noTM
AHK16231.1             0.105  50  0.116  11  0.241   1  0.117   0.116 N  0.570      SignalP-noTM
AHK16232.1             0.122  39  0.141  11  0.298   1  0.186   0.162 N  0.570      SignalP-noTM
AHK16233.1             0.135  38  0.104  67  0.122   1  0.080   0.092 N  0.570      SignalP-noTM
AHK16234.1             0.117  55  0.115  55  0.156  49  0.099   0.108 N  0.570      SignalP-noTM
AHK16235.1             0.117  23  0.106  70  0.165  66  0.072   0.094 N  0.510      SignalP-TM
AHK16236.1             0.341  31  0.390  31  0.668  29  0.346   0.374 N  0.510      SignalP-TM
AHK16237.1             0.127  47  0.117  34  0.181  29  0.098   0.110 N  0.510      SignalP-TM
AHK16238.1             0.175  28  0.234  28  0.523  16  0.371   0.299 N  0.570      SignalP-noTM
AHK16239.1             0.327  47  0.218  19  0.414  10  0.328   0.259 N  0.510      SignalP-TM
AHK16240.1             0.125  41  0.141  41  0.217   4  0.157   0.149 N  0.570      SignalP-noTM
AHK16241.1             0.105  37  0.161  17  0.305  15  0.255   0.205 N  0.570      SignalP-noTM
AHK16242.1             0.110  20  0.111  20  0.141  22  0.091   0.101 N  0.570      SignalP-noTM
AHK16243.1             0.296  62  0.172  62  0.194   1  0.112   0.144 N  0.570      SignalP-noTM
AHK16244.1             0.117  64  0.106  64  0.114  30  0.087   0.097 N  0.570      SignalP-noTM
AHK16245.1             0.148  21  0.173  45  0.403  38  0.159   0.166 N  0.570      SignalP-noTM
AHK16246.1             0.376  24  0.200  24  0.220   6  0.131   0.174 N  0.510      SignalP-TM
AHK16247.1             0.107  46  0.186  11  0.451   4  0.356   0.266 N  0.570      SignalP-noTM
AHK16248.1             0.330  34  0.178  34  0.150  42  0.096   0.139 N  0.570      SignalP-noTM
AHK16249.1             0.171  18  0.161  18  0.277  17  0.156   0.159 N  0.570      SignalP-noTM
AHK16250.1             0.111  20  0.165  11  0.367   1  0.261   0.210 N  0.570      SignalP-noTM
AHK16251.1             0.153  20  0.305  20  0.842   1  0.664   0.474 N  0.570      SignalP-noTM
AHK16252.1             0.112  33  0.144  14  0.271   6  0.212   0.169 N  0.510      SignalP-TM
AHK16253.1             0.139  37  0.120  37  0.153  54  0.104   0.113 N  0.570      SignalP-noTM
AHK16254.1             0.522  31  0.521  31  0.741  25  0.466   0.501 N  0.510      SignalP-TM
AHK16255.1             0.163  43  0.170  43  0.327  36  0.126   0.153 N  0.510      SignalP-TM
AHK16256.1             0.159  26  0.111  26  0.155   1  0.088   0.100 N  0.570      SignalP-noTM
AHK16257.1             0.100  14  0.141  11  0.264   1  0.194   0.166 N  0.570      SignalP-noTM
AHK16258.1             0.162  46  0.134  46  0.262   1  0.115   0.125 N  0.570      SignalP-noTM
AHK16259.1             0.101  30  0.109  30  0.135  29  0.099   0.105 N  0.570      SignalP-noTM
AHK16260.1             0.123  18  0.102  62  0.118   7  0.083   0.093 N  0.570      SignalP-noTM
AHK16261.1             0.132  57  0.122  43  0.175  33  0.107   0.115 N  0.570      SignalP-noTM
AHK16262.1             0.111  24  0.104  69  0.118  22  0.093   0.099 N  0.570      SignalP-noTM
AHK16263.1             0.223   9  0.108  11  0.137   1  0.097   0.104 N  0.510      SignalP-TM
AHK16264.1             0.112  28  0.122  28  0.192  23  0.107   0.117 N  0.510      SignalP-TM
AHK16265.1             0.141  26  0.230  19  0.588   9  0.396   0.308 N  0.570      SignalP-noTM
AHK16266.1             0.111  27  0.115  29  0.154  25  0.108   0.112 N  0.510      SignalP-TM
AHK16267.1             0.106  38  0.112  38  0.141  35  0.103   0.108 N  0.570      SignalP-noTM
AHK16268.1             0.126  50  0.160  20  0.302  15  0.206   0.182 N  0.570      SignalP-noTM
AHK16269.1             0.232  25  0.160  25  0.148  34  0.104   0.133 N  0.570      SignalP-noTM
AHK16270.1             0.110  19  0.109  67  0.122  59  0.090   0.100 N  0.570      SignalP-noTM
AHK16271.1             0.116  34  0.115  34  0.166  29  0.091   0.106 N  0.510      SignalP-TM
AHK16272.1             0.116  54  0.189  16  0.445  11  0.358   0.268 N  0.570      SignalP-noTM
AHK16273.1             0.105  11  0.109  44  0.134  35  0.089   0.100 N  0.570      SignalP-noTM
AHK16274.1             0.128  40  0.125  40  0.166  36  0.097   0.115 N  0.510      SignalP-TM
AHK16275.1             0.137  57  0.120  36  0.151  34  0.101   0.111 N  0.570      SignalP-noTM
AHK16276.1             0.613  23  0.706  23  0.914  17  0.814   0.757 Y  0.570      SignalP-noTM
AHK16277.1             0.249  47  0.165  47  0.210  46  0.117   0.147 N  0.510      SignalP-TM
AHK16278.1             0.137  26  0.129  26  0.249   1  0.135   0.132 N  0.570      SignalP-noTM
AHK16279.1             0.139  20  0.144  20  0.207   2  0.161   0.152 N  0.570      SignalP-noTM
AHK16280.1             0.455  23  0.609  23  0.935   6  0.863   0.728 Y  0.570      SignalP-noTM
AHK16281.1             0.121  63  0.115  31  0.168   6  0.118   0.116 N  0.510      SignalP-TM
AHK16282.1             0.126  23  0.184  18  0.354   4  0.297   0.226 N  0.510      SignalP-TM
AHK16283.1             0.110  48  0.108  52  0.135  23  0.100   0.105 N  0.570      SignalP-noTM
AHK16284.1             0.115  31  0.193  16  0.490   9  0.345   0.264 N  0.570      SignalP-noTM
AHK16285.1             0.225  56  0.134  56  0.108   3  0.085   0.111 N  0.570      SignalP-noTM
AHK16286.1             0.100  60  0.102  60  0.114  40  0.093   0.098 N  0.570      SignalP-noTM
AHK16287.1             0.118  35  0.110  57  0.134  50  0.099   0.105 N  0.570      SignalP-noTM
AHK16288.1             0.137  29  0.164  29  0.263  27  0.189   0.173 N  0.510      SignalP-TM
AHK16289.1             0.112  51  0.145  11  0.294   2  0.205   0.173 N  0.570      SignalP-noTM
AHK16290.1             0.814  20  0.862  20  0.964  17  0.909   0.884 Y  0.570      SignalP-noTM
AHK16291.1             0.124  32  0.126  32  0.188   6  0.137   0.131 N  0.570      SignalP-noTM
AHK16292.1             0.110  70  0.109  11  0.147   2  0.117   0.113 N  0.570      SignalP-noTM
AHK16293.1             0.139  32  0.175  17  0.365  15  0.269   0.219 N  0.570      SignalP-noTM
AHK16294.1             0.146  28  0.182  33  0.375  29  0.233   0.201 N  0.510      SignalP-TM
AHK16295.1             0.150  25  0.178  25  0.345  17  0.186   0.181 N  0.570      SignalP-noTM
AHK16296.1             0.236  45  0.124  45  0.147  44  0.076   0.107 N  0.510      SignalP-TM
AHK16297.1             0.312  34  0.400  34  0.906  33  0.386   0.393 N  0.570      SignalP-noTM
AHK16298.1             0.889  24  0.923  24  0.971  20  0.944   0.933 Y  0.570      SignalP-noTM
AHK16299.1             0.127  51  0.102  20  0.130  11  0.090   0.096 N  0.570      SignalP-noTM
AHK16300.1             0.108  53  0.109  62  0.149  52  0.097   0.104 N  0.570      SignalP-noTM
AHK16301.1             0.115  24  0.113  24  0.133  21  0.100   0.107 N  0.570      SignalP-noTM
AHK16302.1             0.114  34  0.129  34  0.192  30  0.100   0.115 N  0.570      SignalP-noTM
AHK16303.1             0.105  51  0.115  14  0.162  10  0.133   0.124 N  0.570      SignalP-noTM
AHK16304.1             0.114  48  0.120  41  0.244  33  0.103   0.112 N  0.570      SignalP-noTM
AHK16305.1             0.112  29  0.109  11  0.157   1  0.116   0.112 N  0.570      SignalP-noTM
AHK16306.1             0.686  27  0.773  27  0.962  17  0.873   0.820 Y  0.570      SignalP-noTM
AHK16307.1             0.157  25  0.153  25  0.251  23  0.136   0.145 N  0.570      SignalP-noTM
AHK16308.1             0.113  21  0.110  45  0.124  43  0.099   0.104 N  0.570      SignalP-noTM
AHK16309.1             0.114  34  0.118  34  0.184   1  0.127   0.123 N  0.570      SignalP-noTM
AHK16310.1             0.115  21  0.110  21  0.158   1  0.109   0.110 N  0.570      SignalP-noTM
AHK16311.1             0.116  22  0.122  22  0.167  11  0.131   0.126 N  0.570      SignalP-noTM
AHK16312.1             0.124  29  0.113  29  0.162  27  0.103   0.108 N  0.570      SignalP-noTM
AHK16313.1             0.159  36  0.113  36  0.157   5  0.091   0.105 N  0.510      SignalP-TM
AHK16314.1             0.111  68  0.108  21  0.133  13  0.100   0.104 N  0.570      SignalP-noTM
AHK16315.1             0.405  26  0.220  26  0.220  25  0.118   0.182 N  0.510      SignalP-TM
AHK16316.1             0.157  26  0.140  11  0.304   1  0.182   0.160 N  0.570      SignalP-noTM
AHK16317.1             0.229  30  0.142  30  0.181  29  0.085   0.121 N  0.510      SignalP-TM
AHK16318.1             0.137  27  0.189  27  0.344  18  0.236   0.206 N  0.510      SignalP-TM
AHK16319.1             0.268  21  0.421  21  0.868   2  0.690   0.548 N  0.570      SignalP-noTM
AHK16320.1             0.108  34  0.115  16  0.175   7  0.129   0.120 N  0.510      SignalP-TM
AHK16321.1             0.294  28  0.228  28  0.374  24  0.142   0.197 N  0.510      SignalP-TM
AHK16322.1             0.154  34  0.271  11  0.809   2  0.742   0.492 N  0.570      SignalP-noTM
AHK16323.1             0.144  32  0.147  32  0.260   2  0.180   0.162 N  0.570      SignalP-noTM
AHK16324.1             0.793  24  0.817  24  0.972   8  0.886   0.849 Y  0.570      SignalP-noTM
AHK16325.1             0.461  29  0.573  29  0.890   6  0.773   0.667 Y  0.570      SignalP-noTM
AHK16326.1             0.629  29  0.738  29  0.990  18  0.889   0.809 Y  0.570      SignalP-noTM
AHK16327.1             0.113  21  0.139  11  0.292   5  0.206   0.171 N  0.570      SignalP-noTM
AHK16328.1             0.196  37  0.176  37  0.446  36  0.114   0.147 N  0.570      SignalP-noTM
AHK16329.1             0.247  19  0.375  19  0.692  14  0.579   0.450 N  0.510      SignalP-TM
AHK16330.1             0.300  30  0.213  30  0.227  28  0.136   0.184 N  0.510      SignalP-TM
AHK16331.1             0.147  67  0.112  67  0.113  32  0.082   0.098 N  0.570      SignalP-noTM
AHK16332.1             0.101  16  0.107  49  0.132  44  0.090   0.099 N  0.570      SignalP-noTM
AHK16333.1             0.567  21  0.728  21  0.971   8  0.937   0.826 Y  0.570      SignalP-noTM
AHK16334.1             0.425  23  0.619  23  0.977  17  0.905   0.754 Y  0.570      SignalP-noTM
AHK16335.1             0.811  18  0.878  18  0.980  15  0.944   0.909 Y  0.570      SignalP-noTM
AHK16336.1             0.100  18  0.105  46  0.167  64  0.094   0.101 N  0.510      SignalP-TM
AHK16337.1             0.739  20  0.800  20  0.937  17  0.872   0.834 Y  0.570      SignalP-noTM
AHK16338.1             0.110  18  0.130  11  0.259   1  0.164   0.143 N  0.510      SignalP-TM
AHK16339.1             0.147  24  0.121  46  0.156   6  0.103   0.114 N  0.510      SignalP-TM
AHK16340.1             0.135  44  0.175  11  0.372   5  0.314   0.226 N  0.510      SignalP-TM
AHK16341.1             0.108  32  0.104  51  0.119  42  0.068   0.091 N  0.510      SignalP-TM
AHK16342.1             0.116  49  0.095  20  0.106  13  0.084   0.091 N  0.510      SignalP-TM
AHK16343.1             0.156  40  0.159  40  0.227  33  0.132   0.149 N  0.510      SignalP-TM
AHK16344.1             0.113  49  0.119  11  0.217   1  0.131   0.124 N  0.570      SignalP-noTM
AHK16345.1             0.156  29  0.112  29  0.110  66  0.071   0.092 N  0.570      SignalP-noTM
AHK16346.1             0.115  58  0.119  21  0.177   1  0.128   0.123 N  0.570      SignalP-noTM
AHK16347.1             0.113  19  0.124  19  0.159  14  0.123   0.123 N  0.570      SignalP-noTM
AHK16348.1             0.116  58  0.125  58  0.202  49  0.109   0.118 N  0.570      SignalP-noTM
AHK16349.1             0.115  41  0.098  31  0.141   2  0.089   0.094 N  0.570      SignalP-noTM
AHK16350.1             0.161  29  0.233  11  0.617   1  0.551   0.382 N  0.570      SignalP-noTM
AHK16351.1             0.138  24  0.135  24  0.200  19  0.116   0.126 N  0.570      SignalP-noTM
AHK16352.1             0.193  36  0.189  36  0.267  35  0.151   0.171 N  0.570      SignalP-noTM
AHK16353.1             0.180  15  0.372  15  0.862  12  0.780   0.564 N  0.570      SignalP-noTM
AHK16354.1             0.198  28  0.252  22  0.516  17  0.321   0.284 N  0.570      SignalP-noTM
AHK16355.1             0.111  45  0.116  11  0.167   2  0.139   0.127 N  0.570      SignalP-noTM
AHK16356.1             0.338  23  0.149  23  0.334   2  0.131   0.142 N  0.510      SignalP-TM
AHK16357.1             0.197  31  0.148  31  0.204   5  0.129   0.139 N  0.570      SignalP-noTM
AHK16358.1             0.200  25  0.164  40  0.459  29  0.142   0.153 N  0.570      SignalP-noTM
AHK16359.1             0.140  38  0.178  31  0.437   2  0.250   0.204 N  0.510      SignalP-TM
AHK16360.1             0.114  39  0.121  39  0.189   6  0.127   0.124 N  0.570      SignalP-noTM
AHK16361.1             0.139  46  0.152  46  0.303  42  0.135   0.144 N  0.570      SignalP-noTM
AHK16362.1             0.101  42  0.113  15  0.157   8  0.127   0.120 N  0.570      SignalP-noTM
AHK16363.1             0.130  25  0.211  11  0.703   2  0.426   0.312 N  0.570      SignalP-noTM
AHK16364.1             0.107  20  0.109  20  0.158   1  0.118   0.112 N  0.510      SignalP-TM
AHK16365.1             0.133  33  0.160  11  0.322  10  0.253   0.203 N  0.570      SignalP-noTM
AHK16366.1             0.119  20  0.159  11  0.299   2  0.263   0.197 N  0.510      SignalP-TM
AHK16367.1             0.136  31  0.232  21  0.558  19  0.397   0.293 N  0.510      SignalP-TM
AHK16368.1             0.180  55  0.177  27  0.349  26  0.197   0.185 N  0.510      SignalP-TM
AHK16369.1             0.164  28  0.156  28  0.244   2  0.161   0.158 N  0.570      SignalP-noTM
AHK16370.1             0.569  26  0.373  26  0.465  25  0.193   0.306 N  0.510      SignalP-TM
AHK16371.1             0.105  22  0.112  11  0.153   4  0.124   0.118 N  0.570      SignalP-noTM
AHK16372.1             0.144  32  0.134  32  0.229   1  0.142   0.138 N  0.570      SignalP-noTM
AHK16373.1             0.141  48  0.186  48  0.492  43  0.146   0.167 N  0.570      SignalP-noTM
AHK16374.1             0.362  20  0.589  20  0.985  13  0.949   0.758 Y  0.570      SignalP-noTM
AHK16375.1             0.352  25  0.428  25  0.730  22  0.502   0.455 N  0.510      SignalP-TM
AHK16376.1             0.126  51  0.116  27  0.181  25  0.109   0.113 N  0.510      SignalP-TM
AHK16377.1             0.368  44  0.235  44  0.258  42  0.106   0.174 N  0.570      SignalP-noTM
AHK16378.1             0.108  69  0.105  23  0.150   1  0.108   0.107 N  0.570      SignalP-noTM
AHK16379.1             0.127  29  0.147  29  0.273  27  0.159   0.152 N  0.570      SignalP-noTM
AHK16380.1             0.128  28  0.129  11  0.279   1  0.149   0.138 N  0.570      SignalP-noTM
AHK16381.1             0.109  41  0.107  64  0.119  52  0.097   0.102 N  0.570      SignalP-noTM
AHK16382.1             0.108  24  0.125  49  0.231  47  0.133   0.129 N  0.570      SignalP-noTM
AHK16383.1             0.109  63  0.139  11  0.244   4  0.199   0.167 N  0.570      SignalP-noTM
AHK16384.1             0.162  52  0.134  21  0.215  17  0.169   0.150 N  0.570      SignalP-noTM
AHK16385.1             0.192  22  0.226  22  0.455   1  0.323   0.262 N  0.510      SignalP-TM
AHK16386.1             0.103   3  0.104  65  0.131   2  0.096   0.101 N  0.570      SignalP-noTM
AHK16387.1             0.108  17  0.113  29  0.153  23  0.104   0.109 N  0.570      SignalP-noTM
AHK16388.1             0.169  22  0.237  22  0.565  20  0.361   0.295 N  0.570      SignalP-noTM
AHK16389.1             0.108   3  0.127  11  0.221   6  0.178   0.146 N  0.510      SignalP-TM
AHK16390.1             0.159  61  0.118  61  0.119   7  0.087   0.103 N  0.570      SignalP-noTM
AHK16391.1             0.110  66  0.137  29  0.249  24  0.161   0.148 N  0.570      SignalP-noTM
AHK16392.1             0.140  33  0.153  11  0.326   2  0.237   0.184 N  0.510      SignalP-TM
AHK16393.1             0.383  29  0.419  29  0.884   1  0.659   0.532 N  0.570      SignalP-noTM
AHK16394.1             0.137  22  0.103  57  0.120  21  0.088   0.096 N  0.570      SignalP-noTM
AHK16395.1             0.108  30  0.110  30  0.156   2  0.112   0.111 N  0.570      SignalP-noTM
AHK16396.1             0.150  29  0.132  11  0.250   3  0.177   0.153 N  0.570      SignalP-noTM
AHK16397.1             0.115  43  0.136  12  0.234   5  0.180   0.157 N  0.570      SignalP-noTM
AHK16398.1             0.363  22  0.277  22  0.338   1  0.241   0.263 N  0.510      SignalP-TM
AHK16399.1             0.191  35  0.151  21  0.359  16  0.197   0.168 N  0.510      SignalP-TM
AHK16400.1             0.146  29  0.152  29  0.245   1  0.154   0.153 N  0.570      SignalP-noTM
AHK16401.1             0.157  30  0.108  30  0.112  39  0.087   0.098 N  0.570      SignalP-noTM
AHK16402.1             0.131  56  0.173  11  0.451   3  0.319   0.242 N  0.570      SignalP-noTM
AHK16403.1             0.783  23  0.845  23  0.961  20  0.910   0.875 Y  0.570      SignalP-noTM
AHK16404.1             0.123  23  0.111  23  0.157  20  0.099   0.106 N  0.570      SignalP-noTM
AHK16405.1             0.203   8  0.180  18  0.389   1  0.245   0.204 N  0.510      SignalP-TM
AHK16406.1             0.131  26  0.136  26  0.207   1  0.152   0.142 N  0.510      SignalP-TM
AHK16407.1             0.117  21  0.166  11  0.366   1  0.274   0.217 N  0.570      SignalP-noTM
AHK16408.1             0.120  21  0.154  11  0.271   6  0.244   0.196 N  0.570      SignalP-noTM
AHK16409.1             0.140  38  0.120  11  0.184   4  0.144   0.131 N  0.570      SignalP-noTM
AHK16410.1             0.102  51  0.112  26  0.140  22  0.106   0.109 N  0.570      SignalP-noTM
AHK16411.1             0.108  47  0.126  14  0.183   6  0.158   0.141 N  0.570      SignalP-noTM
AHK16412.1             0.114  19  0.109  39  0.139  18  0.105   0.107 N  0.570      SignalP-noTM
AHK16413.1             0.146  38  0.183  38  0.384  13  0.242   0.211 N  0.570      SignalP-noTM
AHK16414.1             0.120  37  0.159  14  0.329   9  0.253   0.203 N  0.570      SignalP-noTM
AHK16415.1             0.717  20  0.797  20  0.915  16  0.885   0.829 Y  0.510      SignalP-TM
AHK16416.1             0.120  36  0.124  36  0.213  47  0.130   0.127 N  0.570      SignalP-noTM
AHK16417.1             0.122  26  0.122  26  0.149  10  0.127   0.125 N  0.570      SignalP-noTM
AHK16418.1             0.832  24  0.671  24  0.903   1  0.650   0.661 Y  0.570      SignalP-noTM
AHK16419.1             0.159  28  0.192  28  0.444  10  0.297   0.231 N  0.510      SignalP-TM
AHK16420.1             0.140  21  0.131  21  0.222  19  0.120   0.126 N  0.570      SignalP-noTM
AHK16421.1             0.118  26  0.120  26  0.154  18  0.120   0.120 N  0.570      SignalP-noTM
AHK16422.1             0.129  31  0.139  15  0.217  14  0.189   0.162 N  0.570      SignalP-noTM
AHK16423.1             0.114  34  0.100  49  0.134  32  0.077   0.092 N  0.510      SignalP-TM
AHK16424.1             0.129  20  0.112  20  0.126   1  0.099   0.106 N  0.570      SignalP-noTM
AHK16425.1             0.111  45  0.227  15  0.600  12  0.520   0.365 N  0.570      SignalP-noTM
AHK16426.1             0.128  23  0.104  23  0.130  18  0.095   0.100 N  0.570      SignalP-noTM
AHK16427.1             0.139  17  0.110  17  0.109   1  0.089   0.100 N  0.570      SignalP-noTM
AHK16428.1             0.109  20  0.114  12  0.170   8  0.132   0.122 N  0.570      SignalP-noTM
AHK16429.1             0.128  29  0.223  11  0.631  20  0.496   0.351 N  0.570      SignalP-noTM
AHK16430.1             0.178  36  0.138  36  0.135  49  0.106   0.123 N  0.570      SignalP-noTM
AHK16431.1             0.140  21  0.166  21  0.364  20  0.183   0.174 N  0.570      SignalP-noTM
AHK16432.1             0.110  34  0.141  11  0.288   1  0.194   0.166 N  0.570      SignalP-noTM
AHK16433.1             0.532  25  0.362  25  0.420  23  0.255   0.322 N  0.510      SignalP-TM
AHK16434.1             0.108  54  0.104  30  0.124  28  0.096   0.100 N  0.570      SignalP-noTM
AHK16435.1             0.106  21  0.141  11  0.237   7  0.209   0.173 N  0.570      SignalP-noTM
AHK16436.1             0.125  20  0.146  20  0.263  11  0.156   0.150 N  0.570      SignalP-noTM
AHK16437.1             0.157  43  0.125  36  0.174  22  0.103   0.117 N  0.510      SignalP-TM
AHK16438.1             0.121  64  0.148  11  0.299   3  0.222   0.175 N  0.510      SignalP-TM
AHK16439.1             0.176  35  0.337  35  0.847  27  0.626   0.473 N  0.570      SignalP-noTM
AHK16440.1             0.119  18  0.126  18  0.196  11  0.133   0.129 N  0.570      SignalP-noTM
AHK16441.1             0.101  62  0.102  44  0.115  26  0.090   0.096 N  0.570      SignalP-noTM
AHK16442.1             0.121  44  0.118  19  0.153  20  0.131   0.124 N  0.570      SignalP-noTM
AHK16443.1             0.122  54  0.097  70  0.103  68  0.078   0.088 N  0.570      SignalP-noTM
AHK16444.1             0.116  26  0.117  46  0.167  44  0.106   0.112 N  0.570      SignalP-noTM
AHK16445.1             0.116  44  0.142  11  0.273   4  0.205   0.172 N  0.570      SignalP-noTM
AHK16446.1             0.119  35  0.161  11  0.336   1  0.256   0.196 N  0.510      SignalP-TM
AHK16447.1             0.171  22  0.118  22  0.135  27  0.078   0.099 N  0.570      SignalP-noTM
AHK16448.1             0.173  23  0.162  23  0.241   1  0.163   0.163 N  0.570      SignalP-noTM
AHK16449.1             0.105  20  0.138  13  0.239   7  0.195   0.165 N  0.570      SignalP-noTM
AHK16450.1             0.115  63  0.112  18  0.145  10  0.120   0.115 N  0.570      SignalP-noTM
AHK16451.1             0.122  42  0.105  61  0.129   1  0.089   0.098 N  0.570      SignalP-noTM
AHK16452.1             0.771  23  0.543  23  0.485   2  0.410   0.494 N  0.510      SignalP-TM
AHK16453.1             0.141  32  0.121  32  0.126  36  0.099   0.111 N  0.570      SignalP-noTM
AHK16454.1             0.270  67  0.165  67  0.142  47  0.101   0.135 N  0.570      SignalP-noTM
AHK16455.1             0.162  32  0.146  32  0.197   3  0.148   0.146 N  0.510      SignalP-TM
AHK16456.1             0.146  33  0.133  33  0.217  31  0.115   0.125 N  0.570      SignalP-noTM
AHK16457.1             0.104  22  0.112  22  0.149  10  0.108   0.110 N  0.570      SignalP-noTM
AHK16458.1             0.106  39  0.104  16  0.134   7  0.101   0.102 N  0.570      SignalP-noTM
AHK16459.1             0.144  28  0.306  22  0.915   8  0.782   0.529 N  0.570      SignalP-noTM
AHK16460.1             0.136  40  0.152  40  0.272  33  0.179   0.164 N  0.570      SignalP-noTM
AHK16461.1             0.563  31  0.649  31  0.994  14  0.883   0.759 Y  0.570      SignalP-noTM
AHK16462.1             0.147  41  0.205  19  0.516  11  0.357   0.261 N  0.510      SignalP-TM
AHK16463.1             0.198  38  0.107  12  0.125   1  0.102   0.105 N  0.510      SignalP-TM
AHK16464.1             0.128  51  0.114  51  0.168  46  0.062   0.095 N  0.510      SignalP-TM
AHK16465.1             0.716  23  0.748  23  0.920   8  0.835   0.789 Y  0.570      SignalP-noTM
AHK16466.1             0.782  30  0.837  30  0.979  17  0.925   0.878 Y  0.570      SignalP-noTM
AHK16467.1             0.152  30  0.304  22  0.771  18  0.673   0.477 N  0.570      SignalP-noTM
AHK16468.1             0.106  12  0.165  12  0.391  11  0.259   0.209 N  0.570      SignalP-noTM
AHK16469.1             0.104  53  0.102  67  0.134  49  0.078   0.093 N  0.510      SignalP-TM
AHK16470.1             0.120  23  0.110  11  0.182   1  0.113   0.111 N  0.570      SignalP-noTM
AHK16471.1             0.140  65  0.119  65  0.124   2  0.095   0.108 N  0.570      SignalP-noTM
AHK16472.1             0.150  27  0.144  27  0.209  25  0.136   0.140 N  0.570      SignalP-noTM
AHK16473.1             0.132  20  0.167  44  0.379  42  0.176   0.171 N  0.570      SignalP-noTM
AHK16474.1             0.117  38  0.130  11  0.207   4  0.174   0.151 N  0.570      SignalP-noTM
AHK16475.1             0.114  58  0.112  58  0.159   3  0.103   0.108 N  0.570      SignalP-noTM
AHK16476.1             0.134  50  0.112  33  0.150  22  0.108   0.111 N  0.510      SignalP-TM
AHK16477.1             0.647  24  0.759  24  0.980  10  0.921   0.835 Y  0.570      SignalP-noTM
AHK16478.1             0.702  20  0.734  20  0.860  18  0.732   0.733 Y  0.570      SignalP-noTM
AHK16479.1             0.900  20  0.852  20  0.882   9  0.808   0.831 Y  0.570      SignalP-noTM
AHK16480.1             0.135  24  0.180  11  0.454   1  0.314   0.243 N  0.570      SignalP-noTM
AHK16481.1             0.119  63  0.106  63  0.119  40  0.089   0.098 N  0.570      SignalP-noTM
AHK16482.1             0.154  42  0.139  20  0.192  16  0.151   0.145 N  0.570      SignalP-noTM
AHK16483.1             0.117  48  0.111  48  0.132  20  0.105   0.108 N  0.570      SignalP-noTM
AHK16484.1             0.166  24  0.173  24  0.375   1  0.199   0.185 N  0.570      SignalP-noTM
AHK16485.1             0.117  36  0.158  15  0.301   5  0.242   0.197 N  0.570      SignalP-noTM
AHK16486.1             0.128  30  0.275  22  0.836   1  0.649   0.451 N  0.570      SignalP-noTM
AHK16487.1             0.162  49  0.150  49  0.202  46  0.114   0.133 N  0.570      SignalP-noTM
AHK16488.1             0.105  63  0.106  23  0.126  13  0.101   0.104 N  0.570      SignalP-noTM
AHK16489.1             0.196  23  0.185  23  0.207  18  0.165   0.176 N  0.570      SignalP-noTM
AHK16490.1             0.131  18  0.152  18  0.243   1  0.194   0.172 N  0.570      SignalP-noTM
AHK16491.1             0.112  56  0.137  12  0.281   1  0.168   0.151 N  0.570      SignalP-noTM
AHK16492.1             0.107  30  0.133  14  0.208   4  0.174   0.152 N  0.570      SignalP-noTM
AHK16493.1             0.136  52  0.126  11  0.194   1  0.156   0.140 N  0.570      SignalP-noTM
AHK16494.1             0.143  26  0.150  26  0.274  22  0.186   0.167 N  0.570      SignalP-noTM
AHK16495.1             0.137  56  0.119  56  0.168   3  0.105   0.112 N  0.570      SignalP-noTM
AHK16496.1             0.177  59  0.174  50  0.375  49  0.144   0.160 N  0.570      SignalP-noTM
AHK16497.1             0.105  28  0.107  52  0.121  42  0.097   0.102 N  0.570      SignalP-noTM
AHK16498.1             0.188  50  0.156  50  0.292  37  0.148   0.152 N  0.570      SignalP-noTM
AHK16499.1             0.105  21  0.113  11  0.194   2  0.121   0.117 N  0.570      SignalP-noTM
AHK16500.1             0.116  20  0.157  11  0.378   2  0.236   0.186 N  0.510      SignalP-TM
AHK16501.1             0.102  43  0.112  12  0.203   6  0.131   0.121 N  0.570      SignalP-noTM
AHK16502.1             0.237  30  0.192  30  0.250   6  0.177   0.185 N  0.570      SignalP-noTM
AHK16503.1             0.114  26  0.105  56  0.128   2  0.095   0.100 N  0.570      SignalP-noTM
AHK16504.1             0.208  20  0.121  20  0.150  50  0.079   0.102 N  0.570      SignalP-noTM
AHK16505.1             0.117  27  0.124  11  0.216   3  0.152   0.137 N  0.570      SignalP-noTM
AHK16506.1             0.208  18  0.212  18  0.321  15  0.204   0.208 N  0.570      SignalP-noTM
AHK16507.1             0.102  26  0.097  70  0.120  44  0.075   0.089 N  0.510      SignalP-TM
AHK16508.1             0.106  23  0.115  11  0.181   2  0.132   0.123 N  0.570      SignalP-noTM
AHK16509.1             0.116  59  0.102  59  0.109  29  0.089   0.096 N  0.570      SignalP-noTM
AHK16510.1             0.109  30  0.112  11  0.144   3  0.130   0.121 N  0.570      SignalP-noTM
AHK16511.1             0.102  34  0.103  16  0.142  10  0.104   0.104 N  0.570      SignalP-noTM
AHK16512.1             0.239  27  0.189  27  0.282   3  0.167   0.179 N  0.570      SignalP-noTM
AHK16513.1             0.138  17  0.130  17  0.162   6  0.128   0.129 N  0.570      SignalP-noTM
AHK16514.1             0.104  41  0.102  21  0.135  10  0.089   0.096 N  0.570      SignalP-noTM
AHK16515.1             0.120  20  0.160  19  0.281  16  0.185   0.172 N  0.570      SignalP-noTM
AHK16516.1             0.153  22  0.202  22  0.379  20  0.257   0.228 N  0.570      SignalP-noTM
AHK16517.1             0.535  29  0.416  29  0.738   1  0.396   0.409 N  0.510      SignalP-TM
AHK16518.1             0.109  52  0.113  52  0.162   1  0.103   0.108 N  0.570      SignalP-noTM
AHK16519.1             0.130  59  0.117  59  0.145   1  0.101   0.109 N  0.570      SignalP-noTM
AHK16520.1             0.123  45  0.105  45  0.129  44  0.085   0.096 N  0.570      SignalP-noTM
AHK16521.1             0.106  21  0.112  62  0.140  52  0.088   0.101 N  0.570      SignalP-noTM
AHK16522.1             0.125  23  0.113  11  0.200   3  0.125   0.118 N  0.570      SignalP-noTM
AHK16523.1             0.284  26  0.186  11  0.403   5  0.361   0.251 N  0.510      SignalP-TM
AHK16524.1             0.132  36  0.108  56  0.125  55  0.077   0.093 N  0.570      SignalP-noTM
AHK16525.1             0.108  22  0.111  22  0.151  20  0.112   0.111 N  0.570      SignalP-noTM
AHK16526.1             0.162  57  0.139  47  0.197   4  0.132   0.136 N  0.570      SignalP-noTM
AHK16527.1             0.107  40  0.114  16  0.159   8  0.125   0.119 N  0.570      SignalP-noTM
AHK16528.1             0.484  20  0.416  20  0.664  10  0.374   0.397 N  0.570      SignalP-noTM
AHK16529.1             0.125  36  0.169  11  0.422   1  0.265   0.214 N  0.570      SignalP-noTM
AHK16530.1             0.126  58  0.115  58  0.132  36  0.086   0.102 N  0.570      SignalP-noTM
AHK16531.1             0.134  31  0.146  11  0.291  22  0.205   0.174 N  0.570      SignalP-noTM
AHK16532.1             0.110  21  0.116  11  0.176  17  0.128   0.121 N  0.570      SignalP-noTM
AHK16533.1             0.103  37  0.117  11  0.161   1  0.141   0.126 N  0.510      SignalP-TM
AHK16534.1             0.281  22  0.268  22  0.393  21  0.254   0.261 N  0.570      SignalP-noTM
AHK16535.1             0.355  33  0.291  33  0.483  32  0.181   0.251 N  0.510      SignalP-TM
AHK16536.1             0.197  34  0.227  34  0.540   4  0.323   0.272 N  0.570      SignalP-noTM
AHK16537.1             0.105  36  0.099  61  0.118   9  0.070   0.089 N  0.510      SignalP-TM
AHK16538.1             0.170  62  0.119  11  0.172   1  0.131   0.125 N  0.570      SignalP-noTM
AHK16539.1             0.144  19  0.116  19  0.134   1  0.098   0.107 N  0.570      SignalP-noTM
AHK16540.1             0.104  27  0.128  44  0.235  35  0.114   0.123 N  0.510      SignalP-TM
AHK16541.1             0.108  70  0.104  37  0.117  28  0.082   0.094 N  0.570      SignalP-noTM
AHK16542.1             0.116  18  0.112  18  0.146  32  0.109   0.111 N  0.570      SignalP-noTM
AHK16543.1             0.140  33  0.115  11  0.170   2  0.133   0.122 N  0.510      SignalP-TM
AHK16544.1             0.115  25  0.113  41  0.144  37  0.105   0.109 N  0.570      SignalP-noTM
AHK16545.1             0.108  27  0.123  19  0.198   9  0.133   0.128 N  0.570      SignalP-noTM
AHK16546.1             0.124  69  0.109  69  0.118  25  0.088   0.099 N  0.570      SignalP-noTM
AHK16547.1             0.115  35  0.117  18  0.163   9  0.133   0.125 N  0.570      SignalP-noTM
AHK16548.1             0.299  37  0.206  37  0.193  34  0.130   0.171 N  0.570      SignalP-noTM
AHK16549.1             0.126  27  0.181  27  0.351   6  0.265   0.220 N  0.570      SignalP-noTM
AHK16550.1             0.309  40  0.259  40  0.261  35  0.174   0.228 N  0.510      SignalP-TM
AHK16551.1             0.104  63  0.099  63  0.106  65  0.082   0.091 N  0.570      SignalP-noTM
AHK16552.1             0.141  53  0.126  53  0.161   2  0.106   0.116 N  0.570      SignalP-noTM
AHK16553.1             0.218  23  0.117  23  0.228   1  0.087   0.106 N  0.510      SignalP-TM
AHK16554.1             0.103  32  0.098  66  0.102  52  0.081   0.090 N  0.570      SignalP-noTM
AHK16555.1             0.111  34  0.106  34  0.119  27  0.091   0.099 N  0.570      SignalP-noTM
AHK16556.1             0.153  49  0.109  49  0.148  48  0.078   0.095 N  0.570      SignalP-noTM
AHK16557.1             0.112  31  0.115  68  0.233  67  0.105   0.111 N  0.510      SignalP-TM
AHK16558.1             0.121  51  0.125  51  0.232  49  0.097   0.112 N  0.570      SignalP-noTM
AHK16559.1             0.128  28  0.106  28  0.107  27  0.070   0.089 N  0.570      SignalP-noTM
AHK16560.1             0.126  31  0.133  11  0.260   1  0.171   0.147 N  0.510      SignalP-TM
AHK16561.1             0.296  49  0.175  49  0.190   1  0.108   0.144 N  0.570      SignalP-noTM
AHK16562.1             0.187  35  0.166  35  0.264   3  0.183   0.172 N  0.510      SignalP-TM
AHK16563.1             0.105  23  0.111  31  0.132  27  0.099   0.105 N  0.570      SignalP-noTM
AHK16564.1             0.111  21  0.099  67  0.107  61  0.076   0.088 N  0.570      SignalP-noTM
AHK16565.1             0.117  36  0.139  11  0.283   2  0.194   0.165 N  0.570      SignalP-noTM
AHK16566.1             0.408  39  0.245  39  0.238  33  0.125   0.201 N  0.510      SignalP-TM
AHK16567.1             0.119  56  0.127  11  0.214   1  0.154   0.140 N  0.570      SignalP-noTM
AHK16568.1             0.173  35  0.356  23  0.869   4  0.780   0.556 N  0.570      SignalP-noTM
AHK16569.1             0.131  48  0.133  11  0.219   2  0.178   0.154 N  0.570      SignalP-noTM
AHK16570.1             0.148  53  0.127  53  0.145   1  0.080   0.110 N  0.510      SignalP-TM
AHK16571.1             0.122  23  0.135  23  0.197   5  0.147   0.141 N  0.570      SignalP-noTM
AHK16572.1             0.126  45  0.169  40  0.336  36  0.171   0.170 N  0.570      SignalP-noTM
AHK16573.1             0.114  22  0.139  11  0.260   2  0.194   0.165 N  0.570      SignalP-noTM
AHK16574.1             0.148  24  0.157  13  0.353   1  0.220   0.187 N  0.570      SignalP-noTM
AHK16575.1             0.192  47  0.148  11  0.303   1  0.217   0.181 N  0.570      SignalP-noTM
AHK16576.1             0.101  36  0.108  23  0.139  13  0.111   0.109 N  0.570      SignalP-noTM
AHK16577.1             0.342  33  0.185  33  0.246  46  0.098   0.144 N  0.570      SignalP-noTM
AHK16578.1             0.100  63  0.123  11  0.167   1  0.150   0.136 N  0.570      SignalP-noTM
AHK16579.1             0.235  21  0.346  21  0.788   2  0.584   0.434 N  0.510      SignalP-TM
AHK16580.1             0.151  42  0.135  42  0.167  21  0.109   0.123 N  0.570      SignalP-noTM
AHK16581.1             0.158  40  0.125  42  0.195   1  0.097   0.115 N  0.510      SignalP-TM
AHK16582.1             0.175  33  0.203  33  0.353   2  0.226   0.212 N  0.510      SignalP-TM
AHK16583.1             0.112  40  0.110  12  0.156   9  0.124   0.117 N  0.570      SignalP-noTM
AHK16584.1             0.382  23  0.580  23  0.955   8  0.901   0.731 Y  0.570      SignalP-noTM
AHK16585.1             0.286  33  0.201  33  0.247  15  0.161   0.186 N  0.510      SignalP-TM
AHK16586.1             0.239  30  0.195  30  0.324   1  0.201   0.197 N  0.510      SignalP-TM
AHK16587.1             0.116  36  0.115  11  0.183   1  0.125   0.120 N  0.570      SignalP-noTM
AHK16588.1             0.100  23  0.109  67  0.140   3  0.103   0.106 N  0.570      SignalP-noTM
AHK16589.1             0.115  40  0.141  58  0.240  48  0.113   0.128 N  0.570      SignalP-noTM
AHK16590.1             0.127  27  0.132  27  0.185   7  0.144   0.138 N  0.570      SignalP-noTM
AHK16591.1             0.119  57  0.116  18  0.161   8  0.128   0.122 N  0.570      SignalP-noTM
AHK16592.1             0.107  17  0.098  63  0.131   1  0.059   0.084 N  0.510      SignalP-TM
AHK16593.1             0.164  22  0.152  22  0.270  23  0.136   0.144 N  0.570      SignalP-noTM
AHK16594.1             0.115  20  0.148  11  0.288   4  0.219   0.182 N  0.570      SignalP-noTM
AHK16595.1             0.119  40  0.125  40  0.218  37  0.105   0.118 N  0.510      SignalP-TM
AHK16596.1             0.169  27  0.160  11  0.443   1  0.236   0.188 N  0.510      SignalP-TM
AHK16597.1             0.183  30  0.142  30  0.139  37  0.096   0.120 N  0.570      SignalP-noTM
AHK16598.1             0.102  41  0.122  23  0.199  17  0.136   0.128 N  0.570      SignalP-noTM
AHK16599.1             0.139  24  0.131  24  0.149  22  0.125   0.128 N  0.570      SignalP-noTM
AHK16600.1             0.107  19  0.125  57  0.207  45  0.111   0.118 N  0.570      SignalP-noTM
AHK16601.1             0.120  33  0.127  33  0.244  32  0.117   0.122 N  0.570      SignalP-noTM
AHK16602.1             0.131  36  0.131  36  0.180  32  0.116   0.126 N  0.510      SignalP-TM
AHK16603.1             0.179  22  0.163  22  0.222  21  0.163   0.163 N  0.570      SignalP-noTM
AHK16604.1             0.116  52  0.103  52  0.106  34  0.090   0.097 N  0.570      SignalP-noTM
AHK16605.1             0.102  65  0.105  65  0.123  45  0.092   0.099 N  0.570      SignalP-noTM
AHK16606.1             0.106  56  0.102  11  0.115   3  0.099   0.100 N  0.570      SignalP-noTM
AHK16607.1             0.637  22  0.742  22  0.951  15  0.884   0.809 Y  0.570      SignalP-noTM
AHK16608.1             0.132  26  0.135  18  0.211  10  0.168   0.151 N  0.570      SignalP-noTM
AHK16609.1             0.117  65  0.128  15  0.223  12  0.171   0.144 N  0.510      SignalP-TM
AHK16610.1             0.108  22  0.102  22  0.140   2  0.097   0.100 N  0.570      SignalP-noTM
AHK16611.1             0.165  30  0.159  11  0.398   1  0.239   0.197 N  0.570      SignalP-noTM
AHK16612.1             0.138  43  0.120  43  0.168  18  0.106   0.113 N  0.570      SignalP-noTM
AHK16613.1             0.108  37  0.126  37  0.167  34  0.129   0.127 N  0.570      SignalP-noTM
AHK16614.1             0.145  21  0.150  21  0.211  19  0.146   0.148 N  0.570      SignalP-noTM
AHK16615.1             0.120  35  0.108  13  0.149   7  0.112   0.110 N  0.510      SignalP-TM
AHK16616.1             0.137  51  0.107  51  0.106  11  0.088   0.098 N  0.570      SignalP-noTM
AHK16617.1             0.122  27  0.122  27  0.217  22  0.131   0.125 N  0.510      SignalP-TM
AHK16618.1             0.161  23  0.130  23  0.153  22  0.102   0.117 N  0.570      SignalP-noTM
AHK16619.1             0.106   3  0.126  14  0.183   2  0.158   0.141 N  0.570      SignalP-noTM
AHK16620.1             0.230  24  0.205  13  0.324   2  0.267   0.228 N  0.510      SignalP-TM
AHK16621.1             0.188  32  0.172  18  0.231  16  0.166   0.169 N  0.570      SignalP-noTM
AHK16622.1             0.113  38  0.115  16  0.157  10  0.127   0.120 N  0.570      SignalP-noTM
AHK16623.1             0.668  33  0.493  33  0.512  28  0.290   0.417 N  0.510      SignalP-TM
AHK16624.1             0.824  21  0.760  21  0.896  18  0.719   0.741 Y  0.570      SignalP-noTM
AHK16625.1             0.105  26  0.104  51  0.122  44  0.097   0.101 N  0.570      SignalP-noTM
AHK16626.1             0.138  24  0.159  12  0.314   4  0.249   0.201 N  0.570      SignalP-noTM
AHK16627.1             0.134  61  0.120  61  0.151   1  0.111   0.116 N  0.570      SignalP-noTM
AHK16628.1             0.113  34  0.172  31  0.322  22  0.240   0.197 N  0.510      SignalP-TM
AHK16629.1             0.347  18  0.560  18  0.960  12  0.899   0.719 Y  0.570      SignalP-noTM
AHK16630.1             0.133  19  0.125  54  0.176  47  0.124   0.125 N  0.570      SignalP-noTM
AHK16631.1             0.834  22  0.880  22  0.952   4  0.931   0.904 Y  0.570      SignalP-noTM
AHK16632.1             0.302  26  0.421  26  0.724  24  0.535   0.474 N  0.570      SignalP-noTM
AHK16633.1             0.191  18  0.351  18  0.801  13  0.629   0.482 N  0.570      SignalP-noTM
AHK16634.1             0.125  42  0.136  42  0.308  41  0.102   0.120 N  0.570      SignalP-noTM
AHK16635.1             0.127  65  0.112  65  0.127   7  0.093   0.103 N  0.570      SignalP-noTM
AHK16636.1             0.122  32  0.101  69  0.109  69  0.082   0.092 N  0.570      SignalP-noTM
AHK16637.1             0.125  54  0.125  12  0.191   1  0.156   0.140 N  0.570      SignalP-noTM
AHK16638.1             0.271  25  0.301  25  0.597   1  0.441   0.353 N  0.510      SignalP-TM
AHK16639.1             0.106  28  0.134  11  0.217   5  0.173   0.152 N  0.570      SignalP-noTM
AHK16640.1             0.395  23  0.266  23  0.299  22  0.168   0.230 N  0.510      SignalP-TM
AHK16641.1             0.110  27  0.119  12  0.184   1  0.132   0.125 N  0.570      SignalP-noTM
AHK16642.1             0.109  35  0.144  11  0.276   1  0.201   0.171 N  0.570      SignalP-noTM
AHK16643.1             0.115  37  0.107  37  0.116   9  0.093   0.100 N  0.570      SignalP-noTM
AHK16644.1             0.108  31  0.112  31  0.142   8  0.111   0.112 N  0.570      SignalP-noTM
AHK16645.1             0.199  26  0.148  26  0.152  20  0.110   0.130 N  0.570      SignalP-noTM
AHK16646.1             0.131  44  0.119  44  0.154  39  0.089   0.105 N  0.570      SignalP-noTM
AHK16647.1             0.139  43  0.107  57  0.154   1  0.085   0.097 N  0.570      SignalP-noTM
AHK16648.1             0.305  33  0.183  33  0.251  25  0.094   0.141 N  0.570      SignalP-noTM
AHK16649.1             0.117  58  0.150  11  0.294   2  0.218   0.182 N  0.570      SignalP-noTM
AHK16650.1             0.174   5  0.117  41  0.151  40  0.094   0.106 N  0.570      SignalP-noTM
AHK16651.1             0.111  27  0.106  27  0.121  26  0.085   0.096 N  0.570      SignalP-noTM
AHK16652.1             0.109  32  0.107  42  0.125  40  0.099   0.103 N  0.570      SignalP-noTM
AHK16653.1             0.649  25  0.729  25  0.916  21  0.802   0.764 Y  0.570      SignalP-noTM
AHK16654.1             0.660  29  0.768  29  0.978  16  0.900   0.830 Y  0.570      SignalP-noTM
AHK16655.1             0.135  29  0.168  26  0.310   8  0.228   0.196 N  0.570      SignalP-noTM
AHK16656.1             0.106  25  0.097  69  0.105  41  0.082   0.090 N  0.570      SignalP-noTM
AHK16657.1             0.106  46  0.109  11  0.177   1  0.112   0.110 N  0.570      SignalP-noTM
AHK16658.1             0.130  28  0.289  20  0.865   6  0.791   0.525 N  0.570      SignalP-noTM
AHK16659.1             0.484  23  0.545  23  0.858  21  0.594   0.568 N  0.570      SignalP-noTM
AHK16660.1             0.432  21  0.578  21  0.930   1  0.824   0.693 Y  0.570      SignalP-noTM
AHK16661.1             0.129  50  0.129  12  0.233   7  0.175   0.146 N  0.510      SignalP-TM
AHK16662.1             0.170  31  0.172  12  0.359   2  0.304   0.221 N  0.510      SignalP-TM
AHK16663.1             0.112  29  0.138  54  0.279  49  0.116   0.128 N  0.570      SignalP-noTM
AHK16664.1             0.127  35  0.102  35  0.105  69  0.073   0.088 N  0.570      SignalP-noTM
AHK16665.1             0.104   3  0.100  61  0.110  58  0.086   0.094 N  0.570      SignalP-noTM
AHK16666.1             0.133  18  0.145  18  0.210   1  0.160   0.152 N  0.570      SignalP-noTM
AHK16667.1             0.826  22  0.847  22  0.936  19  0.858   0.852 Y  0.570      SignalP-noTM
AHK16668.1             0.120  39  0.123  39  0.185  37  0.102   0.113 N  0.570      SignalP-noTM
AHK16669.1             0.512  33  0.191  33  0.191  61  0.102   0.158 N  0.510      SignalP-TM
AHK16670.1             0.111  29  0.120  31  0.184   1  0.117   0.119 N  0.570      SignalP-noTM
AHK16671.1             0.137  30  0.174  30  0.320   4  0.243   0.199 N  0.510      SignalP-TM
AHK16672.1             0.133  21  0.174  21  0.310   1  0.250   0.210 N  0.570      SignalP-noTM
AHK16673.1             0.110  55  0.104  55  0.159   2  0.094   0.099 N  0.570      SignalP-noTM
AHK16674.1             0.717  38  0.699  38  0.865  34  0.392   0.555 N  0.570      SignalP-noTM
AHK16675.1             0.107  66  0.103  11  0.138   1  0.101   0.102 N  0.570      SignalP-noTM
AHK16676.1             0.111  61  0.132  11  0.219   1  0.175   0.152 N  0.570      SignalP-noTM
AHK16677.1             0.108  31  0.109  31  0.125  25  0.094   0.102 N  0.570      SignalP-noTM
AHK16678.1             0.104  21  0.097  12  0.149   4  0.098   0.097 N  0.570      SignalP-noTM
AHK16679.1             0.129  24  0.105  24  0.125   1  0.087   0.097 N  0.570      SignalP-noTM
AHK16680.1             0.143  39  0.117  15  0.155   5  0.137   0.126 N  0.570      SignalP-noTM
AHK16681.1             0.102  28  0.143  13  0.259   7  0.206   0.172 N  0.570      SignalP-noTM
AHK16682.1             0.107  40  0.102  27  0.122  16  0.091   0.097 N  0.570      SignalP-noTM
AHK16683.1             0.154  21  0.283  21  0.607  19  0.495   0.361 N  0.510      SignalP-TM
AHK16684.1             0.187  31  0.103  31  0.115   2  0.057   0.086 N  0.510      SignalP-TM
AHK16685.1             0.110  62  0.109  62  0.129   1  0.096   0.103 N  0.570      SignalP-noTM
AHK16686.1             0.135  27  0.145  27  0.277   9  0.180   0.161 N  0.570      SignalP-noTM
AHK16687.1             0.133  56  0.106  43  0.113  42  0.086   0.096 N  0.570      SignalP-noTM
AHK16688.1             0.139  38  0.113  38  0.136  47  0.082   0.099 N  0.570      SignalP-noTM
AHK16689.1             0.103  27  0.112  44  0.152  35  0.115   0.114 N  0.570      SignalP-noTM
AHK16690.1             0.104  14  0.104  53  0.120  45  0.091   0.098 N  0.570      SignalP-noTM
AHK16691.1             0.105  52  0.111  52  0.196  49  0.105   0.108 N  0.570      SignalP-noTM
AHK16692.1             0.103  29  0.099  70  0.140   1  0.093   0.096 N  0.570      SignalP-noTM
AHK16693.1             0.157  20  0.220  20  0.418  15  0.264   0.241 N  0.570      SignalP-noTM
AHK16694.1             0.294  30  0.441  30  0.837  22  0.689   0.558 N  0.570      SignalP-noTM
AHK16695.1             0.151  28  0.135  11  0.266   2  0.183   0.158 N  0.570      SignalP-noTM
AHK16696.1             0.121  20  0.124  20  0.222  18  0.120   0.122 N  0.570      SignalP-noTM
AHK16697.1             0.149  52  0.182  52  0.315  43  0.146   0.169 N  0.510      SignalP-TM
AHK16698.1             0.161  49  0.177  34  0.468  25  0.232   0.203 N  0.570      SignalP-noTM
AHK16699.1             0.125  37  0.169  37  0.411  33  0.162   0.166 N  0.570      SignalP-noTM
AHK16700.1             0.152  37  0.217  21  0.492   3  0.394   0.283 N  0.510      SignalP-TM
AHK16701.1             0.124  61  0.130  35  0.261  25  0.129   0.130 N  0.510      SignalP-TM
AHK16702.1             0.156  30  0.127  11  0.221   1  0.156   0.141 N  0.570      SignalP-noTM
AHK16703.1             0.112  31  0.114  31  0.140   1  0.102   0.108 N  0.570      SignalP-noTM
AHK16704.1             0.136  50  0.148  50  0.313  49  0.092   0.121 N  0.570      SignalP-noTM
AHK16705.1             0.158  60  0.182  19  0.433  16  0.225   0.203 N  0.570      SignalP-noTM
AHK16706.1             0.118  33  0.114  33  0.171   2  0.117   0.115 N  0.570      SignalP-noTM
AHK16707.1             0.102  37  0.112  24  0.142  19  0.124   0.118 N  0.570      SignalP-noTM
AHK16708.1             0.112  50  0.112  12  0.152   3  0.128   0.120 N  0.570      SignalP-noTM
AHK16709.1             0.120  24  0.123  19  0.168  10  0.124   0.123 N  0.570      SignalP-noTM
AHK16710.1             0.284  25  0.259  25  0.383   6  0.263   0.260 N  0.510      SignalP-TM
AHK16711.1             0.158  38  0.119  38  0.124  15  0.094   0.107 N  0.570      SignalP-noTM
AHK16712.1             0.107  24  0.113  11  0.162   1  0.125   0.119 N  0.570      SignalP-noTM
AHK16713.1             0.110  29  0.147  11  0.308   3  0.224   0.183 N  0.570      SignalP-noTM
AHK16714.1             0.106  24  0.103  38  0.118  37  0.082   0.095 N  0.510      SignalP-TM
AHK16715.1             0.129  27  0.153  27  0.238   5  0.189   0.170 N  0.570      SignalP-noTM
AHK16716.1             0.334  21  0.206  21  0.312   3  0.172   0.193 N  0.510      SignalP-TM
AHK16717.1             0.117   7  0.112  11  0.226   4  0.134   0.122 N  0.570      SignalP-noTM
AHK16718.1             0.106  55  0.111  28  0.149   1  0.115   0.113 N  0.570      SignalP-noTM
AHK16719.1             0.207  48  0.141  48  0.145  30  0.102   0.123 N  0.570      SignalP-noTM
AHK16720.1             0.299  30  0.237  30  0.319  26  0.172   0.206 N  0.570      SignalP-noTM
AHK16721.1             0.114  36  0.175  22  0.341  12  0.248   0.210 N  0.570      SignalP-noTM
AHK16722.1             0.111  18  0.106  59  0.114  50  0.082   0.095 N  0.570      SignalP-noTM
AHK16723.1             0.128   8  0.129  63  0.247  55  0.117   0.125 N  0.510      SignalP-TM
AHK16724.1             0.111  58  0.130  11  0.220   1  0.161   0.145 N  0.570      SignalP-noTM
AHK16725.1             0.104   7  0.125  11  0.190   3  0.155   0.139 N  0.570      SignalP-noTM
AHK16726.1             0.104  10  0.111  45  0.139  39  0.105   0.108 N  0.570      SignalP-noTM
AHK16727.1             0.130  52  0.166  12  0.401   1  0.266   0.213 N  0.570      SignalP-noTM
AHK16728.1             0.111  21  0.113  21  0.148  11  0.104   0.109 N  0.570      SignalP-noTM
AHK16729.1             0.102  55  0.105  34  0.126  28  0.083   0.094 N  0.570      SignalP-noTM
AHK16730.1             0.107  46  0.114  19  0.166   9  0.121   0.117 N  0.570      SignalP-noTM
AHK16731.1             0.111  34  0.171  18  0.367  11  0.279   0.222 N  0.570      SignalP-noTM
AHK16732.1             0.111  53  0.103  21  0.146  11  0.094   0.098 N  0.570      SignalP-noTM
AHK16733.1             0.208  42  0.144  42  0.238  47  0.094   0.120 N  0.570      SignalP-noTM
AHK16734.1             0.116  60  0.115  11  0.199   2  0.131   0.122 N  0.570      SignalP-noTM
AHK16735.1             0.236  63  0.172  63  0.186  52  0.099   0.138 N  0.570      SignalP-noTM
AHK16736.1             0.127  31  0.155  50  0.378  43  0.122   0.139 N  0.570      SignalP-noTM
AHK16737.1             0.251  24  0.298  24  0.490  11  0.353   0.324 N  0.570      SignalP-noTM
AHK16738.1             0.223  24  0.269  24  0.532  11  0.375   0.318 N  0.570      SignalP-noTM
AHK16739.1             0.189  19  0.214  19  0.434  17  0.267   0.239 N  0.570      SignalP-noTM
AHK16740.1             0.103  20  0.103  48  0.132  43  0.080   0.092 N  0.570      SignalP-noTM
AHK16741.1             0.113  44  0.109  14  0.164   4  0.120   0.114 N  0.570      SignalP-noTM
AHK16742.1             0.123  25  0.124  11  0.256   1  0.145   0.134 N  0.570      SignalP-noTM
AHK16743.1             0.132  54  0.107  54  0.168  12  0.087   0.098 N  0.570      SignalP-noTM
AHK16744.1             0.116  64  0.104  64  0.112  50  0.091   0.098 N  0.570      SignalP-noTM
AHK16745.1             0.138  31  0.156  11  0.295   2  0.248   0.199 N  0.570      SignalP-noTM
AHK16746.1             0.130  32  0.156  12  0.316   5  0.244   0.197 N  0.570      SignalP-noTM
AHK16747.1             0.133  31  0.149  24  0.324  19  0.202   0.168 N  0.510      SignalP-TM
AHK16748.1             0.121  67  0.095  67  0.136   1  0.055   0.080 N  0.510      SignalP-TM
AHK16749.1             0.146  70  0.122  11  0.203   5  0.152   0.136 N  0.570      SignalP-noTM
AHK16750.1             0.120  52  0.135  12  0.242   3  0.186   0.159 N  0.570      SignalP-noTM
AHK16751.1             0.105  30  0.102  14  0.142   6  0.102   0.102 N  0.570      SignalP-noTM
AHK16752.1             0.109  23  0.103  23  0.124  10  0.099   0.101 N  0.570      SignalP-noTM
AHK16753.1             0.127  25  0.147  21  0.275   9  0.192   0.168 N  0.570      SignalP-noTM
AHK16754.1             0.427  33  0.255  33  0.279   2  0.185   0.222 N  0.570      SignalP-noTM
AHK16755.1             0.111  56  0.145  18  0.268  10  0.186   0.164 N  0.570      SignalP-noTM
AHK16756.1             0.738  22  0.665  22  0.751  18  0.535   0.604 Y  0.570      SignalP-noTM
AHK16757.1             0.164  27  0.124  27  0.133  53  0.093   0.109 N  0.570      SignalP-noTM
AHK16758.1             0.133  33  0.160  36  0.349  32  0.163   0.161 N  0.510      SignalP-TM
AHK16759.1             0.199  37  0.142  16  0.287  11  0.192   0.166 N  0.570      SignalP-noTM
AHK16760.1             0.174  37  0.184  37  0.353   9  0.211   0.194 N  0.510      SignalP-TM
AHK16761.1             0.104  18  0.159  11  0.343   4  0.263   0.208 N  0.570      SignalP-noTM
AHK16762.1             0.103  35  0.121  16  0.177  10  0.142   0.131 N  0.570      SignalP-noTM
AHK16763.1             0.113  47  0.109  51  0.143   1  0.092   0.101 N  0.570      SignalP-noTM
AHK16764.1             0.225  26  0.362  26  0.904   3  0.709   0.525 N  0.570      SignalP-noTM
AHK16765.1             0.245  23  0.322  23  0.726   4  0.502   0.389 N  0.510      SignalP-TM
AHK16766.1             0.185  29  0.347  29  0.859   8  0.734   0.529 N  0.570      SignalP-noTM
AHK16767.1             0.119  45  0.111  45  0.124  40  0.061   0.092 N  0.510      SignalP-TM
AHK16768.1             0.132  24  0.139  24  0.188   1  0.143   0.141 N  0.570      SignalP-noTM
AHK16769.1             0.125  49  0.107  64  0.125  55  0.087   0.097 N  0.570      SignalP-noTM
AHK16770.1             0.103  39  0.131  11  0.287   1  0.155   0.142 N  0.570      SignalP-noTM
AHK16771.1             0.109  24  0.110  49  0.140  43  0.090   0.101 N  0.570      SignalP-noTM
AHK16772.1             0.126  55  0.180  55  0.424  50  0.176   0.178 N  0.570      SignalP-noTM
AHK16773.1             0.117  49  0.116  23  0.170  11  0.115   0.115 N  0.570      SignalP-noTM
AHK16774.1             0.165  41  0.336  24  0.930   8  0.793   0.551 N  0.570      SignalP-noTM
AHK16775.1             0.271  15  0.368  15  0.670  12  0.516   0.437 N  0.570      SignalP-noTM
AHK16776.1             0.103  23  0.120  33  0.185  25  0.119   0.119 N  0.570      SignalP-noTM
AHK16777.1             0.139  26  0.146  26  0.321  14  0.147   0.147 N  0.570      SignalP-noTM
AHK16778.1             0.248  20  0.289  20  0.429   1  0.340   0.308 N  0.510      SignalP-TM
AHK16779.1             0.187  21  0.131  21  0.261   1  0.106   0.122 N  0.510      SignalP-TM
AHK16780.1             0.118  23  0.168  11  0.372   3  0.283   0.222 N  0.570      SignalP-noTM
AHK16781.1             0.126  35  0.136  35  0.215   5  0.147   0.141 N  0.570      SignalP-noTM
AHK16782.1             0.181  56  0.134  56  0.129   1  0.090   0.113 N  0.570      SignalP-noTM
AHK16783.1             0.137  63  0.121  51  0.159   3  0.115   0.118 N  0.570      SignalP-noTM
AHK16784.1             0.105  40  0.101  40  0.108  28  0.089   0.096 N  0.570      SignalP-noTM
AHK16785.1             0.130  46  0.093  68  0.101   3  0.057   0.080 N  0.510      SignalP-TM
AHK16786.1             0.132  45  0.119  45  0.134  40  0.077   0.103 N  0.510      SignalP-TM
AHK16787.1             0.125  25  0.102  50  0.114  48  0.084   0.093 N  0.570      SignalP-noTM
AHK16788.1             0.105  23  0.107  23  0.133   2  0.106   0.107 N  0.570      SignalP-noTM
AHK16789.1             0.113  27  0.102  50  0.145   1  0.067   0.089 N  0.510      SignalP-TM
AHK16790.1             0.142  61  0.128  11  0.312   2  0.147   0.135 N  0.510      SignalP-TM
AHK16791.1             0.119  28  0.132  11  0.226   5  0.182   0.150 N  0.510      SignalP-TM
AHK16792.1             0.119  31  0.120  31  0.168   1  0.115   0.118 N  0.510      SignalP-TM
AHK16793.1             0.174  65  0.140  65  0.219  51  0.096   0.123 N  0.510      SignalP-TM
AHK16794.1             0.394  30  0.251  30  0.268   1  0.164   0.219 N  0.510      SignalP-TM
AHK16795.1             0.210  69  0.139  69  0.239   8  0.106   0.123 N  0.570      SignalP-noTM
AHK16796.1             0.101  67  0.109  50  0.134  48  0.099   0.104 N  0.570      SignalP-noTM
AHK16797.1             0.171  50  0.124  50  0.209   3  0.094   0.110 N  0.570      SignalP-noTM
AHK16798.1             0.120  35  0.120  35  0.159   5  0.111   0.116 N  0.570      SignalP-noTM
AHK16799.1             0.107  23  0.128  11  0.230   3  0.170   0.148 N  0.570      SignalP-noTM
AHK16800.1             0.786  28  0.831  28  0.966  22  0.882   0.855 Y  0.570      SignalP-noTM
AHK16801.1             0.198  27  0.368  23  0.908   1  0.819   0.580 Y  0.570      SignalP-noTM
AHK16802.1             0.106  61  0.118  61  0.171  53  0.093   0.109 N  0.510      SignalP-TM
AHK16803.1             0.108  45  0.107  54  0.125  47  0.086   0.100 N  0.510      SignalP-TM
AHK16804.1             0.117  24  0.110  51  0.131  42  0.101   0.105 N  0.570      SignalP-noTM
AHK16805.1             0.146  34  0.181  19  0.442   9  0.266   0.221 N  0.570      SignalP-noTM
AHK16806.1             0.102  67  0.103  34  0.116  33  0.096   0.100 N  0.570      SignalP-noTM
AHK16807.1             0.168  30  0.169  30  0.364  21  0.150   0.160 N  0.570      SignalP-noTM
AHK16808.1             0.116  54  0.156  13  0.311   3  0.244   0.197 N  0.570      SignalP-noTM
AHK16809.1             0.120  32  0.110  32  0.133  46  0.088   0.099 N  0.570      SignalP-noTM
AHK16810.1             0.124  57  0.106  57  0.126  36  0.086   0.097 N  0.570      SignalP-noTM
AHK16811.1             0.132  44  0.107  39  0.108   4  0.091   0.100 N  0.570      SignalP-noTM
AHK16812.1             0.105  29  0.118  19  0.176  10  0.129   0.122 N  0.510      SignalP-TM
AHK16813.1             0.309  47  0.476  47  0.944  36  0.427   0.453 N  0.570      SignalP-noTM
AHK16814.1             0.106  50  0.119  58  0.213  53  0.125   0.121 N  0.510      SignalP-TM
AHK16815.1             0.235  28  0.158  28  0.126   5  0.104   0.133 N  0.570      SignalP-noTM
AHK16816.1             0.121  33  0.128  11  0.240   1  0.155   0.140 N  0.570      SignalP-noTM
AHK16817.1             0.107  46  0.103  11  0.142   3  0.108   0.105 N  0.570      SignalP-noTM
AHK16818.1             0.104  65  0.105  43  0.119  37  0.085   0.096 N  0.570      SignalP-noTM
AHK16819.1             0.283  39  0.345  23  0.875  19  0.790   0.554 N  0.570      SignalP-noTM
AHK16820.1             0.118  32  0.109  32  0.125  31  0.084   0.097 N  0.570      SignalP-noTM
AHK16821.1             0.147  29  0.179  11  0.403   2  0.324   0.247 N  0.570      SignalP-noTM
AHK16822.1             0.121  14  0.138  14  0.209   9  0.153   0.145 N  0.570      SignalP-noTM
AHK16823.1             0.143  50  0.131  50  0.163  45  0.103   0.118 N  0.570      SignalP-noTM
AHK16824.1             0.110  64  0.153  11  0.327   1  0.220   0.184 N  0.570      SignalP-noTM
AHK16825.1             0.122  41  0.123  26  0.195  38  0.114   0.118 N  0.570      SignalP-noTM
AHK16826.1             0.147  32  0.155  12  0.315   1  0.227   0.189 N  0.570      SignalP-noTM
AHK16827.1             0.141  45  0.120  45  0.123   2  0.094   0.108 N  0.570      SignalP-noTM
AHK16828.1             0.133  30  0.125  11  0.242   1  0.146   0.135 N  0.570      SignalP-noTM
AHK16829.1             0.125  61  0.115  18  0.149   9  0.110   0.112 N  0.570      SignalP-noTM
AHK16830.1             0.126  21  0.102  46  0.124  38  0.071   0.091 N  0.510      SignalP-TM
AHK16831.1             0.224  20  0.332  20  0.697  18  0.490   0.406 N  0.570      SignalP-noTM
AHK16832.1             0.159  20  0.139  20  0.194   1  0.134   0.137 N  0.570      SignalP-noTM
AHK16833.1             0.135  20  0.118  20  0.163   1  0.110   0.114 N  0.570      SignalP-noTM
AHK16834.1             0.131  31  0.142  44  0.250  38  0.122   0.132 N  0.570      SignalP-noTM
AHK16835.1             0.108  32  0.115  11  0.183   1  0.126   0.120 N  0.570      SignalP-noTM
AHK16836.1             0.157  24  0.198  24  0.376  12  0.242   0.218 N  0.570      SignalP-noTM
AHK16837.1             0.123  56  0.120  11  0.189   2  0.146   0.132 N  0.570      SignalP-noTM
AHK16838.1             0.135  67  0.120  34  0.134  30  0.105   0.113 N  0.570      SignalP-noTM
AHK16839.1             0.152  35  0.121  35  0.184  55  0.112   0.117 N  0.570      SignalP-noTM
AHK16840.1             0.187  30  0.106  16  0.131  12  0.112   0.109 N  0.510      SignalP-TM
AHK16841.1             0.106  25  0.118  30  0.227  23  0.110   0.115 N  0.510      SignalP-TM
AHK16842.1             0.548  22  0.650  22  0.885   4  0.798   0.720 Y  0.570      SignalP-noTM
AHK16843.1             0.527  26  0.680  26  0.955  24  0.875   0.772 Y  0.570      SignalP-noTM
AHK16844.1             0.523  29  0.676  29  0.946  21  0.794   0.732 Y  0.570      SignalP-noTM
AHK16845.1             0.559  24  0.691  24  0.950  11  0.889   0.784 Y  0.570      SignalP-noTM
AHK16846.1             0.381  32  0.513  32  0.918  21  0.743   0.621 Y  0.570      SignalP-noTM
AHK16847.1             0.109  20  0.097  56  0.108  53  0.059   0.083 N  0.510      SignalP-TM
AHK16848.1             0.133  40  0.118  40  0.156  39  0.080   0.104 N  0.510      SignalP-TM
AHK16849.1             0.156  28  0.242  28  0.508  21  0.348   0.281 N  0.510      SignalP-TM
AHK16850.1             0.774  37  0.692  37  0.738  34  0.369   0.572 Y  0.510      SignalP-TM
AHK16851.1             0.159  30  0.339  17  0.971  15  0.946   0.624 Y  0.570      SignalP-noTM
AHK16852.1             0.165  42  0.153  11  0.293   4  0.227   0.188 N  0.570      SignalP-noTM
AHK16853.1             0.837  23  0.823  23  0.895   2  0.806   0.815 Y  0.570      SignalP-noTM
AHK16854.1             0.128  37  0.177  11  0.478  10  0.307   0.238 N  0.570      SignalP-noTM
AHK16855.1             0.109  52  0.105  27  0.135  24  0.101   0.103 N  0.510      SignalP-TM
AHK16856.1             0.117   7  0.106  52  0.139  46  0.089   0.098 N  0.570      SignalP-noTM
AHK16857.1             0.108  31  0.101  58  0.104  58  0.083   0.092 N  0.570      SignalP-noTM
AHK16858.1             0.135  60  0.246  22  0.694  17  0.401   0.319 N  0.570      SignalP-noTM
AHK16859.1             0.119  28  0.192  28  0.414  19  0.291   0.239 N  0.570      SignalP-noTM
AHK16860.1             0.133  33  0.106  33  0.109   1  0.084   0.096 N  0.570      SignalP-noTM
AHK16861.1             0.103  26  0.113  35  0.146  29  0.103   0.108 N  0.570      SignalP-noTM
AHK16862.1             0.104  22  0.106  22  0.125   9  0.100   0.103 N  0.570      SignalP-noTM
AHK16863.1             0.839  24  0.841  24  0.920   3  0.864   0.852 Y  0.570      SignalP-noTM
AHK16864.1             0.111  28  0.108  55  0.126  50  0.084   0.097 N  0.570      SignalP-noTM
AHK16865.1             0.166  27  0.132  27  0.139   1  0.106   0.120 N  0.570      SignalP-noTM
AHK16866.1             0.101  51  0.157  11  0.443   1  0.218   0.186 N  0.570      SignalP-noTM
AHK16867.1             0.133  21  0.120  32  0.131  20  0.098   0.110 N  0.570      SignalP-noTM
AHK16868.1             0.119  66  0.103  14  0.137   7  0.106   0.104 N  0.510      SignalP-TM
AHK16869.1             0.125  37  0.115  37  0.150  35  0.092   0.104 N  0.570      SignalP-noTM
AHK16870.1             0.121  65  0.106  30  0.128  39  0.101   0.104 N  0.570      SignalP-noTM
AHK16871.1             0.707  23  0.749  23  0.890  21  0.805   0.776 Y  0.570      SignalP-noTM
AHK16872.1             0.232  26  0.181  26  0.211  13  0.159   0.171 N  0.570      SignalP-noTM
AHK16873.1             0.186  34  0.197  21  0.353  17  0.273   0.233 N  0.570      SignalP-noTM
AHK16874.1             0.117  23  0.174  12  0.416   1  0.296   0.231 N  0.570      SignalP-noTM
AHK16875.1             0.344  23  0.560  23  0.989   9  0.931   0.734 Y  0.570      SignalP-noTM
AHK16876.1             0.236  31  0.225  31  0.278  17  0.221   0.224 N  0.510      SignalP-TM
AHK16877.1             0.128  33  0.112  33  0.133  32  0.088   0.100 N  0.570      SignalP-noTM
AHK16878.1             0.110  31  0.104  31  0.118   6  0.092   0.099 N  0.570      SignalP-noTM
AHK16879.1             0.123  25  0.150  11  0.333   1  0.221   0.184 N  0.570      SignalP-noTM
AHK16880.1             0.744  20  0.848  20  0.983  17  0.929   0.886 Y  0.570      SignalP-noTM
AHK16881.1             0.554  26  0.667  26  0.929  18  0.832   0.744 Y  0.570      SignalP-noTM
AHK16882.1             0.121  41  0.143  41  0.244  32  0.165   0.153 N  0.570      SignalP-noTM
AHK16883.1             0.136  22  0.186  11  0.497   1  0.322   0.250 N  0.570      SignalP-noTM
AHK16884.1             0.113  10  0.183  15  0.434   8  0.323   0.235 N  0.510      SignalP-TM
AHK16885.1             0.119  25  0.104  63  0.114  58  0.086   0.096 N  0.570      SignalP-noTM
AHK16886.1             0.132  32  0.155  11  0.345   5  0.239   0.195 N  0.570      SignalP-noTM
AHK16887.1             0.154  23  0.143  11  0.303   2  0.201   0.170 N  0.570      SignalP-noTM
AHK16888.1             0.139  23  0.164  11  0.449   2  0.267   0.212 N  0.570      SignalP-noTM
AHK16889.1             0.161  21  0.151  21  0.272   3  0.178   0.161 N  0.510      SignalP-TM
AHK16890.1             0.449  29  0.399  29  0.477   8  0.375   0.390 N  0.510      SignalP-TM
AHK16891.1             0.116  66  0.119  12  0.182   1  0.138   0.128 N  0.570      SignalP-noTM
AHK16892.1             0.328  30  0.320  18  0.739   2  0.584   0.444 N  0.570      SignalP-noTM
AHK16893.1             0.206  36  0.225  36  0.332  12  0.232   0.227 N  0.510      SignalP-TM
AHK16894.1             0.141  28  0.103  50  0.125  44  0.080   0.092 N  0.570      SignalP-noTM
AHK16895.1             0.368  30  0.512  21  0.963  18  0.918   0.703 Y  0.570      SignalP-noTM
AHK16896.1             0.162  39  0.151  39  0.210   6  0.131   0.143 N  0.510      SignalP-TM
AHK16897.1             0.493  22  0.673  22  0.937  15  0.872   0.746 Y  0.510      SignalP-TM
AHK16898.1             0.232  21  0.242  21  0.511   2  0.335   0.276 N  0.510      SignalP-TM
AHK16899.1             0.119  28  0.111  51  0.133  42  0.090   0.101 N  0.570      SignalP-noTM
AHK16900.1             0.114  54  0.151  39  0.276  30  0.159   0.155 N  0.570      SignalP-noTM
AHK16901.1             0.195  30  0.301  30  0.745  20  0.419   0.345 N  0.510      SignalP-TM
AHK16902.1             0.128  20  0.132  20  0.169  21  0.128   0.130 N  0.510      SignalP-TM
AHK16903.1             0.109  61  0.101  61  0.107  63  0.086   0.094 N  0.570      SignalP-noTM
AHK16904.1             0.110  40  0.107  40  0.131  25  0.096   0.102 N  0.570      SignalP-noTM
AHK16905.1             0.170  27  0.110  12  0.168   2  0.123   0.115 N  0.510      SignalP-TM
AHK16906.1             0.502  23  0.667  23  0.981   9  0.917   0.784 Y  0.570      SignalP-noTM
AHK16907.1             0.106  25  0.109  53  0.132  36  0.100   0.105 N  0.570      SignalP-noTM
AHK16908.1             0.199  47  0.150  47  0.161  46  0.101   0.127 N  0.570      SignalP-noTM
AHK16909.1             0.101  44  0.115  11  0.191   1  0.127   0.121 N  0.570      SignalP-noTM
AHK16910.1             0.137  69  0.113  69  0.110  68  0.077   0.096 N  0.570      SignalP-noTM
AHK16911.1             0.445  19  0.569  19  0.845  17  0.717   0.638 Y  0.570      SignalP-noTM
AHK16912.1             0.168  22  0.177  22  0.328  20  0.188   0.182 N  0.570      SignalP-noTM
AHK16913.1             0.155  58  0.141  58  0.205  42  0.102   0.126 N  0.510      SignalP-TM
AHK16914.1             0.128  22  0.129  22  0.236   1  0.146   0.135 N  0.510      SignalP-TM
AHK16915.1             0.125  23  0.114  25  0.167  24  0.111   0.113 N  0.510      SignalP-TM
AHK16916.1             0.118  44  0.101  11  0.134   3  0.105   0.103 N  0.510      SignalP-TM
AHK16917.1             0.217  67  0.167  44  0.355  34  0.216   0.190 N  0.570      SignalP-noTM
AHK16918.1             0.851  21  0.910  21  0.982  15  0.960   0.933 Y  0.570      SignalP-noTM
AHK16919.1             0.146  34  0.116  11  0.188   3  0.137   0.124 N  0.510      SignalP-TM
AHK16920.1             0.168  25  0.177  25  0.412   1  0.229   0.196 N  0.510      SignalP-TM
AHK16921.1             0.135  20  0.156  11  0.383   1  0.227   0.189 N  0.570      SignalP-noTM
AHK16922.1             0.110  69  0.194  17  0.569  12  0.346   0.265 N  0.570      SignalP-noTM
AHK16923.1             0.141  55  0.130  55  0.280  54  0.107   0.119 N  0.570      SignalP-noTM
AHK16924.1             0.131  43  0.126  11  0.227   2  0.157   0.141 N  0.570      SignalP-noTM
AHK16925.1             0.108  48  0.179  16  0.416  12  0.317   0.244 N  0.570      SignalP-noTM
AHK16926.1             0.156  31  0.137  31  0.194  30  0.113   0.126 N  0.570      SignalP-noTM
AHK16927.1             0.109  50  0.111  43  0.160  33  0.103   0.108 N  0.510      SignalP-TM
AHK16928.1             0.102  66  0.105  13  0.134   6  0.115   0.110 N  0.570      SignalP-noTM
AHK16929.1             0.102  48  0.143  11  0.310   2  0.197   0.169 N  0.570      SignalP-noTM
AHK16930.1             0.114  46  0.123  46  0.197  42  0.138   0.130 N  0.570      SignalP-noTM
AHK16931.1             0.213  39  0.235  39  0.325  36  0.237   0.236 N  0.570      SignalP-noTM
AHK16932.1             0.125  21  0.149  11  0.339   1  0.204   0.175 N  0.570      SignalP-noTM
AHK16933.1             0.115  18  0.114  18  0.158   9  0.114   0.114 N  0.570      SignalP-noTM
AHK16934.1             0.106  41  0.130  11  0.237   2  0.166   0.147 N  0.570      SignalP-noTM
AHK16935.1             0.105  26  0.105  26  0.118   1  0.100   0.103 N  0.570      SignalP-noTM
AHK16936.1             0.104  37  0.113  46  0.200  35  0.110   0.112 N  0.570      SignalP-noTM
AHK16937.1             0.214  34  0.147  34  0.139   9  0.097   0.123 N  0.570      SignalP-noTM
AHK16938.1             0.129  52  0.132  11  0.231   2  0.173   0.151 N  0.570      SignalP-noTM
AHK16939.1             0.102  36  0.102  55  0.132  46  0.090   0.096 N  0.570      SignalP-noTM
AHK16940.1             0.111  36  0.165  15  0.307   4  0.270   0.214 N  0.570      SignalP-noTM
AHK16941.1             0.105  30  0.100  11  0.152   1  0.091   0.096 N  0.570      SignalP-noTM
AHK16942.1             0.159  46  0.127  46  0.137   3  0.103   0.115 N  0.570      SignalP-noTM
AHK16943.1             0.106  23  0.124  54  0.206  49  0.115   0.120 N  0.570      SignalP-noTM
AHK16944.1             0.269  32  0.165  32  0.258   1  0.136   0.151 N  0.570      SignalP-noTM
AHK16945.1             0.128  24  0.128  11  0.204   3  0.168   0.147 N  0.570      SignalP-noTM
AHK16946.1             0.114  45  0.116  45  0.166   2  0.109   0.113 N  0.570      SignalP-noTM
AHK16947.1             0.304  37  0.193  37  0.200  36  0.137   0.166 N  0.570      SignalP-noTM
AHK16948.1             0.100  14  0.137  11  0.282   1  0.177   0.156 N  0.570      SignalP-noTM
AHK16949.1             0.164  47  0.174  47  0.277  43  0.129   0.153 N  0.570      SignalP-noTM
AHK16950.1             0.113  40  0.145  11  0.358   2  0.199   0.170 N  0.570      SignalP-noTM
AHK16951.1             0.110  25  0.139  16  0.220  14  0.190   0.163 N  0.570      SignalP-noTM
AHK16952.1             0.101  50  0.152  50  0.303  45  0.185   0.168 N  0.570      SignalP-noTM
AHK16953.1             0.119  37  0.120  40  0.173  39  0.103   0.112 N  0.570      SignalP-noTM
AHK16954.1             0.120  30  0.150  19  0.333   2  0.231   0.188 N  0.570      SignalP-noTM
AHK16955.1             0.158  27  0.155  55  0.310  44  0.116   0.136 N  0.570      SignalP-noTM
AHK16956.1             0.174  25  0.117  25  0.144  42  0.071   0.095 N  0.570      SignalP-noTM
AHK16957.1             0.118  37  0.115  23  0.130  13  0.106   0.111 N  0.570      SignalP-noTM
AHK16958.1             0.160  27  0.130  27  0.179  12  0.134   0.132 N  0.570      SignalP-noTM
AHK16959.1             0.115  21  0.117  21  0.150  12  0.117   0.117 N  0.570      SignalP-noTM
AHK16960.1             0.191  35  0.161  23  0.319  13  0.186   0.170 N  0.510      SignalP-TM
AHK16961.1             0.160  49  0.172  49  0.277  45  0.128   0.151 N  0.570      SignalP-noTM
AHK16962.1             0.113  43  0.116  11  0.195   1  0.129   0.122 N  0.570      SignalP-noTM
AHK16963.1             0.164  47  0.174  47  0.277  43  0.129   0.153 N  0.570      SignalP-noTM
AHK16964.1             0.179  21  0.193  21  0.425  10  0.206   0.199 N  0.570      SignalP-noTM
AHK16965.1             0.173  49  0.126  13  0.198   7  0.164   0.140 N  0.510      SignalP-TM
AHK16966.1             0.715  20  0.811  20  0.957  15  0.912   0.859 Y  0.570      SignalP-noTM
AHK16967.1             0.115  57  0.129  39  0.190  36  0.123   0.127 N  0.510      SignalP-TM
AHK16968.1             0.118  28  0.100  54  0.118  43  0.079   0.090 N  0.570      SignalP-noTM
AHK16969.1             0.137  31  0.167  26  0.399   1  0.235   0.192 N  0.510      SignalP-TM
AHK16970.1             0.150  40  0.124  40  0.183  39  0.100   0.115 N  0.510      SignalP-TM
AHK16971.1             0.110  45  0.100  45  0.111  50  0.084   0.093 N  0.570      SignalP-noTM
AHK16972.1             0.785  25  0.795  25  0.913   4  0.832   0.812 Y  0.570      SignalP-noTM
AHK16973.1             0.152  23  0.140  23  0.172   1  0.128   0.135 N  0.570      SignalP-noTM
AHK16974.1             0.104  48  0.105  23  0.125  11  0.102   0.103 N  0.570      SignalP-noTM
AHK16975.1             0.137  37  0.138  37  0.195  35  0.110   0.125 N  0.570      SignalP-noTM
AHK16976.1             0.767  43  0.420  43  0.381  42  0.145   0.318 N  0.510      SignalP-TM
AHK16977.1             0.224  23  0.169  23  0.198  22  0.124   0.148 N  0.570      SignalP-noTM
AHK16978.1             0.169  23  0.143  31  0.179  29  0.127   0.135 N  0.570      SignalP-noTM
AHK16979.1             0.294  23  0.175  23  0.146  21  0.103   0.141 N  0.570      SignalP-noTM
AHK16980.1             0.105  30  0.147  11  0.316   1  0.213   0.178 N  0.570      SignalP-noTM
AHK16981.1             0.149  57  0.141  11  0.260   3  0.202   0.170 N  0.570      SignalP-noTM
AHK16982.1             0.153  27  0.156  27  0.327   2  0.173   0.164 N  0.570      SignalP-noTM
AHK16983.1             0.125  31  0.115  31  0.118  40  0.092   0.104 N  0.570      SignalP-noTM
AHK16984.1             0.131  49  0.112  49  0.120  40  0.092   0.103 N  0.570      SignalP-noTM
AHK16985.1             0.107  40  0.106  40  0.123  37  0.088   0.097 N  0.570      SignalP-noTM
AHK16986.1             0.135  31  0.121  11  0.178   1  0.143   0.131 N  0.570      SignalP-noTM
AHK16987.1             0.118  22  0.103  70  0.118  69  0.085   0.095 N  0.570      SignalP-noTM
AHK16988.1             0.106  18  0.133  11  0.263   2  0.174   0.152 N  0.570      SignalP-noTM
AHK16989.1             0.121  29  0.134  11  0.228   5  0.180   0.156 N  0.570      SignalP-noTM
AHK16990.1             0.138  35  0.123  11  0.226   1  0.149   0.133 N  0.510      SignalP-TM
AHK16991.1             0.120  29  0.101  29  0.139   1  0.085   0.093 N  0.570      SignalP-noTM
AHK16992.1             0.224  66  0.141  66  0.126  18  0.092   0.118 N  0.570      SignalP-noTM
AHK16993.1             0.108  22  0.103  67  0.118  51  0.098   0.101 N  0.570      SignalP-noTM
AHK16994.1             0.869  27  0.880  27  0.958   9  0.899   0.889 Y  0.570      SignalP-noTM
AHK16995.1             0.208  65  0.174  24  0.357  19  0.224   0.198 N  0.570      SignalP-noTM
AHK16996.1             0.131  32  0.130  11  0.218   1  0.165   0.147 N  0.570      SignalP-noTM
AHK16997.1             0.143  21  0.167  21  0.301  20  0.195   0.181 N  0.570      SignalP-noTM
AHK16998.1             0.856  36  0.654  36  0.619  32  0.422   0.568 Y  0.510      SignalP-TM
AHK16999.1             0.111  69  0.132  11  0.216   7  0.181   0.155 N  0.570      SignalP-noTM
AHK17000.1             0.144  45  0.135  45  0.173  44  0.124   0.130 N  0.570      SignalP-noTM
AHK17001.1             0.107  29  0.140  16  0.231   4  0.191   0.164 N  0.570      SignalP-noTM
AHK17002.1             0.112  68  0.120  13  0.191   9  0.147   0.132 N  0.570      SignalP-noTM
AHK17003.1             0.105  25  0.110  51  0.158  45  0.104   0.107 N  0.570      SignalP-noTM
AHK17004.1             0.331  23  0.288  23  0.372   2  0.271   0.280 N  0.570      SignalP-noTM
AHK17005.1             0.126  26  0.157  11  0.402   4  0.245   0.198 N  0.570      SignalP-noTM
AHK17006.1             0.123  23  0.149  54  0.290  50  0.129   0.139 N  0.570      SignalP-noTM
AHK17007.1             0.207  21  0.281  21  0.577  18  0.332   0.305 N  0.570      SignalP-noTM
AHK17008.1             0.137  65  0.109  65  0.141  31  0.073   0.095 N  0.510      SignalP-TM
AHK17009.1             0.197  49  0.160  49  0.213   1  0.111   0.142 N  0.510      SignalP-TM
AHK17010.1             0.383  20  0.464  20  0.750   1  0.584   0.520 N  0.570      SignalP-noTM
AHK17011.1             0.772  36  0.766  36  0.900  32  0.577   0.677 Y  0.570      SignalP-noTM
AHK17012.1             0.119  33  0.126  33  0.158  18  0.115   0.122 N  0.510      SignalP-TM
AHK17013.1             0.122  43  0.194  13  0.557   1  0.373   0.278 N  0.570      SignalP-noTM
AHK17014.1             0.125  62  0.109  62  0.146  49  0.083   0.097 N  0.570      SignalP-noTM
AHK17015.1             0.102  48  0.125  32  0.188   4  0.153   0.138 N  0.570      SignalP-noTM
AHK17016.1             0.105  59  0.103  38  0.115  35  0.091   0.097 N  0.570      SignalP-noTM
AHK17017.1             0.137  30  0.126  30  0.218  25  0.105   0.116 N  0.570      SignalP-noTM
AHK17018.1             0.113  27  0.101  59  0.115  43  0.078   0.090 N  0.570      SignalP-noTM
AHK17019.1             0.106  44  0.105  28  0.129  23  0.094   0.100 N  0.570      SignalP-noTM
AHK17020.1             0.242  19  0.455  19  0.933   1  0.869   0.649 Y  0.570      SignalP-noTM
AHK17021.1             0.172  20  0.152  60  0.241  51  0.110   0.132 N  0.570      SignalP-noTM
AHK17022.1             0.161  31  0.128  31  0.196   1  0.110   0.120 N  0.570      SignalP-noTM
AHK17023.1             0.307  42  0.265  42  0.401  32  0.156   0.225 N  0.510      SignalP-TM
AHK17024.1             0.117  22  0.104  67  0.116  41  0.097   0.101 N  0.570      SignalP-noTM
AHK17025.1             0.480  27  0.575  27  0.956  19  0.821   0.691 Y  0.570      SignalP-noTM
AHK17026.1             0.123  35  0.121  42  0.182  34  0.110   0.116 N  0.570      SignalP-noTM
AHK17027.1             0.150  25  0.141  25  0.181  50  0.132   0.137 N  0.570      SignalP-noTM
AHK17028.1             0.154  45  0.140  45  0.229  43  0.117   0.129 N  0.570      SignalP-noTM
AHK17029.1             0.106  23  0.130  11  0.264   1  0.160   0.141 N  0.510      SignalP-TM
AHK17030.1             0.640  24  0.772  24  0.969  21  0.925   0.844 Y  0.570      SignalP-noTM
AHK17031.1             0.566  31  0.589  31  0.967  13  0.784   0.681 Y  0.570      SignalP-noTM
AHK17032.1             0.107  33  0.111  33  0.144   4  0.105   0.108 N  0.570      SignalP-noTM
AHK17033.1             0.121  66  0.109  66  0.113  21  0.085   0.098 N  0.570      SignalP-noTM
AHK17034.1             0.129  28  0.175  28  0.363  27  0.216   0.190 N  0.510      SignalP-TM
AHK17035.1             0.103  20  0.101  69  0.114  68  0.088   0.095 N  0.570      SignalP-noTM
AHK17036.1             0.112  59  0.099  31  0.156   1  0.088   0.094 N  0.570      SignalP-noTM
AHK17037.1             0.152  58  0.167  12  0.347   8  0.280   0.220 N  0.570      SignalP-noTM
AHK17038.1             0.121  30  0.150  39  0.308  34  0.140   0.145 N  0.570      SignalP-noTM
AHK17039.1             0.116  49  0.101  49  0.104  24  0.080   0.091 N  0.570      SignalP-noTM
AHK17040.1             0.113  24  0.130  11  0.213   3  0.174   0.147 N  0.510      SignalP-TM
AHK17041.1             0.146  17  0.135  17  0.226   1  0.141   0.138 N  0.570      SignalP-noTM
AHK17042.1             0.194  21  0.185  21  0.289   1  0.207   0.195 N  0.570      SignalP-noTM
AHK17043.1             0.112  70  0.128  51  0.200  45  0.123   0.125 N  0.570      SignalP-noTM
AHK17044.1             0.126  36  0.104  44  0.155  35  0.082   0.096 N  0.510      SignalP-TM
AHK17045.1             0.120  17  0.135  11  0.295   1  0.171   0.148 N  0.510      SignalP-TM
AHK17046.1             0.136  41  0.141  41  0.238  17  0.136   0.139 N  0.570      SignalP-noTM
AHK17047.1             0.736  29  0.656  29  0.833  25  0.553   0.608 Y  0.570      SignalP-noTM
AHK17048.1             0.107  50  0.112  50  0.127  40  0.100   0.106 N  0.570      SignalP-noTM
AHK17049.1             0.150  25  0.119  11  0.198   1  0.134   0.126 N  0.570      SignalP-noTM
AHK17050.1             0.141  23  0.108  23  0.132  11  0.075   0.092 N  0.570      SignalP-noTM
AHK17051.1             0.105  44  0.115  11  0.185   2  0.126   0.120 N  0.570      SignalP-noTM
AHK17052.1             0.109   3  0.101  38  0.115  25  0.088   0.095 N  0.570      SignalP-noTM
AHK17053.1             0.261  19  0.227  19  0.347  18  0.201   0.217 N  0.510      SignalP-TM
AHK17054.1             0.190  30  0.253  30  0.571  27  0.274   0.261 N  0.510      SignalP-TM
AHK17055.1             0.130  27  0.177  27  0.304  26  0.222   0.198 N  0.570      SignalP-noTM
AHK17056.1             0.101  70  0.112  11  0.191   2  0.120   0.116 N  0.570      SignalP-noTM
AHK17057.1             0.204  26  0.161  26  0.140  23  0.113   0.138 N  0.570      SignalP-noTM
AHK17058.1             0.104  43  0.141  11  0.259   1  0.195   0.166 N  0.570      SignalP-noTM
AHK17059.1             0.126  64  0.108  64  0.121  16  0.099   0.104 N  0.570      SignalP-noTM
AHK17060.1             0.139  36  0.118  36  0.153  11  0.109   0.114 N  0.570      SignalP-noTM
AHK17061.1             0.111  30  0.105  67  0.135  63  0.084   0.097 N  0.510      SignalP-TM
AHK17062.1             0.102  56  0.107  11  0.152   2  0.118   0.112 N  0.570      SignalP-noTM
AHK17063.1             0.113  18  0.108  56  0.135   1  0.097   0.102 N  0.570      SignalP-noTM
AHK17064.1             0.145  52  0.118  52  0.157  49  0.088   0.104 N  0.570      SignalP-noTM
AHK17065.1             0.138  23  0.120  23  0.179   7  0.125   0.122 N  0.510      SignalP-TM
AHK17066.1             0.105  34  0.100  34  0.106  33  0.073   0.087 N  0.570      SignalP-noTM
AHK17067.1             0.248  30  0.127  30  0.150   1  0.080   0.109 N  0.510      SignalP-TM
AHK17068.1             0.163  22  0.135  22  0.178   1  0.111   0.126 N  0.510      SignalP-TM
AHK17069.1             0.116  31  0.157  11  0.350   1  0.245   0.189 N  0.510      SignalP-TM
AHK17070.1             0.138  23  0.184  11  0.457   1  0.332   0.238 N  0.510      SignalP-TM
AHK17071.1             0.116  60  0.116  11  0.189   1  0.131   0.123 N  0.570      SignalP-noTM
AHK17072.1             0.122  40  0.095  68  0.103  45  0.077   0.087 N  0.570      SignalP-noTM
AHK17073.1             0.110  38  0.142  36  0.331  35  0.155   0.148 N  0.570      SignalP-noTM
AHK17074.1             0.122  67  0.110  67  0.123  43  0.093   0.104 N  0.510      SignalP-TM
AHK17075.1             0.118  21  0.116  11  0.193   1  0.131   0.123 N  0.570      SignalP-noTM
AHK17076.1             0.255  24  0.151  24  0.130  43  0.084   0.119 N  0.570      SignalP-noTM
AHK17077.1             0.114  22  0.157  11  0.329   2  0.234   0.193 N  0.570      SignalP-noTM
AHK17078.1             0.678  25  0.794  25  0.970  14  0.922   0.854 Y  0.570      SignalP-noTM
AHK17079.1             0.141  35  0.139  11  0.300   1  0.187   0.157 N  0.510      SignalP-TM
AHK17080.1             0.163  45  0.178  45  0.294  38  0.136   0.158 N  0.570      SignalP-noTM
AHK17081.1             0.206  30  0.427  25  0.950  21  0.884   0.642 Y  0.570      SignalP-noTM
AHK17082.1             0.165  31  0.175  31  0.286  30  0.187   0.181 N  0.570      SignalP-noTM
AHK17083.1             0.103  50  0.117  50  0.159  43  0.116   0.116 N  0.570      SignalP-noTM
AHK17084.1             0.216  39  0.440  39  0.955  37  0.611   0.521 N  0.570      SignalP-noTM
AHK17085.1             0.115  53  0.108  53  0.169  50  0.088   0.099 N  0.570      SignalP-noTM
AHK17086.1             0.119  13  0.123  25  0.171  26  0.126   0.124 N  0.510      SignalP-TM
AHK17087.1             0.133  24  0.109  53  0.194  30  0.097   0.103 N  0.570      SignalP-noTM
AHK17088.1             0.120  32  0.125  11  0.176   3  0.159   0.141 N  0.570      SignalP-noTM
AHK17089.1             0.110  52  0.102  14  0.144   8  0.100   0.101 N  0.570      SignalP-noTM
AHK17090.1             0.118  25  0.104  59  0.110   2  0.090   0.097 N  0.570      SignalP-noTM
AHK17091.1             0.330  25  0.357  25  0.563   7  0.434   0.385 N  0.510      SignalP-TM
AHK17092.1             0.224  23  0.187  23  0.361   1  0.194   0.190 N  0.570      SignalP-noTM
AHK17093.1             0.106  16  0.096  56  0.111  51  0.056   0.081 N  0.510      SignalP-TM
AHK17094.1             0.144  19  0.129  11  0.307   1  0.146   0.135 N  0.510      SignalP-TM
AHK17095.1             0.133  52  0.104  65  0.122  58  0.083   0.096 N  0.510      SignalP-TM
AHK17096.1             0.125  26  0.114  11  0.195   2  0.127   0.120 N  0.570      SignalP-noTM
AHK17097.1             0.113  21  0.151  11  0.331   3  0.226   0.186 N  0.570      SignalP-noTM
AHK17098.1             0.167  50  0.143  50  0.275  47  0.104   0.125 N  0.570      SignalP-noTM
AHK17099.1             0.124  58  0.101  11  0.134   4  0.106   0.103 N  0.510      SignalP-TM
AHK17100.1             0.107  58  0.108  11  0.168   1  0.111   0.109 N  0.570      SignalP-noTM
AHK17101.1             0.121  42  0.159  11  0.374   2  0.250   0.202 N  0.570      SignalP-noTM
AHK17102.1             0.121  49  0.177  15  0.398   6  0.303   0.236 N  0.570      SignalP-noTM
AHK17103.1             0.279  20  0.216  20  0.355  19  0.149   0.184 N  0.570      SignalP-noTM
AHK17104.1             0.104  26  0.118  17  0.153   8  0.128   0.123 N  0.570      SignalP-noTM
AHK17105.1             0.124  43  0.119  17  0.179   8  0.136   0.127 N  0.570      SignalP-noTM
AHK17106.1             0.277  26  0.178  26  0.148  25  0.100   0.141 N  0.570      SignalP-noTM
AHK17107.1             0.150  18  0.270  18  0.583  16  0.464   0.342 N  0.510      SignalP-TM
AHK17108.1             0.109  28  0.121  28  0.193   1  0.114   0.118 N  0.510      SignalP-TM
AHK17109.1             0.179  51  0.187  51  0.258  44  0.127   0.159 N  0.570      SignalP-noTM
AHK17110.1             0.123  22  0.130  11  0.251   1  0.161   0.145 N  0.570      SignalP-noTM
AHK17111.1             0.262  41  0.171  41  0.220  40  0.094   0.134 N  0.570      SignalP-noTM
AHK17112.1             0.109  28  0.113  28  0.130  19  0.109   0.111 N  0.570      SignalP-noTM
AHK17113.1             0.108  67  0.121  46  0.189  40  0.115   0.118 N  0.570      SignalP-noTM
AHK17114.1             0.133  49  0.111  27  0.117   2  0.102   0.107 N  0.570      SignalP-noTM
AHK17115.1             0.196  43  0.150  43  0.226  39  0.102   0.127 N  0.570      SignalP-noTM
AHK17116.1             0.124  33  0.143  33  0.244  29  0.136   0.140 N  0.510      SignalP-TM
AHK17117.1             0.126  21  0.125  11  0.241   2  0.159   0.138 N  0.510      SignalP-TM
AHK17118.1             0.121  29  0.115  29  0.171   1  0.114   0.114 N  0.570      SignalP-noTM
AHK17119.1             0.177  23  0.239  23  0.550   5  0.392   0.295 N  0.510      SignalP-TM
AHK17120.1             0.310  26  0.414  26  0.775  23  0.532   0.469 N  0.570      SignalP-noTM
AHK17121.1             0.114  32  0.162  20  0.332   9  0.224   0.191 N  0.570      SignalP-noTM
AHK17122.1             0.128  31  0.127  11  0.194   2  0.165   0.145 N  0.570      SignalP-noTM
AHK17123.1             0.167  51  0.216  11  0.610   2  0.484   0.315 N  0.510      SignalP-TM
AHK17124.1             0.112  33  0.138  33  0.228  34  0.155   0.144 N  0.510      SignalP-TM
AHK17125.1             0.594  26  0.689  26  0.973  18  0.837   0.759 Y  0.570      SignalP-noTM
AHK17126.1             0.248  38  0.302  38  0.450  30  0.294   0.299 N  0.510      SignalP-TM
AHK17127.1             0.175  12  0.115  12  0.121  35  0.074   0.096 N  0.570      SignalP-noTM
AHK17128.1             0.109  24  0.101  50  0.111  39  0.080   0.091 N  0.570      SignalP-noTM
AHK17129.1             0.240  28  0.170  28  0.199   6  0.141   0.159 N  0.510      SignalP-TM
AHK17130.1             0.127  30  0.123  30  0.294  27  0.100   0.112 N  0.570      SignalP-noTM
AHK17131.1             0.144  52  0.202  12  0.434   5  0.374   0.283 N  0.570      SignalP-noTM
AHK17132.1             0.221  29  0.250  29  0.488   1  0.325   0.278 N  0.510      SignalP-TM
AHK17133.1             0.176  37  0.180  11  0.397   2  0.321   0.246 N  0.570      SignalP-noTM
AHK17134.1             0.149  67  0.116  67  0.170  29  0.091   0.104 N  0.570      SignalP-noTM
AHK17135.1             0.124  51  0.108  51  0.132   2  0.093   0.101 N  0.570      SignalP-noTM
AHK17136.1             0.158  25  0.156  25  0.217  17  0.150   0.153 N  0.570      SignalP-noTM
AHK17137.1             0.103  35  0.106  35  0.129  32  0.101   0.104 N  0.570      SignalP-noTM
AHK17138.1             0.123  48  0.106  48  0.110  63  0.083   0.095 N  0.570      SignalP-noTM
AHK17139.1             0.110  66  0.103  66  0.109  70  0.088   0.096 N  0.570      SignalP-noTM
AHK17140.1             0.250  52  0.171  52  0.209  49  0.101   0.138 N  0.570      SignalP-noTM
AHK17141.1             0.141  41  0.159  21  0.302   1  0.222   0.182 N  0.510      SignalP-TM
AHK17142.1             0.149  39  0.135  39  0.172  22  0.124   0.130 N  0.570      SignalP-noTM
AHK17143.1             0.101  23  0.177  11  0.388   2  0.316   0.242 N  0.570      SignalP-noTM
AHK17144.1             0.282  70  0.164  70  0.349   1  0.103   0.135 N  0.570      SignalP-noTM
AHK17145.1             0.125  56  0.108  56  0.124  17  0.091   0.100 N  0.570      SignalP-noTM
AHK17146.1             0.112  28  0.113  36  0.165  24  0.088   0.104 N  0.510      SignalP-TM
AHK17147.1             0.278  31  0.477  28  0.944  20  0.867   0.660 Y  0.570      SignalP-noTM
AHK17148.1             0.162  18  0.157  18  0.242  49  0.147   0.152 N  0.570      SignalP-noTM
AHK17149.1             0.123  29  0.125  18  0.207   9  0.144   0.134 N  0.570      SignalP-noTM
AHK17150.1             0.113  30  0.125  38  0.197   2  0.132   0.128 N  0.510      SignalP-TM
AHK17151.1             0.319  22  0.501  22  0.936  17  0.783   0.633 Y  0.570      SignalP-noTM
AHK17152.1             0.189  39  0.254  39  0.635  29  0.298   0.270 N  0.510      SignalP-TM
AHK17153.1             0.110  26  0.101  68  0.110  61  0.084   0.093 N  0.570      SignalP-noTM
AHK17154.1             0.373  26  0.548  26  0.959  12  0.845   0.688 Y  0.570      SignalP-noTM
AHK17155.1             0.101  26  0.094  32  0.097  27  0.078   0.086 N  0.570      SignalP-noTM
AHK17156.1             0.112  38  0.111  38  0.126  33  0.081   0.097 N  0.570      SignalP-noTM
AHK17157.1             0.132  35  0.123  11  0.258   1  0.139   0.129 N  0.510      SignalP-TM
AHK17158.1             0.148  37  0.148  37  0.181  30  0.107   0.133 N  0.510      SignalP-TM
AHK17159.1             0.119  27  0.182  11  0.465   3  0.333   0.238 N  0.510      SignalP-TM
AHK17160.1             0.195  21  0.141  21  0.193   1  0.102   0.123 N  0.570      SignalP-noTM
AHK17161.1             0.150  58  0.119  58  0.127  56  0.091   0.106 N  0.570      SignalP-noTM
AHK17162.1             0.115  34  0.147  11  0.424   1  0.188   0.162 N  0.510      SignalP-TM
AHK17163.1             0.682  25  0.781  25  0.972  16  0.918   0.845 Y  0.570      SignalP-noTM
AHK17164.1             0.102  41  0.130  11  0.244   1  0.162   0.145 N  0.570      SignalP-noTM
AHK17165.1             0.642  32  0.608  32  0.962  14  0.780   0.689 Y  0.570      SignalP-noTM
AHK17166.1             0.696  26  0.717  26  0.885   6  0.758   0.736 Y  0.570      SignalP-noTM
AHK17167.1             0.108  31  0.100  69  0.122  11  0.085   0.093 N  0.570      SignalP-noTM
AHK17168.1             0.127  31  0.117  31  0.167  43  0.092   0.105 N  0.570      SignalP-noTM
AHK17169.1             0.216  35  0.143  35  0.161  21  0.110   0.131 N  0.510      SignalP-TM
AHK17170.1             0.188  25  0.409  25  0.939  19  0.869   0.625 Y  0.570      SignalP-noTM
AHK17171.1             0.174  24  0.372  24  0.927   1  0.847   0.596 Y  0.570      SignalP-noTM
AHK17172.1             0.159  25  0.352  25  0.910  18  0.815   0.570 N  0.570      SignalP-noTM
AHK17173.1             0.171  29  0.368  24  0.962   6  0.899   0.618 Y  0.570      SignalP-noTM
AHK17174.1             0.850  25  0.871  25  0.952  21  0.902   0.886 Y  0.570      SignalP-noTM
AHK17175.1             0.144  33  0.148  33  0.266   4  0.144   0.147 N  0.510      SignalP-TM
AHK17176.1             0.117   7  0.100  23  0.118  13  0.092   0.096 N  0.570      SignalP-noTM
AHK17177.1             0.124  60  0.150  25  0.266   7  0.199   0.168 N  0.510      SignalP-TM
AHK17178.1             0.108  23  0.108  52  0.138  46  0.089   0.100 N  0.570      SignalP-noTM
AHK17179.1             0.333  28  0.402  28  0.607  26  0.393   0.398 N  0.510      SignalP-TM
AHK17180.1             0.101  22  0.102  32  0.124  27  0.099   0.101 N  0.570      SignalP-noTM
AHK17181.1             0.736  24  0.763  24  0.851  17  0.733   0.749 Y  0.570      SignalP-noTM
AHK17182.1             0.298  22  0.475  22  0.896   1  0.759   0.609 Y  0.570      SignalP-noTM
AHK17183.1             0.216  31  0.323  31  0.667  29  0.313   0.319 N  0.510      SignalP-TM
AHK17184.1             0.149  18  0.184  18  0.328   1  0.231   0.206 N  0.570      SignalP-noTM
AHK17185.1             0.137  62  0.205  16  0.552  14  0.398   0.277 N  0.510      SignalP-TM
AHK17186.1             0.677  38  0.545  38  0.669  34  0.282   0.447 N  0.510      SignalP-TM
AHK17187.1             0.340  40  0.418  40  0.866  39  0.271   0.349 N  0.570      SignalP-noTM
AHK17188.1             0.148  64  0.145  12  0.291   4  0.204   0.173 N  0.570      SignalP-noTM
AHK17189.1             0.126  28  0.259  11  0.785   3  0.669   0.452 N  0.570      SignalP-noTM
AHK17190.1             0.137  27  0.160  17  0.291  11  0.186   0.172 N  0.570      SignalP-noTM
AHK17191.1             0.152  33  0.140  33  0.218  27  0.101   0.125 N  0.510      SignalP-TM
AHK17192.1             0.106  32  0.126  17  0.190  10  0.150   0.137 N  0.570      SignalP-noTM
AHK17193.1             0.175  40  0.180  36  0.247  29  0.160   0.172 N  0.510      SignalP-TM
AHK17194.1             0.116  23  0.195  17  0.529  10  0.361   0.273 N  0.570      SignalP-noTM
AHK17195.1             0.181  31  0.285  24  0.773   2  0.607   0.437 N  0.570      SignalP-noTM
AHK17196.1             0.138  40  0.099  25  0.116   1  0.095   0.098 N  0.510      SignalP-TM
AHK17197.1             0.184  24  0.291  24  0.663  14  0.487   0.364 N  0.510      SignalP-TM
AHK17198.1             0.113  18  0.124  11  0.192   1  0.151   0.137 N  0.570      SignalP-noTM
AHK17199.1             0.115  34  0.141  11  0.361   1  0.174   0.156 N  0.570      SignalP-noTM
AHK17200.1             0.224  20  0.418  20  0.919   4  0.820   0.607 Y  0.570      SignalP-noTM
AHK17201.1             0.101  38  0.134  11  0.251   4  0.183   0.157 N  0.570      SignalP-noTM
AHK17202.1             0.194  18  0.278  18  0.514   1  0.407   0.326 N  0.510      SignalP-TM
AHK17203.1             0.147  39  0.123  19  0.182   9  0.139   0.129 N  0.510      SignalP-TM
AHK17204.1             0.682  19  0.738  19  0.906  17  0.757   0.747 Y  0.570      SignalP-noTM
AHK17205.1             0.124  60  0.113  60  0.205   8  0.098   0.106 N  0.570      SignalP-noTM
AHK17206.1             0.795  20  0.858  20  0.960  18  0.919   0.886 Y  0.570      SignalP-noTM
AHK17207.1             0.708  21  0.785  21  0.942  19  0.854   0.818 Y  0.570      SignalP-noTM
AHK17208.1             0.415  23  0.542  23  0.881   9  0.773   0.651 Y  0.570      SignalP-noTM
AHK17209.1             0.166  40  0.189  28  0.297  21  0.192   0.190 N  0.570      SignalP-noTM
AHK17210.1             0.137  32  0.131  11  0.275   2  0.165   0.144 N  0.510      SignalP-TM
AHK17211.1             0.456  25  0.644  25  0.954  19  0.890   0.759 Y  0.570      SignalP-noTM
AHK17212.1             0.104  40  0.101  68  0.112  42  0.083   0.092 N  0.570      SignalP-noTM
AHK17213.1             0.137  19  0.238  19  0.484  12  0.399   0.298 N  0.510      SignalP-TM
AHK17214.1             0.183  27  0.135  27  0.158   9  0.111   0.124 N  0.570      SignalP-noTM
AHK17215.1             0.131  25  0.152  15  0.223  13  0.176   0.163 N  0.570      SignalP-noTM
AHK17216.1             0.209  26  0.406  26  0.966   8  0.859   0.619 Y  0.570      SignalP-noTM
AHK17217.1             0.102  60  0.118  11  0.199   1  0.133   0.125 N  0.570      SignalP-noTM
AHK17218.1             0.625  26  0.721  26  0.913   4  0.848   0.780 Y  0.570      SignalP-noTM
AHK17219.1             0.106  28  0.142  11  0.279   1  0.195   0.167 N  0.570      SignalP-noTM
AHK17220.1             0.106  12  0.105  53  0.118  50  0.094   0.100 N  0.570      SignalP-noTM
AHK17221.1             0.123  26  0.141  51  0.260  48  0.131   0.136 N  0.570      SignalP-noTM
AHK17222.1             0.106  57  0.104  57  0.129  12  0.097   0.101 N  0.570      SignalP-noTM
AHK17223.1             0.113  33  0.124  33  0.175  29  0.129   0.126 N  0.570      SignalP-noTM
AHK17224.1             0.113  33  0.124  33  0.175  29  0.129   0.126 N  0.570      SignalP-noTM
AHK17225.1             0.110  33  0.139  33  0.236  27  0.159   0.148 N  0.570      SignalP-noTM
AHK17226.1             0.105  32  0.151  52  0.279  46  0.162   0.156 N  0.570      SignalP-noTM
AHK17227.1             0.104  46  0.108  46  0.124   1  0.099   0.104 N  0.570      SignalP-noTM
AHK17228.1             0.315  40  0.499  40  0.946  31  0.522   0.510 N  0.570      SignalP-noTM
AHK17229.1             0.132  61  0.176  11  0.435   2  0.321   0.229 N  0.510      SignalP-TM
AHK17230.1             0.111  36  0.113  50  0.166  43  0.094   0.104 N  0.570      SignalP-noTM
AHK17231.1             0.627  25  0.733  25  0.926  20  0.874   0.799 Y  0.570      SignalP-noTM
AHK17232.1             0.686  25  0.735  25  0.904   2  0.814   0.772 Y  0.570      SignalP-noTM
AHK17233.1             0.608  25  0.688  25  0.890   2  0.794   0.738 Y  0.570      SignalP-noTM
AHK17234.1             0.146  55  0.284  18  0.816   2  0.672   0.427 N  0.510      SignalP-TM
AHK17235.1             0.148  49  0.118  49  0.170   2  0.097   0.111 N  0.510      SignalP-TM
AHK17236.1             0.125  23  0.166  23  0.360  18  0.190   0.177 N  0.570      SignalP-noTM
AHK17237.1             0.170  30  0.211  30  0.389  22  0.267   0.238 N  0.570      SignalP-noTM
AHK17238.1             0.631  23  0.769  23  0.964  20  0.937   0.848 Y  0.570      SignalP-noTM
AHK17239.1             0.205  50  0.219  50  0.436  48  0.140   0.189 N  0.510      SignalP-TM
AHK17240.1             0.109  34  0.109  11  0.152   1  0.116   0.113 N  0.570      SignalP-noTM
AHK17241.1             0.171  62  0.284  23  0.711   5  0.553   0.384 N  0.510      SignalP-TM
AHK17242.1             0.704  23  0.780  23  0.963  19  0.849   0.812 Y  0.570      SignalP-noTM
AHK17243.1             0.112  60  0.140  11  0.299   2  0.191   0.164 N  0.570      SignalP-noTM
AHK17244.1             0.115  18  0.136  11  0.252   2  0.186   0.154 N  0.510      SignalP-TM
AHK17245.1             0.120  31  0.130  31  0.193   1  0.130   0.130 N  0.570      SignalP-noTM
AHK17246.1             0.123  26  0.141  51  0.260  48  0.131   0.136 N  0.570      SignalP-noTM
AHK17247.1             0.299  21  0.283  21  0.365  17  0.249   0.270 N  0.510      SignalP-TM
AHK17248.1             0.118  53  0.128  11  0.230   1  0.161   0.141 N  0.510      SignalP-TM
AHK17249.1             0.134  24  0.118  33  0.192  29  0.118   0.118 N  0.510      SignalP-TM
AHK17250.1             0.632  33  0.723  33  0.950  27  0.784   0.752 Y  0.570      SignalP-noTM
AHK17251.1             0.222  20  0.296  20  0.587  19  0.402   0.335 N  0.510      SignalP-TM
AHK17252.1             0.136  30  0.113  30  0.126  59  0.083   0.099 N  0.570      SignalP-noTM
AHK17253.1             0.355  23  0.309  23  0.497   1  0.311   0.310 N  0.570      SignalP-noTM
AHK17254.1             0.287  32  0.227  32  0.418  16  0.229   0.228 N  0.570      SignalP-noTM
AHK17255.1             0.171  67  0.121  67  0.136  50  0.099   0.111 N  0.570      SignalP-noTM
AHK17256.1             0.452  26  0.642  26  0.938  25  0.786   0.710 Y  0.570      SignalP-noTM
AHK17257.1             0.125  19  0.117  19  0.143  13  0.098   0.108 N  0.570      SignalP-noTM
AHK17258.1             0.152  30  0.121  30  0.151   1  0.100   0.112 N  0.570      SignalP-noTM
AHK17259.1             0.743  22  0.772  22  0.910   1  0.835   0.802 Y  0.570      SignalP-noTM
AHK17260.1             0.104  49  0.104  26  0.133  22  0.102   0.103 N  0.510      SignalP-TM
AHK17261.1             0.108  35  0.103  35  0.132   4  0.098   0.101 N  0.570      SignalP-noTM
AHK17262.1             0.141  29  0.124  29  0.177   1  0.109   0.117 N  0.570      SignalP-noTM
AHK17263.1             0.232  27  0.260  20  0.476  19  0.373   0.313 N  0.570      SignalP-noTM
AHK17264.1             0.187  68  0.126  68  0.106  35  0.082   0.106 N  0.570      SignalP-noTM
AHK17265.1             0.120  33  0.170  11  0.418   3  0.294   0.228 N  0.570      SignalP-noTM
AHK17266.1             0.126  20  0.104  65  0.150   3  0.095   0.100 N  0.570      SignalP-noTM
AHK17267.1             0.123  20  0.116  20  0.146  19  0.090   0.104 N  0.570      SignalP-noTM
AHK17268.1             0.102  10  0.100  31  0.109  22  0.086   0.093 N  0.570      SignalP-noTM
AHK17269.1             0.171  21  0.225  21  0.646  16  0.293   0.257 N  0.570      SignalP-noTM
AHK17270.1             0.103  22  0.101  22  0.128   1  0.098   0.100 N  0.570      SignalP-noTM
AHK17271.1             0.337  25  0.536  25  0.974  15  0.876   0.696 Y  0.570      SignalP-noTM
AHK17272.1             0.126  19  0.118  19  0.137   1  0.111   0.115 N  0.570      SignalP-noTM
AHK17273.1             0.117  44  0.129  32  0.226  28  0.151   0.137 N  0.510      SignalP-TM
AHK17274.1             0.893  22  0.848  22  0.884   1  0.808   0.829 Y  0.570      SignalP-noTM
AHK17275.1             0.280  20  0.491  20  0.923  15  0.865   0.667 Y  0.570      SignalP-noTM
AHK17276.1             0.188  34  0.240  34  0.479  24  0.299   0.262 N  0.510      SignalP-TM
AHK17277.1             0.356  17  0.572  17  0.945  13  0.910   0.731 Y  0.570      SignalP-noTM
AHK17278.1             0.131  34  0.141  34  0.189  27  0.130   0.136 N  0.570      SignalP-noTM
AHK17279.1             0.383  28  0.254  28  0.350   9  0.233   0.244 N  0.570      SignalP-noTM
AHK17280.1             0.108  43  0.109  23  0.135  20  0.101   0.106 N  0.510      SignalP-TM
AHK17281.1             0.398  56  0.211  56  0.155  49  0.073   0.160 N  0.510      SignalP-TM
AHK17282.1             0.630  21  0.746  21  0.920  11  0.882   0.810 Y  0.570      SignalP-noTM
AHK17283.1             0.146  19  0.166  19  0.220  18  0.169   0.167 N  0.510      SignalP-TM
AHK17284.1             0.157  29  0.240  22  0.567  10  0.393   0.296 N  0.510      SignalP-TM
AHK17285.1             0.721  23  0.532  23  0.509  18  0.371   0.472 N  0.510      SignalP-TM
AHK17286.1             0.115  43  0.187  11  0.451   3  0.355   0.266 N  0.570      SignalP-noTM
AHK17287.1             0.620  20  0.725  20  0.928  11  0.811   0.766 Y  0.570      SignalP-noTM
AHK17288.1             0.107  21  0.106  47  0.138  20  0.105   0.106 N  0.570      SignalP-noTM
AHK17289.1             0.571  22  0.672  22  0.951  18  0.811   0.737 Y  0.570      SignalP-noTM
AHK17290.1             0.641  26  0.792  26  0.994  19  0.975   0.878 Y  0.570      SignalP-noTM
AHK17291.1             0.176  49  0.142  49  0.198   1  0.102   0.124 N  0.570      SignalP-noTM
AHK17292.1             0.125  21  0.189  21  0.375  13  0.290   0.226 N  0.510      SignalP-TM
AHK17293.1             0.129  34  0.202  34  0.488  31  0.236   0.215 N  0.510      SignalP-TM
AHK17294.1             0.101   8  0.104  26  0.125  21  0.087   0.096 N  0.570      SignalP-noTM
AHK17295.1             0.142  20  0.111  66  0.129  33  0.091   0.102 N  0.570      SignalP-noTM
AHK17296.1             0.146  48  0.132  12  0.233   2  0.177   0.153 N  0.570      SignalP-noTM
AHK17297.1             0.137  62  0.156  50  0.275  45  0.143   0.150 N  0.570      SignalP-noTM
AHK17298.1             0.119  30  0.123  30  0.189  29  0.117   0.120 N  0.570      SignalP-noTM
AHK17299.1             0.716  18  0.664  18  0.806  16  0.636   0.651 Y  0.570      SignalP-noTM
AHK17300.1             0.232  36  0.214  36  0.391  26  0.194   0.204 N  0.570      SignalP-noTM
AHK17301.1             0.121  32  0.114  32  0.143  30  0.104   0.109 N  0.570      SignalP-noTM
AHK17302.1             0.159  45  0.126  45  0.210   5  0.124   0.125 N  0.570      SignalP-noTM
AHK17303.1             0.107  25  0.101  70  0.107  62  0.081   0.092 N  0.570      SignalP-noTM
AHK17304.1             0.163  19  0.122  19  0.165   1  0.104   0.113 N  0.570      SignalP-noTM
AHK17305.1             0.110  61  0.104  14  0.135  30  0.110   0.107 N  0.570      SignalP-noTM
AHK17306.1             0.100  46  0.101  46  0.157   1  0.082   0.092 N  0.570      SignalP-noTM
AHK17307.1             0.450  43  0.192  43  0.197  22  0.131   0.170 N  0.510      SignalP-TM
AHK17308.1             0.132  26  0.097  11  0.124   5  0.101   0.099 N  0.510      SignalP-TM
AHK17309.1             0.114  24  0.181  11  0.550   1  0.303   0.226 N  0.510      SignalP-TM
AHK17310.1             0.103  33  0.119  11  0.166   3  0.143   0.130 N  0.570      SignalP-noTM
AHK17311.1             0.382  33  0.412  33  0.538  30  0.306   0.373 N  0.510      SignalP-TM
AHK17312.1             0.109  35  0.105  35  0.128  33  0.086   0.096 N  0.570      SignalP-noTM
AHK17313.1             0.110  56  0.112  69  0.151  64  0.104   0.109 N  0.510      SignalP-TM
AHK17314.1             0.366  25  0.448  25  0.783  18  0.585   0.512 N  0.570      SignalP-noTM
AHK17315.1             0.292  26  0.283  26  0.602   3  0.397   0.325 N  0.510      SignalP-TM
AHK17316.1             0.178  29  0.155  11  0.303   4  0.256   0.192 N  0.510      SignalP-TM
AHK17317.1             0.111  34  0.145  40  0.282  31  0.148   0.146 N  0.510      SignalP-TM
AHK17318.1             0.167  44  0.159  44  0.217  39  0.099   0.136 N  0.510      SignalP-TM
AHK17319.1             0.169  38  0.172  12  0.402   3  0.294   0.230 N  0.570      SignalP-noTM
AHK17320.1             0.228  48  0.226  48  0.483  47  0.216   0.223 N  0.510      SignalP-TM
AHK17321.1             0.141  63  0.125  37  0.232  30  0.103   0.117 N  0.510      SignalP-TM
AHK17322.1             0.139  48  0.133  14  0.167   6  0.141   0.136 N  0.570      SignalP-noTM
AHK17323.1             0.115  50  0.105  40  0.130  35  0.097   0.101 N  0.570      SignalP-noTM
AHK17324.1             0.357  32  0.475  32  0.791  26  0.555   0.505 N  0.510      SignalP-TM
AHK17325.1             0.161  20  0.243  20  0.445  12  0.362   0.299 N  0.570      SignalP-noTM
AHK17326.1             0.112  59  0.163  11  0.340   1  0.267   0.201 N  0.510      SignalP-TM
AHK17327.1             0.711  20  0.761  20  0.900  18  0.787   0.774 Y  0.570      SignalP-noTM
AHK17328.1             0.215  50  0.147  50  0.122  20  0.093   0.122 N  0.570      SignalP-noTM
AHK17329.1             0.130  41  0.245  37  0.621  29  0.384   0.296 N  0.510      SignalP-TM
AHK17330.1             0.130  47  0.174  24  0.336   8  0.266   0.208 N  0.510      SignalP-TM
AHK17331.1             0.667  18  0.765  18  0.943  17  0.868   0.813 Y  0.570      SignalP-noTM
AHK17332.1             0.157  28  0.150  28  0.278  18  0.172   0.160 N  0.570      SignalP-noTM
AHK17333.1             0.237  33  0.279  33  0.534  17  0.352   0.313 N  0.570      SignalP-noTM
AHK17334.1             0.203   9  0.150  23  0.193   7  0.122   0.137 N  0.570      SignalP-noTM
AHK17335.1             0.380  19  0.366  19  0.456  15  0.355   0.362 N  0.510      SignalP-TM
AHK17336.1             0.114  30  0.110  30  0.131  13  0.101   0.106 N  0.570      SignalP-noTM
AHK17337.1             0.114  26  0.120  26  0.201   1  0.126   0.122 N  0.570      SignalP-noTM
AHK17338.1             0.100  40  0.107  28  0.135   1  0.103   0.105 N  0.570      SignalP-noTM
AHK17339.1             0.175  29  0.203  19  0.427  11  0.325   0.260 N  0.570      SignalP-noTM
AHK17340.1             0.134  52  0.101  31  0.095  30  0.070   0.090 N  0.510      SignalP-TM
AHK17341.1             0.126  45  0.153  45  0.226  42  0.130   0.142 N  0.570      SignalP-noTM
AHK17342.1             0.103  31  0.105  16  0.153   6  0.108   0.107 N  0.570      SignalP-noTM
AHK17343.1             0.123  26  0.141  51  0.260  48  0.131   0.136 N  0.570      SignalP-noTM
AHK17344.1             0.113  28  0.101  28  0.102  20  0.078   0.090 N  0.570      SignalP-noTM
AHK17345.1             0.105  52  0.114  50  0.180  41  0.108   0.111 N  0.570      SignalP-noTM
AHK17346.1             0.101  56  0.115  11  0.168   2  0.133   0.124 N  0.570      SignalP-noTM
AHK17347.1             0.101  40  0.101  31  0.110  24  0.087   0.094 N  0.570      SignalP-noTM
AHK17348.1             0.121  24  0.097  51  0.118  45  0.077   0.088 N  0.570      SignalP-noTM
AHK17349.1             0.207  28  0.293  16  0.803  14  0.595   0.435 N  0.570      SignalP-noTM
AHK17350.1             0.206  30  0.195  11  0.501   1  0.369   0.277 N  0.570      SignalP-noTM
AHK17351.1             0.109  23  0.109  32  0.133  26  0.092   0.101 N  0.570      SignalP-noTM
AHK17352.1             0.108  58  0.109  30  0.143  24  0.097   0.104 N  0.510      SignalP-TM
AHK17353.1             0.218  53  0.285  53  0.504  43  0.209   0.257 N  0.510      SignalP-TM
AHK17354.1             0.738  20  0.644  20  0.820  18  0.556   0.611 Y  0.510      SignalP-TM
AHK17355.1             0.441  20  0.585  20  0.940   4  0.831   0.701 Y  0.570      SignalP-noTM
AHK17356.1             0.278  24  0.490  24  0.940  20  0.870   0.669 Y  0.570      SignalP-noTM
AHK17357.1             0.128  53  0.182  11  0.511   2  0.329   0.236 N  0.510      SignalP-TM
AHK17358.1             0.116  20  0.117  28  0.169  16  0.124   0.120 N  0.570      SignalP-noTM
AHK17359.1             0.130  36  0.181  19  0.452  13  0.286   0.230 N  0.570      SignalP-noTM
AHK17360.1             0.655  36  0.747  36  0.979  23  0.906   0.822 Y  0.570      SignalP-noTM
AHK17361.1             0.103  33  0.099  42  0.113   7  0.076   0.091 N  0.510      SignalP-TM
AHK17362.1             0.116  44  0.143  12  0.245   8  0.198   0.169 N  0.570      SignalP-noTM
AHK17363.1             0.168  34  0.223  34  0.475  31  0.214   0.219 N  0.510      SignalP-TM
AHK17364.1             0.132  57  0.120  57  0.180  10  0.109   0.115 N  0.570      SignalP-noTM
AHK17365.1             0.134  24  0.121  24  0.139  13  0.104   0.113 N  0.570      SignalP-noTM
AHK17366.1             0.210  27  0.153  27  0.180   6  0.119   0.137 N  0.570      SignalP-noTM
AHK17367.1             0.705  28  0.756  28  0.913  21  0.799   0.776 Y  0.570      SignalP-noTM
AHK17368.1             0.108  31  0.146  15  0.292   9  0.200   0.171 N  0.570      SignalP-noTM
AHK17369.1             0.123   7  0.143  11  0.303   6  0.219   0.178 N  0.570      SignalP-noTM
AHK17370.1             0.120  22  0.112  22  0.159   4  0.116   0.113 N  0.510      SignalP-TM
AHK17371.1             0.637  21  0.743  21  0.938  18  0.861   0.798 Y  0.570      SignalP-noTM
AHK17372.1             0.110  49  0.101  31  0.126   1  0.090   0.096 N  0.570      SignalP-noTM
AHK17373.1             0.837  21  0.797  21  0.899  15  0.778   0.788 Y  0.570      SignalP-noTM
AHK17374.1             0.122  46  0.108  26  0.136  22  0.098   0.104 N  0.510      SignalP-TM
AHK17375.1             0.152  31  0.142  33  0.203  32  0.098   0.126 N  0.510      SignalP-TM
AHK17376.1             0.100  70  0.108  49  0.135  39  0.095   0.102 N  0.570      SignalP-noTM
AHK17377.1             0.300  39  0.199  39  0.295  18  0.173   0.187 N  0.570      SignalP-noTM
AHK17378.1             0.116  23  0.210  11  0.600   2  0.452   0.324 N  0.570      SignalP-noTM
AHK17379.1             0.160  28  0.151  28  0.193  10  0.150   0.151 N  0.510      SignalP-TM
AHK17380.1             0.106  22  0.102  56  0.116  47  0.092   0.097 N  0.570      SignalP-noTM
AHK17381.1             0.108  35  0.108  20  0.137  10  0.103   0.106 N  0.570      SignalP-noTM
AHK17382.1             0.115  25  0.119  36  0.176  34  0.117   0.118 N  0.570      SignalP-noTM
AHK17383.1             0.119  37  0.117  37  0.138  27  0.091   0.105 N  0.570      SignalP-noTM
AHK17384.1             0.109  24  0.116  11  0.182   4  0.134   0.124 N  0.570      SignalP-noTM
AHK17385.1             0.692  20  0.783  20  0.932  16  0.889   0.833 Y  0.570      SignalP-noTM
AHK17386.1             0.124  18  0.168  18  0.277  15  0.223   0.194 N  0.570      SignalP-noTM
AHK17387.1             0.101  41  0.116  15  0.164   5  0.137   0.123 N  0.510      SignalP-TM
AHK17388.1             0.263  28  0.242  20  0.297   1  0.249   0.245 N  0.510      SignalP-TM
AHK17389.1             0.121  26  0.144  12  0.232   1  0.213   0.170 N  0.510      SignalP-TM
AHK17390.1             0.152  24  0.182  11  0.459   6  0.348   0.260 N  0.570      SignalP-noTM
AHK17391.1             0.120  29  0.115  11  0.151   6  0.132   0.123 N  0.570      SignalP-noTM
AHK17392.1             0.141  30  0.168  11  0.341   7  0.291   0.226 N  0.570      SignalP-noTM
AHK17393.1             0.104  69  0.099  31  0.115  40  0.073   0.087 N  0.570      SignalP-noTM
AHK17394.1             0.106  24  0.149  11  0.378   1  0.201   0.173 N  0.570      SignalP-noTM
AHK17395.1             0.104  22  0.102  44  0.109  35  0.088   0.096 N  0.570      SignalP-noTM
AHK17396.1             0.106  24  0.106  55  0.124  51  0.096   0.101 N  0.570      SignalP-noTM
AHK17397.1             0.143  28  0.142  28  0.194  22  0.118   0.131 N  0.570      SignalP-noTM
AHK17398.1             0.104  41  0.108  17  0.160  10  0.111   0.109 N  0.570      SignalP-noTM
AHK17399.1             0.165  22  0.172  22  0.290   2  0.194   0.180 N  0.510      SignalP-TM
AHK17400.1             0.870  22  0.853  22  0.932  10  0.860   0.856 Y  0.570      SignalP-noTM
AHK17401.1             0.155  31  0.206  42  0.402  40  0.210   0.208 N  0.510      SignalP-TM
AHK17402.1             0.118  61  0.112  26  0.164  15  0.106   0.109 N  0.570      SignalP-noTM
AHK17403.1             0.143  24  0.131  24  0.145  23  0.120   0.125 N  0.570      SignalP-noTM
AHK17404.1             0.120  55  0.145  24  0.246  14  0.178   0.161 N  0.570      SignalP-noTM
AHK17405.1             0.112  34  0.107  68  0.130  45  0.088   0.098 N  0.570      SignalP-noTM
AHK17406.1             0.136  51  0.169  11  0.586   1  0.238   0.202 N  0.570      SignalP-noTM
AHK17407.1             0.107  67  0.101  33  0.121  23  0.073   0.088 N  0.570      SignalP-noTM
AHK17408.1             0.165  29  0.233  11  0.751   1  0.537   0.376 N  0.570      SignalP-noTM
AHK17409.1             0.125  20  0.113  20  0.140  11  0.104   0.109 N  0.570      SignalP-noTM
AHK17410.1             0.124  36  0.157  11  0.362   2  0.246   0.199 N  0.570      SignalP-noTM
AHK17411.1             0.124  20  0.115  20  0.196  19  0.109   0.112 N  0.570      SignalP-noTM
AHK17412.1             0.214  17  0.443  17  0.948  10  0.913   0.664 Y  0.570      SignalP-noTM
AHK17413.1             0.127  25  0.274  25  0.682  21  0.585   0.389 N  0.510      SignalP-TM
AHK17414.1             0.125  36  0.145  36  0.253  23  0.175   0.159 N  0.570      SignalP-noTM
AHK17415.1             0.116  39  0.146  11  0.307   1  0.200   0.171 N  0.570      SignalP-noTM
AHK17416.1             0.638  19  0.740  19  0.898   8  0.856   0.795 Y  0.570      SignalP-noTM
AHK17417.1             0.104  31  0.119  11  0.181   6  0.144   0.131 N  0.570      SignalP-noTM
AHK17418.1             0.138  47  0.119  47  0.198   5  0.105   0.112 N  0.570      SignalP-noTM
AHK17419.1             0.113  25  0.125  11  0.199  24  0.164   0.143 N  0.570      SignalP-noTM
AHK17420.1             0.161   6  0.114  19  0.170   3  0.125   0.119 N  0.570      SignalP-noTM
AHK17421.1             0.107  26  0.108  57  0.131  51  0.087   0.098 N  0.570      SignalP-noTM
AHK17422.1             0.138  42  0.128  42  0.147  32  0.092   0.114 N  0.510      SignalP-TM
AHK17423.1             0.102  36  0.100  25  0.118   9  0.096   0.098 N  0.570      SignalP-noTM
AHK17424.1             0.102  17  0.112  25  0.176   2  0.116   0.113 N  0.510      SignalP-TM
AHK17425.1             0.146  35  0.125  35  0.139  34  0.111   0.118 N  0.570      SignalP-noTM
AHK17426.1             0.106  33  0.107  33  0.123  24  0.093   0.101 N  0.570      SignalP-noTM
AHK17427.1             0.200  25  0.354  25  0.820  17  0.637   0.487 N  0.570      SignalP-noTM
AHK17428.1             0.149  23  0.364  12  0.944  10  0.906   0.619 Y  0.570      SignalP-noTM
AHK17429.1             0.131  33  0.119  33  0.136  25  0.096   0.108 N  0.570      SignalP-noTM
AHK17430.1             0.177  30  0.131  30  0.170  27  0.112   0.124 N  0.510      SignalP-TM
AHK17431.1             0.115  21  0.129  21  0.229   3  0.155   0.141 N  0.570      SignalP-noTM
AHK17432.1             0.108  26  0.116  29  0.156  27  0.099   0.109 N  0.510      SignalP-TM
AHK17433.1             0.142  24  0.147  24  0.268   5  0.176   0.158 N  0.510      SignalP-TM
AHK17434.1             0.126  20  0.192  20  0.478  15  0.275   0.231 N  0.570      SignalP-noTM
AHK17435.1             0.271  26  0.466  26  0.900   7  0.818   0.631 Y  0.570      SignalP-noTM
AHK17436.1             0.107  34  0.107  24  0.138   9  0.101   0.104 N  0.570      SignalP-noTM
AHK17437.1             0.180  34  0.240  34  0.396  29  0.208   0.228 N  0.510      SignalP-TM
AHK17438.1             0.350  35  0.247  35  0.320   1  0.201   0.230 N  0.510      SignalP-TM
AHK17439.1             0.142  33  0.174  33  0.327   1  0.211   0.188 N  0.510      SignalP-TM
AHK17440.1             0.109  37  0.106  20  0.150   1  0.107   0.106 N  0.570      SignalP-noTM
AHK17441.1             0.505  20  0.472  20  0.664  15  0.424   0.454 N  0.510      SignalP-TM
AHK17442.1             0.343  20  0.563  20  0.937  17  0.918   0.730 Y  0.570      SignalP-noTM
AHK17443.1             0.469  25  0.634  25  0.951  21  0.867   0.743 Y  0.570      SignalP-noTM
AHK17444.1             0.684  20  0.750  20  0.896   1  0.824   0.785 Y  0.570      SignalP-noTM
AHK17445.1             0.136  54  0.102  54  0.108  53  0.059   0.086 N  0.510      SignalP-TM
AHK17446.1             0.257  27  0.199  27  0.240  24  0.132   0.175 N  0.510      SignalP-TM
AHK17447.1             0.147  34  0.104  11  0.155   1  0.107   0.105 N  0.510      SignalP-TM
AHK17448.1             0.685  24  0.801  24  0.974   9  0.941   0.867 Y  0.570      SignalP-noTM
AHK17449.1             0.577  19  0.585  19  0.698  17  0.575   0.581 Y  0.510      SignalP-TM
AHK17450.1             0.159  48  0.139  48  0.227  47  0.096   0.119 N  0.570      SignalP-noTM
AHK17451.1             0.134  23  0.161  11  0.355   4  0.274   0.203 N  0.510      SignalP-TM
AHK17452.1             0.129  43  0.110  43  0.112  13  0.094   0.102 N  0.570      SignalP-noTM
AHK17453.1             0.157  22  0.133  22  0.158  13  0.113   0.126 N  0.510      SignalP-TM
AHK17454.1             0.143  24  0.186  11  0.471   4  0.336   0.256 N  0.570      SignalP-noTM
AHK17455.1             0.134  21  0.184  11  0.542   1  0.329   0.252 N  0.570      SignalP-noTM
AHK17456.1             0.109  21  0.103  11  0.146   1  0.103   0.103 N  0.570      SignalP-noTM
AHK17457.1             0.175  17  0.213  17  0.459   3  0.294   0.251 N  0.570      SignalP-noTM
AHK17458.1             0.488  26  0.668  26  0.956  17  0.894   0.774 Y  0.570      SignalP-noTM
AHK17459.1             0.127  20  0.123  20  0.158   3  0.126   0.125 N  0.570      SignalP-noTM
AHK17460.1             0.172  18  0.135  18  0.139  22  0.105   0.121 N  0.570      SignalP-noTM
AHK17461.1             0.129  45  0.100  45  0.105   2  0.080   0.091 N  0.570      SignalP-noTM
AHK17462.1             0.180  25  0.259  25  0.647   3  0.471   0.359 N  0.570      SignalP-noTM
AHK17463.1             0.404  44  0.320  44  0.376  41  0.190   0.272 N  0.510      SignalP-TM
AHK17464.1             0.189  32  0.171  32  0.233  26  0.129   0.151 N  0.570      SignalP-noTM
AHK17465.1             0.502  25  0.704  25  0.995  19  0.971   0.830 Y  0.570      SignalP-noTM
AHK17466.1             0.108  34  0.111  11  0.149   1  0.125   0.116 N  0.510      SignalP-TM
AHK17467.1             0.520  31  0.239  31  0.239  29  0.113   0.192 N  0.510      SignalP-TM
AHK17468.1             0.119  55  0.108  11  0.139   2  0.120   0.112 N  0.510      SignalP-TM
AHK17469.1             0.171  27  0.198  11  0.526   6  0.415   0.278 N  0.510      SignalP-TM
AHK17470.1             0.194  17  0.430  17  0.964  11  0.939   0.669 Y  0.570      SignalP-noTM
AHK17471.1             0.179  38  0.329  22  0.813  19  0.566   0.440 N  0.570      SignalP-noTM
AHK17472.1             0.344  30  0.413  30  0.639  24  0.372   0.398 N  0.510      SignalP-TM
AHK17473.1             0.133  43  0.206  43  0.455   7  0.334   0.254 N  0.510      SignalP-TM
AHK17474.1             0.132  27  0.116  27  0.156  25  0.084   0.101 N  0.570      SignalP-noTM
AHK17475.1             0.123  26  0.141  51  0.260  48  0.131   0.136 N  0.570      SignalP-noTM
AHK17476.1             0.490  20  0.660  20  0.917  16  0.887   0.767 Y  0.570      SignalP-noTM
AHK17477.1             0.101   8  0.108  70  0.143   3  0.099   0.104 N  0.570      SignalP-noTM
AHK17478.1             0.111  35  0.106  35  0.125  34  0.084   0.096 N  0.570      SignalP-noTM
AHK17479.1             0.127  47  0.112  28  0.132  14  0.107   0.110 N  0.570      SignalP-noTM
AHK17480.1             0.433  21  0.627  21  0.954  18  0.904   0.757 Y  0.570      SignalP-noTM
AHK17481.1             0.144  18  0.135  18  0.233  36  0.129   0.132 N  0.570      SignalP-noTM
AHK17482.1             0.709  22  0.691  22  0.842  20  0.684   0.687 Y  0.570      SignalP-noTM
AHK17483.1             0.101  60  0.100  60  0.131   9  0.094   0.097 N  0.570      SignalP-noTM
AHK17484.1             0.586  21  0.733  21  0.960  16  0.902   0.813 Y  0.570      SignalP-noTM
AHK17485.1             0.612  24  0.431  24  0.688   5  0.434   0.432 N  0.510      SignalP-TM
AHK17486.1             0.457  26  0.595  26  0.967  10  0.858   0.719 Y  0.570      SignalP-noTM
AHK17487.1             0.104  35  0.110  43  0.163   3  0.107   0.109 N  0.570      SignalP-noTM
AHK17488.1             0.121  59  0.124  11  0.203   1  0.152   0.134 N  0.510      SignalP-TM
AHK17489.1             0.603  20  0.735  20  0.945  17  0.890   0.808 Y  0.570      SignalP-noTM
AHK17490.1             0.103  32  0.118  12  0.178   7  0.139   0.127 N  0.570      SignalP-noTM
AHK17491.1             0.168  28  0.170  28  0.339  27  0.196   0.183 N  0.570      SignalP-noTM
AHK17492.1             0.401  27  0.539  27  0.920  13  0.815   0.669 Y  0.570      SignalP-noTM
AHK17493.1             0.102  62  0.134  11  0.275   3  0.179   0.155 N  0.570      SignalP-noTM
AHK17494.1             0.158  31  0.128  31  0.157   5  0.113   0.121 N  0.570      SignalP-noTM
AHK17495.1             0.188  49  0.114  49  0.150  59  0.090   0.105 N  0.510      SignalP-TM
AHK17496.1             0.675  28  0.755  28  0.962  11  0.866   0.807 Y  0.570      SignalP-noTM
AHK17497.1             0.150  27  0.148  11  0.305   2  0.218   0.181 N  0.570      SignalP-noTM
AHK17498.1             0.099   9  0.105  64  0.131   1  0.099   0.102 N  0.570      SignalP-noTM
AHK17499.1             0.111  49  0.116  18  0.172   7  0.124   0.120 N  0.570      SignalP-noTM
AHK17500.1             0.116  29  0.114  29  0.131  11  0.100   0.107 N  0.570      SignalP-noTM
AHK17501.1             0.114  46  0.115  46  0.178   6  0.111   0.113 N  0.570      SignalP-noTM
AHK17502.1             0.123  57  0.150  57  0.264  49  0.118   0.135 N  0.570      SignalP-noTM
AHK17503.1             0.118  22  0.121  22  0.172  10  0.118   0.120 N  0.570      SignalP-noTM
AHK17504.1             0.158  37  0.124  37  0.135  21  0.104   0.115 N  0.570      SignalP-noTM
AHK17505.1             0.155  23  0.142  11  0.282   1  0.191   0.165 N  0.570      SignalP-noTM
AHK17506.1             0.116  25  0.110  25  0.137   7  0.098   0.104 N  0.570      SignalP-noTM
AHK17507.1             0.132  18  0.120  32  0.184  31  0.108   0.114 N  0.570      SignalP-noTM
AHK17508.1             0.104  50  0.119  16  0.168   6  0.139   0.128 N  0.570      SignalP-noTM
AHK17509.1             0.104  41  0.098  45  0.121  43  0.086   0.092 N  0.570      SignalP-noTM
AHK17510.1             0.120  50  0.125  50  0.181  32  0.128   0.126 N  0.570      SignalP-noTM
AHK17511.1             0.107  55  0.123  11  0.213   2  0.146   0.133 N  0.570      SignalP-noTM
AHK17512.1             0.132  47  0.177  47  0.365  44  0.165   0.172 N  0.570      SignalP-noTM
AHK17513.1             0.140  35  0.142  11  0.278   1  0.202   0.170 N  0.570      SignalP-noTM
AHK17514.1             0.112  63  0.112  18  0.135  15  0.115   0.113 N  0.570      SignalP-noTM
AHK17515.1             0.122  35  0.150  35  0.312  29  0.146   0.148 N  0.570      SignalP-noTM
AHK17516.1             0.143  26  0.147  26  0.361   1  0.163   0.153 N  0.510      SignalP-TM
AHK17517.1             0.104  62  0.103  11  0.139   1  0.105   0.104 N  0.570      SignalP-noTM
AHK17518.1             0.117  30  0.117  30  0.133  21  0.106   0.112 N  0.570      SignalP-noTM
AHK17519.1             0.110  61  0.113  27  0.147  22  0.101   0.107 N  0.570      SignalP-noTM
AHK17520.1             0.815  23  0.853  23  0.922   9  0.891   0.871 Y  0.570      SignalP-noTM
AHK17521.1             0.134  52  0.110  52  0.118  50  0.086   0.099 N  0.570      SignalP-noTM
AHK17522.1             0.117  69  0.106  11  0.159   1  0.109   0.107 N  0.510      SignalP-TM
AHK17523.1             0.177  28  0.360  28  0.849  21  0.652   0.497 N  0.570      SignalP-noTM
AHK17524.1             0.115  39  0.132  39  0.258  38  0.126   0.130 N  0.510      SignalP-TM
AHK17525.1             0.106  34  0.105  40  0.122  33  0.090   0.098 N  0.570      SignalP-noTM
AHK17526.1             0.099  17  0.107  11  0.177   3  0.117   0.112 N  0.570      SignalP-noTM
AHK17527.1             0.225  26  0.186  26  0.266  22  0.138   0.164 N  0.570      SignalP-noTM
AHK17528.1             0.115  26  0.124  11  0.209   3  0.160   0.141 N  0.570      SignalP-noTM
AHK17529.1             0.534  18  0.582  18  0.759   1  0.638   0.608 Y  0.570      SignalP-noTM
AHK17530.1             0.118  29  0.198  16  0.491  10  0.378   0.283 N  0.570      SignalP-noTM
AHK17531.1             0.208  26  0.164  26  0.202   2  0.141   0.153 N  0.570      SignalP-noTM
AHK17532.1             0.209  29  0.421  29  0.919  21  0.839   0.617 Y  0.570      SignalP-noTM
AHK17533.1             0.762  21  0.747  21  0.847   1  0.701   0.725 Y  0.570      SignalP-noTM
AHK17534.1             0.161  16  0.379  16  0.924  15  0.898   0.623 Y  0.570      SignalP-noTM
AHK17535.1             0.103  18  0.108  24  0.138  13  0.109   0.108 N  0.570      SignalP-noTM
AHK17536.1             0.108  26  0.144  12  0.262   1  0.202   0.171 N  0.570      SignalP-noTM
AHK17537.1             0.529  28  0.677  28  0.967  23  0.888   0.776 Y  0.570      SignalP-noTM
AHK17538.1             0.108  24  0.120  24  0.163  14  0.129   0.124 N  0.570      SignalP-noTM
AHK17539.1             0.139  34  0.185  34  0.486  31  0.229   0.206 N  0.570      SignalP-noTM
AHK17540.1             0.457  20  0.319  20  0.560   2  0.323   0.320 N  0.510      SignalP-TM
AHK17541.1             0.116  23  0.116  11  0.202   3  0.142   0.128 N  0.570      SignalP-noTM
AHK17542.1             0.108  28  0.104  69  0.143   8  0.097   0.101 N  0.570      SignalP-noTM
AHK17543.1             0.183  21  0.378  21  0.892  20  0.785   0.529 Y  0.510      SignalP-TM
AHK17544.1             0.117  51  0.103  31  0.129  70  0.084   0.096 N  0.510      SignalP-TM
AHK17545.1             0.147  28  0.101  45  0.108  37  0.070   0.089 N  0.510      SignalP-TM
AHK17546.1             0.212  19  0.421  19  0.952  17  0.860   0.627 Y  0.570      SignalP-noTM
AHK17547.1             0.109  50  0.097  11  0.123   1  0.090   0.094 N  0.570      SignalP-noTM
AHK17548.1             0.170  25  0.378  25  0.953  10  0.893   0.620 Y  0.570      SignalP-noTM
AHK17549.1             0.112  64  0.112  54  0.158  45  0.086   0.100 N  0.570      SignalP-noTM
AHK17550.1             0.113  56  0.103  26  0.131  66  0.086   0.097 N  0.510      SignalP-TM
AHK17551.1             0.308  23  0.410  23  0.765  18  0.534   0.468 N  0.570      SignalP-noTM
AHK17552.1             0.358  36  0.157  36  0.150   1  0.080   0.128 N  0.510      SignalP-TM
AHK17553.1             0.138  42  0.142  42  0.259   1  0.124   0.135 N  0.510      SignalP-TM
AHK17554.1             0.104  38  0.101  69  0.133  37  0.094   0.098 N  0.570      SignalP-noTM
AHK17555.1             0.129  57  0.112  57  0.151  50  0.092   0.102 N  0.570      SignalP-noTM
AHK17556.1             0.133  27  0.137  12  0.230   5  0.189   0.156 N  0.510      SignalP-TM
AHK17557.1             0.534  23  0.710  23  0.962   9  0.936   0.816 Y  0.570      SignalP-noTM
AHK17558.1             0.134  28  0.103  28  0.177   2  0.083   0.093 N  0.570      SignalP-noTM
AHK17559.1             0.134  46  0.110  57  0.185   1  0.088   0.100 N  0.570      SignalP-noTM
AHK17560.1             0.164  19  0.231  19  0.686   2  0.417   0.319 N  0.570      SignalP-noTM
AHK17561.1             0.127  16  0.158  16  0.332   1  0.209   0.182 N  0.570      SignalP-noTM
AHK17562.1             0.205  28  0.139  28  0.139   8  0.099   0.120 N  0.570      SignalP-noTM
AHK17563.1             0.106  28  0.178  11  0.379   1  0.310   0.240 N  0.570      SignalP-noTM
AHK17564.1             0.203  20  0.199  20  0.517   3  0.259   0.228 N  0.570      SignalP-noTM
AHK17565.1             0.106  25  0.118  11  0.161   7  0.142   0.130 N  0.570      SignalP-noTM
AHK17566.1             0.115  52  0.112  52  0.127   4  0.102   0.107 N  0.570      SignalP-noTM
AHK17567.1             0.235  40  0.189  40  0.189  39  0.123   0.165 N  0.510      SignalP-TM
AHK17568.1             0.126  40  0.136  17  0.232  35  0.185   0.154 N  0.510      SignalP-TM
AHK17569.1             0.135  53  0.134  11  0.291   1  0.169   0.150 N  0.570      SignalP-noTM
AHK17570.1             0.153  54  0.118  64  0.134  18  0.090   0.107 N  0.510      SignalP-TM
AHK17571.1             0.148  31  0.143  11  0.244   1  0.205   0.172 N  0.570      SignalP-noTM
AHK17572.1             0.138  31  0.136  18  0.261  15  0.178   0.152 N  0.510      SignalP-TM
AHK17573.1             0.745  27  0.695  27  0.845   7  0.697   0.696 Y  0.570      SignalP-noTM
AHK17574.1             0.442  27  0.642  27  0.983  16  0.932   0.779 Y  0.570      SignalP-noTM
AHK17575.1             0.158  25  0.199  25  0.340  17  0.237   0.213 N  0.510      SignalP-TM
AHK17576.1             0.688  28  0.560  28  0.601  24  0.372   0.491 N  0.510      SignalP-TM
AHK17577.1             0.216  15  0.422  15  0.907  12  0.816   0.607 Y  0.570      SignalP-noTM
AHK17578.1             0.104  28  0.100  32  0.118  23  0.093   0.097 N  0.570      SignalP-noTM
AHK17579.1             0.617  24  0.752  24  0.970  20  0.921   0.832 Y  0.570      SignalP-noTM
AHK17580.1             0.864  24  0.891  24  0.971  20  0.921   0.905 Y  0.570      SignalP-noTM
AHK17581.1             0.105  25  0.146  25  0.276  21  0.199   0.171 N  0.570      SignalP-noTM
AHK17582.1             0.144  33  0.120  33  0.133   1  0.104   0.112 N  0.570      SignalP-noTM
AHK17583.1             0.658  26  0.781  26  0.965  17  0.925   0.849 Y  0.570      SignalP-noTM
AHK17584.1             0.339  33  0.282  33  0.418   1  0.199   0.251 N  0.510      SignalP-TM
AHK17585.1             0.348  27  0.192  27  0.192   1  0.122   0.159 N  0.570      SignalP-noTM
AHK17586.1             0.112  29  0.109  62  0.136   3  0.099   0.104 N  0.570      SignalP-noTM
AHK17587.1             0.104  21  0.140  21  0.291  17  0.184   0.156 N  0.510      SignalP-TM
AHK17588.1             0.103   8  0.111  70  0.129  64  0.089   0.101 N  0.570      SignalP-noTM
AHK17589.1             0.737  23  0.820  23  0.970  10  0.926   0.869 Y  0.570      SignalP-noTM
AHK17590.1             0.762  22  0.650  22  0.684  20  0.541   0.610 Y  0.510      SignalP-TM
AHK17591.1             0.138  18  0.329  18  0.907   3  0.815   0.557 N  0.570      SignalP-noTM
AHK17592.1             0.460  21  0.604  21  0.876  15  0.807   0.700 Y  0.570      SignalP-noTM
AHK17593.1             0.509  20  0.502  20  0.660  19  0.432   0.476 N  0.510      SignalP-TM
AHK17594.1             0.762  21  0.760  21  0.894   1  0.785   0.772 Y  0.570      SignalP-noTM
AHK17595.1             0.727  33  0.498  33  0.451  29  0.313   0.430 N  0.510      SignalP-TM
AHK17596.1             0.133  24  0.100  11  0.146   1  0.097   0.099 N  0.510      SignalP-TM
AHK17597.1             0.101  69  0.106  42  0.127  34  0.083   0.095 N  0.570      SignalP-noTM
AHK17598.1             0.116  30  0.105  11  0.183   2  0.104   0.105 N  0.570      SignalP-noTM
AHK17599.1             0.588  28  0.650  28  0.961  14  0.837   0.738 Y  0.570      SignalP-noTM
AHK17600.1             0.167  23  0.168  23  0.358  21  0.170   0.169 N  0.570      SignalP-noTM
AHK17601.1             0.196  27  0.369  22  0.935  13  0.865   0.602 Y  0.570      SignalP-noTM
AHK17602.1             0.131  27  0.115  42  0.132  38  0.091   0.104 N  0.570      SignalP-noTM
AHK17603.1             0.110  33  0.107  35  0.131  30  0.084   0.099 N  0.510      SignalP-TM
AHK17604.1             0.132  25  0.168  11  0.329   5  0.295   0.215 N  0.510      SignalP-TM
AHK17605.1             0.131  22  0.136  22  0.219  21  0.139   0.137 N  0.510      SignalP-TM
AHK17606.1             0.124  28  0.138  28  0.247   2  0.159   0.146 N  0.510      SignalP-TM
AHK17607.1             0.128  20  0.130  11  0.213   1  0.164   0.146 N  0.570      SignalP-noTM
AHK17608.1             0.138  27  0.267  26  0.763  20  0.466   0.360 N  0.570      SignalP-noTM
AHK17609.1             0.261  24  0.278  24  0.716   1  0.389   0.319 N  0.510      SignalP-TM
AHK17610.1             0.125  21  0.121  47  0.207  41  0.090   0.106 N  0.570      SignalP-noTM
AHK17611.1             0.131  19  0.131  19  0.153  15  0.124   0.127 N  0.570      SignalP-noTM
AHK17612.1             0.860  20  0.852  20  0.898  17  0.836   0.845 Y  0.570      SignalP-noTM
AHK17613.1             0.209  40  0.187  40  0.315  33  0.112   0.152 N  0.570      SignalP-noTM
AHK17614.1             0.131  31  0.151  11  0.288   2  0.231   0.181 N  0.510      SignalP-TM
AHK17615.1             0.147  23  0.138  23  0.218  37  0.139   0.139 N  0.570      SignalP-noTM
AHK17616.1             0.137  32  0.120  32  0.144  28  0.096   0.109 N  0.570      SignalP-noTM
AHK17617.1             0.100  50  0.105  14  0.141   9  0.112   0.108 N  0.570      SignalP-noTM
AHK17618.1             0.137  31  0.136  31  0.156  30  0.111   0.127 N  0.510      SignalP-TM
AHK17619.1             0.106  13  0.110  33  0.138  28  0.107   0.109 N  0.570      SignalP-noTM
AHK17620.1             0.274  26  0.191  26  0.210   1  0.137   0.166 N  0.570      SignalP-noTM
AHK17621.1             0.391  43  0.542  43  0.955  26  0.721   0.626 Y  0.570      SignalP-noTM
AHK17622.1             0.104  35  0.100  69  0.112  63  0.085   0.093 N  0.570      SignalP-noTM
AHK17623.1             0.148  10  0.106  36  0.117  34  0.098   0.102 N  0.570      SignalP-noTM
AHK17624.1             0.105  31  0.127  11  0.316   1  0.136   0.131 N  0.570      SignalP-noTM
AHK17625.1             0.112  56  0.140  14  0.244   9  0.197   0.167 N  0.570      SignalP-noTM
AHK17626.1             0.104  39  0.102  52  0.134  45  0.079   0.094 N  0.510      SignalP-TM
AHK17627.1             0.246  28  0.436  28  0.937  14  0.841   0.627 Y  0.570      SignalP-noTM
AHK17628.1             0.117  24  0.163  24  0.340   2  0.227   0.186 N  0.510      SignalP-TM
AHK17629.1             0.162  29  0.130  29  0.127   1  0.097   0.115 N  0.570      SignalP-noTM
AHK17630.1             0.643  27  0.499  27  0.551  24  0.315   0.431 N  0.510      SignalP-TM
AHK17631.1             0.303  33  0.341  33  0.551  15  0.384   0.357 N  0.510      SignalP-TM
AHK17632.1             0.174  25  0.384  25  0.937  17  0.859   0.607 Y  0.570      SignalP-noTM
AHK17633.1             0.129  47  0.113  28  0.148  26  0.091   0.103 N  0.570      SignalP-noTM
AHK17634.1             0.353  30  0.233  30  0.326   1  0.185   0.215 N  0.510      SignalP-TM
AHK17635.1             0.124  26  0.165  26  0.328  23  0.213   0.187 N  0.570      SignalP-noTM
AHK17636.1             0.123  26  0.141  51  0.260  48  0.131   0.136 N  0.570      SignalP-noTM
AHK17637.1             0.107  23  0.100  40  0.110  27  0.078   0.090 N  0.570      SignalP-noTM
AHK17638.1             0.103  38  0.108  12  0.148   4  0.118   0.113 N  0.570      SignalP-noTM
AHK17639.1             0.107  60  0.109  31  0.137  20  0.100   0.105 N  0.570      SignalP-noTM
AHK17640.1             0.113  29  0.099  70  0.147  66  0.073   0.090 N  0.510      SignalP-TM
AHK17641.1             0.105  47  0.135  36  0.222  10  0.157   0.145 N  0.570      SignalP-noTM
AHK17642.1             0.169  12  0.192  12  0.368   8  0.221   0.206 N  0.570      SignalP-noTM
AHK17643.1             0.628  21  0.776  21  0.979  20  0.956   0.861 Y  0.570      SignalP-noTM
AHK17644.1             0.117  27  0.131  11  0.245   2  0.167   0.148 N  0.570      SignalP-noTM
AHK17645.1             0.533  38  0.310  38  0.272  29  0.193   0.266 N  0.510      SignalP-TM
AHK17646.1             0.183  21  0.259  21  0.489  14  0.363   0.297 N  0.510      SignalP-TM
AHK17647.1             0.103  42  0.104  66  0.115  54  0.084   0.095 N  0.570      SignalP-noTM
AHK17648.1             0.125  36  0.114  18  0.154   7  0.110   0.112 N  0.570      SignalP-noTM
AHK17649.1             0.107  67  0.103  11  0.144   1  0.103   0.103 N  0.570      SignalP-noTM
AHK17650.1             0.118  30  0.141  11  0.407   1  0.170   0.152 N  0.510      SignalP-TM
AHK17651.1             0.137  48  0.204  11  0.646   1  0.389   0.273 N  0.510      SignalP-TM
AHK17652.1             0.724  23  0.741  23  0.901  21  0.717   0.730 Y  0.570      SignalP-noTM
AHK17653.1             0.213  47  0.147  11  0.403   9  0.229   0.185 N  0.570      SignalP-noTM
AHK17654.1             0.115  42  0.106  27  0.127  15  0.097   0.102 N  0.570      SignalP-noTM
AHK17655.1             0.155  19  0.184  19  0.366  11  0.219   0.200 N  0.570      SignalP-noTM
AHK17656.1             0.225  25  0.383  23  0.921   1  0.790   0.574 Y  0.570      SignalP-noTM
AHK17657.1             0.537  29  0.522  29  0.871  17  0.656   0.585 Y  0.570      SignalP-noTM
AHK17658.1             0.512  29  0.555  29  0.953  13  0.774   0.658 Y  0.570      SignalP-noTM
AHK17659.1             0.718  21  0.767  21  0.951  17  0.826   0.795 Y  0.570      SignalP-noTM
AHK17660.1             0.110  30  0.099  30  0.108  28  0.079   0.089 N  0.570      SignalP-noTM
AHK17661.1             0.137  20  0.236  20  0.694  12  0.351   0.290 N  0.570      SignalP-noTM
AHK17662.1             0.232  25  0.220  25  0.432   1  0.275   0.246 N  0.570      SignalP-noTM
AHK17663.1             0.280  25  0.495  25  0.919  17  0.854   0.664 Y  0.570      SignalP-noTM
AHK17664.1             0.112  20  0.120  11  0.210   3  0.143   0.131 N  0.570      SignalP-noTM
AHK17665.1             0.300  22  0.356  22  0.511  12  0.396   0.371 N  0.510      SignalP-TM
AHK17666.1             0.651  21  0.738  21  0.951  11  0.866   0.798 Y  0.570      SignalP-noTM
AHK17667.1             0.102  16  0.104  16  0.128   9  0.097   0.101 N  0.570      SignalP-noTM
AHK17668.1             0.101  31  0.109  31  0.126  22  0.089   0.100 N  0.570      SignalP-noTM
AHK17669.1             0.178  52  0.269  18  0.819   1  0.661   0.414 N  0.510      SignalP-TM
AHK17670.1             0.698  20  0.704  20  0.849   2  0.736   0.719 Y  0.570      SignalP-noTM
AHK17671.1             0.104  33  0.105  47  0.125  36  0.091   0.098 N  0.570      SignalP-noTM
AHK17672.1             0.134  27  0.162  12  0.356   1  0.238   0.190 N  0.510      SignalP-TM
AHK17673.1             0.107  19  0.115  14  0.169   3  0.124   0.119 N  0.570      SignalP-noTM
AHK17674.1             0.157  59  0.161  59  0.363  49  0.147   0.155 N  0.570      SignalP-noTM
AHK17675.1             0.098   8  0.104  39  0.118  34  0.084   0.094 N  0.570      SignalP-noTM
AHK17676.1             0.557  31  0.707  31  0.973  16  0.908   0.801 Y  0.570      SignalP-noTM
AHK17677.1             0.142  31  0.106  41  0.147  35  0.084   0.098 N  0.510      SignalP-TM
AHK17678.1             0.613  30  0.541  30  0.818  29  0.416   0.495 N  0.510      SignalP-TM
AHK17679.1             0.281  14  0.238  14  0.299  12  0.196   0.218 N  0.570      SignalP-noTM
AHK17680.1             0.107  36  0.110  36  0.126  33  0.104   0.107 N  0.570      SignalP-noTM
AHK17681.1             0.184  20  0.235  20  0.569   2  0.360   0.281 N  0.510      SignalP-TM
AHK17682.1             0.177  60  0.152  65  0.207  58  0.085   0.127 N  0.510      SignalP-TM
AHK17683.1             0.177  51  0.157  51  0.192  50  0.121   0.144 N  0.510      SignalP-TM
AHK17684.1             0.100  23  0.124  11  0.233   1  0.146   0.134 N  0.570      SignalP-noTM
AHK17685.1             0.591  24  0.522  24  0.539  10  0.474   0.504 N  0.510      SignalP-TM
AHK17686.1             0.123  20  0.128  26  0.176   1  0.125   0.127 N  0.510      SignalP-TM
AHK17687.1             0.344  29  0.401  29  0.649  25  0.371   0.390 N  0.510      SignalP-TM
AHK17688.1             0.131  44  0.101  11  0.126  44  0.104   0.102 N  0.510      SignalP-TM
AHK17689.1             0.169  25  0.141  25  0.203  20  0.113   0.128 N  0.570      SignalP-noTM
AHK17690.1             0.201  21  0.137  21  0.246   2  0.122   0.131 N  0.510      SignalP-TM
AHK17691.1             0.169  22  0.372  22  0.921  19  0.841   0.593 Y  0.570      SignalP-noTM
AHK17692.1             0.119  26  0.137  11  0.254   1  0.184   0.159 N  0.570      SignalP-noTM
AHK17693.1             0.107  70  0.120  23  0.178  12  0.131   0.125 N  0.570      SignalP-noTM
AHK17694.1             0.105  25  0.121  53  0.184  49  0.099   0.111 N  0.570      SignalP-noTM
AHK17695.1             0.707  22  0.614  22  0.679  20  0.530   0.583 Y  0.510      SignalP-TM
AHK17696.1             0.128  25  0.138  11  0.263   1  0.184   0.160 N  0.570      SignalP-noTM
AHK17697.1             0.788  23  0.649  23  0.585  16  0.489   0.589 Y  0.510      SignalP-TM
AHK17698.1             0.743  19  0.847  19  0.981  14  0.944   0.893 Y  0.570      SignalP-noTM
AHK17699.1             0.196  27  0.249  17  0.584   3  0.437   0.319 N  0.510      SignalP-TM
AHK17700.1             0.153  20  0.109  63  0.148  59  0.079   0.098 N  0.510      SignalP-TM
AHK17701.1             0.485  15  0.553  15  0.826  13  0.613   0.581 Y  0.570      SignalP-noTM
AHK17702.1             0.675  26  0.779  26  0.959  19  0.899   0.835 Y  0.570      SignalP-noTM
AHK17703.1             0.445  13  0.466  13  0.631   9  0.487   0.476 N  0.570      SignalP-noTM
AHK17704.1             0.133  25  0.208  25  0.489  22  0.240   0.220 N  0.510      SignalP-TM
AHK17705.1             0.270  46  0.246  46  0.358  30  0.209   0.229 N  0.570      SignalP-noTM
AHK17706.1             0.103  35  0.130  11  0.297   1  0.154   0.141 N  0.570      SignalP-noTM
AHK17707.1             0.249  28  0.153  28  0.154  46  0.098   0.127 N  0.570      SignalP-noTM
AHK17708.1             0.312  24  0.485  24  0.956  12  0.821   0.643 Y  0.570      SignalP-noTM
AHK17709.1             0.105  30  0.099  65  0.105  58  0.084   0.092 N  0.570      SignalP-noTM
AHK17710.1             0.112  31  0.111  31  0.151  30  0.100   0.106 N  0.570      SignalP-noTM
AHK17711.1             0.187  39  0.155  39  0.274  19  0.171   0.161 N  0.510      SignalP-TM
AHK17712.1             0.214  32  0.402  20  0.954  11  0.895   0.634 Y  0.570      SignalP-noTM
AHK17713.1             0.173  18  0.376  18  0.922   2  0.838   0.593 Y  0.570      SignalP-noTM
AHK17714.1             0.110  43  0.103  68  0.118   3  0.091   0.098 N  0.570      SignalP-noTM
AHK17715.1             0.101  12  0.096  36  0.105  30  0.075   0.089 N  0.510      SignalP-TM
AHK17716.1             0.108  18  0.103  61  0.118  49  0.092   0.098 N  0.570      SignalP-noTM
AHK17717.1             0.157  25  0.211  25  0.391   6  0.300   0.253 N  0.570      SignalP-noTM
AHK17718.1             0.141  30  0.222  23  0.467  15  0.294   0.249 N  0.510      SignalP-TM
AHK17719.1             0.108  37  0.117  13  0.166   1  0.128   0.122 N  0.570      SignalP-noTM
AHK17720.1             0.192  28  0.131  11  0.258   2  0.169   0.145 N  0.510      SignalP-TM
AHK17721.1             0.215  48  0.133  48  0.122  18  0.082   0.114 N  0.510      SignalP-TM
AHK17722.1             0.166  45  0.143  45  0.320   1  0.129   0.138 N  0.510      SignalP-TM
AHK17723.1             0.257  26  0.378  26  0.769   5  0.620   0.491 N  0.570      SignalP-noTM
AHK17724.1             0.119  29  0.179  11  0.439   3  0.310   0.240 N  0.570      SignalP-noTM
AHK17725.1             0.686  19  0.768  19  0.898  18  0.854   0.808 Y  0.570      SignalP-noTM
AHK17726.1             0.129   6  0.101  69  0.115  20  0.087   0.094 N  0.570      SignalP-noTM
AHK17727.1             0.859  20  0.681  20  0.665  17  0.521   0.622 Y  0.510      SignalP-TM
AHK17728.1             0.818  21  0.829  21  0.937  18  0.850   0.839 Y  0.570      SignalP-noTM
AHK17729.1             0.257  50  0.157  50  0.283   6  0.137   0.150 N  0.510      SignalP-TM
AHK17730.1             0.190  23  0.385  23  0.951  13  0.835   0.596 Y  0.570      SignalP-noTM
AHK17731.1             0.262  21  0.391  21  0.716  18  0.571   0.457 N  0.510      SignalP-TM
AHK17732.1             0.131  20  0.123  20  0.196  13  0.112   0.118 N  0.570      SignalP-noTM
AHK17733.1             0.128  36  0.114  36  0.125   9  0.105   0.110 N  0.570      SignalP-noTM
AHK17734.1             0.154  21  0.171  11  0.423   2  0.301   0.219 N  0.510      SignalP-TM
AHK17735.1             0.732  19  0.768  19  0.880  16  0.773   0.770 Y  0.570      SignalP-noTM
AHK17736.1             0.105  67  0.109  38  0.135  29  0.094   0.102 N  0.570      SignalP-noTM
AHK17737.1             0.129  55  0.106  29  0.133  23  0.087   0.099 N  0.510      SignalP-TM
AHK17738.1             0.111  27  0.098  11  0.180   1  0.086   0.093 N  0.510      SignalP-TM
AHK17739.1             0.587  22  0.728  22  0.928  14  0.902   0.810 Y  0.570      SignalP-noTM
AHK17740.1             0.118  23  0.121  23  0.216  22  0.110   0.116 N  0.570      SignalP-noTM
AHK17741.1             0.706  24  0.699  24  0.855   4  0.748   0.722 Y  0.570      SignalP-noTM
AHK17742.1             0.161  33  0.139  33  0.181   4  0.120   0.130 N  0.570      SignalP-noTM
AHK17743.1             0.559  26  0.696  26  0.953  20  0.876   0.781 Y  0.570      SignalP-noTM
AHK17744.1             0.138  56  0.124  20  0.185  19  0.136   0.130 N  0.570      SignalP-noTM
AHK17745.1             0.116  25  0.123  25  0.167  18  0.133   0.127 N  0.570      SignalP-noTM
AHK17746.1             0.128  64  0.123  41  0.212  61  0.142   0.130 N  0.510      SignalP-TM
AHK17747.1             0.799  22  0.866  22  0.967  18  0.923   0.893 Y  0.570      SignalP-noTM
AHK17748.1             0.102  55  0.104  60  0.123   1  0.094   0.099 N  0.570      SignalP-noTM
AHK17749.1             0.132  18  0.127  18  0.224   1  0.131   0.129 N  0.570      SignalP-noTM
AHK17750.1             0.107  23  0.100  40  0.110  27  0.078   0.090 N  0.570      SignalP-noTM
AHK17751.1             0.192  34  0.149  34  0.231   4  0.128   0.139 N  0.570      SignalP-noTM
AHK17752.1             0.119  24  0.149  24  0.386   1  0.177   0.163 N  0.570      SignalP-noTM
AHK17753.1             0.193  33  0.159  33  0.259  32  0.104   0.133 N  0.570      SignalP-noTM
AHK17754.1             0.103  17  0.157  11  0.421   1  0.230   0.184 N  0.510      SignalP-TM
AHK17755.1             0.107  28  0.132  28  0.229  25  0.149   0.138 N  0.510      SignalP-TM
AHK17756.1             0.194  30  0.166  11  0.359   3  0.282   0.209 N  0.510      SignalP-TM
AHK17757.1             0.102  23  0.151  23  0.320  17  0.212   0.180 N  0.570      SignalP-noTM
AHK17758.1             0.104  12  0.097  37  0.128   1  0.086   0.092 N  0.570      SignalP-noTM
AHK17759.1             0.104  30  0.095  53  0.102  52  0.082   0.089 N  0.570      SignalP-noTM
AHK17760.1             0.151  28  0.275  28  0.758  26  0.487   0.375 N  0.570      SignalP-noTM
AHK17761.1             0.333  52  0.394  43  0.942  40  0.538   0.462 N  0.570      SignalP-noTM
AHK17762.1             0.122  18  0.110  18  0.129  15  0.097   0.104 N  0.570      SignalP-noTM
AHK17763.1             0.132  34  0.120  34  0.146  29  0.099   0.110 N  0.570      SignalP-noTM
AHK17764.1             0.168  26  0.370  22  0.942  12  0.873   0.606 Y  0.570      SignalP-noTM
AHK17765.1             0.207  27  0.198  12  0.436  10  0.391   0.289 N  0.570      SignalP-noTM
AHK17766.1             0.109  55  0.124  11  0.195   6  0.158   0.136 N  0.510      SignalP-TM
AHK17767.1             0.120  22  0.174  22  0.349  16  0.224   0.192 N  0.510      SignalP-TM
AHK17768.1             0.116  24  0.106  24  0.149   1  0.091   0.099 N  0.570      SignalP-noTM
AHK17769.1             0.109  19  0.112  11  0.146   6  0.127   0.119 N  0.570      SignalP-noTM
AHK17770.1             0.101  23  0.095  50  0.097  44  0.082   0.090 N  0.510      SignalP-TM
AHK17771.1             0.643  22  0.651  22  0.922  18  0.654   0.652 Y  0.570      SignalP-noTM
AHK17772.1             0.136  37  0.176  37  0.378  30  0.208   0.188 N  0.510      SignalP-TM
AHK17773.1             0.151  55  0.138  55  0.222   1  0.133   0.136 N  0.570      SignalP-noTM
AHK17774.1             0.156  57  0.116  20  0.111  18  0.083   0.104 N  0.510      SignalP-TM
AHK17775.1             0.109  55  0.106  27  0.119  16  0.097   0.102 N  0.570      SignalP-noTM
AHK17776.1             0.449  25  0.468  25  0.617  22  0.428   0.453 N  0.510      SignalP-TM
AHK17777.1             0.244  33  0.254  33  0.407  29  0.245   0.251 N  0.510      SignalP-TM
AHK17778.1             0.613  21  0.698  21  0.892  18  0.788   0.740 Y  0.570      SignalP-noTM
AHK17779.1             0.153  25  0.186  25  0.416   1  0.263   0.214 N  0.510      SignalP-TM
AHK17780.1             0.125  28  0.205  19  0.414  14  0.303   0.241 N  0.510      SignalP-TM
AHK17781.1             0.133  27  0.260  27  0.716  24  0.388   0.308 N  0.510      SignalP-TM
AHK17782.1             0.143  43  0.130  43  0.223   1  0.110   0.121 N  0.570      SignalP-noTM
AHK17783.1             0.106  31  0.108  65  0.142   9  0.102   0.105 N  0.570      SignalP-noTM
AHK17784.1             0.161  48  0.148  11  0.303   4  0.224   0.176 N  0.510      SignalP-TM
AHK17785.1             0.383  33  0.330  33  0.498  30  0.267   0.307 N  0.510      SignalP-TM
AHK17786.1             0.279  26  0.456  25  0.899  17  0.770   0.603 Y  0.570      SignalP-noTM
AHK17787.1             0.098  27  0.094  36  0.107  25  0.070   0.086 N  0.510      SignalP-TM
AHK17788.1             0.113  28  0.112  28  0.132  27  0.091   0.102 N  0.570      SignalP-noTM
AHK17789.1             0.149  38  0.168  38  0.410  37  0.145   0.159 N  0.510      SignalP-TM
AHK17790.1             0.107  54  0.150  52  0.342  48  0.170   0.159 N  0.570      SignalP-noTM
AHK17791.1             0.106  23  0.186  14  0.438  13  0.359   0.250 N  0.510      SignalP-TM
AHK17792.1             0.216  26  0.228  26  0.399  24  0.242   0.233 N  0.510      SignalP-TM
AHK17793.1             0.162  30  0.130  65  0.194  58  0.112   0.123 N  0.510      SignalP-TM
AHK17794.1             0.130  42  0.120  42  0.163   3  0.102   0.112 N  0.570      SignalP-noTM
AHK17795.1             0.367  25  0.336  25  0.613   1  0.380   0.356 N  0.570      SignalP-noTM
AHK17796.1             0.175  37  0.171  37  0.247  33  0.178   0.174 N  0.510      SignalP-TM
AHK17797.1             0.113  21  0.193  21  0.493  14  0.320   0.240 N  0.510      SignalP-TM
AHK17798.1             0.766  23  0.843  23  0.970  19  0.921   0.880 Y  0.570      SignalP-noTM
AHK17799.1             0.176  25  0.140  25  0.185   3  0.122   0.132 N  0.570      SignalP-noTM
AHK17800.1             0.129  27  0.181  11  0.449   2  0.331   0.251 N  0.570      SignalP-noTM
AHK17801.1             0.185  34  0.126  34  0.189  33  0.088   0.112 N  0.510      SignalP-TM
AHK17802.1             0.121  38  0.159  14  0.319  27  0.265   0.199 N  0.510      SignalP-TM
AHK17803.1             0.342  29  0.422  29  0.686  24  0.447   0.431 N  0.510      SignalP-TM
AHK17804.1             0.728  25  0.784  25  0.941  19  0.858   0.819 Y  0.570      SignalP-noTM
AHK17805.1             0.596  19  0.680  19  0.927  17  0.713   0.695 Y  0.570      SignalP-noTM
AHK17806.1             0.342  26  0.259  26  0.288   8  0.215   0.243 N  0.510      SignalP-TM
AHK17807.1             0.146  27  0.131  27  0.166   4  0.129   0.130 N  0.570      SignalP-noTM
AHK17808.1             0.109  22  0.101  70  0.112  66  0.081   0.094 N  0.510      SignalP-TM
AHK17809.1             0.115  47  0.102  47  0.142   8  0.093   0.098 N  0.570      SignalP-noTM
AHK17810.1             0.121  37  0.138  16  0.241   7  0.180   0.158 N  0.570      SignalP-noTM
AHK17811.1             0.115  22  0.132  11  0.257   1  0.162   0.146 N  0.570      SignalP-noTM
AHK17812.1             0.810  20  0.794  20  0.872  18  0.766   0.781 Y  0.570      SignalP-noTM
AHK17813.1             0.280  20  0.501  20  0.956  11  0.910   0.693 Y  0.570      SignalP-noTM
AHK17814.1             0.867  20  0.840  20  0.886  17  0.804   0.823 Y  0.570      SignalP-noTM
AHK17815.1             0.208  47  0.154  19  0.220  13  0.156   0.155 N  0.570      SignalP-noTM
AHK17816.1             0.808  23  0.830  23  0.917  21  0.848   0.838 Y  0.570      SignalP-noTM
AHK17817.1             0.126  24  0.223  11  0.657   3  0.510   0.329 N  0.510      SignalP-TM
AHK17818.1             0.709  21  0.777  21  0.924   1  0.871   0.821 Y  0.570      SignalP-noTM
AHK17819.1             0.181  24  0.382  24  0.930  15  0.845   0.599 Y  0.570      SignalP-noTM
AHK17820.1             0.416  24  0.613  24  0.949  20  0.916   0.756 Y  0.570      SignalP-noTM
AHK17821.1             0.855  21  0.848  21  0.932   2  0.863   0.855 Y  0.570      SignalP-noTM
AHK17822.1             0.238  42  0.273  42  0.526  39  0.209   0.243 N  0.570      SignalP-noTM
AHK17823.1             0.114  31  0.128  59  0.188  25  0.136   0.131 N  0.510      SignalP-TM
AHK17824.1             0.113  40  0.112  16  0.149   9  0.122   0.116 N  0.510      SignalP-TM
AHK17825.1             0.118  25  0.112  11  0.194   1  0.121   0.116 N  0.510      SignalP-TM
AHK17826.1             0.265  51  0.244  51  0.380  48  0.184   0.222 N  0.510      SignalP-TM
AHK17827.1             0.100  31  0.136  23  0.248  21  0.167   0.151 N  0.570      SignalP-noTM
AHK17828.1             0.616  22  0.754  22  0.964  11  0.931   0.837 Y  0.570      SignalP-noTM
AHK17829.1             0.667  26  0.756  26  0.963  11  0.893   0.821 Y  0.570      SignalP-noTM
AHK17830.1             0.309  32  0.341  30  0.611   1  0.442   0.378 N  0.510      SignalP-TM
AHK17831.1             0.105  25  0.113  11  0.155   1  0.125   0.118 N  0.570      SignalP-noTM
AHK17832.1             0.123  18  0.156  42  0.278  35  0.153   0.155 N  0.570      SignalP-noTM
AHK17833.1             0.103  50  0.107  50  0.132   1  0.105   0.106 N  0.570      SignalP-noTM
AHK17834.1             0.634  19  0.746  19  0.918  15  0.878   0.808 Y  0.570      SignalP-noTM
AHK17835.1             0.158  22  0.164  22  0.297  19  0.177   0.169 N  0.510      SignalP-TM
AHK17836.1             0.160  27  0.152  27  0.229  19  0.131   0.142 N  0.570      SignalP-noTM
AHK17837.1             0.184  18  0.386  18  0.897   1  0.823   0.592 Y  0.570      SignalP-noTM
AHK17838.1             0.103  67  0.104  11  0.167   2  0.102   0.103 N  0.570      SignalP-noTM
AHK17839.1             0.115  45  0.118  45  0.159  43  0.111   0.115 N  0.570      SignalP-noTM
AHK17840.1             0.138  44  0.137  44  0.176  40  0.107   0.126 N  0.510      SignalP-TM
AHK17841.1             0.249  29  0.167  29  0.190   4  0.118   0.144 N  0.570      SignalP-noTM
AHK17842.1             0.733  20  0.542  20  0.606  18  0.377   0.481 N  0.510      SignalP-TM
AHK17843.1             0.257  19  0.486  19  0.950  15  0.922   0.691 Y  0.570      SignalP-noTM
AHK17844.1             0.101  29  0.127  11  0.251   2  0.165   0.145 N  0.570      SignalP-noTM
AHK17845.1             0.193  19  0.188  19  0.237   1  0.176   0.183 N  0.570      SignalP-noTM
AHK17846.1             0.195  25  0.157  35  0.203  28  0.111   0.140 N  0.510      SignalP-TM
AHK17847.1             0.126  48  0.118  48  0.139  47  0.089   0.104 N  0.570      SignalP-noTM
AHK17848.1             0.118  29  0.110  29  0.119  14  0.093   0.102 N  0.570      SignalP-noTM
AHK17849.1             0.125  49  0.099  26  0.120  20  0.078   0.091 N  0.510      SignalP-TM
AHK17850.1             0.166  16  0.108  16  0.112  27  0.068   0.089 N  0.570      SignalP-noTM
AHK17851.1             0.184  30  0.134  30  0.154  29  0.091   0.114 N  0.570      SignalP-noTM
AHK17852.1             0.101  28  0.110  14  0.177   5  0.123   0.116 N  0.570      SignalP-noTM
AHK17853.1             0.519  27  0.571  27  0.797  23  0.618   0.593 Y  0.570      SignalP-noTM
AHK17854.1             0.109  37  0.142  11  0.243   3  0.207   0.173 N  0.570      SignalP-noTM
AHK17855.1             0.109  55  0.123  11  0.230   4  0.158   0.140 N  0.570      SignalP-noTM
AHK17856.1             0.563  27  0.649  27  0.872  15  0.761   0.702 Y  0.570      SignalP-noTM
AHK17857.1             0.170  46  0.123  46  0.210  45  0.077   0.106 N  0.510      SignalP-TM
AHK17858.1             0.105  33  0.100  12  0.144   5  0.103   0.101 N  0.570      SignalP-noTM
AHK17859.1             0.155  63  0.117  63  0.132  13  0.091   0.105 N  0.570      SignalP-noTM
AHK17860.1             0.287  21  0.368  21  0.606   2  0.500   0.417 N  0.510      SignalP-TM
AHK17861.1             0.154  30  0.350  21  0.962   1  0.917   0.616 Y  0.570      SignalP-noTM
AHK17862.1             0.120  38  0.126  48  0.212  44  0.103   0.115 N  0.570      SignalP-noTM
AHK17863.1             0.347  45  0.399  36  0.697  33  0.419   0.406 N  0.510      SignalP-TM
AHK17864.1             0.409  19  0.510  19  0.773  16  0.639   0.571 Y  0.570      SignalP-noTM
AHK17865.1             0.389  34  0.540  34  0.970  15  0.826   0.675 Y  0.570      SignalP-noTM
AHK17866.1             0.122  20  0.107  42  0.160  36  0.077   0.096 N  0.510      SignalP-TM
AHK17867.1             0.142   9  0.128  11  0.229   1  0.160   0.143 N  0.570      SignalP-noTM
AHK17868.1             0.123  34  0.184  11  0.513   1  0.311   0.244 N  0.570      SignalP-noTM
AHK17869.1             0.199  38  0.250  38  0.530  34  0.297   0.267 N  0.510      SignalP-TM
AHK17870.1             0.119  35  0.105  63  0.120  38  0.093   0.099 N  0.570      SignalP-noTM
AHK17871.1             0.247  23  0.435  23  0.920  11  0.825   0.618 Y  0.570      SignalP-noTM
AHK17872.1             0.144  49  0.108  36  0.128   1  0.090   0.100 N  0.570      SignalP-noTM
AHK17873.1             0.188  20  0.122  20  0.133  19  0.081   0.103 N  0.570      SignalP-noTM
AHK17874.1             0.172  29  0.145  13  0.319   3  0.199   0.165 N  0.510      SignalP-TM
AHK17875.1             0.106  24  0.116  24  0.146  14  0.113   0.114 N  0.570      SignalP-noTM
AHK17876.1             0.141  37  0.167  12  0.342   7  0.291   0.213 N  0.510      SignalP-TM
AHK17877.1             0.835  19  0.881  19  0.951  17  0.922   0.900 Y  0.570      SignalP-noTM
AHK17878.1             0.137  34  0.151  11  0.323   3  0.237   0.183 N  0.510      SignalP-TM
AHK17879.1             0.869  22  0.883  22  0.962  19  0.874   0.879 Y  0.570      SignalP-noTM
AHK17880.1             0.245  28  0.388  28  0.914   6  0.743   0.555 N  0.570      SignalP-noTM
AHK17881.1             0.147  27  0.140  11  0.296   2  0.183   0.161 N  0.570      SignalP-noTM
AHK17882.1             0.134  26  0.158  26  0.395   3  0.201   0.174 N  0.510      SignalP-TM
AHK17883.1             0.159  24  0.122  24  0.194  43  0.112   0.118 N  0.510      SignalP-TM
AHK17884.1             0.713  23  0.808  23  0.978  19  0.899   0.851 Y  0.570      SignalP-noTM
AHK17885.1             0.163  27  0.210  27  0.354  26  0.222   0.214 N  0.510      SignalP-TM
AHK17886.1             0.116  22  0.166  12  0.339  10  0.282   0.220 N  0.570      SignalP-noTM
AHK17887.1             0.103  40  0.117  44  0.172  36  0.106   0.111 N  0.570      SignalP-noTM
AHK17888.1             0.106  21  0.102  66  0.121  23  0.090   0.096 N  0.570      SignalP-noTM
AHK17889.1             0.102  25  0.110  59  0.133  53  0.102   0.106 N  0.570      SignalP-noTM
AHK17890.1             0.152  38  0.173  17  0.339   7  0.266   0.207 N  0.510      SignalP-TM
AHK17891.1             0.613  36  0.522  36  0.777  29  0.413   0.471 N  0.570      SignalP-noTM
AHK17892.1             0.859  22  0.830  22  0.922  10  0.849   0.839 Y  0.570      SignalP-noTM
AHK17893.1             0.107   6  0.130  16  0.264   5  0.163   0.146 N  0.570      SignalP-noTM
AHK17894.1             0.109  18  0.179  12  0.374   5  0.302   0.224 N  0.510      SignalP-TM
AHK17895.1             0.125  68  0.123  11  0.226   2  0.150   0.136 N  0.570      SignalP-noTM
AHK17896.1             0.445  22  0.422  22  0.502  15  0.348   0.394 N  0.510      SignalP-TM
AHK17897.1             0.148  56  0.127  11  0.193   5  0.161   0.143 N  0.570      SignalP-noTM
AHK17898.1             0.204  44  0.323  24  0.907  17  0.768   0.532 N  0.570      SignalP-noTM
AHK17899.1             0.514  28  0.654  28  0.911  18  0.829   0.736 Y  0.570      SignalP-noTM
AHK17900.1             0.159  39  0.142  39  0.242  43  0.089   0.117 N  0.570      SignalP-noTM
AHK17901.1             0.118  32  0.117  12  0.227   2  0.136   0.126 N  0.570      SignalP-noTM
AHK17902.1             0.106  25  0.110  61  0.127  57  0.095   0.103 N  0.570      SignalP-noTM
AHK17903.1             0.149  38  0.322  24  0.911   8  0.799   0.546 N  0.570      SignalP-noTM
AHK17904.1             0.569  20  0.686  20  0.915  12  0.834   0.756 Y  0.570      SignalP-noTM
AHK17905.1             0.118  46  0.127  46  0.226  45  0.116   0.122 N  0.570      SignalP-noTM
AHK17906.1             0.117  19  0.102  58  0.112   2  0.086   0.094 N  0.570      SignalP-noTM
AHK17907.1             0.099  47  0.113  47  0.138  41  0.093   0.104 N  0.570      SignalP-noTM
AHK17908.1             0.227  22  0.253  22  0.503   4  0.349   0.288 N  0.510      SignalP-TM
AHK17909.1             0.132  19  0.100  51  0.146   1  0.069   0.089 N  0.510      SignalP-TM
AHK17910.1             0.525  27  0.691  27  0.972  24  0.754   0.721 Y  0.570      SignalP-noTM
AHK17911.1             0.105  22  0.120  12  0.183   7  0.148   0.133 N  0.570      SignalP-noTM
AHK17912.1             0.150  18  0.142  18  0.180  17  0.124   0.134 N  0.570      SignalP-noTM
AHK17913.1             0.105  26  0.105  34  0.127  30  0.089   0.097 N  0.570      SignalP-noTM
AHK17914.1             0.583  29  0.606  29  0.938   6  0.763   0.679 Y  0.570      SignalP-noTM
AHK17915.1             0.313  24  0.237  24  0.383   5  0.239   0.238 N  0.510      SignalP-TM
AHK17916.1             0.102  38  0.105  23  0.122  13  0.094   0.100 N  0.570      SignalP-noTM
AHK17917.1             0.106  38  0.134  19  0.231  15  0.169   0.151 N  0.570      SignalP-noTM
AHK17918.1             0.134  30  0.136  30  0.251  26  0.133   0.135 N  0.570      SignalP-noTM
AHK17919.1             0.110   9  0.128  11  0.277   1  0.152   0.137 N  0.510      SignalP-TM
AHK17920.1             0.141  24  0.116  61  0.127  51  0.078   0.102 N  0.510      SignalP-TM
AHK17921.1             0.175  24  0.267  24  0.620  17  0.413   0.321 N  0.510      SignalP-TM
AHK17922.1             0.334  31  0.400  31  0.688  27  0.428   0.411 N  0.510      SignalP-TM
AHK17923.1             0.245  21  0.437  21  0.876  19  0.795   0.605 Y  0.570      SignalP-noTM
AHK17924.1             0.227  43  0.260  43  0.522  32  0.174   0.220 N  0.570      SignalP-noTM
AHK17925.1             0.139  25  0.185  11  0.423   1  0.352   0.247 N  0.510      SignalP-TM
AHK17926.1             0.740  22  0.764  22  0.872  19  0.773   0.768 Y  0.570      SignalP-noTM
AHK17927.1             0.191  19  0.256  19  0.452   2  0.356   0.293 N  0.510      SignalP-TM
AHK17928.1             0.111  31  0.110  11  0.160   3  0.122   0.116 N  0.570      SignalP-noTM
AHK17929.1             0.131  42  0.107  42  0.124  14  0.092   0.100 N  0.570      SignalP-noTM
AHK17930.1             0.195  23  0.382  23  0.881  17  0.731   0.546 N  0.570      SignalP-noTM
AHK17931.1             0.131  27  0.090  70  0.115  59  0.059   0.079 N  0.510      SignalP-TM
AHK17932.1             0.115  44  0.130  11  0.234   2  0.164   0.146 N  0.570      SignalP-noTM
AHK17933.1             0.119  20  0.100  11  0.132   1  0.100   0.100 N  0.510      SignalP-TM
AHK17934.1             0.111  34  0.105  34  0.140   3  0.094   0.100 N  0.570      SignalP-noTM
AHK17935.1             0.122  34  0.102  49  0.154  38  0.084   0.093 N  0.570      SignalP-noTM
AHK17936.1             0.142  26  0.132  26  0.178   3  0.132   0.132 N  0.510      SignalP-TM
AHK17937.1             0.127  47  0.252  11  0.769   2  0.631   0.430 N  0.570      SignalP-noTM
AHK17938.1             0.139  59  0.100  34  0.116  22  0.090   0.096 N  0.510      SignalP-TM
AHK17939.1             0.131  36  0.163  11  0.353   2  0.273   0.204 N  0.510      SignalP-TM
AHK17940.1             0.107  29  0.119  29  0.163  23  0.134   0.126 N  0.570      SignalP-noTM
AHK17941.1             0.139  70  0.148  52  0.323  48  0.151   0.149 N  0.570      SignalP-noTM
AHK17942.1             0.118  44  0.129  44  0.166  40  0.109   0.122 N  0.510      SignalP-TM
AHK17943.1             0.133  23  0.118  23  0.159   1  0.112   0.115 N  0.570      SignalP-noTM
AHK17944.1             0.823  21  0.766  21  0.858  19  0.695   0.733 Y  0.570      SignalP-noTM
AHK17945.1             0.569  20  0.698  20  0.931  10  0.864   0.776 Y  0.570      SignalP-noTM
AHK17946.1             0.131  22  0.106  22  0.114  45  0.081   0.094 N  0.570      SignalP-noTM
AHK17947.1             0.319  58  0.165  58  0.197   9  0.099   0.134 N  0.570      SignalP-noTM
AHK17948.1             0.114  25  0.114  14  0.157   3  0.131   0.122 N  0.570      SignalP-noTM
AHK17949.1             0.142  39  0.118  11  0.161   6  0.139   0.128 N  0.570      SignalP-noTM
AHK17950.1             0.126  40  0.136  40  0.362  35  0.118   0.128 N  0.570      SignalP-noTM
AHK17951.1             0.135  64  0.110  64  0.139  41  0.104   0.107 N  0.570      SignalP-noTM
AHK17952.1             0.115  37  0.121  40  0.176   6  0.119   0.120 N  0.570      SignalP-noTM
AHK17953.1             0.109  21  0.125  26  0.214  20  0.136   0.130 N  0.570      SignalP-noTM
AHK17954.1             0.112  38  0.105  17  0.122  10  0.105   0.105 N  0.570      SignalP-noTM
AHK17955.1             0.111  26  0.113  26  0.208   2  0.111   0.112 N  0.570      SignalP-noTM
